# Supplementary material for: Precursors of Majorana modes and their length-dependent energy oscillations probed at both ends of atomic Shiba chains
Source: Nat Nanotechnol. 2022 Mar 7;17(4):384–9. doi: 10.1038/s41565-022-01078-4 (PMC9018407; doi:10.1038/s41565-022-01078-4)
Supplement: Source Data Fig. 1 — Statistical source data of Fig. 1a–e in separate .txt files. [file 41565_2022_1078_MOESM2_ESM.zip › Source Data/Fig1a_Spec_atomAvg.txt]

4 0.237323665552669 
3.97333 0.232716341680951 
3.94667 0.231524054341846 
3.92 0.232135610249307 
3.89333 0.231923743122154 
3.86667 0.22954693282644 
3.84 0.228047404388587 
3.81333 0.225153896460931 
3.78667 0.221444029791488 
3.76 0.218633981496096 
3.73333 0.216646164854368 
3.70667 0.213833012547758 
3.68 0.211940116551187 
3.65333 0.211111888885498 
3.62667 0.21047638202707 
3.6 0.208850702312258 
3.57333 0.207200143817398 
3.54667 0.204833726038535 
3.52 0.202492544915941 
3.49333 0.20037069466379 
3.46667 0.197485437740882 
3.44 0.19472457561228 
3.41333 0.192332446906302 
3.38667 0.188058724800746 
3.36 0.181273306839996 
3.33333 0.169716192781925 
3.30667 0.152208198126819 
3.28 0.126933827011122 
3.25333 0.0934784396572245 
3.22667 0.0446002168257453 
3.2 -0.0180438703071721 
3.17333 -0.0960329674142283 
3.14667 -0.188184911516219 
3.12 -0.277664391996546 
3.09333 -0.319533994313743 
3.06667 -0.210931029414577 
3.04 0.219200961821221 
3.01333 1.07081026914219 
2.98667 2.2664896169636 
2.96 3.52836545758777 
2.93333 4.22217893679937 
2.90667 4.16208457072576 
2.88 3.65128602425257 
2.85333 2.98253608597649 
2.82667 2.20455356438955 
2.8 1.47719376696481 
2.77333 0.896561437679662 
2.74667 0.450700508728623 
2.72 0.184922913694366 
2.69333 0.0509619677643908 
2.66667 0.0485969290796654 
2.64 0.0802062046789484 
2.61333 0.0843903918069494 
2.58667 0.0506909940838562 
2.56 0.0120393138346278 
2.53333 -0.00674222379335737 
2.50667 -0.012024175486916 
2.48 -0.0119164584650652 
2.45333 -0.0149962626511125 
2.42667 -0.0229955055164949 
2.4 -0.0348407682502875 
2.37333 -0.048522141259681 
2.34667 -0.0594297260837629 
2.32 -0.0616412248272617 
2.29333 -0.0480151468659298 
2.26667 -0.017748756661539 
2.24 0.0183233928805688 
2.21333 0.0379702079810441 
2.18667 0.0352046858919332 
2.16 0.0177023903338401 
2.13333 -0.00130785720487337 
2.10667 -0.0163248655112046 
2.08 -0.0246245850114307 
2.05333 -0.0282180698493095 
2.02667 -0.0308857411514812 
2 -0.0324588943065868 
1.97333 -0.0335970934154466 
1.94667 -0.0355973931019091 
1.92 -0.0397408436228418 
1.89333 -0.0452428876748309 
1.86667 -0.0498184541338641 
1.84 -0.0528274736594823 
1.81333 -0.0516570887833627 
1.78667 -0.0452676863826087 
1.76 -0.0402011071237373 
1.73333 -0.0439146930667468 
1.70667 -0.060525957795067 
1.68 -0.093447013988884 
1.65333 -0.136130414337127 
1.62667 -0.163855172986579 
1.6 -0.153032426061109 
1.57333 -0.0923554297107168 
1.54667 0.012945422024665 
1.52 0.130506534247001 
1.49333 0.198416115965059 
1.46667 0.188720119759427 
1.44 0.130680074115084 
1.41333 0.0712925804483065 
1.38667 0.0281617130103 
1.36 0.00765970000496155 
1.33333 -0.00130618533827854 
1.30667 -0.00866735665397502 
1.28 -0.014470014633967 
1.25333 -0.0188209683298798 
1.22667 -0.0224896166126483 
1.2 -0.0247198146739457 
1.17333 -0.0256246799701411 
1.14667 -0.0250659427176126 
1.12 -0.0257043961278396 
1.09333 -0.0256180957546975 
1.06667 -0.0257629038171015 
1.04 -0.0258414782815897 
1.01333 -0.0254550105780881 
0.986667 -0.0256733119195431 
0.96 -0.0259595369233284 
0.933333 -0.02577354121604 
0.906667 -0.0260057412933869 
0.88 -0.0260479203290823 
0.853333 -0.0260995116772958 
0.826667 -0.0259917084441501 
0.8 -0.0257181420709175 
0.773333 -0.0253988238512021 
0.746667 -0.0256795565216453 
0.72 -0.0255845673276215 
0.693333 -0.02539411183576 
0.666667 -0.0256954762093826 
0.64 -0.0258820526235245 
0.613333 -0.0258756761952666 
0.586667 -0.0255715267639607 
0.56 -0.0254232659935951 
0.533333 -0.0256856216530367 
0.506667 -0.0257440685751175 
0.48 -0.0252119096175172 
0.453333 -0.0257015204138588 
0.426667 -0.025812010091419 
0.4 -0.0261112589563709 
0.373333 -0.026141099125509 
0.346667 -0.025814545036604 
0.32 -0.0257910132469907 
0.293333 -0.0259095087826265 
0.266667 -0.0256524713915618 
0.24 -0.0256584118151416 
0.213333 -0.0258788277533474 
0.186667 -0.0254982332992303 
0.16 -0.0254191500635999 
0.133333 -0.0258975879136576 
0.106667 -0.0268950209159165 
0.0799999 -0.0272179448801196 
0.0533333 -0.0258898440316423 
0.0266666 -0.0244270732597862 
-7.27596e-008 -0.0230611550324506 
-0.0266667 -0.0226457692520085 
-0.0533334 -0.0240992630474244 
-0.0800001 -0.026449655018126 
-0.106667 -0.026501360657211 
-0.133333 -0.0266683181881025 
-0.16 -0.0267324032885436 
-0.186667 -0.0258957795340878 
-0.213333 -0.0255093590255516 
-0.24 -0.0258418604409477 
-0.266667 -0.0257626651152451 
-0.293333 -0.0259761856791253 
-0.32 -0.0258731584776089 
-0.346667 -0.0260973022916975 
-0.373333 -0.025839718532645 
-0.4 -0.0260129111332612 
-0.426667 -0.0256528085304631 
-0.453333 -0.0260599404630355 
-0.48 -0.0259831063431274 
-0.506667 -0.0261274106836774 
-0.533333 -0.0254565758184375 
-0.56 -0.0257291730340674 
-0.586667 -0.0263418975436232 
-0.613333 -0.0260471789854475 
-0.64 -0.0256748140838075 
-0.666667 -0.0255079093735872 
-0.693333 -0.0256080379838952 
-0.72 -0.0255179770722235 
-0.746667 -0.0253928360190346 
-0.773333 -0.0251633189771221 
-0.8 -0.0256791765494401 
-0.826667 -0.0260249967620863 
-0.853333 -0.0256980087803418 
-0.88 -0.0259936336490015 
-0.906667 -0.0256961525166925 
-0.933333 -0.0255945441742531 
-0.96 -0.0252017963368497 
-0.986667 -0.0253751180274412 
-1.01333 -0.0262251756135892 
-1.04 -0.025719577490171 
-1.06667 -0.025555216855266 
-1.09333 -0.0254017882097186 
-1.12 -0.025230291518124 
-1.14667 -0.0254477195335979 
-1.17333 -0.0252676631753436 
-1.2 -0.0254798628207451 
-1.22667 -0.0253050740910435 
-1.25333 -0.024943904152153 
-1.28 -0.0232140902475289 
-1.30667 -0.0206156721685127 
-1.33333 -0.0158947896998911 
-1.36 -0.00846349869961462 
-1.38667 -2.63784410263826e-005 
-1.41333 0.013370313277036 
-1.44 0.0384001626666415 
-1.46667 0.0888932905102653 
-1.49333 0.178119654354652 
-1.52 0.280149614578752 
-1.54667 0.330250156898918 
-1.57333 0.273286521555779 
-1.6 0.101459431977443 
-1.62667 -0.0992833676211497 
-1.65333 -0.209041229599259 
-1.68 -0.217336726887152 
-1.70667 -0.162694920218653 
-1.73333 -0.102545338588663 
-1.76 -0.0596765051538953 
-1.78667 -0.0465125648729089 
-1.81333 -0.0520105153834447 
-1.84 -0.0627642500364325 
-1.86667 -0.0691663509803928 
-1.89333 -0.0682835627440363 
-1.92 -0.0612941730622616 
-1.94667 -0.0518526447124572 
-1.97333 -0.0444287123999351 
-2 -0.039185928111482 
-2.02667 -0.0355638292638792 
-2.05333 -0.0337622585719348 
-2.08 -0.0322032181275426 
-2.10667 -0.0304041954921558 
-2.13333 -0.0270965253513229 
-2.16 -0.0214703032442776 
-2.18667 -0.00937758442645847 
-2.21333 0.0118091173551511 
-2.24 0.0311234789114699 
-2.26667 0.0302484753950555 
-2.29333 0.00531855844568781 
-2.32 -0.0270651599949148 
-2.34667 -0.0495929574221373 
-2.37333 -0.0548385655964699 
-2.4 -0.0455978292905234 
-2.42667 -0.0280725131259856 
-2.45333 -0.00430958749932971 
-2.48 0.0236646731244865 
-2.50667 0.052156039100935 
-2.53333 0.101831100856604 
-2.56 0.219712431795759 
-2.58667 0.46001702789307 
-2.61333 0.766751814901822 
-2.64 0.921505893193729 
-2.66667 0.786980100779199 
-2.69333 0.424012381637521 
-2.72 0.0421454289502321 
-2.74667 -0.215175569092729 
-2.77333 -0.217340809811075 
-2.8 0.0785737400864148 
-2.82667 0.659243479457897 
-2.85333 1.4823895551761 
-2.88 2.45484651605288 
-2.90667 3.3236856479115 
-2.93333 4.04257677131229 
-2.96 4.3319086432457 
-2.98667 3.9916694495413 
-3.01333 3.05929717474514 
-3.04 1.8520348340604 
-3.06667 0.728097014512039 
-3.09333 0.0513921590161085 
-3.12 -0.264174989337722 
-3.14667 -0.298429825558431 
-3.17333 -0.216870954631336 
-3.2 -0.109230812606919 
-3.22667 -0.0196639671893354 
-3.25333 0.054311885788983 
-3.28 0.106388372501565 
-3.30667 0.144266074912416 
-3.33333 0.175979782127672 
-3.36 0.199247293935882 
-3.38667 0.220218859712283 
-3.41333 0.237058812396394 
-3.44 0.247809091425604 
-3.46667 0.256304967022604 
-3.49333 0.262462050666412 
-3.52 0.268794447133938 
-3.54667 0.274053789559338 
-3.57333 0.278175763537486 
-3.6 0.282322490993473 
-3.62667 0.28574487446083 
-3.65333 0.288713482618332 
-3.68 0.29127844552199 
-3.70667 0.292236435578929 
-3.73333 0.29325572722488 
-3.76 0.293704584870074 
-3.78667 0.294980216622353 
-3.81333 0.296108328402042 
-3.84 0.298062797089418 
-3.86667 0.30022287266122 
-3.89333 0.300289316740301 
-3.92 0.301337956521246 
-3.94667 0.301691641343964 
-3.97333 0.301259162856473 
-4 0.300287405252457 
