# Supplementary material for: Precursors of Majorana modes and their length-dependent energy oscillations probed at both ends of atomic Shiba chains
Source: Nat Nanotechnol. 2022 Mar 7;17(4):384–9. doi: 10.1038/s41565-022-01078-4 (PMC9018407; doi:10.1038/s41565-022-01078-4)
Supplement: Source Data Fig. 1 — Statistical source data of Fig. 1a–e in separate .txt files. [file 41565_2022_1078_MOESM2_ESM.zip › Source Data/Fig1a_Spec_sub.txt]

4 0.226990163326263 
3.97333 0.224693730473518 
3.94667 0.225671678781509 
3.92 0.222214043140411 
3.89333 0.230349391698837 
3.86667 0.220761731266975 
3.84 0.220183148980141 
3.81333 0.222526967525482 
3.78667 0.213021174073219 
3.76 0.195957615971565 
3.73333 0.189349055290222 
3.70667 0.20101435482502 
3.68 0.214848950505257 
3.65333 0.213331028819084 
3.62667 0.206007733941078 
3.6 0.197791799902916 
3.57333 0.207483768463135 
3.54667 0.209847092628479 
3.52 0.197459131479263 
3.49333 0.205110251903534 
3.46667 0.178128853440285 
3.44 0.177964687347412 
3.41333 0.182904541492462 
3.38667 0.164355129003525 
3.36 0.153195694088936 
3.33333 0.128226712346077 
3.30667 0.133323073387146 
3.28 0.109107367694378 
3.25333 0.0595122687518597 
3.22667 -0.000592875177972019 
3.2 -0.0841513574123383 
3.17333 -0.179884850978851 
3.14667 -0.281006544828415 
3.12 -0.356468975543976 
3.09333 -0.367386698722839 
3.06667 -0.154639273881912 
3.04 0.470160037279129 
3.01333 1.53732216358185 
2.98667 2.82047390937805 
2.96 3.98412847518921 
2.93333 4.50694608688354 
2.90667 4.03808498382568 
2.88 3.45209765434265 
2.85333 2.81456875801086 
2.82667 1.89619541168213 
2.8 1.25264775753021 
2.77333 0.744262158870697 
2.74667 0.387265473604202 
2.72 0.163377806544304 
2.69333 0.0451298840343952 
2.66667 0.0176487118005753 
2.64 0.00223151640966535 
2.61333 -0.00674284854903817 
2.58667 -0.00491216033697128 
2.56 -0.0215023290365934 
2.53333 -0.0134621178731322 
2.50667 -0.00532837910577655 
2.48 -0.00526560470461845 
2.45333 0.00264998362399638 
2.42667 -0.00791558809578419 
2.4 -0.0212973225861788 
2.37333 -0.0200436599552631 
2.34667 -0.0295456536114216 
2.32 -0.0317142121493816 
2.29333 -0.0263177193701267 
2.26667 -0.0166971534490585 
2.24 -0.00320917763747275 
2.21333 -0.0202837530523539 
2.18667 -0.0156220700591803 
2.16 -0.0288533940911293 
2.13333 -0.0355094112455845 
2.10667 -0.020661722868681 
2.08 -0.0183501783758402 
2.05333 -0.0186710301786661 
2.02667 -0.0294798482209444 
2 -0.0175407212227583 
1.97333 -0.0170885119587183 
1.94667 -0.0280572716146708 
1.92 -0.0278469547629356 
1.89333 -0.0307067558169365 
1.86667 -0.0189504195004702 
1.84 -0.0395150743424892 
1.81333 -0.0472621135413647 
1.78667 -0.026003010571003 
1.76 -0.0193352960050106 
1.73333 -0.0257858373224735 
1.70667 -0.0248077791184187 
1.68 -0.0228652656078339 
1.65333 -0.0328370779752731 
1.62667 -0.0316680409014225 
1.6 -0.0314481109380722 
1.57333 -0.0318927727639675 
1.54667 -0.0237268172204494 
1.52 -0.0176683347672224 
1.49333 -0.0145494183525443 
1.46667 -0.0140551347285509 
1.44 -0.0130362650379539 
1.41333 -0.0187844447791576 
1.38667 -0.0117164915427566 
1.36 -0.0247251987457275 
1.33333 -0.0219393000006676 
1.30667 -0.0346545018255711 
1.28 -0.0271198824048042 
1.25333 -0.033715046942234 
1.22667 -0.0175189506262541 
1.2 -0.016858734190464 
1.17333 -0.034773051738739 
1.14667 -0.02031035348773 
1.12 -0.0241411533206701 
1.09333 -0.0232566222548485 
1.06667 -0.0195997208356857 
1.04 -0.027452239766717 
1.01333 -0.0242509860545397 
0.986667 -0.0308601781725883 
0.96 -0.0291702169924974 
0.933333 -0.028633626177907 
0.906667 -0.0127028096467257 
0.88 -0.0357220470905304 
0.853333 -0.0359077155590057 
0.826667 -0.0305569563060999 
0.8 -0.0266248174011707 
0.773333 -0.01457495149225 
0.746667 -0.0432281084358692 
0.72 -0.0332509353756905 
0.693333 -0.0269051101058722 
0.666667 -0.0336571335792542 
0.64 -0.0188091639429331 
0.613333 -0.0252372529357672 
0.586667 -0.0300574637949467 
0.56 -0.0270879827439785 
0.533333 -0.0252016708254814 
0.506667 -0.0233052782714367 
0.48 -0.0209401249885559 
0.453333 -0.0168766379356384 
0.426667 -0.00356972240842879 
0.4 -0.0290531311184168 
0.373333 -0.0324921570718288 
0.346667 -0.0252286270260811 
0.32 -0.0389172174036503 
0.293333 -0.0312555842101574 
0.266667 -0.0372033789753914 
0.24 -0.0266165062785149 
0.213333 -0.0299021806567907 
0.186667 -0.0269236341118813 
0.16 -0.0343809202313423 
0.133333 -0.0503446646034718 
0.106667 -0.0405429899692535 
0.0799999 -0.0288310144096613 
0.0533333 -0.028206380084157 
0.0266666 -0.0262093711644411 
-7.27596e-008 -0.0124731240794063 
-0.0266667 -0.0144120687618852 
-0.0533334 -0.0299058128148317 
-0.0800001 -0.0349835194647312 
-0.106667 -0.0255280956625938 
-0.133333 -0.0307839252054691 
-0.16 -0.0312855318188667 
-0.186667 -0.0224153436720371 
-0.213333 -0.0274110827594996 
-0.24 -0.0285787656903267 
-0.266667 -0.021887369453907 
-0.293333 -0.0282537136226892 
-0.32 -0.0294968467205763 
-0.346667 -0.0168950390070677 
-0.373333 -0.0151219582185149 
-0.4 -0.0332218632102013 
-0.426667 -0.0366233736276627 
-0.453333 -0.0184763390570879 
-0.48 -0.0225235298275948 
-0.506667 -0.0293026939034462 
-0.533333 -0.0244672950357199 
-0.56 -0.0284681301563978 
-0.586667 -0.0250920914113522 
-0.613333 -0.0277769770473242 
-0.64 -0.0326287448406219 
-0.666667 -0.0252588205039501 
-0.693333 -0.0174724422395229 
-0.72 -0.0260126944631338 
-0.746667 -0.00850188173353672 
-0.773333 -0.0209950655698776 
-0.8 -0.0276968479156494 
-0.826667 -0.0431272983551025 
-0.853333 -0.0356885157525539 
-0.88 -0.0241346638649702 
-0.906667 -0.0283450223505497 
-0.933333 -0.0217801723629236 
-0.96 -0.0201253052800894 
-0.986667 -0.027995940297842 
-1.01333 -0.0255567319691181 
-1.04 -0.0265002641826868 
-1.06667 -0.0147026879712939 
-1.09333 -0.02375702932477 
-1.12 -0.0328913368284702 
-1.14667 -0.0373859442770481 
-1.17333 -0.0278006792068481 
-1.2 -0.0339628495275974 
-1.22667 -0.0307512003928423 
-1.25333 -0.0202441513538361 
-1.28 -0.0223425701260567 
-1.30667 -0.0355055443942547 
-1.33333 -0.0300417169928551 
-1.36 -0.0277750659734011 
-1.38667 -0.0145452572032809 
-1.41333 -0.0270581673830748 
-1.44 -0.00765526341274381 
-1.46667 -0.014038055203855 
-1.49333 -0.0141026405617595 
-1.52 -0.0123525494709611 
-1.54667 0.00342767336405814 
-1.57333 0.00313365692272782 
-1.6 -0.0205312203615904 
-1.62667 -0.0333646051585674 
-1.65333 -0.0308168735355139 
-1.68 -0.0241007283329964 
-1.70667 -0.0281678158789873 
-1.73333 -0.027610981836915 
-1.76 -0.0181353967636824 
-1.78667 -0.0216722823679447 
-1.81333 -0.0239020697772503 
-1.84 -0.0390841253101826 
-1.86667 -0.0282807610929012 
-1.89333 -0.0402244962751865 
-1.92 -0.0291521195322275 
-1.94667 -0.0386565439403057 
-1.97333 -0.0403200164437294 
-2 -0.0216462407261133 
-2.02667 -0.0214922484010458 
-2.05333 -0.0344646386802197 
-2.08 -0.0311221815645695 
-2.10667 -0.0359065346419811 
-2.13333 -0.022486500442028 
-2.16 -0.0207578837871552 
-2.18667 -0.0319667682051659 
-2.21333 -0.0296957902610302 
-2.24 -0.0198289696127176 
-2.26667 -0.00258025107905269 
-2.29333 -0.00282618193887174 
-2.32 -0.0253521520644426 
-2.34667 -0.0333391427993774 
-2.37333 -0.0250211078673601 
-2.4 -0.0280850008130074 
-2.42667 -0.0302771497517824 
-2.45333 -0.0118153588846326 
-2.48 -0.000258768704952672 
-2.50667 0.00733872456476092 
-2.53333 -0.00748910522088408 
-2.56 -0.0131403198465705 
-2.58667 -0.00464232359081507 
-2.61333 0.010522298514843 
-2.64 0.0185727849602699 
-2.66667 0.0484801530838013 
-2.69333 0.0343578606843948 
-2.72 0.0282753296196461 
-2.74667 0.0366283357143402 
-2.77333 0.157096147537231 
-2.8 0.469463407993317 
-2.82667 1.02231562137604 
-2.85333 1.77271330356598 
-2.88 2.56090760231018 
-2.90667 3.51376843452454 
-2.93333 4.29246807098389 
-2.96 4.72688007354736 
-2.98667 4.35439348220825 
-3.01333 3.4268901348114 
-3.04 1.99127626419067 
-3.06667 0.841775238513947 
-3.09333 0.0680087506771088 
-3.12 -0.305645912885666 
-3.14667 -0.344872534275055 
-3.17333 -0.255233705043793 
-3.2 -0.131103709340096 
-3.22667 -0.0374367162585258 
-3.25333 0.0435862839221954 
-3.28 0.0817138478159904 
-3.30667 0.124361716210842 
-3.33333 0.172565221786499 
-3.36 0.197655573487282 
-3.38667 0.22036449611187 
-3.41333 0.239977106451988 
-3.44 0.257539689540863 
-3.46667 0.272041469812393 
-3.49333 0.275090336799622 
-3.52 0.280050456523895 
-3.54667 0.281398355960846 
-3.57333 0.279651433229446 
-3.6 0.284649103879929 
-3.62667 0.270724803209305 
-3.65333 0.274283289909363 
-3.68 0.29638746380806 
-3.70667 0.293774425983429 
-3.73333 0.288236528635025 
-3.76 0.293366819620132 
-3.78667 0.297220230102539 
-3.81333 0.292365252971649 
-3.84 0.301149606704712 
-3.86667 0.337519913911819 
-3.89333 0.307837456464767 
-3.92 0.298572838306427 
-3.94667 0.296595573425293 
-3.97333 0.295006453990936 
-4 0.296089947223663 
