# Supplementary material for: Precursors of Majorana modes and their length-dependent energy oscillations probed at both ends of atomic Shiba chains
Source: Nat Nanotechnol. 2022 Mar 7;17(4):384–9. doi: 10.1038/s41565-022-01078-4 (PMC9018407; doi:10.1038/s41565-022-01078-4)
Supplement: Source Data Fig. 1 — Statistical source data of Fig. 1a–e in separate .txt files. [file 41565_2022_1078_MOESM2_ESM.zip › Source Data/Fig1b.txt]

This file contains the relative Z signal of the tip around the adatom while maintaining a constant current and recording panels c/d. The range in x and y is 2nm x 2nm.
1.31234e-013	5.19619e-014	1.92959e-013	0	2.86658e-013	4.70287e-013	6.64574e-013	8.73072e-013	9.53673e-013	1.37889e-012	1.59449e-012	1.7568e-012	2.2886e-012	2.09564e-012	2.5102e-012	2.78975e-012	2.83482e-012	3.32043e-012	2.84681e-012	3.10149e-012	2.90853e-012	2.71557e-012	2.62209e-012	2.14136e-012	2.0088e-012	2.05387e-012	1.78986e-012	1.90954e-012	1.85159e-012	2.09561e-012
6.39272e-013	5.2092e-013	8.8929e-013	8.95284e-013	1.15352e-012	1.67821e-012	1.65933e-012	2.28705e-012	2.5666e-012	2.5797e-012	2.99781e-012	3.01446e-012	3.54271e-012	3.46699e-012	3.46943e-012	4.01543e-012	3.68392e-012	3.95637e-012	3.94815e-012	3.66993e-012	3.79671e-012	3.4048e-012	3.30777e-012	2.81283e-012	2.52394e-012	2.48731e-012	2.17711e-012	2.34297e-012	2.53726e-012	2.45799e-012
1.25744e-012	1.17817e-012	1.22325e-012	1.72307e-012	2.05236e-012	2.7156e-012	3.13371e-012	3.463e-012	4.03743e-012	3.91197e-012	4.43666e-012	4.54924e-012	4.54102e-012	5.00531e-012	5.02196e-012	5.1452e-012	5.22935e-012	4.976e-012	5.20226e-012	4.63982e-012	4.56054e-012	4.23614e-012	3.91173e-012	3.53758e-012	3.08527e-012	3.05929e-012	2.82015e-012	2.79417e-012	2.97424e-012	2.85234e-012
1.41376e-012	1.72529e-012	1.83076e-012	2.5473e-012	3.04712e-012	3.6322e-012	4.48729e-012	4.61053e-012	5.29154e-012	5.5178e-012	5.71209e-012	6.0698e-012	6.24277e-012	6.66798e-012	6.65621e-012	6.64444e-012	6.81031e-012	6.28339e-012	6.33202e-012	5.8655e-012	5.50912e-012	5.20603e-012	4.50503e-012	4.29786e-012	3.75674e-012	3.67391e-012	3.44898e-012	3.28799e-012	3.65992e-012	3.45275e-012
1.93956e-012	2.29372e-012	2.74025e-012	3.28271e-012	4.15556e-012	4.86855e-012	5.71298e-012	6.1524e-012	6.70552e-012	7.36166e-012	7.66253e-012	8.45367e-012	8.83625e-012	9.22594e-012	9.29588e-012	8.90752e-012	8.82825e-012	8.31199e-012	7.61455e-012	7.14448e-012	6.47901e-012	5.9592e-012	5.46782e-012	4.91603e-012	4.53478e-012	4.06826e-012	3.94281e-012	3.79248e-012	3.78782e-012	4.10289e-012
2.85261e-012	3.20677e-012	3.41527e-012	4.1851e-012	5.10769e-012	5.9912e-012	6.7859e-012	7.51665e-012	8.42148e-012	9.26946e-012	1.0185e-011	1.1342e-011	1.22611e-011	1.31872e-011	1.35378e-011	1.30074e-011	1.20861e-011	1.09872e-011	9.82434e-012	8.81425e-012	7.9072e-012	7.12094e-012	6.30981e-012	5.81842e-012	5.27374e-012	4.80012e-012	4.67466e-012	4.4746e-012	4.49836e-012	4.49369e-012
3.38907e-012	3.73968e-012	3.99081e-012	4.92761e-012	5.55888e-012	6.6449e-012	7.58881e-012	8.7601e-012	1.0276e-011	1.20051e-011	1.42883e-011	1.62448e-011	1.83007e-011	1.9472e-011	1.95241e-011	1.88409e-011	1.744e-011	1.53073e-011	1.34907e-011	1.13758e-011	9.90738e-012	8.63795e-012	7.37562e-012	6.76344e-012	5.97008e-012	5.54974e-012	5.47403e-012	5.14251e-012	5.10942e-012	5.11542e-012
3.80474e-012	4.20153e-012	4.42069e-012	5.38236e-012	6.04205e-012	7.21334e-012	8.4841e-012	1.02664e-011	1.29441e-011	1.61937e-011	2.04416e-011	2.48708e-011	2.69693e-011	2.89968e-011	2.92088e-011	2.79074e-011	2.57214e-011	2.19473e-011	1.83828e-011	1.51914e-011	1.26359e-011	1.07518e-011	9.18751e-012	8.21295e-012	7.21353e-012	6.60845e-012	6.17036e-012	6.01648e-012	5.77733e-012	5.70517e-012
4.25593e-012	4.84457e-012	5.0886e-012	5.74829e-012	6.53943e-012	7.57216e-012	9.68136e-012	1.22489e-011	1.66567e-011	2.2784e-011	2.90179e-011	3.53655e-011	3.93896e-011	4.16338e-011	4.24605e-011	3.9809e-011	3.6241e-011	3.10067e-011	2.58471e-011	2.10107e-011	1.65367e-011	1.36366e-011	1.10598e-011	9.45995e-012	8.25447e-012	7.27636e-012	7.01946e-012	6.55649e-012	6.56604e-012	6.38018e-012
4.59699e-012	4.84813e-012	5.50427e-012	5.81224e-012	6.88405e-012	8.46034e-012	1.14364e-011	1.60929e-011	2.23801e-011	3.07847e-011	3.98572e-011	4.78888e-011	5.36147e-011	5.65339e-011	5.70941e-011	5.36078e-011	4.88283e-011	4.24394e-011	3.49598e-011	2.78639e-011	2.1944e-011	1.74309e-011	1.39979e-011	1.13322e-011	9.91004e-012	8.48073e-012	7.73e-012	7.32032e-012	6.9817e-012	7.05875e-012
4.88832e-012	4.90852e-012	5.40124e-012	6.01474e-012	7.21445e-012	9.47997e-012	1.3529e-011	1.9873e-011	2.88425e-011	4.01106e-011	5.12472e-011	6.04014e-011	6.73494e-011	7.07021e-011	7.08431e-011	6.92717e-011	6.09146e-011	5.30407e-011	4.42324e-011	3.56976e-011	2.81186e-011	2.16586e-011	1.69715e-011	1.36415e-011	1.11144e-011	9.58563e-012	8.54357e-012	8.05929e-012	7.71712e-012	7.61653e-012
4.88476e-012	5.10747e-012	5.48295e-012	6.23501e-012	7.66209e-012	1.07092e-011	1.6428e-011	2.47757e-011	3.63884e-011	4.9202e-011	6.17775e-011	7.193e-011	7.93256e-011	8.29732e-011	8.26417e-011	7.87645e-011	7.27416e-011	6.28781e-011	5.29045e-011	4.28102e-011	3.41618e-011	2.66182e-011	2.04176e-011	1.60502e-011	1.29369e-011	1.07545e-011	9.47793e-012	8.64193e-012	8.23937e-012	7.90075e-012
5.14411e-012	5.24603e-012	5.62151e-012	6.6116e-012	8.36198e-012	1.20415e-011	1.85063e-011	2.84741e-011	4.16465e-011	5.52203e-011	6.92239e-011	8.02327e-011	8.77491e-011	9.12652e-011	9.08697e-011	8.72875e-011	8.03088e-011	7.06799e-011	5.95232e-011	4.88036e-011	3.89259e-011	3.07039e-011	2.36471e-011	1.8562e-011	1.45286e-011	1.17244e-011	1.00499e-011	9.08958e-012	8.58753e-012	8.11391e-012
5.43188e-012	5.69367e-012	6.08691e-012	7.01306e-012	8.89844e-012	1.30362e-011	1.98421e-011	3.05951e-011	4.41547e-011	5.85811e-011	7.26665e-011	8.39737e-011	9.17637e-011	9.56812e-011	9.53923e-011	9.14513e-011	8.44442e-011	7.5206e-011	6.42626e-011	5.37206e-011	4.24431e-011	3.3816e-011	2.61162e-011	2.01998e-011	1.547e-011	1.25699e-011	1.0526e-011	9.36313e-012	8.90728e-012	8.36615e-012
5.6486e-012	5.86065e-012	6.05849e-012	7.15161e-012	9.20397e-012	1.30682e-011	2.03928e-011	3.04778e-011	4.40872e-011	5.86238e-011	7.21016e-011	8.386e-011	9.15541e-011	9.56386e-011	9.53994e-011	9.16857e-011	8.46432e-011	7.57603e-011	6.50797e-011	5.44275e-011	4.50331e-011	3.48037e-011	2.72495e-011	2.11448e-011	1.61557e-011	1.28861e-011	1.07249e-011	9.68998e-012	9.17018e-012	8.63616e-012
5.76939e-012	6.0596e-012	6.32494e-012	7.21201e-012	9.20397e-012	1.25602e-011	1.88545e-011	2.80478e-011	4.05416e-011	5.44706e-011	6.77815e-011	7.92841e-011	8.67863e-011	9.10734e-011	9.11433e-011	8.73799e-011	8.08169e-011	7.21933e-011	6.23832e-011	5.25482e-011	4.25639e-011	3.39972e-011	2.64253e-011	2.05622e-011	1.58431e-011	1.23887e-011	1.05153e-011	9.35958e-012	8.80425e-012	8.62905e-012
5.85466e-012	6.24079e-012	6.56653e-012	7.33635e-012	8.99081e-012	1.17146e-011	1.66838e-011	2.46123e-011	3.4978e-011	4.7788e-011	5.95179e-011	7.0548e-011	7.8473e-011	8.22271e-011	8.22651e-011	7.90807e-011	7.32247e-011	6.53757e-011	5.62725e-011	4.74287e-011	3.87909e-011	3.12154e-011	2.46063e-011	1.89315e-011	1.43296e-011	1.16249e-011	9.97531e-012	9.10734e-012	8.53424e-012	8.47629e-012
6.32361e-012	6.28342e-012	6.81522e-012	7.30438e-012	8.67106e-012	1.09259e-011	1.44846e-011	2.04521e-011	2.84659e-011	3.88351e-011	4.94531e-011	5.84226e-011	6.63085e-011	7.00662e-011	7.06051e-011	6.78009e-011	6.24991e-011	5.58118e-011	4.82008e-011	4.05116e-011	3.3199e-011	2.67603e-011	2.13058e-011	1.62492e-011	1.30542e-011	1.09072e-011	9.55254e-012	8.97589e-012	8.45963e-012	8.4301e-012
6.17795e-012	6.23013e-012	6.83653e-012	7.23333e-012	8.07065e-012	9.97024e-012	1.23175e-011	1.62741e-011	2.22771e-011	2.95803e-011	3.81555e-011	4.55831e-011	5.19733e-011	5.53188e-011	5.56091e-011	5.31459e-011	4.92581e-011	4.39919e-011	3.81892e-011	3.18749e-011	2.65199e-011	2.16942e-011	1.73126e-011	1.40287e-011	1.15549e-011	1.0115e-011	9.02674e-012	8.7272e-012	8.43121e-012	8.20983e-012
5.92926e-012	6.1875e-012	6.42442e-012	7.09122e-012	7.75446e-012	8.71258e-012	1.06086e-011	1.29452e-011	1.72109e-011	2.19917e-011	2.76643e-011	3.34506e-011	3.78406e-011	4.0703e-011	4.08156e-011	3.89955e-011	3.61451e-011	3.23354e-011	2.80853e-011	2.39701e-011	2.01463e-011	1.69655e-011	1.35218e-011	1.17088e-011	1.0045e-011	9.35825e-012	8.46896e-012	8.11258e-012	8.27489e-012	7.95759e-012
5.91505e-012	6.14842e-012	6.3356e-012	6.75371e-012	7.33169e-012	8.06244e-012	9.31898e-012	1.06217e-011	1.33846e-011	1.62186e-011	1.96352e-011	2.33218e-011	2.61664e-011	2.78244e-011	2.78908e-011	2.64935e-011	2.51849e-011	2.26507e-011	1.99211e-011	1.73585e-011	1.51796e-011	1.29367e-011	1.09319e-011	9.83654e-012	9.14265e-012	8.37415e-012	8.35883e-012	7.93494e-012	8.05818e-012	7.96825e-012
5.82268e-012	6.11289e-012	6.14375e-012	6.52278e-012	7.04392e-012	7.16715e-012	8.18922e-012	9.24327e-012	1.05922e-011	1.27867e-011	1.41818e-011	1.65361e-011	1.8187e-011	1.87579e-011	1.91085e-011	1.84395e-011	1.74294e-011	1.60747e-011	1.44997e-011	1.31557e-011	1.14315e-011	1.05742e-011	9.25501e-012	8.25914e-012	7.99868e-012	7.57479e-012	7.73e-012	7.83902e-012	7.78107e-012	7.76574e-012
5.62728e-012	5.94236e-012	6.04428e-012	6.11777e-012	6.76325e-012	7.0286e-012	7.80553e-012	8.42614e-012	9.33808e-012	1.04383e-011	1.14142e-011	1.26778e-011	1.3604e-011	1.38267e-011	1.40103e-011	1.36397e-011	1.30595e-011	1.22875e-011	1.12561e-011	1.04307e-011	9.37447e-012	8.96835e-012	8.38815e-012	7.75465e-012	7.80328e-012	7.46821e-012	7.53815e-012	7.4802e-012	7.65672e-012	7.95048e-012
5.72676e-012	5.9317e-012	5.97322e-012	6.02185e-012	6.41509e-012	6.79412e-012	7.52131e-012	7.96784e-012	8.30779e-012	9.31565e-012	9.87587e-012	1.05569e-011	1.10318e-011	1.15139e-011	1.15483e-011	1.11138e-011	1.07325e-011	1.01878e-011	9.69289e-012	9.02386e-012	8.35484e-012	7.80661e-012	7.51773e-012	7.24661e-012	7.23484e-012	7.17689e-012	7.22196e-012	7.48375e-012	7.44e-012	7.62008e-012
5.9186e-012	6.11289e-012	6.12954e-012	6.34159e-012	6.51812e-012	6.97531e-012	7.2442e-012	7.68362e-012	8.22608e-012	8.60866e-012	9.38204e-012	9.6687e-012	9.97312e-012	1.0306e-011	1.01805e-011	1.00408e-011	9.56721e-012	9.06517e-012	8.64839e-012	8.22095e-012	7.70825e-012	7.39805e-012	6.87469e-012	6.79542e-012	6.74457e-012	6.87491e-012	7.03367e-012	7.19243e-012	7.39027e-012	7.80482e-012
6.01808e-012	6.00986e-012	5.97678e-012	6.18527e-012	6.48259e-012	6.79767e-012	7.27262e-012	7.37099e-012	7.84949e-012	8.29247e-012	8.85624e-012	9.11447e-012	9.26257e-012	9.82279e-012	9.59075e-012	9.38358e-012	9.17286e-012	8.48608e-012	8.19719e-012	7.6987e-012	7.3139e-012	6.92554e-012	6.54784e-012	6.48988e-012	6.3893e-012	6.59069e-012	6.8205e-012	7.01479e-012	7.37606e-012	7.46021e-012
6.34848e-012	6.20526e-012	6.18994e-012	6.50857e-012	6.51456e-012	6.92202e-012	7.16249e-012	7.46336e-012	7.85304e-012	7.93364e-012	8.4832e-012	8.7592e-012	8.94283e-012	9.27567e-012	9.04364e-012	9.07805e-012	8.73588e-012	8.30844e-012	8.13325e-012	7.46778e-012	7.20376e-012	6.87935e-012	6.65087e-012	6.79187e-012	6.50298e-012	6.66885e-012	6.88801e-012	6.9544e-012	7.30855e-012	7.44245e-012
6.47993e-012	6.39711e-012	6.33915e-012	6.53344e-012	6.55364e-012	6.75859e-012	6.93511e-012	7.10453e-012	7.61146e-012	7.64587e-012	8.24517e-012	8.38617e-012	8.66217e-012	8.88132e-012	8.74521e-012	8.73699e-012	8.67193e-012	8.2587e-012	8.07285e-012	7.37896e-012	7.04034e-012	7.04988e-012	6.44836e-012	6.66752e-012	6.43193e-012	6.51608e-012	6.72458e-012	6.72702e-012	7.21618e-012	7.16178e-012
6.35204e-012	6.49658e-012	6.38179e-012	6.61515e-012	6.5643e-012	6.95399e-012	6.95288e-012	7.20401e-012	7.23487e-012	7.69916e-012	7.75134e-012	8.08063e-012	8.314e-012	8.47276e-012	8.38994e-012	8.46698e-012	8.38416e-012	7.92119e-012	7.6856e-012	7.35764e-012	6.98705e-012	6.98594e-012	6.72548e-012	6.59291e-012	6.49588e-012	6.50898e-012	6.60024e-012	6.71992e-012	7.24816e-012	7.19376e-012
6.50835e-012	6.57119e-012	6.50968e-012	6.73239e-012	6.72773e-012	6.91136e-012	6.94932e-012	6.9944e-012	7.00394e-012	7.23021e-012	7.52042e-012	7.54417e-012	7.7953e-012	7.91854e-012	8.1519e-012	8.27514e-012	7.92231e-012	7.77553e-012	7.4156e-012	7.13382e-012	7.03679e-012	6.64488e-012	6.48389e-012	6.39751e-012	6.36088e-012	6.32424e-012	6.29825e-012	6.38596e-012	6.74012e-012	6.74611e-012
