# Supplementary material for: Precursors of Majorana modes and their length-dependent energy oscillations probed at both ends of atomic Shiba chains
Source: Nat Nanotechnol. 2022 Mar 7;17(4):384–9. doi: 10.1038/s41565-022-01078-4 (PMC9018407; doi:10.1038/s41565-022-01078-4)
Supplement: Source Data Fig. 1 — Statistical source data of Fig. 1a–e in separate .txt files. [file 41565_2022_1078_MOESM2_ESM.zip › Source Data/Fig1c.txt]

This file contains dI/dV signals measured at the energy of the delta(-) state for an array of x and y positions around the adatom. The range in x and y is 2nm x 2nm.
0.0394087	0.0368513	0.0560577	0.0665943	0.0908008	0.102685	0.102751	0.112807	0.130268	0.134563	0.142472	0.135326	0.116576	0.106857	0.0934824	0.0908649	0.0933591	0.0751111	0.0626833	0.0615423	0.0709414	0.0640885	0.0534999	0.0615399	0.0460248	0.045128	0.0391043	0.0255394	0.0191276	0.0170466
0.0516111	0.0739412	0.0709789	0.10178	0.0968091	0.139942	0.156411	0.174574	0.165405	0.175463	0.19271	0.192287	0.186654	0.182022	0.172031	0.155093	0.160618	0.13757	0.123741	0.119871	0.11809	0.11487	0.0933683	0.108014	0.0919827	0.0706414	0.0587152	0.0593396	0.0370603	0.0336938
0.0833426	0.0890973	0.131616	0.146973	0.164424	0.1777	0.206557	0.216565	0.231466	0.26485	0.290712	0.31037	0.312421	0.331462	0.346316	0.313047	0.297063	0.266954	0.252468	0.232017	0.206004	0.21089	0.196103	0.179612	0.172204	0.152587	0.126708	0.0969595	0.0836728	0.0762365
0.0915628	0.120223	0.11475	0.165939	0.201499	0.22562	0.245294	0.296143	0.318293	0.388995	0.422575	0.516155	0.537651	0.601332	0.600208	0.56178	0.499482	0.472731	0.430808	0.4122	0.350063	0.329194	0.318397	0.291848	0.257487	0.225547	0.181259	0.138432	0.115734	0.105323
0.0920407	0.0967525	0.149243	0.173772	0.206744	0.255243	0.272668	0.360176	0.413507	0.503633	0.615286	0.705083	0.843726	0.882474	0.949401	0.891242	0.783886	0.753442	0.619078	0.59756	0.532199	0.451928	0.417265	0.357576	0.309154	0.259007	0.232244	0.186338	0.158471	0.119756
0.0586799	0.0996306	0.127516	0.150078	0.216908	0.250453	0.325612	0.380642	0.486527	0.596812	0.810554	0.983288	1.11614	1.25198	1.26219	1.26083	1.07966	0.96241	0.840428	0.742102	0.629188	0.5484	0.486193	0.408047	0.346536	0.275882	0.233708	0.209504	0.153989	0.136472
0.0656688	0.0599362	0.0813556	0.123204	0.174506	0.224642	0.312163	0.388905	0.510695	0.704667	0.895006	1.12486	1.37183	1.5	1.54399	1.4834	1.36733	1.22925	1.03474	0.897918	0.745703	0.614882	0.482296	0.395698	0.333532	0.259578	0.220163	0.164746	0.133731	0.112342
0.036433	0.0505219	0.0712321	0.0920143	0.140663	0.197149	0.260686	0.39911	0.563648	0.780483	1.05115	1.3454	1.47549	1.59072	1.6726	1.59707	1.45533	1.3386	1.16543	0.96264	0.741128	0.635276	0.514642	0.406415	0.317275	0.229757	0.187265	0.14249	0.1245	0.0838514
0.0164202	0.0327669	0.0537633	0.066281	0.123913	0.157436	0.227446	0.383244	0.538428	0.797479	1.04727	1.25568	1.45729	1.55644	1.54282	1.5022	1.30809	1.28957	1.09841	0.907041	0.720387	0.591493	0.459005	0.332073	0.257878	0.18358	0.125538	0.0953228	0.0688249	0.0370191
0.0167605	0.0197244	0.0256097	0.0388726	0.0823741	0.122578	0.195516	0.343362	0.493737	0.684811	0.898216	1.08041	1.22611	1.30324	1.34571	1.32478	1.28527	1.15946	1.01066	0.890328	0.773139	0.578256	0.422361	0.308915	0.212194	0.141069	0.0975771	0.0640358	0.0381505	0.0274667
0.0197196	0.00377468	0.0220704	0.0182343	0.0530452	0.0855056	0.151792	0.265176	0.387278	0.55009	0.693358	0.798481	0.912659	0.94837	1.00009	0.964043	1.00739	0.943372	0.867281	0.764637	0.685925	0.532084	0.385995	0.262806	0.173393	0.104041	0.0527415	0.0211661	0.0151859	0.0063079
0.00632999	0.0103985	-0.000843608	0.0267842	0.0279224	0.0642173	0.123818	0.190495	0.27409	0.370927	0.432867	0.500874	0.61066	0.637854	0.683737	0.699883	0.692315	0.700745	0.657072	0.603324	0.518034	0.425775	0.319586	0.210031	0.138561	0.077198	0.0391808	0.00755604	6.12895e-005	-0.0193334
-0.017983	0.0027256	-0.00592299	0.0149179	0.0109267	0.0324985	0.0652084	0.14232	0.186895	0.229597	0.274126	0.286742	0.340856	0.388272	0.423916	0.441831	0.440755	0.441022	0.447717	0.435959	0.356992	0.312789	0.245464	0.165494	0.103345	0.0602562	0.0292442	0.00214919	-0.0131275	-0.013359
-0.00744285	-0.000359812	-0.00132276	0.000301066	0.00421115	0.0336711	0.0767877	0.11612	0.16722	0.204729	0.234642	0.247717	0.278814	0.276958	0.285173	0.299471	0.305577	0.304441	0.303933	0.267837	0.276383	0.210695	0.171869	0.130607	0.051423	0.0339031	0.0116756	-0.00402666	-0.0282863	-0.017022
-0.0153638	-0.00230213	-0.00962547	0.0170486	0.0247935	0.0501212	0.107168	0.155118	0.242778	0.305875	0.324661	0.316503	0.30636	0.296112	0.287828	0.268052	0.256796	0.243765	0.206888	0.189008	0.158934	0.128516	0.0937481	0.0577434	0.0491093	0.0163851	0.00445402	-0.0024784	-0.0118516	-0.0145159
-0.00977105	-0.00794741	-0.0090107	0.0114214	0.0293656	0.075481	0.160766	0.269701	0.363976	0.449348	0.469615	0.483333	0.492858	0.445107	0.398425	0.369908	0.313446	0.274393	0.226844	0.176677	0.128506	0.120037	0.0564976	0.0378672	0.0051322	0.00930958	-0.00454259	-0.0103185	-0.00937015	-0.02345
-0.00240054	0.00843658	0.00644448	0.0422673	0.0567309	0.144269	0.247763	0.384916	0.528499	0.63241	0.695116	0.686677	0.6797	0.644946	0.59814	0.536704	0.477948	0.388949	0.33105	0.267985	0.188464	0.127097	0.0843496	0.0542986	0.0173777	-0.0062153	-0.00136371	-0.00214542	-0.00696362	-0.0191988
-0.00252064	0.0270233	0.0304165	0.0564278	0.107304	0.196287	0.308232	0.487564	0.650437	0.796415	0.914761	0.93967	0.981425	0.886634	0.806299	0.790202	0.676759	0.635186	0.483765	0.422833	0.324142	0.241946	0.164319	0.0931971	0.0507352	0.00604061	0.0136407	-0.00432232	-0.00138407	-0.00323259
0.0330001	0.0831814	0.0895766	0.1232	0.186843	0.271641	0.372904	0.542827	0.754892	0.880104	1.08719	1.21044	1.21987	1.17924	1.12791	1.07735	0.926707	0.888827	0.721752	0.633071	0.522457	0.396755	0.285974	0.178724	0.110262	0.0523187	0.0371152	0.00192379	-0.0113104	0.00151594
0.0903296	0.119047	0.154979	0.201366	0.247832	0.33252	0.440198	0.604132	0.790463	1.02014	1.18655	1.27424	1.39117	1.40059	1.40531	1.28316	1.18301	1.10905	0.942656	0.818101	0.667948	0.529936	0.373914	0.261267	0.168815	0.11137	0.0509535	0.0238839	0.0363118	0.00479129
0.125806	0.176981	0.211507	0.248119	0.294608	0.370122	0.459473	0.589099	0.75072	0.936403	1.10121	1.2639	1.38386	1.44941	1.41378	1.34155	1.28484	1.20331	1.01768	0.90631	0.75695	0.598664	0.451414	0.35263	0.22911	0.164514	0.107436	0.0596905	0.0412643	0.0280285
0.134804	0.184319	0.239101	0.249245	0.316215	0.382678	0.436908	0.528931	0.651037	0.850874	0.998786	1.18318	1.2224	1.26512	1.25587	1.13751	1.13329	1.02746	0.925842	0.850899	0.709231	0.633633	0.488879	0.364082	0.281221	0.192577	0.138548	0.100494	0.0684768	0.0588997
0.15038	0.171924	0.206992	0.249465	0.297661	0.331015	0.370051	0.451583	0.504288	0.644452	0.738668	0.839178	0.938623	0.958255	1.01109	0.935252	0.922457	0.853645	0.817212	0.718457	0.638518	0.532161	0.431032	0.353266	0.265804	0.194662	0.155898	0.126695	0.10208	0.0838734
0.0968395	0.125858	0.169306	0.205624	0.223368	0.270279	0.282463	0.324081	0.39099	0.445652	0.528003	0.581658	0.64066	0.653033	0.671174	0.659961	0.641253	0.598578	0.584899	0.50282	0.476932	0.429332	0.365567	0.311845	0.221248	0.164538	0.131012	0.108369	0.087066	0.0894506
0.0773164	0.0914312	0.115205	0.13847	0.157644	0.202097	0.205704	0.220849	0.274892	0.277326	0.317998	0.334621	0.388608	0.364538	0.395893	0.373244	0.367134	0.347265	0.363702	0.328242	0.307644	0.266228	0.245099	0.213951	0.175402	0.124608	0.102351	0.0854165	0.0965615	0.0705766
0.0744754	0.0740554	0.0883961	0.0965361	0.117319	0.129534	0.133456	0.125595	0.142425	0.182877	0.163827	0.195293	0.183803	0.194147	0.213771	0.198435	0.195218	0.199386	0.203217	0.207218	0.188905	0.155743	0.159205	0.128245	0.0890471	0.0728426	0.0536954	0.0760538	0.0502859	0.0565119
0.0610468	0.0702899	0.0594504	0.066182	0.0693579	0.0654342	0.0957167	0.0884967	0.0866964	0.0979718	0.0900156	0.0989992	0.110323	0.0975133	0.112737	0.0925074	0.0885967	0.10308	0.0997769	0.116098	0.0975384	0.109022	0.0820763	0.0681559	0.0676551	0.0445735	0.0330124	0.0278034	0.0295642	0.0369077
0.0332283	0.0371568	0.0424096	0.0655102	0.0385129	0.0467733	0.0505454	0.0554194	0.0673736	0.0525082	0.052815	0.0559941	0.0574586	0.0518748	0.0612607	0.0517211	0.0570115	0.0584326	0.0439948	0.0386784	0.044663	0.0503106	0.0513307	0.0424735	0.0400039	0.0384784	0.0071585	0.021496	0.00983329	0.0157822
0.0309052	0.0412209	0.0378844	0.0400019	0.0467881	0.0369712	0.0534382	0.0540512	0.0475432	0.0437851	0.0396605	0.0399156	0.0396068	0.0434946	0.043268	0.0266587	0.040801	0.0341473	0.0259687	0.0368354	0.0310219	0.0354964	0.0342815	0.0234734	0.045198	0.0169879	0.0222327	0.0175988	0.0174719	0.0188131
0.0335215	0.0232003	0.045932	0.020509	0.0446048	0.0283718	0.0302103	0.0366664	0.0369076	0.0499912	0.0158341	0.0423096	0.0442202	0.0476992	0.0359158	0.0377081	0.0232577	0.0296983	0.0275706	0.0301513	0.0169498	0.0179048	0.0237304	0.0404986	0.0342154	0.0259076	0.00833053	0.00897643	0.0221966	0.00342767
