# Supplementary material for: Precursors of Majorana modes and their length-dependent energy oscillations probed at both ends of atomic Shiba chains
Source: Nat Nanotechnol. 2022 Mar 7;17(4):384–9. doi: 10.1038/s41565-022-01078-4 (PMC9018407; doi:10.1038/s41565-022-01078-4)
Supplement: Source Data Fig. 1 — Statistical source data of Fig. 1a–e in separate .txt files. [file 41565_2022_1078_MOESM2_ESM.zip › Source Data/Fig1d.txt]

This file contains dI/dV signals measured at the energy of the delta(+) state for an array of x and y positions around the adatom. The range in x and y is 2nm x 2nm.
-0.00739959	-0.00470134	-0.00719355	0.010551	0.0104333	0.0076956	0.00829949	0.0163644	0.0176278	0.0185723	0.00740649	0.0262062	0.0236013	0.00249014	0.018556	0.00720263	0.00685009	0.0243435	0.00617975	0.025552	0.0119906	0.00817078	0.0233005	0.019738	0.00817351	0.00554365	-0.0155061	-0.000493429	-0.00448764	-0.00833433
3.7679e-005	-0.00912127	0.00802097	0.0148193	0.01502	0.00426014	0.0264448	0.037735	0.0507166	0.0192228	0.0376351	0.0304341	0.0118313	0.0138043	0.0248146	0.0185977	0.0134442	0.0179818	0.00396328	0.0222672	0.0136163	0.0108888	0.0226758	0.00302082	0.0186581	0.00740458	0.0249636	0.012265	0.0148487	0.00436111
0.000477356	0.0177113	-0.00168454	0.0180331	0.0277736	0.0200732	0.0407118	0.0406344	0.0470975	0.0465572	0.0458201	0.0430046	0.0503507	0.0534238	0.0490767	0.0400977	0.0442104	0.0384884	0.0188706	0.00811455	0.0187975	0.021341	0.0272959	0.0135167	0.0209589	0.0238432	0.0285954	0.0265321	0.0108442	0.00932215
0.00924661	0.00347268	0.00547162	0.0272779	0.0212939	0.00577258	0.0199339	0.0392927	0.0420799	0.0533617	0.0616621	0.0792971	0.0754514	0.0957118	0.0906714	0.0776683	0.0686706	0.0579992	0.0335806	0.0401031	0.0281954	0.0401716	0.050865	0.0222571	0.0430972	0.0341919	0.0243945	0.0210654	0.0184545	0.016655
0.0138014	-0.00155939	0.00062322	0.013752	0.0218358	0.0320835	0.0325317	0.0423527	0.0432264	0.0731299	0.080648	0.110414	0.139052	0.154188	0.151876	0.140229	0.1373	0.11454	0.0939951	0.0718446	0.0608907	0.0549975	0.0366662	0.0346079	0.0430163	0.0368207	0.0372981	0.0408184	0.018255	0.0270216
0.0109124	0.00341418	0.00511171	0.0196919	0.0221047	0.0192816	0.0262716	0.0351237	0.0713181	0.0962954	0.156555	0.203528	0.235717	0.276431	0.292475	0.291467	0.268476	0.226436	0.18012	0.130142	0.119841	0.091052	0.0441844	0.0677868	0.0456801	0.0315684	0.036937	0.0293376	0.020634	0.0242158
0.00422771	0.0029169	0.0137596	0.00261183	0.0197092	0.0279907	0.0532176	0.0815659	0.140495	0.215464	0.318717	0.419262	0.479542	0.545233	0.561226	0.559502	0.475694	0.414981	0.336827	0.263563	0.206714	0.145246	0.118999	0.0745648	0.0538231	0.0565012	0.0318108	0.0217957	0.0121002	0.0212631
0.0145092	-0.0050646	0.0145281	0.0162311	0.0211442	0.0536943	0.092084	0.145832	0.260885	0.359063	0.544963	0.678477	0.814997	0.883186	0.927598	0.902818	0.812639	0.695115	0.561633	0.449694	0.321345	0.256913	0.176424	0.115339	0.0695181	0.0534924	0.0333964	0.0286488	0.00760987	0.0108743
-0.00111807	0.0120301	0.0262045	0.0258097	0.0320714	0.0823084	0.108907	0.218721	0.380675	0.514186	0.736363	0.877758	0.9643	1.1233	1.17254	1.0811	1.01002	0.88256	0.77677	0.614463	0.421141	0.334776	0.243669	0.159758	0.104657	0.0592986	0.0352667	0.00767021	0.0162429	-0.0102659
-0.00562836	0.0171468	0.00801784	0.0277995	0.0347114	0.0768259	0.169391	0.240044	0.407939	0.577905	0.77165	0.886967	1.06931	1.12343	1.21378	1.2116	1.14497	1.04735	0.877789	0.708889	0.559726	0.442702	0.31758	0.195333	0.126542	0.0795951	0.0250688	0.0205254	-0.00452132	0.00991166
0.0127649	0.00138321	-0.00263357	0.0211564	0.034179	0.0596278	0.122063	0.20967	0.33518	0.453059	0.587129	0.698713	0.858199	0.900719	0.965586	0.971698	1.02277	0.97079	0.871687	0.760122	0.605646	0.438348	0.355495	0.238957	0.134935	0.0763892	0.0521913	0.0151248	0.019501	-0.00853986
-0.00592789	0.0120517	0.0141773	0.0131161	0.027136	0.0417706	0.105032	0.146735	0.236094	0.312234	0.403293	0.500298	0.579641	0.620312	0.629519	0.678856	0.748874	0.722207	0.684807	0.612276	0.533335	0.436841	0.353256	0.23231	0.148171	0.0842146	0.038143	0.0100886	-0.0152545	-0.00108131
-0.00828768	-0.00852958	-0.0199296	0.00125686	0.00948743	0.023676	0.0762648	0.118033	0.193328	0.2305	0.281726	0.325185	0.350537	0.360592	0.433651	0.442388	0.499246	0.488983	0.458221	0.451221	0.395592	0.318549	0.267876	0.211996	0.141082	0.0517882	0.0327339	0.0164921	-0.00539708	-0.0121118
-0.00537807	-0.0126569	-0.0119456	-0.000856303	0.0144069	0.0571397	0.110013	0.166272	0.234771	0.263821	0.307557	0.309099	0.305208	0.332626	0.351465	0.370349	0.380181	0.383811	0.3724	0.338424	0.345007	0.272684	0.203306	0.127762	0.0904873	0.0361696	0.0144554	-0.00119125	-0.0237232	-0.0086202
-0.00411008	-0.00134848	-0.00700113	0.00748182	0.0341274	0.0799468	0.190273	0.324656	0.38631	0.462753	0.488032	0.518194	0.465567	0.457501	0.447782	0.412717	0.391392	0.375467	0.335632	0.2778	0.252423	0.19064	0.125135	0.0831795	0.0582296	0.0216546	0.000693583	-0.00437388	-0.0111258	0.000599019
-0.00876942	-0.000428172	-0.0114866	0.00398468	0.0441988	0.12889	0.239693	0.42276	0.61228	0.628486	0.729576	0.764473	0.639316	0.731198	0.65555	0.601336	0.503603	0.481407	0.366608	0.326608	0.247115	0.191916	0.109007	0.066565	0.0167877	0.00159674	0.00456722	-0.00883265	-0.00291509	-0.00910959
-0.00376776	-0.00767532	-0.000101034	0.017547	0.0668083	0.164107	0.310276	0.504332	0.677194	0.818904	0.934241	0.958697	0.97403	0.897282	0.852449	0.731654	0.720012	0.65539	0.545993	0.436857	0.314426	0.242106	0.156246	0.0932501	0.0594101	0.0099976	-0.00799487	-0.0116358	0.00630261	-0.00754967
0.000165955	0.0027836	0.0231321	0.0307827	0.0838957	0.164802	0.279664	0.4666	0.654487	0.850746	1.02274	1.04941	1.10606	1.1266	1.12496	1.04687	0.979707	0.79679	0.777662	0.624196	0.499806	0.346622	0.223596	0.147719	0.0722369	0.0220534	0.00201247	-0.0142886	0.00473016	-0.0101304
0.00519834	0.0193936	0.0249034	0.0336851	0.065422	0.126203	0.246998	0.40911	0.600997	0.835118	0.973949	1.08704	1.09977	1.19123	1.11137	1.09051	1.0689	0.956456	0.818727	0.692005	0.532456	0.385581	0.289948	0.174711	0.095974	0.0421095	0.0154369	-0.00462565	-0.00395781	0.01187
0.0293363	0.0185965	0.00918687	0.0178364	0.0524669	0.12752	0.190444	0.304099	0.495474	0.624189	0.820467	1.04861	1.20858	1.09598	1.11205	1.0397	1.09015	0.897093	0.789593	0.683858	0.549223	0.36823	0.241343	0.140456	0.0908264	0.0429951	0.0100748	0.0126474	0.00850776	-0.000120402
0.0223516	0.0302051	0.0218233	0.0249092	0.0527302	0.0735534	0.142645	0.202179	0.344766	0.517801	0.660216	0.79115	0.904088	0.955873	0.878986	0.840759	0.7582	0.727849	0.589973	0.487954	0.417851	0.308234	0.187487	0.114782	0.0894169	0.0341856	0.0172472	0.00509083	0.0108221	0.00406444
0.0337733	0.019139	0.0313049	0.0251191	0.0451141	0.0674869	0.0934303	0.150529	0.21796	0.319623	0.410008	0.461103	0.579834	0.526452	0.552644	0.544729	0.517044	0.41821	0.379529	0.326723	0.248691	0.198826	0.125441	0.0725539	0.0567528	0.0363496	0.0198114	0.000155914	0.00235381	0.0156636
0.0195663	0.0254891	0.0239274	0.0250637	0.0399228	0.0433695	0.0505661	0.0845533	0.118284	0.172526	0.207636	0.246243	0.281343	0.27389	0.268474	0.266782	0.242167	0.217105	0.213971	0.167225	0.139662	0.100817	0.0718315	0.0550596	0.0409325	0.0141617	0.0220091	-0.00266624	0.00628472	-0.0018697
0.0027965	0.0258232	0.0205614	0.0120196	0.0165856	0.0236346	0.0321336	0.0267205	0.0522795	0.0757767	0.102605	0.0793673	0.114645	0.120735	0.128817	0.103426	0.0783955	0.0978054	0.0993497	0.077449	0.0634521	0.0679004	0.0495736	0.021018	0.0193047	0.00476741	0.00440503	-0.00282403	-0.0107076	0.00257146
-0.00635564	0.0107659	0.0124979	0.0147247	-0.00971503	0.00884996	0.0259425	0.0149662	0.0178433	0.0331489	0.0381461	0.0345294	0.0493056	0.0570109	0.0393287	0.0428907	0.0315904	0.0372252	0.0288098	0.0413912	0.031539	0.0283218	0.01418	0.019053	0.0164397	-0.0187638	0.0202248	-0.00365746	0.00353425	0.00934692
-0.0101494	-0.00777079	0.00210473	-0.00370768	0.0038221	-0.0139716	-0.00674307	0.00539186	-0.00275975	0.0178185	0.0137252	0.0100832	0.0170728	0.014758	0.00349325	0.0158528	0.0124907	0.0246592	0.0136031	0.0222053	-0.000603465	0.00288969	-0.00775217	0.00218634	0.00604766	0.00810067	-0.00411923	-0.00035552	-0.00395902	0.00539555
-0.00326953	0.0110921	-0.0146826	0.00979341	-0.0114545	0.0049254	0.0100824	0.00482276	0.00781616	-0.00102089	-0.00285033	0.00663922	0.0195438	0.000566559	0.0138846	0.0144255	0.0239318	0.0061637	0.0128406	-0.00400589	0.0182266	-0.00735293	-0.00368139	-0.00408377	-0.00736533	-0.00643678	0.000650391	-0.00660158	0.00433605	-0.0139051
-0.00273709	-0.00515584	0.00435865	0.00651525	0.00174623	0.013737	0.022336	0.00167837	0.00308669	0.00570049	-0.00130911	-0.0206767	0.00321284	0.00703661	0.0137741	0.0294076	0.0269183	0.0350572	0.0259494	0.020438	0.0131475	0.00894872	-0.00161264	0.00429426	-0.00219178	-0.00259756	-0.00413199	-0.00673744	-0.0141287	-0.0129897
0.0122438	0.00125613	-0.00289658	0.010771	0.00424946	0.00128647	0.0119714	-0.0103743	0.00230247	0.000674601	-0.00847874	-0.000444326	0.0083158	-0.00150234	0.00970378	0.0164036	0.0198137	0.0372653	0.0302898	0.016557	0.00993956	0.00419801	0.00592248	0.00633228	0.00806739	-0.00660877	-0.00560471	-0.0149801	0.00350101	-0.0061579
0.00201907	-0.000517303	0.00441422	0.0193555	0.0203329	0.00315544	0.012673	0.0158897	0.00186111	-0.0126115	0.00219773	-0.0111773	-0.00483968	-0.00516054	0.016754	0.00733577	0.021037	0.00941054	0.0184564	0.00824503	-0.0128467	0.00274991	0.00158031	0.00332406	0.0136297	0.00599407	0.00791222	0.0119479	-0.010643	-0.0140551
