# Supplementary material for: Precursors of Majorana modes and their length-dependent energy oscillations probed at both ends of atomic Shiba chains
Source: Nat Nanotechnol. 2022 Mar 7;17(4):384–9. doi: 10.1038/s41565-022-01078-4 (PMC9018407; doi:10.1038/s41565-022-01078-4)
Supplement: Source Data Fig. 1 — Statistical source data of Fig. 1a–e in separate .txt files. [file 41565_2022_1078_MOESM2_ESM.zip › Source Data/Fig1e.txt]

0.06678449362999776	0.0685225416217228	0.07000900534546939	0.07130381420952364	0.07244974374103476	0.07347813208978014	0.07441245286191035	0.07527062697221659	0.07606656389746363	0.07681121623647824	0.07751331792042154	0.07817991152395284	0.07881673178228721	0.07942848907829468	0.08001908207574701	0.08059175933847111	0.0811492436706417	0.08169382884375112	0.08222745561421814	0.08275177203106755	0.0832681816999321	0.08377788272350478	0.0842818993585422	0.0847811079349529	0.08527625821885089	0.08576799113131077	0.08625685353195613	0.08674331062318388	0.08722775641381406	0.08771052259094603	0.08819188607904054	0.08867207551079906	0.08915127679163244	0.0896296379056811	0.0901072730844395	0.09058426643750724	0.09106067512767421	0.09153653215853993	0.0920118488314922	0.0924866169195777	0.09296081059818016	0.09343438816614458	0.09390729358579718	0.09437945786599855	0.09485080030877638	0.09532122963707614	0.09579064501864606	0.09625893699894424	0.09672598835415931	0.09719167487391184
-0.2911943878065902	-0.2607764707965515	-0.2352061426409799	-0.21337544034664455	-0.19449809105853555	-0.17797071436750175	-0.16336609726749665	-0.15034940376069697	-0.13866456501643232	-0.12807851613433896	-0.11845963265621916	-0.10966832725132021	-0.10158141242178097	-0.09410182391092387	-0.08717090123003256	-0.0807242983258755	-0.07470864617480356	-0.06907990557178079	-0.06380084731243932	-0.058804413030363926	-0.054093162764428	-0.049649624856417406	-0.04546261647184815	-0.04146104163078399	-0.03765429183034617	-0.03408285413683738	-0.030606029609468434	-0.027353649872565347	-0.024194756953390822	-0.021249048903862647	-0.018338252834148028	-0.01563702933201919	-0.013020438950487363	-0.01047004027842479	-0.008088580495473277	-0.005887948181729525	-0.0037572317697925966	-0.001674302076666644	-0.0008657456097218202	-0.002588899785869378	-0.0044292656405673595	-0.006216378823420819	-0.007943248738818947	-0.009545368239476368	-0.011054834034351639	-0.012535703425775459	-0.013981975308985064	-0.015282259763606856	-0.016590596183127335	-0.017762264389051464
-0.5677876723763451	-0.5111661612564268	-0.46332515975218996	-0.42229788611946356	-0.38666058184742746	-0.3553411348901489	-0.3275558977732984	-0.3027296827041383	-0.28031609379462336	-0.26001606333399063	-0.24147008490350494	-0.22442973294519566	-0.20872112281997965	-0.19417829699704686	-0.18062488841764823	-0.16794982832815958	-0.15610460520340158	-0.14497884501089955	-0.13445135674700373	-0.12454839688001532	-0.11514034880736815	-0.10619603525557218	-0.09773990586394485	-0.08968200471541647	-0.08192941769213255	-0.07454077000201877	-0.06748256165508879	-0.06072708719119514	-0.054252573003359686	-0.04804375974584059	-0.04209323814971182	-0.036404168845085245	-0.03099571862552103	-0.02563088864931151	-0.020460652328332555	-0.0155952014106997	-0.011238708057668386	-0.0064039890722719	-0.002222169381458423	-0.0033287653981168876	-0.006282605346066996	-0.010473420969155803	-0.013891863136509903	-0.017634069298911738	-0.020904780530438503	-0.024304195872275853	-0.027376663476865962	-0.030408661190978643	-0.033365616571523204	-0.036072650444246596
-0.7739787205600923	-0.7008709444170952	-0.6387345506719159	-0.5851887359615463	-0.5384391253577239	-0.49720045774382127	-0.4604836032435712	-0.4275147679788709	-0.397644049816049	-0.37044511320415546	-0.34552365532928236	-0.3225464300933098	-0.3012628268189162	-0.2814926461420614	-0.26296621564141465	-0.24562863447390082	-0.22926574619689177	-0.21387360749105172	-0.1993178653339539	-0.18543009837921312	-0.1722374880964572	-0.15967878456303744	-0.14770430913651877	-0.13615960825427903	-0.12511014038577759	-0.11456698179044514	-0.10449111588657341	-0.09464204919334558	-0.0853648567069943	-0.0762200805754062	-0.06766825914490655	-0.05911804859625072	-0.0511151291294748	-0.04334071038495593	-0.03569285167861267	-0.02850515636049803	-0.021827874250143833	-0.014967038794437972	-0.008271784899592466	-0.0018795878031389176	-0.0042824882356867	-0.010153610846172226	-0.015783884713682597	-0.021182547839965045	-0.02636012254602374	-0.031326356057762426	-0.03609012446864209	-0.040659510046108537	-0.04504190784336982	-0.049244136831619045
-0.9316595571131202	-0.8483605808644527	-0.77730619163077	-0.7157643500764727	-0.6618171034574891	-0.6140633195776316	-0.571340317587544	-0.5327665553184938	-0.497773902143733	-0.46571786385218167	-0.4362310209290087	-0.4089501000143894	-0.3835935270502449	-0.3598025383167057	-0.3375674051955099	-0.3165526642703309	-0.2966723956315253	-0.27783251874593756	-0.25991933808643386	-0.24285649704533413	-0.22659133892784014	-0.2108648592146102	-0.19586965109432786	-0.1814787860569943	-0.16758586359280492	-0.1542188180703934	-0.14146624537469007	-0.1289241992529204	-0.11690264424272354	-0.10534820614799069	-0.09421495098975692	-0.08346376458034954	-0.07306185317082041	-0.06298241586543278	-0.053204622980078366	-0.043714262296166664	-0.034506144889229574	-0.025592226831523398	-0.01703448329145814	-0.009149763687902233	-0.004877099516431326	-0.007661605148026614	-0.01421034174425206	-0.021423473997142378	-0.02860458296076118	-0.03480415711749075	-0.04113422696390128	-0.04742652577842965	-0.05305729037310105	-0.058703627765242426
-1.056050986059698	-0.9665938511701576	-0.8899754093566443	-0.8234559730190073	-0.7649161807617909	-0.7128681727965904	-0.6661634099401809	-0.6239163984642622	-0.5853282609525433	-0.5499320864594641	-0.5171917438157589	-0.4867232529830353	-0.4582757795177403	-0.43154947370797503	-0.40639813466352404	-0.3824848499895498	-0.3597935456066611	-0.3381942200219277	-0.3175245475779078	-0.29765151983141286	-0.2786793081631778	-0.2603390309835798	-0.2427986204180703	-0.22569529291858226	-0.20927475760338338	-0.19345264195412246	-0.17816043878672347	-0.16334469786522499	-0.14896670789529254	-0.13500283728006185	-0.12144585313357448	-0.1083078091719905	-0.0956255974578891	-0.08347121037711352	-0.0717597480593542	-0.06001614272338858	-0.048984562414869	-0.038482474420040984	-0.02770190890604706	-0.018711850545206524	-0.007987934795588833	-0.005499976861024618	-0.01059525644361344	-0.0200313646289209	-0.02769235455792335	-0.03624969591329271	-0.04363145629177537	-0.05124138259378966	-0.05843918767004493	-0.06526836610806559
-1.1565553146060177	-1.0634360941573884	-0.9835337963229308	-0.9139865915370626	-0.8526542329494274	-0.797955803002522	-0.7487369183282211	-0.7040381098940481	-0.6631679545664676	-0.6254140034041662	-0.5903938483079259	-0.5577375238797322	-0.5269561056531686	-0.4980439468506987	-0.4705141266638644	-0.44434376292416433	-0.41936964089645323	-0.39549110372918583	-0.37241073615395537	-0.35026577909346895	-0.3288912567531257	-0.30831348538780506	-0.28824769652154086	-0.26887906061078976	-0.2501283674591263	-0.23194087982369155	-0.21428639023826224	-0.1971603290453741	-0.18058624843578286	-0.16462017112242652	-0.14881865531160973	-0.1335840264630149	-0.11913441205624442	-0.10457100042130632	-0.09093339928239724	-0.07732064330708709	-0.0646570114099228	-0.051711329223903944	-0.040099890468339144	-0.02793058547382033	-0.016522460492980787	-0.00906926821066904	-0.006163268487062242	-0.015581662890099927	-0.025934581739259617	-0.0354206845352214	-0.04421140553894991	-0.05301005141464333	-0.061623755898826224	-0.06996930714019362
-1.239287552840735	-1.144113448703477	-1.0623865890282471	-0.9911527324633427	-0.9282383337422812	-0.8720824694291259	-0.8213710417602091	-0.7752298785342597	-0.7328786870060303	-0.6936789691075486	-0.6571482369034153	-0.6229200702370726	-0.5905392617273786	-0.5599398409105817	-0.5307251656335612	-0.5027617385260479	-0.47595516977261204	-0.45001464226390037	-0.4250063671404481	-0.40086359984549047	-0.3774042636829184	-0.35458852981709454	-0.3324725717764153	-0.3109758413744809	-0.2900509818022752	-0.26968436636719123	-0.24989794172198826	-0.230752635233442	-0.21198418830500168	-0.19369374797356315	-0.1762674548799299	-0.15880665717234457	-0.1424412823994949	-0.1259250489311024	-0.1103661434022146	-0.09517235173691443	-0.08020174160513706	-0.06608566003500904	-0.05274635730335518	-0.03889194282907142	-0.025703367089889496	-0.013416847055197207	-0.005386988796323433	-0.01304726749623596	-0.022935874573247972	-0.0331240184016273	-0.04335318596109428	-0.053347313956791355	-0.06302211923589876	-0.07234892473345833
-1.3084129541474294	-1.212210520976031	-1.1296427855064342	-1.0576078528678339	-0.9940059139052687	-0.9370968349619527	-0.8857183931397544	-0.8388521260980663	-0.7956934825102822	-0.7557070177658851	-0.7182769384312762	-0.6830483612001365	-0.6496082649158073	-0.6178287104786551	-0.587362095908301	-0.5580195181572024	-0.5296784069178117	-0.5021422407241255	-0.4755012902160465	-0.4494912655131925	-0.42427480327546024	-0.3995804483516838	-0.3754558750676354	-0.35195002018603033	-0.3290639683706187	-0.30663786467020815	-0.28469286462161736	-0.26345245390509503	-0.24275864890623772	-0.2224829002597955	-0.2029241332410676	-0.1838123070799793	-0.1651621035327681	-0.1473680824176007	-0.12983720305862181	-0.11270796051244734	-0.09627568281424057	-0.08051819062842422	-0.0654326007912066	-0.0508743970906713	-0.036362394632816146	-0.022485676628720128	-0.009662507184035546	-0.006668089408418929	-0.017924829597442044	-0.02982055664955553	-0.04142934699420869	-0.0526596553402449	-0.06349536135871586	-0.07393635624748311
-1.3669213306111445	-1.270352073554338	-1.1874799868811408	-1.1152766791281485	-1.0515196566007265	-0.9944801986921133	-0.942949720774436	-0.8958837272387338	-0.8525051982689424	-0.8121621610428605	-0.7743293013886755	-0.7386217490676164	-0.7045866178436053	-0.6720531326326572	-0.6406456676177302	-0.610283083002982	-0.5808113055380341	-0.5520640124853081	-0.5238911439554073	-0.49641875996057455	-0.46949130958825586	-0.44299177995802264	-0.41705802872501085	-0.39168053306453715	-0.3669052119712669	-0.34244165554667866	-0.31858567815457683	-0.295558446545798	-0.2726525501687814	-0.2507438333919835	-0.22908043933604025	-0.20810812931378803	-0.18794738820911422	-0.16824728209363074	-0.14890439367404726	-0.13023680550124916	-0.11220538547324735	-0.09477622814922242	-0.07792000131340023	-0.06161136271976772	-0.04582844380653253	-0.030552411452260363	-0.015767242385204303	-0.0014705734185857255	-0.012390568163625586	-0.02578163703004171	-0.038729203415937954	-0.05124104654024831	-0.06298215842402272	-0.07406037461627772
-1.4169772946268488	-1.3204110689965127	-1.2377006316186756	-1.1656976010353175	-1.1021452555085416	-1.0453712690693036	-0.9940309725628318	-0.9471637151381205	-0.9039252848831332	-0.8636761403913019	-0.8258646987723158	-0.7899913292076078	-0.7557352282368013	-0.7228194521315892	-0.6909820195773164	-0.6599285073562704	-0.6295686702498394	-0.5997084341858743	-0.5704484337041843	-0.5415276999409129	-0.513130247923911	-0.48514504431616284	-0.4575194402978753	-0.43026176727430493	-0.4034455006182479	-0.37721482761186825	-0.35166170026097454	-0.32635124492099454	-0.3019373937891977	-0.27791919597577147	-0.2545053161576363	-0.23190398589608402	-0.21005436248444329	-0.1885739831076837	-0.1676952169060802	-0.14750396379017172	-0.12797908494761476	-0.1091112341704946	-0.09090826414069453	-0.07340861382656517	-0.05671728553541268	-0.04089012694449683	-0.02475757760701681	-0.009265066695066614	-0.006778147922599278	-0.02122729988157663	-0.03548348937808642	-0.04904319615174263	-0.06113622116898383	-0.07326277145921484
-1.4601997399315814	-1.3639310502801558	-1.281570889751971	-1.2100094093540827	-1.1469410416581731	-1.0906523250034215	-1.0397992087719465	-0.9933981009002298	-0.9505746223676781	-0.91071587118306	-0.8731925723728183	-0.8375378370872613	-0.8033298534862592	-0.7704043148586994	-0.7382500910398127	-0.7068149208123622	-0.6759031415756312	-0.6454398989828809	-0.6150578732516511	-0.5851622942505271	-0.5552638947853805	-0.5256924268251344	-0.49643437933884005	-0.46754688815916673	-0.4391688462285975	-0.41094588122996495	-0.383439312006814	-0.3564057849360917	-0.3302048443452255	-0.30425753498265473	-0.27915554355926087	-0.25483765935724445	-0.2312536151680822	-0.20836287763301545	-0.18613373422835602	-0.16454277870001038	-0.14357501714295973	-0.12322509084325861	-0.10350080013312027	-0.08443204893933536	-0.0660945901445992	-0.048682181225732576	-0.03277802689914979	-0.01737991690212647	-0.003605085508478446	-0.01633270174337681	-0.03188108885818086	-0.045880305256910656	-0.05886307152084466	-0.07210923139433342
-1.4978759426646402	-1.402000922805155	-1.3201692819656539	-1.2491848591457813	-1.186753628828396	-1.1310983559452013	-1.0808964130381407	-1.0351247590263544	-0.9929427170257793	-0.9536160057982457	-0.9166180318736397	-0.8813970948698716	-0.8475654824824169	-0.8148549925003808	-0.7827948323899536	-0.7512499553161079	-0.7200326361649628	-0.6890291876328578	-0.6579463020121955	-0.6270058534623573	-0.5959591773675107	-0.5650435502879735	-0.5342531878827432	-0.5036708590240928	-0.4734761860966173	-0.4436364236906501	-0.4141946981737267	-0.3854291828418301	-0.35737877260590695	-0.32970845480892136	-0.3028798558602547	-0.27684703837657426	-0.2515766860101926	-0.22704755556295989	-0.20325074216696604	-0.18019122271076876	-0.1578915906373531	-0.1363998558602097	-0.11580536467246687	-0.09627211435192728	-0.07643371532720311	-0.05734267984783699	-0.03952686928613458	-0.02453450178331994	-0.007855176855083463	-0.011236468738600463	-0.028082284752255632	-0.04239795263360929	-0.05630276734476238	-0.07072683270343547
-1.530961473405548	-1.4355913838122796	-1.3543468672083712	-1.2840259082515764	-1.2222596312380836	-1.1673386659694711	-1.1179149656995326	-1.0729160389194015	-1.0314294317160384	-0.9928370492079449	-0.9564805275681815	-0.921902963074204	-0.8886963416676631	-0.8563073829117833	-0.8246440271693792	-0.7933074908602087	-0.7620452066476481	-0.7306665857913228	-0.6990761372838316	-0.6674061958751893	-0.6352913339915957	-0.6031069268364254	-0.5708605679640548	-0.5386640505489597	-0.5067442452479709	-0.4751519708556455	-0.4439108051167276	-0.4133259728411689	-0.3836156824736939	-0.3542331893417716	-0.32570215708390526	-0.29802223727412475	-0.2711831581921683	-0.24519051002137512	-0.22006791202348844	-0.19586162331328302	-0.1726491954308721	-0.14959784936088322	-0.12740739203748103	-0.1062558456008714	-0.0864330309678514	-0.0664946257040278	-0.046990572204629114	-0.029816840013419686	-0.013905530233710177	-0.006053677453809973	-0.024232370441289515	-0.038705365971934885	-0.05356776131508943	-0.06894146367548906
-1.5602358764629247	-1.465363441342177	-1.384762035849183	-1.3151205951314417	-1.2540972791620613	-1.1999442480939648	-1.1513148971020999	-1.107091446418057	-1.0664779819067545	-1.0286400379729626	-0.9930961081486922	-0.9592634950489307	-0.9267041298589348	-0.8950529010245929	-0.8638352562991529	-0.8328216566667179	-0.8017454884297319	-0.7703704551582333	-0.7385836255860554	-0.7062082078432723	-0.6733229677105239	-0.6399242774054812	-0.6062742199533468	-0.5725188822022428	-0.538941435942558	-0.5054907342844283	-0.4725700814777158	-0.44011603461376775	-0.4085444564971772	-0.3778097609340424	-0.34773433252117497	-0.318527258269045	-0.29029092908801307	-0.26289829263937037	-0.2362257847558869	-0.21045581585742917	-0.18567281595117446	-0.1620058622483202	-0.13933542606717356	-0.11661165719771655	-0.09520031829365706	-0.07563621824569831	-0.05473217000934402	-0.03577378441714345	-0.020129457367435967	-0.0010804053505171795	-0.0204796734814533	-0.03488770850774486	-0.05074920806810444	-0.06619333827708036
-1.5862570771369142	-1.4919471175559338	-1.4119578050532415	-1.3430123011111617	-1.2827567237058242	-1.2293813186815183	-1.1815317995143497	-1.1381432484980822	-1.0983569686782613	-1.0613974972000375	-1.0267144741269838	-0.993716850949309	-0.961947936145117	-0.9310708996514087	-0.9005171299082634	-0.87011228307145	-0.8394752182508612	-0.8082950774770469	-0.77635840698374	-0.7436029540839015	-0.71001958052771	-0.6756196848900375	-0.6405889383087013	-0.6053003485164025	-0.5700576240986226	-0.5347108874893833	-0.5002155989260024	-0.46587268464840154	-0.4324557308544685	-0.3999416358977253	-0.36832587168370345	-0.3376214585855854	-0.3078591330476575	-0.2790891599139796	-0.25138550488472816	-0.22485351011610916	-0.19889832632753068	-0.17368601500744052	-0.14980164970860177	-0.12706586757149874	-0.10413950368372953	-0.08303791996628568	-0.06250604603426337	-0.042004593681876035	-0.02630062808663014	-0.0044616617661725425	-0.017004114570309627	-0.031011060854009787	-0.04792158532277931	-0.06336664764080356
-1.609561114837766	-1.5158010557058144	-1.4364188535637885	-1.3681550963640379	-1.3086406413213976	-1.2560298868382547	-1.2089669099115672	-1.1664050347993555	-1.1274608208104466	-1.091370400836618	-1.0575627646462966	-1.0254455111374063	-0.994552915860179	-0.9645265643663394	-0.9347908632027411	-0.9051326004354285	-0.8751265644259509	-0.8443887782277865	-0.8126226081397189	-0.7796195535794044	-0.7454036409501663	-0.7100713969666468	-0.6738920864884779	-0.6370322404487033	-0.5998462588604785	-0.56288909476634	-0.526403959149166	-0.49068912080712934	-0.4554746526431571	-0.42127207477025075	-0.3881040844103511	-0.35601296572397356	-0.3250618302645955	-0.2951876745033148	-0.26594530886219436	-0.23788499332814322	-0.21116435077487744	-0.18537806844827326	-0.16000623911742734	-0.13630386738198913	-0.11306532186683628	-0.09052259979739581	-0.07017130024312893	-0.04828956134032322	-0.031022487351828762	-0.009526964610634332	-0.014063176329522638	-0.02712637321188993	-0.045146297005535935	-0.06051670291438646
-1.6305375002536762	-1.5373064028901169	-1.4585142860094065	-1.3909073552171822	-1.3320993646575552	-1.2802274276931462	-1.2339382450957224	-1.19217948436613	-1.1540696695884793	-1.1188239134180795	-1.0858843834118934	-1.0546627627431273	-1.0246921097530524	-0.995589866901091	-0.9667425558101997	-0.9379263765525899	-0.9086939383923733	-0.8785707353399207	-0.8471947893754058	-0.8143248346770398	-0.7796526617073783	-0.7434293962432373	-0.7058692347992102	-0.667456630160564	-0.6286391254900604	-0.5900976935083697	-0.5515875708163961	-0.5140193010351249	-0.47739140915600947	-0.44172384225267336	-0.4070558095867012	-0.3734449820942758	-0.3409684474437221	-0.30972596753539394	-0.2798463078228661	-0.25084200539351537	-0.22264535522844991	-0.19604195470582986	-0.17012231091290178	-0.14501385000917913	-0.12185525361493714	-0.09795858639264043	-0.07685570345366707	-0.054505157947862065	-0.03569735169339296	-0.014498901076071855	-0.012038152223070692	-0.023272704478699262	-0.042474540018223164	-0.05768743585894428
-1.6495079033071953	-1.5567806350128273	-1.4785549848202877	-1.4115744536234072	-1.3534347567295313	-1.3022689768743059	-1.2567294038435761	-1.2157416107582737	-1.178444759528672	-1.1440106859682466	-1.1119183153772842	-1.0815875511206796	-1.0525564626308224	-1.0243295674754416	-0.9964994839426542	-0.9685881756400276	-0.9402324347478491	-0.910942451381556	-0.8801730571280856	-0.8475284475427324	-0.8127847448218217	-0.775767128613833	-0.7370318171916619	-0.6969926149114977	-0.65650225607833	-0.6158635070751457	-0.5758627901370068	-0.5363874378788962	-0.4979955029924956	-0.4607359535391403	-0.4246773511002814	-0.38990787326324966	-0.35653748642863026	-0.3239633619449477	-0.2926081752627946	-0.26281716243006925	-0.2339655914870472	-0.20596314869656568	-0.179921517974185	-0.1535950436878739	-0.12939049837608704	-0.105258737868113	-0.0828842774467135	-0.06058007111049381	-0.04045466822607139	-0.019337088617942196	-0.011355447435794556	-0.01947999217969782	-0.03993171130612173	-0.05491369252654985
-1.6667394619298443	-1.5744843319894095	-1.496803141786539	-1.4304162406145293	-1.3729058295292687	-1.3224104237578413	-1.277589929420797	-1.2373366244829473	-1.2007867992351908	-1.1671633945788231	-1.135888988265797	-1.1064312307663808	-1.078312295774449	-1.0509741139859636	-1.024151089259647	-0.9972388002522828	-0.9698315336483317	-0.9414544940507278	-0.9115409838018707	-0.8794155021714104	-0.8446362920802645	-0.8071302843287984	-0.767107376584523	-0.7255754242110363	-0.6831196728242057	-0.6406391112021542	-0.5987663020626	-0.5578788174562599	-0.5179719060066466	-0.4792737738110348	-0.4417115312030391	-0.40544256605342205	-0.3705907330062532	-0.33730442441790753	-0.3051458159617388	-0.27394798237065154	-0.24459208921647146	-0.21568729841244388	-0.18834152569013907	-0.161978437946649	-0.13653103672542716	-0.11236673632131716	-0.08881165891203643	-0.06647292041808706	-0.04519148119005785	-0.024023547518151948	-0.012142794639484733	-0.015771672358402277	-0.03652530539312393	-0.05222309054760743
-1.682455339871538	-1.590648783743944	-1.513480506663398	-1.4476540247956096	-1.39073460629765	-1.340872929912962	-1.296737866431447	-1.2571809010620387	-1.2213123478859054	-1.188492234622704	-1.1580019656172378	-1.1293752219721263	-1.102048424086422	-1.0756994997109217	-1.0497654465314061	-1.023923990035524	-0.9975985349546508	-0.9702194418957438	-0.9412400836522967	-0.9099569246844158	-0.8754218764772906	-0.8374198062819389	-0.796293368942028	-0.7529276630628252	-0.7086362368397348	-0.66452505447446	-0.6205984089998516	-0.5778383997805869	-0.5363239233555066	-0.49615221674959886	-0.45743729214853546	-0.42031075025061493	-0.3843664527742206	-0.34965656199777917	-0.31673824555265007	-0.2848234826317303	-0.25414940124534724	-0.22515851930421588	-0.19656162043249664	-0.17011858980344202	-0.143492859401279	-0.11924753248372985	-0.09459253056021774	-0.07216042221875739	-0.04984627390899334	-0.028548234040903078	-0.014055360375104891	-0.012167882509582641	-0.033187904894506876	-0.049637520888419134
-1.6968430780104378	-1.6054625818161408	-1.5287753117979053	-1.4634767189341602	-1.407111580111526	-1.3578474844231738	-1.3143320466725257	-1.2754186125808111	-1.2402350441561554	-1.208103213861576	-1.1783725941060308	-1.1504976460738716	-1.124046848305582	-1.09855745466218	-1.0736114452128074	-1.0487059285531826	-1.023451025925686	-0.9972880425640189	-0.9693860302235822	-0.9390105255572639	-0.9051234261109066	-0.8668779533018589	-0.8245255702766803	-0.7794575241662985	-0.7332522184354889	-0.6868801109221336	-0.6415443975606662	-0.597153412067712	-0.5541637280517839	-0.5126702898932034	-0.4724814137330714	-0.43390935546591086	-0.39711892566717305	-0.36170438103907704	-0.3274425781898345	-0.2952631779894446	-0.2634498265066411	-0.2337748152063925	-0.2045443962178204	-0.1773483567427082	-0.15024410029743268	-0.12570987785241342	-0.10019808981076331	-0.07763070704579335	-0.05438222165189067	-0.03290606353344829	-0.016618725588951035	-0.008691879667671648	-0.02993228427384813	-0.04717435197094532
-1.7100612061477238	-1.6190828398017296	-1.542847995985679	-1.478046078995415	-1.422200533650339	-1.373499155680371	-1.330548857125502	-1.2922432646604602	-1.2577233582429221	-1.2262300807435034	-1.19719081910042	-1.1700755235638405	-1.1444279132759103	-1.1197383593252241	-1.0956815652768266	-1.0718334101056657	-1.04760546448737	-1.0225148086731073	-0.9958998058382891	-0.9667111890725453	-0.9337434796743072	-0.8954845420924057	-0.8518766467363146	-0.8048727249912428	-0.756531984642306	-0.7083287919851418	-0.6609721271266562	-0.6149914720269152	-0.5705155797840258	-0.527685292642064	-0.48665297390145545	-0.44716342707907863	-0.40899682071492227	-0.37285626117989484	-0.3378423177674684	-0.3044160762128742	-0.2724641543263005	-0.2416205761129966	-0.2122660393298066	-0.18398145342661043	-0.156765175122348	-0.13122077630493617	-0.10561111477935609	-0.082879319260239	-0.0587777154956996	-0.03709545236381406	-0.019498978078646433	-0.0053941091035309575	-0.026767564219604398	-0.04484738035128305
-1.7222444936648693	-1.6316406257649307	-1.5558359005260458	-1.4915010983502517	-1.4361426781571875	-1.3879708725521873	-1.345550424856349	-1.3078171302430115	-1.2739117109988576	-1.2430336010672596	-1.2146493738544692	-1.1882353716903085	-1.163256346233981	-1.139427765162549	-1.1161952617090012	-1.093218849717617	-1.0700584455175084	-1.0461781645161137	-1.0207931958449534	-0.9929537207251418	-0.9611054512416702	-0.9232260238365901	-0.8783506754472926	-0.8291818517152996	-0.7787257063763005	-0.7286966566944033	-0.6796980776729931	-0.6321549382870537	-0.5864450276015458	-0.5421918114723556	-0.4997460928403914	-0.4593151521164852	-0.4205303113786849	-0.3831026773449284	-0.3479146576451169	-0.3132822721482314	-0.28116546801029924	-0.24920872550254608	-0.21971282740169512	-0.1903912899319692	-0.1630454180129055	-0.13654868573752033	-0.11082250836759658	-0.08789728802642836	-0.06302082392029804	-0.04111735249157435	-0.022507486452269226	-0.0025408585065246226	-0.02370011756448096	-0.04266756276799312
-1.7335081373037657	-1.6432564080587975	-1.5678571110048987	-1.503961662272895	-1.4490601543633514	-1.4013867004779355	-1.359463237539009	-1.322268686976947	-1.2888748755372723	-1.2586137584787542	-1.230828861083856	-1.205016145416987	-1.180789527693844	-1.1576256114395047	-1.1352368677044098	-1.1131956509684555	-1.0910077767662858	-1.0681778703256728	-1.0440684266540787	-1.0177150878050927	-0.9873282591144272	-0.9501073950339394	-0.9038734990900158	-0.8525132695770533	-0.7999463833659501	-0.7477053616193764	-0.6969922498804357	-0.6479704677139897	-0.6008087097910685	-0.555679125461114	-0.5124622097855909	-0.4706972551732477	-0.43120476663967333	-0.39302214165068683	-0.35673248205045127	-0.3218485804504486	-0.2886347487630595	-0.25652888286040487	-0.22639399160305088	-0.19656923923063635	-0.16908059343219645	-0.1416852790542117	-0.1158288670202115	-0.09208382306951761	-0.06710592496525547	-0.04497454754283297	-0.025542330173556966	-0.0023163538392516852	-0.020734367019845188	-0.04064355757130743
-1.7439511180543739	-1.6540306717456117	-1.579013599931843	-1.515531575594432	-1.4610589699322893	-1.4138229525423824	-1.3723976683881844	-1.3356930019852922	-1.3027964854334972	-1.2730526645146032	-1.2458354223291925	-1.2206561094925754	-1.197030539536091	-1.174616693398465	-1.1529286677670123	-1.1316711013249683	-1.110419640348214	-1.0886903830231083	-1.0658733834408076	-1.0409011680061009	-1.012214200235495	-0.9762071211915759	-0.9285526554274803	-0.8747101630570098	-0.8197474380426923	-0.7659122654715302	-0.7135247680897057	-0.6632063017455353	-0.614769627005773	-0.5682545001194967	-0.5240089189538867	-0.4817184160796852	-0.4409888098117062	-0.4026055344276648	-0.36516958877691497	-0.3301086883471311	-0.29583955409270885	-0.2635767124974884	-0.2324760430593493	-0.20251201459503332	-0.17481020367294142	-0.14662711630924305	-0.12063075851799882	-0.09612214516332651	-0.07103157858878048	-0.04867112304612614	-0.028547737966632018	-0.004859646110168025	-0.017873561753685093	-0.03878209899782725
-1.753658906554353	-1.6640503530213806	-1.589393801653387	-1.5262759514782587	-1.4722314546308355	-1.4253941237727397	-1.3844234034478642	-1.3481573049394506	-1.3157775836699388	-1.28652092848575	-1.2598400976306556	-1.2352045336987194	-1.2121613757312686	-1.1903470461197476	-1.1694031357169319	-1.1489432114038456	-1.1285760861172545	-1.1078418771881187	-1.0861324491601458	-1.0626298114405348	-1.0357508417844337	-1.0014622636071122	-0.9522083910920214	-0.8955384623788649	-0.8384383073542194	-0.7826668796267664	-0.7288039550459615	-0.67704684283587	-0.6275860927147943	-0.5804407196900868	-0.5348983987773946	-0.4918919615009454	-0.4504397026741557	-0.41114904491973425	-0.3733052060976957	-0.33758266907939505	-0.3027777675410999	-0.27035235302739036	-0.23832885891436661	-0.20822023345891694	-0.179683802462491	-0.15137429346015338	-0.1252314932802432	-0.10000994685910694	-0.0747991369741369	-0.05221206374973457	-0.03149261592838442	-0.0076875526070603935	-0.015120682632774008	-0.036961736091559165
-1.7627056555591607	-1.6733910019977283	-1.599074727800029	-1.5362984173377596	-1.482634525982017	-1.4361949861780634	-1.3956258322487722	-1.3597987043927016	-1.3278740509444713	-1.2991096252195944	-1.2728879969298106	-1.248739735655356	-1.2262905736147414	-1.2050566580575837	-1.1847234052612987	-1.1649537498319427	-1.14537470943792	-1.12556645777756	-1.1049968079011485	-1.0829198107723015	-1.0578311291350857	-1.0259143848535064	-0.9746670898663292	-0.9151844609416788	-0.8561861684027423	-0.7986067467116844	-0.7433698709533137	-0.6904756141956524	-0.6396532361026095	-0.5913819160914792	-0.5454244014185343	-0.5012252064606058	-0.4595566678323545	-0.41917249151526187	-0.38114004267350077	-0.3444207179359217	-0.3094508886768905	-0.2763849843636179	-0.2439540152402482	-0.21369732654028228	-0.1843685922597306	-0.1559294316155827	-0.12963624230096585	-0.10374757568576803	-0.07841181160637183	-0.0556029471049458	-0.034359586057739824	-0.010480010914900664	-0.012479802405503795	-0.03439407811685842
-1.7711559866372513	-1.6821185540133674	-1.6081202780262407	-1.5456683902688648	-1.4923533746443354	-1.4462983436665782	-1.406107098768203	-1.3706939220448802	-1.3391547936659554	-1.310810167967932	-1.2850503714746675	-1.2614232680477595	-1.2394235072266944	-1.2187596065351924	-1.1990487176593645	-1.179943359268431	-1.1611010515493607	-1.1421450419434525	-1.1226061628034332	-1.101802492783484	-1.0784279739537386	-1.0492100417316639	-0.9958397853093728	-0.9336433568731093	-0.8724237776729702	-0.8133679952602568	-0.756702097754752	-0.7026329187451253	-0.6513311178177807	-0.6017960774532721	-0.5550824242792208	-0.5102287642939933	-0.4677751489389742	-0.4269002863975704	-0.38851664324836804	-0.3509990224462657	-0.3158630757637119	-0.2819314543345679	-0.24935539607598192	-0.21894871211085143	-0.18886750404033337	-0.16029692212423813	-0.1338514010103349	-0.10733724822693025	-0.08187403339776737	-0.05884971061564717	-0.03713923421225454	-0.013189919261204565	-0.009958762058455242	-0.03191326553050514
-1.779066454204359	-1.6902907872430744	-1.6165782303683274	-1.5544466245913433	-1.501460400193817	-1.4557683332357518	-1.415933165944213	-1.3809095792376618	-1.3497346509342654	-1.3217850300351492	-1.2964631148740224	-1.27325253920359	-1.2517556489715316	-1.2315620996449737	-1.2123793141422636	-1.1938749962409911	-1.1757249686614046	-1.1575741997246458	-1.1389777666015262	-1.1193040379120744	-1.0975740968128638	-1.0710984932000296	-1.0155623251701242	-0.9509304973302793	-0.8878002853597184	-0.8272823302228294	-0.769623845019377	-0.714213525238625	-0.6616680817316707	-0.6118525108575279	-0.5639857011178812	-0.5189069223243314	-0.4754065862127384	-0.4343373634518454	-0.3950083302711148	-0.35732260102666374	-0.3220204029862428	-0.28725970378981674	-0.25453853006314314	-0.22382439527619602	-0.19318494981308545	-0.16448236353945772	-0.13788412932307392	-0.11078247424117313	-0.08519100678777022	-0.06195847627081642	-0.039826952437849804	-0.015806299655186793	-0.007575879581333694	-0.029518094479480592
-1.7864867516197251	-1.697958527897022	-1.624515635727369	-1.5626866856524706	-1.5100107108322451	-1.4646599898569197	-1.425162391999163	-1.390448598688512	-1.3596754026251259	-1.3320988942975567	-1.3071598832206826	-1.2843338435831957	-1.2632714621159038	-1.2435836429514153	-1.2249161854418549	-1.2069561237338609	-1.1894052086570768	-1.1719461742329427	-1.1541922270349896	-1.1356033943747275	-1.1153429052934407	-1.0912674995223013	-1.0338595863011302	-0.9667326358069164	-0.9020718897414091	-0.8401314076799014	-0.7811311337775027	-0.7252606675907526	-0.6716320721691502	-0.6209864242783162	-0.5725684015300592	-0.5267657743571297	-0.4827525555848232	-0.44149046798584557	-0.4012504051388047	-0.36339799721017163	-0.32737368062762395	-0.2923756101855676	-0.2595100818888787	-0.22809004242460437	-0.19732636421494879	-0.16849214251086078	-0.14158807551899813	-0.11408763374339362	-0.08836839567219842	-0.06493541917967185	-0.04242112189375017	-0.01832718789628149	-0.0053810794050856755	-0.027206878795743808
-1.7934607099762925	-1.7051666514360255	-1.6319785896452295	-1.5704359620646802	-1.5180531055046895	-1.472987905644485	-1.4338183151334745	-1.3994247094230396	-1.3689927447757297	-1.3417675548012706	-1.3171672947616804	-1.294769470286311	-1.274071087095552	-1.2547871545266298	-1.2365748038884115	-1.2191348908637791	-1.202186323628168	-1.185433208722135	-1.1684397134979023	-1.1508014848957213	-1.1318322010980155	-1.1098571485277937	-1.0506821984467385	-0.9815661946097824	-0.9153474249221754	-0.8523781626984986	-0.7922534783135018	-0.735146639116081	-0.6812488596024266	-0.6294855891740428	-0.5808378252268573	-0.5340302247880426	-0.489820451243386	-0.4477086237158961	-0.4072499098307545	-0.3692328160631505	-0.3324259545187941	-0.29728594756100163	-0.26427746425115994	-0.23218435085273792	-0.20129785659304966	-0.17233312276303217	-0.14486467597175562	-0.1172576661458589	-0.09141210089741997	-0.06778667043348761	-0.04492202071725939	-0.02075376150103312	-0.0035388562213285258	-0.02497759275920929
-1.8000271293889551	-1.7119549181878222	-1.6390079659250825	-1.5777365155309908	-1.525630933337844	-1.4808353716833889	-1.44195750673948	-1.4078854138641246	-1.377748441360204	-1.3508455378011093	-1.3266040324524815	-1.3045394864117785	-1.2842594459355916	-1.2653592242033955	-1.2475802619633156	-1.2306275697451317	-1.2141571728001463	-1.1979505951945744	-1.1816962770819992	-1.1649653873000394	-1.1470842939661265	-1.1269035108350651	-1.0661252113144446	-0.9953815218056005	-0.927744004449462	-0.8634411508997474	-0.802656653001351	-0.7446896477543862	-0.6898541944498422	-0.6376764203512252	-0.588313687526312	-0.5410217357310745	-0.49661866530510257	-0.4536388387996534	-0.41301469707557165	-0.3747162140791897	-0.33727770612840596	-0.30199807149863855	-0.2688485433727752	-0.2361134127297334	-0.20510594826482184	-0.1760124153695598	-0.14800987910736177	-0.12029784196932072	-0.09432810247730598	-0.07051824643328018	-0.047331142220980234	-0.023088518259798827	-0.0026189833057594005	-0.022827987537828505
-1.8062204742324517	-1.718358673907223	-1.6456401259231828	-1.5846257969994642	-1.5327828197521498	-1.4882422370592372	-1.4496405224418187	-1.4158731247439658	-1.3860152479216161	-1.359417656682262	-1.3355164846695091	-1.3137373699977377	-1.2937860136093167	-1.2752720274196174	-1.2578755569882087	-1.2413252520485545	-1.22537630887744	-1.2097673442858587	-1.1940907213683225	-1.1781027983387478	-1.1612486469695908	-1.1425808696408613	-1.080428235093648	-1.0080259418119073	-0.9393166320186087	-0.8741367691899704	-0.8121394466852236	-0.753898565431173	-0.6979774863527561	-0.6455679270556186	-0.5952376332222171	-0.5477490394883382	-0.5026659266097064	-0.4593394444255152	-0.418553139522869	-0.3795132704849923	-0.3419363334999077	-0.3065196780523276	-0.2728776288118522	-0.2398836296647101	-0.20875737533942365	-0.17953721026014238	-0.15102873426974642	-0.12321359571054075	-0.09712234819242263	-0.07313599863332657	-0.04965075548519584	-0.02533456310796506	-0.0032903013598585677	-0.020755688426537872
-1.8120714573091412	-1.7244094396837966	-1.6519075170121567	-1.5911290182946745	-1.5395222368504409	-1.4952441285225384	-1.4569041356021786	-1.4234032438496542	-1.3938323132723636	-1.367524272321066	-1.343866512949027	-1.322437731738575	-1.302782643906709	-1.2845986336725477	-1.2675754724014887	-1.2514537539756823	-1.235924856451887	-1.2207536750742431	-1.205737319055472	-1.1904267601028293	-1.1744451341758524	-1.1570614628296898	-1.093822991034811	-1.020003327428419	-0.9499726388897982	-0.8839014477035686	-0.8212923948679086	-0.7619736076623463	-0.7058062309659974	-0.6526453251094363	-0.6019022265267613	-0.554221347866996	-0.5083085569572775	-0.46481890549041216	-0.4238739048156356	-0.3841216448567788	-0.3464094622171411	-0.3108586206652761	-0.27660942342344563	-0.24350155112902278	-0.21225894194128173	-0.1829146538989503	-0.1539264303703848	-0.1260104042034323	-0.09980067577496107	-0.0756455789802776	-0.05188361477711313	-0.027495278712306608	-0.004835800757200822	-0.018758279823501575
[truncated: 61 more columns]
