# Supplementary material for: Precursors of Majorana modes and their length-dependent energy oscillations probed at both ends of atomic Shiba chains
Source: Nat Nanotechnol. 2022 Mar 7;17(4):384–9. doi: 10.1038/s41565-022-01078-4 (PMC9018407; doi:10.1038/s41565-022-01078-4)
Supplement: Source Data Fig. 2 — Statistical source data of Fig. 2b–d in separate .txt files. [file 41565_2022_1078_MOESM3_ESM.zip › Source Data/Fig2bTopography.txt]

:NANONIS_VERSION:
2
:SCANIT_TYPE:
              FLOAT            MSBFIRST
:REC_DATE:
 30.12.2021
:REC_TIME:
11:14:14
:REC_TEMP:
      290.0000000000
:ACQ_TIME:
      472.1
:SCAN_PIXELS:
       1536       256
:SCAN_TIME:
             NaN             NaN
:SCAN_RANGE:
           1.800E-8           3.000E-9
:SCAN_OFFSET:
             -2.656E-8         1.735E-7
:SCAN_ANGLE:
            5.500E+1
:SCAN_DIR:
up
:BIAS:
            -6.000E+0
:DATA_INFO:
	Channel	Name	Unit	Direction	Calibration	Offset
	0	Z	m	both	1.000E+0	0.000E+0

:SCANIT_END:


-4,969919E-8	-4,969817E-8	-4,969781E-8	-4,969765E-8	-4,969771E-8	-4,969810E-8	-4,969824E-8	-4,969828E-8	-4,969832E-8	-4,969802E-8	-4,969755E-8	-4,969688E-8	-4,969465E-8	-4,969178E-8	-4,969020E-8	-4,968871E-8	-4,968598E-8	-4,968365E-8	-4,968268E-8	-4,968191E-8	-4,968045E-8	-4,967858E-8	-4,967752E-8	-4,967642E-8	-4,967429E-8	-4,967272E-8	-4,967226E-8	-4,967210E-8	-4,967234E-8	-4,967286E-8	-4,967315E-8	-4,967336E-8	-4,967382E-8	-4,967420E-8	-4,967431E-8	-4,967452E-8	-4,967520E-8	-4,967627E-8	-4,967688E-8	-4,967750E-8	-4,967848E-8	-4,967894E-8	-4,967904E-8	-4,967906E-8	-4,967903E-8	-4,967913E-8	-4,967923E-8	-4,967940E-8	-4,968012E-8	-4,968104E-8	-4,968135E-8	-4,968147E-8	-4,968138E-8	-4,968079E-8	-4,968064E-8	-4,968068E-8	-4,968131E-8	-4,968221E-8	-4,968266E-8	-4,968306E-8	-4,968322E-8	-4,968291E-8	-4,968275E-8	-4,968257E-8	-4,968218E-8	-4,968208E-8	-4,968209E-8	-4,968219E-8	-4,968251E-8	-4,968313E-8	-4,968343E-8	-4,968363E-8	-4,968365E-8	-4,968337E-8	-4,968323E-8	-4,968318E-8	-4,968344E-8	-4,968407E-8	-4,968444E-8	-4,968478E-8	-4,968497E-8	-4,968459E-8	-4,968416E-8	-4,968361E-8	-4,968295E-8	-4,968303E-8	-4,968313E-8	-4,968324E-8	-4,968356E-8	-4,968330E-8	-4,968288E-8	-4,968254E-8	-4,968216E-8	-4,968168E-8	-4,968145E-8	-4,968142E-8	-4,968168E-8	-4,968215E-8	-4,968250E-8	-4,968280E-8	-4,968321E-8	-4,968304E-8	-4,968287E-8	-4,968267E-8	-4,968208E-8	-4,968181E-8	-4,968187E-8	-4,968197E-8	-4,968254E-8	-4,968253E-8	-4,968224E-8	-4,968185E-8	-4,968116E-8	-4,968080E-8	-4,968085E-8	-4,968100E-8	-4,968173E-8	-4,968254E-8	-4,968286E-8	-4,968308E-8	-4,968312E-8	-4,968287E-8	-4,968268E-8	-4,968245E-8	-4,968222E-8	-4,968227E-8	-4,968238E-8	-4,968264E-8	-4,968340E-8	-4,968345E-8	-4,968329E-8	-4,968304E-8	-4,968218E-8	-4,968118E-8	-4,968087E-8	-4,968076E-8	-4,968108E-8	-4,968188E-8	-4,968234E-8	-4,968258E-8	-4,968259E-8	-4,968203E-8	-4,968160E-8	-4,968127E-8	-4,968106E-8	-4,968142E-8	-4,968176E-8	-4,968212E-8	-4,968280E-8	-4,968290E-8	-4,968281E-8	-4,968259E-8	-4,968183E-8	-4,968092E-8	-4,968070E-8	-4,968063E-8	-4,968089E-8	-4,968166E-8	-4,968204E-8	-4,968224E-8	-4,968228E-8	-4,968179E-8	-4,968134E-8	-4,968093E-8	-4,968046E-8	-4,968055E-8	-4,968101E-8	-4,968160E-8	-4,968267E-8	-4,968286E-8	-4,968245E-8	-4,968185E-8	-4,968091E-8	-4,968071E-8	-4,968100E-8	-4,968149E-8	-4,968203E-8	-4,968194E-8	-4,968181E-8	-4,968163E-8	-4,968132E-8	-4,968101E-8	-4,968089E-8	-4,968089E-8	-4,968098E-8	-4,968110E-8	-4,968129E-8	-4,968156E-8	-4,968224E-8	-4,968268E-8	-4,968264E-8	-4,968244E-8	-4,968157E-8	-4,968079E-8	-4,968066E-8	-4,968068E-8	-4,968134E-8	-4,968238E-8	-4,968259E-8	-4,968256E-8	-4,968196E-8	-4,968083E-8	-4,968034E-8	-4,968004E-8	-4,967991E-8	-4,968060E-8	-4,968113E-8	-4,968169E-8	-4,968247E-8	-4,968230E-8	-4,968217E-8	-4,968189E-8	-4,968106E-8	-4,968065E-8	-4,968068E-8	-4,968074E-8	-4,968098E-8	-4,968173E-8	-4,968200E-8	-4,968203E-8	-4,968172E-8	-4,968083E-8	-4,968026E-8	-4,967967E-8	-4,967908E-8	-4,967966E-8	-4,968018E-8	-4,968081E-8	-4,968198E-8	-4,968211E-8	-4,968179E-8	-4,968134E-8	-4,968043E-8	-4,968022E-8	-4,968044E-8	-4,968080E-8	-4,968182E-8	-4,968274E-8	-4,968287E-8	-4,968286E-8	-4,968235E-8	-4,968112E-8	-4,968052E-8	-4,968000E-8	-4,967958E-8	-4,968000E-8	-4,968044E-8	-4,968102E-8	-4,968182E-8	-4,968201E-8	-4,968181E-8	-4,968140E-8	-4,968037E-8	-4,967984E-8	-4,967996E-8	-4,968040E-8	-4,968166E-8	-4,968292E-8	-4,968319E-8	-4,968316E-8	-4,968246E-8	-4,968128E-8	-4,968076E-8	-4,968051E-8	-4,968066E-8	-4,968103E-8	-4,968126E-8	-4,968151E-8	-4,968173E-8	-4,968149E-8	-4,968120E-8	-4,968087E-8	-4,968022E-8	-4,968003E-8	-4,968014E-8	-4,968041E-8	-4,968144E-8	-4,968254E-8	-4,968276E-8	-4,968286E-8	-4,968244E-8	-4,968147E-8	-4,968100E-8	-4,968070E-8	-4,968066E-8	-4,968135E-8	-4,968183E-8	-4,968225E-8	-4,968230E-8	-4,968150E-8	-4,968090E-8	-4,968026E-8	-4,967936E-8	-4,967936E-8	-4,967966E-8	-4,968016E-8	-4,968121E-8	-4,968198E-8	-4,968220E-8	-4,968224E-8	-4,968175E-8	-4,968092E-8	-4,968066E-8	-4,968064E-8	-4,968081E-8	-4,968192E-8	-4,968262E-8	-4,968316E-8	-4,968384E-8	-4,968379E-8	-4,968343E-8	-4,968292E-8	-4,968198E-8	-4,968190E-8	-4,968217E-8	-4,968270E-8	-4,968409E-8	-4,968517E-8	-4,968543E-8	-4,968539E-8	-4,968465E-8	-4,968393E-8	-4,968373E-8	-4,968361E-8	-4,968387E-8	-4,968467E-8	-4,968504E-8	-4,968533E-8	-4,968536E-8	-4,968498E-8	-4,968463E-8	-4,968413E-8	-4,968302E-8	-4,968287E-8	-4,968309E-8	-4,968350E-8	-4,968462E-8	-4,968543E-8	-4,968567E-8	-4,968570E-8	-4,968512E-8	-4,968405E-8	-4,968365E-8	-4,968359E-8	-4,968420E-8	-4,968537E-8	-4,968605E-8	-4,968665E-8	-4,968717E-8	-4,968685E-8	-4,968658E-8	-4,968627E-8	-4,968598E-8	-4,968602E-8	-4,968604E-8	-4,968615E-8	-4,968639E-8	-4,968676E-8	-4,968701E-8	-4,968715E-8	-4,968712E-8	-4,968690E-8	-4,968678E-8	-4,968665E-8	-4,968623E-8	-4,968664E-8	-4,968704E-8	-4,968733E-8	-4,968733E-8	-4,968685E-8	-4,968632E-8	-4,968568E-8	-4,968448E-8	-4,968390E-8	-4,968383E-8	-4,968391E-8	-4,968409E-8	-4,968386E-8	-4,968348E-8	-4,968297E-8	-4,968211E-8	-4,968157E-8	-4,968148E-8	-4,968156E-8	-4,968195E-8	-4,968274E-8	-4,968300E-8	-4,968312E-8	-4,968332E-8	-4,968331E-8	-4,968312E-8	-4,968292E-8	-4,968260E-8	-4,968248E-8	-4,968258E-8	-4,968276E-8	-4,968333E-8	-4,968376E-8	-4,968368E-8	-4,968333E-8	-4,968217E-8	-4,968111E-8	-4,968089E-8	-4,968081E-8	-4,968142E-8	-4,968258E-8	-4,968279E-8	-4,968282E-8	-4,968251E-8	-4,968170E-8	-4,968130E-8	-4,968109E-8	-4,968119E-8	-4,968187E-8	-4,968223E-8	-4,968262E-8	-4,968310E-8	-4,968313E-8	-4,968290E-8	-4,968253E-8	-4,968149E-8	-4,968057E-8	-4,968028E-8	-4,968012E-8	-4,968043E-8	-4,968136E-8	-4,968175E-8	-4,968208E-8	-4,968217E-8	-4,968128E-8	-4,968061E-8	-4,967997E-8	-4,967958E-8	-4,968011E-8	-4,968062E-8	-4,968128E-8	-4,968230E-8	-4,968231E-8	-4,968204E-8	-4,968168E-8	-4,968060E-8	-4,967988E-8	-4,967975E-8	-4,967968E-8	-4,967998E-8	-4,968075E-8	-4,968107E-8	-4,968136E-8	-4,968147E-8	-4,968089E-8	-4,968043E-8	-4,967996E-8	-4,967951E-8	-4,967983E-8	-4,968039E-8	-4,968106E-8	-4,968226E-8	-4,968282E-8	-4,968283E-8	-4,968262E-8	-4,968165E-8	-4,968089E-8	-4,968071E-8	-4,968073E-8	-4,968115E-8	-4,968179E-8	-4,968195E-8	-4,968205E-8	-4,968178E-8	-4,968120E-8	-4,968092E-8	-4,968076E-8	-4,968054E-8	-4,968082E-8	-4,968116E-8	-4,968151E-8	-4,968201E-8	-4,968238E-8	-4,968240E-8	-4,968224E-8	-4,968161E-8	-4,968103E-8	-4,968067E-8	-4,968055E-8	-4,968099E-8	-4,968177E-8	-4,968200E-8	-4,968202E-8	-4,968163E-8	-4,968070E-8	-4,968015E-8	-4,967980E-8	-4,967982E-8	-4,968068E-8	-4,968126E-8	-4,968181E-8	-4,968237E-8	-4,968241E-8	-4,968236E-8	-4,968232E-8	-4,968223E-8	-4,968225E-8	-4,968237E-8	-4,968258E-8	-4,968319E-8	-4,968332E-8	-4,968332E-8	-4,968328E-8	-4,968301E-8	-4,968238E-8	-4,968216E-8	-4,968207E-8	-4,968215E-8	-4,968251E-8	-4,968288E-8	-4,968334E-8	-4,968384E-8	-4,968355E-8	-4,968318E-8	-4,968273E-8	-4,968192E-8	-4,968205E-8	-4,968228E-8	-4,968253E-8	-4,968343E-8	-4,968385E-8	-4,968361E-8	-4,968322E-8	-4,968252E-8	-4,968168E-8	-4,968140E-8	-4,968128E-8	-4,968127E-8	-4,968154E-8	-4,968183E-8	-4,968204E-8	-4,968213E-8	-4,968170E-8	-4,968131E-8	-4,968082E-8	-4,967989E-8	-4,967952E-8	-4,967960E-8	-4,967984E-8	-4,968076E-8	-4,968138E-8	-4,968139E-8	-4,968130E-8	-4,968057E-8	-4,967979E-8	-4,967978E-8	-4,967997E-8	-4,968094E-8	-4,968257E-8	-4,968327E-8	-4,968387E-8	-4,968469E-8	-4,968526E-8	-4,968559E-8	-4,968599E-8	-4,968700E-8	-4,968821E-8	-4,968895E-8	-4,968977E-8	-4,969167E-8	-4,969374E-8	-4,969466E-8	-4,969538E-8	-4,969617E-8	-4,969639E-8	-4,969639E-8	-4,969639E-8	-4,969682E-8	-4,969795E-8	-4,969848E-8	-4,969890E-8	-4,969912E-8	-4,969865E-8	-4,969812E-8	-4,969757E-8	-4,969655E-8	-4,969588E-8	-4,969558E-8	-4,969535E-8	-4,969495E-8	-4,969400E-8	-4,969343E-8	-4,969287E-8	-4,969147E-8	-4,968939E-8	-4,968837E-8	-4,968742E-8	-4,968594E-8	-4,968491E-8	-4,968459E-8	-4,968436E-8	-4,968384E-8	-4,968279E-8	-4,968206E-8	-4,968134E-8	-4,967989E-8	-4,967886E-8	-4,967865E-8	-4,967868E-8	-4,967904E-8	-4,967942E-8	-4,967954E-8	-4,967956E-8	-4,967930E-8	-4,967895E-8	-4,967900E-8	-4,967912E-8	-4,967956E-8	-4,968025E-8	-4,968042E-8	-4,968042E-8	-4,968027E-8	-4,968009E-8	-4,968000E-8	-4,967985E-8	-4,967946E-8	-4,967935E-8	-4,967945E-8	-4,967956E-8	-4,967982E-8	-4,968016E-8	-4,968025E-8	-4,968039E-8	-4,968030E-8	-4,967996E-8	-4,967979E-8	-4,967960E-8	-4,967987E-8	-4,968068E-8	-4,968112E-8	-4,968150E-8	-4,968187E-8	-4,968162E-8	-4,968126E-8	-4,968091E-8	-4,968062E-8	-4,968054E-8	-4,968068E-8	-4,968080E-8	-4,968094E-8	-4,968079E-8	-4,968066E-8	-4,968053E-8	-4,968030E-8	-4,968011E-8	-4,968009E-8	-4,968023E-8	-4,968080E-8	-4,968156E-8	-4,968191E-8	-4,968218E-8	-4,968246E-8	-4,968220E-8	-4,968189E-8	-4,968160E-8	-4,968107E-8	-4,968096E-8	-4,968124E-8	-4,968164E-8	-4,968240E-8	-4,968243E-8	-4,968225E-8	-4,968194E-8	-4,968107E-8	-4,968057E-8	-4,968054E-8	-4,968069E-8	-4,968152E-8	-4,968232E-8	-4,968260E-8	-4,968278E-8	-4,968278E-8	-4,968231E-8	-4,968205E-8	-4,968185E-8	-4,968157E-8	-4,968149E-8	-4,968161E-8	-4,968189E-8	-4,968216E-8	-4,968207E-8	-4,968199E-8	-4,968177E-8	-4,968073E-8	-4,967980E-8	-4,967959E-8	-4,967957E-8	-4,968032E-8	-4,968139E-8	-4,968180E-8	-4,968205E-8	-4,968209E-8	-4,968140E-8	-4,968113E-8	-4,968098E-8	-4,968094E-8	-4,968145E-8	-4,968188E-8	-4,968231E-8	-4,968276E-8	-4,968291E-8	-4,968291E-8	-4,968270E-8	-4,968201E-8	-4,968134E-8	-4,968110E-8	-4,968100E-8	-4,968102E-8	-4,968160E-8	-4,968199E-8	-4,968236E-8	-4,968272E-8	-4,968235E-8	-4,968207E-8	-4,968175E-8	-4,968103E-8	-4,968113E-8	-4,968154E-8	-4,968201E-8	-4,968275E-8	-4,968285E-8	-4,968267E-8	-4,968227E-8	-4,968155E-8	-4,968113E-8	-4,968100E-8	-4,968101E-8	-4,968103E-8	-4,968092E-8	-4,968078E-8	-4,968067E-8	-4,968059E-8	-4,968061E-8	-4,968058E-8	-4,968055E-8	-4,968038E-8	-4,968015E-8	-4,968022E-8	-4,968043E-8	-4,968112E-8	-4,968167E-8	-4,968183E-8	-4,968189E-8	-4,968169E-8	-4,968101E-8	-4,968087E-8	-4,968085E-8	-4,968121E-8	-4,968162E-8	-4,968172E-8	-4,968171E-8	-4,968138E-8	-4,968078E-8	-4,968058E-8	-4,968051E-8	-4,968068E-8	-4,968104E-8	-4,968117E-8	-4,968126E-8	-4,968111E-8	-4,968100E-8	-4,968096E-8	-4,968084E-8	-4,968066E-8	-4,968074E-8	-4,968076E-8	-4,968082E-8	-4,968120E-8	-4,968131E-8	-4,968130E-8	-4,968122E-8	-4,968077E-8	-4,967966E-8	-4,967922E-8	-4,967907E-8	-4,967942E-8	-4,968032E-8	-4,968080E-8	-4,968112E-8	-4,968119E-8	-4,968086E-8	-4,968067E-8	-4,968059E-8	-4,968079E-8	-4,968123E-8	-4,968154E-8	-4,968180E-8	-4,968221E-8	-4,968209E-8	-4,968202E-8	-4,968197E-8	-4,968169E-8	-4,968149E-8	-4,968138E-8	-4,968118E-8	-4,968095E-8	-4,968104E-8	-4,968118E-8	-4,968132E-8	-4,968173E-8	-4,968184E-8	-4,968160E-8	-4,968122E-8	-4,968049E-8	-4,968042E-8	-4,968072E-8	-4,968114E-8	-4,968230E-8	-4,968307E-8	-4,968302E-8	-4,968274E-8	-4,968173E-8	-4,968101E-8	-4,968087E-8	-4,968084E-8	-4,968089E-8	-4,968094E-8	-4,968093E-8	-4,968096E-8	-4,968091E-8	-4,968069E-8	-4,968061E-8	-4,968057E-8	-4,968083E-8	-4,968081E-8	-4,968079E-8	-4,968082E-8	-4,968122E-8	-4,968151E-8	-4,968162E-8	-4,968185E-8	-4,968232E-8	-4,968206E-8	-4,968186E-8	-4,968175E-8	-4,968152E-8	-4,968170E-8	-4,968189E-8	-4,968189E-8	-4,968157E-8	-4,968078E-8	-4,968054E-8	-4,968049E-8	-4,968042E-8	-4,968064E-8	-4,968094E-8	-4,968121E-8	-4,968147E-8	-4,968140E-8	-4,968150E-8	-4,968162E-8	-4,968178E-8	-4,968204E-8	-4,968215E-8	-4,968216E-8	-4,968229E-8	-4,968263E-8	-4,968278E-8	-4,968295E-8	-4,968307E-8	-4,968263E-8	-4,968236E-8	-4,968215E-8	-4,968204E-8	-4,968232E-8	-4,968251E-8	-4,968274E-8	-4,968294E-8	-4,968274E-8	-4,968259E-8	-4,968236E-8	-4,968155E-8	-4,968149E-8	-4,968164E-8	-4,968170E-8	-4,968190E-8	-4,968218E-8	-4,968222E-8	-4,968215E-8	-4,968186E-8	-4,968161E-8	-4,968154E-8	-4,968144E-8	-4,968122E-8	-4,968115E-8	-4,968118E-8	-4,968128E-8	-4,968161E-8	-4,968200E-8	-4,968221E-8	-4,968234E-8	-4,968222E-8	-4,968210E-8	-4,968221E-8	-4,968250E-8	-4,968343E-8	-4,968434E-8	-4,968456E-8	-4,968465E-8	-4,968441E-8	-4,968375E-8	-4,968356E-8	-4,968351E-8	-4,968365E-8	-4,968398E-8	-4,968416E-8	-4,968432E-8	-4,968457E-8	-4,968460E-8	-4,968456E-8	-4,968449E-8	-4,968457E-8	-4,968459E-8	-4,968455E-8	-4,968454E-8	-4,968468E-8	-4,968510E-8	-4,968526E-8	-4,968543E-8	-4,968556E-8	-4,968518E-8	-4,968490E-8	-4,968470E-8	-4,968430E-8	-4,968406E-8	-4,968412E-8	-4,968419E-8	-4,968419E-8	-4,968395E-8	-4,968375E-8	-4,968348E-8	-4,968308E-8	-4,968301E-8	-4,968309E-8	-4,968319E-8	-4,968346E-8	-4,968358E-8	-4,968366E-8	-4,968379E-8	-4,968402E-8	-4,968412E-8	-4,968409E-8	-4,968404E-8	-4,968378E-8	-4,968377E-8	-4,968394E-8	-4,968411E-8	-4,968445E-8	-4,968436E-8	-4,968407E-8	-4,968365E-8	-4,968273E-8	-4,968246E-8	-4,968252E-8	-4,968263E-8	-4,968313E-8	-4,968366E-8	-4,968370E-8	-4,968367E-8	-4,968362E-8	-4,968362E-8	-4,968361E-8	-4,968361E-8	-4,968381E-8	-4,968418E-8	-4,968421E-8	-4,968427E-8	-4,968451E-8	-4,968497E-8	-4,968510E-8	-4,968511E-8	-4,968483E-8	-4,968431E-8	-4,968401E-8	-4,968379E-8	-4,968402E-8	-4,968484E-8	-4,968528E-8	-4,968565E-8	-4,968588E-8	-4,968545E-8	-4,968517E-8	-4,968498E-8	-4,968512E-8	-4,968594E-8	-4,968646E-8	-4,968697E-8	-4,968777E-8	-4,968784E-8	-4,968760E-8	-4,968729E-8	-4,968705E-8	-4,968698E-8	-4,968696E-8	-4,968710E-8	-4,968763E-8	-4,968787E-8	-4,968803E-8	-4,968829E-8	-4,968884E-8	-4,968912E-8	-4,968926E-8	-4,968938E-8	-4,968953E-8	-4,969016E-8	-4,969077E-8	-4,969139E-8	-4,969235E-8	-4,969282E-8	-4,969296E-8	-4,969286E-8	-4,969240E-8	-4,969212E-8	-4,969216E-8	-4,969222E-8	-4,969240E-8	-4,969218E-8	-4,969197E-8	-4,969164E-8
-4,969768E-8	-4,969659E-8	-4,969660E-8	-4,969704E-8	-4,969866E-8	-4,969991E-8	-4,970003E-8	-4,969977E-8	-4,969818E-8	-4,969580E-8	-4,969458E-8	-4,969352E-8	-4,969186E-8	-4,969049E-8	-4,968990E-8	-4,968922E-8	-4,968742E-8	-4,968473E-8	-4,968310E-8	-4,968143E-8	-4,967877E-8	-4,967701E-8	-4,967659E-8	-4,967648E-8	-4,967632E-8	-4,967531E-8	-4,967472E-8	-4,967414E-8	-4,967313E-8	-4,967266E-8	-4,967274E-8	-4,967305E-8	-4,967396E-8	-4,967517E-8	-4,967573E-8	-4,967621E-8	-4,967705E-8	-4,967783E-8	-4,967800E-8	-4,967798E-8	-4,967790E-8	-4,967840E-8	-4,967882E-8	-4,967942E-8	-4,968080E-8	-4,968190E-8	-4,968215E-8	-4,968207E-8	-4,968124E-8	-4,968040E-8	-4,968027E-8	-4,968030E-8	-4,968086E-8	-4,968205E-8	-4,968248E-8	-4,968274E-8	-4,968279E-8	-4,968242E-8	-4,968221E-8	-4,968203E-8	-4,968194E-8	-4,968231E-8	-4,968265E-8	-4,968306E-8	-4,968353E-8	-4,968376E-8	-4,968372E-8	-4,968357E-8	-4,968317E-8	-4,968271E-8	-4,968258E-8	-4,968253E-8	-4,968281E-8	-4,968371E-8	-4,968414E-8	-4,968439E-8	-4,968443E-8	-4,968398E-8	-4,968362E-8	-4,968326E-8	-4,968320E-8	-4,968379E-8	-4,968414E-8	-4,968457E-8	-4,968517E-8	-4,968504E-8	-4,968473E-8	-4,968431E-8	-4,968328E-8	-4,968259E-8	-4,968245E-8	-4,968236E-8	-4,968270E-8	-4,968339E-8	-4,968350E-8	-4,968356E-8	-4,968336E-8	-4,968256E-8	-4,968206E-8	-4,968168E-8	-4,968142E-8	-4,968171E-8	-4,968221E-8	-4,968287E-8	-4,968394E-8	-4,968418E-8	-4,968397E-8	-4,968354E-8	-4,968253E-8	-4,968201E-8	-4,968195E-8	-4,968206E-8	-4,968291E-8	-4,968348E-8	-4,968349E-8	-4,968342E-8	-4,968280E-8	-4,968183E-8	-4,968155E-8	-4,968148E-8	-4,968178E-8	-4,968254E-8	-4,968298E-8	-4,968339E-8	-4,968363E-8	-4,968357E-8	-4,968348E-8	-4,968325E-8	-4,968285E-8	-4,968255E-8	-4,968241E-8	-4,968239E-8	-4,968279E-8	-4,968335E-8	-4,968355E-8	-4,968359E-8	-4,968280E-8	-4,968142E-8	-4,968076E-8	-4,968035E-8	-4,968039E-8	-4,968123E-8	-4,968189E-8	-4,968260E-8	-4,968328E-8	-4,968293E-8	-4,968257E-8	-4,968212E-8	-4,968091E-8	-4,968042E-8	-4,968075E-8	-4,968128E-8	-4,968250E-8	-4,968327E-8	-4,968339E-8	-4,968339E-8	-4,968319E-8	-4,968245E-8	-4,968197E-8	-4,968142E-8	-4,968072E-8	-4,968088E-8	-4,968125E-8	-4,968169E-8	-4,968268E-8	-4,968309E-8	-4,968274E-8	-4,968215E-8	-4,968113E-8	-4,968109E-8	-4,968146E-8	-4,968196E-8	-4,968315E-8	-4,968341E-8	-4,968313E-8	-4,968282E-8	-4,968196E-8	-4,968092E-8	-4,968084E-8	-4,968103E-8	-4,968157E-8	-4,968162E-8	-4,968178E-8	-4,968196E-8	-4,968211E-8	-4,968204E-8	-4,968192E-8	-4,968164E-8	-4,968091E-8	-4,968048E-8	-4,968040E-8	-4,968066E-8	-4,968183E-8	-4,968268E-8	-4,968296E-8	-4,968303E-8	-4,968252E-8	-4,968156E-8	-4,968133E-8	-4,968131E-8	-4,968171E-8	-4,968260E-8	-4,968297E-8	-4,968305E-8	-4,968277E-8	-4,968194E-8	-4,968161E-8	-4,968138E-8	-4,968124E-8	-4,968145E-8	-4,968166E-8	-4,968186E-8	-4,968219E-8	-4,968234E-8	-4,968245E-8	-4,968247E-8	-4,968213E-8	-4,968150E-8	-4,968133E-8	-4,968120E-8	-4,968119E-8	-4,968170E-8	-4,968211E-8	-4,968248E-8	-4,968233E-8	-4,968138E-8	-4,968082E-8	-4,968027E-8	-4,967961E-8	-4,967998E-8	-4,968051E-8	-4,968114E-8	-4,968217E-8	-4,968255E-8	-4,968242E-8	-4,968209E-8	-4,968126E-8	-4,968060E-8	-4,968051E-8	-4,968058E-8	-4,968126E-8	-4,968221E-8	-4,968257E-8	-4,968263E-8	-4,968238E-8	-4,968193E-8	-4,968141E-8	-4,968086E-8	-4,968015E-8	-4,968022E-8	-4,968047E-8	-4,968090E-8	-4,968193E-8	-4,968272E-8	-4,968276E-8	-4,968247E-8	-4,968139E-8	-4,968053E-8	-4,968052E-8	-4,968071E-8	-4,968160E-8	-4,968285E-8	-4,968331E-8	-4,968344E-8	-4,968336E-8	-4,968269E-8	-4,968203E-8	-4,968133E-8	-4,968054E-8	-4,968006E-8	-4,968007E-8	-4,968028E-8	-4,968136E-8	-4,968229E-8	-4,968234E-8	-4,968223E-8	-4,968151E-8	-4,968024E-8	-4,967992E-8	-4,967989E-8	-4,968059E-8	-4,968210E-8	-4,968300E-8	-4,968366E-8	-4,968395E-8	-4,968293E-8	-4,968224E-8	-4,968162E-8	-4,968088E-8	-4,968092E-8	-4,968128E-8	-4,968169E-8	-4,968210E-8	-4,968199E-8	-4,968180E-8	-4,968152E-8	-4,968064E-8	-4,968035E-8	-4,968041E-8	-4,968049E-8	-4,968085E-8	-4,968174E-8	-4,968229E-8	-4,968283E-8	-4,968341E-8	-4,968354E-8	-4,968344E-8	-4,968318E-8	-4,968260E-8	-4,968260E-8	-4,968294E-8	-4,968346E-8	-4,968460E-8	-4,968521E-8	-4,968507E-8	-4,968459E-8	-4,968318E-8	-4,968222E-8	-4,968207E-8	-4,968213E-8	-4,968321E-8	-4,968471E-8	-4,968524E-8	-4,968551E-8	-4,968531E-8	-4,968441E-8	-4,968391E-8	-4,968362E-8	-4,968368E-8	-4,968431E-8	-4,968466E-8	-4,968500E-8	-4,968529E-8	-4,968529E-8	-4,968507E-8	-4,968473E-8	-4,968381E-8	-4,968312E-8	-4,968305E-8	-4,968314E-8	-4,968410E-8	-4,968547E-8	-4,968606E-8	-4,968640E-8	-4,968604E-8	-4,968489E-8	-4,968446E-8	-4,968426E-8	-4,968447E-8	-4,968553E-8	-4,968634E-8	-4,968716E-8	-4,968801E-8	-4,968808E-8	-4,968787E-8	-4,968755E-8	-4,968656E-8	-4,968622E-8	-4,968634E-8	-4,968662E-8	-4,968744E-8	-4,968838E-8	-4,968871E-8	-4,968881E-8	-4,968838E-8	-4,968733E-8	-4,968672E-8	-4,968610E-8	-4,968529E-8	-4,968567E-8	-4,968617E-8	-4,968662E-8	-4,968717E-8	-4,968668E-8	-4,968587E-8	-4,968490E-8	-4,968308E-8	-4,968239E-8	-4,968234E-8	-4,968240E-8	-4,968305E-8	-4,968352E-8	-4,968347E-8	-4,968334E-8	-4,968261E-8	-4,968170E-8	-4,968140E-8	-4,968128E-8	-4,968134E-8	-4,968206E-8	-4,968264E-8	-4,968319E-8	-4,968373E-8	-4,968375E-8	-4,968365E-8	-4,968334E-8	-4,968237E-8	-4,968168E-8	-4,968158E-8	-4,968175E-8	-4,968286E-8	-4,968384E-8	-4,968393E-8	-4,968372E-8	-4,968273E-8	-4,968132E-8	-4,968069E-8	-4,968037E-8	-4,968062E-8	-4,968175E-8	-4,968243E-8	-4,968307E-8	-4,968380E-8	-4,968371E-8	-4,968339E-8	-4,968286E-8	-4,968184E-8	-4,968167E-8	-4,968188E-8	-4,968225E-8	-4,968322E-8	-4,968388E-8	-4,968391E-8	-4,968368E-8	-4,968259E-8	-4,968124E-8	-4,968073E-8	-4,968044E-8	-4,968048E-8	-4,968139E-8	-4,968193E-8	-4,968228E-8	-4,968253E-8	-4,968203E-8	-4,968150E-8	-4,968102E-8	-4,968046E-8	-4,968049E-8	-4,968079E-8	-4,968130E-8	-4,968232E-8	-4,968273E-8	-4,968277E-8	-4,968263E-8	-4,968171E-8	-4,968057E-8	-4,968021E-8	-4,968004E-8	-4,968032E-8	-4,968123E-8	-4,968170E-8	-4,968203E-8	-4,968203E-8	-4,968134E-8	-4,968077E-8	-4,968011E-8	-4,967929E-8	-4,967947E-8	-4,967994E-8	-4,968065E-8	-4,968222E-8	-4,968305E-8	-4,968300E-8	-4,968265E-8	-4,968140E-8	-4,968029E-8	-4,968014E-8	-4,968024E-8	-4,968084E-8	-4,968184E-8	-4,968221E-8	-4,968219E-8	-4,968167E-8	-4,968079E-8	-4,968032E-8	-4,967993E-8	-4,967973E-8	-4,967983E-8	-4,968021E-8	-4,968069E-8	-4,968195E-8	-4,968286E-8	-4,968301E-8	-4,968291E-8	-4,968179E-8	-4,968056E-8	-4,968011E-8	-4,967977E-8	-4,968017E-8	-4,968151E-8	-4,968193E-8	-4,968218E-8	-4,968206E-8	-4,968092E-8	-4,968019E-8	-4,967954E-8	-4,967930E-8	-4,968028E-8	-4,968093E-8	-4,968172E-8	-4,968329E-8	-4,968373E-8	-4,968363E-8	-4,968336E-8	-4,968250E-8	-4,968193E-8	-4,968187E-8	-4,968206E-8	-4,968302E-8	-4,968406E-8	-4,968443E-8	-4,968466E-8	-4,968457E-8	-4,968365E-8	-4,968307E-8	-4,968254E-8	-4,968171E-8	-4,968207E-8	-4,968271E-8	-4,968345E-8	-4,968462E-8	-4,968491E-8	-4,968462E-8	-4,968411E-8	-4,968280E-8	-4,968208E-8	-4,968203E-8	-4,968214E-8	-4,968276E-8	-4,968355E-8	-4,968374E-8	-4,968371E-8	-4,968326E-8	-4,968216E-8	-4,968146E-8	-4,968086E-8	-4,968007E-8	-4,967984E-8	-4,968006E-8	-4,968047E-8	-4,968115E-8	-4,968117E-8	-4,968101E-8	-4,968059E-8	-4,967906E-8	-4,967805E-8	-4,967799E-8	-4,967821E-8	-4,967957E-8	-4,968151E-8	-4,968222E-8	-4,968263E-8	-4,968273E-8	-4,968204E-8	-4,968181E-8	-4,968179E-8	-4,968263E-8	-4,968470E-8	-4,968599E-8	-4,968718E-8	-4,968878E-8	-4,968987E-8	-4,969029E-8	-4,969048E-8	-4,969111E-8	-4,969221E-8	-4,969279E-8	-4,969358E-8	-4,969559E-8	-4,969768E-8	-4,969854E-8	-4,969915E-8	-4,969956E-8	-4,969898E-8	-4,969855E-8	-4,969823E-8	-4,969784E-8	-4,969821E-8	-4,969861E-8	-4,969900E-8	-4,969921E-8	-4,969798E-8	-4,969687E-8	-4,969549E-8	-4,969303E-8	-4,969128E-8	-4,969078E-8	-4,969062E-8	-4,969065E-8	-4,969031E-8	-4,968973E-8	-4,968899E-8	-4,968695E-8	-4,968445E-8	-4,968329E-8	-4,968239E-8	-4,968138E-8	-4,968118E-8	-4,968136E-8	-4,968156E-8	-4,968132E-8	-4,968035E-8	-4,967966E-8	-4,967884E-8	-4,967723E-8	-4,967629E-8	-4,967654E-8	-4,967711E-8	-4,967857E-8	-4,967970E-8	-4,968003E-8	-4,967996E-8	-4,967907E-8	-4,967784E-8	-4,967754E-8	-4,967747E-8	-4,967810E-8	-4,967933E-8	-4,967997E-8	-4,968053E-8	-4,968093E-8	-4,968068E-8	-4,968023E-8	-4,967956E-8	-4,967840E-8	-4,967806E-8	-4,967827E-8	-4,967873E-8	-4,967996E-8	-4,968103E-8	-4,968123E-8	-4,968119E-8	-4,968054E-8	-4,967968E-8	-4,967939E-8	-4,967926E-8	-4,967977E-8	-4,968108E-8	-4,968177E-8	-4,968226E-8	-4,968259E-8	-4,968198E-8	-4,968130E-8	-4,968065E-8	-4,967998E-8	-4,968008E-8	-4,968033E-8	-4,968074E-8	-4,968171E-8	-4,968198E-8	-4,968191E-8	-4,968172E-8	-4,968092E-8	-4,967998E-8	-4,967983E-8	-4,967988E-8	-4,968042E-8	-4,968165E-8	-4,968239E-8	-4,968296E-8	-4,968324E-8	-4,968287E-8	-4,968254E-8	-4,968205E-8	-4,968120E-8	-4,968118E-8	-4,968149E-8	-4,968198E-8	-4,968316E-8	-4,968348E-8	-4,968317E-8	-4,968265E-8	-4,968132E-8	-4,968016E-8	-4,967994E-8	-4,968000E-8	-4,968074E-8	-4,968180E-8	-4,968225E-8	-4,968253E-8	-4,968259E-8	-4,968180E-8	-4,968121E-8	-4,968074E-8	-4,968025E-8	-4,968035E-8	-4,968074E-8	-4,968120E-8	-4,968200E-8	-4,968210E-8	-4,968194E-8	-4,968154E-8	-4,968010E-8	-4,967897E-8	-4,967886E-8	-4,967900E-8	-4,967983E-8	-4,968129E-8	-4,968188E-8	-4,968221E-8	-4,968214E-8	-4,968142E-8	-4,968103E-8	-4,968080E-8	-4,968064E-8	-4,968109E-8	-4,968156E-8	-4,968208E-8	-4,968288E-8	-4,968302E-8	-4,968293E-8	-4,968266E-8	-4,968149E-8	-4,968046E-8	-4,968023E-8	-4,968020E-8	-4,968081E-8	-4,968202E-8	-4,968250E-8	-4,968276E-8	-4,968274E-8	-4,968182E-8	-4,968117E-8	-4,968052E-8	-4,968000E-8	-4,968071E-8	-4,968122E-8	-4,968183E-8	-4,968295E-8	-4,968313E-8	-4,968274E-8	-4,968216E-8	-4,968085E-8	-4,968020E-8	-4,968013E-8	-4,968013E-8	-4,968051E-8	-4,968107E-8	-4,968119E-8	-4,968121E-8	-4,968102E-8	-4,968038E-8	-4,968004E-8	-4,967981E-8	-4,967978E-8	-4,968001E-8	-4,968042E-8	-4,968102E-8	-4,968220E-8	-4,968232E-8	-4,968215E-8	-4,968187E-8	-4,968099E-8	-4,968030E-8	-4,968021E-8	-4,968046E-8	-4,968155E-8	-4,968243E-8	-4,968254E-8	-4,968252E-8	-4,968158E-8	-4,968004E-8	-4,967945E-8	-4,967912E-8	-4,967914E-8	-4,967970E-8	-4,968026E-8	-4,968083E-8	-4,968132E-8	-4,968118E-8	-4,968095E-8	-4,968040E-8	-4,967892E-8	-4,967864E-8	-4,967898E-8	-4,967930E-8	-4,968024E-8	-4,968128E-8	-4,968148E-8	-4,968143E-8	-4,968041E-8	-4,967892E-8	-4,967827E-8	-4,967790E-8	-4,967828E-8	-4,967975E-8	-4,968072E-8	-4,968149E-8	-4,968187E-8	-4,968121E-8	-4,968066E-8	-4,968005E-8	-4,967946E-8	-4,967970E-8	-4,968003E-8	-4,968053E-8	-4,968182E-8	-4,968255E-8	-4,968271E-8	-4,968258E-8	-4,968172E-8	-4,968038E-8	-4,967975E-8	-4,967929E-8	-4,967935E-8	-4,968059E-8	-4,968135E-8	-4,968198E-8	-4,968258E-8	-4,968202E-8	-4,968134E-8	-4,968058E-8	-4,967919E-8	-4,967912E-8	-4,967966E-8	-4,968038E-8	-4,968221E-8	-4,968342E-8	-4,968346E-8	-4,968313E-8	-4,968174E-8	-4,968005E-8	-4,967953E-8	-4,967938E-8	-4,967978E-8	-4,968071E-8	-4,968132E-8	-4,968183E-8	-4,968227E-8	-4,968176E-8	-4,968122E-8	-4,968066E-8	-4,967968E-8	-4,967955E-8	-4,967988E-8	-4,968048E-8	-4,968217E-8	-4,968343E-8	-4,968362E-8	-4,968348E-8	-4,968228E-8	-4,968081E-8	-4,968031E-8	-4,968014E-8	-4,968054E-8	-4,968176E-8	-4,968237E-8	-4,968266E-8	-4,968226E-8	-4,968102E-8	-4,968042E-8	-4,967998E-8	-4,967977E-8	-4,968034E-8	-4,968086E-8	-4,968146E-8	-4,968251E-8	-4,968293E-8	-4,968302E-8	-4,968299E-8	-4,968255E-8	-4,968204E-8	-4,968192E-8	-4,968195E-8	-4,968237E-8	-4,968354E-8	-4,968415E-8	-4,968458E-8	-4,968462E-8	-4,968350E-8	-4,968270E-8	-4,968187E-8	-4,968065E-8	-4,968084E-8	-4,968141E-8	-4,968210E-8	-4,968337E-8	-4,968362E-8	-4,968338E-8	-4,968293E-8	-4,968192E-8	-4,968119E-8	-4,968117E-8	-4,968134E-8	-4,968211E-8	-4,968313E-8	-4,968341E-8	-4,968348E-8	-4,968318E-8	-4,968237E-8	-4,968180E-8	-4,968125E-8	-4,968066E-8	-4,968120E-8	-4,968171E-8	-4,968240E-8	-4,968378E-8	-4,968445E-8	-4,968434E-8	-4,968389E-8	-4,968258E-8	-4,968182E-8	-4,968184E-8	-4,968209E-8	-4,968342E-8	-4,968522E-8	-4,968575E-8	-4,968594E-8	-4,968545E-8	-4,968406E-8	-4,968329E-8	-4,968276E-8	-4,968263E-8	-4,968332E-8	-4,968391E-8	-4,968459E-8	-4,968541E-8	-4,968534E-8	-4,968495E-8	-4,968437E-8	-4,968319E-8	-4,968243E-8	-4,968232E-8	-4,968254E-8	-4,968364E-8	-4,968509E-8	-4,968565E-8	-4,968593E-8	-4,968566E-8	-4,968430E-8	-4,968329E-8	-4,968246E-8	-4,968185E-8	-4,968221E-8	-4,968274E-8	-4,968334E-8	-4,968429E-8	-4,968422E-8	-4,968376E-8	-4,968315E-8	-4,968191E-8	-4,968154E-8	-4,968169E-8	-4,968199E-8	-4,968292E-8	-4,968404E-8	-4,968432E-8	-4,968449E-8	-4,968446E-8	-4,968394E-8	-4,968353E-8	-4,968311E-8	-4,968264E-8	-4,968278E-8	-4,968318E-8	-4,968373E-8	-4,968477E-8	-4,968490E-8	-4,968459E-8	-4,968408E-8	-4,968265E-8	-4,968157E-8	-4,968159E-8	-4,968194E-8	-4,968348E-8	-4,968469E-8	-4,968484E-8	-4,968487E-8	-4,968446E-8	-4,968356E-8	-4,968328E-8	-4,968319E-8	-4,968379E-8	-4,968494E-8	-4,968545E-8	-4,968587E-8	-4,968638E-8	-4,968630E-8	-4,968605E-8	-4,968565E-8	-4,968451E-8	-4,968371E-8	-4,968354E-8	-4,968365E-8	-4,968462E-8	-4,968579E-8	-4,968628E-8	-4,968654E-8	-4,968610E-8	-4,968473E-8	-4,968416E-8	-4,968401E-8	-4,968452E-8	-4,968566E-8	-4,968647E-8	-4,968722E-8	-4,968779E-8	-4,968745E-8	-4,968723E-8	-4,968701E-8	-4,968645E-8	-4,968641E-8	-4,968658E-8	-4,968679E-8	-4,968760E-8	-4,968858E-8	-4,968913E-8	-4,968946E-8	-4,968922E-8	-4,968888E-8	-4,968881E-8	-4,968872E-8	-4,968894E-8	-4,969045E-8	-4,969149E-8	-4,969243E-8	-4,969349E-8	-4,969353E-8	-4,969310E-8	-4,969233E-8	-4,969084E-8	-4,969028E-8	-4,969019E-8	-4,969024E-8
-4,970048E-8	-4,969870E-8	-4,969776E-8	-4,969703E-8	-4,969677E-8	-4,969772E-8	-4,969814E-8	-4,969845E-8	-4,969846E-8	-4,969740E-8	-4,969637E-8	-4,969502E-8	-4,969214E-8	-4,968927E-8	-4,968774E-8	-4,968640E-8	-4,968447E-8	-4,968299E-8	-4,968235E-8	-4,968177E-8	-4,968057E-8	-4,967892E-8	-4,967799E-8	-4,967705E-8	-4,967528E-8	-4,967446E-8	-4,967442E-8	-4,967457E-8	-4,967523E-8	-4,967539E-8	-4,967521E-8	-4,967490E-8	-4,967439E-8	-4,967434E-8	-4,967468E-8	-4,967530E-8	-4,967663E-8	-4,967787E-8	-4,967848E-8	-4,967904E-8	-4,967975E-8	-4,968020E-8	-4,968039E-8	-4,968051E-8	-4,968072E-8	-4,968112E-8	-4,968143E-8	-4,968175E-8	-4,968271E-8	-4,968319E-8	-4,968308E-8	-4,968275E-8	-4,968162E-8	-4,968052E-8	-4,968033E-8	-4,968042E-8	-4,968113E-8	-4,968236E-8	-4,968293E-8	-4,968319E-8	-4,968300E-8	-4,968245E-8	-4,968218E-8	-4,968204E-8	-4,968229E-8	-4,968326E-8	-4,968380E-8	-4,968430E-8	-4,968489E-8	-4,968478E-8	-4,968457E-8	-4,968421E-8	-4,968335E-8	-4,968284E-8	-4,968275E-8	-4,968276E-8	-4,968321E-8	-4,968431E-8	-4,968478E-8	-4,968502E-8	-4,968496E-8	-4,968404E-8	-4,968333E-8	-4,968275E-8	-4,968248E-8	-4,968341E-8	-4,968410E-8	-4,968480E-8	-4,968573E-8	-4,968564E-8	-4,968518E-8	-4,968466E-8	-4,968361E-8	-4,968310E-8	-4,968306E-8	-4,968300E-8	-4,968327E-8	-4,968365E-8	-4,968376E-8	-4,968383E-8	-4,968346E-8	-4,968289E-8	-4,968242E-8	-4,968182E-8	-4,968137E-8	-4,968173E-8	-4,968198E-8	-4,968248E-8	-4,968363E-8	-4,968454E-8	-4,968458E-8	-4,968429E-8	-4,968316E-8	-4,968221E-8	-4,968198E-8	-4,968202E-8	-4,968280E-8	-4,968355E-8	-4,968368E-8	-4,968365E-8	-4,968307E-8	-4,968200E-8	-4,968146E-8	-4,968114E-8	-4,968133E-8	-4,968187E-8	-4,968218E-8	-4,968259E-8	-4,968344E-8	-4,968347E-8	-4,968327E-8	-4,968310E-8	-4,968276E-8	-4,968210E-8	-4,968192E-8	-4,968191E-8	-4,968226E-8	-4,968290E-8	-4,968313E-8	-4,968315E-8	-4,968248E-8	-4,968151E-8	-4,968099E-8	-4,968071E-8	-4,968071E-8	-4,968131E-8	-4,968178E-8	-4,968228E-8	-4,968278E-8	-4,968268E-8	-4,968254E-8	-4,968233E-8	-4,968181E-8	-4,968159E-8	-4,968174E-8	-4,968192E-8	-4,968230E-8	-4,968280E-8	-4,968291E-8	-4,968295E-8	-4,968276E-8	-4,968226E-8	-4,968189E-8	-4,968154E-8	-4,968108E-8	-4,968080E-8	-4,968093E-8	-4,968129E-8	-4,968210E-8	-4,968261E-8	-4,968252E-8	-4,968215E-8	-4,968134E-8	-4,968159E-8	-4,968201E-8	-4,968249E-8	-4,968344E-8	-4,968366E-8	-4,968338E-8	-4,968295E-8	-4,968230E-8	-4,968187E-8	-4,968166E-8	-4,968158E-8	-4,968175E-8	-4,968203E-8	-4,968213E-8	-4,968215E-8	-4,968219E-8	-4,968187E-8	-4,968170E-8	-4,968149E-8	-4,968081E-8	-4,968054E-8	-4,968065E-8	-4,968092E-8	-4,968187E-8	-4,968278E-8	-4,968307E-8	-4,968313E-8	-4,968261E-8	-4,968151E-8	-4,968112E-8	-4,968095E-8	-4,968111E-8	-4,968140E-8	-4,968161E-8	-4,968181E-8	-4,968187E-8	-4,968144E-8	-4,968122E-8	-4,968097E-8	-4,968049E-8	-4,968026E-8	-4,968024E-8	-4,968031E-8	-4,968062E-8	-4,968126E-8	-4,968164E-8	-4,968197E-8	-4,968213E-8	-4,968133E-8	-4,968086E-8	-4,968053E-8	-4,968026E-8	-4,968083E-8	-4,968133E-8	-4,968176E-8	-4,968194E-8	-4,968154E-8	-4,968119E-8	-4,968068E-8	-4,967998E-8	-4,968001E-8	-4,968024E-8	-4,968055E-8	-4,968123E-8	-4,968176E-8	-4,968195E-8	-4,968201E-8	-4,968184E-8	-4,968134E-8	-4,968114E-8	-4,968106E-8	-4,968119E-8	-4,968144E-8	-4,968168E-8	-4,968190E-8	-4,968237E-8	-4,968257E-8	-4,968245E-8	-4,968207E-8	-4,968104E-8	-4,968052E-8	-4,968055E-8	-4,968084E-8	-4,968180E-8	-4,968247E-8	-4,968251E-8	-4,968240E-8	-4,968182E-8	-4,968112E-8	-4,968100E-8	-4,968100E-8	-4,968149E-8	-4,968215E-8	-4,968244E-8	-4,968264E-8	-4,968259E-8	-4,968218E-8	-4,968185E-8	-4,968141E-8	-4,968071E-8	-4,968042E-8	-4,968043E-8	-4,968049E-8	-4,968067E-8	-4,968106E-8	-4,968124E-8	-4,968136E-8	-4,968119E-8	-4,968058E-8	-4,968039E-8	-4,968028E-8	-4,968052E-8	-4,968127E-8	-4,968178E-8	-4,968221E-8	-4,968250E-8	-4,968206E-8	-4,968164E-8	-4,968113E-8	-4,968059E-8	-4,968070E-8	-4,968085E-8	-4,968108E-8	-4,968130E-8	-4,968123E-8	-4,968107E-8	-4,968092E-8	-4,968075E-8	-4,968081E-8	-4,968098E-8	-4,968123E-8	-4,968177E-8	-4,968253E-8	-4,968306E-8	-4,968349E-8	-4,968379E-8	-4,968385E-8	-4,968372E-8	-4,968354E-8	-4,968333E-8	-4,968352E-8	-4,968394E-8	-4,968431E-8	-4,968500E-8	-4,968501E-8	-4,968471E-8	-4,968426E-8	-4,968312E-8	-4,968268E-8	-4,968270E-8	-4,968287E-8	-4,968375E-8	-4,968486E-8	-4,968523E-8	-4,968532E-8	-4,968490E-8	-4,968421E-8	-4,968377E-8	-4,968339E-8	-4,968328E-8	-4,968365E-8	-4,968379E-8	-4,968410E-8	-4,968493E-8	-4,968500E-8	-4,968489E-8	-4,968466E-8	-4,968400E-8	-4,968329E-8	-4,968312E-8	-4,968316E-8	-4,968389E-8	-4,968512E-8	-4,968558E-8	-4,968583E-8	-4,968585E-8	-4,968541E-8	-4,968518E-8	-4,968517E-8	-4,968559E-8	-4,968653E-8	-4,968713E-8	-4,968769E-8	-4,968857E-8	-4,968869E-8	-4,968859E-8	-4,968850E-8	-4,968807E-8	-4,968758E-8	-4,968741E-8	-4,968733E-8	-4,968728E-8	-4,968741E-8	-4,968752E-8	-4,968757E-8	-4,968733E-8	-4,968650E-8	-4,968588E-8	-4,968523E-8	-4,968425E-8	-4,968390E-8	-4,968390E-8	-4,968398E-8	-4,968434E-8	-4,968446E-8	-4,968426E-8	-4,968389E-8	-4,968297E-8	-4,968228E-8	-4,968213E-8	-4,968215E-8	-4,968228E-8	-4,968247E-8	-4,968255E-8	-4,968252E-8	-4,968240E-8	-4,968226E-8	-4,968219E-8	-4,968215E-8	-4,968196E-8	-4,968196E-8	-4,968210E-8	-4,968233E-8	-4,968288E-8	-4,968321E-8	-4,968327E-8	-4,968311E-8	-4,968247E-8	-4,968203E-8	-4,968190E-8	-4,968172E-8	-4,968172E-8	-4,968208E-8	-4,968189E-8	-4,968169E-8	-4,968144E-8	-4,968120E-8	-4,968112E-8	-4,968105E-8	-4,968112E-8	-4,968134E-8	-4,968144E-8	-4,968159E-8	-4,968182E-8	-4,968199E-8	-4,968201E-8	-4,968186E-8	-4,968158E-8	-4,968142E-8	-4,968129E-8	-4,968115E-8	-4,968135E-8	-4,968155E-8	-4,968151E-8	-4,968146E-8	-4,968141E-8	-4,968079E-8	-4,968046E-8	-4,968032E-8	-4,968035E-8	-4,968078E-8	-4,968108E-8	-4,968136E-8	-4,968136E-8	-4,968087E-8	-4,968048E-8	-4,968010E-8	-4,967990E-8	-4,968013E-8	-4,968051E-8	-4,968100E-8	-4,968190E-8	-4,968217E-8	-4,968227E-8	-4,968225E-8	-4,968161E-8	-4,968051E-8	-4,968007E-8	-4,967973E-8	-4,967962E-8	-4,968015E-8	-4,968063E-8	-4,968109E-8	-4,968162E-8	-4,968146E-8	-4,968107E-8	-4,968059E-8	-4,967966E-8	-4,967934E-8	-4,967968E-8	-4,968017E-8	-4,968156E-8	-4,968281E-8	-4,968301E-8	-4,968287E-8	-4,968193E-8	-4,968080E-8	-4,968043E-8	-4,968030E-8	-4,968051E-8	-4,968108E-8	-4,968129E-8	-4,968135E-8	-4,968123E-8	-4,968101E-8	-4,968077E-8	-4,968037E-8	-4,967963E-8	-4,967949E-8	-4,967956E-8	-4,967978E-8	-4,968109E-8	-4,968264E-8	-4,968311E-8	-4,968326E-8	-4,968254E-8	-4,968120E-8	-4,968060E-8	-4,968019E-8	-4,968031E-8	-4,968144E-8	-4,968200E-8	-4,968238E-8	-4,968262E-8	-4,968235E-8	-4,968200E-8	-4,968167E-8	-4,968121E-8	-4,968106E-8	-4,968104E-8	-4,968122E-8	-4,968222E-8	-4,968297E-8	-4,968323E-8	-4,968348E-8	-4,968358E-8	-4,968291E-8	-4,968248E-8	-4,968227E-8	-4,968235E-8	-4,968301E-8	-4,968351E-8	-4,968400E-8	-4,968455E-8	-4,968416E-8	-4,968362E-8	-4,968305E-8	-4,968205E-8	-4,968181E-8	-4,968198E-8	-4,968232E-8	-4,968314E-8	-4,968351E-8	-4,968347E-8	-4,968337E-8	-4,968273E-8	-4,968224E-8	-4,968205E-8	-4,968185E-8	-4,968163E-8	-4,968184E-8	-4,968191E-8	-4,968190E-8	-4,968186E-8	-4,968146E-8	-4,968116E-8	-4,968079E-8	-4,967991E-8	-4,967943E-8	-4,967939E-8	-4,967952E-8	-4,967987E-8	-4,968017E-8	-4,968034E-8	-4,968040E-8	-4,968017E-8	-4,968004E-8	-4,968018E-8	-4,968049E-8	-4,968149E-8	-4,968307E-8	-4,968389E-8	-4,968452E-8	-4,968533E-8	-4,968590E-8	-4,968614E-8	-4,968647E-8	-4,968773E-8	-4,968969E-8	-4,969068E-8	-4,969160E-8	-4,969320E-8	-4,969436E-8	-4,969474E-8	-4,969504E-8	-4,969544E-8	-4,969630E-8	-4,969673E-8	-4,969715E-8	-4,969819E-8	-4,969950E-8	-4,969996E-8	-4,970018E-8	-4,970007E-8	-4,969920E-8	-4,969851E-8	-4,969776E-8	-4,969661E-8	-4,969609E-8	-4,969595E-8	-4,969580E-8	-4,969497E-8	-4,969315E-8	-4,969201E-8	-4,969080E-8	-4,968856E-8	-4,968678E-8	-4,968622E-8	-4,968583E-8	-4,968523E-8	-4,968459E-8	-4,968417E-8	-4,968371E-8	-4,968274E-8	-4,968152E-8	-4,968088E-8	-4,968036E-8	-4,967961E-8	-4,967924E-8	-4,967925E-8	-4,967939E-8	-4,967988E-8	-4,967979E-8	-4,967945E-8	-4,967892E-8	-4,967777E-8	-4,967681E-8	-4,967671E-8	-4,967688E-8	-4,967801E-8	-4,967918E-8	-4,967953E-8	-4,967962E-8	-4,967930E-8	-4,967861E-8	-4,967842E-8	-4,967841E-8	-4,967866E-8	-4,967916E-8	-4,967959E-8	-4,968007E-8	-4,968069E-8	-4,968091E-8	-4,968099E-8	-4,968088E-8	-4,968010E-8	-4,967926E-8	-4,967909E-8	-4,967901E-8	-4,967944E-8	-4,968051E-8	-4,968103E-8	-4,968140E-8	-4,968157E-8	-4,968110E-8	-4,968077E-8	-4,968050E-8	-4,968026E-8	-4,968064E-8	-4,968112E-8	-4,968161E-8	-4,968234E-8	-4,968259E-8	-4,968247E-8	-4,968214E-8	-4,968129E-8	-4,968084E-8	-4,968066E-8	-4,968053E-8	-4,968047E-8	-4,968104E-8	-4,968137E-8	-4,968151E-8	-4,968164E-8	-4,968130E-8	-4,968093E-8	-4,968047E-8	-4,967992E-8	-4,968026E-8	-4,968077E-8	-4,968134E-8	-4,968229E-8	-4,968266E-8	-4,968252E-8	-4,968213E-8	-4,968132E-8	-4,968064E-8	-4,968044E-8	-4,968038E-8	-4,968086E-8	-4,968128E-8	-4,968127E-8	-4,968117E-8	-4,968090E-8	-4,968047E-8	-4,968021E-8	-4,968009E-8	-4,968024E-8	-4,968042E-8	-4,968054E-8	-4,968074E-8	-4,968148E-8	-4,968160E-8	-4,968136E-8	-4,968107E-8	-4,968039E-8	-4,967962E-8	-4,967950E-8	-4,967962E-8	-4,968056E-8	-4,968145E-8	-4,968172E-8	-4,968182E-8	-4,968155E-8	-4,968032E-8	-4,967988E-8	-4,967972E-8	-4,967993E-8	-4,968101E-8	-4,968169E-8	-4,968228E-8	-4,968289E-8	-4,968265E-8	-4,968239E-8	-4,968212E-8	-4,968157E-8	-4,968144E-8	-4,968165E-8	-4,968203E-8	-4,968280E-8	-4,968318E-8	-4,968330E-8	-4,968334E-8	-4,968264E-8	-4,968113E-8	-4,968068E-8	-4,968045E-8	-4,968028E-8	-4,968113E-8	-4,968173E-8	-4,968224E-8	-4,968263E-8	-4,968228E-8	-4,968174E-8	-4,968107E-8	-4,967986E-8	-4,967983E-8	-4,967999E-8	-4,968031E-8	-4,968134E-8	-4,968215E-8	-4,968204E-8	-4,968174E-8	-4,968085E-8	-4,967998E-8	-4,967961E-8	-4,967926E-8	-4,967902E-8	-4,967967E-8	-4,968005E-8	-4,968042E-8	-4,968120E-8	-4,968120E-8	-4,968091E-8	-4,968050E-8	-4,967976E-8	-4,967964E-8	-4,967985E-8	-4,968029E-8	-4,968163E-8	-4,968275E-8	-4,968292E-8	-4,968285E-8	-4,968193E-8	-4,968068E-8	-4,968027E-8	-4,968010E-8	-4,968044E-8	-4,968124E-8	-4,968157E-8	-4,968177E-8	-4,968174E-8	-4,968102E-8	-4,968052E-8	-4,968006E-8	-4,967970E-8	-4,967953E-8	-4,967963E-8	-4,967989E-8	-4,968084E-8	-4,968158E-8	-4,968183E-8	-4,968196E-8	-4,968170E-8	-4,968084E-8	-4,968043E-8	-4,968009E-8	-4,968008E-8	-4,968100E-8	-4,968157E-8	-4,968207E-8	-4,968256E-8	-4,968189E-8	-4,968129E-8	-4,968078E-8	-4,968010E-8	-4,968001E-8	-4,968039E-8	-4,968080E-8	-4,968127E-8	-4,968152E-8	-4,968164E-8	-4,968169E-8	-4,968149E-8	-4,968135E-8	-4,968134E-8	-4,968132E-8	-4,968130E-8	-4,968152E-8	-4,968176E-8	-4,968194E-8	-4,968194E-8	-4,968138E-8	-4,968102E-8	-4,968059E-8	-4,967974E-8	-4,967933E-8	-4,967941E-8	-4,967974E-8	-4,968045E-8	-4,968070E-8	-4,968073E-8	-4,968068E-8	-4,968030E-8	-4,968012E-8	-4,968020E-8	-4,968030E-8	-4,968071E-8	-4,968152E-8	-4,968173E-8	-4,968170E-8	-4,968167E-8	-4,968140E-8	-4,968113E-8	-4,968079E-8	-4,968025E-8	-4,968011E-8	-4,968031E-8	-4,968062E-8	-4,968122E-8	-4,968161E-8	-4,968157E-8	-4,968139E-8	-4,968078E-8	-4,968030E-8	-4,968024E-8	-4,968043E-8	-4,968123E-8	-4,968219E-8	-4,968268E-8	-4,968305E-8	-4,968294E-8	-4,968195E-8	-4,968139E-8	-4,968095E-8	-4,968089E-8	-4,968145E-8	-4,968190E-8	-4,968226E-8	-4,968251E-8	-4,968189E-8	-4,968146E-8	-4,968112E-8	-4,968062E-8	-4,968074E-8	-4,968096E-8	-4,968125E-8	-4,968210E-8	-4,968302E-8	-4,968340E-8	-4,968373E-8	-4,968392E-8	-4,968372E-8	-4,968350E-8	-4,968318E-8	-4,968266E-8	-4,968265E-8	-4,968293E-8	-4,968337E-8	-4,968403E-8	-4,968384E-8	-4,968345E-8	-4,968282E-8	-4,968144E-8	-4,968060E-8	-4,968054E-8	-4,968073E-8	-4,968156E-8	-4,968216E-8	-4,968235E-8	-4,968243E-8	-4,968218E-8	-4,968146E-8	-4,968118E-8	-4,968103E-8	-4,968112E-8	-4,968165E-8	-4,968217E-8	-4,968270E-8	-4,968353E-8	-4,968389E-8	-4,968375E-8	-4,968335E-8	-4,968210E-8	-4,968141E-8	-4,968136E-8	-4,968150E-8	-4,968264E-8	-4,968427E-8	-4,968480E-8	-4,968503E-8	-4,968487E-8	-4,968389E-8	-4,968342E-8	-4,968317E-8	-4,968343E-8	-4,968443E-8	-4,968500E-8	-4,968555E-8	-4,968625E-8	-4,968636E-8	-4,968616E-8	-4,968578E-8	-4,968486E-8	-4,968384E-8	-4,968341E-8	-4,968329E-8	-4,968375E-8	-4,968488E-8	-4,968534E-8	-4,968565E-8	-4,968556E-8	-4,968440E-8	-4,968377E-8	-4,968328E-8	-4,968305E-8	-4,968377E-8	-4,968434E-8	-4,968489E-8	-4,968555E-8	-4,968512E-8	-4,968451E-8	-4,968395E-8	-4,968296E-8	-4,968241E-8	-4,968251E-8	-4,968286E-8	-4,968361E-8	-4,968403E-8	-4,968405E-8	-4,968403E-8	-4,968363E-8	-4,968302E-8	-4,968285E-8	-4,968273E-8	-4,968268E-8	-4,968308E-8	-4,968344E-8	-4,968384E-8	-4,968451E-8	-4,968474E-8	-4,968464E-8	-4,968442E-8	-4,968367E-8	-4,968280E-8	-4,968275E-8	-4,968300E-8	-4,968397E-8	-4,968481E-8	-4,968489E-8	-4,968475E-8	-4,968348E-8	-4,968234E-8	-4,968208E-8	-4,968190E-8	-4,968241E-8	-4,968377E-8	-4,968435E-8	-4,968489E-8	-4,968529E-8	-4,968526E-8	-4,968503E-8	-4,968472E-8	-4,968429E-8	-4,968438E-8	-4,968462E-8	-4,968503E-8	-4,968606E-8	-4,968686E-8	-4,968694E-8	-4,968679E-8	-4,968578E-8	-4,968468E-8	-4,968430E-8	-4,968409E-8	-4,968445E-8	-4,968564E-8	-4,968622E-8	-4,968677E-8	-4,968733E-8	-4,968677E-8	-4,968611E-8	-4,968555E-8	-4,968512E-8	-4,968584E-8	-4,968652E-8	-4,968731E-8	-4,968897E-8	-4,968981E-8	-4,968981E-8	-4,968962E-8	-4,968891E-8	-4,968819E-8	-4,968792E-8	-4,968786E-8	-4,968836E-8	-4,968975E-8	-4,969061E-8	-4,969134E-8	-4,969223E-8	-4,969205E-8	-4,969161E-8	-4,969110E-8	-4,969034E-8	-4,969064E-8	-4,969129E-8	-4,969210E-8	-4,969359E-8	-4,969396E-8	-4,969364E-8	-4,969298E-8
-4,969664E-8	-4,969595E-8	-4,969611E-8	-4,969661E-8	-4,969826E-8	-4,969937E-8	-4,969940E-8	-4,969899E-8	-4,969692E-8	-4,969433E-8	-4,969305E-8	-4,969178E-8	-4,968975E-8	-4,968851E-8	-4,968800E-8	-4,968736E-8	-4,968553E-8	-4,968322E-8	-4,968182E-8	-4,968026E-8	-4,967764E-8	-4,967629E-8	-4,967606E-8	-4,967603E-8	-4,967618E-8	-4,967625E-8	-4,967600E-8	-4,967550E-8	-4,967418E-8	-4,967336E-8	-4,967330E-8	-4,967343E-8	-4,967440E-8	-4,967599E-8	-4,967672E-8	-4,967733E-8	-4,967812E-8	-4,967831E-8	-4,967833E-8	-4,967833E-8	-4,967843E-8	-4,967894E-8	-4,967945E-8	-4,968008E-8	-4,968152E-8	-4,968275E-8	-4,968312E-8	-4,968324E-8	-4,968272E-8	-4,968169E-8	-4,968139E-8	-4,968129E-8	-4,968173E-8	-4,968279E-8	-4,968319E-8	-4,968336E-8	-4,968319E-8	-4,968229E-8	-4,968178E-8	-4,968140E-8	-4,968103E-8	-4,968127E-8	-4,968173E-8	-4,968230E-8	-4,968353E-8	-4,968435E-8	-4,968454E-8	-4,968451E-8	-4,968382E-8	-4,968315E-8	-4,968305E-8	-4,968305E-8	-4,968344E-8	-4,968448E-8	-4,968492E-8	-4,968520E-8	-4,968508E-8	-4,968416E-8	-4,968367E-8	-4,968313E-8	-4,968230E-8	-4,968266E-8	-4,968319E-8	-4,968375E-8	-4,968452E-8	-4,968475E-8	-4,968465E-8	-4,968435E-8	-4,968348E-8	-4,968316E-8	-4,968322E-8	-4,968338E-8	-4,968402E-8	-4,968476E-8	-4,968478E-8	-4,968467E-8	-4,968416E-8	-4,968311E-8	-4,968257E-8	-4,968212E-8	-4,968171E-8	-4,968202E-8	-4,968240E-8	-4,968279E-8	-4,968357E-8	-4,968389E-8	-4,968373E-8	-4,968335E-8	-4,968227E-8	-4,968165E-8	-4,968159E-8	-4,968179E-8	-4,968291E-8	-4,968421E-8	-4,968457E-8	-4,968463E-8	-4,968398E-8	-4,968278E-8	-4,968224E-8	-4,968193E-8	-4,968190E-8	-4,968246E-8	-4,968285E-8	-4,968323E-8	-4,968350E-8	-4,968317E-8	-4,968291E-8	-4,968253E-8	-4,968170E-8	-4,968124E-8	-4,968123E-8	-4,968141E-8	-4,968234E-8	-4,968341E-8	-4,968378E-8	-4,968397E-8	-4,968361E-8	-4,968243E-8	-4,968178E-8	-4,968128E-8	-4,968087E-8	-4,968156E-8	-4,968210E-8	-4,968255E-8	-4,968280E-8	-4,968238E-8	-4,968191E-8	-4,968138E-8	-4,968042E-8	-4,968004E-8	-4,968009E-8	-4,968041E-8	-4,968157E-8	-4,968252E-8	-4,968272E-8	-4,968283E-8	-4,968259E-8	-4,968186E-8	-4,968152E-8	-4,968126E-8	-4,968095E-8	-4,968135E-8	-4,968178E-8	-4,968226E-8	-4,968296E-8	-4,968282E-8	-4,968226E-8	-4,968145E-8	-4,967993E-8	-4,967954E-8	-4,967982E-8	-4,968031E-8	-4,968176E-8	-4,968306E-8	-4,968318E-8	-4,968296E-8	-4,968200E-8	-4,968109E-8	-4,968095E-8	-4,968105E-8	-4,968177E-8	-4,968257E-8	-4,968282E-8	-4,968294E-8	-4,968297E-8	-4,968260E-8	-4,968208E-8	-4,968150E-8	-4,968057E-8	-4,968007E-8	-4,968011E-8	-4,968044E-8	-4,968160E-8	-4,968260E-8	-4,968284E-8	-4,968287E-8	-4,968216E-8	-4,968095E-8	-4,968047E-8	-4,968024E-8	-4,968058E-8	-4,968153E-8	-4,968205E-8	-4,968257E-8	-4,968300E-8	-4,968251E-8	-4,968203E-8	-4,968151E-8	-4,968089E-8	-4,968070E-8	-4,968077E-8	-4,968097E-8	-4,968151E-8	-4,968167E-8	-4,968170E-8	-4,968163E-8	-4,968098E-8	-4,968009E-8	-4,967985E-8	-4,967970E-8	-4,967977E-8	-4,968054E-8	-4,968117E-8	-4,968179E-8	-4,968247E-8	-4,968214E-8	-4,968175E-8	-4,968130E-8	-4,968038E-8	-4,968014E-8	-4,968045E-8	-4,968093E-8	-4,968179E-8	-4,968191E-8	-4,968174E-8	-4,968143E-8	-4,968054E-8	-4,967988E-8	-4,967976E-8	-4,967974E-8	-4,968004E-8	-4,968091E-8	-4,968138E-8	-4,968163E-8	-4,968188E-8	-4,968169E-8	-4,968150E-8	-4,968124E-8	-4,968063E-8	-4,968060E-8	-4,968081E-8	-4,968115E-8	-4,968197E-8	-4,968264E-8	-4,968267E-8	-4,968232E-8	-4,968112E-8	-4,968000E-8	-4,967973E-8	-4,967968E-8	-4,968041E-8	-4,968169E-8	-4,968216E-8	-4,968237E-8	-4,968215E-8	-4,968122E-8	-4,968074E-8	-4,968041E-8	-4,968036E-8	-4,968095E-8	-4,968137E-8	-4,968184E-8	-4,968229E-8	-4,968217E-8	-4,968199E-8	-4,968167E-8	-4,968074E-8	-4,967995E-8	-4,967972E-8	-4,967966E-8	-4,968022E-8	-4,968145E-8	-4,968197E-8	-4,968236E-8	-4,968268E-8	-4,968189E-8	-4,968124E-8	-4,968060E-8	-4,968001E-8	-4,968068E-8	-4,968138E-8	-4,968217E-8	-4,968337E-8	-4,968345E-8	-4,968303E-8	-4,968233E-8	-4,968082E-8	-4,967995E-8	-4,967988E-8	-4,968011E-8	-4,968105E-8	-4,968219E-8	-4,968267E-8	-4,968295E-8	-4,968273E-8	-4,968167E-8	-4,968123E-8	-4,968093E-8	-4,968077E-8	-4,968154E-8	-4,968235E-8	-4,968327E-8	-4,968487E-8	-4,968563E-8	-4,968549E-8	-4,968503E-8	-4,968357E-8	-4,968243E-8	-4,968221E-8	-4,968226E-8	-4,968316E-8	-4,968440E-8	-4,968474E-8	-4,968483E-8	-4,968387E-8	-4,968271E-8	-4,968219E-8	-4,968170E-8	-4,968123E-8	-4,968208E-8	-4,968273E-8	-4,968340E-8	-4,968467E-8	-4,968540E-8	-4,968530E-8	-4,968489E-8	-4,968372E-8	-4,968296E-8	-4,968279E-8	-4,968285E-8	-4,968385E-8	-4,968523E-8	-4,968567E-8	-4,968588E-8	-4,968554E-8	-4,968437E-8	-4,968370E-8	-4,968321E-8	-4,968340E-8	-4,968483E-8	-4,968574E-8	-4,968668E-8	-4,968797E-8	-4,968831E-8	-4,968812E-8	-4,968785E-8	-4,968771E-8	-4,968793E-8	-4,968810E-8	-4,968841E-8	-4,968927E-8	-4,968966E-8	-4,968973E-8	-4,968980E-8	-4,968950E-8	-4,968829E-8	-4,968762E-8	-4,968708E-8	-4,968638E-8	-4,968621E-8	-4,968640E-8	-4,968659E-8	-4,968668E-8	-4,968613E-8	-4,968552E-8	-4,968470E-8	-4,968320E-8	-4,968243E-8	-4,968237E-8	-4,968256E-8	-4,968355E-8	-4,968434E-8	-4,968444E-8	-4,968435E-8	-4,968351E-8	-4,968228E-8	-4,968191E-8	-4,968173E-8	-4,968158E-8	-4,968200E-8	-4,968241E-8	-4,968278E-8	-4,968301E-8	-4,968275E-8	-4,968241E-8	-4,968199E-8	-4,968106E-8	-4,968049E-8	-4,968058E-8	-4,968096E-8	-4,968203E-8	-4,968307E-8	-4,968339E-8	-4,968344E-8	-4,968262E-8	-4,968149E-8	-4,968111E-8	-4,968093E-8	-4,968093E-8	-4,968172E-8	-4,968217E-8	-4,968246E-8	-4,968251E-8	-4,968208E-8	-4,968160E-8	-4,968102E-8	-4,968021E-8	-4,968020E-8	-4,968042E-8	-4,968078E-8	-4,968184E-8	-4,968301E-8	-4,968330E-8	-4,968329E-8	-4,968262E-8	-4,968152E-8	-4,968092E-8	-4,968043E-8	-4,968029E-8	-4,968141E-8	-4,968206E-8	-4,968261E-8	-4,968317E-8	-4,968245E-8	-4,968168E-8	-4,968078E-8	-4,967941E-8	-4,967914E-8	-4,967941E-8	-4,968000E-8	-4,968149E-8	-4,968227E-8	-4,968242E-8	-4,968240E-8	-4,968194E-8	-4,968082E-8	-4,968041E-8	-4,968028E-8	-4,968055E-8	-4,968138E-8	-4,968189E-8	-4,968242E-8	-4,968313E-8	-4,968265E-8	-4,968203E-8	-4,968135E-8	-4,968002E-8	-4,967910E-8	-4,967915E-8	-4,967960E-8	-4,968093E-8	-4,968224E-8	-4,968263E-8	-4,968272E-8	-4,968183E-8	-4,968045E-8	-4,968011E-8	-4,967990E-8	-4,967987E-8	-4,968098E-8	-4,968172E-8	-4,968231E-8	-4,968272E-8	-4,968237E-8	-4,968198E-8	-4,968151E-8	-4,968045E-8	-4,967972E-8	-4,967976E-8	-4,967998E-8	-4,968066E-8	-4,968160E-8	-4,968188E-8	-4,968188E-8	-4,968106E-8	-4,968011E-8	-4,967974E-8	-4,967943E-8	-4,967965E-8	-4,968079E-8	-4,968135E-8	-4,968179E-8	-4,968248E-8	-4,968243E-8	-4,968198E-8	-4,968147E-8	-4,968076E-8	-4,968065E-8	-4,968077E-8	-4,968097E-8	-4,968161E-8	-4,968241E-8	-4,968258E-8	-4,968258E-8	-4,968223E-8	-4,968189E-8	-4,968159E-8	-4,968143E-8	-4,968188E-8	-4,968291E-8	-4,968346E-8	-4,968393E-8	-4,968461E-8	-4,968454E-8	-4,968423E-8	-4,968386E-8	-4,968320E-8	-4,968314E-8	-4,968334E-8	-4,968371E-8	-4,968461E-8	-4,968466E-8	-4,968430E-8	-4,968381E-8	-4,968258E-8	-4,968179E-8	-4,968162E-8	-4,968168E-8	-4,968244E-8	-4,968296E-8	-4,968310E-8	-4,968322E-8	-4,968332E-8	-4,968291E-8	-4,968263E-8	-4,968238E-8	-4,968195E-8	-4,968157E-8	-4,968150E-8	-4,968148E-8	-4,968147E-8	-4,968161E-8	-4,968152E-8	-4,968125E-8	-4,968028E-8	-4,967902E-8	-4,967860E-8	-4,967856E-8	-4,967938E-8	-4,968091E-8	-4,968171E-8	-4,968229E-8	-4,968272E-8	-4,968219E-8	-4,968206E-8	-4,968221E-8	-4,968313E-8	-4,968502E-8	-4,968643E-8	-4,968785E-8	-4,969011E-8	-4,969170E-8	-4,969230E-8	-4,969279E-8	-4,969318E-8	-4,969372E-8	-4,969418E-8	-4,969470E-8	-4,969606E-8	-4,969800E-8	-4,969892E-8	-4,969953E-8	-4,969977E-8	-4,969932E-8	-4,969888E-8	-4,969833E-8	-4,969739E-8	-4,969774E-8	-4,969808E-8	-4,969835E-8	-4,969862E-8	-4,969818E-8	-4,969753E-8	-4,969656E-8	-4,969430E-8	-4,969232E-8	-4,969137E-8	-4,969060E-8	-4,968948E-8	-4,968864E-8	-4,968809E-8	-4,968745E-8	-4,968614E-8	-4,968456E-8	-4,968359E-8	-4,968255E-8	-4,968078E-8	-4,968011E-8	-4,968003E-8	-4,968001E-8	-4,968045E-8	-4,968108E-8	-4,968107E-8	-4,968074E-8	-4,967971E-8	-4,967854E-8	-4,967812E-8	-4,967800E-8	-4,967854E-8	-4,967927E-8	-4,967951E-8	-4,967962E-8	-4,967956E-8	-4,967865E-8	-4,967830E-8	-4,967817E-8	-4,967836E-8	-4,967893E-8	-4,967927E-8	-4,967963E-8	-4,968033E-8	-4,968075E-8	-4,968074E-8	-4,968069E-8	-4,968047E-8	-4,968014E-8	-4,968006E-8	-4,968012E-8	-4,968046E-8	-4,968099E-8	-4,968132E-8	-4,968171E-8	-4,968175E-8	-4,968112E-8	-4,968076E-8	-4,968033E-8	-4,967991E-8	-4,968038E-8	-4,968080E-8	-4,968134E-8	-4,968211E-8	-4,968229E-8	-4,968221E-8	-4,968199E-8	-4,968163E-8	-4,968170E-8	-4,968193E-8	-4,968224E-8	-4,968278E-8	-4,968292E-8	-4,968299E-8	-4,968303E-8	-4,968264E-8	-4,968215E-8	-4,968186E-8	-4,968153E-8	-4,968130E-8	-4,968161E-8	-4,968189E-8	-4,968222E-8	-4,968274E-8	-4,968266E-8	-4,968231E-8	-4,968183E-8	-4,968109E-8	-4,968095E-8	-4,968122E-8	-4,968165E-8	-4,968280E-8	-4,968370E-8	-4,968372E-8	-4,968354E-8	-4,968263E-8	-4,968175E-8	-4,968143E-8	-4,968119E-8	-4,968136E-8	-4,968174E-8	-4,968186E-8	-4,968188E-8	-4,968182E-8	-4,968143E-8	-4,968097E-8	-4,968057E-8	-4,968005E-8	-4,967956E-8	-4,967963E-8	-4,967992E-8	-4,968097E-8	-4,968166E-8	-4,968189E-8	-4,968206E-8	-4,968202E-8	-4,968124E-8	-4,968081E-8	-4,968060E-8	-4,968088E-8	-4,968168E-8	-4,968202E-8	-4,968230E-8	-4,968235E-8	-4,968160E-8	-4,968111E-8	-4,968075E-8	-4,968046E-8	-4,968076E-8	-4,968119E-8	-4,968168E-8	-4,968265E-8	-4,968311E-8	-4,968331E-8	-4,968335E-8	-4,968305E-8	-4,968232E-8	-4,968195E-8	-4,968174E-8	-4,968160E-8	-4,968193E-8	-4,968238E-8	-4,968282E-8	-4,968327E-8	-4,968262E-8	-4,968202E-8	-4,968145E-8	-4,968037E-8	-4,968027E-8	-4,968066E-8	-4,968120E-8	-4,968211E-8	-4,968245E-8	-4,968241E-8	-4,968214E-8	-4,968108E-8	-4,968043E-8	-4,968022E-8	-4,968015E-8	-4,968064E-8	-4,968145E-8	-4,968172E-8	-4,968193E-8	-4,968211E-8	-4,968158E-8	-4,968109E-8	-4,968061E-8	-4,967988E-8	-4,967980E-8	-4,968005E-8	-4,968055E-8	-4,968175E-8	-4,968261E-8	-4,968271E-8	-4,968258E-8	-4,968173E-8	-4,968082E-8	-4,968058E-8	-4,968056E-8	-4,968122E-8	-4,968238E-8	-4,968296E-8	-4,968332E-8	-4,968318E-8	-4,968208E-8	-4,968154E-8	-4,968111E-8	-4,968063E-8	-4,968083E-8	-4,968102E-8	-4,968128E-8	-4,968164E-8	-4,968148E-8	-4,968122E-8	-4,968088E-8	-4,968033E-8	-4,967984E-8	-4,967971E-8	-4,967974E-8	-4,968040E-8	-4,968138E-8	-4,968177E-8	-4,968211E-8	-4,968221E-8	-4,968144E-8	-4,968093E-8	-4,968048E-8	-4,967996E-8	-4,968030E-8	-4,968076E-8	-4,968134E-8	-4,968197E-8	-4,968172E-8	-4,968145E-8	-4,968098E-8	-4,968016E-8	-4,967983E-8	-4,967992E-8	-4,968026E-8	-4,968126E-8	-4,968199E-8	-4,968223E-8	-4,968233E-8	-4,968206E-8	-4,968135E-8	-4,968105E-8	-4,968083E-8	-4,968055E-8	-4,968103E-8	-4,968154E-8	-4,968199E-8	-4,968262E-8	-4,968251E-8	-4,968199E-8	-4,968132E-8	-4,967991E-8	-4,967927E-8	-4,967948E-8	-4,967993E-8	-4,968111E-8	-4,968217E-8	-4,968235E-8	-4,968231E-8	-4,968126E-8	-4,968036E-8	-4,968015E-8	-4,967999E-8	-4,968014E-8	-4,968124E-8	-4,968189E-8	-4,968248E-8	-4,968312E-8	-4,968346E-8	-4,968336E-8	-4,968296E-8	-4,968211E-8	-4,968120E-8	-4,968079E-8	-4,968073E-8	-4,968160E-8	-4,968304E-8	-4,968358E-8	-4,968371E-8	-4,968302E-8	-4,968161E-8	-4,968088E-8	-4,968045E-8	-4,968091E-8	-4,968232E-8	-4,968309E-8	-4,968366E-8	-4,968430E-8	-4,968380E-8	-4,968305E-8	-4,968227E-8	-4,968122E-8	-4,968064E-8	-4,968066E-8	-4,968094E-8	-4,968206E-8	-4,968285E-8	-4,968303E-8	-4,968313E-8	-4,968287E-8	-4,968195E-8	-4,968147E-8	-4,968117E-8	-4,968133E-8	-4,968248E-8	-4,968334E-8	-4,968414E-8	-4,968516E-8	-4,968495E-8	-4,968440E-8	-4,968369E-8	-4,968209E-8	-4,968101E-8	-4,968097E-8	-4,968128E-8	-4,968242E-8	-4,968323E-8	-4,968338E-8	-4,968325E-8	-4,968203E-8	-4,968049E-8	-4,967990E-8	-4,967958E-8	-4,967978E-8	-4,968093E-8	-4,968161E-8	-4,968227E-8	-4,968333E-8	-4,968347E-8	-4,968325E-8	-4,968291E-8	-4,968198E-8	-4,968157E-8	-4,968179E-8	-4,968223E-8	-4,968343E-8	-4,968485E-8	-4,968534E-8	-4,968541E-8	-4,968452E-8	-4,968302E-8	-4,968235E-8	-4,968194E-8	-4,968221E-8	-4,968395E-8	-4,968490E-8	-4,968567E-8	-4,968652E-8	-4,968624E-8	-4,968571E-8	-4,968509E-8	-4,968415E-8	-4,968391E-8	-4,968415E-8	-4,968469E-8	-4,968583E-8	-4,968690E-8	-4,968716E-8	-4,968704E-8	-4,968605E-8	-4,968451E-8	-4,968369E-8	-4,968299E-8	-4,968255E-8	-4,968352E-8	-4,968422E-8	-4,968493E-8	-4,968585E-8	-4,968520E-8	-4,968436E-8	-4,968343E-8	-4,968202E-8	-4,968199E-8	-4,968254E-8	-4,968334E-8	-4,968502E-8	-4,968576E-8	-4,968572E-8	-4,968546E-8	-4,968436E-8	-4,968299E-8	-4,968243E-8	-4,968206E-8	-4,968218E-8	-4,968319E-8	-4,968383E-8	-4,968449E-8	-4,968520E-8	-4,968470E-8	-4,968411E-8	-4,968345E-8	-4,968222E-8	-4,968190E-8	-4,968238E-8	-4,968317E-8	-4,968503E-8	-4,968626E-8	-4,968641E-8	-4,968623E-8	-4,968465E-8	-4,968284E-8	-4,968220E-8	-4,968197E-8	-4,968270E-8	-4,968421E-8	-4,968491E-8	-4,968549E-8	-4,968564E-8	-4,968500E-8	-4,968452E-8	-4,968399E-8	-4,968328E-8	-4,968370E-8	-4,968422E-8	-4,968478E-8	-4,968581E-8	-4,968689E-8	-4,968714E-8	-4,968696E-8	-4,968594E-8	-4,968498E-8	-4,968459E-8	-4,968443E-8	-4,968512E-8	-4,968658E-8	-4,968721E-8	-4,968761E-8	-4,968734E-8	-4,968584E-8	-4,968491E-8	-4,968415E-8	-4,968371E-8	-4,968466E-8	-4,968551E-8	-4,968639E-8	-4,968776E-8	-4,968840E-8	-4,968816E-8	-4,968778E-8	-4,968682E-8	-4,968623E-8	-4,968629E-8	-4,968657E-8	-4,968783E-8	-4,968917E-8	-4,968979E-8	-4,969038E-8	-4,969091E-8	-4,969042E-8	-4,968991E-8	-4,968937E-8	-4,968893E-8	-4,968944E-8	-4,969006E-8	-4,969081E-8	-4,969234E-8	-4,969286E-8	-4,969245E-8	-4,969181E-8	-4,969040E-8	-4,968944E-8	-4,968930E-8	-4,968940E-8
-4,969773E-8	-4,969726E-8	-4,969696E-8	-4,969673E-8	-4,969656E-8	-4,969673E-8	-4,969681E-8	-4,969673E-8	-4,969635E-8	-4,969551E-8	-4,969478E-8	-4,969391E-8	-4,969174E-8	-4,968900E-8	-4,968746E-8	-4,968595E-8	-4,968320E-8	-4,968107E-8	-4,968038E-8	-4,967983E-8	-4,967900E-8	-4,967860E-8	-4,967807E-8	-4,967726E-8	-4,967527E-8	-4,967393E-8	-4,967363E-8	-4,967360E-8	-4,967457E-8	-4,967601E-8	-4,967651E-8	-4,967683E-8	-4,967694E-8	-4,967661E-8	-4,967649E-8	-4,967646E-8	-4,967686E-8	-4,967784E-8	-4,967844E-8	-4,967896E-8	-4,968000E-8	-4,968081E-8	-4,968092E-8	-4,968094E-8	-4,968093E-8	-4,968070E-8	-4,968062E-8	-4,968069E-8	-4,968168E-8	-4,968295E-8	-4,968350E-8	-4,968389E-8	-4,968383E-8	-4,968293E-8	-4,968237E-8	-4,968189E-8	-4,968145E-8	-4,968191E-8	-4,968230E-8	-4,968264E-8	-4,968309E-8	-4,968290E-8	-4,968268E-8	-4,968249E-8	-4,968213E-8	-4,968176E-8	-4,968182E-8	-4,968203E-8	-4,968261E-8	-4,968339E-8	-4,968383E-8	-4,968427E-8	-4,968453E-8	-4,968431E-8	-4,968412E-8	-4,968388E-8	-4,968345E-8	-4,968387E-8	-4,968437E-8	-4,968489E-8	-4,968560E-8	-4,968530E-8	-4,968476E-8	-4,968406E-8	-4,968280E-8	-4,968241E-8	-4,968255E-8	-4,968296E-8	-4,968396E-8	-4,968440E-8	-4,968443E-8	-4,968433E-8	-4,968402E-8	-4,968392E-8	-4,968386E-8	-4,968377E-8	-4,968365E-8	-4,968401E-8	-4,968423E-8	-4,968437E-8	-4,968460E-8	-4,968460E-8	-4,968437E-8	-4,968394E-8	-4,968302E-8	-4,968262E-8	-4,968260E-8	-4,968277E-8	-4,968346E-8	-4,968392E-8	-4,968400E-8	-4,968394E-8	-4,968344E-8	-4,968267E-8	-4,968248E-8	-4,968250E-8	-4,968312E-8	-4,968408E-8	-4,968447E-8	-4,968474E-8	-4,968482E-8	-4,968402E-8	-4,968339E-8	-4,968290E-8	-4,968237E-8	-4,968217E-8	-4,968219E-8	-4,968236E-8	-4,968303E-8	-4,968349E-8	-4,968343E-8	-4,968329E-8	-4,968295E-8	-4,968226E-8	-4,968192E-8	-4,968166E-8	-4,968155E-8	-4,968236E-8	-4,968285E-8	-4,968325E-8	-4,968380E-8	-4,968355E-8	-4,968303E-8	-4,968253E-8	-4,968186E-8	-4,968175E-8	-4,968205E-8	-4,968249E-8	-4,968302E-8	-4,968304E-8	-4,968291E-8	-4,968268E-8	-4,968201E-8	-4,968140E-8	-4,968128E-8	-4,968123E-8	-4,968152E-8	-4,968228E-8	-4,968273E-8	-4,968319E-8	-4,968388E-8	-4,968348E-8	-4,968290E-8	-4,968236E-8	-4,968171E-8	-4,968168E-8	-4,968207E-8	-4,968263E-8	-4,968375E-8	-4,968395E-8	-4,968365E-8	-4,968303E-8	-4,968172E-8	-4,968119E-8	-4,968134E-8	-4,968176E-8	-4,968274E-8	-4,968318E-8	-4,968322E-8	-4,968315E-8	-4,968301E-8	-4,968295E-8	-4,968288E-8	-4,968277E-8	-4,968249E-8	-4,968231E-8	-4,968237E-8	-4,968256E-8	-4,968317E-8	-4,968379E-8	-4,968384E-8	-4,968363E-8	-4,968238E-8	-4,968093E-8	-4,968041E-8	-4,968008E-8	-4,968050E-8	-4,968173E-8	-4,968235E-8	-4,968286E-8	-4,968341E-8	-4,968282E-8	-4,968219E-8	-4,968160E-8	-4,968106E-8	-4,968130E-8	-4,968168E-8	-4,968220E-8	-4,968320E-8	-4,968334E-8	-4,968313E-8	-4,968273E-8	-4,968183E-8	-4,968123E-8	-4,968102E-8	-4,968091E-8	-4,968097E-8	-4,968124E-8	-4,968146E-8	-4,968163E-8	-4,968176E-8	-4,968149E-8	-4,968126E-8	-4,968098E-8	-4,968025E-8	-4,968023E-8	-4,968070E-8	-4,968127E-8	-4,968254E-8	-4,968324E-8	-4,968322E-8	-4,968291E-8	-4,968176E-8	-4,968082E-8	-4,968069E-8	-4,968072E-8	-4,968127E-8	-4,968177E-8	-4,968198E-8	-4,968203E-8	-4,968181E-8	-4,968141E-8	-4,968125E-8	-4,968101E-8	-4,968074E-8	-4,968101E-8	-4,968123E-8	-4,968152E-8	-4,968246E-8	-4,968317E-8	-4,968320E-8	-4,968287E-8	-4,968214E-8	-4,968178E-8	-4,968158E-8	-4,968165E-8	-4,968264E-8	-4,968365E-8	-4,968390E-8	-4,968389E-8	-4,968299E-8	-4,968128E-8	-4,968056E-8	-4,968015E-8	-4,968011E-8	-4,968106E-8	-4,968176E-8	-4,968227E-8	-4,968292E-8	-4,968279E-8	-4,968242E-8	-4,968199E-8	-4,968134E-8	-4,968119E-8	-4,968132E-8	-4,968157E-8	-4,968238E-8	-4,968303E-8	-4,968323E-8	-4,968332E-8	-4,968295E-8	-4,968179E-8	-4,968125E-8	-4,968080E-8	-4,968052E-8	-4,968111E-8	-4,968162E-8	-4,968217E-8	-4,968302E-8	-4,968297E-8	-4,968265E-8	-4,968218E-8	-4,968129E-8	-4,968088E-8	-4,968093E-8	-4,968128E-8	-4,968242E-8	-4,968323E-8	-4,968336E-8	-4,968335E-8	-4,968280E-8	-4,968184E-8	-4,968144E-8	-4,968110E-8	-4,968092E-8	-4,968149E-8	-4,968199E-8	-4,968256E-8	-4,968376E-8	-4,968439E-8	-4,968435E-8	-4,968410E-8	-4,968315E-8	-4,968226E-8	-4,968231E-8	-4,968267E-8	-4,968378E-8	-4,968501E-8	-4,968552E-8	-4,968585E-8	-4,968530E-8	-4,968404E-8	-4,968370E-8	-4,968359E-8	-4,968352E-8	-4,968399E-8	-4,968431E-8	-4,968449E-8	-4,968438E-8	-4,968423E-8	-4,968416E-8	-4,968404E-8	-4,968368E-8	-4,968349E-8	-4,968359E-8	-4,968377E-8	-4,968429E-8	-4,968537E-8	-4,968580E-8	-4,968595E-8	-4,968581E-8	-4,968538E-8	-4,968505E-8	-4,968470E-8	-4,968439E-8	-4,968525E-8	-4,968574E-8	-4,968617E-8	-4,968684E-8	-4,968686E-8	-4,968646E-8	-4,968607E-8	-4,968591E-8	-4,968665E-8	-4,968714E-8	-4,968765E-8	-4,968858E-8	-4,968928E-8	-4,968957E-8	-4,968986E-8	-4,969013E-8	-4,968998E-8	-4,968990E-8	-4,968982E-8	-4,968970E-8	-4,968967E-8	-4,968962E-8	-4,968959E-8	-4,968918E-8	-4,968808E-8	-4,968730E-8	-4,968647E-8	-4,968503E-8	-4,968414E-8	-4,968402E-8	-4,968413E-8	-4,968467E-8	-4,968481E-8	-4,968456E-8	-4,968415E-8	-4,968329E-8	-4,968268E-8	-4,968254E-8	-4,968253E-8	-4,968301E-8	-4,968351E-8	-4,968362E-8	-4,968371E-8	-4,968368E-8	-4,968318E-8	-4,968289E-8	-4,968265E-8	-4,968217E-8	-4,968205E-8	-4,968222E-8	-4,968248E-8	-4,968307E-8	-4,968342E-8	-4,968349E-8	-4,968341E-8	-4,968264E-8	-4,968185E-8	-4,968166E-8	-4,968167E-8	-4,968237E-8	-4,968331E-8	-4,968382E-8	-4,968418E-8	-4,968409E-8	-4,968308E-8	-4,968262E-8	-4,968225E-8	-4,968167E-8	-4,968173E-8	-4,968198E-8	-4,968221E-8	-4,968265E-8	-4,968292E-8	-4,968293E-8	-4,968281E-8	-4,968221E-8	-4,968163E-8	-4,968136E-8	-4,968111E-8	-4,968117E-8	-4,968193E-8	-4,968243E-8	-4,968280E-8	-4,968309E-8	-4,968250E-8	-4,968199E-8	-4,968143E-8	-4,968070E-8	-4,968073E-8	-4,968105E-8	-4,968144E-8	-4,968191E-8	-4,968200E-8	-4,968188E-8	-4,968159E-8	-4,968081E-8	-4,968022E-8	-4,968019E-8	-4,968029E-8	-4,968081E-8	-4,968154E-8	-4,968186E-8	-4,968197E-8	-4,968201E-8	-4,968184E-8	-4,968173E-8	-4,968163E-8	-4,968135E-8	-4,968113E-8	-4,968116E-8	-4,968122E-8	-4,968150E-8	-4,968195E-8	-4,968192E-8	-4,968162E-8	-4,968085E-8	-4,968010E-8	-4,968002E-8	-4,968011E-8	-4,968074E-8	-4,968165E-8	-4,968198E-8	-4,968214E-8	-4,968213E-8	-4,968178E-8	-4,968165E-8	-4,968155E-8	-4,968164E-8	-4,968212E-8	-4,968238E-8	-4,968256E-8	-4,968268E-8	-4,968255E-8	-4,968232E-8	-4,968204E-8	-4,968149E-8	-4,968084E-8	-4,968056E-8	-4,968044E-8	-4,968068E-8	-4,968143E-8	-4,968192E-8	-4,968229E-8	-4,968224E-8	-4,968143E-8	-4,968108E-8	-4,968075E-8	-4,968064E-8	-4,968144E-8	-4,968198E-8	-4,968249E-8	-4,968317E-8	-4,968325E-8	-4,968304E-8	-4,968283E-8	-4,968259E-8	-4,968251E-8	-4,968267E-8	-4,968287E-8	-4,968322E-8	-4,968343E-8	-4,968344E-8	-4,968340E-8	-4,968311E-8	-4,968296E-8	-4,968295E-8	-4,968294E-8	-4,968303E-8	-4,968363E-8	-4,968411E-8	-4,968464E-8	-4,968533E-8	-4,968558E-8	-4,968537E-8	-4,968494E-8	-4,968396E-8	-4,968328E-8	-4,968316E-8	-4,968325E-8	-4,968380E-8	-4,968416E-8	-4,968407E-8	-4,968375E-8	-4,968258E-8	-4,968154E-8	-4,968110E-8	-4,968085E-8	-4,968087E-8	-4,968154E-8	-4,968184E-8	-4,968217E-8	-4,968265E-8	-4,968266E-8	-4,968237E-8	-4,968208E-8	-4,968156E-8	-4,968103E-8	-4,968089E-8	-4,968092E-8	-4,968136E-8	-4,968172E-8	-4,968180E-8	-4,968179E-8	-4,968120E-8	-4,968025E-8	-4,968003E-8	-4,968013E-8	-4,968132E-8	-4,968326E-8	-4,968435E-8	-4,968540E-8	-4,968698E-8	-4,968802E-8	-4,968839E-8	-4,968875E-8	-4,968969E-8	-4,969108E-8	-4,969198E-8	-4,969301E-8	-4,969480E-8	-4,969660E-8	-4,969748E-8	-4,969814E-8	-4,969871E-8	-4,969884E-8	-4,969883E-8	-4,969882E-8	-4,969888E-8	-4,969938E-8	-4,969979E-8	-4,970003E-8	-4,970019E-8	-4,969966E-8	-4,969906E-8	-4,969838E-8	-4,969682E-8	-4,969569E-8	-4,969544E-8	-4,969516E-8	-4,969461E-8	-4,969376E-8	-4,969294E-8	-4,969185E-8	-4,968937E-8	-4,968756E-8	-4,968672E-8	-4,968586E-8	-4,968457E-8	-4,968366E-8	-4,968309E-8	-4,968250E-8	-4,968174E-8	-4,968080E-8	-4,968020E-8	-4,967969E-8	-4,967897E-8	-4,967838E-8	-4,967827E-8	-4,967828E-8	-4,967873E-8	-4,967936E-8	-4,967956E-8	-4,967950E-8	-4,967907E-8	-4,967849E-8	-4,967813E-8	-4,967788E-8	-4,967815E-8	-4,967863E-8	-4,967880E-8	-4,967889E-8	-4,967882E-8	-4,967823E-8	-4,967797E-8	-4,967796E-8	-4,967820E-8	-4,967902E-8	-4,967947E-8	-4,967984E-8	-4,968058E-8	-4,968088E-8	-4,968091E-8	-4,968086E-8	-4,968075E-8	-4,968075E-8	-4,968075E-8	-4,968082E-8	-4,968143E-8	-4,968216E-8	-4,968244E-8	-4,968255E-8	-4,968235E-8	-4,968140E-8	-4,968095E-8	-4,968060E-8	-4,968047E-8	-4,968113E-8	-4,968164E-8	-4,968212E-8	-4,968255E-8	-4,968232E-8	-4,968205E-8	-4,968171E-8	-4,968136E-8	-4,968146E-8	-4,968181E-8	-4,968219E-8	-4,968284E-8	-4,968307E-8	-4,968307E-8	-4,968290E-8	-4,968236E-8	-4,968157E-8	-4,968116E-8	-4,968080E-8	-4,968036E-8	-4,968037E-8	-4,968065E-8	-4,968103E-8	-4,968182E-8	-4,968231E-8	-4,968236E-8	-4,968214E-8	-4,968120E-8	-4,968052E-8	-4,968051E-8	-4,968068E-8	-4,968147E-8	-4,968246E-8	-4,968282E-8	-4,968288E-8	-4,968213E-8	-4,968118E-8	-4,968089E-8	-4,968056E-8	-4,968020E-8	-4,968031E-8	-4,968043E-8	-4,968054E-8	-4,968079E-8	-4,968084E-8	-4,968065E-8	-4,968032E-8	-4,967976E-8	-4,967953E-8	-4,967947E-8	-4,967952E-8	-4,968023E-8	-4,968126E-8	-4,968167E-8	-4,968200E-8	-4,968233E-8	-4,968197E-8	-4,968155E-8	-4,968107E-8	-4,968051E-8	-4,968070E-8	-4,968092E-8	-4,968114E-8	-4,968185E-8	-4,968216E-8	-4,968200E-8	-4,968173E-8	-4,968133E-8	-4,968112E-8	-4,968106E-8	-4,968114E-8	-4,968170E-8	-4,968224E-8	-4,968261E-8	-4,968300E-8	-4,968318E-8	-4,968259E-8	-4,968237E-8	-4,968220E-8	-4,968181E-8	-4,968184E-8	-4,968204E-8	-4,968224E-8	-4,968254E-8	-4,968221E-8	-4,968182E-8	-4,968145E-8	-4,968062E-8	-4,968023E-8	-4,968028E-8	-4,968048E-8	-4,968093E-8	-4,968123E-8	-4,968132E-8	-4,968131E-8	-4,968114E-8	-4,968109E-8	-4,968105E-8	-4,968095E-8	-4,968086E-8	-4,968103E-8	-4,968103E-8	-4,968108E-8	-4,968127E-8	-4,968144E-8	-4,968148E-8	-4,968138E-8	-4,968084E-8	-4,968033E-8	-4,968022E-8	-4,968026E-8	-4,968071E-8	-4,968143E-8	-4,968178E-8	-4,968193E-8	-4,968165E-8	-4,968095E-8	-4,968063E-8	-4,968048E-8	-4,968085E-8	-4,968179E-8	-4,968214E-8	-4,968233E-8	-4,968231E-8	-4,968146E-8	-4,968082E-8	-4,968026E-8	-4,967970E-8	-4,967962E-8	-4,967972E-8	-4,967990E-8	-4,968048E-8	-4,968081E-8	-4,968085E-8	-4,968070E-8	-4,968009E-8	-4,967957E-8	-4,967944E-8	-4,967939E-8	-4,967966E-8	-4,968066E-8	-4,968113E-8	-4,968136E-8	-4,968171E-8	-4,968163E-8	-4,968145E-8	-4,968124E-8	-4,968091E-8	-4,968082E-8	-4,968101E-8	-4,968127E-8	-4,968159E-8	-4,968174E-8	-4,968174E-8	-4,968167E-8	-4,968128E-8	-4,968074E-8	-4,968055E-8	-4,968046E-8	-4,968058E-8	-4,968120E-8	-4,968157E-8	-4,968211E-8	-4,968301E-8	-4,968307E-8	-4,968285E-8	-4,968242E-8	-4,968133E-8	-4,968057E-8	-4,968062E-8	-4,968097E-8	-4,968197E-8	-4,968285E-8	-4,968301E-8	-4,968278E-8	-4,968152E-8	-4,968026E-8	-4,967997E-8	-4,967988E-8	-4,968017E-8	-4,968100E-8	-4,968145E-8	-4,968183E-8	-4,968209E-8	-4,968194E-8	-4,968186E-8	-4,968172E-8	-4,968150E-8	-4,968151E-8	-4,968160E-8	-4,968166E-8	-4,968191E-8	-4,968251E-8	-4,968278E-8	-4,968285E-8	-4,968248E-8	-4,968148E-8	-4,968088E-8	-4,968028E-8	-4,967971E-8	-4,968031E-8	-4,968085E-8	-4,968144E-8	-4,968224E-8	-4,968210E-8	-4,968170E-8	-4,968118E-8	-4,968032E-8	-4,968039E-8	-4,968076E-8	-4,968117E-8	-4,968207E-8	-4,968274E-8	-4,968256E-8	-4,968228E-8	-4,968179E-8	-4,968152E-8	-4,968144E-8	-4,968135E-8	-4,968140E-8	-4,968161E-8	-4,968170E-8	-4,968194E-8	-4,968231E-8	-4,968259E-8	-4,968260E-8	-4,968251E-8	-4,968243E-8	-4,968255E-8	-4,968278E-8	-4,968311E-8	-4,968364E-8	-4,968393E-8	-4,968380E-8	-4,968336E-8	-4,968258E-8	-4,968177E-8	-4,968130E-8	-4,968107E-8	-4,968099E-8	-4,968125E-8	-4,968145E-8	-4,968160E-8	-4,968149E-8	-4,968126E-8	-4,968117E-8	-4,968104E-8	-4,968065E-8	-4,968066E-8	-4,968089E-8	-4,968125E-8	-4,968241E-8	-4,968335E-8	-4,968360E-8	-4,968371E-8	-4,968340E-8	-4,968283E-8	-4,968267E-8	-4,968263E-8	-4,968302E-8	-4,968380E-8	-4,968408E-8	-4,968420E-8	-4,968385E-8	-4,968324E-8	-4,968290E-8	-4,968265E-8	-4,968230E-8	-4,968308E-8	-4,968352E-8	-4,968376E-8	-4,968421E-8	-4,968438E-8	-4,968426E-8	-4,968403E-8	-4,968378E-8	-4,968402E-8	-4,968411E-8	-4,968420E-8	-4,968440E-8	-4,968483E-8	-4,968502E-8	-4,968513E-8	-4,968499E-8	-4,968413E-8	-4,968352E-8	-4,968297E-8	-4,968218E-8	-4,968233E-8	-4,968265E-8	-4,968309E-8	-4,968398E-8	-4,968422E-8	-4,968391E-8	-4,968355E-8	-4,968298E-8	-4,968244E-8	-4,968230E-8	-4,968237E-8	-4,968317E-8	-4,968402E-8	-4,968439E-8	-4,968461E-8	-4,968469E-8	-4,968426E-8	-4,968382E-8	-4,968330E-8	-4,968249E-8	-4,968236E-8	-4,968253E-8	-4,968293E-8	-4,968402E-8	-4,968457E-8	-4,968440E-8	-4,968415E-8	-4,968341E-8	-4,968240E-8	-4,968220E-8	-4,968238E-8	-4,968311E-8	-4,968399E-8	-4,968454E-8	-4,968505E-8	-4,968513E-8	-4,968454E-8	-4,968429E-8	-4,968396E-8	-4,968327E-8	-4,968317E-8	-4,968332E-8	-4,968367E-8	-4,968450E-8	-4,968525E-8	-4,968543E-8	-4,968542E-8	-4,968499E-8	-4,968428E-8	-4,968405E-8	-4,968398E-8	-4,968431E-8	-4,968550E-8	-4,968611E-8	-4,968655E-8	-4,968679E-8	-4,968640E-8	-4,968592E-8	-4,968545E-8	-4,968502E-8	-4,968523E-8	-4,968554E-8	-4,968584E-8	-4,968641E-8	-4,968663E-8	-4,968655E-8	-4,968636E-8	-4,968600E-8	-4,968588E-8	-4,968604E-8	-4,968625E-8	-4,968683E-8	-4,968756E-8	-4,968788E-8	-4,968821E-8	-4,968899E-8	-4,968970E-8	-4,968987E-8	-4,968986E-8	-4,968976E-8	-4,968978E-8	-4,968998E-8	-4,969040E-8	-4,969145E-8	-4,969221E-8	-4,969223E-8	-4,969201E-8	-4,969110E-8	-4,969030E-8	-4,969012E-8	-4,969013E-8	-4,969066E-8	-4,969139E-8	-4,969144E-8	-4,969132E-8
-4,969600E-8	-4,969572E-8	-4,969590E-8	-4,969638E-8	-4,969746E-8	-4,969772E-8	-4,969746E-8	-4,969697E-8	-4,969563E-8	-4,969385E-8	-4,969303E-8	-4,969223E-8	-4,969080E-8	-4,968929E-8	-4,968835E-8	-4,968739E-8	-4,968519E-8	-4,968268E-8	-4,968139E-8	-4,968012E-8	-4,967815E-8	-4,967714E-8	-4,967681E-8	-4,967656E-8	-4,967635E-8	-4,967615E-8	-4,967582E-8	-4,967544E-8	-4,967482E-8	-4,967478E-8	-4,967515E-8	-4,967572E-8	-4,967711E-8	-4,967830E-8	-4,967871E-8	-4,967899E-8	-4,967922E-8	-4,967945E-8	-4,967962E-8	-4,967976E-8	-4,968018E-8	-4,968082E-8	-4,968120E-8	-4,968162E-8	-4,968244E-8	-4,968314E-8	-4,968332E-8	-4,968340E-8	-4,968317E-8	-4,968256E-8	-4,968232E-8	-4,968224E-8	-4,968272E-8	-4,968360E-8	-4,968403E-8	-4,968429E-8	-4,968430E-8	-4,968362E-8	-4,968321E-8	-4,968290E-8	-4,968267E-8	-4,968316E-8	-4,968345E-8	-4,968373E-8	-4,968398E-8	-4,968396E-8	-4,968390E-8	-4,968381E-8	-4,968364E-8	-4,968362E-8	-4,968366E-8	-4,968370E-8	-4,968404E-8	-4,968475E-8	-4,968522E-8	-4,968560E-8	-4,968576E-8	-4,968548E-8	-4,968525E-8	-4,968496E-8	-4,968445E-8	-4,968443E-8	-4,968463E-8	-4,968489E-8	-4,968529E-8	-4,968526E-8	-4,968508E-8	-4,968481E-8	-4,968398E-8	-4,968339E-8	-4,968323E-8	-4,968320E-8	-4,968346E-8	-4,968388E-8	-4,968410E-8	-4,968420E-8	-4,968427E-8	-4,968413E-8	-4,968390E-8	-4,968377E-8	-4,968367E-8	-4,968383E-8	-4,968399E-8	-4,968416E-8	-4,968456E-8	-4,968474E-8	-4,968460E-8	-4,968426E-8	-4,968327E-8	-4,968258E-8	-4,968241E-8	-4,968245E-8	-4,968294E-8	-4,968375E-8	-4,968405E-8	-4,968414E-8	-4,968391E-8	-4,968355E-8	-4,968340E-8	-4,968333E-8	-4,968349E-8	-4,968395E-8	-4,968421E-8	-4,968443E-8	-4,968449E-8	-4,968441E-8	-4,968436E-8	-4,968427E-8	-4,968396E-8	-4,968330E-8	-4,968290E-8	-4,968268E-8	-4,968246E-8	-4,968269E-8	-4,968300E-8	-4,968334E-8	-4,968367E-8	-4,968319E-8	-4,968270E-8	-4,968233E-8	-4,968215E-8	-4,968274E-8	-4,968324E-8	-4,968375E-8	-4,968440E-8	-4,968419E-8	-4,968382E-8	-4,968332E-8	-4,968238E-8	-4,968205E-8	-4,968210E-8	-4,968228E-8	-4,968269E-8	-4,968303E-8	-4,968308E-8	-4,968307E-8	-4,968300E-8	-4,968290E-8	-4,968284E-8	-4,968270E-8	-4,968244E-8	-4,968254E-8	-4,968279E-8	-4,968319E-8	-4,968384E-8	-4,968359E-8	-4,968323E-8	-4,968280E-8	-4,968219E-8	-4,968233E-8	-4,968267E-8	-4,968307E-8	-4,968340E-8	-4,968314E-8	-4,968282E-8	-4,968250E-8	-4,968183E-8	-4,968138E-8	-4,968138E-8	-4,968154E-8	-4,968213E-8	-4,968253E-8	-4,968265E-8	-4,968280E-8	-4,968300E-8	-4,968301E-8	-4,968285E-8	-4,968257E-8	-4,968213E-8	-4,968193E-8	-4,968197E-8	-4,968209E-8	-4,968265E-8	-4,968329E-8	-4,968338E-8	-4,968334E-8	-4,968266E-8	-4,968160E-8	-4,968117E-8	-4,968081E-8	-4,968082E-8	-4,968166E-8	-4,968220E-8	-4,968262E-8	-4,968281E-8	-4,968243E-8	-4,968213E-8	-4,968183E-8	-4,968164E-8	-4,968173E-8	-4,968195E-8	-4,968218E-8	-4,968283E-8	-4,968302E-8	-4,968297E-8	-4,968290E-8	-4,968246E-8	-4,968156E-8	-4,968111E-8	-4,968078E-8	-4,968068E-8	-4,968097E-8	-4,968133E-8	-4,968174E-8	-4,968226E-8	-4,968225E-8	-4,968198E-8	-4,968153E-8	-4,968083E-8	-4,968070E-8	-4,968098E-8	-4,968138E-8	-4,968239E-8	-4,968300E-8	-4,968301E-8	-4,968287E-8	-4,968220E-8	-4,968160E-8	-4,968147E-8	-4,968145E-8	-4,968156E-8	-4,968171E-8	-4,968174E-8	-4,968170E-8	-4,968152E-8	-4,968143E-8	-4,968143E-8	-4,968150E-8	-4,968142E-8	-4,968128E-8	-4,968128E-8	-4,968138E-8	-4,968189E-8	-4,968254E-8	-4,968273E-8	-4,968280E-8	-4,968246E-8	-4,968167E-8	-4,968139E-8	-4,968129E-8	-4,968156E-8	-4,968209E-8	-4,968225E-8	-4,968228E-8	-4,968206E-8	-4,968150E-8	-4,968114E-8	-4,968090E-8	-4,968064E-8	-4,968075E-8	-4,968088E-8	-4,968102E-8	-4,968150E-8	-4,968183E-8	-4,968193E-8	-4,968194E-8	-4,968187E-8	-4,968183E-8	-4,968182E-8	-4,968185E-8	-4,968205E-8	-4,968243E-8	-4,968260E-8	-4,968268E-8	-4,968267E-8	-4,968195E-8	-4,968148E-8	-4,968104E-8	-4,968066E-8	-4,968101E-8	-4,968132E-8	-4,968163E-8	-4,968205E-8	-4,968216E-8	-4,968210E-8	-4,968196E-8	-4,968162E-8	-4,968170E-8	-4,968189E-8	-4,968215E-8	-4,968253E-8	-4,968287E-8	-4,968303E-8	-4,968321E-8	-4,968339E-8	-4,968322E-8	-4,968303E-8	-4,968276E-8	-4,968230E-8	-4,968219E-8	-4,968233E-8	-4,968270E-8	-4,968367E-8	-4,968425E-8	-4,968429E-8	-4,968416E-8	-4,968354E-8	-4,968289E-8	-4,968281E-8	-4,968298E-8	-4,968389E-8	-4,968501E-8	-4,968538E-8	-4,968545E-8	-4,968493E-8	-4,968386E-8	-4,968341E-8	-4,968311E-8	-4,968303E-8	-4,968333E-8	-4,968346E-8	-4,968362E-8	-4,968383E-8	-4,968386E-8	-4,968385E-8	-4,968378E-8	-4,968352E-8	-4,968325E-8	-4,968322E-8	-4,968323E-8	-4,968350E-8	-4,968448E-8	-4,968507E-8	-4,968560E-8	-4,968610E-8	-4,968594E-8	-4,968575E-8	-4,968549E-8	-4,968534E-8	-4,968579E-8	-4,968624E-8	-4,968680E-8	-4,968775E-8	-4,968815E-8	-4,968818E-8	-4,968814E-8	-4,968813E-8	-4,968832E-8	-4,968860E-8	-4,968895E-8	-4,968981E-8	-4,969061E-8	-4,969082E-8	-4,969098E-8	-4,969087E-8	-4,969009E-8	-4,968957E-8	-4,968902E-8	-4,968810E-8	-4,968766E-8	-4,968762E-8	-4,968755E-8	-4,968728E-8	-4,968654E-8	-4,968588E-8	-4,968509E-8	-4,968350E-8	-4,968242E-8	-4,968225E-8	-4,968227E-8	-4,968283E-8	-4,968342E-8	-4,968355E-8	-4,968358E-8	-4,968314E-8	-4,968240E-8	-4,968220E-8	-4,968214E-8	-4,968233E-8	-4,968271E-8	-4,968299E-8	-4,968324E-8	-4,968357E-8	-4,968346E-8	-4,968325E-8	-4,968287E-8	-4,968191E-8	-4,968102E-8	-4,968084E-8	-4,968087E-8	-4,968160E-8	-4,968255E-8	-4,968293E-8	-4,968312E-8	-4,968265E-8	-4,968161E-8	-4,968107E-8	-4,968070E-8	-4,968073E-8	-4,968167E-8	-4,968237E-8	-4,968291E-8	-4,968341E-8	-4,968299E-8	-4,968248E-8	-4,968201E-8	-4,968125E-8	-4,968117E-8	-4,968133E-8	-4,968154E-8	-4,968206E-8	-4,968226E-8	-4,968238E-8	-4,968233E-8	-4,968182E-8	-4,968134E-8	-4,968112E-8	-4,968100E-8	-4,968101E-8	-4,968152E-8	-4,968192E-8	-4,968231E-8	-4,968265E-8	-4,968243E-8	-4,968217E-8	-4,968177E-8	-4,968092E-8	-4,968071E-8	-4,968092E-8	-4,968132E-8	-4,968214E-8	-4,968258E-8	-4,968255E-8	-4,968228E-8	-4,968142E-8	-4,968064E-8	-4,968046E-8	-4,968042E-8	-4,968087E-8	-4,968175E-8	-4,968221E-8	-4,968261E-8	-4,968306E-8	-4,968287E-8	-4,968257E-8	-4,968221E-8	-4,968145E-8	-4,968128E-8	-4,968139E-8	-4,968166E-8	-4,968240E-8	-4,968287E-8	-4,968286E-8	-4,968255E-8	-4,968145E-8	-4,968035E-8	-4,968003E-8	-4,967995E-8	-4,968044E-8	-4,968145E-8	-4,968194E-8	-4,968230E-8	-4,968233E-8	-4,968156E-8	-4,968117E-8	-4,968086E-8	-4,968066E-8	-4,968090E-8	-4,968109E-8	-4,968133E-8	-4,968174E-8	-4,968195E-8	-4,968193E-8	-4,968182E-8	-4,968125E-8	-4,968027E-8	-4,967983E-8	-4,967955E-8	-4,967953E-8	-4,968042E-8	-4,968097E-8	-4,968149E-8	-4,968204E-8	-4,968168E-8	-4,968129E-8	-4,968090E-8	-4,968062E-8	-4,968116E-8	-4,968166E-8	-4,968228E-8	-4,968339E-8	-4,968389E-8	-4,968377E-8	-4,968342E-8	-4,968254E-8	-4,968219E-8	-4,968224E-8	-4,968238E-8	-4,968287E-8	-4,968351E-8	-4,968375E-8	-4,968394E-8	-4,968396E-8	-4,968384E-8	-4,968378E-8	-4,968361E-8	-4,968307E-8	-4,968302E-8	-4,968329E-8	-4,968371E-8	-4,968457E-8	-4,968518E-8	-4,968520E-8	-4,968497E-8	-4,968405E-8	-4,968318E-8	-4,968272E-8	-4,968247E-8	-4,968263E-8	-4,968275E-8	-4,968266E-8	-4,968252E-8	-4,968236E-8	-4,968201E-8	-4,968156E-8	-4,968113E-8	-4,968080E-8	-4,968079E-8	-4,968086E-8	-4,968105E-8	-4,968148E-8	-4,968206E-8	-4,968208E-8	-4,968182E-8	-4,968108E-8	-4,968042E-8	-4,968015E-8	-4,968004E-8	-4,968051E-8	-4,968143E-8	-4,968193E-8	-4,968238E-8	-4,968285E-8	-4,968295E-8	-4,968304E-8	-4,968319E-8	-4,968406E-8	-4,968581E-8	-4,968690E-8	-4,968794E-8	-4,968991E-8	-4,969135E-8	-4,969194E-8	-4,969264E-8	-4,969410E-8	-4,969565E-8	-4,969645E-8	-4,969724E-8	-4,969862E-8	-4,969962E-8	-4,970003E-8	-4,970041E-8	-4,970089E-8	-4,970060E-8	-4,970016E-8	-4,969958E-8	-4,969835E-8	-4,969748E-8	-4,969727E-8	-4,969712E-8	-4,969716E-8	-4,969663E-8	-4,969589E-8	-4,969501E-8	-4,969300E-8	-4,969131E-8	-4,969071E-8	-4,969027E-8	-4,968965E-8	-4,968894E-8	-4,968844E-8	-4,968772E-8	-4,968575E-8	-4,968401E-8	-4,968327E-8	-4,968256E-8	-4,968134E-8	-4,968062E-8	-4,968047E-8	-4,968033E-8	-4,968002E-8	-4,967971E-8	-4,967946E-8	-4,967918E-8	-4,967845E-8	-4,967765E-8	-4,967745E-8	-4,967751E-8	-4,967831E-8	-4,967920E-8	-4,967958E-8	-4,967975E-8	-4,967966E-8	-4,967892E-8	-4,967854E-8	-4,967828E-8	-4,967832E-8	-4,967898E-8	-4,967932E-8	-4,967974E-8	-4,968010E-8	-4,967981E-8	-4,967960E-8	-4,967936E-8	-4,967884E-8	-4,967885E-8	-4,967902E-8	-4,967931E-8	-4,968017E-8	-4,968122E-8	-4,968172E-8	-4,968203E-8	-4,968194E-8	-4,968129E-8	-4,968086E-8	-4,968045E-8	-4,968008E-8	-4,968070E-8	-4,968111E-8	-4,968143E-8	-4,968202E-8	-4,968155E-8	-4,968098E-8	-4,968041E-8	-4,967973E-8	-4,967948E-8	-4,967968E-8	-4,968020E-8	-4,968140E-8	-4,968225E-8	-4,968244E-8	-4,968241E-8	-4,968187E-8	-4,968116E-8	-4,968092E-8	-4,968074E-8	-4,968068E-8	-4,968125E-8	-4,968165E-8	-4,968209E-8	-4,968287E-8	-4,968309E-8	-4,968281E-8	-4,968229E-8	-4,968090E-8	-4,967979E-8	-4,967968E-8	-4,967990E-8	-4,968093E-8	-4,968220E-8	-4,968253E-8	-4,968253E-8	-4,968194E-8	-4,968117E-8	-4,968093E-8	-4,968087E-8	-4,968123E-8	-4,968209E-8	-4,968254E-8	-4,968283E-8	-4,968280E-8	-4,968214E-8	-4,968169E-8	-4,968116E-8	-4,968024E-8	-4,967986E-8	-4,967995E-8	-4,968010E-8	-4,968076E-8	-4,968141E-8	-4,968147E-8	-4,968139E-8	-4,968090E-8	-4,968019E-8	-4,967992E-8	-4,967982E-8	-4,968042E-8	-4,968156E-8	-4,968209E-8	-4,968265E-8	-4,968335E-8	-4,968300E-8	-4,968255E-8	-4,968209E-8	-4,968153E-8	-4,968144E-8	-4,968160E-8	-4,968186E-8	-4,968265E-8	-4,968295E-8	-4,968280E-8	-4,968258E-8	-4,968203E-8	-4,968134E-8	-4,968116E-8	-4,968111E-8	-4,968143E-8	-4,968215E-8	-4,968248E-8	-4,968281E-8	-4,968312E-8	-4,968274E-8	-4,968238E-8	-4,968207E-8	-4,968135E-8	-4,968131E-8	-4,968155E-8	-4,968182E-8	-4,968218E-8	-4,968198E-8	-4,968175E-8	-4,968141E-8	-4,968043E-8	-4,967967E-8	-4,967960E-8	-4,967972E-8	-4,968036E-8	-4,968102E-8	-4,968126E-8	-4,968139E-8	-4,968122E-8	-4,968084E-8	-4,968069E-8	-4,968052E-8	-4,968042E-8	-4,968071E-8	-4,968093E-8	-4,968118E-8	-4,968183E-8	-4,968244E-8	-4,968233E-8	-4,968191E-8	-4,968084E-8	-4,968010E-8	-4,967996E-8	-4,968000E-8	-4,968086E-8	-4,968221E-8	-4,968271E-8	-4,968296E-8	-4,968246E-8	-4,968145E-8	-4,968090E-8	-4,968042E-8	-4,968020E-8	-4,968088E-8	-4,968134E-8	-4,968172E-8	-4,968213E-8	-4,968196E-8	-4,968152E-8	-4,968107E-8	-4,968027E-8	-4,967966E-8	-4,967946E-8	-4,967941E-8	-4,967984E-8	-4,968037E-8	-4,968064E-8	-4,968096E-8	-4,968133E-8	-4,968079E-8	-4,968030E-8	-4,967974E-8	-4,967927E-8	-4,967983E-8	-4,968025E-8	-4,968074E-8	-4,968195E-8	-4,968240E-8	-4,968221E-8	-4,968184E-8	-4,968112E-8	-4,968039E-8	-4,968022E-8	-4,968019E-8	-4,968068E-8	-4,968149E-8	-4,968182E-8	-4,968203E-8	-4,968198E-8	-4,968149E-8	-4,968108E-8	-4,968060E-8	-4,967998E-8	-4,968005E-8	-4,968033E-8	-4,968078E-8	-4,968181E-8	-4,968249E-8	-4,968248E-8	-4,968224E-8	-4,968150E-8	-4,968075E-8	-4,968062E-8	-4,968065E-8	-4,968107E-8	-4,968140E-8	-4,968154E-8	-4,968163E-8	-4,968143E-8	-4,968064E-8	-4,968035E-8	-4,968019E-8	-4,968016E-8	-4,968074E-8	-4,968114E-8	-4,968151E-8	-4,968215E-8	-4,968235E-8	-4,968226E-8	-4,968213E-8	-4,968189E-8	-4,968160E-8	-4,968155E-8	-4,968159E-8	-4,968175E-8	-4,968231E-8	-4,968269E-8	-4,968293E-8	-4,968274E-8	-4,968179E-8	-4,968122E-8	-4,968055E-8	-4,967996E-8	-4,968034E-8	-4,968077E-8	-4,968134E-8	-4,968232E-8	-4,968213E-8	-4,968173E-8	-4,968125E-8	-4,968075E-8	-4,968113E-8	-4,968157E-8	-4,968204E-8	-4,968280E-8	-4,968327E-8	-4,968326E-8	-4,968301E-8	-4,968236E-8	-4,968187E-8	-4,968163E-8	-4,968149E-8	-4,968165E-8	-4,968208E-8	-4,968243E-8	-4,968271E-8	-4,968311E-8	-4,968285E-8	-4,968251E-8	-4,968209E-8	-4,968132E-8	-4,968097E-8	-4,968116E-8	-4,968160E-8	-4,968291E-8	-4,968404E-8	-4,968416E-8	-4,968390E-8	-4,968277E-8	-4,968149E-8	-4,968093E-8	-4,968062E-8	-4,968081E-8	-4,968165E-8	-4,968208E-8	-4,968250E-8	-4,968263E-8	-4,968228E-8	-4,968208E-8	-4,968182E-8	-4,968135E-8	-4,968145E-8	-4,968184E-8	-4,968233E-8	-4,968362E-8	-4,968503E-8	-4,968538E-8	-4,968544E-8	-4,968469E-8	-4,968351E-8	-4,968309E-8	-4,968285E-8	-4,968314E-8	-4,968433E-8	-4,968484E-8	-4,968531E-8	-4,968552E-8	-4,968467E-8	-4,968406E-8	-4,968354E-8	-4,968307E-8	-4,968330E-8	-4,968367E-8	-4,968417E-8	-4,968532E-8	-4,968601E-8	-4,968610E-8	-4,968607E-8	-4,968548E-8	-4,968460E-8	-4,968416E-8	-4,968382E-8	-4,968371E-8	-4,968412E-8	-4,968442E-8	-4,968479E-8	-4,968519E-8	-4,968452E-8	-4,968392E-8	-4,968320E-8	-4,968190E-8	-4,968174E-8	-4,968202E-8	-4,968248E-8	-4,968358E-8	-4,968447E-8	-4,968454E-8	-4,968436E-8	-4,968364E-8	-4,968313E-8	-4,968290E-8	-4,968281E-8	-4,968324E-8	-4,968399E-8	-4,968429E-8	-4,968457E-8	-4,968480E-8	-4,968437E-8	-4,968403E-8	-4,968375E-8	-4,968310E-8	-4,968263E-8	-4,968264E-8	-4,968283E-8	-4,968378E-8	-4,968452E-8	-4,968464E-8	-4,968467E-8	-4,968410E-8	-4,968323E-8	-4,968292E-8	-4,968287E-8	-4,968355E-8	-4,968462E-8	-4,968511E-8	-4,968549E-8	-4,968547E-8	-4,968510E-8	-4,968490E-8	-4,968464E-8	-4,968433E-8	-4,968462E-8	-4,968484E-8	-4,968505E-8	-4,968553E-8	-4,968581E-8	-4,968584E-8	-4,968580E-8	-4,968557E-8	-4,968515E-8	-4,968497E-8	-4,968493E-8	-4,968528E-8	-4,968626E-8	-4,968683E-8	-4,968729E-8	-4,968759E-8	-4,968702E-8	-4,968658E-8	-4,968622E-8	-4,968566E-8	-4,968602E-8	-4,968650E-8	-4,968693E-8	-4,968750E-8	-4,968759E-8	-4,968745E-8	-4,968724E-8	-4,968681E-8	-4,968681E-8	-4,968706E-8	-4,968749E-8	-4,968856E-8	-4,968972E-8	-4,969020E-8	-4,969058E-8	-4,969093E-8	-4,969100E-8	-4,969085E-8	-4,969068E-8	-4,969057E-8	-4,969117E-8	-4,969172E-8	-4,969226E-8	-4,969335E-8	-4,969383E-8	-4,969348E-8	-4,969277E-8	-4,969094E-8	-4,968962E-8	-4,968933E-8	-4,968933E-8
-4,969771E-8	-4,969683E-8	-4,969608E-8	-4,969524E-8	-4,969377E-8	-4,969340E-8	-4,969361E-8	-4,969404E-8	-4,969466E-8	-4,969448E-8	-4,969393E-8	-4,969310E-8	-4,969060E-8	-4,968751E-8	-4,968615E-8	-4,968497E-8	-4,968331E-8	-4,968235E-8	-4,968196E-8	-4,968158E-8	-4,968078E-8	-4,967925E-8	-4,967818E-8	-4,967706E-8	-4,967510E-8	-4,967404E-8	-4,967401E-8	-4,967436E-8	-4,967571E-8	-4,967716E-8	-4,967757E-8	-4,967763E-8	-4,967730E-8	-4,967688E-8	-4,967687E-8	-4,967708E-8	-4,967825E-8	-4,968019E-8	-4,968111E-8	-4,968186E-8	-4,968270E-8	-4,968264E-8	-4,968229E-8	-4,968185E-8	-4,968114E-8	-4,968105E-8	-4,968132E-8	-4,968174E-8	-4,968274E-8	-4,968373E-8	-4,968397E-8	-4,968396E-8	-4,968314E-8	-4,968194E-8	-4,968145E-8	-4,968121E-8	-4,968173E-8	-4,968310E-8	-4,968386E-8	-4,968452E-8	-4,968494E-8	-4,968418E-8	-4,968354E-8	-4,968290E-8	-4,968201E-8	-4,968209E-8	-4,968253E-8	-4,968309E-8	-4,968435E-8	-4,968506E-8	-4,968511E-8	-4,968492E-8	-4,968418E-8	-4,968339E-8	-4,968311E-8	-4,968302E-8	-4,968325E-8	-4,968424E-8	-4,968495E-8	-4,968568E-8	-4,968656E-8	-4,968626E-8	-4,968564E-8	-4,968484E-8	-4,968330E-8	-4,968292E-8	-4,968323E-8	-4,968384E-8	-4,968522E-8	-4,968579E-8	-4,968567E-8	-4,968525E-8	-4,968383E-8	-4,968243E-8	-4,968199E-8	-4,968188E-8	-4,968240E-8	-4,968356E-8	-4,968417E-8	-4,968464E-8	-4,968487E-8	-4,968433E-8	-4,968383E-8	-4,968332E-8	-4,968242E-8	-4,968222E-8	-4,968239E-8	-4,968276E-8	-4,968379E-8	-4,968454E-8	-4,968462E-8	-4,968440E-8	-4,968319E-8	-4,968179E-8	-4,968129E-8	-4,968105E-8	-4,968138E-8	-4,968259E-8	-4,968320E-8	-4,968372E-8	-4,968412E-8	-4,968363E-8	-4,968318E-8	-4,968275E-8	-4,968221E-8	-4,968236E-8	-4,968270E-8	-4,968318E-8	-4,968422E-8	-4,968468E-8	-4,968449E-8	-4,968410E-8	-4,968299E-8	-4,968190E-8	-4,968149E-8	-4,968132E-8	-4,968161E-8	-4,968246E-8	-4,968288E-8	-4,968320E-8	-4,968325E-8	-4,968249E-8	-4,968194E-8	-4,968144E-8	-4,968103E-8	-4,968151E-8	-4,968206E-8	-4,968271E-8	-4,968380E-8	-4,968425E-8	-4,968417E-8	-4,968385E-8	-4,968278E-8	-4,968181E-8	-4,968152E-8	-4,968147E-8	-4,968193E-8	-4,968264E-8	-4,968282E-8	-4,968293E-8	-4,968285E-8	-4,968228E-8	-4,968192E-8	-4,968160E-8	-4,968121E-8	-4,968123E-8	-4,968157E-8	-4,968214E-8	-4,968373E-8	-4,968427E-8	-4,968398E-8	-4,968339E-8	-4,968173E-8	-4,968089E-8	-4,968106E-8	-4,968155E-8	-4,968294E-8	-4,968371E-8	-4,968366E-8	-4,968338E-8	-4,968236E-8	-4,968119E-8	-4,968075E-8	-4,968054E-8	-4,968102E-8	-4,968220E-8	-4,968266E-8	-4,968304E-8	-4,968334E-8	-4,968306E-8	-4,968274E-8	-4,968238E-8	-4,968151E-8	-4,968108E-8	-4,968114E-8	-4,968134E-8	-4,968226E-8	-4,968332E-8	-4,968368E-8	-4,968375E-8	-4,968306E-8	-4,968149E-8	-4,968067E-8	-4,968004E-8	-4,967973E-8	-4,968064E-8	-4,968133E-8	-4,968200E-8	-4,968296E-8	-4,968275E-8	-4,968228E-8	-4,968174E-8	-4,968091E-8	-4,968059E-8	-4,968066E-8	-4,968097E-8	-4,968189E-8	-4,968278E-8	-4,968302E-8	-4,968304E-8	-4,968251E-8	-4,968147E-8	-4,968095E-8	-4,968048E-8	-4,968017E-8	-4,968079E-8	-4,968137E-8	-4,968194E-8	-4,968268E-8	-4,968255E-8	-4,968220E-8	-4,968174E-8	-4,968087E-8	-4,968059E-8	-4,968083E-8	-4,968127E-8	-4,968247E-8	-4,968329E-8	-4,968335E-8	-4,968327E-8	-4,968254E-8	-4,968147E-8	-4,968103E-8	-4,968077E-8	-4,968079E-8	-4,968125E-8	-4,968157E-8	-4,968185E-8	-4,968209E-8	-4,968190E-8	-4,968170E-8	-4,968149E-8	-4,968109E-8	-4,968091E-8	-4,968092E-8	-4,968103E-8	-4,968174E-8	-4,968255E-8	-4,968276E-8	-4,968276E-8	-4,968217E-8	-4,968129E-8	-4,968103E-8	-4,968095E-8	-4,968126E-8	-4,968200E-8	-4,968228E-8	-4,968242E-8	-4,968209E-8	-4,968121E-8	-4,968067E-8	-4,968029E-8	-4,967994E-8	-4,968045E-8	-4,968096E-8	-4,968147E-8	-4,968240E-8	-4,968261E-8	-4,968251E-8	-4,968225E-8	-4,968154E-8	-4,968096E-8	-4,968084E-8	-4,968085E-8	-4,968143E-8	-4,968249E-8	-4,968301E-8	-4,968338E-8	-4,968355E-8	-4,968262E-8	-4,968185E-8	-4,968105E-8	-4,967992E-8	-4,968005E-8	-4,968052E-8	-4,968119E-8	-4,968253E-8	-4,968301E-8	-4,968286E-8	-4,968253E-8	-4,968157E-8	-4,968091E-8	-4,968087E-8	-4,968111E-8	-4,968229E-8	-4,968358E-8	-4,968409E-8	-4,968442E-8	-4,968456E-8	-4,968387E-8	-4,968330E-8	-4,968274E-8	-4,968183E-8	-4,968171E-8	-4,968212E-8	-4,968275E-8	-4,968419E-8	-4,968523E-8	-4,968530E-8	-4,968505E-8	-4,968383E-8	-4,968264E-8	-4,968234E-8	-4,968239E-8	-4,968326E-8	-4,968476E-8	-4,968547E-8	-4,968600E-8	-4,968604E-8	-4,968487E-8	-4,968415E-8	-4,968349E-8	-4,968280E-8	-4,968298E-8	-4,968335E-8	-4,968384E-8	-4,968461E-8	-4,968479E-8	-4,968474E-8	-4,968463E-8	-4,968428E-8	-4,968371E-8	-4,968351E-8	-4,968346E-8	-4,968405E-8	-4,968566E-8	-4,968653E-8	-4,968727E-8	-4,968809E-8	-4,968777E-8	-4,968730E-8	-4,968688E-8	-4,968646E-8	-4,968717E-8	-4,968786E-8	-4,968856E-8	-4,968982E-8	-4,969043E-8	-4,969042E-8	-4,969021E-8	-4,968962E-8	-4,968935E-8	-4,968937E-8	-4,968946E-8	-4,968983E-8	-4,969013E-8	-4,969009E-8	-4,968997E-8	-4,968940E-8	-4,968841E-8	-4,968783E-8	-4,968722E-8	-4,968614E-8	-4,968550E-8	-4,968535E-8	-4,968531E-8	-4,968538E-8	-4,968493E-8	-4,968435E-8	-4,968362E-8	-4,968208E-8	-4,968113E-8	-4,968111E-8	-4,968140E-8	-4,968258E-8	-4,968364E-8	-4,968381E-8	-4,968369E-8	-4,968307E-8	-4,968234E-8	-4,968212E-8	-4,968200E-8	-4,968228E-8	-4,968316E-8	-4,968362E-8	-4,968403E-8	-4,968426E-8	-4,968382E-8	-4,968330E-8	-4,968272E-8	-4,968158E-8	-4,968096E-8	-4,968102E-8	-4,968128E-8	-4,968223E-8	-4,968324E-8	-4,968350E-8	-4,968357E-8	-4,968285E-8	-4,968150E-8	-4,968093E-8	-4,968059E-8	-4,968101E-8	-4,968244E-8	-4,968334E-8	-4,968408E-8	-4,968474E-8	-4,968389E-8	-4,968312E-8	-4,968231E-8	-4,968102E-8	-4,968074E-8	-4,968093E-8	-4,968133E-8	-4,968234E-8	-4,968306E-8	-4,968316E-8	-4,968306E-8	-4,968243E-8	-4,968139E-8	-4,968087E-8	-4,968047E-8	-4,968023E-8	-4,968100E-8	-4,968176E-8	-4,968257E-8	-4,968370E-8	-4,968359E-8	-4,968306E-8	-4,968227E-8	-4,968069E-8	-4,968008E-8	-4,968021E-8	-4,968053E-8	-4,968164E-8	-4,968252E-8	-4,968267E-8	-4,968258E-8	-4,968169E-8	-4,968044E-8	-4,967992E-8	-4,967962E-8	-4,967955E-8	-4,968031E-8	-4,968087E-8	-4,968136E-8	-4,968213E-8	-4,968209E-8	-4,968184E-8	-4,968149E-8	-4,968058E-8	-4,967993E-8	-4,967987E-8	-4,968007E-8	-4,968122E-8	-4,968231E-8	-4,968253E-8	-4,968248E-8	-4,968169E-8	-4,968041E-8	-4,967991E-8	-4,967963E-8	-4,967991E-8	-4,968101E-8	-4,968162E-8	-4,968210E-8	-4,968257E-8	-4,968240E-8	-4,968220E-8	-4,968192E-8	-4,968139E-8	-4,968128E-8	-4,968141E-8	-4,968165E-8	-4,968227E-8	-4,968299E-8	-4,968320E-8	-4,968328E-8	-4,968290E-8	-4,968184E-8	-4,968134E-8	-4,968097E-8	-4,968082E-8	-4,968158E-8	-4,968210E-8	-4,968262E-8	-4,968339E-8	-4,968332E-8	-4,968296E-8	-4,968253E-8	-4,968208E-8	-4,968237E-8	-4,968284E-8	-4,968351E-8	-4,968468E-8	-4,968511E-8	-4,968497E-8	-4,968467E-8	-4,968382E-8	-4,968325E-8	-4,968314E-8	-4,968308E-8	-4,968318E-8	-4,968370E-8	-4,968392E-8	-4,968415E-8	-4,968433E-8	-4,968416E-8	-4,968395E-8	-4,968358E-8	-4,968269E-8	-4,968245E-8	-4,968271E-8	-4,968319E-8	-4,968441E-8	-4,968516E-8	-4,968517E-8	-4,968491E-8	-4,968367E-8	-4,968245E-8	-4,968195E-8	-4,968167E-8	-4,968174E-8	-4,968225E-8	-4,968245E-8	-4,968255E-8	-4,968225E-8	-4,968140E-8	-4,968094E-8	-4,968052E-8	-4,968008E-8	-4,968023E-8	-4,968049E-8	-4,968091E-8	-4,968173E-8	-4,968228E-8	-4,968239E-8	-4,968231E-8	-4,968191E-8	-4,968135E-8	-4,968126E-8	-4,968139E-8	-4,968250E-8	-4,968443E-8	-4,968550E-8	-4,968650E-8	-4,968776E-8	-4,968808E-8	-4,968808E-8	-4,968811E-8	-4,968894E-8	-4,969118E-8	-4,969261E-8	-4,969409E-8	-4,969666E-8	-4,969844E-8	-4,969895E-8	-4,969938E-8	-4,969992E-8	-4,970024E-8	-4,970038E-8	-4,970056E-8	-4,970104E-8	-4,970151E-8	-4,970174E-8	-4,970189E-8	-4,970140E-8	-4,970007E-8	-4,969925E-8	-4,969832E-8	-4,969655E-8	-4,969530E-8	-4,969500E-8	-4,969480E-8	-4,969430E-8	-4,969310E-8	-4,969217E-8	-4,969111E-8	-4,968878E-8	-4,968679E-8	-4,968613E-8	-4,968561E-8	-4,968518E-8	-4,968498E-8	-4,968465E-8	-4,968413E-8	-4,968280E-8	-4,968144E-8	-4,968076E-8	-4,968010E-8	-4,967902E-8	-4,967856E-8	-4,967857E-8	-4,967859E-8	-4,967886E-8	-4,967927E-8	-4,967934E-8	-4,967922E-8	-4,967852E-8	-4,967777E-8	-4,967757E-8	-4,967755E-8	-4,967824E-8	-4,967955E-8	-4,968017E-8	-4,968059E-8	-4,968066E-8	-4,967992E-8	-4,967944E-8	-4,967909E-8	-4,967901E-8	-4,967965E-8	-4,968002E-8	-4,968039E-8	-4,968093E-8	-4,968095E-8	-4,968085E-8	-4,968070E-8	-4,968032E-8	-4,968024E-8	-4,968034E-8	-4,968053E-8	-4,968143E-8	-4,968241E-8	-4,968276E-8	-4,968293E-8	-4,968295E-8	-4,968254E-8	-4,968222E-8	-4,968190E-8	-4,968166E-8	-4,968209E-8	-4,968242E-8	-4,968282E-8	-4,968348E-8	-4,968338E-8	-4,968308E-8	-4,968262E-8	-4,968176E-8	-4,968148E-8	-4,968162E-8	-4,968197E-8	-4,968275E-8	-4,968324E-8	-4,968328E-8	-4,968316E-8	-4,968296E-8	-4,968274E-8	-4,968264E-8	-4,968256E-8	-4,968255E-8	-4,968270E-8	-4,968287E-8	-4,968313E-8	-4,968352E-8	-4,968331E-8	-4,968292E-8	-4,968242E-8	-4,968144E-8	-4,968091E-8	-4,968092E-8	-4,968116E-8	-4,968206E-8	-4,968280E-8	-4,968286E-8	-4,968264E-8	-4,968172E-8	-4,968088E-8	-4,968075E-8	-4,968081E-8	-4,968149E-8	-4,968252E-8	-4,968287E-8	-4,968301E-8	-4,968265E-8	-4,968187E-8	-4,968143E-8	-4,968103E-8	-4,968060E-8	-4,968049E-8	-4,968058E-8	-4,968071E-8	-4,968121E-8	-4,968178E-8	-4,968193E-8	-4,968199E-8	-4,968168E-8	-4,968107E-8	-4,968086E-8	-4,968081E-8	-4,968139E-8	-4,968266E-8	-4,968332E-8	-4,968384E-8	-4,968423E-8	-4,968358E-8	-4,968295E-8	-4,968237E-8	-4,968168E-8	-4,968183E-8	-4,968218E-8	-4,968260E-8	-4,968326E-8	-4,968327E-8	-4,968307E-8	-4,968278E-8	-4,968206E-8	-4,968154E-8	-4,968147E-8	-4,968156E-8	-4,968215E-8	-4,968303E-8	-4,968344E-8	-4,968379E-8	-4,968385E-8	-4,968320E-8	-4,968273E-8	-4,968226E-8	-4,968154E-8	-4,968142E-8	-4,968159E-8	-4,968188E-8	-4,968250E-8	-4,968266E-8	-4,968240E-8	-4,968195E-8	-4,968077E-8	-4,967994E-8	-4,967984E-8	-4,967995E-8	-4,968068E-8	-4,968157E-8	-4,968197E-8	-4,968220E-8	-4,968229E-8	-4,968216E-8	-4,968203E-8	-4,968193E-8	-4,968171E-8	-4,968176E-8	-4,968189E-8	-4,968210E-8	-4,968266E-8	-4,968304E-8	-4,968296E-8	-4,968273E-8	-4,968179E-8	-4,968084E-8	-4,968053E-8	-4,968039E-8	-4,968076E-8	-4,968166E-8	-4,968211E-8	-4,968244E-8	-4,968240E-8	-4,968162E-8	-4,968112E-8	-4,968076E-8	-4,968066E-8	-4,968106E-8	-4,968137E-8	-4,968162E-8	-4,968205E-8	-4,968192E-8	-4,968166E-8	-4,968137E-8	-4,968095E-8	-4,968067E-8	-4,968051E-8	-4,968043E-8	-4,968059E-8	-4,968123E-8	-4,968162E-8	-4,968186E-8	-4,968200E-8	-4,968165E-8	-4,968130E-8	-4,968098E-8	-4,968067E-8	-4,968122E-8	-4,968173E-8	-4,968232E-8	-4,968340E-8	-4,968361E-8	-4,968344E-8	-4,968304E-8	-4,968193E-8	-4,968121E-8	-4,968119E-8	-4,968141E-8	-4,968219E-8	-4,968276E-8	-4,968287E-8	-4,968281E-8	-4,968241E-8	-4,968161E-8	-4,968121E-8	-4,968091E-8	-4,968059E-8	-4,968084E-8	-4,968126E-8	-4,968180E-8	-4,968291E-8	-4,968313E-8	-4,968296E-8	-4,968251E-8	-4,968127E-8	-4,968033E-8	-4,968021E-8	-4,968038E-8	-4,968145E-8	-4,968268E-8	-4,968305E-8	-4,968300E-8	-4,968217E-8	-4,968079E-8	-4,968030E-8	-4,967999E-8	-4,968008E-8	-4,968111E-8	-4,968173E-8	-4,968239E-8	-4,968311E-8	-4,968324E-8	-4,968314E-8	-4,968287E-8	-4,968208E-8	-4,968142E-8	-4,968141E-8	-4,968161E-8	-4,968251E-8	-4,968375E-8	-4,968415E-8	-4,968424E-8	-4,968340E-8	-4,968157E-8	-4,968068E-8	-4,968002E-8	-4,967985E-8	-4,968095E-8	-4,968178E-8	-4,968264E-8	-4,968378E-8	-4,968363E-8	-4,968314E-8	-4,968248E-8	-4,968135E-8	-4,968110E-8	-4,968133E-8	-4,968181E-8	-4,968320E-8	-4,968447E-8	-4,968486E-8	-4,968496E-8	-4,968446E-8	-4,968340E-8	-4,968279E-8	-4,968217E-8	-4,968150E-8	-4,968190E-8	-4,968242E-8	-4,968306E-8	-4,968413E-8	-4,968416E-8	-4,968379E-8	-4,968316E-8	-4,968178E-8	-4,968090E-8	-4,968095E-8	-4,968128E-8	-4,968254E-8	-4,968384E-8	-4,968426E-8	-4,968445E-8	-4,968390E-8	-4,968261E-8	-4,968196E-8	-4,968147E-8	-4,968125E-8	-4,968199E-8	-4,968249E-8	-4,968297E-8	-4,968370E-8	-4,968370E-8	-4,968345E-8	-4,968313E-8	-4,968250E-8	-4,968222E-8	-4,968238E-8	-4,968280E-8	-4,968408E-8	-4,968538E-8	-4,968579E-8	-4,968598E-8	-4,968553E-8	-4,968442E-8	-4,968393E-8	-4,968363E-8	-4,968368E-8	-4,968445E-8	-4,968501E-8	-4,968554E-8	-4,968593E-8	-4,968531E-8	-4,968471E-8	-4,968410E-8	-4,968329E-8	-4,968342E-8	-4,968379E-8	-4,968427E-8	-4,968506E-8	-4,968539E-8	-4,968545E-8	-4,968534E-8	-4,968497E-8	-4,968428E-8	-4,968392E-8	-4,968370E-8	-4,968352E-8	-4,968399E-8	-4,968443E-8	-4,968490E-8	-4,968526E-8	-4,968453E-8	-4,968387E-8	-4,968323E-8	-4,968214E-8	-4,968200E-8	-4,968238E-8	-4,968299E-8	-4,968445E-8	-4,968537E-8	-4,968542E-8	-4,968529E-8	-4,968461E-8	-4,968389E-8	-4,968368E-8	-4,968361E-8	-4,968412E-8	-4,968509E-8	-4,968566E-8	-4,968610E-8	-4,968649E-8	-4,968603E-8	-4,968556E-8	-4,968501E-8	-4,968371E-8	-4,968309E-8	-4,968314E-8	-4,968343E-8	-4,968455E-8	-4,968557E-8	-4,968590E-8	-4,968597E-8	-4,968529E-8	-4,968397E-8	-4,968346E-8	-4,968334E-8	-4,968379E-8	-4,968506E-8	-4,968584E-8	-4,968652E-8	-4,968720E-8	-4,968670E-8	-4,968621E-8	-4,968562E-8	-4,968459E-8	-4,968423E-8	-4,968432E-8	-4,968463E-8	-4,968567E-8	-4,968672E-8	-4,968704E-8	-4,968711E-8	-4,968662E-8	-4,968548E-8	-4,968492E-8	-4,968453E-8	-4,968447E-8	-4,968567E-8	-4,968647E-8	-4,968727E-8	-4,968838E-8	-4,968848E-8	-4,968804E-8	-4,968738E-8	-4,968606E-8	-4,968567E-8	-4,968592E-8	-4,968638E-8	-4,968777E-8	-4,968910E-8	-4,968954E-8	-4,968962E-8	-4,968916E-8	-4,968840E-8	-4,968815E-8	-4,968805E-8	-4,968836E-8	-4,968945E-8	-4,969011E-8	-4,969086E-8	-4,969221E-8	-4,969283E-8	-4,969278E-8	-4,969243E-8	-4,969149E-8	-4,969066E-8	-4,969052E-8	-4,969062E-8	-4,969141E-8	-4,969209E-8	-4,969202E-8	-4,969172E-8
-4,969505E-8	-4,969417E-8	-4,969420E-8	-4,969467E-8	-4,969616E-8	-4,969709E-8	-4,969699E-8	-4,969642E-8	-4,969440E-8	-4,969181E-8	-4,969056E-8	-4,968949E-8	-4,968802E-8	-4,968694E-8	-4,968645E-8	-4,968605E-8	-4,968505E-8	-4,968307E-8	-4,968180E-8	-4,968051E-8	-4,967828E-8	-4,967669E-8	-4,967632E-8	-4,967625E-8	-4,967677E-8	-4,967728E-8	-4,967717E-8	-4,967680E-8	-4,967565E-8	-4,967450E-8	-4,967429E-8	-4,967438E-8	-4,967551E-8	-4,967729E-8	-4,967817E-8	-4,967896E-8	-4,967996E-8	-4,968014E-8	-4,968017E-8	-4,968017E-8	-4,968035E-8	-4,968080E-8	-4,968128E-8	-4,968188E-8	-4,968302E-8	-4,968392E-8	-4,968410E-8	-4,968404E-8	-4,968330E-8	-4,968186E-8	-4,968128E-8	-4,968088E-8	-4,968093E-8	-4,968197E-8	-4,968264E-8	-4,968339E-8	-4,968430E-8	-4,968392E-8	-4,968332E-8	-4,968259E-8	-4,968170E-8	-4,968182E-8	-4,968227E-8	-4,968292E-8	-4,968443E-8	-4,968549E-8	-4,968560E-8	-4,968547E-8	-4,968462E-8	-4,968362E-8	-4,968325E-8	-4,968300E-8	-4,968303E-8	-4,968374E-8	-4,968422E-8	-4,968471E-8	-4,968526E-8	-4,968511E-8	-4,968481E-8	-4,968446E-8	-4,968380E-8	-4,968365E-8	-4,968390E-8	-4,968435E-8	-4,968535E-8	-4,968603E-8	-4,968606E-8	-4,968602E-8	-4,968524E-8	-4,968404E-8	-4,968364E-8	-4,968339E-8	-4,968356E-8	-4,968417E-8	-4,968454E-8	-4,968484E-8	-4,968490E-8	-4,968417E-8	-4,968365E-8	-4,968318E-8	-4,968250E-8	-4,968237E-8	-4,968259E-8	-4,968290E-8	-4,968382E-8	-4,968461E-8	-4,968475E-8	-4,968475E-8	-4,968419E-8	-4,968349E-8	-4,968314E-8	-4,968301E-8	-4,968316E-8	-4,968374E-8	-4,968404E-8	-4,968417E-8	-4,968395E-8	-4,968335E-8	-4,968301E-8	-4,968271E-8	-4,968246E-8	-4,968275E-8	-4,968311E-8	-4,968350E-8	-4,968401E-8	-4,968407E-8	-4,968399E-8	-4,968384E-8	-4,968339E-8	-4,968296E-8	-4,968284E-8	-4,968286E-8	-4,968321E-8	-4,968390E-8	-4,968426E-8	-4,968446E-8	-4,968439E-8	-4,968350E-8	-4,968282E-8	-4,968217E-8	-4,968114E-8	-4,968121E-8	-4,968166E-8	-4,968222E-8	-4,968335E-8	-4,968381E-8	-4,968361E-8	-4,968319E-8	-4,968226E-8	-4,968186E-8	-4,968195E-8	-4,968225E-8	-4,968324E-8	-4,968425E-8	-4,968454E-8	-4,968460E-8	-4,968397E-8	-4,968275E-8	-4,968220E-8	-4,968177E-8	-4,968134E-8	-4,968159E-8	-4,968189E-8	-4,968229E-8	-4,968319E-8	-4,968342E-8	-4,968303E-8	-4,968250E-8	-4,968152E-8	-4,968139E-8	-4,968165E-8	-4,968215E-8	-4,968342E-8	-4,968394E-8	-4,968397E-8	-4,968385E-8	-4,968334E-8	-4,968238E-8	-4,968187E-8	-4,968153E-8	-4,968143E-8	-4,968202E-8	-4,968233E-8	-4,968262E-8	-4,968295E-8	-4,968282E-8	-4,968261E-8	-4,968227E-8	-4,968156E-8	-4,968099E-8	-4,968079E-8	-4,968082E-8	-4,968146E-8	-4,968261E-8	-4,968316E-8	-4,968361E-8	-4,968374E-8	-4,968312E-8	-4,968270E-8	-4,968226E-8	-4,968181E-8	-4,968209E-8	-4,968247E-8	-4,968284E-8	-4,968309E-8	-4,968282E-8	-4,968260E-8	-4,968221E-8	-4,968131E-8	-4,968100E-8	-4,968112E-8	-4,968138E-8	-4,968216E-8	-4,968280E-8	-4,968292E-8	-4,968291E-8	-4,968279E-8	-4,968242E-8	-4,968228E-8	-4,968220E-8	-4,968204E-8	-4,968214E-8	-4,968232E-8	-4,968257E-8	-4,968310E-8	-4,968313E-8	-4,968291E-8	-4,968243E-8	-4,968122E-8	-4,968048E-8	-4,968052E-8	-4,968075E-8	-4,968178E-8	-4,968286E-8	-4,968307E-8	-4,968300E-8	-4,968225E-8	-4,968130E-8	-4,968107E-8	-4,968102E-8	-4,968155E-8	-4,968253E-8	-4,968297E-8	-4,968324E-8	-4,968319E-8	-4,968251E-8	-4,968203E-8	-4,968153E-8	-4,968065E-8	-4,968037E-8	-4,968054E-8	-4,968085E-8	-4,968170E-8	-4,968255E-8	-4,968279E-8	-4,968283E-8	-4,968227E-8	-4,968125E-8	-4,968089E-8	-4,968072E-8	-4,968130E-8	-4,968237E-8	-4,968291E-8	-4,968336E-8	-4,968358E-8	-4,968291E-8	-4,968231E-8	-4,968179E-8	-4,968100E-8	-4,968098E-8	-4,968129E-8	-4,968169E-8	-4,968255E-8	-4,968301E-8	-4,968300E-8	-4,968290E-8	-4,968216E-8	-4,968135E-8	-4,968106E-8	-4,968091E-8	-4,968114E-8	-4,968222E-8	-4,968295E-8	-4,968355E-8	-4,968426E-8	-4,968402E-8	-4,968353E-8	-4,968295E-8	-4,968184E-8	-4,968173E-8	-4,968205E-8	-4,968248E-8	-4,968332E-8	-4,968350E-8	-4,968336E-8	-4,968303E-8	-4,968201E-8	-4,968118E-8	-4,968108E-8	-4,968119E-8	-4,968190E-8	-4,968285E-8	-4,968330E-8	-4,968363E-8	-4,968393E-8	-4,968374E-8	-4,968352E-8	-4,968328E-8	-4,968292E-8	-4,968301E-8	-4,968323E-8	-4,968362E-8	-4,968470E-8	-4,968551E-8	-4,968565E-8	-4,968542E-8	-4,968432E-8	-4,968298E-8	-4,968245E-8	-4,968221E-8	-4,968260E-8	-4,968391E-8	-4,968458E-8	-4,968510E-8	-4,968534E-8	-4,968465E-8	-4,968421E-8	-4,968379E-8	-4,968347E-8	-4,968380E-8	-4,968415E-8	-4,968465E-8	-4,968544E-8	-4,968572E-8	-4,968568E-8	-4,968551E-8	-4,968475E-8	-4,968372E-8	-4,968337E-8	-4,968322E-8	-4,968355E-8	-4,968454E-8	-4,968517E-8	-4,968576E-8	-4,968642E-8	-4,968611E-8	-4,968575E-8	-4,968547E-8	-4,968528E-8	-4,968605E-8	-4,968675E-8	-4,968768E-8	-4,968951E-8	-4,969070E-8	-4,969091E-8	-4,969089E-8	-4,969053E-8	-4,969019E-8	-4,969015E-8	-4,969024E-8	-4,969073E-8	-4,969143E-8	-4,969170E-8	-4,969180E-8	-4,969162E-8	-4,969088E-8	-4,969033E-8	-4,968968E-8	-4,968843E-8	-4,968765E-8	-4,968751E-8	-4,968755E-8	-4,968776E-8	-4,968775E-8	-4,968747E-8	-4,968693E-8	-4,968534E-8	-4,968383E-8	-4,968327E-8	-4,968301E-8	-4,968313E-8	-4,968369E-8	-4,968390E-8	-4,968400E-8	-4,968378E-8	-4,968304E-8	-4,968268E-8	-4,968233E-8	-4,968203E-8	-4,968233E-8	-4,968266E-8	-4,968307E-8	-4,968391E-8	-4,968454E-8	-4,968461E-8	-4,968451E-8	-4,968406E-8	-4,968330E-8	-4,968291E-8	-4,968267E-8	-4,968268E-8	-4,968333E-8	-4,968369E-8	-4,968397E-8	-4,968402E-8	-4,968304E-8	-4,968231E-8	-4,968165E-8	-4,968104E-8	-4,968155E-8	-4,968211E-8	-4,968271E-8	-4,968376E-8	-4,968403E-8	-4,968384E-8	-4,968354E-8	-4,968282E-8	-4,968228E-8	-4,968224E-8	-4,968228E-8	-4,968285E-8	-4,968349E-8	-4,968374E-8	-4,968389E-8	-4,968377E-8	-4,968295E-8	-4,968236E-8	-4,968180E-8	-4,968094E-8	-4,968093E-8	-4,968133E-8	-4,968187E-8	-4,968300E-8	-4,968341E-8	-4,968323E-8	-4,968283E-8	-4,968174E-8	-4,968093E-8	-4,968087E-8	-4,968108E-8	-4,968203E-8	-4,968302E-8	-4,968331E-8	-4,968341E-8	-4,968303E-8	-4,968209E-8	-4,968163E-8	-4,968123E-8	-4,968094E-8	-4,968119E-8	-4,968149E-8	-4,968181E-8	-4,968228E-8	-4,968243E-8	-4,968230E-8	-4,968198E-8	-4,968089E-8	-4,967998E-8	-4,967988E-8	-4,968002E-8	-4,968119E-8	-4,968294E-8	-4,968366E-8	-4,968409E-8	-4,968381E-8	-4,968261E-8	-4,968195E-8	-4,968145E-8	-4,968113E-8	-4,968158E-8	-4,968207E-8	-4,968247E-8	-4,968289E-8	-4,968267E-8	-4,968238E-8	-4,968201E-8	-4,968143E-8	-4,968113E-8	-4,968111E-8	-4,968119E-8	-4,968176E-8	-4,968246E-8	-4,968271E-8	-4,968285E-8	-4,968291E-8	-4,968266E-8	-4,968232E-8	-4,968194E-8	-4,968157E-8	-4,968192E-8	-4,968225E-8	-4,968267E-8	-4,968351E-8	-4,968354E-8	-4,968324E-8	-4,968274E-8	-4,968156E-8	-4,968097E-8	-4,968102E-8	-4,968133E-8	-4,968240E-8	-4,968351E-8	-4,968388E-8	-4,968403E-8	-4,968396E-8	-4,968366E-8	-4,968355E-8	-4,968350E-8	-4,968369E-8	-4,968419E-8	-4,968444E-8	-4,968476E-8	-4,968512E-8	-4,968517E-8	-4,968507E-8	-4,968485E-8	-4,968419E-8	-4,968361E-8	-4,968350E-8	-4,968357E-8	-4,968411E-8	-4,968469E-8	-4,968484E-8	-4,968483E-8	-4,968437E-8	-4,968348E-8	-4,968324E-8	-4,968314E-8	-4,968333E-8	-4,968393E-8	-4,968425E-8	-4,968445E-8	-4,968437E-8	-4,968374E-8	-4,968328E-8	-4,968287E-8	-4,968225E-8	-4,968196E-8	-4,968188E-8	-4,968182E-8	-4,968174E-8	-4,968181E-8	-4,968181E-8	-4,968175E-8	-4,968149E-8	-4,968105E-8	-4,968087E-8	-4,968079E-8	-4,968107E-8	-4,968232E-8	-4,968307E-8	-4,968377E-8	-4,968487E-8	-4,968516E-8	-4,968513E-8	-4,968513E-8	-4,968583E-8	-4,968755E-8	-4,968866E-8	-4,968983E-8	-4,969192E-8	-4,969342E-8	-4,969389E-8	-4,969432E-8	-4,969517E-8	-4,969640E-8	-4,969714E-8	-4,969795E-8	-4,969963E-8	-4,970101E-8	-4,970153E-8	-4,970196E-8	-4,970244E-8	-4,970222E-8	-4,970190E-8	-4,970141E-8	-4,970033E-8	-4,969938E-8	-4,969902E-8	-4,969875E-8	-4,969838E-8	-4,969737E-8	-4,969651E-8	-4,969543E-8	-4,969293E-8	-4,969054E-8	-4,968963E-8	-4,968899E-8	-4,968837E-8	-4,968816E-8	-4,968794E-8	-4,968750E-8	-4,968621E-8	-4,968453E-8	-4,968376E-8	-4,968307E-8	-4,968196E-8	-4,968142E-8	-4,968131E-8	-4,968125E-8	-4,968117E-8	-4,968089E-8	-4,968066E-8	-4,968030E-8	-4,967922E-8	-4,967808E-8	-4,967776E-8	-4,967764E-8	-4,967809E-8	-4,967912E-8	-4,967971E-8	-4,968012E-8	-4,968027E-8	-4,967947E-8	-4,967899E-8	-4,967865E-8	-4,967858E-8	-4,967936E-8	-4,967998E-8	-4,968059E-8	-4,968144E-8	-4,968161E-8	-4,968151E-8	-4,968128E-8	-4,968070E-8	-4,968035E-8	-4,968028E-8	-4,968032E-8	-4,968065E-8	-4,968120E-8	-4,968160E-8	-4,968188E-8	-4,968208E-8	-4,968192E-8	-4,968171E-8	-4,968132E-8	-4,968076E-8	-4,968104E-8	-4,968154E-8	-4,968216E-8	-4,968339E-8	-4,968386E-8	-4,968370E-8	-4,968323E-8	-4,968202E-8	-4,968132E-8	-4,968125E-8	-4,968145E-8	-4,968211E-8	-4,968242E-8	-4,968240E-8	-4,968233E-8	-4,968204E-8	-4,968161E-8	-4,968144E-8	-4,968135E-8	-4,968141E-8	-4,968171E-8	-4,968198E-8	-4,968227E-8	-4,968296E-8	-4,968323E-8	-4,968323E-8	-4,968309E-8	-4,968256E-8	-4,968191E-8	-4,968171E-8	-4,968170E-8	-4,968230E-8	-4,968326E-8	-4,968358E-8	-4,968359E-8	-4,968274E-8	-4,968135E-8	-4,968074E-8	-4,968038E-8	-4,968036E-8	-4,968145E-8	-4,968210E-8	-4,968263E-8	-4,968305E-8	-4,968265E-8	-4,968229E-8	-4,968183E-8	-4,968090E-8	-4,968057E-8	-4,968072E-8	-4,968105E-8	-4,968190E-8	-4,968262E-8	-4,968276E-8	-4,968271E-8	-4,968207E-8	-4,968083E-8	-4,968022E-8	-4,967974E-8	-4,967962E-8	-4,968076E-8	-4,968156E-8	-4,968237E-8	-4,968331E-8	-4,968302E-8	-4,968248E-8	-4,968181E-8	-4,968067E-8	-4,968057E-8	-4,968096E-8	-4,968152E-8	-4,968292E-8	-4,968404E-8	-4,968418E-8	-4,968406E-8	-4,968308E-8	-4,968179E-8	-4,968127E-8	-4,968084E-8	-4,968065E-8	-4,968143E-8	-4,968197E-8	-4,968253E-8	-4,968327E-8	-4,968323E-8	-4,968275E-8	-4,968206E-8	-4,968053E-8	-4,967967E-8	-4,967978E-8	-4,968027E-8	-4,968193E-8	-4,968343E-8	-4,968373E-8	-4,968366E-8	-4,968258E-8	-4,968100E-8	-4,968031E-8	-4,967986E-8	-4,967984E-8	-4,968068E-8	-4,968122E-8	-4,968170E-8	-4,968211E-8	-4,968166E-8	-4,968119E-8	-4,968072E-8	-4,968005E-8	-4,968005E-8	-4,968028E-8	-4,968072E-8	-4,968181E-8	-4,968302E-8	-4,968344E-8	-4,968364E-8	-4,968341E-8	-4,968233E-8	-4,968173E-8	-4,968129E-8	-4,968102E-8	-4,968164E-8	-4,968222E-8	-4,968277E-8	-4,968317E-8	-4,968250E-8	-4,968185E-8	-4,968108E-8	-4,967986E-8	-4,967961E-8	-4,967989E-8	-4,968038E-8	-4,968150E-8	-4,968219E-8	-4,968223E-8	-4,968211E-8	-4,968154E-8	-4,968085E-8	-4,968065E-8	-4,968055E-8	-4,968069E-8	-4,968124E-8	-4,968162E-8	-4,968196E-8	-4,968216E-8	-4,968177E-8	-4,968134E-8	-4,968084E-8	-4,967995E-8	-4,967985E-8	-4,968017E-8	-4,968067E-8	-4,968182E-8	-4,968250E-8	-4,968248E-8	-4,968222E-8	-4,968130E-8	-4,968062E-8	-4,968056E-8	-4,968070E-8	-4,968153E-8	-4,968259E-8	-4,968294E-8	-4,968311E-8	-4,968296E-8	-4,968232E-8	-4,968187E-8	-4,968138E-8	-4,968056E-8	-4,968035E-8	-4,968048E-8	-4,968078E-8	-4,968157E-8	-4,968225E-8	-4,968226E-8	-4,968200E-8	-4,968087E-8	-4,967975E-8	-4,967948E-8	-4,967949E-8	-4,968042E-8	-4,968196E-8	-4,968265E-8	-4,968310E-8	-4,968302E-8	-4,968186E-8	-4,968116E-8	-4,968059E-8	-4,968019E-8	-4,968071E-8	-4,968117E-8	-4,968171E-8	-4,968254E-8	-4,968260E-8	-4,968237E-8	-4,968202E-8	-4,968112E-8	-4,968054E-8	-4,968047E-8	-4,968055E-8	-4,968128E-8	-4,968240E-8	-4,968295E-8	-4,968340E-8	-4,968363E-8	-4,968290E-8	-4,968228E-8	-4,968161E-8	-4,968080E-8	-4,968106E-8	-4,968155E-8	-4,968218E-8	-4,968318E-8	-4,968296E-8	-4,968244E-8	-4,968179E-8	-4,968042E-8	-4,967988E-8	-4,968008E-8	-4,968057E-8	-4,968182E-8	-4,968288E-8	-4,968327E-8	-4,968349E-8	-4,968351E-8	-4,968284E-8	-4,968245E-8	-4,968213E-8	-4,968182E-8	-4,968213E-8	-4,968253E-8	-4,968304E-8	-4,968407E-8	-4,968442E-8	-4,968421E-8	-4,968366E-8	-4,968226E-8	-4,968100E-8	-4,968067E-8	-4,968063E-8	-4,968138E-8	-4,968267E-8	-4,968308E-8	-4,968319E-8	-4,968271E-8	-4,968168E-8	-4,968120E-8	-4,968083E-8	-4,968067E-8	-4,968130E-8	-4,968183E-8	-4,968232E-8	-4,968298E-8	-4,968320E-8	-4,968311E-8	-4,968284E-8	-4,968204E-8	-4,968125E-8	-4,968111E-8	-4,968123E-8	-4,968204E-8	-4,968339E-8	-4,968397E-8	-4,968435E-8	-4,968441E-8	-4,968349E-8	-4,968289E-8	-4,968242E-8	-4,968241E-8	-4,968365E-8	-4,968451E-8	-4,968535E-8	-4,968648E-8	-4,968631E-8	-4,968577E-8	-4,968506E-8	-4,968378E-8	-4,968317E-8	-4,968324E-8	-4,968355E-8	-4,968452E-8	-4,968509E-8	-4,968505E-8	-4,968490E-8	-4,968416E-8	-4,968333E-8	-4,968305E-8	-4,968287E-8	-4,968297E-8	-4,968359E-8	-4,968408E-8	-4,968457E-8	-4,968526E-8	-4,968530E-8	-4,968501E-8	-4,968451E-8	-4,968320E-8	-4,968239E-8	-4,968233E-8	-4,968261E-8	-4,968378E-8	-4,968484E-8	-4,968502E-8	-4,968491E-8	-4,968384E-8	-4,968239E-8	-4,968188E-8	-4,968170E-8	-4,968227E-8	-4,968348E-8	-4,968413E-8	-4,968474E-8	-4,968530E-8	-4,968506E-8	-4,968463E-8	-4,968412E-8	-4,968327E-8	-4,968303E-8	-4,968320E-8	-4,968355E-8	-4,968458E-8	-4,968542E-8	-4,968544E-8	-4,968528E-8	-4,968419E-8	-4,968286E-8	-4,968234E-8	-4,968203E-8	-4,968238E-8	-4,968387E-8	-4,968474E-8	-4,968547E-8	-4,968605E-8	-4,968548E-8	-4,968489E-8	-4,968429E-8	-4,968360E-8	-4,968381E-8	-4,968419E-8	-4,968477E-8	-4,968599E-8	-4,968700E-8	-4,968722E-8	-4,968716E-8	-4,968638E-8	-4,968508E-8	-4,968446E-8	-4,968406E-8	-4,968416E-8	-4,968518E-8	-4,968592E-8	-4,968666E-8	-4,968746E-8	-4,968682E-8	-4,968611E-8	-4,968538E-8	-4,968429E-8	-4,968465E-8	-4,968538E-8	-4,968631E-8	-4,968828E-8	-4,968926E-8	-4,968926E-8	-4,968903E-8	-4,968794E-8	-4,968684E-8	-4,968660E-8	-4,968656E-8	-4,968712E-8	-4,968841E-8	-4,968915E-8	-4,968979E-8	-4,969050E-8	-4,969027E-8	-4,968989E-8	-4,968948E-8	-4,968887E-8	-4,968888E-8	-4,968924E-8	-4,968982E-8	-4,969123E-8	-4,969237E-8	-4,969260E-8	-4,969248E-8	-4,969132E-8	-4,968963E-8	-4,968895E-8	-4,968847E-8
-4,969696E-8	-4,969754E-8	-4,969743E-8	-4,969712E-8	-4,969617E-8	-4,969515E-8	-4,969467E-8	-4,969420E-8	-4,969333E-8	-4,969270E-8	-4,969232E-8	-4,969173E-8	-4,968991E-8	-4,968752E-8	-4,968628E-8	-4,968502E-8	-4,968284E-8	-4,968132E-8	-4,968081E-8	-4,968052E-8	-4,968033E-8	-4,967978E-8	-4,967932E-8	-4,967873E-8	-4,967738E-8	-4,967623E-8	-4,967593E-8	-4,967590E-8	-4,967660E-8	-4,967779E-8	-4,967832E-8	-4,967871E-8	-4,967889E-8	-4,967847E-8	-4,967830E-8	-4,967831E-8	-4,967888E-8	-4,968012E-8	-4,968080E-8	-4,968147E-8	-4,968281E-8	-4,968377E-8	-4,968400E-8	-4,968405E-8	-4,968376E-8	-4,968339E-8	-4,968327E-8	-4,968325E-8	-4,968379E-8	-4,968472E-8	-4,968515E-8	-4,968536E-8	-4,968508E-8	-4,968388E-8	-4,968317E-8	-4,968251E-8	-4,968176E-8	-4,968229E-8	-4,968297E-8	-4,968379E-8	-4,968508E-8	-4,968537E-8	-4,968512E-8	-4,968461E-8	-4,968351E-8	-4,968308E-8	-4,968323E-8	-4,968367E-8	-4,968490E-8	-4,968612E-8	-4,968654E-8	-4,968671E-8	-4,968643E-8	-4,968531E-8	-4,968469E-8	-4,968411E-8	-4,968343E-8	-4,968367E-8	-4,968408E-8	-4,968466E-8	-4,968581E-8	-4,968637E-8	-4,968622E-8	-4,968573E-8	-4,968432E-8	-4,968316E-8	-4,968303E-8	-4,968325E-8	-4,968449E-8	-4,968607E-8	-4,968654E-8	-4,968669E-8	-4,968600E-8	-4,968457E-8	-4,968387E-8	-4,968324E-8	-4,968261E-8	-4,968286E-8	-4,968325E-8	-4,968373E-8	-4,968450E-8	-4,968473E-8	-4,968455E-8	-4,968415E-8	-4,968308E-8	-4,968219E-8	-4,968204E-8	-4,968216E-8	-4,968311E-8	-4,968431E-8	-4,968481E-8	-4,968516E-8	-4,968514E-8	-4,968413E-8	-4,968344E-8	-4,968284E-8	-4,968234E-8	-4,968299E-8	-4,968361E-8	-4,968424E-8	-4,968503E-8	-4,968494E-8	-4,968453E-8	-4,968400E-8	-4,968305E-8	-4,968263E-8	-4,968270E-8	-4,968288E-8	-4,968350E-8	-4,968424E-8	-4,968459E-8	-4,968478E-8	-4,968467E-8	-4,968397E-8	-4,968348E-8	-4,968303E-8	-4,968262E-8	-4,968305E-8	-4,968354E-8	-4,968410E-8	-4,968486E-8	-4,968465E-8	-4,968415E-8	-4,968350E-8	-4,968209E-8	-4,968140E-8	-4,968150E-8	-4,968189E-8	-4,968314E-8	-4,968404E-8	-4,968422E-8	-4,968419E-8	-4,968368E-8	-4,968303E-8	-4,968272E-8	-4,968257E-8	-4,968270E-8	-4,968329E-8	-4,968363E-8	-4,968401E-8	-4,968430E-8	-4,968370E-8	-4,968316E-8	-4,968262E-8	-4,968192E-8	-4,968171E-8	-4,968173E-8	-4,968187E-8	-4,968267E-8	-4,968359E-8	-4,968367E-8	-4,968344E-8	-4,968232E-8	-4,968112E-8	-4,968095E-8	-4,968109E-8	-4,968226E-8	-4,968366E-8	-4,968408E-8	-4,968427E-8	-4,968399E-8	-4,968297E-8	-4,968231E-8	-4,968168E-8	-4,968090E-8	-4,968097E-8	-4,968122E-8	-4,968160E-8	-4,968259E-8	-4,968324E-8	-4,968330E-8	-4,968317E-8	-4,968246E-8	-4,968142E-8	-4,968101E-8	-4,968088E-8	-4,968123E-8	-4,968240E-8	-4,968304E-8	-4,968359E-8	-4,968435E-8	-4,968410E-8	-4,968356E-8	-4,968287E-8	-4,968162E-8	-4,968109E-8	-4,968127E-8	-4,968172E-8	-4,968293E-8	-4,968376E-8	-4,968376E-8	-4,968347E-8	-4,968246E-8	-4,968130E-8	-4,968091E-8	-4,968079E-8	-4,968112E-8	-4,968196E-8	-4,968246E-8	-4,968293E-8	-4,968362E-8	-4,968354E-8	-4,968321E-8	-4,968271E-8	-4,968169E-8	-4,968127E-8	-4,968139E-8	-4,968172E-8	-4,968273E-8	-4,968345E-8	-4,968351E-8	-4,968326E-8	-4,968203E-8	-4,968073E-8	-4,968033E-8	-4,968015E-8	-4,968053E-8	-4,968162E-8	-4,968218E-8	-4,968255E-8	-4,968275E-8	-4,968229E-8	-4,968192E-8	-4,968156E-8	-4,968122E-8	-4,968134E-8	-4,968147E-8	-4,968166E-8	-4,968214E-8	-4,968263E-8	-4,968275E-8	-4,968272E-8	-4,968232E-8	-4,968144E-8	-4,968101E-8	-4,968073E-8	-4,968055E-8	-4,968122E-8	-4,968177E-8	-4,968229E-8	-4,968292E-8	-4,968241E-8	-4,968183E-8	-4,968116E-8	-4,968054E-8	-4,968111E-8	-4,968166E-8	-4,968237E-8	-4,968348E-8	-4,968373E-8	-4,968348E-8	-4,968307E-8	-4,968215E-8	-4,968131E-8	-4,968114E-8	-4,968107E-8	-4,968133E-8	-4,968199E-8	-4,968230E-8	-4,968256E-8	-4,968276E-8	-4,968253E-8	-4,968233E-8	-4,968207E-8	-4,968170E-8	-4,968154E-8	-4,968169E-8	-4,968204E-8	-4,968286E-8	-4,968331E-8	-4,968330E-8	-4,968310E-8	-4,968242E-8	-4,968166E-8	-4,968153E-8	-4,968157E-8	-4,968222E-8	-4,968290E-8	-4,968306E-8	-4,968314E-8	-4,968279E-8	-4,968215E-8	-4,968184E-8	-4,968160E-8	-4,968160E-8	-4,968211E-8	-4,968263E-8	-4,968320E-8	-4,968430E-8	-4,968488E-8	-4,968479E-8	-4,968458E-8	-4,968373E-8	-4,968311E-8	-4,968301E-8	-4,968304E-8	-4,968370E-8	-4,968468E-8	-4,968512E-8	-4,968532E-8	-4,968490E-8	-4,968378E-8	-4,968319E-8	-4,968273E-8	-4,968247E-8	-4,968314E-8	-4,968371E-8	-4,968428E-8	-4,968507E-8	-4,968487E-8	-4,968458E-8	-4,968422E-8	-4,968360E-8	-4,968356E-8	-4,968378E-8	-4,968412E-8	-4,968495E-8	-4,968569E-8	-4,968589E-8	-4,968595E-8	-4,968574E-8	-4,968492E-8	-4,968438E-8	-4,968390E-8	-4,968352E-8	-4,968427E-8	-4,968502E-8	-4,968589E-8	-4,968772E-8	-4,968859E-8	-4,968859E-8	-4,968843E-8	-4,968786E-8	-4,968782E-8	-4,968818E-8	-4,968881E-8	-4,969065E-8	-4,969236E-8	-4,969286E-8	-4,969309E-8	-4,969294E-8	-4,969217E-8	-4,969166E-8	-4,969117E-8	-4,969033E-8	-4,968996E-8	-4,968990E-8	-4,968984E-8	-4,968967E-8	-4,968909E-8	-4,968859E-8	-4,968789E-8	-4,968624E-8	-4,968465E-8	-4,968414E-8	-4,968393E-8	-4,968428E-8	-4,968489E-8	-4,968505E-8	-4,968501E-8	-4,968420E-8	-4,968282E-8	-4,968219E-8	-4,968177E-8	-4,968163E-8	-4,968231E-8	-4,968269E-8	-4,968297E-8	-4,968314E-8	-4,968283E-8	-4,968262E-8	-4,968237E-8	-4,968188E-8	-4,968160E-8	-4,968163E-8	-4,968180E-8	-4,968272E-8	-4,968400E-8	-4,968444E-8	-4,968462E-8	-4,968429E-8	-4,968324E-8	-4,968268E-8	-4,968224E-8	-4,968211E-8	-4,968291E-8	-4,968344E-8	-4,968386E-8	-4,968411E-8	-4,968340E-8	-4,968283E-8	-4,968220E-8	-4,968127E-8	-4,968134E-8	-4,968179E-8	-4,968235E-8	-4,968356E-8	-4,968404E-8	-4,968390E-8	-4,968359E-8	-4,968271E-8	-4,968198E-8	-4,968187E-8	-4,968194E-8	-4,968241E-8	-4,968309E-8	-4,968338E-8	-4,968357E-8	-4,968357E-8	-4,968286E-8	-4,968226E-8	-4,968160E-8	-4,968044E-8	-4,968012E-8	-4,968037E-8	-4,968088E-8	-4,968225E-8	-4,968319E-8	-4,968321E-8	-4,968287E-8	-4,968157E-8	-4,968035E-8	-4,968010E-8	-4,968011E-8	-4,968097E-8	-4,968235E-8	-4,968295E-8	-4,968336E-8	-4,968329E-8	-4,968225E-8	-4,968159E-8	-4,968091E-8	-4,967986E-8	-4,967975E-8	-4,968012E-8	-4,968064E-8	-4,968175E-8	-4,968253E-8	-4,968264E-8	-4,968251E-8	-4,968165E-8	-4,968054E-8	-4,968020E-8	-4,968004E-8	-4,968074E-8	-4,968221E-8	-4,968299E-8	-4,968359E-8	-4,968388E-8	-4,968289E-8	-4,968211E-8	-4,968140E-8	-4,968053E-8	-4,968078E-8	-4,968120E-8	-4,968166E-8	-4,968244E-8	-4,968251E-8	-4,968232E-8	-4,968201E-8	-4,968109E-8	-4,968035E-8	-4,968018E-8	-4,968011E-8	-4,968059E-8	-4,968185E-8	-4,968256E-8	-4,968317E-8	-4,968353E-8	-4,968288E-8	-4,968223E-8	-4,968152E-8	-4,968043E-8	-4,968062E-8	-4,968121E-8	-4,968195E-8	-4,968339E-8	-4,968387E-8	-4,968362E-8	-4,968313E-8	-4,968182E-8	-4,968098E-8	-4,968091E-8	-4,968116E-8	-4,968228E-8	-4,968352E-8	-4,968402E-8	-4,968426E-8	-4,968424E-8	-4,968379E-8	-4,968345E-8	-4,968326E-8	-4,968319E-8	-4,968369E-8	-4,968405E-8	-4,968446E-8	-4,968538E-8	-4,968573E-8	-4,968560E-8	-4,968514E-8	-4,968377E-8	-4,968258E-8	-4,968220E-8	-4,968214E-8	-4,968290E-8	-4,968411E-8	-4,968458E-8	-4,968477E-8	-4,968436E-8	-4,968309E-8	-4,968243E-8	-4,968193E-8	-4,968154E-8	-4,968222E-8	-4,968279E-8	-4,968340E-8	-4,968419E-8	-4,968397E-8	-4,968346E-8	-4,968281E-8	-4,968134E-8	-4,968010E-8	-4,967974E-8	-4,967971E-8	-4,968027E-8	-4,968138E-8	-4,968188E-8	-4,968226E-8	-4,968246E-8	-4,968181E-8	-4,968146E-8	-4,968122E-8	-4,968154E-8	-4,968334E-8	-4,968466E-8	-4,968611E-8	-4,968888E-8	-4,969051E-8	-4,969078E-8	-4,969080E-8	-4,969076E-8	-4,969146E-8	-4,969230E-8	-4,969348E-8	-4,969603E-8	-4,969843E-8	-4,969935E-8	-4,969998E-8	-4,970063E-8	-4,970056E-8	-4,970044E-8	-4,970026E-8	-4,970009E-8	-4,970044E-8	-4,970087E-8	-4,970137E-8	-4,970202E-8	-4,970156E-8	-4,970082E-8	-4,969975E-8	-4,969719E-8	-4,969468E-8	-4,969375E-8	-4,969321E-8	-4,969278E-8	-4,969239E-8	-4,969185E-8	-4,969114E-8	-4,968907E-8	-4,968649E-8	-4,968528E-8	-4,968420E-8	-4,968292E-8	-4,968253E-8	-4,968249E-8	-4,968256E-8	-4,968257E-8	-4,968215E-8	-4,968169E-8	-4,968109E-8	-4,967970E-8	-4,967853E-8	-4,967827E-8	-4,967823E-8	-4,967882E-8	-4,967983E-8	-4,968020E-8	-4,968037E-8	-4,967973E-8	-4,967832E-8	-4,967765E-8	-4,967711E-8	-4,967690E-8	-4,967790E-8	-4,967866E-8	-4,967944E-8	-4,968059E-8	-4,968067E-8	-4,968030E-8	-4,967976E-8	-4,967883E-8	-4,967867E-8	-4,967899E-8	-4,967955E-8	-4,968088E-8	-4,968201E-8	-4,968233E-8	-4,968242E-8	-4,968203E-8	-4,968094E-8	-4,968034E-8	-4,967982E-8	-4,967948E-8	-4,968014E-8	-4,968079E-8	-4,968141E-8	-4,968239E-8	-4,968249E-8	-4,968216E-8	-4,968165E-8	-4,968070E-8	-4,968029E-8	-4,968046E-8	-4,968089E-8	-4,968228E-8	-4,968351E-8	-4,968369E-8	-4,968356E-8	-4,968255E-8	-4,968130E-8	-4,968076E-8	-4,968051E-8	-4,968068E-8	-4,968132E-8	-4,968165E-8	-4,968190E-8	-4,968203E-8	-4,968184E-8	-4,968160E-8	-4,968123E-8	-4,968054E-8	-4,968025E-8	-4,968038E-8	-4,968074E-8	-4,968206E-8	-4,968332E-8	-4,968363E-8	-4,968367E-8	-4,968285E-8	-4,968144E-8	-4,968082E-8	-4,968049E-8	-4,968076E-8	-4,968190E-8	-4,968252E-8	-4,968297E-8	-4,968310E-8	-4,968194E-8	-4,968119E-8	-4,968050E-8	-4,967958E-8	-4,967963E-8	-4,967991E-8	-4,968035E-8	-4,968143E-8	-4,968199E-8	-4,968209E-8	-4,968202E-8	-4,968146E-8	-4,968054E-8	-4,968010E-8	-4,967985E-8	-4,968003E-8	-4,968114E-8	-4,968180E-8	-4,968237E-8	-4,968289E-8	-4,968209E-8	-4,968138E-8	-4,968059E-8	-4,967927E-8	-4,967927E-8	-4,967987E-8	-4,968067E-8	-4,968229E-8	-4,968323E-8	-4,968327E-8	-4,968297E-8	-4,968182E-8	-4,968075E-8	-4,968055E-8	-4,968064E-8	-4,968149E-8	-4,968276E-8	-4,968336E-8	-4,968382E-8	-4,968408E-8	-4,968341E-8	-4,968283E-8	-4,968212E-8	-4,968076E-8	-4,968033E-8	-4,968044E-8	-4,968090E-8	-4,968208E-8	-4,968287E-8	-4,968289E-8	-4,968254E-8	-4,968144E-8	-4,968044E-8	-4,968020E-8	-4,968022E-8	-4,968089E-8	-4,968205E-8	-4,968256E-8	-4,968294E-8	-4,968288E-8	-4,968200E-8	-4,968144E-8	-4,968082E-8	-4,968008E-8	-4,968006E-8	-4,968024E-8	-4,968059E-8	-4,968142E-8	-4,968200E-8	-4,968205E-8	-4,968197E-8	-4,968135E-8	-4,968049E-8	-4,968024E-8	-4,968018E-8	-4,968085E-8	-4,968231E-8	-4,968299E-8	-4,968354E-8	-4,968380E-8	-4,968278E-8	-4,968203E-8	-4,968133E-8	-4,968056E-8	-4,968063E-8	-4,968092E-8	-4,968126E-8	-4,968178E-8	-4,968163E-8	-4,968124E-8	-4,968075E-8	-4,967990E-8	-4,967970E-8	-4,967980E-8	-4,967995E-8	-4,968059E-8	-4,968112E-8	-4,968125E-8	-4,968139E-8	-4,968143E-8	-4,968115E-8	-4,968093E-8	-4,968073E-8	-4,968047E-8	-4,968066E-8	-4,968103E-8	-4,968146E-8	-4,968221E-8	-4,968242E-8	-4,968216E-8	-4,968170E-8	-4,968049E-8	-4,967984E-8	-4,967995E-8	-4,968031E-8	-4,968160E-8	-4,968280E-8	-4,968316E-8	-4,968319E-8	-4,968282E-8	-4,968227E-8	-4,968203E-8	-4,968189E-8	-4,968195E-8	-4,968242E-8	-4,968275E-8	-4,968302E-8	-4,968331E-8	-4,968307E-8	-4,968270E-8	-4,968224E-8	-4,968114E-8	-4,968049E-8	-4,968045E-8	-4,968058E-8	-4,968149E-8	-4,968250E-8	-4,968275E-8	-4,968275E-8	-4,968197E-8	-4,968087E-8	-4,968043E-8	-4,968019E-8	-4,968039E-8	-4,968153E-8	-4,968222E-8	-4,968282E-8	-4,968364E-8	-4,968350E-8	-4,968316E-8	-4,968271E-8	-4,968172E-8	-4,968109E-8	-4,968102E-8	-4,968111E-8	-4,968167E-8	-4,968240E-8	-4,968270E-8	-4,968290E-8	-4,968286E-8	-4,968199E-8	-4,968150E-8	-4,968106E-8	-4,968065E-8	-4,968122E-8	-4,968187E-8	-4,968259E-8	-4,968364E-8	-4,968353E-8	-4,968308E-8	-4,968248E-8	-4,968133E-8	-4,968088E-8	-4,968106E-8	-4,968145E-8	-4,968246E-8	-4,968297E-8	-4,968300E-8	-4,968287E-8	-4,968228E-8	-4,968161E-8	-4,968143E-8	-4,968138E-8	-4,968157E-8	-4,968215E-8	-4,968260E-8	-4,968302E-8	-4,968358E-8	-4,968376E-8	-4,968375E-8	-4,968365E-8	-4,968317E-8	-4,968268E-8	-4,968260E-8	-4,968265E-8	-4,968310E-8	-4,968368E-8	-4,968379E-8	-4,968363E-8	-4,968270E-8	-4,968155E-8	-4,968111E-8	-4,968086E-8	-4,968091E-8	-4,968168E-8	-4,968214E-8	-4,968254E-8	-4,968281E-8	-4,968253E-8	-4,968229E-8	-4,968208E-8	-4,968186E-8	-4,968216E-8	-4,968252E-8	-4,968298E-8	-4,968387E-8	-4,968436E-8	-4,968436E-8	-4,968426E-8	-4,968375E-8	-4,968296E-8	-4,968263E-8	-4,968245E-8	-4,968259E-8	-4,968352E-8	-4,968403E-8	-4,968449E-8	-4,968495E-8	-4,968466E-8	-4,968433E-8	-4,968395E-8	-4,968363E-8	-4,968408E-8	-4,968457E-8	-4,968516E-8	-4,968610E-8	-4,968626E-8	-4,968598E-8	-4,968555E-8	-4,968450E-8	-4,968367E-8	-4,968352E-8	-4,968347E-8	-4,968360E-8	-4,968416E-8	-4,968438E-8	-4,968461E-8	-4,968468E-8	-4,968415E-8	-4,968362E-8	-4,968308E-8	-4,968229E-8	-4,968230E-8	-4,968278E-8	-4,968337E-8	-4,968470E-8	-4,968553E-8	-4,968547E-8	-4,968515E-8	-4,968390E-8	-4,968259E-8	-4,968220E-8	-4,968216E-8	-4,968302E-8	-4,968424E-8	-4,968472E-8	-4,968503E-8	-4,968493E-8	-4,968411E-8	-4,968364E-8	-4,968320E-8	-4,968281E-8	-4,968311E-8	-4,968353E-8	-4,968399E-8	-4,968500E-8	-4,968585E-8	-4,968597E-8	-4,968583E-8	-4,968488E-8	-4,968380E-8	-4,968339E-8	-4,968318E-8	-4,968354E-8	-4,968469E-8	-4,968528E-8	-4,968569E-8	-4,968573E-8	-4,968484E-8	-4,968419E-8	-4,968361E-8	-4,968282E-8	-4,968317E-8	-4,968371E-8	-4,968436E-8	-4,968567E-8	-4,968641E-8	-4,968649E-8	-4,968636E-8	-4,968586E-8	-4,968542E-8	-4,968527E-8	-4,968528E-8	-4,968577E-8	-4,968667E-8	-4,968707E-8	-4,968730E-8	-4,968723E-8	-4,968643E-8	-4,968584E-8	-4,968525E-8	-4,968449E-8	-4,968479E-8	-4,968525E-8	-4,968585E-8	-4,968708E-8	-4,968774E-8	-4,968769E-8	-4,968744E-8	-4,968654E-8	-4,968603E-8	-4,968612E-8	-4,968643E-8	-4,968769E-8	-4,968912E-8	-4,968968E-8	-4,969002E-8	-4,969019E-8	-4,968985E-8	-4,968960E-8	-4,968939E-8	-4,968905E-8	-4,968917E-8	-4,968948E-8	-4,968994E-8	-4,969108E-8	-4,969200E-8	-4,969218E-8	-4,969208E-8	-4,969129E-8	-4,969041E-8	-4,969021E-8	-4,969031E-8	-4,969102E-8	-4,969186E-8	-4,969211E-8	-4,969211E-8
-4,969450E-8	-4,969354E-8	-4,969344E-8	-4,969371E-8	-4,969498E-8	-4,969622E-8	-4,969636E-8	-4,969614E-8	-4,969468E-8	-4,969220E-8	-4,969090E-8	-4,968965E-8	-4,968723E-8	-4,968535E-8	-4,968465E-8	-4,968398E-8	-4,968281E-8	-4,968130E-8	-4,968057E-8	-4,967976E-8	-4,967795E-8	-4,967653E-8	-4,967620E-8	-4,967620E-8	-4,967678E-8	-4,967753E-8	-4,967771E-8	-4,967773E-8	-4,967720E-8	-4,967639E-8	-4,967614E-8	-4,967605E-8	-4,967670E-8	-4,967801E-8	-4,967867E-8	-4,967935E-8	-4,968021E-8	-4,968031E-8	-4,968028E-8	-4,968022E-8	-4,968023E-8	-4,968063E-8	-4,968106E-8	-4,968158E-8	-4,968269E-8	-4,968375E-8	-4,968419E-8	-4,968438E-8	-4,968421E-8	-4,968337E-8	-4,968291E-8	-4,968249E-8	-4,968226E-8	-4,968278E-8	-4,968320E-8	-4,968364E-8	-4,968400E-8	-4,968360E-8	-4,968316E-8	-4,968259E-8	-4,968155E-8	-4,968141E-8	-4,968177E-8	-4,968235E-8	-4,968368E-8	-4,968464E-8	-4,968481E-8	-4,968479E-8	-4,968443E-8	-4,968372E-8	-4,968348E-8	-4,968337E-8	-4,968371E-8	-4,968459E-8	-4,968508E-8	-4,968553E-8	-4,968610E-8	-4,968577E-8	-4,968537E-8	-4,968487E-8	-4,968386E-8	-4,968332E-8	-4,968336E-8	-4,968362E-8	-4,968465E-8	-4,968567E-8	-4,968588E-8	-4,968586E-8	-4,968523E-8	-4,968419E-8	-4,968385E-8	-4,968369E-8	-4,968387E-8	-4,968470E-8	-4,968514E-8	-4,968548E-8	-4,968562E-8	-4,968513E-8	-4,968474E-8	-4,968430E-8	-4,968356E-8	-4,968308E-8	-4,968301E-8	-4,968303E-8	-4,968340E-8	-4,968394E-8	-4,968412E-8	-4,968417E-8	-4,968377E-8	-4,968292E-8	-4,968257E-8	-4,968237E-8	-4,968264E-8	-4,968359E-8	-4,968410E-8	-4,968460E-8	-4,968499E-8	-4,968448E-8	-4,968396E-8	-4,968346E-8	-4,968274E-8	-4,968259E-8	-4,968267E-8	-4,968280E-8	-4,968311E-8	-4,968327E-8	-4,968322E-8	-4,968311E-8	-4,968279E-8	-4,968235E-8	-4,968220E-8	-4,968207E-8	-4,968219E-8	-4,968255E-8	-4,968282E-8	-4,968311E-8	-4,968339E-8	-4,968322E-8	-4,968290E-8	-4,968251E-8	-4,968183E-8	-4,968177E-8	-4,968202E-8	-4,968242E-8	-4,968329E-8	-4,968361E-8	-4,968343E-8	-4,968314E-8	-4,968230E-8	-4,968176E-8	-4,968173E-8	-4,968186E-8	-4,968269E-8	-4,968352E-8	-4,968386E-8	-4,968404E-8	-4,968402E-8	-4,968349E-8	-4,968313E-8	-4,968293E-8	-4,968280E-8	-4,968323E-8	-4,968361E-8	-4,968403E-8	-4,968439E-8	-4,968400E-8	-4,968366E-8	-4,968322E-8	-4,968232E-8	-4,968210E-8	-4,968220E-8	-4,968248E-8	-4,968320E-8	-4,968370E-8	-4,968378E-8	-4,968376E-8	-4,968339E-8	-4,968260E-8	-4,968219E-8	-4,968189E-8	-4,968169E-8	-4,968232E-8	-4,968283E-8	-4,968338E-8	-4,968426E-8	-4,968439E-8	-4,968423E-8	-4,968386E-8	-4,968271E-8	-4,968165E-8	-4,968120E-8	-4,968096E-8	-4,968091E-8	-4,968155E-8	-4,968204E-8	-4,968245E-8	-4,968275E-8	-4,968226E-8	-4,968174E-8	-4,968116E-8	-4,968036E-8	-4,968067E-8	-4,968122E-8	-4,968191E-8	-4,968337E-8	-4,968407E-8	-4,968396E-8	-4,968354E-8	-4,968218E-8	-4,968082E-8	-4,968038E-8	-4,968017E-8	-4,968036E-8	-4,968119E-8	-4,968165E-8	-4,968200E-8	-4,968215E-8	-4,968157E-8	-4,968113E-8	-4,968065E-8	-4,967989E-8	-4,967999E-8	-4,968032E-8	-4,968087E-8	-4,968221E-8	-4,968320E-8	-4,968334E-8	-4,968319E-8	-4,968224E-8	-4,968105E-8	-4,968069E-8	-4,968053E-8	-4,968087E-8	-4,968183E-8	-4,968230E-8	-4,968260E-8	-4,968262E-8	-4,968184E-8	-4,968136E-8	-4,968091E-8	-4,968063E-8	-4,968115E-8	-4,968163E-8	-4,968211E-8	-4,968285E-8	-4,968312E-8	-4,968306E-8	-4,968291E-8	-4,968243E-8	-4,968206E-8	-4,968193E-8	-4,968187E-8	-4,968211E-8	-4,968282E-8	-4,968312E-8	-4,968336E-8	-4,968325E-8	-4,968232E-8	-4,968173E-8	-4,968115E-8	-4,968064E-8	-4,968109E-8	-4,968160E-8	-4,968210E-8	-4,968280E-8	-4,968273E-8	-4,968245E-8	-4,968204E-8	-4,968130E-8	-4,968108E-8	-4,968121E-8	-4,968153E-8	-4,968250E-8	-4,968325E-8	-4,968330E-8	-4,968319E-8	-4,968236E-8	-4,968122E-8	-4,968073E-8	-4,968043E-8	-4,968044E-8	-4,968103E-8	-4,968152E-8	-4,968199E-8	-4,968265E-8	-4,968249E-8	-4,968208E-8	-4,968154E-8	-4,968043E-8	-4,968004E-8	-4,968030E-8	-4,968086E-8	-4,968245E-8	-4,968376E-8	-4,968397E-8	-4,968386E-8	-4,968278E-8	-4,968137E-8	-4,968076E-8	-4,968043E-8	-4,968045E-8	-4,968132E-8	-4,968195E-8	-4,968255E-8	-4,968323E-8	-4,968315E-8	-4,968280E-8	-4,968232E-8	-4,968142E-8	-4,968112E-8	-4,968138E-8	-4,968191E-8	-4,968354E-8	-4,968514E-8	-4,968563E-8	-4,968573E-8	-4,968495E-8	-4,968335E-8	-4,968254E-8	-4,968201E-8	-4,968213E-8	-4,968348E-8	-4,968434E-8	-4,968506E-8	-4,968568E-8	-4,968495E-8	-4,968418E-8	-4,968342E-8	-4,968226E-8	-4,968213E-8	-4,968247E-8	-4,968300E-8	-4,968426E-8	-4,968528E-8	-4,968559E-8	-4,968564E-8	-4,968505E-8	-4,968395E-8	-4,968350E-8	-4,968324E-8	-4,968340E-8	-4,968439E-8	-4,968507E-8	-4,968575E-8	-4,968674E-8	-4,968660E-8	-4,968620E-8	-4,968573E-8	-4,968503E-8	-4,968515E-8	-4,968562E-8	-4,968635E-8	-4,968831E-8	-4,968983E-8	-4,969029E-8	-4,969052E-8	-4,969052E-8	-4,969055E-8	-4,969064E-8	-4,969087E-8	-4,969164E-8	-4,969260E-8	-4,969293E-8	-4,969310E-8	-4,969302E-8	-4,969200E-8	-4,969127E-8	-4,969050E-8	-4,968881E-8	-4,968755E-8	-4,968710E-8	-4,968675E-8	-4,968635E-8	-4,968596E-8	-4,968567E-8	-4,968516E-8	-4,968393E-8	-4,968285E-8	-4,968249E-8	-4,968242E-8	-4,968274E-8	-4,968359E-8	-4,968393E-8	-4,968408E-8	-4,968388E-8	-4,968311E-8	-4,968268E-8	-4,968230E-8	-4,968205E-8	-4,968225E-8	-4,968247E-8	-4,968276E-8	-4,968328E-8	-4,968335E-8	-4,968319E-8	-4,968297E-8	-4,968260E-8	-4,968220E-8	-4,968209E-8	-4,968209E-8	-4,968252E-8	-4,968343E-8	-4,968385E-8	-4,968419E-8	-4,968424E-8	-4,968358E-8	-4,968305E-8	-4,968249E-8	-4,968183E-8	-4,968205E-8	-4,968243E-8	-4,968297E-8	-4,968375E-8	-4,968360E-8	-4,968316E-8	-4,968259E-8	-4,968141E-8	-4,968077E-8	-4,968077E-8	-4,968096E-8	-4,968183E-8	-4,968276E-8	-4,968314E-8	-4,968337E-8	-4,968334E-8	-4,968248E-8	-4,968192E-8	-4,968138E-8	-4,968062E-8	-4,968066E-8	-4,968112E-8	-4,968170E-8	-4,968282E-8	-4,968320E-8	-4,968288E-8	-4,968233E-8	-4,968081E-8	-4,967954E-8	-4,967930E-8	-4,967932E-8	-4,968031E-8	-4,968172E-8	-4,968227E-8	-4,968263E-8	-4,968268E-8	-4,968188E-8	-4,968133E-8	-4,968080E-8	-4,968023E-8	-4,968057E-8	-4,968109E-8	-4,968174E-8	-4,968297E-8	-4,968355E-8	-4,968341E-8	-4,968298E-8	-4,968160E-8	-4,968023E-8	-4,967982E-8	-4,967973E-8	-4,968037E-8	-4,968174E-8	-4,968244E-8	-4,968301E-8	-4,968339E-8	-4,968273E-8	-4,968212E-8	-4,968150E-8	-4,968084E-8	-4,968121E-8	-4,968176E-8	-4,968243E-8	-4,968371E-8	-4,968413E-8	-4,968396E-8	-4,968355E-8	-4,968241E-8	-4,968125E-8	-4,968084E-8	-4,968062E-8	-4,968067E-8	-4,968134E-8	-4,968177E-8	-4,968218E-8	-4,968253E-8	-4,968225E-8	-4,968190E-8	-4,968142E-8	-4,968081E-8	-4,968089E-8	-4,968120E-8	-4,968172E-8	-4,968274E-8	-4,968338E-8	-4,968344E-8	-4,968327E-8	-4,968244E-8	-4,968159E-8	-4,968140E-8	-4,968144E-8	-4,968213E-8	-4,968307E-8	-4,968348E-8	-4,968365E-8	-4,968346E-8	-4,968275E-8	-4,968247E-8	-4,968233E-8	-4,968245E-8	-4,968300E-8	-4,968342E-8	-4,968387E-8	-4,968461E-8	-4,968495E-8	-4,968491E-8	-4,968473E-8	-4,968398E-8	-4,968335E-8	-4,968330E-8	-4,968346E-8	-4,968436E-8	-4,968528E-8	-4,968554E-8	-4,968554E-8	-4,968467E-8	-4,968336E-8	-4,968275E-8	-4,968234E-8	-4,968239E-8	-4,968329E-8	-4,968382E-8	-4,968426E-8	-4,968451E-8	-4,968397E-8	-4,968350E-8	-4,968297E-8	-4,968211E-8	-4,968194E-8	-4,968212E-8	-4,968253E-8	-4,968343E-8	-4,968402E-8	-4,968406E-8	-4,968388E-8	-4,968273E-8	-4,968130E-8	-4,968079E-8	-4,968054E-8	-4,968079E-8	-4,968217E-8	-4,968316E-8	-4,968417E-8	-4,968575E-8	-4,968619E-8	-4,968609E-8	-4,968594E-8	-4,968603E-8	-4,968757E-8	-4,968892E-8	-4,969055E-8	-4,969402E-8	-4,969679E-8	-4,969766E-8	-4,969826E-8	-4,969859E-8	-4,969846E-8	-4,969851E-8	-4,969868E-8	-4,969955E-8	-4,970116E-8	-4,970201E-8	-4,970276E-8	-4,970355E-8	-4,970308E-8	-4,970245E-8	-4,970160E-8	-4,969979E-8	-4,969851E-8	-4,969826E-8	-4,969819E-8	-4,969817E-8	-4,969782E-8	-4,969729E-8	-4,969651E-8	-4,969419E-8	-4,969151E-8	-4,969032E-8	-4,968928E-8	-4,968775E-8	-4,968702E-8	-4,968680E-8	-4,968654E-8	-4,968554E-8	-4,968399E-8	-4,968313E-8	-4,968229E-8	-4,968092E-8	-4,968009E-8	-4,968003E-8	-4,968003E-8	-4,968013E-8	-4,968049E-8	-4,968061E-8	-4,968063E-8	-4,968031E-8	-4,967948E-8	-4,967903E-8	-4,967867E-8	-4,967852E-8	-4,967914E-8	-4,967963E-8	-4,968007E-8	-4,968038E-8	-4,967990E-8	-4,967945E-8	-4,967900E-8	-4,967848E-8	-4,967896E-8	-4,967951E-8	-4,968008E-8	-4,968100E-8	-4,968136E-8	-4,968139E-8	-4,968134E-8	-4,968124E-8	-4,968139E-8	-4,968154E-8	-4,968176E-8	-4,968222E-8	-4,968275E-8	-4,968295E-8	-4,968299E-8	-4,968294E-8	-4,968263E-8	-4,968228E-8	-4,968195E-8	-4,968135E-8	-4,968136E-8	-4,968163E-8	-4,968201E-8	-4,968307E-8	-4,968351E-8	-4,968337E-8	-4,968303E-8	-4,968219E-8	-4,968162E-8	-4,968162E-8	-4,968179E-8	-4,968269E-8	-4,968363E-8	-4,968379E-8	-4,968375E-8	-4,968325E-8	-4,968240E-8	-4,968197E-8	-4,968156E-8	-4,968111E-8	-4,968110E-8	-4,968123E-8	-4,968151E-8	-4,968209E-8	-4,968233E-8	-4,968228E-8	-4,968208E-8	-4,968141E-8	-4,968070E-8	-4,968062E-8	-4,968071E-8	-4,968162E-8	-4,968272E-8	-4,968317E-8	-4,968347E-8	-4,968333E-8	-4,968236E-8	-4,968174E-8	-4,968125E-8	-4,968083E-8	-4,968103E-8	-4,968137E-8	-4,968181E-8	-4,968255E-8	-4,968251E-8	-4,968231E-8	-4,968194E-8	-4,968090E-8	-4,968018E-8	-4,968009E-8	-4,968010E-8	-4,968075E-8	-4,968177E-8	-4,968230E-8	-4,968275E-8	-4,968305E-8	-4,968257E-8	-4,968213E-8	-4,968165E-8	-4,968111E-8	-4,968138E-8	-4,968186E-8	-4,968249E-8	-4,968365E-8	-4,968404E-8	-4,968386E-8	-4,968346E-8	-4,968222E-8	-4,968129E-8	-4,968108E-8	-4,968108E-8	-4,968173E-8	-4,968277E-8	-4,968325E-8	-4,968357E-8	-4,968375E-8	-4,968342E-8	-4,968317E-8	-4,968288E-8	-4,968238E-8	-4,968242E-8	-4,968260E-8	-4,968298E-8	-4,968388E-8	-4,968435E-8	-4,968425E-8	-4,968380E-8	-4,968233E-8	-4,968091E-8	-4,968042E-8	-4,968026E-8	-4,968076E-8	-4,968194E-8	-4,968242E-8	-4,968273E-8	-4,968269E-8	-4,968186E-8	-4,968139E-8	-4,968102E-8	-4,968075E-8	-4,968121E-8	-4,968165E-8	-4,968215E-8	-4,968288E-8	-4,968298E-8	-4,968285E-8	-4,968261E-8	-4,968192E-8	-4,968112E-8	-4,968086E-8	-4,968080E-8	-4,968111E-8	-4,968210E-8	-4,968261E-8	-4,968298E-8	-4,968318E-8	-4,968254E-8	-4,968205E-8	-4,968163E-8	-4,968128E-8	-4,968189E-8	-4,968238E-8	-4,968290E-8	-4,968360E-8	-4,968354E-8	-4,968321E-8	-4,968269E-8	-4,968166E-8	-4,968114E-8	-4,968111E-8	-4,968118E-8	-4,968146E-8	-4,968188E-8	-4,968197E-8	-4,968192E-8	-4,968153E-8	-4,968082E-8	-4,968052E-8	-4,968028E-8	-4,968025E-8	-4,968091E-8	-4,968147E-8	-4,968209E-8	-4,968303E-8	-4,968317E-8	-4,968290E-8	-4,968246E-8	-4,968138E-8	-4,968090E-8	-4,968100E-8	-4,968132E-8	-4,968244E-8	-4,968351E-8	-4,968368E-8	-4,968352E-8	-4,968262E-8	-4,968155E-8	-4,968117E-8	-4,968095E-8	-4,968115E-8	-4,968208E-8	-4,968257E-8	-4,968297E-8	-4,968348E-8	-4,968349E-8	-4,968330E-8	-4,968299E-8	-4,968230E-8	-4,968176E-8	-4,968166E-8	-4,968173E-8	-4,968228E-8	-4,968309E-8	-4,968331E-8	-4,968327E-8	-4,968228E-8	-4,968062E-8	-4,967985E-8	-4,967928E-8	-4,967918E-8	-4,968031E-8	-4,968110E-8	-4,968187E-8	-4,968277E-8	-4,968242E-8	-4,968191E-8	-4,968140E-8	-4,968075E-8	-4,968064E-8	-4,968089E-8	-4,968129E-8	-4,968226E-8	-4,968300E-8	-4,968320E-8	-4,968324E-8	-4,968294E-8	-4,968216E-8	-4,968167E-8	-4,968126E-8	-4,968087E-8	-4,968130E-8	-4,968179E-8	-4,968236E-8	-4,968335E-8	-4,968350E-8	-4,968315E-8	-4,968259E-8	-4,968146E-8	-4,968115E-8	-4,968138E-8	-4,968187E-8	-4,968329E-8	-4,968425E-8	-4,968435E-8	-4,968420E-8	-4,968324E-8	-4,968219E-8	-4,968186E-8	-4,968173E-8	-4,968190E-8	-4,968255E-8	-4,968297E-8	-4,968334E-8	-4,968378E-8	-4,968376E-8	-4,968362E-8	-4,968338E-8	-4,968265E-8	-4,968214E-8	-4,968224E-8	-4,968247E-8	-4,968342E-8	-4,968427E-8	-4,968448E-8	-4,968455E-8	-4,968405E-8	-4,968294E-8	-4,968246E-8	-4,968211E-8	-4,968199E-8	-4,968250E-8	-4,968280E-8	-4,968305E-8	-4,968303E-8	-4,968234E-8	-4,968189E-8	-4,968147E-8	-4,968106E-8	-4,968113E-8	-4,968133E-8	-4,968159E-8	-4,968226E-8	-4,968295E-8	-4,968319E-8	-4,968329E-8	-4,968308E-8	-4,968284E-8	-4,968276E-8	-4,968281E-8	-4,968325E-8	-4,968406E-8	-4,968457E-8	-4,968503E-8	-4,968542E-8	-4,968489E-8	-4,968440E-8	-4,968391E-8	-4,968297E-8	-4,968288E-8	-4,968318E-8	-4,968358E-8	-4,968457E-8	-4,968513E-8	-4,968514E-8	-4,968499E-8	-4,968462E-8	-4,968449E-8	-4,968452E-8	-4,968466E-8	-4,968517E-8	-4,968573E-8	-4,968586E-8	-4,968590E-8	-4,968566E-8	-4,968498E-8	-4,968449E-8	-4,968396E-8	-4,968317E-8	-4,968312E-8	-4,968335E-8	-4,968378E-8	-4,968471E-8	-4,968523E-8	-4,968518E-8	-4,968484E-8	-4,968367E-8	-4,968265E-8	-4,968248E-8	-4,968255E-8	-4,968352E-8	-4,968505E-8	-4,968570E-8	-4,968610E-8	-4,968611E-8	-4,968527E-8	-4,968471E-8	-4,968421E-8	-4,968362E-8	-4,968365E-8	-4,968383E-8	-4,968411E-8	-4,968476E-8	-4,968521E-8	-4,968522E-8	-4,968507E-8	-4,968447E-8	-4,968362E-8	-4,968334E-8	-4,968325E-8	-4,968382E-8	-4,968520E-8	-4,968582E-8	-4,968632E-8	-4,968656E-8	-4,968575E-8	-4,968502E-8	-4,968430E-8	-4,968353E-8	-4,968378E-8	-4,968417E-8	-4,968472E-8	-4,968570E-8	-4,968610E-8	-4,968595E-8	-4,968556E-8	-4,968460E-8	-4,968392E-8	-4,968387E-8	-4,968398E-8	-4,968467E-8	-4,968563E-8	-4,968617E-8	-4,968670E-8	-4,968735E-8	-4,968703E-8	-4,968664E-8	-4,968618E-8	-4,968545E-8	-4,968541E-8	-4,968575E-8	-4,968619E-8	-4,968709E-8	-4,968733E-8	-4,968705E-8	-4,968669E-8	-4,968578E-8	-4,968512E-8	-4,968511E-8	-4,968533E-8	-4,968652E-8	-4,968776E-8	-4,968822E-8	-4,968855E-8	-4,968880E-8	-4,968870E-8	-4,968861E-8	-4,968854E-8	-4,968880E-8	-4,968952E-8	-4,968997E-8	-4,969047E-8	-4,969126E-8	-4,969138E-8	-4,969124E-8	-4,969101E-8	-4,969028E-8	-4,968984E-8	-4,968985E-8	-4,969000E-8	-4,969078E-8	-4,969181E-8	-4,969222E-8	-4,969239E-8	-4,969194E-8	-4,969070E-8	-4,969004E-8	-4,968950E-8
-4,969345E-8	-4,969453E-8	-4,969480E-8	-4,969484E-8	-4,969419E-8	-4,969296E-8	-4,969224E-8	-4,969162E-8	-4,969083E-8	-4,969038E-8	-4,969010E-8	-4,968975E-8	-4,968859E-8	-4,968660E-8	-4,968540E-8	-4,968413E-8	-4,968145E-8	-4,967922E-8	-4,967849E-8	-4,967803E-8	-4,967782E-8	-4,967801E-8	-4,967806E-8	-4,967797E-8	-4,967714E-8	-4,967598E-8	-4,967549E-8	-4,967530E-8	-4,967575E-8	-4,967717E-8	-4,967804E-8	-4,967888E-8	-4,968000E-8	-4,968030E-8	-4,968027E-8	-4,968021E-8	-4,968005E-8	-4,968032E-8	-4,968067E-8	-4,968111E-8	-4,968223E-8	-4,968324E-8	-4,968362E-8	-4,968388E-8	-4,968408E-8	-4,968377E-8	-4,968346E-8	-4,968312E-8	-4,968283E-8	-4,968351E-8	-4,968408E-8	-4,968469E-8	-4,968559E-8	-4,968553E-8	-4,968506E-8	-4,968441E-8	-4,968316E-8	-4,968269E-8	-4,968281E-8	-4,968311E-8	-4,968398E-8	-4,968461E-8	-4,968461E-8	-4,968446E-8	-4,968390E-8	-4,968320E-8	-4,968291E-8	-4,968275E-8	-4,968289E-8	-4,968362E-8	-4,968417E-8	-4,968475E-8	-4,968575E-8	-4,968593E-8	-4,968571E-8	-4,968535E-8	-4,968441E-8	-4,968375E-8	-4,968381E-8	-4,968407E-8	-4,968505E-8	-4,968581E-8	-4,968582E-8	-4,968560E-8	-4,968451E-8	-4,968317E-8	-4,968274E-8	-4,968262E-8	-4,968321E-8	-4,968435E-8	-4,968489E-8	-4,968528E-8	-4,968544E-8	-4,968485E-8	-4,968442E-8	-4,968399E-8	-4,968337E-8	-4,968326E-8	-4,968334E-8	-4,968350E-8	-4,968409E-8	-4,968466E-8	-4,968477E-8	-4,968468E-8	-4,968408E-8	-4,968294E-8	-4,968243E-8	-4,968209E-8	-4,968204E-8	-4,968313E-8	-4,968381E-8	-4,968441E-8	-4,968502E-8	-4,968445E-8	-4,968392E-8	-4,968342E-8	-4,968286E-8	-4,968311E-8	-4,968357E-8	-4,968417E-8	-4,968517E-8	-4,968543E-8	-4,968526E-8	-4,968501E-8	-4,968414E-8	-4,968326E-8	-4,968301E-8	-4,968291E-8	-4,968303E-8	-4,968341E-8	-4,968366E-8	-4,968391E-8	-4,968420E-8	-4,968409E-8	-4,968379E-8	-4,968325E-8	-4,968226E-8	-4,968183E-8	-4,968204E-8	-4,968255E-8	-4,968383E-8	-4,968485E-8	-4,968494E-8	-4,968475E-8	-4,968370E-8	-4,968246E-8	-4,968206E-8	-4,968190E-8	-4,968213E-8	-4,968278E-8	-4,968308E-8	-4,968326E-8	-4,968316E-8	-4,968275E-8	-4,968250E-8	-4,968225E-8	-4,968179E-8	-4,968159E-8	-4,968167E-8	-4,968185E-8	-4,968244E-8	-4,968334E-8	-4,968370E-8	-4,968389E-8	-4,968335E-8	-4,968226E-8	-4,968198E-8	-4,968194E-8	-4,968267E-8	-4,968367E-8	-4,968383E-8	-4,968375E-8	-4,968289E-8	-4,968186E-8	-4,968154E-8	-4,968145E-8	-4,968189E-8	-4,968268E-8	-4,968286E-8	-4,968291E-8	-4,968292E-8	-4,968281E-8	-4,968274E-8	-4,968271E-8	-4,968265E-8	-4,968263E-8	-4,968258E-8	-4,968259E-8	-4,968270E-8	-4,968307E-8	-4,968331E-8	-4,968353E-8	-4,968371E-8	-4,968328E-8	-4,968278E-8	-4,968227E-8	-4,968134E-8	-4,968129E-8	-4,968163E-8	-4,968210E-8	-4,968316E-8	-4,968355E-8	-4,968343E-8	-4,968313E-8	-4,968220E-8	-4,968186E-8	-4,968204E-8	-4,968234E-8	-4,968324E-8	-4,968393E-8	-4,968399E-8	-4,968388E-8	-4,968328E-8	-4,968244E-8	-4,968206E-8	-4,968184E-8	-4,968155E-8	-4,968153E-8	-4,968162E-8	-4,968172E-8	-4,968213E-8	-4,968238E-8	-4,968240E-8	-4,968230E-8	-4,968170E-8	-4,968108E-8	-4,968094E-8	-4,968110E-8	-4,968204E-8	-4,968323E-8	-4,968363E-8	-4,968372E-8	-4,968324E-8	-4,968218E-8	-4,968167E-8	-4,968133E-8	-4,968129E-8	-4,968199E-8	-4,968233E-8	-4,968254E-8	-4,968254E-8	-4,968193E-8	-4,968155E-8	-4,968116E-8	-4,968078E-8	-4,968086E-8	-4,968099E-8	-4,968126E-8	-4,968196E-8	-4,968280E-8	-4,968319E-8	-4,968344E-8	-4,968340E-8	-4,968266E-8	-4,968222E-8	-4,968192E-8	-4,968184E-8	-4,968265E-8	-4,968314E-8	-4,968348E-8	-4,968362E-8	-4,968292E-8	-4,968235E-8	-4,968175E-8	-4,968099E-8	-4,968108E-8	-4,968149E-8	-4,968201E-8	-4,968296E-8	-4,968342E-8	-4,968344E-8	-4,968340E-8	-4,968312E-8	-4,968257E-8	-4,968240E-8	-4,968232E-8	-4,968241E-8	-4,968289E-8	-4,968323E-8	-4,968357E-8	-4,968386E-8	-4,968352E-8	-4,968312E-8	-4,968260E-8	-4,968156E-8	-4,968117E-8	-4,968133E-8	-4,968171E-8	-4,968281E-8	-4,968361E-8	-4,968374E-8	-4,968356E-8	-4,968266E-8	-4,968188E-8	-4,968181E-8	-4,968192E-8	-4,968264E-8	-4,968372E-8	-4,968417E-8	-4,968446E-8	-4,968435E-8	-4,968378E-8	-4,968338E-8	-4,968299E-8	-4,968228E-8	-4,968204E-8	-4,968218E-8	-4,968248E-8	-4,968339E-8	-4,968429E-8	-4,968458E-8	-4,968465E-8	-4,968427E-8	-4,968331E-8	-4,968298E-8	-4,968278E-8	-4,968310E-8	-4,968410E-8	-4,968468E-8	-4,968522E-8	-4,968573E-8	-4,968525E-8	-4,968467E-8	-4,968409E-8	-4,968330E-8	-4,968342E-8	-4,968373E-8	-4,968409E-8	-4,968470E-8	-4,968484E-8	-4,968470E-8	-4,968452E-8	-4,968395E-8	-4,968361E-8	-4,968354E-8	-4,968348E-8	-4,968368E-8	-4,968435E-8	-4,968482E-8	-4,968530E-8	-4,968587E-8	-4,968586E-8	-4,968566E-8	-4,968539E-8	-4,968492E-8	-4,968508E-8	-4,968555E-8	-4,968618E-8	-4,968775E-8	-4,968889E-8	-4,968906E-8	-4,968906E-8	-4,968869E-8	-4,968861E-8	-4,968885E-8	-4,968933E-8	-4,969075E-8	-4,969220E-8	-4,969276E-8	-4,969315E-8	-4,969350E-8	-4,969348E-8	-4,969332E-8	-4,969312E-8	-4,969257E-8	-4,969202E-8	-4,969179E-8	-4,969164E-8	-4,969134E-8	-4,969065E-8	-4,969007E-8	-4,968928E-8	-4,968732E-8	-4,968558E-8	-4,968490E-8	-4,968446E-8	-4,968427E-8	-4,968462E-8	-4,968479E-8	-4,968476E-8	-4,968409E-8	-4,968289E-8	-4,968233E-8	-4,968203E-8	-4,968204E-8	-4,968292E-8	-4,968349E-8	-4,968402E-8	-4,968452E-8	-4,968437E-8	-4,968413E-8	-4,968379E-8	-4,968290E-8	-4,968219E-8	-4,968187E-8	-4,968176E-8	-4,968214E-8	-4,968308E-8	-4,968350E-8	-4,968378E-8	-4,968388E-8	-4,968308E-8	-4,968248E-8	-4,968198E-8	-4,968152E-8	-4,968211E-8	-4,968266E-8	-4,968331E-8	-4,968447E-8	-4,968474E-8	-4,968446E-8	-4,968393E-8	-4,968273E-8	-4,968183E-8	-4,968170E-8	-4,968184E-8	-4,968266E-8	-4,968368E-8	-4,968399E-8	-4,968398E-8	-4,968356E-8	-4,968267E-8	-4,968221E-8	-4,968184E-8	-4,968155E-8	-4,968187E-8	-4,968233E-8	-4,968289E-8	-4,968400E-8	-4,968450E-8	-4,968434E-8	-4,968392E-8	-4,968268E-8	-4,968154E-8	-4,968130E-8	-4,968134E-8	-4,968211E-8	-4,968313E-8	-4,968349E-8	-4,968366E-8	-4,968315E-8	-4,968188E-8	-4,968128E-8	-4,968076E-8	-4,968035E-8	-4,968084E-8	-4,968131E-8	-4,968183E-8	-4,968275E-8	-4,968315E-8	-4,968314E-8	-4,968292E-8	-4,968224E-8	-4,968147E-8	-4,968121E-8	-4,968114E-8	-4,968162E-8	-4,968257E-8	-4,968297E-8	-4,968320E-8	-4,968281E-8	-4,968160E-8	-4,968095E-8	-4,968036E-8	-4,967989E-8	-4,968061E-8	-4,968126E-8	-4,968198E-8	-4,968300E-8	-4,968314E-8	-4,968288E-8	-4,968245E-8	-4,968165E-8	-4,968136E-8	-4,968147E-8	-4,968168E-8	-4,968241E-8	-4,968303E-8	-4,968318E-8	-4,968322E-8	-4,968302E-8	-4,968240E-8	-4,968193E-8	-4,968147E-8	-4,968092E-8	-4,968099E-8	-4,968137E-8	-4,968188E-8	-4,968286E-8	-4,968313E-8	-4,968291E-8	-4,968252E-8	-4,968170E-8	-4,968153E-8	-4,968179E-8	-4,968222E-8	-4,968334E-8	-4,968440E-8	-4,968459E-8	-4,968453E-8	-4,968405E-8	-4,968324E-8	-4,968301E-8	-4,968288E-8	-4,968314E-8	-4,968381E-8	-4,968425E-8	-4,968468E-8	-4,968522E-8	-4,968519E-8	-4,968501E-8	-4,968481E-8	-4,968423E-8	-4,968385E-8	-4,968391E-8	-4,968412E-8	-4,968512E-8	-4,968615E-8	-4,968645E-8	-4,968658E-8	-4,968598E-8	-4,968475E-8	-4,968425E-8	-4,968393E-8	-4,968384E-8	-4,968434E-8	-4,968469E-8	-4,968495E-8	-4,968490E-8	-4,968413E-8	-4,968358E-8	-4,968302E-8	-4,968213E-8	-4,968193E-8	-4,968209E-8	-4,968232E-8	-4,968291E-8	-4,968332E-8	-4,968343E-8	-4,968338E-8	-4,968279E-8	-4,968198E-8	-4,968159E-8	-4,968133E-8	-4,968132E-8	-4,968207E-8	-4,968258E-8	-4,968303E-8	-4,968361E-8	-4,968333E-8	-4,968293E-8	-4,968257E-8	-4,968208E-8	-4,968276E-8	-4,968358E-8	-4,968470E-8	-4,968750E-8	-4,968994E-8	-4,969084E-8	-4,969147E-8	-4,969236E-8	-4,969333E-8	-4,969403E-8	-4,969500E-8	-4,969730E-8	-4,969965E-8	-4,970070E-8	-4,970155E-8	-4,970275E-8	-4,970318E-8	-4,970314E-8	-4,970295E-8	-4,970223E-8	-4,970147E-8	-4,970121E-8	-4,970114E-8	-4,970122E-8	-4,970098E-8	-4,970058E-8	-4,969991E-8	-4,969805E-8	-4,969575E-8	-4,969480E-8	-4,969410E-8	-4,969328E-8	-4,969286E-8	-4,969258E-8	-4,969212E-8	-4,969061E-8	-4,968850E-8	-4,968736E-8	-4,968628E-8	-4,968453E-8	-4,968337E-8	-4,968296E-8	-4,968278E-8	-4,968252E-8	-4,968198E-8	-4,968157E-8	-4,968112E-8	-4,968024E-8	-4,967938E-8	-4,967914E-8	-4,967900E-8	-4,967905E-8	-4,967962E-8	-4,967999E-8	-4,968039E-8	-4,968064E-8	-4,968027E-8	-4,968001E-8	-4,967966E-8	-4,967922E-8	-4,967931E-8	-4,967962E-8	-4,968001E-8	-4,968048E-8	-4,968053E-8	-4,968037E-8	-4,968017E-8	-4,967965E-8	-4,967946E-8	-4,967957E-8	-4,967979E-8	-4,968047E-8	-4,968127E-8	-4,968165E-8	-4,968197E-8	-4,968226E-8	-4,968208E-8	-4,968190E-8	-4,968171E-8	-4,968147E-8	-4,968166E-8	-4,968196E-8	-4,968227E-8	-4,968285E-8	-4,968297E-8	-4,968271E-8	-4,968228E-8	-4,968128E-8	-4,968073E-8	-4,968069E-8	-4,968077E-8	-4,968152E-8	-4,968253E-8	-4,968281E-8	-4,968297E-8	-4,968274E-8	-4,968219E-8	-4,968190E-8	-4,968164E-8	-4,968158E-8	-4,968183E-8	-4,968197E-8	-4,968215E-8	-4,968251E-8	-4,968253E-8	-4,968235E-8	-4,968209E-8	-4,968153E-8	-4,968100E-8	-4,968084E-8	-4,968079E-8	-4,968127E-8	-4,968219E-8	-4,968265E-8	-4,968300E-8	-4,968313E-8	-4,968246E-8	-4,968194E-8	-4,968156E-8	-4,968136E-8	-4,968186E-8	-4,968234E-8	-4,968286E-8	-4,968354E-8	-4,968338E-8	-4,968305E-8	-4,968264E-8	-4,968177E-8	-4,968109E-8	-4,968095E-8	-4,968091E-8	-4,968129E-8	-4,968185E-8	-4,968208E-8	-4,968222E-8	-4,968225E-8	-4,968169E-8	-4,968130E-8	-4,968096E-8	-4,968063E-8	-4,968107E-8	-4,968159E-8	-4,968211E-8	-4,968302E-8	-4,968318E-8	-4,968291E-8	-4,968253E-8	-4,968172E-8	-4,968141E-8	-4,968154E-8	-4,968179E-8	-4,968242E-8	-4,968285E-8	-4,968289E-8	-4,968282E-8	-4,968223E-8	-4,968156E-8	-4,968123E-8	-4,968097E-8	-4,968072E-8	-4,968109E-8	-4,968157E-8	-4,968213E-8	-4,968320E-8	-4,968361E-8	-4,968347E-8	-4,968309E-8	-4,968204E-8	-4,968130E-8	-4,968120E-8	-4,968138E-8	-4,968212E-8	-4,968278E-8	-4,968290E-8	-4,968276E-8	-4,968184E-8	-4,968066E-8	-4,968012E-8	-4,967980E-8	-4,967980E-8	-4,968053E-8	-4,968105E-8	-4,968153E-8	-4,968210E-8	-4,968204E-8	-4,968196E-8	-4,968181E-8	-4,968139E-8	-4,968130E-8	-4,968141E-8	-4,968167E-8	-4,968253E-8	-4,968336E-8	-4,968357E-8	-4,968360E-8	-4,968324E-8	-4,968226E-8	-4,968174E-8	-4,968133E-8	-4,968102E-8	-4,968173E-8	-4,968227E-8	-4,968288E-8	-4,968388E-8	-4,968374E-8	-4,968330E-8	-4,968267E-8	-4,968155E-8	-4,968136E-8	-4,968159E-8	-4,968204E-8	-4,968300E-8	-4,968339E-8	-4,968332E-8	-4,968309E-8	-4,968230E-8	-4,968132E-8	-4,968096E-8	-4,968071E-8	-4,968059E-8	-4,968100E-8	-4,968127E-8	-4,968154E-8	-4,968184E-8	-4,968167E-8	-4,968141E-8	-4,968102E-8	-4,968028E-8	-4,968006E-8	-4,968030E-8	-4,968071E-8	-4,968176E-8	-4,968284E-8	-4,968303E-8	-4,968295E-8	-4,968212E-8	-4,968111E-8	-4,968083E-8	-4,968070E-8	-4,968112E-8	-4,968203E-8	-4,968237E-8	-4,968256E-8	-4,968246E-8	-4,968186E-8	-4,968146E-8	-4,968106E-8	-4,968063E-8	-4,968066E-8	-4,968086E-8	-4,968121E-8	-4,968227E-8	-4,968322E-8	-4,968335E-8	-4,968325E-8	-4,968254E-8	-4,968152E-8	-4,968111E-8	-4,968089E-8	-4,968122E-8	-4,968212E-8	-4,968254E-8	-4,968279E-8	-4,968257E-8	-4,968160E-8	-4,968100E-8	-4,968045E-8	-4,967992E-8	-4,968047E-8	-4,968107E-8	-4,968167E-8	-4,968287E-8	-4,968346E-8	-4,968346E-8	-4,968334E-8	-4,968288E-8	-4,968233E-8	-4,968216E-8	-4,968209E-8	-4,968235E-8	-4,968303E-8	-4,968339E-8	-4,968372E-8	-4,968382E-8	-4,968297E-8	-4,968237E-8	-4,968186E-8	-4,968122E-8	-4,968128E-8	-4,968156E-8	-4,968200E-8	-4,968305E-8	-4,968349E-8	-4,968336E-8	-4,968300E-8	-4,968200E-8	-4,968135E-8	-4,968136E-8	-4,968156E-8	-4,968235E-8	-4,968320E-8	-4,968349E-8	-4,968353E-8	-4,968321E-8	-4,968255E-8	-4,968222E-8	-4,968198E-8	-4,968160E-8	-4,968166E-8	-4,968192E-8	-4,968230E-8	-4,968301E-8	-4,968339E-8	-4,968340E-8	-4,968329E-8	-4,968261E-8	-4,968194E-8	-4,968174E-8	-4,968170E-8	-4,968212E-8	-4,968297E-8	-4,968336E-8	-4,968360E-8	-4,968359E-8	-4,968300E-8	-4,968254E-8	-4,968212E-8	-4,968161E-8	-4,968171E-8	-4,968190E-8	-4,968212E-8	-4,968253E-8	-4,968264E-8	-4,968258E-8	-4,968247E-8	-4,968219E-8	-4,968195E-8	-4,968188E-8	-4,968188E-8	-4,968231E-8	-4,968338E-8	-4,968403E-8	-4,968459E-8	-4,968518E-8	-4,968497E-8	-4,968468E-8	-4,968432E-8	-4,968381E-8	-4,968413E-8	-4,968448E-8	-4,968486E-8	-4,968548E-8	-4,968546E-8	-4,968531E-8	-4,968503E-8	-4,968430E-8	-4,968401E-8	-4,968400E-8	-4,968413E-8	-4,968448E-8	-4,968488E-8	-4,968502E-8	-4,968513E-8	-4,968522E-8	-4,968496E-8	-4,968479E-8	-4,968454E-8	-4,968408E-8	-4,968387E-8	-4,968384E-8	-4,968395E-8	-4,968422E-8	-4,968427E-8	-4,968413E-8	-4,968370E-8	-4,968278E-8	-4,968200E-8	-4,968187E-8	-4,968197E-8	-4,968265E-8	-4,968356E-8	-4,968383E-8	-4,968388E-8	-4,968347E-8	-4,968264E-8	-4,968240E-8	-4,968232E-8	-4,968263E-8	-4,968349E-8	-4,968395E-8	-4,968431E-8	-4,968449E-8	-4,968431E-8	-4,968407E-8	-4,968384E-8	-4,968340E-8	-4,968309E-8	-4,968306E-8	-4,968309E-8	-4,968340E-8	-4,968405E-8	-4,968428E-8	-4,968444E-8	-4,968431E-8	-4,968357E-8	-4,968321E-8	-4,968298E-8	-4,968325E-8	-4,968433E-8	-4,968492E-8	-4,968548E-8	-4,968611E-8	-4,968599E-8	-4,968566E-8	-4,968524E-8	-4,968462E-8	-4,968449E-8	-4,968462E-8	-4,968491E-8	-4,968566E-8	-4,968623E-8	-4,968630E-8	-4,968629E-8	-4,968601E-8	-4,968553E-8	-4,968532E-8	-4,968516E-8	-4,968527E-8	-4,968596E-8	-4,968647E-8	-4,968700E-8	-4,968771E-8	-4,968769E-8	-4,968735E-8	-4,968693E-8	-4,968607E-8	-4,968591E-8	-4,968609E-8	-4,968637E-8	-4,968711E-8	-4,968737E-8	-4,968724E-8	-4,968692E-8	-4,968598E-8	-4,968526E-8	-4,968518E-8	-4,968538E-8	-4,968643E-8	-4,968766E-8	-4,968818E-8	-4,968859E-8	-4,968904E-8	-4,968906E-8	-4,968899E-8	-4,968888E-8	-4,968874E-8	-4,968875E-8	-4,968889E-8	-4,968916E-8	-4,969010E-8	-4,969091E-8	-4,969101E-8	-4,969089E-8	-4,969014E-8	-4,968908E-8	-4,968864E-8	-4,968840E-8	-4,968854E-8	-4,968927E-8	-4,968970E-8	-4,968996E-8
-4,969392E-8	-4,969305E-8	-4,969277E-8	-4,969264E-8	-4,969269E-8	-4,969300E-8	-4,969314E-8	-4,969312E-8	-4,969256E-8	-4,969128E-8	-4,969036E-8	-4,968938E-8	-4,968738E-8	-4,968585E-8	-4,968521E-8	-4,968459E-8	-4,968339E-8	-4,968219E-8	-4,968152E-8	-4,968065E-8	-4,967874E-8	-4,967731E-8	-4,967681E-8	-4,967663E-8	-4,967691E-8	-4,967768E-8	-4,967795E-8	-4,967810E-8	-4,967814E-8	-4,967812E-8	-4,967816E-8	-4,967834E-8	-4,967928E-8	-4,968052E-8	-4,968109E-8	-4,968161E-8	-4,968232E-8	-4,968278E-8	-4,968294E-8	-4,968307E-8	-4,968325E-8	-4,968324E-8	-4,968315E-8	-4,968313E-8	-4,968340E-8	-4,968392E-8	-4,968417E-8	-4,968436E-8	-4,968443E-8	-4,968393E-8	-4,968351E-8	-4,968320E-8	-4,968302E-8	-4,968345E-8	-4,968381E-8	-4,968428E-8	-4,968495E-8	-4,968477E-8	-4,968441E-8	-4,968393E-8	-4,968302E-8	-4,968277E-8	-4,968294E-8	-4,968326E-8	-4,968407E-8	-4,968467E-8	-4,968474E-8	-4,968467E-8	-4,968429E-8	-4,968368E-8	-4,968348E-8	-4,968334E-8	-4,968339E-8	-4,968406E-8	-4,968459E-8	-4,968522E-8	-4,968627E-8	-4,968659E-8	-4,968643E-8	-4,968607E-8	-4,968513E-8	-4,968460E-8	-4,968467E-8	-4,968491E-8	-4,968573E-8	-4,968656E-8	-4,968673E-8	-4,968666E-8	-4,968584E-8	-4,968460E-8	-4,968410E-8	-4,968379E-8	-4,968385E-8	-4,968473E-8	-4,968529E-8	-4,968582E-8	-4,968640E-8	-4,968648E-8	-4,968622E-8	-4,968574E-8	-4,968473E-8	-4,968414E-8	-4,968409E-8	-4,968417E-8	-4,968497E-8	-4,968605E-8	-4,968634E-8	-4,968634E-8	-4,968552E-8	-4,968402E-8	-4,968326E-8	-4,968264E-8	-4,968239E-8	-4,968335E-8	-4,968405E-8	-4,968473E-8	-4,968565E-8	-4,968561E-8	-4,968515E-8	-4,968457E-8	-4,968357E-8	-4,968321E-8	-4,968329E-8	-4,968350E-8	-4,968421E-8	-4,968467E-8	-4,968473E-8	-4,968462E-8	-4,968403E-8	-4,968306E-8	-4,968249E-8	-4,968193E-8	-4,968139E-8	-4,968172E-8	-4,968221E-8	-4,968275E-8	-4,968375E-8	-4,968389E-8	-4,968355E-8	-4,968308E-8	-4,968203E-8	-4,968150E-8	-4,968168E-8	-4,968212E-8	-4,968351E-8	-4,968447E-8	-4,968464E-8	-4,968467E-8	-4,968411E-8	-4,968301E-8	-4,968257E-8	-4,968226E-8	-4,968225E-8	-4,968291E-8	-4,968340E-8	-4,968381E-8	-4,968429E-8	-4,968409E-8	-4,968372E-8	-4,968329E-8	-4,968262E-8	-4,968246E-8	-4,968261E-8	-4,968291E-8	-4,968392E-8	-4,968469E-8	-4,968478E-8	-4,968470E-8	-4,968391E-8	-4,968287E-8	-4,968258E-8	-4,968257E-8	-4,968320E-8	-4,968413E-8	-4,968446E-8	-4,968458E-8	-4,968446E-8	-4,968373E-8	-4,968318E-8	-4,968266E-8	-4,968189E-8	-4,968185E-8	-4,968211E-8	-4,968249E-8	-4,968337E-8	-4,968406E-8	-4,968424E-8	-4,968422E-8	-4,968362E-8	-4,968265E-8	-4,968220E-8	-4,968196E-8	-4,968210E-8	-4,968299E-8	-4,968350E-8	-4,968394E-8	-4,968416E-8	-4,968324E-8	-4,968252E-8	-4,968173E-8	-4,968041E-8	-4,968023E-8	-4,968057E-8	-4,968116E-8	-4,968245E-8	-4,968307E-8	-4,968302E-8	-4,968274E-8	-4,968186E-8	-4,968110E-8	-4,968089E-8	-4,968087E-8	-4,968129E-8	-4,968221E-8	-4,968262E-8	-4,968301E-8	-4,968335E-8	-4,968289E-8	-4,968240E-8	-4,968177E-8	-4,968047E-8	-4,968000E-8	-4,968014E-8	-4,968060E-8	-4,968203E-8	-4,968316E-8	-4,968329E-8	-4,968316E-8	-4,968220E-8	-4,968087E-8	-4,968054E-8	-4,968052E-8	-4,968138E-8	-4,968295E-8	-4,968367E-8	-4,968426E-8	-4,968456E-8	-4,968381E-8	-4,968324E-8	-4,968260E-8	-4,968151E-8	-4,968111E-8	-4,968129E-8	-4,968176E-8	-4,968280E-8	-4,968367E-8	-4,968387E-8	-4,968378E-8	-4,968303E-8	-4,968197E-8	-4,968155E-8	-4,968129E-8	-4,968135E-8	-4,968240E-8	-4,968309E-8	-4,968381E-8	-4,968460E-8	-4,968437E-8	-4,968384E-8	-4,968318E-8	-4,968194E-8	-4,968146E-8	-4,968164E-8	-4,968204E-8	-4,968290E-8	-4,968323E-8	-4,968302E-8	-4,968260E-8	-4,968157E-8	-4,968066E-8	-4,968041E-8	-4,968032E-8	-4,968074E-8	-4,968178E-8	-4,968235E-8	-4,968292E-8	-4,968349E-8	-4,968326E-8	-4,968288E-8	-4,968238E-8	-4,968143E-8	-4,968109E-8	-4,968120E-8	-4,968149E-8	-4,968249E-8	-4,968309E-8	-4,968298E-8	-4,968265E-8	-4,968160E-8	-4,968056E-8	-4,968029E-8	-4,968024E-8	-4,968091E-8	-4,968215E-8	-4,968268E-8	-4,968311E-8	-4,968351E-8	-4,968325E-8	-4,968292E-8	-4,968259E-8	-4,968217E-8	-4,968231E-8	-4,968259E-8	-4,968293E-8	-4,968370E-8	-4,968426E-8	-4,968430E-8	-4,968417E-8	-4,968340E-8	-4,968233E-8	-4,968202E-8	-4,968198E-8	-4,968255E-8	-4,968382E-8	-4,968456E-8	-4,968524E-8	-4,968569E-8	-4,968486E-8	-4,968418E-8	-4,968360E-8	-4,968310E-8	-4,968358E-8	-4,968419E-8	-4,968486E-8	-4,968587E-8	-4,968587E-8	-4,968555E-8	-4,968510E-8	-4,968411E-8	-4,968363E-8	-4,968361E-8	-4,968369E-8	-4,968411E-8	-4,968474E-8	-4,968506E-8	-4,968524E-8	-4,968528E-8	-4,968490E-8	-4,968454E-8	-4,968415E-8	-4,968368E-8	-4,968410E-8	-4,968470E-8	-4,968543E-8	-4,968691E-8	-4,968798E-8	-4,968809E-8	-4,968792E-8	-4,968707E-8	-4,968674E-8	-4,968689E-8	-4,968742E-8	-4,968913E-8	-4,969080E-8	-4,969142E-8	-4,969184E-8	-4,969197E-8	-4,969153E-8	-4,969128E-8	-4,969115E-8	-4,969135E-8	-4,969207E-8	-4,969248E-8	-4,969292E-8	-4,969361E-8	-4,969353E-8	-4,969321E-8	-4,969259E-8	-4,969101E-8	-4,968937E-8	-4,968862E-8	-4,968807E-8	-4,968744E-8	-4,968723E-8	-4,968702E-8	-4,968661E-8	-4,968530E-8	-4,968353E-8	-4,968269E-8	-4,968206E-8	-4,968154E-8	-4,968199E-8	-4,968239E-8	-4,968283E-8	-4,968352E-8	-4,968362E-8	-4,968354E-8	-4,968337E-8	-4,968275E-8	-4,968224E-8	-4,968221E-8	-4,968238E-8	-4,968312E-8	-4,968408E-8	-4,968446E-8	-4,968466E-8	-4,968448E-8	-4,968339E-8	-4,968272E-8	-4,968212E-8	-4,968144E-8	-4,968181E-8	-4,968240E-8	-4,968307E-8	-4,968410E-8	-4,968415E-8	-4,968382E-8	-4,968331E-8	-4,968228E-8	-4,968194E-8	-4,968209E-8	-4,968245E-8	-4,968334E-8	-4,968401E-8	-4,968411E-8	-4,968411E-8	-4,968370E-8	-4,968316E-8	-4,968290E-8	-4,968260E-8	-4,968212E-8	-4,968220E-8	-4,968234E-8	-4,968256E-8	-4,968291E-8	-4,968301E-8	-4,968287E-8	-4,968251E-8	-4,968147E-8	-4,968098E-8	-4,968109E-8	-4,968141E-8	-4,968241E-8	-4,968332E-8	-4,968352E-8	-4,968353E-8	-4,968284E-8	-4,968176E-8	-4,968125E-8	-4,968091E-8	-4,968083E-8	-4,968131E-8	-4,968155E-8	-4,968175E-8	-4,968184E-8	-4,968148E-8	-4,968110E-8	-4,968070E-8	-4,968016E-8	-4,968011E-8	-4,968027E-8	-4,968054E-8	-4,968140E-8	-4,968232E-8	-4,968254E-8	-4,968260E-8	-4,968240E-8	-4,968175E-8	-4,968141E-8	-4,968119E-8	-4,968126E-8	-4,968191E-8	-4,968229E-8	-4,968260E-8	-4,968254E-8	-4,968168E-8	-4,968112E-8	-4,968060E-8	-4,968016E-8	-4,968054E-8	-4,968101E-8	-4,968154E-8	-4,968242E-8	-4,968280E-8	-4,968281E-8	-4,968280E-8	-4,968259E-8	-4,968228E-8	-4,968215E-8	-4,968208E-8	-4,968213E-8	-4,968247E-8	-4,968278E-8	-4,968307E-8	-4,968327E-8	-4,968275E-8	-4,968221E-8	-4,968166E-8	-4,968083E-8	-4,968085E-8	-4,968124E-8	-4,968180E-8	-4,968303E-8	-4,968382E-8	-4,968387E-8	-4,968368E-8	-4,968270E-8	-4,968197E-8	-4,968190E-8	-4,968203E-8	-4,968297E-8	-4,968416E-8	-4,968456E-8	-4,968472E-8	-4,968458E-8	-4,968403E-8	-4,968370E-8	-4,968339E-8	-4,968295E-8	-4,968307E-8	-4,968333E-8	-4,968367E-8	-4,968445E-8	-4,968496E-8	-4,968498E-8	-4,968480E-8	-4,968403E-8	-4,968324E-8	-4,968301E-8	-4,968300E-8	-4,968354E-8	-4,968462E-8	-4,968510E-8	-4,968534E-8	-4,968516E-8	-4,968412E-8	-4,968348E-8	-4,968292E-8	-4,968230E-8	-4,968243E-8	-4,968268E-8	-4,968298E-8	-4,968339E-8	-4,968318E-8	-4,968287E-8	-4,968248E-8	-4,968167E-8	-4,968110E-8	-4,968095E-8	-4,968090E-8	-4,968131E-8	-4,968216E-8	-4,968260E-8	-4,968291E-8	-4,968302E-8	-4,968245E-8	-4,968211E-8	-4,968177E-8	-4,968170E-8	-4,968257E-8	-4,968322E-8	-4,968399E-8	-4,968536E-8	-4,968617E-8	-4,968638E-8	-4,968649E-8	-4,968681E-8	-4,968793E-8	-4,968888E-8	-4,969003E-8	-4,969264E-8	-4,969518E-8	-4,969634E-8	-4,969739E-8	-4,969913E-8	-4,970029E-8	-4,970075E-8	-4,970114E-8	-4,970181E-8	-4,970283E-8	-4,970338E-8	-4,970390E-8	-4,970448E-8	-4,970412E-8	-4,970354E-8	-4,970279E-8	-4,970081E-8	-4,969900E-8	-4,969833E-8	-4,969777E-8	-4,969694E-8	-4,969633E-8	-4,969577E-8	-4,969503E-8	-4,969299E-8	-4,969075E-8	-4,968972E-8	-4,968882E-8	-4,968757E-8	-4,968710E-8	-4,968693E-8	-4,968664E-8	-4,968560E-8	-4,968413E-8	-4,968327E-8	-4,968239E-8	-4,968098E-8	-4,967990E-8	-4,967954E-8	-4,967929E-8	-4,967904E-8	-4,967933E-8	-4,967949E-8	-4,967959E-8	-4,967936E-8	-4,967832E-8	-4,967777E-8	-4,967740E-8	-4,967741E-8	-4,967838E-8	-4,967905E-8	-4,967976E-8	-4,968093E-8	-4,968110E-8	-4,968071E-8	-4,968024E-8	-4,967936E-8	-4,967899E-8	-4,967914E-8	-4,967944E-8	-4,968039E-8	-4,968116E-8	-4,968127E-8	-4,968129E-8	-4,968101E-8	-4,968054E-8	-4,968026E-8	-4,968007E-8	-4,968008E-8	-4,968097E-8	-4,968169E-8	-4,968243E-8	-4,968357E-8	-4,968394E-8	-4,968374E-8	-4,968330E-8	-4,968214E-8	-4,968153E-8	-4,968158E-8	-4,968190E-8	-4,968292E-8	-4,968356E-8	-4,968364E-8	-4,968355E-8	-4,968277E-8	-4,968159E-8	-4,968113E-8	-4,968089E-8	-4,968096E-8	-4,968148E-8	-4,968184E-8	-4,968220E-8	-4,968271E-8	-4,968293E-8	-4,968286E-8	-4,968265E-8	-4,968183E-8	-4,968099E-8	-4,968084E-8	-4,968087E-8	-4,968146E-8	-4,968243E-8	-4,968272E-8	-4,968272E-8	-4,968187E-8	-4,968055E-8	-4,967999E-8	-4,967958E-8	-4,967968E-8	-4,968087E-8	-4,968156E-8	-4,968212E-8	-4,968252E-8	-4,968213E-8	-4,968167E-8	-4,968120E-8	-4,968064E-8	-4,968058E-8	-4,968075E-8	-4,968104E-8	-4,968169E-8	-4,968222E-8	-4,968232E-8	-4,968227E-8	-4,968181E-8	-4,968101E-8	-4,968052E-8	-4,968013E-8	-4,968000E-8	-4,968054E-8	-4,968106E-8	-4,968156E-8	-4,968211E-8	-4,968195E-8	-4,968163E-8	-4,968122E-8	-4,968070E-8	-4,968093E-8	-4,968132E-8	-4,968187E-8	-4,968311E-8	-4,968372E-8	-4,968370E-8	-4,968342E-8	-4,968245E-8	-4,968167E-8	-4,968149E-8	-4,968146E-8	-4,968193E-8	-4,968274E-8	-4,968311E-8	-4,968335E-8	-4,968330E-8	-4,968260E-8	-4,968213E-8	-4,968170E-8	-4,968111E-8	-4,968117E-8	-4,968148E-8	-4,968200E-8	-4,968324E-8	-4,968395E-8	-4,968400E-8	-4,968384E-8	-4,968277E-8	-4,968137E-8	-4,968091E-8	-4,968071E-8	-4,968104E-8	-4,968174E-8	-4,968201E-8	-4,968209E-8	-4,968165E-8	-4,968052E-8	-4,968000E-8	-4,967966E-8	-4,967954E-8	-4,968010E-8	-4,968053E-8	-4,968097E-8	-4,968157E-8	-4,968194E-8	-4,968199E-8	-4,968194E-8	-4,968156E-8	-4,968113E-8	-4,968104E-8	-4,968107E-8	-4,968163E-8	-4,968274E-8	-4,968329E-8	-4,968368E-8	-4,968371E-8	-4,968262E-8	-4,968189E-8	-4,968118E-8	-4,968040E-8	-4,968085E-8	-4,968143E-8	-4,968206E-8	-4,968313E-8	-4,968327E-8	-4,968295E-8	-4,968244E-8	-4,968134E-8	-4,968085E-8	-4,968089E-8	-4,968113E-8	-4,968200E-8	-4,968274E-8	-4,968294E-8	-4,968298E-8	-4,968260E-8	-4,968179E-8	-4,968135E-8	-4,968089E-8	-4,968014E-8	-4,968000E-8	-4,968015E-8	-4,968052E-8	-4,968155E-8	-4,968203E-8	-4,968191E-8	-4,968157E-8	-4,968054E-8	-4,967979E-8	-4,967980E-8	-4,968014E-8	-4,968141E-8	-4,968277E-8	-4,968324E-8	-4,968346E-8	-4,968322E-8	-4,968218E-8	-4,968161E-8	-4,968115E-8	-4,968071E-8	-4,968088E-8	-4,968122E-8	-4,968161E-8	-4,968223E-8	-4,968224E-8	-4,968210E-8	-4,968184E-8	-4,968126E-8	-4,968075E-8	-4,968069E-8	-4,968076E-8	-4,968125E-8	-4,968199E-8	-4,968237E-8	-4,968265E-8	-4,968271E-8	-4,968199E-8	-4,968154E-8	-4,968116E-8	-4,968075E-8	-4,968097E-8	-4,968129E-8	-4,968161E-8	-4,968183E-8	-4,968165E-8	-4,968142E-8	-4,968113E-8	-4,968056E-8	-4,968045E-8	-4,968062E-8	-4,968093E-8	-4,968169E-8	-4,968248E-8	-4,968285E-8	-4,968304E-8	-4,968311E-8	-4,968283E-8	-4,968258E-8	-4,968231E-8	-4,968192E-8	-4,968215E-8	-4,968243E-8	-4,968276E-8	-4,968312E-8	-4,968261E-8	-4,968205E-8	-4,968145E-8	-4,968044E-8	-4,968025E-8	-4,968049E-8	-4,968090E-8	-4,968208E-8	-4,968285E-8	-4,968278E-8	-4,968258E-8	-4,968171E-8	-4,968103E-8	-4,968095E-8	-4,968105E-8	-4,968178E-8	-4,968270E-8	-4,968306E-8	-4,968335E-8	-4,968348E-8	-4,968314E-8	-4,968285E-8	-4,968241E-8	-4,968153E-8	-4,968114E-8	-4,968114E-8	-4,968145E-8	-4,968251E-8	-4,968355E-8	-4,968383E-8	-4,968382E-8	-4,968306E-8	-4,968176E-8	-4,968122E-8	-4,968101E-8	-4,968151E-8	-4,968283E-8	-4,968355E-8	-4,968411E-8	-4,968441E-8	-4,968337E-8	-4,968251E-8	-4,968170E-8	-4,968060E-8	-4,968050E-8	-4,968082E-8	-4,968134E-8	-4,968270E-8	-4,968367E-8	-4,968382E-8	-4,968373E-8	-4,968313E-8	-4,968215E-8	-4,968175E-8	-4,968158E-8	-4,968185E-8	-4,968308E-8	-4,968397E-8	-4,968488E-8	-4,968604E-8	-4,968586E-8	-4,968533E-8	-4,968468E-8	-4,968343E-8	-4,968307E-8	-4,968335E-8	-4,968383E-8	-4,968497E-8	-4,968571E-8	-4,968571E-8	-4,968534E-8	-4,968404E-8	-4,968290E-8	-4,968263E-8	-4,968255E-8	-4,968294E-8	-4,968387E-8	-4,968439E-8	-4,968484E-8	-4,968527E-8	-4,968487E-8	-4,968436E-8	-4,968371E-8	-4,968243E-8	-4,968193E-8	-4,968212E-8	-4,968260E-8	-4,968393E-8	-4,968489E-8	-4,968493E-8	-4,968463E-8	-4,968325E-8	-4,968174E-8	-4,968126E-8	-4,968106E-8	-4,968179E-8	-4,968327E-8	-4,968394E-8	-4,968441E-8	-4,968478E-8	-4,968447E-8	-4,968417E-8	-4,968389E-8	-4,968340E-8	-4,968344E-8	-4,968367E-8	-4,968400E-8	-4,968483E-8	-4,968563E-8	-4,968585E-8	-4,968589E-8	-4,968538E-8	-4,968422E-8	-4,968366E-8	-4,968331E-8	-4,968336E-8	-4,968445E-8	-4,968513E-8	-4,968568E-8	-4,968609E-8	-4,968530E-8	-4,968468E-8	-4,968411E-8	-4,968375E-8	-4,968433E-8	-4,968495E-8	-4,968565E-8	-4,968692E-8	-4,968727E-8	-4,968712E-8	-4,968684E-8	-4,968594E-8	-4,968501E-8	-4,968472E-8	-4,968464E-8	-4,968502E-8	-4,968580E-8	-4,968613E-8	-4,968639E-8	-4,968647E-8	-4,968615E-8	-4,968585E-8	-4,968550E-8	-4,968490E-8	-4,968482E-8	-4,968511E-8	-4,968561E-8	-4,968671E-8	-4,968728E-8	-4,968723E-8	-4,968693E-8	-4,968575E-8	-4,968484E-8	-4,968475E-8	-4,968493E-8	-4,968594E-8	-4,968711E-8	-4,968749E-8	-4,968769E-8	-4,968752E-8	-4,968693E-8	-4,968665E-8	-4,968645E-8	-4,968654E-8	-4,968728E-8	-4,968787E-8	-4,968857E-8	-4,969010E-8	-4,969121E-8	-4,969134E-8	-4,969131E-8	-4,969075E-8	-4,969006E-8	-4,968995E-8	-4,969002E-8	-4,969076E-8	-4,969180E-8	-4,969218E-8	-4,969231E-8	-4,969167E-8	-4,969030E-8	-4,968958E-8	-4,968896E-8
-4,969356E-8	-4,969383E-8	-4,969380E-8	-4,969357E-8	-4,969273E-8	-4,969175E-8	-4,969133E-8	-4,969100E-8	-4,969041E-8	-4,968958E-8	-4,968913E-8	-4,968862E-8	-4,968740E-8	-4,968578E-8	-4,968490E-8	-4,968400E-8	-4,968225E-8	-4,968076E-8	-4,968016E-8	-4,967973E-8	-4,967922E-8	-4,967884E-8	-4,967860E-8	-4,967830E-8	-4,967741E-8	-4,967647E-8	-4,967622E-8	-4,967617E-8	-4,967665E-8	-4,967769E-8	-4,967828E-8	-4,967881E-8	-4,967957E-8	-4,968021E-8	-4,968056E-8	-4,968084E-8	-4,968135E-8	-4,968213E-8	-4,968255E-8	-4,968298E-8	-4,968379E-8	-4,968446E-8	-4,968465E-8	-4,968470E-8	-4,968440E-8	-4,968386E-8	-4,968363E-8	-4,968347E-8	-4,968334E-8	-4,968391E-8	-4,968427E-8	-4,968462E-8	-4,968487E-8	-4,968437E-8	-4,968394E-8	-4,968346E-8	-4,968290E-8	-4,968312E-8	-4,968355E-8	-4,968409E-8	-4,968505E-8	-4,968548E-8	-4,968540E-8	-4,968524E-8	-4,968474E-8	-4,968411E-8	-4,968388E-8	-4,968366E-8	-4,968353E-8	-4,968372E-8	-4,968394E-8	-4,968427E-8	-4,968501E-8	-4,968526E-8	-4,968511E-8	-4,968484E-8	-4,968428E-8	-4,968403E-8	-4,968413E-8	-4,968444E-8	-4,968538E-8	-4,968622E-8	-4,968638E-8	-4,968635E-8	-4,968582E-8	-4,968491E-8	-4,968453E-8	-4,968424E-8	-4,968425E-8	-4,968479E-8	-4,968509E-8	-4,968532E-8	-4,968528E-8	-4,968462E-8	-4,968423E-8	-4,968387E-8	-4,968344E-8	-4,968336E-8	-4,968351E-8	-4,968378E-8	-4,968450E-8	-4,968497E-8	-4,968499E-8	-4,968497E-8	-4,968470E-8	-4,968411E-8	-4,968381E-8	-4,968363E-8	-4,968359E-8	-4,968377E-8	-4,968392E-8	-4,968405E-8	-4,968403E-8	-4,968346E-8	-4,968305E-8	-4,968266E-8	-4,968227E-8	-4,968240E-8	-4,968267E-8	-4,968298E-8	-4,968365E-8	-4,968399E-8	-4,968409E-8	-4,968415E-8	-4,968408E-8	-4,968384E-8	-4,968370E-8	-4,968357E-8	-4,968338E-8	-4,968354E-8	-4,968380E-8	-4,968405E-8	-4,968417E-8	-4,968367E-8	-4,968318E-8	-4,968266E-8	-4,968181E-8	-4,968178E-8	-4,968209E-8	-4,968250E-8	-4,968343E-8	-4,968383E-8	-4,968373E-8	-4,968346E-8	-4,968269E-8	-4,968234E-8	-4,968235E-8	-4,968249E-8	-4,968309E-8	-4,968377E-8	-4,968400E-8	-4,968411E-8	-4,968415E-8	-4,968388E-8	-4,968363E-8	-4,968342E-8	-4,968289E-8	-4,968236E-8	-4,968219E-8	-4,968211E-8	-4,968238E-8	-4,968296E-8	-4,968326E-8	-4,968341E-8	-4,968301E-8	-4,968219E-8	-4,968201E-8	-4,968203E-8	-4,968278E-8	-4,968381E-8	-4,968406E-8	-4,968406E-8	-4,968346E-8	-4,968233E-8	-4,968182E-8	-4,968148E-8	-4,968167E-8	-4,968244E-8	-4,968271E-8	-4,968280E-8	-4,968269E-8	-4,968226E-8	-4,968201E-8	-4,968175E-8	-4,968130E-8	-4,968104E-8	-4,968102E-8	-4,968112E-8	-4,968154E-8	-4,968235E-8	-4,968282E-8	-4,968321E-8	-4,968340E-8	-4,968289E-8	-4,968245E-8	-4,968199E-8	-4,968132E-8	-4,968144E-8	-4,968174E-8	-4,968216E-8	-4,968301E-8	-4,968329E-8	-4,968318E-8	-4,968285E-8	-4,968184E-8	-4,968097E-8	-4,968079E-8	-4,968076E-8	-4,968118E-8	-4,968211E-8	-4,968256E-8	-4,968294E-8	-4,968344E-8	-4,968340E-8	-4,968314E-8	-4,968275E-8	-4,968186E-8	-4,968168E-8	-4,968188E-8	-4,968227E-8	-4,968322E-8	-4,968367E-8	-4,968349E-8	-4,968300E-8	-4,968172E-8	-4,968068E-8	-4,968047E-8	-4,968055E-8	-4,968140E-8	-4,968238E-8	-4,968272E-8	-4,968287E-8	-4,968283E-8	-4,968230E-8	-4,968203E-8	-4,968184E-8	-4,968174E-8	-4,968199E-8	-4,968219E-8	-4,968239E-8	-4,968281E-8	-4,968290E-8	-4,968288E-8	-4,968281E-8	-4,968249E-8	-4,968155E-8	-4,968100E-8	-4,968049E-8	-4,968019E-8	-4,968085E-8	-4,968133E-8	-4,968179E-8	-4,968236E-8	-4,968202E-8	-4,968159E-8	-4,968111E-8	-4,968065E-8	-4,968101E-8	-4,968151E-8	-4,968211E-8	-4,968317E-8	-4,968340E-8	-4,968310E-8	-4,968264E-8	-4,968149E-8	-4,968076E-8	-4,968070E-8	-4,968080E-8	-4,968134E-8	-4,968190E-8	-4,968203E-8	-4,968206E-8	-4,968195E-8	-4,968159E-8	-4,968135E-8	-4,968111E-8	-4,968079E-8	-4,968097E-8	-4,968138E-8	-4,968187E-8	-4,968279E-8	-4,968323E-8	-4,968314E-8	-4,968295E-8	-4,968237E-8	-4,968187E-8	-4,968176E-8	-4,968174E-8	-4,968205E-8	-4,968264E-8	-4,968287E-8	-4,968298E-8	-4,968274E-8	-4,968214E-8	-4,968174E-8	-4,968143E-8	-4,968125E-8	-4,968168E-8	-4,968213E-8	-4,968262E-8	-4,968358E-8	-4,968415E-8	-4,968416E-8	-4,968395E-8	-4,968333E-8	-4,968278E-8	-4,968267E-8	-4,968275E-8	-4,968348E-8	-4,968441E-8	-4,968465E-8	-4,968466E-8	-4,968409E-8	-4,968300E-8	-4,968244E-8	-4,968204E-8	-4,968201E-8	-4,968274E-8	-4,968328E-8	-4,968380E-8	-4,968458E-8	-4,968474E-8	-4,968457E-8	-4,968431E-8	-4,968363E-8	-4,968327E-8	-4,968321E-8	-4,968324E-8	-4,968374E-8	-4,968437E-8	-4,968463E-8	-4,968473E-8	-4,968454E-8	-4,968372E-8	-4,968311E-8	-4,968258E-8	-4,968211E-8	-4,968254E-8	-4,968313E-8	-4,968380E-8	-4,968503E-8	-4,968548E-8	-4,968536E-8	-4,968510E-8	-4,968437E-8	-4,968422E-8	-4,968451E-8	-4,968505E-8	-4,968668E-8	-4,968843E-8	-4,968912E-8	-4,968962E-8	-4,968994E-8	-4,968977E-8	-4,968977E-8	-4,968988E-8	-4,969039E-8	-4,969139E-8	-4,969199E-8	-4,969254E-8	-4,969342E-8	-4,969370E-8	-4,969361E-8	-4,969337E-8	-4,969249E-8	-4,969151E-8	-4,969108E-8	-4,969074E-8	-4,969034E-8	-4,969004E-8	-4,968976E-8	-4,968931E-8	-4,968800E-8	-4,968638E-8	-4,968554E-8	-4,968483E-8	-4,968381E-8	-4,968364E-8	-4,968368E-8	-4,968371E-8	-4,968361E-8	-4,968315E-8	-4,968281E-8	-4,968237E-8	-4,968170E-8	-4,968147E-8	-4,968147E-8	-4,968158E-8	-4,968220E-8	-4,968312E-8	-4,968355E-8	-4,968387E-8	-4,968389E-8	-4,968329E-8	-4,968287E-8	-4,968256E-8	-4,968240E-8	-4,968282E-8	-4,968321E-8	-4,968355E-8	-4,968396E-8	-4,968354E-8	-4,968311E-8	-4,968262E-8	-4,968181E-8	-4,968152E-8	-4,968157E-8	-4,968179E-8	-4,968243E-8	-4,968276E-8	-4,968287E-8	-4,968292E-8	-4,968303E-8	-4,968292E-8	-4,968286E-8	-4,968282E-8	-4,968271E-8	-4,968275E-8	-4,968282E-8	-4,968297E-8	-4,968335E-8	-4,968343E-8	-4,968322E-8	-4,968281E-8	-4,968175E-8	-4,968076E-8	-4,968062E-8	-4,968075E-8	-4,968164E-8	-4,968268E-8	-4,968295E-8	-4,968298E-8	-4,968253E-8	-4,968177E-8	-4,968153E-8	-4,968143E-8	-4,968156E-8	-4,968210E-8	-4,968237E-8	-4,968253E-8	-4,968251E-8	-4,968221E-8	-4,968201E-8	-4,968182E-8	-4,968138E-8	-4,968083E-8	-4,968063E-8	-4,968059E-8	-4,968073E-8	-4,968115E-8	-4,968146E-8	-4,968164E-8	-4,968162E-8	-4,968101E-8	-4,968067E-8	-4,968041E-8	-4,968033E-8	-4,968105E-8	-4,968157E-8	-4,968208E-8	-4,968296E-8	-4,968300E-8	-4,968271E-8	-4,968229E-8	-4,968154E-8	-4,968125E-8	-4,968124E-8	-4,968127E-8	-4,968146E-8	-4,968176E-8	-4,968180E-8	-4,968184E-8	-4,968180E-8	-4,968162E-8	-4,968146E-8	-4,968132E-8	-4,968114E-8	-4,968130E-8	-4,968155E-8	-4,968189E-8	-4,968253E-8	-4,968272E-8	-4,968259E-8	-4,968237E-8	-4,968184E-8	-4,968146E-8	-4,968142E-8	-4,968145E-8	-4,968182E-8	-4,968204E-8	-4,968197E-8	-4,968184E-8	-4,968145E-8	-4,968119E-8	-4,968118E-8	-4,968133E-8	-4,968190E-8	-4,968250E-8	-4,968277E-8	-4,968305E-8	-4,968351E-8	-4,968368E-8	-4,968363E-8	-4,968359E-8	-4,968352E-8	-4,968354E-8	-4,968371E-8	-4,968395E-8	-4,968464E-8	-4,968512E-8	-4,968523E-8	-4,968519E-8	-4,968462E-8	-4,968383E-8	-4,968359E-8	-4,968350E-8	-4,968397E-8	-4,968492E-8	-4,968533E-8	-4,968555E-8	-4,968544E-8	-4,968462E-8	-4,968416E-8	-4,968382E-8	-4,968353E-8	-4,968389E-8	-4,968424E-8	-4,968457E-8	-4,968486E-8	-4,968453E-8	-4,968422E-8	-4,968378E-8	-4,968288E-8	-4,968219E-8	-4,968196E-8	-4,968186E-8	-4,968196E-8	-4,968230E-8	-4,968252E-8	-4,968265E-8	-4,968268E-8	-4,968221E-8	-4,968177E-8	-4,968133E-8	-4,968076E-8	-4,968112E-8	-4,968159E-8	-4,968215E-8	-4,968338E-8	-4,968401E-8	-4,968403E-8	-4,968394E-8	-4,968383E-8	-4,968428E-8	-4,968483E-8	-4,968556E-8	-4,968734E-8	-4,968932E-8	-4,969023E-8	-4,969100E-8	-4,969255E-8	-4,969395E-8	-4,969466E-8	-4,969536E-8	-4,969702E-8	-4,969903E-8	-4,970008E-8	-4,970113E-8	-4,970294E-8	-4,970400E-8	-4,970415E-8	-4,970406E-8	-4,970353E-8	-4,970272E-8	-4,970246E-8	-4,970225E-8	-4,970179E-8	-4,970089E-8	-4,970020E-8	-4,969935E-8	-4,969726E-8	-4,969497E-8	-4,969395E-8	-4,969312E-8	-4,969193E-8	-4,969096E-8	-4,969046E-8	-4,968983E-8	-4,968838E-8	-4,968700E-8	-4,968643E-8	-4,968584E-8	-4,968476E-8	-4,968379E-8	-4,968344E-8	-4,968314E-8	-4,968278E-8	-4,968247E-8	-4,968227E-8	-4,968197E-8	-4,968108E-8	-4,968000E-8	-4,967957E-8	-4,967930E-8	-4,967921E-8	-4,967976E-8	-4,968019E-8	-4,968054E-8	-4,968075E-8	-4,968035E-8	-4,968000E-8	-4,967961E-8	-4,967939E-8	-4,967995E-8	-4,968040E-8	-4,968092E-8	-4,968179E-8	-4,968198E-8	-4,968190E-8	-4,968167E-8	-4,968104E-8	-4,968070E-8	-4,968065E-8	-4,968064E-8	-4,968087E-8	-4,968139E-8	-4,968161E-8	-4,968181E-8	-4,968204E-8	-4,968193E-8	-4,968175E-8	-4,968149E-8	-4,968119E-8	-4,968133E-8	-4,968164E-8	-4,968210E-8	-4,968314E-8	-4,968378E-8	-4,968378E-8	-4,968356E-8	-4,968258E-8	-4,968158E-8	-4,968134E-8	-4,968129E-8	-4,968181E-8	-4,968255E-8	-4,968279E-8	-4,968288E-8	-4,968250E-8	-4,968172E-8	-4,968133E-8	-4,968100E-8	-4,968080E-8	-4,968098E-8	-4,968129E-8	-4,968167E-8	-4,968243E-8	-4,968303E-8	-4,968305E-8	-4,968300E-8	-4,968239E-8	-4,968152E-8	-4,968118E-8	-4,968108E-8	-4,968146E-8	-4,968256E-8	-4,968317E-8	-4,968366E-8	-4,968371E-8	-4,968271E-8	-4,968203E-8	-4,968143E-8	-4,968089E-8	-4,968137E-8	-4,968183E-8	-4,968237E-8	-4,968330E-8	-4,968355E-8	-4,968347E-8	-4,968334E-8	-4,968286E-8	-4,968242E-8	-4,968221E-8	-4,968200E-8	-4,968191E-8	-4,968238E-8	-4,968277E-8	-4,968318E-8	-4,968348E-8	-4,968284E-8	-4,968221E-8	-4,968155E-8	-4,968042E-8	-4,968034E-8	-4,968082E-8	-4,968147E-8	-4,968299E-8	-4,968383E-8	-4,968384E-8	-4,968353E-8	-4,968221E-8	-4,968114E-8	-4,968095E-8	-4,968103E-8	-4,968200E-8	-4,968331E-8	-4,968378E-8	-4,968399E-8	-4,968388E-8	-4,968312E-8	-4,968259E-8	-4,968209E-8	-4,968121E-8	-4,968087E-8	-4,968094E-8	-4,968120E-8	-4,968213E-8	-4,968289E-8	-4,968296E-8	-4,968278E-8	-4,968179E-8	-4,968072E-8	-4,968038E-8	-4,968035E-8	-4,968097E-8	-4,968212E-8	-4,968268E-8	-4,968303E-8	-4,968307E-8	-4,968209E-8	-4,968145E-8	-4,968087E-8	-4,968015E-8	-4,968022E-8	-4,968053E-8	-4,968100E-8	-4,968186E-8	-4,968201E-8	-4,968194E-8	-4,968175E-8	-4,968103E-8	-4,968035E-8	-4,968028E-8	-4,968046E-8	-4,968144E-8	-4,968303E-8	-4,968381E-8	-4,968443E-8	-4,968481E-8	-4,968393E-8	-4,968327E-8	-4,968264E-8	-4,968193E-8	-4,968213E-8	-4,968261E-8	-4,968322E-8	-4,968430E-8	-4,968439E-8	-4,968403E-8	-4,968345E-8	-4,968219E-8	-4,968141E-8	-4,968134E-8	-4,968150E-8	-4,968227E-8	-4,968319E-8	-4,968350E-8	-4,968366E-8	-4,968354E-8	-4,968278E-8	-4,968220E-8	-4,968160E-8	-4,968076E-8	-4,968090E-8	-4,968136E-8	-4,968197E-8	-4,968304E-8	-4,968327E-8	-4,968290E-8	-4,968218E-8	-4,968052E-8	-4,967926E-8	-4,967917E-8	-4,967941E-8	-4,968072E-8	-4,968233E-8	-4,968287E-8	-4,968308E-8	-4,968268E-8	-4,968155E-8	-4,968097E-8	-4,968053E-8	-4,968043E-8	-4,968123E-8	-4,968179E-8	-4,968238E-8	-4,968330E-8	-4,968353E-8	-4,968329E-8	-4,968290E-8	-4,968195E-8	-4,968091E-8	-4,968059E-8	-4,968049E-8	-4,968111E-8	-4,968215E-8	-4,968263E-8	-4,968292E-8	-4,968283E-8	-4,968172E-8	-4,968102E-8	-4,968044E-8	-4,968030E-8	-4,968123E-8	-4,968195E-8	-4,968275E-8	-4,968396E-8	-4,968408E-8	-4,968368E-8	-4,968309E-8	-4,968176E-8	-4,968092E-8	-4,968087E-8	-4,968100E-8	-4,968173E-8	-4,968264E-8	-4,968297E-8	-4,968317E-8	-4,968302E-8	-4,968239E-8	-4,968200E-8	-4,968163E-8	-4,968133E-8	-4,968194E-8	-4,968262E-8	-4,968333E-8	-4,968463E-8	-4,968487E-8	-4,968447E-8	-4,968387E-8	-4,968246E-8	-4,968165E-8	-4,968167E-8	-4,968191E-8	-4,968288E-8	-4,968343E-8	-4,968332E-8	-4,968302E-8	-4,968214E-8	-4,968134E-8	-4,968113E-8	-4,968115E-8	-4,968170E-8	-4,968237E-8	-4,968271E-8	-4,968296E-8	-4,968329E-8	-4,968358E-8	-4,968360E-8	-4,968349E-8	-4,968291E-8	-4,968217E-8	-4,968199E-8	-4,968200E-8	-4,968272E-8	-4,968394E-8	-4,968437E-8	-4,968445E-8	-4,968375E-8	-4,968252E-8	-4,968185E-8	-4,968140E-8	-4,968140E-8	-4,968236E-8	-4,968296E-8	-4,968346E-8	-4,968388E-8	-4,968337E-8	-4,968288E-8	-4,968239E-8	-4,968176E-8	-4,968179E-8	-4,968200E-8	-4,968244E-8	-4,968327E-8	-4,968385E-8	-4,968402E-8	-4,968404E-8	-4,968381E-8	-4,968320E-8	-4,968275E-8	-4,968236E-8	-4,968215E-8	-4,968280E-8	-4,968335E-8	-4,968397E-8	-4,968517E-8	-4,968532E-8	-4,968501E-8	-4,968455E-8	-4,968364E-8	-4,968352E-8	-4,968381E-8	-4,968436E-8	-4,968580E-8	-4,968685E-8	-4,968696E-8	-4,968683E-8	-4,968592E-8	-4,968479E-8	-4,968437E-8	-4,968418E-8	-4,968420E-8	-4,968470E-8	-4,968506E-8	-4,968527E-8	-4,968543E-8	-4,968511E-8	-4,968485E-8	-4,968442E-8	-4,968350E-8	-4,968315E-8	-4,968326E-8	-4,968361E-8	-4,968462E-8	-4,968546E-8	-4,968556E-8	-4,968548E-8	-4,968473E-8	-4,968364E-8	-4,968324E-8	-4,968307E-8	-4,968314E-8	-4,968367E-8	-4,968390E-8	-4,968410E-8	-4,968413E-8	-4,968378E-8	-4,968355E-8	-4,968335E-8	-4,968322E-8	-4,968335E-8	-4,968355E-8	-4,968389E-8	-4,968475E-8	-4,968554E-8	-4,968578E-8	-4,968582E-8	-4,968553E-8	-4,968493E-8	-4,968461E-8	-4,968440E-8	-4,968441E-8	-4,968521E-8	-4,968569E-8	-4,968611E-8	-4,968629E-8	-4,968553E-8	-4,968494E-8	-4,968436E-8	-4,968370E-8	-4,968398E-8	-4,968446E-8	-4,968504E-8	-4,968609E-8	-4,968639E-8	-4,968627E-8	-4,968599E-8	-4,968548E-8	-4,968521E-8	-4,968528E-8	-4,968545E-8	-4,968615E-8	-4,968688E-8	-4,968717E-8	-4,968740E-8	-4,968756E-8	-4,968728E-8	-4,968690E-8	-4,968644E-8	-4,968555E-8	-4,968527E-8	-4,968548E-8	-4,968590E-8	-4,968700E-8	-4,968754E-8	-4,968740E-8	-4,968700E-8	-4,968576E-8	-4,968501E-8	-4,968515E-8	-4,968555E-8	-4,968681E-8	-4,968809E-8	-4,968856E-8	-4,968879E-8	-4,968861E-8	-4,968781E-8	-4,968743E-8	-4,968707E-8	-4,968661E-8	-4,968674E-8	-4,968710E-8	-4,968760E-8	-4,968861E-8	-4,968937E-8	-4,968951E-8	-4,968953E-8	-4,968908E-8	-4,968841E-8	-4,968842E-8	-4,968868E-8	-4,969000E-8	-4,969177E-8	-4,969243E-8	-4,969286E-8	-4,969261E-8	-4,969129E-8	-4,969053E-8	-4,968990E-8	-4,968934E-8	-4,968972E-8	-4,969014E-8	-4,969049E-8
-4,969301E-8	-4,969229E-8	-4,969201E-8	-4,969180E-8	-4,969165E-8	-4,969173E-8	-4,969167E-8	-4,969154E-8	-4,969088E-8	-4,968950E-8	-4,968860E-8	-4,968765E-8	-4,968575E-8	-4,968427E-8	-4,968373E-8	-4,968337E-8	-4,968301E-8	-4,968249E-8	-4,968198E-8	-4,968128E-8	-4,967966E-8	-4,967832E-8	-4,967792E-8	-4,967772E-8	-4,967782E-8	-4,967834E-8	-4,967855E-8	-4,967866E-8	-4,967873E-8	-4,967860E-8	-4,967857E-8	-4,967863E-8	-4,967909E-8	-4,968000E-8	-4,968055E-8	-4,968114E-8	-4,968232E-8	-4,968329E-8	-4,968366E-8	-4,968393E-8	-4,968406E-8	-4,968398E-8	-4,968402E-8	-4,968410E-8	-4,968442E-8	-4,968508E-8	-4,968545E-8	-4,968570E-8	-4,968557E-8	-4,968449E-8	-4,968382E-8	-4,968316E-8	-4,968241E-8	-4,968263E-8	-4,968305E-8	-4,968357E-8	-4,968442E-8	-4,968439E-8	-4,968414E-8	-4,968381E-8	-4,968325E-8	-4,968311E-8	-4,968325E-8	-4,968351E-8	-4,968421E-8	-4,968496E-8	-4,968527E-8	-4,968540E-8	-4,968530E-8	-4,968468E-8	-4,968419E-8	-4,968372E-8	-4,968314E-8	-4,968326E-8	-4,968370E-8	-4,968428E-8	-4,968556E-8	-4,968618E-8	-4,968609E-8	-4,968575E-8	-4,968465E-8	-4,968384E-8	-4,968381E-8	-4,968404E-8	-4,968513E-8	-4,968634E-8	-4,968672E-8	-4,968685E-8	-4,968652E-8	-4,968570E-8	-4,968521E-8	-4,968473E-8	-4,968416E-8	-4,968408E-8	-4,968424E-8	-4,968448E-8	-4,968512E-8	-4,968541E-8	-4,968535E-8	-4,968506E-8	-4,968423E-8	-4,968322E-8	-4,968298E-8	-4,968296E-8	-4,968375E-8	-4,968505E-8	-4,968563E-8	-4,968605E-8	-4,968604E-8	-4,968502E-8	-4,968439E-8	-4,968387E-8	-4,968332E-8	-4,968352E-8	-4,968383E-8	-4,968417E-8	-4,968458E-8	-4,968441E-8	-4,968417E-8	-4,968387E-8	-4,968305E-8	-4,968248E-8	-4,968244E-8	-4,968248E-8	-4,968296E-8	-4,968370E-8	-4,968404E-8	-4,968427E-8	-4,968427E-8	-4,968368E-8	-4,968331E-8	-4,968290E-8	-4,968234E-8	-4,968248E-8	-4,968278E-8	-4,968321E-8	-4,968403E-8	-4,968405E-8	-4,968367E-8	-4,968313E-8	-4,968182E-8	-4,968117E-8	-4,968121E-8	-4,968150E-8	-4,968256E-8	-4,968364E-8	-4,968393E-8	-4,968401E-8	-4,968378E-8	-4,968320E-8	-4,968287E-8	-4,968266E-8	-4,968269E-8	-4,968332E-8	-4,968374E-8	-4,968409E-8	-4,968455E-8	-4,968415E-8	-4,968365E-8	-4,968311E-8	-4,968219E-8	-4,968183E-8	-4,968183E-8	-4,968199E-8	-4,968294E-8	-4,968423E-8	-4,968450E-8	-4,968440E-8	-4,968325E-8	-4,968204E-8	-4,968178E-8	-4,968183E-8	-4,968285E-8	-4,968416E-8	-4,968457E-8	-4,968474E-8	-4,968448E-8	-4,968359E-8	-4,968304E-8	-4,968253E-8	-4,968188E-8	-4,968181E-8	-4,968197E-8	-4,968222E-8	-4,968301E-8	-4,968357E-8	-4,968366E-8	-4,968362E-8	-4,968316E-8	-4,968212E-8	-4,968148E-8	-4,968102E-8	-4,968085E-8	-4,968180E-8	-4,968248E-8	-4,968318E-8	-4,968409E-8	-4,968378E-8	-4,968327E-8	-4,968265E-8	-4,968155E-8	-4,968118E-8	-4,968135E-8	-4,968180E-8	-4,968289E-8	-4,968347E-8	-4,968351E-8	-4,968333E-8	-4,968261E-8	-4,968168E-8	-4,968139E-8	-4,968122E-8	-4,968123E-8	-4,968189E-8	-4,968231E-8	-4,968279E-8	-4,968349E-8	-4,968356E-8	-4,968339E-8	-4,968307E-8	-4,968207E-8	-4,968144E-8	-4,968149E-8	-4,968173E-8	-4,968267E-8	-4,968357E-8	-4,968373E-8	-4,968363E-8	-4,968276E-8	-4,968143E-8	-4,968099E-8	-4,968082E-8	-4,968116E-8	-4,968216E-8	-4,968264E-8	-4,968299E-8	-4,968319E-8	-4,968308E-8	-4,968295E-8	-4,968274E-8	-4,968248E-8	-4,968244E-8	-4,968248E-8	-4,968263E-8	-4,968307E-8	-4,968359E-8	-4,968369E-8	-4,968363E-8	-4,968302E-8	-4,968219E-8	-4,968187E-8	-4,968159E-8	-4,968150E-8	-4,968197E-8	-4,968237E-8	-4,968279E-8	-4,968318E-8	-4,968281E-8	-4,968240E-8	-4,968199E-8	-4,968170E-8	-4,968203E-8	-4,968244E-8	-4,968286E-8	-4,968355E-8	-4,968354E-8	-4,968331E-8	-4,968302E-8	-4,968250E-8	-4,968209E-8	-4,968185E-8	-4,968167E-8	-4,968166E-8	-4,968189E-8	-4,968208E-8	-4,968231E-8	-4,968257E-8	-4,968269E-8	-4,968262E-8	-4,968244E-8	-4,968205E-8	-4,968203E-8	-4,968224E-8	-4,968255E-8	-4,968331E-8	-4,968378E-8	-4,968379E-8	-4,968365E-8	-4,968296E-8	-4,968230E-8	-4,968222E-8	-4,968230E-8	-4,968260E-8	-4,968279E-8	-4,968279E-8	-4,968276E-8	-4,968245E-8	-4,968203E-8	-4,968193E-8	-4,968194E-8	-4,968213E-8	-4,968241E-8	-4,968253E-8	-4,968270E-8	-4,968323E-8	-4,968368E-8	-4,968377E-8	-4,968379E-8	-4,968364E-8	-4,968339E-8	-4,968330E-8	-4,968319E-8	-4,968338E-8	-4,968399E-8	-4,968423E-8	-4,968432E-8	-4,968412E-8	-4,968348E-8	-4,968310E-8	-4,968278E-8	-4,968266E-8	-4,968311E-8	-4,968348E-8	-4,968386E-8	-4,968418E-8	-4,968443E-8	-4,968453E-8	-4,968456E-8	-4,968447E-8	-4,968447E-8	-4,968445E-8	-4,968451E-8	-4,968458E-8	-4,968474E-8	-4,968484E-8	-4,968487E-8	-4,968474E-8	-4,968420E-8	-4,968376E-8	-4,968348E-8	-4,968330E-8	-4,968362E-8	-4,968405E-8	-4,968461E-8	-4,968603E-8	-4,968699E-8	-4,968716E-8	-4,968716E-8	-4,968710E-8	-4,968754E-8	-4,968800E-8	-4,968859E-8	-4,969004E-8	-4,969149E-8	-4,969207E-8	-4,969252E-8	-4,969307E-8	-4,969319E-8	-4,969317E-8	-4,969311E-8	-4,969297E-8	-4,969297E-8	-4,969306E-8	-4,969314E-8	-4,969316E-8	-4,969298E-8	-4,969273E-8	-4,969228E-8	-4,969091E-8	-4,968937E-8	-4,968876E-8	-4,968831E-8	-4,968767E-8	-4,968730E-8	-4,968713E-8	-4,968685E-8	-4,968579E-8	-4,968454E-8	-4,968398E-8	-4,968358E-8	-4,968311E-8	-4,968307E-8	-4,968309E-8	-4,968307E-8	-4,968287E-8	-4,968272E-8	-4,968271E-8	-4,968268E-8	-4,968278E-8	-4,968280E-8	-4,968279E-8	-4,968278E-8	-4,968285E-8	-4,968311E-8	-4,968322E-8	-4,968338E-8	-4,968371E-8	-4,968383E-8	-4,968382E-8	-4,968373E-8	-4,968363E-8	-4,968370E-8	-4,968370E-8	-4,968375E-8	-4,968347E-8	-4,968278E-8	-4,968239E-8	-4,968203E-8	-4,968204E-8	-4,968268E-8	-4,968309E-8	-4,968343E-8	-4,968367E-8	-4,968339E-8	-4,968317E-8	-4,968301E-8	-4,968294E-8	-4,968316E-8	-4,968333E-8	-4,968346E-8	-4,968388E-8	-4,968399E-8	-4,968389E-8	-4,968378E-8	-4,968334E-8	-4,968278E-8	-4,968248E-8	-4,968224E-8	-4,968209E-8	-4,968227E-8	-4,968250E-8	-4,968275E-8	-4,968333E-8	-4,968327E-8	-4,968293E-8	-4,968251E-8	-4,968156E-8	-4,968118E-8	-4,968135E-8	-4,968177E-8	-4,968298E-8	-4,968371E-8	-4,968375E-8	-4,968356E-8	-4,968273E-8	-4,968170E-8	-4,968132E-8	-4,968115E-8	-4,968113E-8	-4,968139E-8	-4,968163E-8	-4,968185E-8	-4,968208E-8	-4,968194E-8	-4,968175E-8	-4,968153E-8	-4,968102E-8	-4,968079E-8	-4,968091E-8	-4,968120E-8	-4,968210E-8	-4,968302E-8	-4,968335E-8	-4,968345E-8	-4,968299E-8	-4,968213E-8	-4,968179E-8	-4,968160E-8	-4,968163E-8	-4,968221E-8	-4,968263E-8	-4,968289E-8	-4,968301E-8	-4,968249E-8	-4,968207E-8	-4,968163E-8	-4,968116E-8	-4,968126E-8	-4,968146E-8	-4,968179E-8	-4,968268E-8	-4,968329E-8	-4,968344E-8	-4,968347E-8	-4,968337E-8	-4,968302E-8	-4,968274E-8	-4,968249E-8	-4,968226E-8	-4,968251E-8	-4,968273E-8	-4,968295E-8	-4,968343E-8	-4,968329E-8	-4,968302E-8	-4,968264E-8	-4,968186E-8	-4,968177E-8	-4,968201E-8	-4,968240E-8	-4,968336E-8	-4,968413E-8	-4,968426E-8	-4,968427E-8	-4,968420E-8	-4,968425E-8	-4,968432E-8	-4,968449E-8	-4,968490E-8	-4,968529E-8	-4,968545E-8	-4,968559E-8	-4,968567E-8	-4,968545E-8	-4,968525E-8	-4,968498E-8	-4,968447E-8	-4,968417E-8	-4,968417E-8	-4,968432E-8	-4,968498E-8	-4,968544E-8	-4,968548E-8	-4,968538E-8	-4,968483E-8	-4,968393E-8	-4,968361E-8	-4,968349E-8	-4,968376E-8	-4,968432E-8	-4,968450E-8	-4,968459E-8	-4,968436E-8	-4,968361E-8	-4,968325E-8	-4,968295E-8	-4,968252E-8	-4,968232E-8	-4,968230E-8	-4,968229E-8	-4,968228E-8	-4,968227E-8	-4,968232E-8	-4,968234E-8	-4,968222E-8	-4,968186E-8	-4,968171E-8	-4,968168E-8	-4,968206E-8	-4,968327E-8	-4,968403E-8	-4,968480E-8	-4,968612E-8	-4,968685E-8	-4,968704E-8	-4,968722E-8	-4,968788E-8	-4,968938E-8	-4,969047E-8	-4,969173E-8	-4,969419E-8	-4,969627E-8	-4,969704E-8	-4,969774E-8	-4,969911E-8	-4,970037E-8	-4,970093E-8	-4,970142E-8	-4,970247E-8	-4,970355E-8	-4,970401E-8	-4,970444E-8	-4,970498E-8	-4,970487E-8	-4,970446E-8	-4,970387E-8	-4,970232E-8	-4,970072E-8	-4,970000E-8	-4,969934E-8	-4,969830E-8	-4,969707E-8	-4,969620E-8	-4,969525E-8	-4,969319E-8	-4,969103E-8	-4,969003E-8	-4,968921E-8	-4,968800E-8	-4,968709E-8	-4,968667E-8	-4,968621E-8	-4,968534E-8	-4,968445E-8	-4,968400E-8	-4,968356E-8	-4,968268E-8	-4,968175E-8	-4,968134E-8	-4,968106E-8	-4,968088E-8	-4,968090E-8	-4,968088E-8	-4,968084E-8	-4,968042E-8	-4,967955E-8	-4,967916E-8	-4,967888E-8	-4,967874E-8	-4,967909E-8	-4,967949E-8	-4,967992E-8	-4,968046E-8	-4,968035E-8	-4,968020E-8	-4,968008E-8	-4,968001E-8	-4,968023E-8	-4,968054E-8	-4,968083E-8	-4,968138E-8	-4,968175E-8	-4,968195E-8	-4,968211E-8	-4,968222E-8	-4,968199E-8	-4,968169E-8	-4,968130E-8	-4,968073E-8	-4,968090E-8	-4,968127E-8	-4,968167E-8	-4,968257E-8	-4,968311E-8	-4,968307E-8	-4,968289E-8	-4,968233E-8	-4,968208E-8	-4,968208E-8	-4,968215E-8	-4,968272E-8	-4,968356E-8	-4,968384E-8	-4,968395E-8	-4,968383E-8	-4,968334E-8	-4,968301E-8	-4,968278E-8	-4,968262E-8	-4,968269E-8	-4,968278E-8	-4,968284E-8	-4,968291E-8	-4,968279E-8	-4,968271E-8	-4,968265E-8	-4,968246E-8	-4,968226E-8	-4,968226E-8	-4,968236E-8	-4,968295E-8	-4,968360E-8	-4,968379E-8	-4,968389E-8	-4,968380E-8	-4,968322E-8	-4,968295E-8	-4,968275E-8	-4,968259E-8	-4,968282E-8	-4,968296E-8	-4,968304E-8	-4,968291E-8	-4,968250E-8	-4,968228E-8	-4,968207E-8	-4,968197E-8	-4,968213E-8	-4,968224E-8	-4,968231E-8	-4,968236E-8	-4,968237E-8	-4,968248E-8	-4,968253E-8	-4,968243E-8	-4,968221E-8	-4,968206E-8	-4,968192E-8	-4,968182E-8	-4,968192E-8	-4,968205E-8	-4,968214E-8	-4,968218E-8	-4,968176E-8	-4,968145E-8	-4,968108E-8	-4,968059E-8	-4,968069E-8	-4,968098E-8	-4,968140E-8	-4,968226E-8	-4,968254E-8	-4,968246E-8	-4,968220E-8	-4,968167E-8	-4,968158E-8	-4,968174E-8	-4,968193E-8	-4,968242E-8	-4,968275E-8	-4,968281E-8	-4,968282E-8	-4,968278E-8	-4,968257E-8	-4,968248E-8	-4,968226E-8	-4,968174E-8	-4,968160E-8	-4,968161E-8	-4,968173E-8	-4,968218E-8	-4,968263E-8	-4,968263E-8	-4,968249E-8	-4,968200E-8	-4,968152E-8	-4,968143E-8	-4,968147E-8	-4,968184E-8	-4,968235E-8	-4,968255E-8	-4,968263E-8	-4,968248E-8	-4,968201E-8	-4,968178E-8	-4,968166E-8	-4,968168E-8	-4,968190E-8	-4,968199E-8	-4,968211E-8	-4,968238E-8	-4,968275E-8	-4,968286E-8	-4,968293E-8	-4,968294E-8	-4,968278E-8	-4,968275E-8	-4,968274E-8	-4,968300E-8	-4,968349E-8	-4,968376E-8	-4,968400E-8	-4,968422E-8	-4,968399E-8	-4,968381E-8	-4,968359E-8	-4,968341E-8	-4,968338E-8	-4,968333E-8	-4,968323E-8	-4,968279E-8	-4,968221E-8	-4,968197E-8	-4,968182E-8	-4,968173E-8	-4,968179E-8	-4,968186E-8	-4,968192E-8	-4,968190E-8	-4,968177E-8	-4,968174E-8	-4,968178E-8	-4,968187E-8	-4,968193E-8	-4,968190E-8	-4,968190E-8	-4,968180E-8	-4,968165E-8	-4,968166E-8	-4,968166E-8	-4,968157E-8	-4,968148E-8	-4,968140E-8	-4,968132E-8	-4,968109E-8	-4,968102E-8	-4,968111E-8	-4,968126E-8	-4,968179E-8	-4,968212E-8	-4,968214E-8	-4,968202E-8	-4,968171E-8	-4,968176E-8	-4,968189E-8	-4,968213E-8	-4,968282E-8	-4,968341E-8	-4,968354E-8	-4,968361E-8	-4,968351E-8	-4,968322E-8	-4,968301E-8	-4,968274E-8	-4,968219E-8	-4,968189E-8	-4,968178E-8	-4,968172E-8	-4,968180E-8	-4,968206E-8	-4,968225E-8	-4,968232E-8	-4,968216E-8	-4,968164E-8	-4,968134E-8	-4,968117E-8	-4,968124E-8	-4,968191E-8	-4,968238E-8	-4,968280E-8	-4,968338E-8	-4,968328E-8	-4,968306E-8	-4,968276E-8	-4,968228E-8	-4,968203E-8	-4,968188E-8	-4,968184E-8	-4,968191E-8	-4,968202E-8	-4,968214E-8	-4,968223E-8	-4,968230E-8	-4,968206E-8	-4,968184E-8	-4,968163E-8	-4,968145E-8	-4,968168E-8	-4,968201E-8	-4,968246E-8	-4,968344E-8	-4,968374E-8	-4,968358E-8	-4,968322E-8	-4,968228E-8	-4,968178E-8	-4,968176E-8	-4,968190E-8	-4,968217E-8	-4,968231E-8	-4,968233E-8	-4,968232E-8	-4,968215E-8	-4,968193E-8	-4,968189E-8	-4,968185E-8	-4,968172E-8	-4,968177E-8	-4,968198E-8	-4,968229E-8	-4,968326E-8	-4,968405E-8	-4,968423E-8	-4,968421E-8	-4,968366E-8	-4,968277E-8	-4,968251E-8	-4,968239E-8	-4,968281E-8	-4,968365E-8	-4,968391E-8	-4,968399E-8	-4,968366E-8	-4,968275E-8	-4,968233E-8	-4,968204E-8	-4,968191E-8	-4,968237E-8	-4,968267E-8	-4,968296E-8	-4,968333E-8	-4,968354E-8	-4,968361E-8	-4,968358E-8	-4,968336E-8	-4,968313E-8	-4,968301E-8	-4,968288E-8	-4,968292E-8	-4,968346E-8	-4,968383E-8	-4,968409E-8	-4,968422E-8	-4,968373E-8	-4,968334E-8	-4,968296E-8	-4,968259E-8	-4,968292E-8	-4,968332E-8	-4,968380E-8	-4,968468E-8	-4,968505E-8	-4,968498E-8	-4,968479E-8	-4,968431E-8	-4,968404E-8	-4,968402E-8	-4,968413E-8	-4,968470E-8	-4,968514E-8	-4,968521E-8	-4,968519E-8	-4,968496E-8	-4,968438E-8	-4,968398E-8	-4,968360E-8	-4,968309E-8	-4,968306E-8	-4,968317E-8	-4,968339E-8	-4,968391E-8	-4,968405E-8	-4,968388E-8	-4,968357E-8	-4,968291E-8	-4,968253E-8	-4,968258E-8	-4,968278E-8	-4,968344E-8	-4,968417E-8	-4,968436E-8	-4,968448E-8	-4,968432E-8	-4,968375E-8	-4,968353E-8	-4,968336E-8	-4,968331E-8	-4,968346E-8	-4,968366E-8	-4,968395E-8	-4,968430E-8	-4,968436E-8	-4,968429E-8	-4,968414E-8	-4,968389E-8	-4,968368E-8	-4,968376E-8	-4,968395E-8	-4,968480E-8	-4,968577E-8	-4,968614E-8	-4,968634E-8	-4,968631E-8	-4,968569E-8	-4,968522E-8	-4,968484E-8	-4,968447E-8	-4,968495E-8	-4,968539E-8	-4,968581E-8	-4,968607E-8	-4,968572E-8	-4,968530E-8	-4,968488E-8	-4,968413E-8	-4,968390E-8	-4,968404E-8	-4,968429E-8	-4,968488E-8	-4,968535E-8	-4,968555E-8	-4,968571E-8	-4,968587E-8	-4,968589E-8	-4,968576E-8	-4,968564E-8	-4,968545E-8	-4,968550E-8	-4,968570E-8	-4,968596E-8	-4,968644E-8	-4,968646E-8	-4,968624E-8	-4,968591E-8	-4,968509E-8	-4,968447E-8	-4,968441E-8	-4,968453E-8	-4,968526E-8	-4,968603E-8	-4,968626E-8	-4,968627E-8	-4,968588E-8	-4,968550E-8	-4,968541E-8	-4,968549E-8	-4,968605E-8	-4,968691E-8	-4,968729E-8	-4,968761E-8	-4,968809E-8	-4,968829E-8	-4,968829E-8	-4,968825E-8	-4,968800E-8	-4,968761E-8	-4,968751E-8	-4,968751E-8	-4,968817E-8	-4,968921E-8	-4,968970E-8	-4,969012E-8	-4,969037E-8	-4,969007E-8	-4,968987E-8	-4,968980E-8	-4,969008E-8	-4,969086E-8	-4,969128E-8	-4,969156E-8	-4,969166E-8	-4,969104E-8	-4,969069E-8	-4,969028E-8
-4,969353E-8	-4,969375E-8	-4,969366E-8	-4,969346E-8	-4,969283E-8	-4,969203E-8	-4,969156E-8	-4,969104E-8	-4,968999E-8	-4,968885E-8	-4,968830E-8	-4,968774E-8	-4,968660E-8	-4,968537E-8	-4,968463E-8	-4,968380E-8	-4,968225E-8	-4,968085E-8	-4,968028E-8	-4,967999E-8	-4,967999E-8	-4,968022E-8	-4,968021E-8	-4,968010E-8	-4,967950E-8	-4,967868E-8	-4,967846E-8	-4,967840E-8	-4,967885E-8	-4,967958E-8	-4,967992E-8	-4,968026E-8	-4,968070E-8	-4,968106E-8	-4,968126E-8	-4,968141E-8	-4,968186E-8	-4,968242E-8	-4,968273E-8	-4,968305E-8	-4,968380E-8	-4,968469E-8	-4,968504E-8	-4,968528E-8	-4,968544E-8	-4,968520E-8	-4,968496E-8	-4,968474E-8	-4,968440E-8	-4,968443E-8	-4,968458E-8	-4,968475E-8	-4,968469E-8	-4,968412E-8	-4,968375E-8	-4,968340E-8	-4,968309E-8	-4,968338E-8	-4,968363E-8	-4,968382E-8	-4,968413E-8	-4,968435E-8	-4,968449E-8	-4,968470E-8	-4,968499E-8	-4,968499E-8	-4,968497E-8	-4,968491E-8	-4,968484E-8	-4,968498E-8	-4,968519E-8	-4,968544E-8	-4,968570E-8	-4,968577E-8	-4,968566E-8	-4,968548E-8	-4,968507E-8	-4,968484E-8	-4,968485E-8	-4,968502E-8	-4,968565E-8	-4,968616E-8	-4,968619E-8	-4,968606E-8	-4,968560E-8	-4,968554E-8	-4,968565E-8	-4,968577E-8	-4,968607E-8	-4,968637E-8	-4,968643E-8	-4,968636E-8	-4,968618E-8	-4,968595E-8	-4,968579E-8	-4,968564E-8	-4,968520E-8	-4,968478E-8	-4,968466E-8	-4,968454E-8	-4,968453E-8	-4,968463E-8	-4,968460E-8	-4,968464E-8	-4,968440E-8	-4,968375E-8	-4,968348E-8	-4,968339E-8	-4,968372E-8	-4,968436E-8	-4,968471E-8	-4,968498E-8	-4,968510E-8	-4,968453E-8	-4,968425E-8	-4,968403E-8	-4,968388E-8	-4,968401E-8	-4,968408E-8	-4,968415E-8	-4,968413E-8	-4,968386E-8	-4,968372E-8	-4,968353E-8	-4,968338E-8	-4,968346E-8	-4,968346E-8	-4,968349E-8	-4,968358E-8	-4,968380E-8	-4,968404E-8	-4,968424E-8	-4,968450E-8	-4,968440E-8	-4,968424E-8	-4,968405E-8	-4,968363E-8	-4,968357E-8	-4,968381E-8	-4,968408E-8	-4,968461E-8	-4,968438E-8	-4,968406E-8	-4,968361E-8	-4,968272E-8	-4,968244E-8	-4,968263E-8	-4,968303E-8	-4,968395E-8	-4,968454E-8	-4,968476E-8	-4,968491E-8	-4,968503E-8	-4,968463E-8	-4,968437E-8	-4,968418E-8	-4,968414E-8	-4,968426E-8	-4,968428E-8	-4,968437E-8	-4,968446E-8	-4,968432E-8	-4,968413E-8	-4,968373E-8	-4,968289E-8	-4,968267E-8	-4,968281E-8	-4,968312E-8	-4,968375E-8	-4,968404E-8	-4,968400E-8	-4,968380E-8	-4,968322E-8	-4,968260E-8	-4,968254E-8	-4,968262E-8	-4,968304E-8	-4,968360E-8	-4,968383E-8	-4,968393E-8	-4,968398E-8	-4,968374E-8	-4,968345E-8	-4,968316E-8	-4,968246E-8	-4,968166E-8	-4,968147E-8	-4,968149E-8	-4,968191E-8	-4,968267E-8	-4,968301E-8	-4,968329E-8	-4,968335E-8	-4,968256E-8	-4,968211E-8	-4,968166E-8	-4,968141E-8	-4,968200E-8	-4,968244E-8	-4,968296E-8	-4,968369E-8	-4,968375E-8	-4,968355E-8	-4,968320E-8	-4,968249E-8	-4,968213E-8	-4,968210E-8	-4,968216E-8	-4,968250E-8	-4,968297E-8	-4,968305E-8	-4,968305E-8	-4,968275E-8	-4,968230E-8	-4,968208E-8	-4,968194E-8	-4,968170E-8	-4,968189E-8	-4,968230E-8	-4,968280E-8	-4,968373E-8	-4,968430E-8	-4,968428E-8	-4,968406E-8	-4,968314E-8	-4,968230E-8	-4,968215E-8	-4,968222E-8	-4,968302E-8	-4,968387E-8	-4,968402E-8	-4,968400E-8	-4,968337E-8	-4,968234E-8	-4,968190E-8	-4,968158E-8	-4,968155E-8	-4,968213E-8	-4,968245E-8	-4,968285E-8	-4,968345E-8	-4,968371E-8	-4,968368E-8	-4,968355E-8	-4,968319E-8	-4,968287E-8	-4,968281E-8	-4,968280E-8	-4,968307E-8	-4,968354E-8	-4,968363E-8	-4,968357E-8	-4,968306E-8	-4,968217E-8	-4,968172E-8	-4,968143E-8	-4,968139E-8	-4,968207E-8	-4,968255E-8	-4,968294E-8	-4,968318E-8	-4,968277E-8	-4,968238E-8	-4,968202E-8	-4,968158E-8	-4,968165E-8	-4,968186E-8	-4,968216E-8	-4,968268E-8	-4,968300E-8	-4,968308E-8	-4,968311E-8	-4,968288E-8	-4,968210E-8	-4,968164E-8	-4,968121E-8	-4,968091E-8	-4,968123E-8	-4,968166E-8	-4,968217E-8	-4,968312E-8	-4,968329E-8	-4,968305E-8	-4,968264E-8	-4,968178E-8	-4,968157E-8	-4,968181E-8	-4,968228E-8	-4,968349E-8	-4,968439E-8	-4,968448E-8	-4,968439E-8	-4,968368E-8	-4,968286E-8	-4,968251E-8	-4,968233E-8	-4,968233E-8	-4,968268E-8	-4,968298E-8	-4,968322E-8	-4,968356E-8	-4,968365E-8	-4,968358E-8	-4,968338E-8	-4,968267E-8	-4,968228E-8	-4,968234E-8	-4,968269E-8	-4,968386E-8	-4,968508E-8	-4,968557E-8	-4,968578E-8	-4,968539E-8	-4,968433E-8	-4,968382E-8	-4,968339E-8	-4,968317E-8	-4,968395E-8	-4,968449E-8	-4,968500E-8	-4,968535E-8	-4,968470E-8	-4,968423E-8	-4,968375E-8	-4,968307E-8	-4,968291E-8	-4,968305E-8	-4,968330E-8	-4,968426E-8	-4,968537E-8	-4,968577E-8	-4,968595E-8	-4,968576E-8	-4,968497E-8	-4,968448E-8	-4,968400E-8	-4,968367E-8	-4,968435E-8	-4,968490E-8	-4,968544E-8	-4,968608E-8	-4,968591E-8	-4,968553E-8	-4,968498E-8	-4,968413E-8	-4,968430E-8	-4,968481E-8	-4,968559E-8	-4,968744E-8	-4,968911E-8	-4,968969E-8	-4,969004E-8	-4,969029E-8	-4,969035E-8	-4,969048E-8	-4,969068E-8	-4,969148E-8	-4,969255E-8	-4,969319E-8	-4,969388E-8	-4,969496E-8	-4,969509E-8	-4,969478E-8	-4,969419E-8	-4,969260E-8	-4,969105E-8	-4,969051E-8	-4,969026E-8	-4,969020E-8	-4,969017E-8	-4,968991E-8	-4,968944E-8	-4,968796E-8	-4,968615E-8	-4,968538E-8	-4,968472E-8	-4,968397E-8	-4,968400E-8	-4,968414E-8	-4,968433E-8	-4,968437E-8	-4,968391E-8	-4,968352E-8	-4,968297E-8	-4,968202E-8	-4,968154E-8	-4,968154E-8	-4,968173E-8	-4,968254E-8	-4,968342E-8	-4,968374E-8	-4,968388E-8	-4,968365E-8	-4,968301E-8	-4,968268E-8	-4,968252E-8	-4,968260E-8	-4,968351E-8	-4,968410E-8	-4,968463E-8	-4,968516E-8	-4,968487E-8	-4,968445E-8	-4,968402E-8	-4,968312E-8	-4,968277E-8	-4,968295E-8	-4,968324E-8	-4,968395E-8	-4,968422E-8	-4,968410E-8	-4,968392E-8	-4,968336E-8	-4,968293E-8	-4,968282E-8	-4,968269E-8	-4,968276E-8	-4,968319E-8	-4,968349E-8	-4,968385E-8	-4,968413E-8	-4,968393E-8	-4,968362E-8	-4,968323E-8	-4,968249E-8	-4,968237E-8	-4,968251E-8	-4,968281E-8	-4,968352E-8	-4,968387E-8	-4,968373E-8	-4,968334E-8	-4,968229E-8	-4,968139E-8	-4,968117E-8	-4,968116E-8	-4,968164E-8	-4,968231E-8	-4,968252E-8	-4,968257E-8	-4,968239E-8	-4,968208E-8	-4,968182E-8	-4,968161E-8	-4,968146E-8	-4,968158E-8	-4,968175E-8	-4,968202E-8	-4,968277E-8	-4,968318E-8	-4,968313E-8	-4,968294E-8	-4,968198E-8	-4,968085E-8	-4,968045E-8	-4,968032E-8	-4,968067E-8	-4,968160E-8	-4,968209E-8	-4,968248E-8	-4,968259E-8	-4,968206E-8	-4,968164E-8	-4,968133E-8	-4,968115E-8	-4,968169E-8	-4,968215E-8	-4,968266E-8	-4,968346E-8	-4,968360E-8	-4,968350E-8	-4,968322E-8	-4,968233E-8	-4,968157E-8	-4,968122E-8	-4,968098E-8	-4,968101E-8	-4,968179E-8	-4,968230E-8	-4,968277E-8	-4,968312E-8	-4,968268E-8	-4,968215E-8	-4,968163E-8	-4,968089E-8	-4,968101E-8	-4,968133E-8	-4,968182E-8	-4,968296E-8	-4,968364E-8	-4,968363E-8	-4,968347E-8	-4,968275E-8	-4,968173E-8	-4,968131E-8	-4,968109E-8	-4,968135E-8	-4,968199E-8	-4,968224E-8	-4,968254E-8	-4,968297E-8	-4,968294E-8	-4,968279E-8	-4,968264E-8	-4,968251E-8	-4,968291E-8	-4,968331E-8	-4,968385E-8	-4,968498E-8	-4,968560E-8	-4,968564E-8	-4,968553E-8	-4,968507E-8	-4,968448E-8	-4,968423E-8	-4,968415E-8	-4,968441E-8	-4,968498E-8	-4,968523E-8	-4,968531E-8	-4,968515E-8	-4,968436E-8	-4,968395E-8	-4,968361E-8	-4,968332E-8	-4,968349E-8	-4,968367E-8	-4,968390E-8	-4,968431E-8	-4,968437E-8	-4,968431E-8	-4,968425E-8	-4,968384E-8	-4,968334E-8	-4,968317E-8	-4,968300E-8	-4,968286E-8	-4,968298E-8	-4,968309E-8	-4,968325E-8	-4,968312E-8	-4,968227E-8	-4,968179E-8	-4,968127E-8	-4,968073E-8	-4,968111E-8	-4,968150E-8	-4,968205E-8	-4,968313E-8	-4,968378E-8	-4,968393E-8	-4,968399E-8	-4,968420E-8	-4,968508E-8	-4,968577E-8	-4,968668E-8	-4,968873E-8	-4,969084E-8	-4,969178E-8	-4,969263E-8	-4,969403E-8	-4,969527E-8	-4,969594E-8	-4,969665E-8	-4,969821E-8	-4,969995E-8	-4,970082E-8	-4,970168E-8	-4,970331E-8	-4,970424E-8	-4,970433E-8	-4,970418E-8	-4,970349E-8	-4,970275E-8	-4,970254E-8	-4,970239E-8	-4,970214E-8	-4,970147E-8	-4,970084E-8	-4,970003E-8	-4,969800E-8	-4,969588E-8	-4,969484E-8	-4,969387E-8	-4,969231E-8	-4,969106E-8	-4,969033E-8	-4,968959E-8	-4,968812E-8	-4,968672E-8	-4,968602E-8	-4,968533E-8	-4,968407E-8	-4,968303E-8	-4,968263E-8	-4,968240E-8	-4,968242E-8	-4,968253E-8	-4,968242E-8	-4,968218E-8	-4,968124E-8	-4,968014E-8	-4,967970E-8	-4,967951E-8	-4,967956E-8	-4,967999E-8	-4,968030E-8	-4,968059E-8	-4,968070E-8	-4,968010E-8	-4,967968E-8	-4,967939E-8	-4,967909E-8	-4,967942E-8	-4,967983E-8	-4,968032E-8	-4,968122E-8	-4,968162E-8	-4,968166E-8	-4,968167E-8	-4,968162E-8	-4,968148E-8	-4,968147E-8	-4,968154E-8	-4,968183E-8	-4,968237E-8	-4,968269E-8	-4,968301E-8	-4,968328E-8	-4,968270E-8	-4,968220E-8	-4,968167E-8	-4,968102E-8	-4,968109E-8	-4,968140E-8	-4,968186E-8	-4,968282E-8	-4,968320E-8	-4,968303E-8	-4,968272E-8	-4,968187E-8	-4,968126E-8	-4,968119E-8	-4,968130E-8	-4,968196E-8	-4,968289E-8	-4,968323E-8	-4,968341E-8	-4,968332E-8	-4,968260E-8	-4,968209E-8	-4,968157E-8	-4,968076E-8	-4,968053E-8	-4,968060E-8	-4,968072E-8	-4,968125E-8	-4,968166E-8	-4,968175E-8	-4,968167E-8	-4,968112E-8	-4,968064E-8	-4,968053E-8	-4,968064E-8	-4,968143E-8	-4,968265E-8	-4,968313E-8	-4,968341E-8	-4,968332E-8	-4,968249E-8	-4,968201E-8	-4,968159E-8	-4,968129E-8	-4,968173E-8	-4,968202E-8	-4,968227E-8	-4,968266E-8	-4,968249E-8	-4,968222E-8	-4,968187E-8	-4,968122E-8	-4,968087E-8	-4,968081E-8	-4,968087E-8	-4,968158E-8	-4,968257E-8	-4,968291E-8	-4,968311E-8	-4,968297E-8	-4,968211E-8	-4,968165E-8	-4,968125E-8	-4,968108E-8	-4,968154E-8	-4,968191E-8	-4,968233E-8	-4,968272E-8	-4,968235E-8	-4,968199E-8	-4,968146E-8	-4,968043E-8	-4,968026E-8	-4,968057E-8	-4,968109E-8	-4,968221E-8	-4,968285E-8	-4,968286E-8	-4,968274E-8	-4,968229E-8	-4,968159E-8	-4,968138E-8	-4,968130E-8	-4,968140E-8	-4,968177E-8	-4,968220E-8	-4,968258E-8	-4,968305E-8	-4,968273E-8	-4,968223E-8	-4,968158E-8	-4,968030E-8	-4,967957E-8	-4,967964E-8	-4,967998E-8	-4,968095E-8	-4,968191E-8	-4,968209E-8	-4,968201E-8	-4,968127E-8	-4,968032E-8	-4,968004E-8	-4,967989E-8	-4,968019E-8	-4,968105E-8	-4,968156E-8	-4,968199E-8	-4,968219E-8	-4,968190E-8	-4,968159E-8	-4,968121E-8	-4,968049E-8	-4,968024E-8	-4,968033E-8	-4,968060E-8	-4,968148E-8	-4,968247E-8	-4,968281E-8	-4,968303E-8	-4,968274E-8	-4,968193E-8	-4,968158E-8	-4,968141E-8	-4,968164E-8	-4,968265E-8	-4,968335E-8	-4,968398E-8	-4,968463E-8	-4,968406E-8	-4,968341E-8	-4,968273E-8	-4,968164E-8	-4,968142E-8	-4,968155E-8	-4,968171E-8	-4,968215E-8	-4,968233E-8	-4,968219E-8	-4,968195E-8	-4,968127E-8	-4,968066E-8	-4,968043E-8	-4,968029E-8	-4,968020E-8	-4,968082E-8	-4,968137E-8	-4,968201E-8	-4,968271E-8	-4,968254E-8	-4,968219E-8	-4,968164E-8	-4,968057E-8	-4,968016E-8	-4,968032E-8	-4,968071E-8	-4,968171E-8	-4,968236E-8	-4,968241E-8	-4,968226E-8	-4,968152E-8	-4,968064E-8	-4,968037E-8	-4,968031E-8	-4,968062E-8	-4,968133E-8	-4,968179E-8	-4,968221E-8	-4,968262E-8	-4,968262E-8	-4,968242E-8	-4,968217E-8	-4,968168E-8	-4,968146E-8	-4,968150E-8	-4,968167E-8	-4,968233E-8	-4,968295E-8	-4,968303E-8	-4,968290E-8	-4,968180E-8	-4,968062E-8	-4,968021E-8	-4,967999E-8	-4,968014E-8	-4,968110E-8	-4,968163E-8	-4,968206E-8	-4,968216E-8	-4,968161E-8	-4,968127E-8	-4,968101E-8	-4,968078E-8	-4,968123E-8	-4,968168E-8	-4,968219E-8	-4,968307E-8	-4,968344E-8	-4,968335E-8	-4,968316E-8	-4,968232E-8	-4,968144E-8	-4,968110E-8	-4,968093E-8	-4,968118E-8	-4,968197E-8	-4,968242E-8	-4,968276E-8	-4,968318E-8	-4,968288E-8	-4,968243E-8	-4,968197E-8	-4,968148E-8	-4,968183E-8	-4,968229E-8	-4,968287E-8	-4,968409E-8	-4,968440E-8	-4,968414E-8	-4,968370E-8	-4,968255E-8	-4,968169E-8	-4,968156E-8	-4,968163E-8	-4,968235E-8	-4,968316E-8	-4,968341E-8	-4,968354E-8	-4,968338E-8	-4,968282E-8	-4,968245E-8	-4,968210E-8	-4,968162E-8	-4,968174E-8	-4,968204E-8	-4,968252E-8	-4,968374E-8	-4,968471E-8	-4,968485E-8	-4,968468E-8	-4,968361E-8	-4,968247E-8	-4,968213E-8	-4,968199E-8	-4,968238E-8	-4,968330E-8	-4,968362E-8	-4,968369E-8	-4,968330E-8	-4,968224E-8	-4,968167E-8	-4,968118E-8	-4,968089E-8	-4,968127E-8	-4,968162E-8	-4,968207E-8	-4,968291E-8	-4,968332E-8	-4,968334E-8	-4,968322E-8	-4,968278E-8	-4,968224E-8	-4,968213E-8	-4,968215E-8	-4,968275E-8	-4,968368E-8	-4,968413E-8	-4,968447E-8	-4,968457E-8	-4,968370E-8	-4,968308E-8	-4,968253E-8	-4,968195E-8	-4,968260E-8	-4,968327E-8	-4,968398E-8	-4,968501E-8	-4,968532E-8	-4,968521E-8	-4,968490E-8	-4,968417E-8	-4,968357E-8	-4,968347E-8	-4,968352E-8	-4,968397E-8	-4,968467E-8	-4,968497E-8	-4,968510E-8	-4,968492E-8	-4,968414E-8	-4,968363E-8	-4,968306E-8	-4,968240E-8	-4,968248E-8	-4,968286E-8	-4,968334E-8	-4,968431E-8	-4,968457E-8	-4,968427E-8	-4,968372E-8	-4,968252E-8	-4,968193E-8	-4,968209E-8	-4,968246E-8	-4,968359E-8	-4,968463E-8	-4,968491E-8	-4,968493E-8	-4,968454E-8	-4,968363E-8	-4,968312E-8	-4,968274E-8	-4,968264E-8	-4,968319E-8	-4,968371E-8	-4,968421E-8	-4,968494E-8	-4,968519E-8	-4,968514E-8	-4,968491E-8	-4,968412E-8	-4,968347E-8	-4,968341E-8	-4,968351E-8	-4,968445E-8	-4,968571E-8	-4,968622E-8	-4,968654E-8	-4,968617E-8	-4,968497E-8	-4,968443E-8	-4,968400E-8	-4,968382E-8	-4,968438E-8	-4,968486E-8	-4,968533E-8	-4,968586E-8	-4,968554E-8	-4,968513E-8	-4,968468E-8	-4,968383E-8	-4,968361E-8	-4,968373E-8	-4,968398E-8	-4,968482E-8	-4,968567E-8	-4,968602E-8	-4,968620E-8	-4,968622E-8	-4,968602E-8	-4,968583E-8	-4,968565E-8	-4,968542E-8	-4,968578E-8	-4,968616E-8	-4,968658E-8	-4,968716E-8	-4,968702E-8	-4,968662E-8	-4,968608E-8	-4,968487E-8	-4,968445E-8	-4,968456E-8	-4,968491E-8	-4,968597E-8	-4,968689E-8	-4,968707E-8	-4,968713E-8	-4,968696E-8	-4,968691E-8	-4,968699E-8	-4,968706E-8	-4,968753E-8	-4,968830E-8	-4,968873E-8	-4,968912E-8	-4,968975E-8	-4,969002E-8	-4,969000E-8	-4,968985E-8	-4,968937E-8	-4,968902E-8	-4,968898E-8	-4,968913E-8	-4,968996E-8	-4,969093E-8	-4,969126E-8	-4,969138E-8	-4,969110E-8	-4,969033E-8	-4,968989E-8	-4,968968E-8	-4,968984E-8	-4,969041E-8	-4,969064E-8	-4,969079E-8
-4,969260E-8	-4,969150E-8	-4,969108E-8	-4,969083E-8	-4,969094E-8	-4,969162E-8	-4,969181E-8	-4,969185E-8	-4,969133E-8	-4,968977E-8	-4,968859E-8	-4,968728E-8	-4,968483E-8	-4,968321E-8	-4,968271E-8	-4,968242E-8	-4,968234E-8	-4,968231E-8	-4,968199E-8	-4,968144E-8	-4,968002E-8	-4,967877E-8	-4,967846E-8	-4,967831E-8	-4,967857E-8	-4,967947E-8	-4,967995E-8	-4,968035E-8	-4,968076E-8	-4,968069E-8	-4,968058E-8	-4,968035E-8	-4,968004E-8	-4,968010E-8	-4,968043E-8	-4,968101E-8	-4,968256E-8	-4,968398E-8	-4,968443E-8	-4,968468E-8	-4,968451E-8	-4,968356E-8	-4,968310E-8	-4,968284E-8	-4,968329E-8	-4,968443E-8	-4,968497E-8	-4,968550E-8	-4,968605E-8	-4,968545E-8	-4,968477E-8	-4,968405E-8	-4,968301E-8	-4,968276E-8	-4,968296E-8	-4,968335E-8	-4,968428E-8	-4,968471E-8	-4,968464E-8	-4,968442E-8	-4,968361E-8	-4,968299E-8	-4,968282E-8	-4,968273E-8	-4,968282E-8	-4,968356E-8	-4,968417E-8	-4,968484E-8	-4,968567E-8	-4,968568E-8	-4,968544E-8	-4,968508E-8	-4,968417E-8	-4,968398E-8	-4,968433E-8	-4,968491E-8	-4,968602E-8	-4,968652E-8	-4,968646E-8	-4,968624E-8	-4,968514E-8	-4,968402E-8	-4,968375E-8	-4,968369E-8	-4,968434E-8	-4,968551E-8	-4,968602E-8	-4,968637E-8	-4,968644E-8	-4,968593E-8	-4,968554E-8	-4,968516E-8	-4,968471E-8	-4,968481E-8	-4,968495E-8	-4,968515E-8	-4,968567E-8	-4,968584E-8	-4,968566E-8	-4,968522E-8	-4,968399E-8	-4,968290E-8	-4,968263E-8	-4,968257E-8	-4,968311E-8	-4,968428E-8	-4,968481E-8	-4,968521E-8	-4,968514E-8	-4,968447E-8	-4,968411E-8	-4,968383E-8	-4,968363E-8	-4,968411E-8	-4,968461E-8	-4,968515E-8	-4,968596E-8	-4,968603E-8	-4,968583E-8	-4,968544E-8	-4,968440E-8	-4,968332E-8	-4,968295E-8	-4,968279E-8	-4,968314E-8	-4,968398E-8	-4,968430E-8	-4,968451E-8	-4,968439E-8	-4,968370E-8	-4,968322E-8	-4,968281E-8	-4,968257E-8	-4,968322E-8	-4,968368E-8	-4,968419E-8	-4,968498E-8	-4,968506E-8	-4,968478E-8	-4,968429E-8	-4,968328E-8	-4,968266E-8	-4,968268E-8	-4,968287E-8	-4,968362E-8	-4,968413E-8	-4,968416E-8	-4,968406E-8	-4,968370E-8	-4,968314E-8	-4,968292E-8	-4,968279E-8	-4,968265E-8	-4,968286E-8	-4,968316E-8	-4,968359E-8	-4,968453E-8	-4,968499E-8	-4,968484E-8	-4,968437E-8	-4,968310E-8	-4,968253E-8	-4,968262E-8	-4,968287E-8	-4,968382E-8	-4,968442E-8	-4,968429E-8	-4,968388E-8	-4,968270E-8	-4,968179E-8	-4,968168E-8	-4,968172E-8	-4,968234E-8	-4,968324E-8	-4,968350E-8	-4,968365E-8	-4,968365E-8	-4,968335E-8	-4,968311E-8	-4,968284E-8	-4,968255E-8	-4,968265E-8	-4,968278E-8	-4,968295E-8	-4,968356E-8	-4,968417E-8	-4,968426E-8	-4,968416E-8	-4,968339E-8	-4,968221E-8	-4,968162E-8	-4,968119E-8	-4,968102E-8	-4,968187E-8	-4,968246E-8	-4,968294E-8	-4,968348E-8	-4,968325E-8	-4,968297E-8	-4,968262E-8	-4,968201E-8	-4,968188E-8	-4,968203E-8	-4,968236E-8	-4,968318E-8	-4,968373E-8	-4,968383E-8	-4,968382E-8	-4,968335E-8	-4,968229E-8	-4,968180E-8	-4,968144E-8	-4,968116E-8	-4,968141E-8	-4,968174E-8	-4,968216E-8	-4,968290E-8	-4,968295E-8	-4,968270E-8	-4,968228E-8	-4,968156E-8	-4,968134E-8	-4,968160E-8	-4,968205E-8	-4,968301E-8	-4,968364E-8	-4,968360E-8	-4,968335E-8	-4,968243E-8	-4,968164E-8	-4,968145E-8	-4,968144E-8	-4,968179E-8	-4,968225E-8	-4,968248E-8	-4,968264E-8	-4,968256E-8	-4,968233E-8	-4,968207E-8	-4,968176E-8	-4,968114E-8	-4,968091E-8	-4,968106E-8	-4,968143E-8	-4,968245E-8	-4,968345E-8	-4,968369E-8	-4,968372E-8	-4,968300E-8	-4,968162E-8	-4,968106E-8	-4,968070E-8	-4,968103E-8	-4,968217E-8	-4,968281E-8	-4,968329E-8	-4,968346E-8	-4,968260E-8	-4,968186E-8	-4,968115E-8	-4,968030E-8	-4,968063E-8	-4,968108E-8	-4,968162E-8	-4,968265E-8	-4,968297E-8	-4,968284E-8	-4,968258E-8	-4,968183E-8	-4,968146E-8	-4,968139E-8	-4,968146E-8	-4,968200E-8	-4,968287E-8	-4,968328E-8	-4,968357E-8	-4,968359E-8	-4,968277E-8	-4,968220E-8	-4,968157E-8	-4,968062E-8	-4,968064E-8	-4,968106E-8	-4,968165E-8	-4,968288E-8	-4,968355E-8	-4,968352E-8	-4,968335E-8	-4,968241E-8	-4,968158E-8	-4,968143E-8	-4,968155E-8	-4,968248E-8	-4,968366E-8	-4,968411E-8	-4,968441E-8	-4,968439E-8	-4,968357E-8	-4,968302E-8	-4,968249E-8	-4,968159E-8	-4,968144E-8	-4,968170E-8	-4,968218E-8	-4,968344E-8	-4,968425E-8	-4,968431E-8	-4,968408E-8	-4,968300E-8	-4,968192E-8	-4,968166E-8	-4,968173E-8	-4,968267E-8	-4,968417E-8	-4,968485E-8	-4,968534E-8	-4,968535E-8	-4,968435E-8	-4,968375E-8	-4,968317E-8	-4,968252E-8	-4,968275E-8	-4,968314E-8	-4,968356E-8	-4,968421E-8	-4,968442E-8	-4,968437E-8	-4,968421E-8	-4,968363E-8	-4,968297E-8	-4,968277E-8	-4,968271E-8	-4,968316E-8	-4,968440E-8	-4,968501E-8	-4,968548E-8	-4,968568E-8	-4,968509E-8	-4,968454E-8	-4,968399E-8	-4,968346E-8	-4,968381E-8	-4,968425E-8	-4,968477E-8	-4,968596E-8	-4,968670E-8	-4,968661E-8	-4,968641E-8	-4,968604E-8	-4,968622E-8	-4,968659E-8	-4,968719E-8	-4,968901E-8	-4,969082E-8	-4,969150E-8	-4,969205E-8	-4,969280E-8	-4,969291E-8	-4,969289E-8	-4,969290E-8	-4,969309E-8	-4,969352E-8	-4,969374E-8	-4,969392E-8	-4,969409E-8	-4,969349E-8	-4,969281E-8	-4,969190E-8	-4,968976E-8	-4,968786E-8	-4,968722E-8	-4,968686E-8	-4,968653E-8	-4,968644E-8	-4,968630E-8	-4,968595E-8	-4,968479E-8	-4,968335E-8	-4,968270E-8	-4,968215E-8	-4,968177E-8	-4,968214E-8	-4,968257E-8	-4,968300E-8	-4,968361E-8	-4,968355E-8	-4,968329E-8	-4,968291E-8	-4,968208E-8	-4,968133E-8	-4,968121E-8	-4,968131E-8	-4,968217E-8	-4,968341E-8	-4,968386E-8	-4,968422E-8	-4,968412E-8	-4,968314E-8	-4,968264E-8	-4,968220E-8	-4,968211E-8	-4,968305E-8	-4,968368E-8	-4,968431E-8	-4,968495E-8	-4,968475E-8	-4,968438E-8	-4,968386E-8	-4,968287E-8	-4,968244E-8	-4,968247E-8	-4,968256E-8	-4,968281E-8	-4,968317E-8	-4,968333E-8	-4,968341E-8	-4,968334E-8	-4,968287E-8	-4,968248E-8	-4,968209E-8	-4,968138E-8	-4,968171E-8	-4,968228E-8	-4,968305E-8	-4,968441E-8	-4,968482E-8	-4,968453E-8	-4,968398E-8	-4,968261E-8	-4,968158E-8	-4,968146E-8	-4,968155E-8	-4,968234E-8	-4,968303E-8	-4,968306E-8	-4,968302E-8	-4,968236E-8	-4,968142E-8	-4,968099E-8	-4,968074E-8	-4,968073E-8	-4,968125E-8	-4,968163E-8	-4,968203E-8	-4,968269E-8	-4,968289E-8	-4,968272E-8	-4,968243E-8	-4,968152E-8	-4,968089E-8	-4,968079E-8	-4,968086E-8	-4,968158E-8	-4,968251E-8	-4,968284E-8	-4,968294E-8	-4,968230E-8	-4,968117E-8	-4,968066E-8	-4,968034E-8	-4,968033E-8	-4,968118E-8	-4,968176E-8	-4,968232E-8	-4,968307E-8	-4,968287E-8	-4,968264E-8	-4,968243E-8	-4,968196E-8	-4,968186E-8	-4,968202E-8	-4,968229E-8	-4,968306E-8	-4,968358E-8	-4,968368E-8	-4,968367E-8	-4,968322E-8	-4,968239E-8	-4,968194E-8	-4,968159E-8	-4,968136E-8	-4,968199E-8	-4,968248E-8	-4,968294E-8	-4,968335E-8	-4,968305E-8	-4,968264E-8	-4,968213E-8	-4,968138E-8	-4,968145E-8	-4,968184E-8	-4,968239E-8	-4,968358E-8	-4,968445E-8	-4,968457E-8	-4,968443E-8	-4,968360E-8	-4,968290E-8	-4,968279E-8	-4,968284E-8	-4,968317E-8	-4,968377E-8	-4,968405E-8	-4,968420E-8	-4,968430E-8	-4,968413E-8	-4,968399E-8	-4,968386E-8	-4,968358E-8	-4,968361E-8	-4,968383E-8	-4,968421E-8	-4,968554E-8	-4,968657E-8	-4,968669E-8	-4,968653E-8	-4,968556E-8	-4,968449E-8	-4,968418E-8	-4,968409E-8	-4,968467E-8	-4,968565E-8	-4,968589E-8	-4,968591E-8	-4,968535E-8	-4,968410E-8	-4,968348E-8	-4,968296E-8	-4,968263E-8	-4,968314E-8	-4,968353E-8	-4,968393E-8	-4,968451E-8	-4,968460E-8	-4,968445E-8	-4,968417E-8	-4,968346E-8	-4,968262E-8	-4,968239E-8	-4,968232E-8	-4,968253E-8	-4,968314E-8	-4,968352E-8	-4,968381E-8	-4,968376E-8	-4,968270E-8	-4,968205E-8	-4,968148E-8	-4,968108E-8	-4,968204E-8	-4,968302E-8	-4,968413E-8	-4,968628E-8	-4,968760E-8	-4,968799E-8	-4,968826E-8	-4,968857E-8	-4,968933E-8	-4,969009E-8	-4,969116E-8	-4,969399E-8	-4,969706E-8	-4,969852E-8	-4,969975E-8	-4,970143E-8	-4,970189E-8	-4,970180E-8	-4,970167E-8	-4,970184E-8	-4,970292E-8	-4,970365E-8	-4,970438E-8	-4,970546E-8	-4,970548E-8	-4,970498E-8	-4,970411E-8	-4,970184E-8	-4,969973E-8	-4,969897E-8	-4,969833E-8	-4,969735E-8	-4,969667E-8	-4,969615E-8	-4,969554E-8	-4,969378E-8	-4,969170E-8	-4,969069E-8	-4,968965E-8	-4,968783E-8	-4,968656E-8	-4,968613E-8	-4,968577E-8	-4,968523E-8	-4,968471E-8	-4,968430E-8	-4,968379E-8	-4,968248E-8	-4,968105E-8	-4,968048E-8	-4,968011E-8	-4,968035E-8	-4,968127E-8	-4,968168E-8	-4,968196E-8	-4,968179E-8	-4,968069E-8	-4,968003E-8	-4,967952E-8	-4,967926E-8	-4,967972E-8	-4,968009E-8	-4,968044E-8	-4,968091E-8	-4,968075E-8	-4,968046E-8	-4,968013E-8	-4,967967E-8	-4,967965E-8	-4,967980E-8	-4,967998E-8	-4,968058E-8	-4,968119E-8	-4,968146E-8	-4,968165E-8	-4,968179E-8	-4,968171E-8	-4,968157E-8	-4,968141E-8	-4,968128E-8	-4,968162E-8	-4,968198E-8	-4,968240E-8	-4,968312E-8	-4,968296E-8	-4,968254E-8	-4,968201E-8	-4,968088E-8	-4,968026E-8	-4,968040E-8	-4,968081E-8	-4,968195E-8	-4,968278E-8	-4,968297E-8	-4,968302E-8	-4,968273E-8	-4,968218E-8	-4,968194E-8	-4,968184E-8	-4,968202E-8	-4,968268E-8	-4,968315E-8	-4,968356E-8	-4,968394E-8	-4,968350E-8	-4,968297E-8	-4,968231E-8	-4,968098E-8	-4,968060E-8	-4,968078E-8	-4,968117E-8	-4,968238E-8	-4,968356E-8	-4,968383E-8	-4,968377E-8	-4,968291E-8	-4,968182E-8	-4,968147E-8	-4,968134E-8	-4,968165E-8	-4,968277E-8	-4,968341E-8	-4,968392E-8	-4,968419E-8	-4,968362E-8	-4,968313E-8	-4,968252E-8	-4,968151E-8	-4,968111E-8	-4,968113E-8	-4,968134E-8	-4,968216E-8	-4,968298E-8	-4,968313E-8	-4,968307E-8	-4,968247E-8	-4,968117E-8	-4,968053E-8	-4,968009E-8	-4,968007E-8	-4,968123E-8	-4,968205E-8	-4,968291E-8	-4,968407E-8	-4,968377E-8	-4,968306E-8	-4,968221E-8	-4,968074E-8	-4,968012E-8	-4,968023E-8	-4,968058E-8	-4,968159E-8	-4,968237E-8	-4,968242E-8	-4,968223E-8	-4,968145E-8	-4,968062E-8	-4,968038E-8	-4,968026E-8	-4,968040E-8	-4,968103E-8	-4,968156E-8	-4,968223E-8	-4,968325E-8	-4,968352E-8	-4,968338E-8	-4,968302E-8	-4,968196E-8	-4,968101E-8	-4,968093E-8	-4,968113E-8	-4,968218E-8	-4,968330E-8	-4,968358E-8	-4,968354E-8	-4,968262E-8	-4,968108E-8	-4,968042E-8	-4,968005E-8	-4,968014E-8	-4,968110E-8	-4,968172E-8	-4,968228E-8	-4,968305E-8	-4,968310E-8	-4,968289E-8	-4,968248E-8	-4,968171E-8	-4,968145E-8	-4,968150E-8	-4,968183E-8	-4,968285E-8	-4,968393E-8	-4,968420E-8	-4,968420E-8	-4,968362E-8	-4,968265E-8	-4,968224E-8	-4,968192E-8	-4,968194E-8	-4,968279E-8	-4,968333E-8	-4,968386E-8	-4,968436E-8	-4,968408E-8	-4,968366E-8	-4,968316E-8	-4,968255E-8	-4,968249E-8	-4,968271E-8	-4,968305E-8	-4,968373E-8	-4,968398E-8	-4,968389E-8	-4,968365E-8	-4,968265E-8	-4,968146E-8	-4,968091E-8	-4,968051E-8	-4,968046E-8	-4,968125E-8	-4,968176E-8	-4,968219E-8	-4,968261E-8	-4,968204E-8	-4,968145E-8	-4,968087E-8	-4,967994E-8	-4,967991E-8	-4,968035E-8	-4,968099E-8	-4,968255E-8	-4,968336E-8	-4,968327E-8	-4,968294E-8	-4,968177E-8	-4,968057E-8	-4,968032E-8	-4,968031E-8	-4,968103E-8	-4,968214E-8	-4,968263E-8	-4,968300E-8	-4,968300E-8	-4,968221E-8	-4,968171E-8	-4,968128E-8	-4,968084E-8	-4,968111E-8	-4,968163E-8	-4,968225E-8	-4,968355E-8	-4,968431E-8	-4,968429E-8	-4,968409E-8	-4,968297E-8	-4,968165E-8	-4,968122E-8	-4,968108E-8	-4,968164E-8	-4,968298E-8	-4,968375E-8	-4,968421E-8	-4,968394E-8	-4,968244E-8	-4,968146E-8	-4,968068E-8	-4,967984E-8	-4,968044E-8	-4,968117E-8	-4,968193E-8	-4,968324E-8	-4,968374E-8	-4,968367E-8	-4,968342E-8	-4,968238E-8	-4,968150E-8	-4,968132E-8	-4,968136E-8	-4,968219E-8	-4,968354E-8	-4,968414E-8	-4,968451E-8	-4,968438E-8	-4,968310E-8	-4,968231E-8	-4,968155E-8	-4,968052E-8	-4,968065E-8	-4,968110E-8	-4,968167E-8	-4,968298E-8	-4,968373E-8	-4,968365E-8	-4,968322E-8	-4,968204E-8	-4,968145E-8	-4,968144E-8	-4,968176E-8	-4,968265E-8	-4,968349E-8	-4,968377E-8	-4,968393E-8	-4,968393E-8	-4,968329E-8	-4,968278E-8	-4,968228E-8	-4,968151E-8	-4,968140E-8	-4,968162E-8	-4,968206E-8	-4,968324E-8	-4,968398E-8	-4,968396E-8	-4,968374E-8	-4,968282E-8	-4,968205E-8	-4,968203E-8	-4,968235E-8	-4,968366E-8	-4,968495E-8	-4,968524E-8	-4,968529E-8	-4,968454E-8	-4,968327E-8	-4,968276E-8	-4,968243E-8	-4,968228E-8	-4,968266E-8	-4,968287E-8	-4,968307E-8	-4,968316E-8	-4,968290E-8	-4,968276E-8	-4,968253E-8	-4,968214E-8	-4,968197E-8	-4,968208E-8	-4,968237E-8	-4,968314E-8	-4,968400E-8	-4,968438E-8	-4,968462E-8	-4,968449E-8	-4,968368E-8	-4,968333E-8	-4,968311E-8	-4,968320E-8	-4,968393E-8	-4,968443E-8	-4,968496E-8	-4,968537E-8	-4,968500E-8	-4,968456E-8	-4,968402E-8	-4,968322E-8	-4,968323E-8	-4,968359E-8	-4,968402E-8	-4,968498E-8	-4,968573E-8	-4,968590E-8	-4,968590E-8	-4,968534E-8	-4,968447E-8	-4,968407E-8	-4,968381E-8	-4,968385E-8	-4,968427E-8	-4,968462E-8	-4,968484E-8	-4,968507E-8	-4,968470E-8	-4,968414E-8	-4,968354E-8	-4,968242E-8	-4,968213E-8	-4,968232E-8	-4,968273E-8	-4,968388E-8	-4,968459E-8	-4,968464E-8	-4,968455E-8	-4,968395E-8	-4,968313E-8	-4,968301E-8	-4,968304E-8	-4,968365E-8	-4,968456E-8	-4,968496E-8	-4,968532E-8	-4,968578E-8	-4,968554E-8	-4,968523E-8	-4,968490E-8	-4,968421E-8	-4,968354E-8	-4,968347E-8	-4,968362E-8	-4,968441E-8	-4,968552E-8	-4,968597E-8	-4,968622E-8	-4,968593E-8	-4,968475E-8	-4,968422E-8	-4,968398E-8	-4,968440E-8	-4,968553E-8	-4,968619E-8	-4,968677E-8	-4,968715E-8	-4,968657E-8	-4,968603E-8	-4,968549E-8	-4,968472E-8	-4,968467E-8	-4,968487E-8	-4,968514E-8	-4,968562E-8	-4,968578E-8	-4,968588E-8	-4,968590E-8	-4,968565E-8	-4,968548E-8	-4,968547E-8	-4,968545E-8	-4,968554E-8	-4,968608E-8	-4,968658E-8	-4,968715E-8	-4,968786E-8	-4,968782E-8	-4,968757E-8	-4,968716E-8	-4,968610E-8	-4,968585E-8	-4,968607E-8	-4,968648E-8	-4,968745E-8	-4,968766E-8	-4,968754E-8	-4,968717E-8	-4,968621E-8	-4,968565E-8	-4,968556E-8	-4,968560E-8	-4,968616E-8	-4,968721E-8	-4,968773E-8	-4,968819E-8	-4,968889E-8	-4,968891E-8	-4,968867E-8	-4,968846E-8	-4,968840E-8	-4,968901E-8	-4,968944E-8	-4,968996E-8	-4,969120E-8	-4,969177E-8	-4,969164E-8	-4,969125E-8	-4,969010E-8	-4,968915E-8	-4,968896E-8	-4,968905E-8	-4,968994E-8	-4,969127E-8	-4,969178E-8	-4,969204E-8	-4,969167E-8	-4,969043E-8	-4,968983E-8	-4,968931E-8
-4,969009E-8	-4,969116E-8	-4,969170E-8	-4,969219E-8	-4,969229E-8	-4,969133E-8	-4,969071E-8	-4,968997E-8	-4,968851E-8	-4,968745E-8	-4,968723E-8	-4,968704E-8	-4,968654E-8	-4,968575E-8	-4,968503E-8	-4,968410E-8	-4,968204E-8	-4,967998E-8	-4,967922E-8	-4,967882E-8	-4,967882E-8	-4,967941E-8	-4,967967E-8	-4,967980E-8	-4,967968E-8	-4,967932E-8	-4,967917E-8	-4,967910E-8	-4,967929E-8	-4,967996E-8	-4,968038E-8	-4,968077E-8	-4,968158E-8	-4,968226E-8	-4,968243E-8	-4,968247E-8	-4,968233E-8	-4,968206E-8	-4,968202E-8	-4,968210E-8	-4,968291E-8	-4,968416E-8	-4,968464E-8	-4,968497E-8	-4,968484E-8	-4,968383E-8	-4,968336E-8	-4,968301E-8	-4,968300E-8	-4,968366E-8	-4,968413E-8	-4,968464E-8	-4,968529E-8	-4,968502E-8	-4,968456E-8	-4,968401E-8	-4,968299E-8	-4,968229E-8	-4,968223E-8	-4,968233E-8	-4,968297E-8	-4,968372E-8	-4,968401E-8	-4,968423E-8	-4,968442E-8	-4,968415E-8	-4,968390E-8	-4,968361E-8	-4,968322E-8	-4,968351E-8	-4,968400E-8	-4,968473E-8	-4,968614E-8	-4,968678E-8	-4,968666E-8	-4,968626E-8	-4,968501E-8	-4,968415E-8	-4,968414E-8	-4,968436E-8	-4,968530E-8	-4,968633E-8	-4,968669E-8	-4,968688E-8	-4,968642E-8	-4,968535E-8	-4,968484E-8	-4,968444E-8	-4,968416E-8	-4,968454E-8	-4,968499E-8	-4,968543E-8	-4,968611E-8	-4,968634E-8	-4,968624E-8	-4,968600E-8	-4,968499E-8	-4,968386E-8	-4,968355E-8	-4,968344E-8	-4,968384E-8	-4,968487E-8	-4,968538E-8	-4,968566E-8	-4,968533E-8	-4,968404E-8	-4,968325E-8	-4,968265E-8	-4,968212E-8	-4,968269E-8	-4,968319E-8	-4,968369E-8	-4,968446E-8	-4,968472E-8	-4,968462E-8	-4,968437E-8	-4,968366E-8	-4,968334E-8	-4,968334E-8	-4,968340E-8	-4,968387E-8	-4,968456E-8	-4,968475E-8	-4,968479E-8	-4,968443E-8	-4,968350E-8	-4,968286E-8	-4,968222E-8	-4,968146E-8	-4,968188E-8	-4,968241E-8	-4,968293E-8	-4,968391E-8	-4,968401E-8	-4,968368E-8	-4,968328E-8	-4,968253E-8	-4,968232E-8	-4,968243E-8	-4,968278E-8	-4,968384E-8	-4,968463E-8	-4,968476E-8	-4,968480E-8	-4,968453E-8	-4,968379E-8	-4,968346E-8	-4,968322E-8	-4,968297E-8	-4,968299E-8	-4,968313E-8	-4,968339E-8	-4,968396E-8	-4,968429E-8	-4,968436E-8	-4,968430E-8	-4,968382E-8	-4,968344E-8	-4,968347E-8	-4,968379E-8	-4,968474E-8	-4,968531E-8	-4,968524E-8	-4,968486E-8	-4,968369E-8	-4,968267E-8	-4,968266E-8	-4,968290E-8	-4,968363E-8	-4,968390E-8	-4,968383E-8	-4,968363E-8	-4,968313E-8	-4,968265E-8	-4,968261E-8	-4,968260E-8	-4,968254E-8	-4,968248E-8	-4,968250E-8	-4,968261E-8	-4,968282E-8	-4,968335E-8	-4,968357E-8	-4,968374E-8	-4,968360E-8	-4,968287E-8	-4,968246E-8	-4,968205E-8	-4,968193E-8	-4,968273E-8	-4,968321E-8	-4,968366E-8	-4,968376E-8	-4,968288E-8	-4,968226E-8	-4,968154E-8	-4,968062E-8	-4,968062E-8	-4,968090E-8	-4,968137E-8	-4,968235E-8	-4,968313E-8	-4,968328E-8	-4,968324E-8	-4,968295E-8	-4,968248E-8	-4,968224E-8	-4,968209E-8	-4,968222E-8	-4,968296E-8	-4,968340E-8	-4,968384E-8	-4,968432E-8	-4,968399E-8	-4,968343E-8	-4,968269E-8	-4,968144E-8	-4,968090E-8	-4,968105E-8	-4,968150E-8	-4,968279E-8	-4,968380E-8	-4,968393E-8	-4,968388E-8	-4,968313E-8	-4,968222E-8	-4,968206E-8	-4,968204E-8	-4,968255E-8	-4,968339E-8	-4,968372E-8	-4,968396E-8	-4,968399E-8	-4,968341E-8	-4,968307E-8	-4,968275E-8	-4,968233E-8	-4,968214E-8	-4,968217E-8	-4,968230E-8	-4,968271E-8	-4,968325E-8	-4,968344E-8	-4,968354E-8	-4,968328E-8	-4,968254E-8	-4,968222E-8	-4,968204E-8	-4,968233E-8	-4,968329E-8	-4,968382E-8	-4,968425E-8	-4,968425E-8	-4,968349E-8	-4,968301E-8	-4,968257E-8	-4,968199E-8	-4,968209E-8	-4,968233E-8	-4,968255E-8	-4,968289E-8	-4,968295E-8	-4,968279E-8	-4,968257E-8	-4,968185E-8	-4,968136E-8	-4,968127E-8	-4,968126E-8	-4,968162E-8	-4,968224E-8	-4,968254E-8	-4,968282E-8	-4,968315E-8	-4,968297E-8	-4,968265E-8	-4,968226E-8	-4,968153E-8	-4,968155E-8	-4,968182E-8	-4,968219E-8	-4,968303E-8	-4,968336E-8	-4,968304E-8	-4,968257E-8	-4,968158E-8	-4,968099E-8	-4,968096E-8	-4,968109E-8	-4,968189E-8	-4,968286E-8	-4,968322E-8	-4,968341E-8	-4,968344E-8	-4,968310E-8	-4,968273E-8	-4,968243E-8	-4,968223E-8	-4,968254E-8	-4,968293E-8	-4,968345E-8	-4,968449E-8	-4,968482E-8	-4,968471E-8	-4,968439E-8	-4,968335E-8	-4,968250E-8	-4,968233E-8	-4,968238E-8	-4,968307E-8	-4,968406E-8	-4,968456E-8	-4,968490E-8	-4,968493E-8	-4,968439E-8	-4,968411E-8	-4,968393E-8	-4,968387E-8	-4,968431E-8	-4,968466E-8	-4,968512E-8	-4,968590E-8	-4,968595E-8	-4,968577E-8	-4,968545E-8	-4,968445E-8	-4,968355E-8	-4,968335E-8	-4,968331E-8	-4,968368E-8	-4,968457E-8	-4,968501E-8	-4,968524E-8	-4,968515E-8	-4,968440E-8	-4,968385E-8	-4,968330E-8	-4,968278E-8	-4,968370E-8	-4,968446E-8	-4,968518E-8	-4,968637E-8	-4,968668E-8	-4,968648E-8	-4,968609E-8	-4,968521E-8	-4,968504E-8	-4,968527E-8	-4,968575E-8	-4,968692E-8	-4,968832E-8	-4,968884E-8	-4,968920E-8	-4,968970E-8	-4,968996E-8	-4,969010E-8	-4,969021E-8	-4,969093E-8	-4,969226E-8	-4,969291E-8	-4,969358E-8	-4,969467E-8	-4,969512E-8	-4,969495E-8	-4,969453E-8	-4,969342E-8	-4,969214E-8	-4,969158E-8	-4,969116E-8	-4,969085E-8	-4,969044E-8	-4,968992E-8	-4,968926E-8	-4,968754E-8	-4,968543E-8	-4,968445E-8	-4,968367E-8	-4,968310E-8	-4,968336E-8	-4,968359E-8	-4,968382E-8	-4,968413E-8	-4,968397E-8	-4,968361E-8	-4,968317E-8	-4,968249E-8	-4,968231E-8	-4,968247E-8	-4,968279E-8	-4,968379E-8	-4,968448E-8	-4,968459E-8	-4,968453E-8	-4,968387E-8	-4,968273E-8	-4,968223E-8	-4,968193E-8	-4,968209E-8	-4,968302E-8	-4,968367E-8	-4,968432E-8	-4,968496E-8	-4,968462E-8	-4,968421E-8	-4,968383E-8	-4,968328E-8	-4,968305E-8	-4,968319E-8	-4,968346E-8	-4,968420E-8	-4,968469E-8	-4,968479E-8	-4,968479E-8	-4,968429E-8	-4,968327E-8	-4,968275E-8	-4,968232E-8	-4,968186E-8	-4,968218E-8	-4,968268E-8	-4,968324E-8	-4,968410E-8	-4,968413E-8	-4,968373E-8	-4,968302E-8	-4,968154E-8	-4,968114E-8	-4,968137E-8	-4,968191E-8	-4,968318E-8	-4,968426E-8	-4,968443E-8	-4,968424E-8	-4,968319E-8	-4,968213E-8	-4,968167E-8	-4,968136E-8	-4,968132E-8	-4,968170E-8	-4,968209E-8	-4,968242E-8	-4,968288E-8	-4,968282E-8	-4,968258E-8	-4,968227E-8	-4,968151E-8	-4,968102E-8	-4,968101E-8	-4,968117E-8	-4,968213E-8	-4,968311E-8	-4,968347E-8	-4,968373E-8	-4,968366E-8	-4,968280E-8	-4,968226E-8	-4,968186E-8	-4,968184E-8	-4,968267E-8	-4,968317E-8	-4,968356E-8	-4,968390E-8	-4,968333E-8	-4,968282E-8	-4,968229E-8	-4,968159E-8	-4,968148E-8	-4,968164E-8	-4,968196E-8	-4,968292E-8	-4,968380E-8	-4,968409E-8	-4,968419E-8	-4,968387E-8	-4,968307E-8	-4,968276E-8	-4,968255E-8	-4,968242E-8	-4,968292E-8	-4,968336E-8	-4,968378E-8	-4,968407E-8	-4,968333E-8	-4,968278E-8	-4,968225E-8	-4,968134E-8	-4,968108E-8	-4,968134E-8	-4,968179E-8	-4,968275E-8	-4,968317E-8	-4,968319E-8	-4,968312E-8	-4,968265E-8	-4,968221E-8	-4,968215E-8	-4,968224E-8	-4,968281E-8	-4,968375E-8	-4,968420E-8	-4,968459E-8	-4,968483E-8	-4,968447E-8	-4,968409E-8	-4,968355E-8	-4,968265E-8	-4,968262E-8	-4,968284E-8	-4,968328E-8	-4,968451E-8	-4,968573E-8	-4,968603E-8	-4,968598E-8	-4,968512E-8	-4,968416E-8	-4,968399E-8	-4,968410E-8	-4,968495E-8	-4,968627E-8	-4,968683E-8	-4,968713E-8	-4,968690E-8	-4,968594E-8	-4,968538E-8	-4,968486E-8	-4,968420E-8	-4,968402E-8	-4,968403E-8	-4,968420E-8	-4,968475E-8	-4,968509E-8	-4,968510E-8	-4,968499E-8	-4,968434E-8	-4,968327E-8	-4,968282E-8	-4,968256E-8	-4,968278E-8	-4,968376E-8	-4,968421E-8	-4,968470E-8	-4,968513E-8	-4,968427E-8	-4,968357E-8	-4,968279E-8	-4,968191E-8	-4,968210E-8	-4,968260E-8	-4,968331E-8	-4,968465E-8	-4,968535E-8	-4,968537E-8	-4,968528E-8	-4,968514E-8	-4,968532E-8	-4,968578E-8	-4,968649E-8	-4,968856E-8	-4,969123E-8	-4,969268E-8	-4,969403E-8	-4,969631E-8	-4,969786E-8	-4,969847E-8	-4,969902E-8	-4,970002E-8	-4,970156E-8	-4,970263E-8	-4,970377E-8	-4,970568E-8	-4,970638E-8	-4,970627E-8	-4,970587E-8	-4,970454E-8	-4,970325E-8	-4,970279E-8	-4,970242E-8	-4,970200E-8	-4,970141E-8	-4,970092E-8	-4,970028E-8	-4,969841E-8	-4,969645E-8	-4,969554E-8	-4,969467E-8	-4,969321E-8	-4,969199E-8	-4,969138E-8	-4,969073E-8	-4,968949E-8	-4,968833E-8	-4,968762E-8	-4,968685E-8	-4,968511E-8	-4,968348E-8	-4,968285E-8	-4,968228E-8	-4,968186E-8	-4,968215E-8	-4,968232E-8	-4,968228E-8	-4,968175E-8	-4,968085E-8	-4,968032E-8	-4,967998E-8	-4,967992E-8	-4,968074E-8	-4,968131E-8	-4,968178E-8	-4,968220E-8	-4,968182E-8	-4,968148E-8	-4,968113E-8	-4,968053E-8	-4,968039E-8	-4,968046E-8	-4,968055E-8	-4,968111E-8	-4,968174E-8	-4,968199E-8	-4,968216E-8	-4,968236E-8	-4,968193E-8	-4,968164E-8	-4,968141E-8	-4,968141E-8	-4,968203E-8	-4,968252E-8	-4,968305E-8	-4,968384E-8	-4,968378E-8	-4,968340E-8	-4,968291E-8	-4,968207E-8	-4,968189E-8	-4,968204E-8	-4,968248E-8	-4,968345E-8	-4,968394E-8	-4,968390E-8	-4,968362E-8	-4,968260E-8	-4,968165E-8	-4,968143E-8	-4,968144E-8	-4,968176E-8	-4,968234E-8	-4,968276E-8	-4,968317E-8	-4,968365E-8	-4,968356E-8	-4,968339E-8	-4,968310E-8	-4,968231E-8	-4,968211E-8	-4,968229E-8	-4,968253E-8	-4,968319E-8	-4,968363E-8	-4,968365E-8	-4,968354E-8	-4,968263E-8	-4,968149E-8	-4,968105E-8	-4,968076E-8	-4,968092E-8	-4,968196E-8	-4,968252E-8	-4,968297E-8	-4,968346E-8	-4,968328E-8	-4,968310E-8	-4,968280E-8	-4,968232E-8	-4,968245E-8	-4,968267E-8	-4,968294E-8	-4,968340E-8	-4,968370E-8	-4,968366E-8	-4,968342E-8	-4,968268E-8	-4,968180E-8	-4,968139E-8	-4,968106E-8	-4,968093E-8	-4,968179E-8	-4,968229E-8	-4,968275E-8	-4,968315E-8	-4,968261E-8	-4,968204E-8	-4,968144E-8	-4,968070E-8	-4,968111E-8	-4,968168E-8	-4,968231E-8	-4,968350E-8	-4,968384E-8	-4,968365E-8	-4,968334E-8	-4,968242E-8	-4,968161E-8	-4,968136E-8	-4,968125E-8	-4,968145E-8	-4,968194E-8	-4,968219E-8	-4,968235E-8	-4,968273E-8	-4,968271E-8	-4,968246E-8	-4,968217E-8	-4,968173E-8	-4,968174E-8	-4,968189E-8	-4,968226E-8	-4,968339E-8	-4,968422E-8	-4,968427E-8	-4,968415E-8	-4,968324E-8	-4,968213E-8	-4,968177E-8	-4,968162E-8	-4,968199E-8	-4,968272E-8	-4,968294E-8	-4,968302E-8	-4,968255E-8	-4,968162E-8	-4,968122E-8	-4,968084E-8	-4,968052E-8	-4,968084E-8	-4,968130E-8	-4,968178E-8	-4,968273E-8	-4,968344E-8	-4,968355E-8	-4,968340E-8	-4,968260E-8	-4,968188E-8	-4,968179E-8	-4,968195E-8	-4,968278E-8	-4,968385E-8	-4,968428E-8	-4,968454E-8	-4,968426E-8	-4,968317E-8	-4,968251E-8	-4,968194E-8	-4,968147E-8	-4,968198E-8	-4,968251E-8	-4,968307E-8	-4,968397E-8	-4,968422E-8	-4,968398E-8	-4,968359E-8	-4,968271E-8	-4,968226E-8	-4,968217E-8	-4,968218E-8	-4,968259E-8	-4,968322E-8	-4,968344E-8	-4,968352E-8	-4,968325E-8	-4,968229E-8	-4,968159E-8	-4,968090E-8	-4,967993E-8	-4,968011E-8	-4,968060E-8	-4,968123E-8	-4,968258E-8	-4,968308E-8	-4,968288E-8	-4,968233E-8	-4,968099E-8	-4,968027E-8	-4,968032E-8	-4,968074E-8	-4,968221E-8	-4,968346E-8	-4,968380E-8	-4,968383E-8	-4,968340E-8	-4,968244E-8	-4,968197E-8	-4,968156E-8	-4,968119E-8	-4,968140E-8	-4,968174E-8	-4,968225E-8	-4,968326E-8	-4,968372E-8	-4,968366E-8	-4,968350E-8	-4,968271E-8	-4,968181E-8	-4,968157E-8	-4,968154E-8	-4,968230E-8	-4,968335E-8	-4,968380E-8	-4,968402E-8	-4,968373E-8	-4,968267E-8	-4,968213E-8	-4,968167E-8	-4,968124E-8	-4,968172E-8	-4,968214E-8	-4,968255E-8	-4,968289E-8	-4,968266E-8	-4,968243E-8	-4,968204E-8	-4,968112E-8	-4,968058E-8	-4,968051E-8	-4,968062E-8	-4,968138E-8	-4,968270E-8	-4,968335E-8	-4,968377E-8	-4,968397E-8	-4,968338E-8	-4,968293E-8	-4,968245E-8	-4,968182E-8	-4,968200E-8	-4,968238E-8	-4,968280E-8	-4,968360E-8	-4,968362E-8	-4,968321E-8	-4,968263E-8	-4,968160E-8	-4,968124E-8	-4,968138E-8	-4,968158E-8	-4,968240E-8	-4,968314E-8	-4,968327E-8	-4,968326E-8	-4,968308E-8	-4,968276E-8	-4,968260E-8	-4,968247E-8	-4,968259E-8	-4,968302E-8	-4,968329E-8	-4,968358E-8	-4,968402E-8	-4,968400E-8	-4,968375E-8	-4,968326E-8	-4,968236E-8	-4,968177E-8	-4,968174E-8	-4,968194E-8	-4,968291E-8	-4,968411E-8	-4,968451E-8	-4,968464E-8	-4,968428E-8	-4,968328E-8	-4,968286E-8	-4,968268E-8	-4,968286E-8	-4,968354E-8	-4,968398E-8	-4,968438E-8	-4,968474E-8	-4,968419E-8	-4,968371E-8	-4,968328E-8	-4,968246E-8	-4,968182E-8	-4,968166E-8	-4,968167E-8	-4,968208E-8	-4,968275E-8	-4,968300E-8	-4,968316E-8	-4,968311E-8	-4,968245E-8	-4,968211E-8	-4,968187E-8	-4,968195E-8	-4,968296E-8	-4,968368E-8	-4,968445E-8	-4,968555E-8	-4,968558E-8	-4,968521E-8	-4,968464E-8	-4,968363E-8	-4,968334E-8	-4,968354E-8	-4,968395E-8	-4,968468E-8	-4,968497E-8	-4,968494E-8	-4,968491E-8	-4,968446E-8	-4,968378E-8	-4,968349E-8	-4,968336E-8	-4,968346E-8	-4,968414E-8	-4,968471E-8	-4,968523E-8	-4,968597E-8	-4,968585E-8	-4,968545E-8	-4,968497E-8	-4,968400E-8	-4,968359E-8	-4,968363E-8	-4,968381E-8	-4,968446E-8	-4,968481E-8	-4,968470E-8	-4,968441E-8	-4,968368E-8	-4,968299E-8	-4,968274E-8	-4,968268E-8	-4,968311E-8	-4,968403E-8	-4,968449E-8	-4,968495E-8	-4,968540E-8	-4,968534E-8	-4,968511E-8	-4,968470E-8	-4,968425E-8	-4,968418E-8	-4,968429E-8	-4,968454E-8	-4,968540E-8	-4,968613E-8	-4,968631E-8	-4,968632E-8	-4,968551E-8	-4,968426E-8	-4,968373E-8	-4,968349E-8	-4,968388E-8	-4,968490E-8	-4,968546E-8	-4,968589E-8	-4,968614E-8	-4,968551E-8	-4,968505E-8	-4,968478E-8	-4,968453E-8	-4,968464E-8	-4,968489E-8	-4,968528E-8	-4,968599E-8	-4,968606E-8	-4,968594E-8	-4,968580E-8	-4,968530E-8	-4,968463E-8	-4,968438E-8	-4,968417E-8	-4,968419E-8	-4,968488E-8	-4,968535E-8	-4,968589E-8	-4,968660E-8	-4,968662E-8	-4,968638E-8	-4,968597E-8	-4,968528E-8	-4,968539E-8	-4,968576E-8	-4,968629E-8	-4,968734E-8	-4,968798E-8	-4,968792E-8	-4,968757E-8	-4,968652E-8	-4,968582E-8	-4,968574E-8	-4,968585E-8	-4,968620E-8	-4,968693E-8	-4,968730E-8	-4,968745E-8	-4,968753E-8	-4,968739E-8	-4,968729E-8	-4,968718E-8	-4,968698E-8	-4,968726E-8	-4,968770E-8	-4,968825E-8	-4,968966E-8	-4,969082E-8	-4,969103E-8	-4,969101E-8	-4,969049E-8	-4,968997E-8	-4,968988E-8	-4,968994E-8	-4,969072E-8	-4,969169E-8	-4,969196E-8	-4,969207E-8	-4,969176E-8	-4,969083E-8	-4,969026E-8	-4,968983E-8	-4,968949E-8	-4,968970E-8	-4,968993E-8	-4,969009E-8
-4,969207E-8	-4,969131E-8	-4,969085E-8	-4,969032E-8	-4,968955E-8	-4,968962E-8	-4,968990E-8	-4,969033E-8	-4,969096E-8	-4,969066E-8	-4,969008E-8	-4,968921E-8	-4,968686E-8	-4,968457E-8	-4,968380E-8	-4,968330E-8	-4,968287E-8	-4,968273E-8	-4,968248E-8	-4,968210E-8	-4,968086E-8	-4,967941E-8	-4,967886E-8	-4,967850E-8	-4,967848E-8	-4,967925E-8	-4,967985E-8	-4,968048E-8	-4,968140E-8	-4,968179E-8	-4,968170E-8	-4,968150E-8	-4,968121E-8	-4,968125E-8	-4,968151E-8	-4,968198E-8	-4,968350E-8	-4,968504E-8	-4,968552E-8	-4,968573E-8	-4,968543E-8	-4,968431E-8	-4,968369E-8	-4,968319E-8	-4,968306E-8	-4,968396E-8	-4,968458E-8	-4,968520E-8	-4,968614E-8	-4,968627E-8	-4,968587E-8	-4,968534E-8	-4,968424E-8	-4,968355E-8	-4,968354E-8	-4,968371E-8	-4,968468E-8	-4,968567E-8	-4,968600E-8	-4,968607E-8	-4,968552E-8	-4,968421E-8	-4,968345E-8	-4,968286E-8	-4,968248E-8	-4,968327E-8	-4,968410E-8	-4,968501E-8	-4,968642E-8	-4,968660E-8	-4,968619E-8	-4,968558E-8	-4,968424E-8	-4,968370E-8	-4,968396E-8	-4,968452E-8	-4,968613E-8	-4,968751E-8	-4,968780E-8	-4,968778E-8	-4,968700E-8	-4,968569E-8	-4,968511E-8	-4,968472E-8	-4,968467E-8	-4,968517E-8	-4,968556E-8	-4,968594E-8	-4,968651E-8	-4,968657E-8	-4,968627E-8	-4,968587E-8	-4,968477E-8	-4,968383E-8	-4,968364E-8	-4,968367E-8	-4,968465E-8	-4,968607E-8	-4,968663E-8	-4,968691E-8	-4,968631E-8	-4,968487E-8	-4,968416E-8	-4,968363E-8	-4,968342E-8	-4,968428E-8	-4,968488E-8	-4,968540E-8	-4,968588E-8	-4,968544E-8	-4,968504E-8	-4,968452E-8	-4,968359E-8	-4,968324E-8	-4,968334E-8	-4,968370E-8	-4,968465E-8	-4,968553E-8	-4,968586E-8	-4,968600E-8	-4,968564E-8	-4,968476E-8	-4,968430E-8	-4,968393E-8	-4,968376E-8	-4,968448E-8	-4,968489E-8	-4,968523E-8	-4,968562E-8	-4,968522E-8	-4,968459E-8	-4,968387E-8	-4,968268E-8	-4,968237E-8	-4,968251E-8	-4,968285E-8	-4,968398E-8	-4,968484E-8	-4,968498E-8	-4,968494E-8	-4,968432E-8	-4,968349E-8	-4,968323E-8	-4,968309E-8	-4,968328E-8	-4,968414E-8	-4,968466E-8	-4,968518E-8	-4,968581E-8	-4,968523E-8	-4,968458E-8	-4,968385E-8	-4,968241E-8	-4,968157E-8	-4,968168E-8	-4,968217E-8	-4,968364E-8	-4,968489E-8	-4,968513E-8	-4,968497E-8	-4,968359E-8	-4,968236E-8	-4,968222E-8	-4,968240E-8	-4,968347E-8	-4,968484E-8	-4,968518E-8	-4,968521E-8	-4,968462E-8	-4,968351E-8	-4,968297E-8	-4,968262E-8	-4,968261E-8	-4,968321E-8	-4,968341E-8	-4,968343E-8	-4,968342E-8	-4,968365E-8	-4,968372E-8	-4,968371E-8	-4,968332E-8	-4,968245E-8	-4,968199E-8	-4,968165E-8	-4,968170E-8	-4,968302E-8	-4,968389E-8	-4,968464E-8	-4,968532E-8	-4,968473E-8	-4,968410E-8	-4,968340E-8	-4,968208E-8	-4,968166E-8	-4,968191E-8	-4,968232E-8	-4,968324E-8	-4,968380E-8	-4,968373E-8	-4,968345E-8	-4,968245E-8	-4,968142E-8	-4,968120E-8	-4,968117E-8	-4,968181E-8	-4,968303E-8	-4,968359E-8	-4,968404E-8	-4,968443E-8	-4,968407E-8	-4,968361E-8	-4,968315E-8	-4,968239E-8	-4,968230E-8	-4,968253E-8	-4,968291E-8	-4,968387E-8	-4,968430E-8	-4,968413E-8	-4,968368E-8	-4,968253E-8	-4,968147E-8	-4,968126E-8	-4,968130E-8	-4,968199E-8	-4,968296E-8	-4,968336E-8	-4,968370E-8	-4,968386E-8	-4,968350E-8	-4,968314E-8	-4,968275E-8	-4,968224E-8	-4,968223E-8	-4,968250E-8	-4,968289E-8	-4,968380E-8	-4,968424E-8	-4,968421E-8	-4,968400E-8	-4,968293E-8	-4,968151E-8	-4,968117E-8	-4,968114E-8	-4,968188E-8	-4,968305E-8	-4,968369E-8	-4,968411E-8	-4,968405E-8	-4,968303E-8	-4,968248E-8	-4,968213E-8	-4,968209E-8	-4,968275E-8	-4,968328E-8	-4,968383E-8	-4,968442E-8	-4,968417E-8	-4,968384E-8	-4,968342E-8	-4,968264E-8	-4,968225E-8	-4,968221E-8	-4,968222E-8	-4,968240E-8	-4,968275E-8	-4,968301E-8	-4,968318E-8	-4,968320E-8	-4,968286E-8	-4,968258E-8	-4,968221E-8	-4,968156E-8	-4,968195E-8	-4,968255E-8	-4,968324E-8	-4,968441E-8	-4,968461E-8	-4,968426E-8	-4,968366E-8	-4,968226E-8	-4,968171E-8	-4,968186E-8	-4,968227E-8	-4,968322E-8	-4,968398E-8	-4,968415E-8	-4,968402E-8	-4,968321E-8	-4,968212E-8	-4,968174E-8	-4,968156E-8	-4,968173E-8	-4,968253E-8	-4,968307E-8	-4,968361E-8	-4,968454E-8	-4,968469E-8	-4,968445E-8	-4,968407E-8	-4,968321E-8	-4,968282E-8	-4,968288E-8	-4,968317E-8	-4,968428E-8	-4,968529E-8	-4,968548E-8	-4,968542E-8	-4,968462E-8	-4,968331E-8	-4,968274E-8	-4,968242E-8	-4,968244E-8	-4,968338E-8	-4,968398E-8	-4,968453E-8	-4,968526E-8	-4,968535E-8	-4,968524E-8	-4,968499E-8	-4,968435E-8	-4,968407E-8	-4,968419E-8	-4,968447E-8	-4,968522E-8	-4,968593E-8	-4,968610E-8	-4,968609E-8	-4,968532E-8	-4,968382E-8	-4,968314E-8	-4,968265E-8	-4,968253E-8	-4,968343E-8	-4,968411E-8	-4,968480E-8	-4,968545E-8	-4,968496E-8	-4,968448E-8	-4,968399E-8	-4,968346E-8	-4,968384E-8	-4,968441E-8	-4,968509E-8	-4,968667E-8	-4,968777E-8	-4,968803E-8	-4,968813E-8	-4,968804E-8	-4,968798E-8	-4,968806E-8	-4,968823E-8	-4,968894E-8	-4,969030E-8	-4,969112E-8	-4,969195E-8	-4,969338E-8	-4,969417E-8	-4,969421E-8	-4,969404E-8	-4,969329E-8	-4,969299E-8	-4,969321E-8	-4,969368E-8	-4,969482E-8	-4,969536E-8	-4,969514E-8	-4,969456E-8	-4,969241E-8	-4,968995E-8	-4,968887E-8	-4,968805E-8	-4,968703E-8	-4,968668E-8	-4,968656E-8	-4,968636E-8	-4,968577E-8	-4,968456E-8	-4,968383E-8	-4,968312E-8	-4,968210E-8	-4,968193E-8	-4,968207E-8	-4,968244E-8	-4,968339E-8	-4,968413E-8	-4,968421E-8	-4,968414E-8	-4,968353E-8	-4,968257E-8	-4,968219E-8	-4,968210E-8	-4,968278E-8	-4,968403E-8	-4,968460E-8	-4,968503E-8	-4,968491E-8	-4,968379E-8	-4,968309E-8	-4,968239E-8	-4,968166E-8	-4,968190E-8	-4,968240E-8	-4,968300E-8	-4,968403E-8	-4,968453E-8	-4,968453E-8	-4,968438E-8	-4,968360E-8	-4,968266E-8	-4,968244E-8	-4,968238E-8	-4,968274E-8	-4,968367E-8	-4,968419E-8	-4,968463E-8	-4,968476E-8	-4,968367E-8	-4,968285E-8	-4,968199E-8	-4,968066E-8	-4,968077E-8	-4,968134E-8	-4,968213E-8	-4,968382E-8	-4,968464E-8	-4,968451E-8	-4,968399E-8	-4,968254E-8	-4,968152E-8	-4,968139E-8	-4,968153E-8	-4,968262E-8	-4,968395E-8	-4,968429E-8	-4,968436E-8	-4,968386E-8	-4,968292E-8	-4,968238E-8	-4,968187E-8	-4,968112E-8	-4,968101E-8	-4,968124E-8	-4,968157E-8	-4,968249E-8	-4,968325E-8	-4,968329E-8	-4,968308E-8	-4,968197E-8	-4,968078E-8	-4,968053E-8	-4,968058E-8	-4,968168E-8	-4,968336E-8	-4,968406E-8	-4,968449E-8	-4,968431E-8	-4,968301E-8	-4,968224E-8	-4,968159E-8	-4,968097E-8	-4,968139E-8	-4,968190E-8	-4,968252E-8	-4,968358E-8	-4,968360E-8	-4,968321E-8	-4,968270E-8	-4,968171E-8	-4,968107E-8	-4,968100E-8	-4,968111E-8	-4,968193E-8	-4,968307E-8	-4,968358E-8	-4,968393E-8	-4,968393E-8	-4,968302E-8	-4,968239E-8	-4,968173E-8	-4,968118E-8	-4,968166E-8	-4,968220E-8	-4,968277E-8	-4,968357E-8	-4,968342E-8	-4,968298E-8	-4,968235E-8	-4,968098E-8	-4,968021E-8	-4,968024E-8	-4,968050E-8	-4,968159E-8	-4,968287E-8	-4,968341E-8	-4,968383E-8	-4,968406E-8	-4,968345E-8	-4,968305E-8	-4,968277E-8	-4,968260E-8	-4,968329E-8	-4,968395E-8	-4,968473E-8	-4,968601E-8	-4,968631E-8	-4,968602E-8	-4,968544E-8	-4,968402E-8	-4,968308E-8	-4,968302E-8	-4,968333E-8	-4,968486E-8	-4,968655E-8	-4,968706E-8	-4,968724E-8	-4,968680E-8	-4,968568E-8	-4,968515E-8	-4,968480E-8	-4,968476E-8	-4,968567E-8	-4,968625E-8	-4,968674E-8	-4,968714E-8	-4,968668E-8	-4,968610E-8	-4,968546E-8	-4,968418E-8	-4,968322E-8	-4,968302E-8	-4,968298E-8	-4,968332E-8	-4,968422E-8	-4,968465E-8	-4,968482E-8	-4,968433E-8	-4,968295E-8	-4,968215E-8	-4,968145E-8	-4,968095E-8	-4,968180E-8	-4,968251E-8	-4,968337E-8	-4,968470E-8	-4,968473E-8	-4,968423E-8	-4,968359E-8	-4,968228E-8	-4,968184E-8	-4,968205E-8	-4,968262E-8	-4,968445E-8	-4,968649E-8	-4,968731E-8	-4,968800E-8	-4,968911E-8	-4,968973E-8	-4,968999E-8	-4,969043E-8	-4,969220E-8	-4,969494E-8	-4,969663E-8	-4,969834E-8	-4,970152E-8	-4,970353E-8	-4,970400E-8	-4,970413E-8	-4,970381E-8	-4,970382E-8	-4,970408E-8	-4,970446E-8	-4,970530E-8	-4,970565E-8	-4,970542E-8	-4,970491E-8	-4,970308E-8	-4,970084E-8	-4,969981E-8	-4,969880E-8	-4,969717E-8	-4,969596E-8	-4,969545E-8	-4,969504E-8	-4,969425E-8	-4,969321E-8	-4,969248E-8	-4,969159E-8	-4,968948E-8	-4,968750E-8	-4,968676E-8	-4,968623E-8	-4,968559E-8	-4,968526E-8	-4,968504E-8	-4,968467E-8	-4,968329E-8	-4,968172E-8	-4,968105E-8	-4,968050E-8	-4,968018E-8	-4,968074E-8	-4,968120E-8	-4,968160E-8	-4,968182E-8	-4,968136E-8	-4,968088E-8	-4,968037E-8	-4,967970E-8	-4,967983E-8	-4,968008E-8	-4,968044E-8	-4,968130E-8	-4,968190E-8	-4,968197E-8	-4,968192E-8	-4,968139E-8	-4,968074E-8	-4,968038E-8	-4,968004E-8	-4,967978E-8	-4,968037E-8	-4,968095E-8	-4,968157E-8	-4,968249E-8	-4,968247E-8	-4,968206E-8	-4,968152E-8	-4,968044E-8	-4,968033E-8	-4,968073E-8	-4,968136E-8	-4,968296E-8	-4,968385E-8	-4,968383E-8	-4,968363E-8	-4,968276E-8	-4,968172E-8	-4,968136E-8	-4,968124E-8	-4,968157E-8	-4,968236E-8	-4,968281E-8	-4,968314E-8	-4,968335E-8	-4,968277E-8	-4,968228E-8	-4,968177E-8	-4,968108E-8	-4,968118E-8	-4,968149E-8	-4,968192E-8	-4,968316E-8	-4,968407E-8	-4,968418E-8	-4,968410E-8	-4,968333E-8	-4,968231E-8	-4,968193E-8	-4,968176E-8	-4,968206E-8	-4,968303E-8	-4,968349E-8	-4,968374E-8	-4,968367E-8	-4,968294E-8	-4,968247E-8	-4,968205E-8	-4,968150E-8	-4,968166E-8	-4,968199E-8	-4,968235E-8	-4,968309E-8	-4,968348E-8	-4,968354E-8	-4,968347E-8	-4,968285E-8	-4,968194E-8	-4,968161E-8	-4,968152E-8	-4,968184E-8	-4,968259E-8	-4,968297E-8	-4,968321E-8	-4,968312E-8	-4,968204E-8	-4,968137E-8	-4,968078E-8	-4,968009E-8	-4,968044E-8	-4,968089E-8	-4,968144E-8	-4,968219E-8	-4,968231E-8	-4,968215E-8	-4,968185E-8	-4,968125E-8	-4,968106E-8	-4,968112E-8	-4,968128E-8	-4,968172E-8	-4,968217E-8	-4,968229E-8	-4,968234E-8	-4,968223E-8	-4,968204E-8	-4,968186E-8	-4,968164E-8	-4,968115E-8	-4,968096E-8	-4,968104E-8	-4,968130E-8	-4,968192E-8	-4,968243E-8	-4,968249E-8	-4,968237E-8	-4,968174E-8	-4,968109E-8	-4,968106E-8	-4,968130E-8	-4,968217E-8	-4,968309E-8	-4,968339E-8	-4,968351E-8	-4,968319E-8	-4,968230E-8	-4,968185E-8	-4,968150E-8	-4,968128E-8	-4,968144E-8	-4,968159E-8	-4,968179E-8	-4,968194E-8	-4,968189E-8	-4,968173E-8	-4,968152E-8	-4,968116E-8	-4,968103E-8	-4,968113E-8	-4,968137E-8	-4,968222E-8	-4,968321E-8	-4,968356E-8	-4,968374E-8	-4,968362E-8	-4,968322E-8	-4,968298E-8	-4,968282E-8	-4,968273E-8	-4,968320E-8	-4,968363E-8	-4,968399E-8	-4,968401E-8	-4,968324E-8	-4,968277E-8	-4,968229E-8	-4,968156E-8	-4,968140E-8	-4,968154E-8	-4,968181E-8	-4,968259E-8	-4,968329E-8	-4,968351E-8	-4,968359E-8	-4,968323E-8	-4,968231E-8	-4,968184E-8	-4,968144E-8	-4,968109E-8	-4,968140E-8	-4,968173E-8	-4,968217E-8	-4,968261E-8	-4,968224E-8	-4,968168E-8	-4,968104E-8	-4,967990E-8	-4,967959E-8	-4,967981E-8	-4,968022E-8	-4,968146E-8	-4,968245E-8	-4,968258E-8	-4,968246E-8	-4,968172E-8	-4,968110E-8	-4,968100E-8	-4,968103E-8	-4,968155E-8	-4,968246E-8	-4,968288E-8	-4,968321E-8	-4,968343E-8	-4,968312E-8	-4,968278E-8	-4,968245E-8	-4,968172E-8	-4,968139E-8	-4,968148E-8	-4,968171E-8	-4,968258E-8	-4,968350E-8	-4,968371E-8	-4,968371E-8	-4,968308E-8	-4,968188E-8	-4,968139E-8	-4,968118E-8	-4,968161E-8	-4,968270E-8	-4,968327E-8	-4,968367E-8	-4,968371E-8	-4,968276E-8	-4,968211E-8	-4,968154E-8	-4,968083E-8	-4,968079E-8	-4,968094E-8	-4,968125E-8	-4,968200E-8	-4,968238E-8	-4,968242E-8	-4,968231E-8	-4,968179E-8	-4,968111E-8	-4,968084E-8	-4,968074E-8	-4,968115E-8	-4,968233E-8	-4,968297E-8	-4,968349E-8	-4,968400E-8	-4,968366E-8	-4,968328E-8	-4,968274E-8	-4,968191E-8	-4,968189E-8	-4,968226E-8	-4,968278E-8	-4,968367E-8	-4,968376E-8	-4,968348E-8	-4,968296E-8	-4,968186E-8	-4,968135E-8	-4,968140E-8	-4,968163E-8	-4,968243E-8	-4,968329E-8	-4,968360E-8	-4,968379E-8	-4,968397E-8	-4,968371E-8	-4,968343E-8	-4,968309E-8	-4,968257E-8	-4,968258E-8	-4,968286E-8	-4,968334E-8	-4,968448E-8	-4,968505E-8	-4,968486E-8	-4,968433E-8	-4,968291E-8	-4,968172E-8	-4,968149E-8	-4,968156E-8	-4,968259E-8	-4,968405E-8	-4,968449E-8	-4,968466E-8	-4,968431E-8	-4,968338E-8	-4,968298E-8	-4,968268E-8	-4,968254E-8	-4,968306E-8	-4,968348E-8	-4,968386E-8	-4,968427E-8	-4,968415E-8	-4,968391E-8	-4,968356E-8	-4,968260E-8	-4,968164E-8	-4,968146E-8	-4,968146E-8	-4,968197E-8	-4,968305E-8	-4,968363E-8	-4,968414E-8	-4,968433E-8	-4,968354E-8	-4,968304E-8	-4,968259E-8	-4,968241E-8	-4,968314E-8	-4,968378E-8	-4,968457E-8	-4,968592E-8	-4,968619E-8	-4,968587E-8	-4,968540E-8	-4,968423E-8	-4,968341E-8	-4,968327E-8	-4,968327E-8	-4,968379E-8	-4,968454E-8	-4,968482E-8	-4,968495E-8	-4,968459E-8	-4,968388E-8	-4,968347E-8	-4,968309E-8	-4,968273E-8	-4,968325E-8	-4,968379E-8	-4,968437E-8	-4,968519E-8	-4,968535E-8	-4,968515E-8	-4,968470E-8	-4,968351E-8	-4,968260E-8	-4,968251E-8	-4,968268E-8	-4,968350E-8	-4,968443E-8	-4,968470E-8	-4,968478E-8	-4,968407E-8	-4,968290E-8	-4,968244E-8	-4,968220E-8	-4,968228E-8	-4,968312E-8	-4,968371E-8	-4,968430E-8	-4,968534E-8	-4,968584E-8	-4,968582E-8	-4,968568E-8	-4,968504E-8	-4,968435E-8	-4,968414E-8	-4,968405E-8	-4,968478E-8	-4,968600E-8	-4,968640E-8	-4,968654E-8	-4,968612E-8	-4,968489E-8	-4,968417E-8	-4,968363E-8	-4,968343E-8	-4,968442E-8	-4,968514E-8	-4,968574E-8	-4,968638E-8	-4,968624E-8	-4,968587E-8	-4,968538E-8	-4,968456E-8	-4,968441E-8	-4,968462E-8	-4,968501E-8	-4,968585E-8	-4,968661E-8	-4,968689E-8	-4,968706E-8	-4,968703E-8	-4,968624E-8	-4,968569E-8	-4,968519E-8	-4,968471E-8	-4,968507E-8	-4,968565E-8	-4,968641E-8	-4,968763E-8	-4,968790E-8	-4,968758E-8	-4,968710E-8	-4,968598E-8	-4,968563E-8	-4,968577E-8	-4,968613E-8	-4,968735E-8	-4,968831E-8	-4,968851E-8	-4,968847E-8	-4,968772E-8	-4,968676E-8	-4,968636E-8	-4,968617E-8	-4,968615E-8	-4,968678E-8	-4,968724E-8	-4,968767E-8	-4,968844E-8	-4,968859E-8	-4,968849E-8	-4,968827E-8	-4,968776E-8	-4,968770E-8	-4,968803E-8	-4,968866E-8	-4,969025E-8	-4,969161E-8	-4,969203E-8	-4,969208E-8	-4,969126E-8	-4,968994E-8	-4,968944E-8	-4,968915E-8	-4,968925E-8	-4,968997E-8	-4,969038E-8	-4,969072E-8	-4,969099E-8	-4,969052E-8	-4,969003E-8	-4,968946E-8
-4,968969E-8	-4,968953E-8	-4,968983E-8	-4,969039E-8	-4,969157E-8	-4,969198E-8	-4,969177E-8	-4,969122E-8	-4,968924E-8	-4,968681E-8	-4,968599E-8	-4,968555E-8	-4,968559E-8	-4,968607E-8	-4,968621E-8	-4,968608E-8	-4,968482E-8	-4,968267E-8	-4,968156E-8	-4,968064E-8	-4,967944E-8	-4,967920E-8	-4,967941E-8	-4,967974E-8	-4,968039E-8	-4,968085E-8	-4,968099E-8	-4,968101E-8	-4,968064E-8	-4,968013E-8	-4,968008E-8	-4,968020E-8	-4,968108E-8	-4,968282E-8	-4,968383E-8	-4,968471E-8	-4,968567E-8	-4,968553E-8	-4,968514E-8	-4,968470E-8	-4,968405E-8	-4,968429E-8	-4,968476E-8	-4,968533E-8	-4,968618E-8	-4,968625E-8	-4,968597E-8	-4,968548E-8	-4,968437E-8	-4,968357E-8	-4,968345E-8	-4,968352E-8	-4,968411E-8	-4,968496E-8	-4,968529E-8	-4,968549E-8	-4,968556E-8	-4,968519E-8	-4,968486E-8	-4,968456E-8	-4,968414E-8	-4,968440E-8	-4,968478E-8	-4,968518E-8	-4,968604E-8	-4,968622E-8	-4,968594E-8	-4,968547E-8	-4,968442E-8	-4,968387E-8	-4,968390E-8	-4,968419E-8	-4,968541E-8	-4,968667E-8	-4,968697E-8	-4,968705E-8	-4,968669E-8	-4,968592E-8	-4,968567E-8	-4,968556E-8	-4,968592E-8	-4,968678E-8	-4,968716E-8	-4,968748E-8	-4,968756E-8	-4,968702E-8	-4,968652E-8	-4,968599E-8	-4,968510E-8	-4,968458E-8	-4,968463E-8	-4,968486E-8	-4,968577E-8	-4,968663E-8	-4,968685E-8	-4,968688E-8	-4,968609E-8	-4,968459E-8	-4,968390E-8	-4,968347E-8	-4,968384E-8	-4,968513E-8	-4,968590E-8	-4,968653E-8	-4,968690E-8	-4,968595E-8	-4,968529E-8	-4,968462E-8	-4,968346E-8	-4,968314E-8	-4,968326E-8	-4,968341E-8	-4,968410E-8	-4,968471E-8	-4,968483E-8	-4,968482E-8	-4,968423E-8	-4,968355E-8	-4,968332E-8	-4,968315E-8	-4,968322E-8	-4,968402E-8	-4,968449E-8	-4,968490E-8	-4,968519E-8	-4,968483E-8	-4,968436E-8	-4,968376E-8	-4,968255E-8	-4,968231E-8	-4,968265E-8	-4,968322E-8	-4,968451E-8	-4,968505E-8	-4,968481E-8	-4,968429E-8	-4,968298E-8	-4,968180E-8	-4,968154E-8	-4,968156E-8	-4,968231E-8	-4,968346E-8	-4,968400E-8	-4,968442E-8	-4,968489E-8	-4,968456E-8	-4,968417E-8	-4,968378E-8	-4,968314E-8	-4,968294E-8	-4,968307E-8	-4,968336E-8	-4,968451E-8	-4,968556E-8	-4,968563E-8	-4,968517E-8	-4,968334E-8	-4,968198E-8	-4,968160E-8	-4,968152E-8	-4,968204E-8	-4,968326E-8	-4,968395E-8	-4,968449E-8	-4,968457E-8	-4,968343E-8	-4,968293E-8	-4,968264E-8	-4,968282E-8	-4,968362E-8	-4,968403E-8	-4,968438E-8	-4,968465E-8	-4,968454E-8	-4,968438E-8	-4,968415E-8	-4,968340E-8	-4,968221E-8	-4,968176E-8	-4,968163E-8	-4,968213E-8	-4,968304E-8	-4,968344E-8	-4,968376E-8	-4,968397E-8	-4,968336E-8	-4,968288E-8	-4,968237E-8	-4,968176E-8	-4,968202E-8	-4,968248E-8	-4,968302E-8	-4,968398E-8	-4,968440E-8	-4,968428E-8	-4,968399E-8	-4,968300E-8	-4,968235E-8	-4,968222E-8	-4,968210E-8	-4,968209E-8	-4,968245E-8	-4,968261E-8	-4,968273E-8	-4,968270E-8	-4,968255E-8	-4,968238E-8	-4,968219E-8	-4,968174E-8	-4,968183E-8	-4,968219E-8	-4,968266E-8	-4,968364E-8	-4,968429E-8	-4,968430E-8	-4,968405E-8	-4,968287E-8	-4,968177E-8	-4,968143E-8	-4,968137E-8	-4,968206E-8	-4,968314E-8	-4,968346E-8	-4,968357E-8	-4,968326E-8	-4,968226E-8	-4,968175E-8	-4,968129E-8	-4,968109E-8	-4,968152E-8	-4,968185E-8	-4,968225E-8	-4,968294E-8	-4,968338E-8	-4,968333E-8	-4,968317E-8	-4,968273E-8	-4,968230E-8	-4,968220E-8	-4,968220E-8	-4,968265E-8	-4,968331E-8	-4,968358E-8	-4,968370E-8	-4,968341E-8	-4,968246E-8	-4,968189E-8	-4,968138E-8	-4,968111E-8	-4,968178E-8	-4,968238E-8	-4,968300E-8	-4,968387E-8	-4,968402E-8	-4,968383E-8	-4,968355E-8	-4,968270E-8	-4,968211E-8	-4,968210E-8	-4,968222E-8	-4,968300E-8	-4,968377E-8	-4,968406E-8	-4,968427E-8	-4,968406E-8	-4,968302E-8	-4,968232E-8	-4,968166E-8	-4,968074E-8	-4,968085E-8	-4,968130E-8	-4,968189E-8	-4,968317E-8	-4,968373E-8	-4,968350E-8	-4,968299E-8	-4,968161E-8	-4,968092E-8	-4,968100E-8	-4,968122E-8	-4,968232E-8	-4,968371E-8	-4,968409E-8	-4,968417E-8	-4,968358E-8	-4,968253E-8	-4,968194E-8	-4,968139E-8	-4,968071E-8	-4,968096E-8	-4,968141E-8	-4,968199E-8	-4,968326E-8	-4,968411E-8	-4,968410E-8	-4,968384E-8	-4,968265E-8	-4,968151E-8	-4,968123E-8	-4,968118E-8	-4,968216E-8	-4,968387E-8	-4,968474E-8	-4,968540E-8	-4,968557E-8	-4,968429E-8	-4,968345E-8	-4,968276E-8	-4,968203E-8	-4,968257E-8	-4,968313E-8	-4,968371E-8	-4,968473E-8	-4,968475E-8	-4,968452E-8	-4,968417E-8	-4,968333E-8	-4,968275E-8	-4,968258E-8	-4,968266E-8	-4,968340E-8	-4,968449E-8	-4,968507E-8	-4,968541E-8	-4,968543E-8	-4,968462E-8	-4,968406E-8	-4,968361E-8	-4,968332E-8	-4,968379E-8	-4,968427E-8	-4,968474E-8	-4,968524E-8	-4,968494E-8	-4,968453E-8	-4,968400E-8	-4,968296E-8	-4,968255E-8	-4,968273E-8	-4,968314E-8	-4,968422E-8	-4,968523E-8	-4,968566E-8	-4,968599E-8	-4,968615E-8	-4,968584E-8	-4,968579E-8	-4,968587E-8	-4,968648E-8	-4,968771E-8	-4,968853E-8	-4,968945E-8	-4,969100E-8	-4,969173E-8	-4,969178E-8	-4,969163E-8	-4,969124E-8	-4,969128E-8	-4,969157E-8	-4,969217E-8	-4,969369E-8	-4,969498E-8	-4,969520E-8	-4,969496E-8	-4,969363E-8	-4,969197E-8	-4,969127E-8	-4,969073E-8	-4,969028E-8	-4,969038E-8	-4,969031E-8	-4,969005E-8	-4,968874E-8	-4,968704E-8	-4,968613E-8	-4,968517E-8	-4,968344E-8	-4,968248E-8	-4,968237E-8	-4,968239E-8	-4,968267E-8	-4,968309E-8	-4,968310E-8	-4,968300E-8	-4,968224E-8	-4,968110E-8	-4,968072E-8	-4,968060E-8	-4,968109E-8	-4,968257E-8	-4,968349E-8	-4,968436E-8	-4,968525E-8	-4,968456E-8	-4,968380E-8	-4,968305E-8	-4,968202E-8	-4,968202E-8	-4,968246E-8	-4,968302E-8	-4,968416E-8	-4,968458E-8	-4,968435E-8	-4,968385E-8	-4,968265E-8	-4,968171E-8	-4,968145E-8	-4,968142E-8	-4,968206E-8	-4,968338E-8	-4,968405E-8	-4,968459E-8	-4,968505E-8	-4,968437E-8	-4,968368E-8	-4,968298E-8	-4,968190E-8	-4,968188E-8	-4,968231E-8	-4,968288E-8	-4,968416E-8	-4,968464E-8	-4,968442E-8	-4,968399E-8	-4,968257E-8	-4,968125E-8	-4,968100E-8	-4,968101E-8	-4,968164E-8	-4,968269E-8	-4,968329E-8	-4,968381E-8	-4,968419E-8	-4,968357E-8	-4,968309E-8	-4,968263E-8	-4,968180E-8	-4,968133E-8	-4,968144E-8	-4,968176E-8	-4,968269E-8	-4,968339E-8	-4,968344E-8	-4,968325E-8	-4,968209E-8	-4,968071E-8	-4,968026E-8	-4,968005E-8	-4,968060E-8	-4,968212E-8	-4,968285E-8	-4,968328E-8	-4,968318E-8	-4,968232E-8	-4,968178E-8	-4,968134E-8	-4,968098E-8	-4,968158E-8	-4,968207E-8	-4,968259E-8	-4,968343E-8	-4,968368E-8	-4,968360E-8	-4,968334E-8	-4,968233E-8	-4,968144E-8	-4,968120E-8	-4,968117E-8	-4,968151E-8	-4,968223E-8	-4,968263E-8	-4,968296E-8	-4,968329E-8	-4,968280E-8	-4,968232E-8	-4,968182E-8	-4,968104E-8	-4,968130E-8	-4,968180E-8	-4,968244E-8	-4,968370E-8	-4,968414E-8	-4,968391E-8	-4,968345E-8	-4,968231E-8	-4,968154E-8	-4,968143E-8	-4,968149E-8	-4,968192E-8	-4,968245E-8	-4,968260E-8	-4,968268E-8	-4,968260E-8	-4,968213E-8	-4,968181E-8	-4,968159E-8	-4,968148E-8	-4,968216E-8	-4,968273E-8	-4,968341E-8	-4,968469E-8	-4,968512E-8	-4,968505E-8	-4,968483E-8	-4,968412E-8	-4,968373E-8	-4,968385E-8	-4,968422E-8	-4,968527E-8	-4,968631E-8	-4,968662E-8	-4,968666E-8	-4,968615E-8	-4,968523E-8	-4,968492E-8	-4,968472E-8	-4,968479E-8	-4,968546E-8	-4,968595E-8	-4,968642E-8	-4,968692E-8	-4,968672E-8	-4,968643E-8	-4,968600E-8	-4,968514E-8	-4,968467E-8	-4,968469E-8	-4,968486E-8	-4,968554E-8	-4,968612E-8	-4,968616E-8	-4,968599E-8	-4,968494E-8	-4,968322E-8	-4,968245E-8	-4,968182E-8	-4,968142E-8	-4,968240E-8	-4,968310E-8	-4,968373E-8	-4,968441E-8	-4,968391E-8	-4,968334E-8	-4,968259E-8	-4,968158E-8	-4,968169E-8	-4,968211E-8	-4,968274E-8	-4,968436E-8	-4,968581E-8	-4,968627E-8	-4,968650E-8	-4,968645E-8	-4,968634E-8	-4,968648E-8	-4,968680E-8	-4,968810E-8	-4,969042E-8	-4,969185E-8	-4,969341E-8	-4,969629E-8	-4,969834E-8	-4,969898E-8	-4,969938E-8	-4,969966E-8	-4,970055E-8	-4,970155E-8	-4,970287E-8	-4,970594E-8	-4,970812E-8	-4,970861E-8	-4,970863E-8	-4,970742E-8	-4,970530E-8	-4,970433E-8	-4,970351E-8	-4,970242E-8	-4,970162E-8	-4,970119E-8	-4,970071E-8	-4,969931E-8	-4,969728E-8	-4,969607E-8	-4,969484E-8	-4,969259E-8	-4,969075E-8	-4,969014E-8	-4,968975E-8	-4,968941E-8	-4,968914E-8	-4,968881E-8	-4,968827E-8	-4,968658E-8	-4,968459E-8	-4,968368E-8	-4,968296E-8	-4,968221E-8	-4,968236E-8	-4,968266E-8	-4,968286E-8	-4,968251E-8	-4,968120E-8	-4,968043E-8	-4,967983E-8	-4,967896E-8	-4,967907E-8	-4,967945E-8	-4,967994E-8	-4,968098E-8	-4,968165E-8	-4,968181E-8	-4,968186E-8	-4,968145E-8	-4,968062E-8	-4,968019E-8	-4,967994E-8	-4,968016E-8	-4,968135E-8	-4,968202E-8	-4,968262E-8	-4,968327E-8	-4,968262E-8	-4,968180E-8	-4,968086E-8	-4,967959E-8	-4,967988E-8	-4,968052E-8	-4,968134E-8	-4,968312E-8	-4,968412E-8	-4,968408E-8	-4,968375E-8	-4,968264E-8	-4,968182E-8	-4,968165E-8	-4,968176E-8	-4,968259E-8	-4,968373E-8	-4,968426E-8	-4,968463E-8	-4,968468E-8	-4,968380E-8	-4,968317E-8	-4,968259E-8	-4,968155E-8	-4,968119E-8	-4,968139E-8	-4,968186E-8	-4,968329E-8	-4,968445E-8	-4,968462E-8	-4,968444E-8	-4,968319E-8	-4,968146E-8	-4,968084E-8	-4,968069E-8	-4,968173E-8	-4,968366E-8	-4,968453E-8	-4,968512E-8	-4,968512E-8	-4,968372E-8	-4,968277E-8	-4,968190E-8	-4,968087E-8	-4,968110E-8	-4,968156E-8	-4,968217E-8	-4,968331E-8	-4,968367E-8	-4,968351E-8	-4,968307E-8	-4,968197E-8	-4,968103E-8	-4,968076E-8	-4,968074E-8	-4,968129E-8	-4,968257E-8	-4,968324E-8	-4,968372E-8	-4,968382E-8	-4,968277E-8	-4,968203E-8	-4,968126E-8	-4,968032E-8	-4,968067E-8	-4,968127E-8	-4,968201E-8	-4,968318E-8	-4,968323E-8	-4,968289E-8	-4,968228E-8	-4,968081E-8	-4,967985E-8	-4,967984E-8	-4,968010E-8	-4,968125E-8	-4,968264E-8	-4,968318E-8	-4,968357E-8	-4,968365E-8	-4,968288E-8	-4,968236E-8	-4,968180E-8	-4,968127E-8	-4,968182E-8	-4,968244E-8	-4,968321E-8	-4,968456E-8	-4,968497E-8	-4,968460E-8	-4,968386E-8	-4,968195E-8	-4,968058E-8	-4,968043E-8	-4,968069E-8	-4,968226E-8	-4,968416E-8	-4,968473E-8	-4,968482E-8	-4,968400E-8	-4,968246E-8	-4,968183E-8	-4,968137E-8	-4,968124E-8	-4,968204E-8	-4,968265E-8	-4,968322E-8	-4,968402E-8	-4,968399E-8	-4,968363E-8	-4,968307E-8	-4,968162E-8	-4,968027E-8	-4,968001E-8	-4,968005E-8	-4,968103E-8	-4,968255E-8	-4,968323E-8	-4,968372E-8	-4,968370E-8	-4,968236E-8	-4,968153E-8	-4,968080E-8	-4,968051E-8	-4,968177E-8	-4,968275E-8	-4,968381E-8	-4,968546E-8	-4,968564E-8	-4,968508E-8	-4,968427E-8	-4,968255E-8	-4,968135E-8	-4,968115E-8	-4,968121E-8	-4,968213E-8	-4,968331E-8	-4,968372E-8	-4,968390E-8	-4,968348E-8	-4,968237E-8	-4,968177E-8	-4,968120E-8	-4,968056E-8	-4,968106E-8	-4,968174E-8	-4,968244E-8	-4,968340E-8	-4,968365E-8	-4,968345E-8	-4,968301E-8	-4,968172E-8	-4,968090E-8	-4,968084E-8	-4,968101E-8	-4,968189E-8	-4,968276E-8	-4,968299E-8	-4,968301E-8	-4,968259E-8	-4,968164E-8	-4,968114E-8	-4,968080E-8	-4,968079E-8	-4,968167E-8	-4,968237E-8	-4,968312E-8	-4,968453E-8	-4,968501E-8	-4,968479E-8	-4,968432E-8	-4,968313E-8	-4,968230E-8	-4,968220E-8	-4,968245E-8	-4,968368E-8	-4,968497E-8	-4,968528E-8	-4,968520E-8	-4,968411E-8	-4,968248E-8	-4,968175E-8	-4,968123E-8	-4,968119E-8	-4,968238E-8	-4,968316E-8	-4,968376E-8	-4,968413E-8	-4,968357E-8	-4,968308E-8	-4,968251E-8	-4,968160E-8	-4,968142E-8	-4,968162E-8	-4,968200E-8	-4,968293E-8	-4,968364E-8	-4,968381E-8	-4,968381E-8	-4,968314E-8	-4,968162E-8	-4,968089E-8	-4,968036E-8	-4,968024E-8	-4,968123E-8	-4,968205E-8	-4,968298E-8	-4,968442E-8	-4,968419E-8	-4,968349E-8	-4,968258E-8	-4,968095E-8	-4,968052E-8	-4,968090E-8	-4,968168E-8	-4,968368E-8	-4,968499E-8	-4,968509E-8	-4,968481E-8	-4,968342E-8	-4,968199E-8	-4,968152E-8	-4,968133E-8	-4,968153E-8	-4,968263E-8	-4,968328E-8	-4,968383E-8	-4,968420E-8	-4,968360E-8	-4,968310E-8	-4,968256E-8	-4,968172E-8	-4,968173E-8	-4,968220E-8	-4,968287E-8	-4,968447E-8	-4,968564E-8	-4,968583E-8	-4,968569E-8	-4,968460E-8	-4,968309E-8	-4,968253E-8	-4,968229E-8	-4,968279E-8	-4,968405E-8	-4,968464E-8	-4,968514E-8	-4,968538E-8	-4,968450E-8	-4,968380E-8	-4,968308E-8	-4,968202E-8	-4,968178E-8	-4,968201E-8	-4,968250E-8	-4,968389E-8	-4,968502E-8	-4,968516E-8	-4,968506E-8	-4,968403E-8	-4,968274E-8	-4,968227E-8	-4,968205E-8	-4,968251E-8	-4,968381E-8	-4,968441E-8	-4,968482E-8	-4,968480E-8	-4,968371E-8	-4,968295E-8	-4,968225E-8	-4,968162E-8	-4,968227E-8	-4,968302E-8	-4,968385E-8	-4,968514E-8	-4,968546E-8	-4,968523E-8	-4,968489E-8	-4,968395E-8	-4,968333E-8	-4,968337E-8	-4,968365E-8	-4,968466E-8	-4,968581E-8	-4,968625E-8	-4,968654E-8	-4,968636E-8	-4,968530E-8	-4,968460E-8	-4,968394E-8	-4,968319E-8	-4,968325E-8	-4,968366E-8	-4,968420E-8	-4,968535E-8	-4,968571E-8	-4,968541E-8	-4,968485E-8	-4,968344E-8	-4,968259E-8	-4,968269E-8	-4,968316E-8	-4,968482E-8	-4,968634E-8	-4,968671E-8	-4,968670E-8	-4,968571E-8	-4,968415E-8	-4,968342E-8	-4,968289E-8	-4,968260E-8	-4,968356E-8	-4,968432E-8	-4,968499E-8	-4,968572E-8	-4,968549E-8	-4,968510E-8	-4,968454E-8	-4,968338E-8	-4,968286E-8	-4,968313E-8	-4,968366E-8	-4,968526E-8	-4,968677E-8	-4,968732E-8	-4,968752E-8	-4,968702E-8	-4,968563E-8	-4,968487E-8	-4,968429E-8	-4,968396E-8	-4,968489E-8	-4,968564E-8	-4,968629E-8	-4,968697E-8	-4,968639E-8	-4,968573E-8	-4,968497E-8	-4,968365E-8	-4,968318E-8	-4,968332E-8	-4,968371E-8	-4,968526E-8	-4,968681E-8	-4,968734E-8	-4,968750E-8	-4,968705E-8	-4,968594E-8	-4,968534E-8	-4,968479E-8	-4,968449E-8	-4,968556E-8	-4,968643E-8	-4,968727E-8	-4,968845E-8	-4,968817E-8	-4,968751E-8	-4,968659E-8	-4,968487E-8	-4,968420E-8	-4,968443E-8	-4,968503E-8	-4,968676E-8	-4,968818E-8	-4,968848E-8	-4,968848E-8	-4,968773E-8	-4,968662E-8	-4,968620E-8	-4,968595E-8	-4,968606E-8	-4,968689E-8	-4,968746E-8	-4,968802E-8	-4,968891E-8	-4,968895E-8	-4,968869E-8	-4,968825E-8	-4,968725E-8	-4,968661E-8	-4,968664E-8	-4,968702E-8	-4,968877E-8	-4,969075E-8	-4,969133E-8	-4,969157E-8	-4,969098E-8	-4,968961E-8	-4,968907E-8	-4,968879E-8	-4,968931E-8	-4,969082E-8	-4,969165E-8	-4,969240E-8	-4,969293E-8	-4,969234E-8	-4,969168E-8	-4,969091E-8	-4,968934E-8	-4,968866E-8	-4,968883E-8	-4,968924E-8
-4,969242E-8	-4,969245E-8	-4,969207E-8	-4,969140E-8	-4,968975E-8	-4,968845E-8	-4,968805E-8	-4,968791E-8	-4,968802E-8	-4,968825E-8	-4,968818E-8	-4,968780E-8	-4,968607E-8	-4,968385E-8	-4,968299E-8	-4,968240E-8	-4,968186E-8	-4,968201E-8	-4,968214E-8	-4,968226E-8	-4,968208E-8	-4,968125E-8	-4,968068E-8	-4,968015E-8	-4,967940E-8	-4,967913E-8	-4,967923E-8	-4,967956E-8	-4,968049E-8	-4,968165E-8	-4,968211E-8	-4,968248E-8	-4,968255E-8	-4,968194E-8	-4,968176E-8	-4,968171E-8	-4,968242E-8	-4,968424E-8	-4,968526E-8	-4,968617E-8	-4,968711E-8	-4,968675E-8	-4,968615E-8	-4,968550E-8	-4,968439E-8	-4,968415E-8	-4,968436E-8	-4,968473E-8	-4,968529E-8	-4,968563E-8	-4,968560E-8	-4,968539E-8	-4,968444E-8	-4,968371E-8	-4,968350E-8	-4,968346E-8	-4,968378E-8	-4,968476E-8	-4,968537E-8	-4,968594E-8	-4,968644E-8	-4,968619E-8	-4,968566E-8	-4,968507E-8	-4,968397E-8	-4,968373E-8	-4,968407E-8	-4,968460E-8	-4,968600E-8	-4,968688E-8	-4,968683E-8	-4,968647E-8	-4,968526E-8	-4,968415E-8	-4,968381E-8	-4,968375E-8	-4,968460E-8	-4,968604E-8	-4,968662E-8	-4,968706E-8	-4,968745E-8	-4,968705E-8	-4,968653E-8	-4,968603E-8	-4,968530E-8	-4,968532E-8	-4,968551E-8	-4,968581E-8	-4,968673E-8	-4,968727E-8	-4,968725E-8	-4,968702E-8	-4,968593E-8	-4,968458E-8	-4,968399E-8	-4,968365E-8	-4,968386E-8	-4,968490E-8	-4,968547E-8	-4,968590E-8	-4,968613E-8	-4,968521E-8	-4,968456E-8	-4,968406E-8	-4,968373E-8	-4,968406E-8	-4,968451E-8	-4,968506E-8	-4,968599E-8	-4,968616E-8	-4,968603E-8	-4,968576E-8	-4,968495E-8	-4,968384E-8	-4,968339E-8	-4,968315E-8	-4,968312E-8	-4,968359E-8	-4,968403E-8	-4,968446E-8	-4,968510E-8	-4,968483E-8	-4,968438E-8	-4,968383E-8	-4,968305E-8	-4,968307E-8	-4,968342E-8	-4,968392E-8	-4,968481E-8	-4,968521E-8	-4,968515E-8	-4,968485E-8	-4,968388E-8	-4,968324E-8	-4,968316E-8	-4,968322E-8	-4,968352E-8	-4,968402E-8	-4,968423E-8	-4,968432E-8	-4,968419E-8	-4,968396E-8	-4,968390E-8	-4,968378E-8	-4,968357E-8	-4,968360E-8	-4,968375E-8	-4,968402E-8	-4,968476E-8	-4,968537E-8	-4,968558E-8	-4,968561E-8	-4,968500E-8	-4,968410E-8	-4,968389E-8	-4,968386E-8	-4,968414E-8	-4,968472E-8	-4,968481E-8	-4,968467E-8	-4,968385E-8	-4,968306E-8	-4,968291E-8	-4,968290E-8	-4,968328E-8	-4,968390E-8	-4,968403E-8	-4,968400E-8	-4,968371E-8	-4,968344E-8	-4,968334E-8	-4,968326E-8	-4,968321E-8	-4,968326E-8	-4,968325E-8	-4,968317E-8	-4,968327E-8	-4,968352E-8	-4,968366E-8	-4,968370E-8	-4,968351E-8	-4,968280E-8	-4,968240E-8	-4,968209E-8	-4,968188E-8	-4,968226E-8	-4,968268E-8	-4,968313E-8	-4,968373E-8	-4,968350E-8	-4,968322E-8	-4,968286E-8	-4,968222E-8	-4,968203E-8	-4,968223E-8	-4,968264E-8	-4,968349E-8	-4,968397E-8	-4,968408E-8	-4,968411E-8	-4,968394E-8	-4,968335E-8	-4,968293E-8	-4,968247E-8	-4,968182E-8	-4,968176E-8	-4,968192E-8	-4,968227E-8	-4,968303E-8	-4,968345E-8	-4,968334E-8	-4,968305E-8	-4,968215E-8	-4,968169E-8	-4,968173E-8	-4,968194E-8	-4,968288E-8	-4,968418E-8	-4,968463E-8	-4,968482E-8	-4,968438E-8	-4,968339E-8	-4,968292E-8	-4,968250E-8	-4,968210E-8	-4,968227E-8	-4,968253E-8	-4,968277E-8	-4,968306E-8	-4,968318E-8	-4,968315E-8	-4,968306E-8	-4,968265E-8	-4,968203E-8	-4,968191E-8	-4,968194E-8	-4,968255E-8	-4,968365E-8	-4,968411E-8	-4,968445E-8	-4,968454E-8	-4,968387E-8	-4,968329E-8	-4,968276E-8	-4,968207E-8	-4,968203E-8	-4,968224E-8	-4,968251E-8	-4,968317E-8	-4,968333E-8	-4,968314E-8	-4,968284E-8	-4,968221E-8	-4,968180E-8	-4,968172E-8	-4,968168E-8	-4,968204E-8	-4,968274E-8	-4,968316E-8	-4,968350E-8	-4,968374E-8	-4,968336E-8	-4,968292E-8	-4,968259E-8	-4,968216E-8	-4,968232E-8	-4,968257E-8	-4,968290E-8	-4,968328E-8	-4,968307E-8	-4,968277E-8	-4,968243E-8	-4,968163E-8	-4,968126E-8	-4,968139E-8	-4,968173E-8	-4,968265E-8	-4,968319E-8	-4,968334E-8	-4,968332E-8	-4,968289E-8	-4,968249E-8	-4,968242E-8	-4,968248E-8	-4,968295E-8	-4,968342E-8	-4,968358E-8	-4,968375E-8	-4,968391E-8	-4,968369E-8	-4,968344E-8	-4,968313E-8	-4,968243E-8	-4,968218E-8	-4,968223E-8	-4,968244E-8	-4,968322E-8	-4,968406E-8	-4,968433E-8	-4,968431E-8	-4,968358E-8	-4,968285E-8	-4,968276E-8	-4,968287E-8	-4,968374E-8	-4,968514E-8	-4,968572E-8	-4,968608E-8	-4,968586E-8	-4,968469E-8	-4,968410E-8	-4,968350E-8	-4,968287E-8	-4,968319E-8	-4,968356E-8	-4,968399E-8	-4,968457E-8	-4,968474E-8	-4,968462E-8	-4,968442E-8	-4,968386E-8	-4,968322E-8	-4,968291E-8	-4,968275E-8	-4,968307E-8	-4,968403E-8	-4,968459E-8	-4,968514E-8	-4,968558E-8	-4,968499E-8	-4,968430E-8	-4,968360E-8	-4,968275E-8	-4,968295E-8	-4,968339E-8	-4,968389E-8	-4,968487E-8	-4,968504E-8	-4,968477E-8	-4,968434E-8	-4,968346E-8	-4,968290E-8	-4,968294E-8	-4,968326E-8	-4,968453E-8	-4,968605E-8	-4,968678E-8	-4,968751E-8	-4,968858E-8	-4,968896E-8	-4,968898E-8	-4,968892E-8	-4,968900E-8	-4,968981E-8	-4,969061E-8	-4,969158E-8	-4,969358E-8	-4,969478E-8	-4,969505E-8	-4,969502E-8	-4,969430E-8	-4,969322E-8	-4,969293E-8	-4,969282E-8	-4,969286E-8	-4,969297E-8	-4,969289E-8	-4,969265E-8	-4,969161E-8	-4,969005E-8	-4,968932E-8	-4,968866E-8	-4,968747E-8	-4,968662E-8	-4,968633E-8	-4,968608E-8	-4,968558E-8	-4,968510E-8	-4,968483E-8	-4,968451E-8	-4,968355E-8	-4,968246E-8	-4,968206E-8	-4,968187E-8	-4,968195E-8	-4,968277E-8	-4,968319E-8	-4,968348E-8	-4,968373E-8	-4,968348E-8	-4,968329E-8	-4,968305E-8	-4,968288E-8	-4,968341E-8	-4,968380E-8	-4,968420E-8	-4,968464E-8	-4,968475E-8	-4,968462E-8	-4,968440E-8	-4,968381E-8	-4,968352E-8	-4,968350E-8	-4,968349E-8	-4,968346E-8	-4,968332E-8	-4,968327E-8	-4,968322E-8	-4,968317E-8	-4,968303E-8	-4,968295E-8	-4,968288E-8	-4,968282E-8	-4,968294E-8	-4,968317E-8	-4,968350E-8	-4,968424E-8	-4,968447E-8	-4,968426E-8	-4,968390E-8	-4,968313E-8	-4,968277E-8	-4,968279E-8	-4,968295E-8	-4,968362E-8	-4,968391E-8	-4,968381E-8	-4,968361E-8	-4,968300E-8	-4,968244E-8	-4,968225E-8	-4,968217E-8	-4,968227E-8	-4,968255E-8	-4,968271E-8	-4,968289E-8	-4,968326E-8	-4,968353E-8	-4,968360E-8	-4,968361E-8	-4,968333E-8	-4,968297E-8	-4,968286E-8	-4,968282E-8	-4,968291E-8	-4,968323E-8	-4,968348E-8	-4,968357E-8	-4,968327E-8	-4,968244E-8	-4,968204E-8	-4,968175E-8	-4,968162E-8	-4,968213E-8	-4,968246E-8	-4,968278E-8	-4,968311E-8	-4,968308E-8	-4,968300E-8	-4,968288E-8	-4,968268E-8	-4,968253E-8	-4,968251E-8	-4,968253E-8	-4,968278E-8	-4,968338E-8	-4,968357E-8	-4,968363E-8	-4,968362E-8	-4,968301E-8	-4,968244E-8	-4,968182E-8	-4,968106E-8	-4,968138E-8	-4,968177E-8	-4,968227E-8	-4,968307E-8	-4,968342E-8	-4,968332E-8	-4,968308E-8	-4,968245E-8	-4,968210E-8	-4,968208E-8	-4,968216E-8	-4,968263E-8	-4,968312E-8	-4,968327E-8	-4,968336E-8	-4,968325E-8	-4,968282E-8	-4,968263E-8	-4,968249E-8	-4,968225E-8	-4,968218E-8	-4,968228E-8	-4,968248E-8	-4,968331E-8	-4,968404E-8	-4,968416E-8	-4,968421E-8	-4,968400E-8	-4,968348E-8	-4,968336E-8	-4,968352E-8	-4,968462E-8	-4,968592E-8	-4,968638E-8	-4,968668E-8	-4,968665E-8	-4,968610E-8	-4,968579E-8	-4,968550E-8	-4,968538E-8	-4,968565E-8	-4,968589E-8	-4,968612E-8	-4,968649E-8	-4,968648E-8	-4,968638E-8	-4,968622E-8	-4,968586E-8	-4,968558E-8	-4,968546E-8	-4,968539E-8	-4,968551E-8	-4,968588E-8	-4,968610E-8	-4,968630E-8	-4,968626E-8	-4,968551E-8	-4,968497E-8	-4,968448E-8	-4,968392E-8	-4,968406E-8	-4,968444E-8	-4,968476E-8	-4,968491E-8	-4,968423E-8	-4,968369E-8	-4,968312E-8	-4,968213E-8	-4,968176E-8	-4,968188E-8	-4,968215E-8	-4,968285E-8	-4,968337E-8	-4,968352E-8	-4,968365E-8	-4,968386E-8	-4,968421E-8	-4,968442E-8	-4,968476E-8	-4,968572E-8	-4,968719E-8	-4,968808E-8	-4,968901E-8	-4,969102E-8	-4,969267E-8	-4,969318E-8	-4,969350E-8	-4,969420E-8	-4,969573E-8	-4,969687E-8	-4,969817E-8	-4,970107E-8	-4,970369E-8	-4,970463E-8	-4,970521E-8	-4,970564E-8	-4,970570E-8	-4,970579E-8	-4,970588E-8	-4,970618E-8	-4,970646E-8	-4,970644E-8	-4,970621E-8	-4,970511E-8	-4,970326E-8	-4,970213E-8	-4,970094E-8	-4,969880E-8	-4,969680E-8	-4,969590E-8	-4,969508E-8	-4,969364E-8	-4,969235E-8	-4,969173E-8	-4,969108E-8	-4,968966E-8	-4,968784E-8	-4,968700E-8	-4,968633E-8	-4,968564E-8	-4,968545E-8	-4,968542E-8	-4,968542E-8	-4,968518E-8	-4,968420E-8	-4,968354E-8	-4,968285E-8	-4,968181E-8	-4,968131E-8	-4,968125E-8	-4,968123E-8	-4,968136E-8	-4,968136E-8	-4,968135E-8	-4,968133E-8	-4,968123E-8	-4,968100E-8	-4,968088E-8	-4,968077E-8	-4,968063E-8	-4,968094E-8	-4,968133E-8	-4,968187E-8	-4,968281E-8	-4,968318E-8	-4,968312E-8	-4,968288E-8	-4,968201E-8	-4,968135E-8	-4,968141E-8	-4,968162E-8	-4,968222E-8	-4,968248E-8	-4,968258E-8	-4,968262E-8	-4,968245E-8	-4,968222E-8	-4,968225E-8	-4,968227E-8	-4,968260E-8	-4,968298E-8	-4,968316E-8	-4,968330E-8	-4,968354E-8	-4,968377E-8	-4,968381E-8	-4,968380E-8	-4,968374E-8	-4,968368E-8	-4,968359E-8	-4,968356E-8	-4,968379E-8	-4,968428E-8	-4,968438E-8	-4,968427E-8	-4,968345E-8	-4,968257E-8	-4,968222E-8	-4,968201E-8	-4,968215E-8	-4,968278E-8	-4,968309E-8	-4,968332E-8	-4,968345E-8	-4,968343E-8	-4,968342E-8	-4,968337E-8	-4,968323E-8	-4,968330E-8	-4,968339E-8	-4,968357E-8	-4,968387E-8	-4,968383E-8	-4,968372E-8	-4,968365E-8	-4,968342E-8	-4,968299E-8	-4,968281E-8	-4,968267E-8	-4,968259E-8	-4,968266E-8	-4,968273E-8	-4,968291E-8	-4,968347E-8	-4,968339E-8	-4,968310E-8	-4,968278E-8	-4,968216E-8	-4,968209E-8	-4,968226E-8	-4,968253E-8	-4,968313E-8	-4,968352E-8	-4,968353E-8	-4,968340E-8	-4,968286E-8	-4,968230E-8	-4,968212E-8	-4,968195E-8	-4,968174E-8	-4,968198E-8	-4,968225E-8	-4,968243E-8	-4,968259E-8	-4,968246E-8	-4,968232E-8	-4,968214E-8	-4,968166E-8	-4,968150E-8	-4,968168E-8	-4,968205E-8	-4,968305E-8	-4,968388E-8	-4,968411E-8	-4,968412E-8	-4,968337E-8	-4,968240E-8	-4,968210E-8	-4,968197E-8	-4,968244E-8	-4,968334E-8	-4,968369E-8	-4,968384E-8	-4,968360E-8	-4,968278E-8	-4,968235E-8	-4,968192E-8	-4,968150E-8	-4,968164E-8	-4,968180E-8	-4,968209E-8	-4,968281E-8	-4,968343E-8	-4,968351E-8	-4,968347E-8	-4,968300E-8	-4,968224E-8	-4,968191E-8	-4,968162E-8	-4,968153E-8	-4,968218E-8	-4,968263E-8	-4,968300E-8	-4,968322E-8	-4,968257E-8	-4,968206E-8	-4,968155E-8	-4,968094E-8	-4,968138E-8	-4,968188E-8	-4,968244E-8	-4,968351E-8	-4,968400E-8	-4,968409E-8	-4,968406E-8	-4,968388E-8	-4,968348E-8	-4,968332E-8	-4,968328E-8	-4,968346E-8	-4,968368E-8	-4,968391E-8	-4,968410E-8	-4,968446E-8	-4,968413E-8	-4,968370E-8	-4,968325E-8	-4,968249E-8	-4,968200E-8	-4,968199E-8	-4,968218E-8	-4,968289E-8	-4,968332E-8	-4,968328E-8	-4,968310E-8	-4,968246E-8	-4,968177E-8	-4,968169E-8	-4,968177E-8	-4,968242E-8	-4,968325E-8	-4,968349E-8	-4,968357E-8	-4,968308E-8	-4,968232E-8	-4,968204E-8	-4,968176E-8	-4,968142E-8	-4,968143E-8	-4,968160E-8	-4,968179E-8	-4,968208E-8	-4,968244E-8	-4,968259E-8	-4,968261E-8	-4,968227E-8	-4,968186E-8	-4,968177E-8	-4,968174E-8	-4,968235E-8	-4,968345E-8	-4,968395E-8	-4,968436E-8	-4,968435E-8	-4,968361E-8	-4,968322E-8	-4,968290E-8	-4,968271E-8	-4,968309E-8	-4,968336E-8	-4,968354E-8	-4,968363E-8	-4,968311E-8	-4,968264E-8	-4,968216E-8	-4,968155E-8	-4,968160E-8	-4,968178E-8	-4,968198E-8	-4,968263E-8	-4,968313E-8	-4,968321E-8	-4,968316E-8	-4,968289E-8	-4,968255E-8	-4,968237E-8	-4,968222E-8	-4,968223E-8	-4,968282E-8	-4,968321E-8	-4,968348E-8	-4,968375E-8	-4,968341E-8	-4,968302E-8	-4,968253E-8	-4,968161E-8	-4,968150E-8	-4,968179E-8	-4,968226E-8	-4,968336E-8	-4,968403E-8	-4,968410E-8	-4,968406E-8	-4,968365E-8	-4,968302E-8	-4,968287E-8	-4,968292E-8	-4,968337E-8	-4,968378E-8	-4,968395E-8	-4,968410E-8	-4,968423E-8	-4,968379E-8	-4,968340E-8	-4,968296E-8	-4,968215E-8	-4,968192E-8	-4,968208E-8	-4,968243E-8	-4,968338E-8	-4,968417E-8	-4,968433E-8	-4,968423E-8	-4,968349E-8	-4,968255E-8	-4,968228E-8	-4,968216E-8	-4,968251E-8	-4,968352E-8	-4,968405E-8	-4,968449E-8	-4,968468E-8	-4,968426E-8	-4,968389E-8	-4,968348E-8	-4,968284E-8	-4,968263E-8	-4,968271E-8	-4,968281E-8	-4,968309E-8	-4,968337E-8	-4,968345E-8	-4,968344E-8	-4,968310E-8	-4,968241E-8	-4,968214E-8	-4,968202E-8	-4,968210E-8	-4,968289E-8	-4,968336E-8	-4,968376E-8	-4,968412E-8	-4,968368E-8	-4,968330E-8	-4,968289E-8	-4,968232E-8	-4,968249E-8	-4,968286E-8	-4,968334E-8	-4,968426E-8	-4,968470E-8	-4,968464E-8	-4,968435E-8	-4,968383E-8	-4,968356E-8	-4,968351E-8	-4,968353E-8	-4,968406E-8	-4,968501E-8	-4,968545E-8	-4,968591E-8	-4,968644E-8	-4,968634E-8	-4,968607E-8	-4,968567E-8	-4,968503E-8	-4,968485E-8	-4,968499E-8	-4,968527E-8	-4,968593E-8	-4,968620E-8	-4,968598E-8	-4,968554E-8	-4,968444E-8	-4,968341E-8	-4,968314E-8	-4,968313E-8	-4,968382E-8	-4,968469E-8	-4,968492E-8	-4,968499E-8	-4,968472E-8	-4,968413E-8	-4,968388E-8	-4,968373E-8	-4,968364E-8	-4,968393E-8	-4,968413E-8	-4,968445E-8	-4,968494E-8	-4,968516E-8	-4,968516E-8	-4,968503E-8	-4,968419E-8	-4,968315E-8	-4,968279E-8	-4,968264E-8	-4,968292E-8	-4,968389E-8	-4,968439E-8	-4,968483E-8	-4,968509E-8	-4,968467E-8	-4,968425E-8	-4,968383E-8	-4,968358E-8	-4,968438E-8	-4,968500E-8	-4,968564E-8	-4,968637E-8	-4,968639E-8	-4,968614E-8	-4,968574E-8	-4,968490E-8	-4,968449E-8	-4,968442E-8	-4,968438E-8	-4,968449E-8	-4,968481E-8	-4,968502E-8	-4,968522E-8	-4,968533E-8	-4,968513E-8	-4,968489E-8	-4,968454E-8	-4,968414E-8	-4,968453E-8	-4,968514E-8	-4,968583E-8	-4,968716E-8	-4,968800E-8	-4,968797E-8	-4,968769E-8	-4,968661E-8	-4,968581E-8	-4,968576E-8	-4,968591E-8	-4,968696E-8	-4,968790E-8	-4,968805E-8	-4,968799E-8	-4,968749E-8	-4,968661E-8	-4,968611E-8	-4,968580E-8	-4,968586E-8	-4,968645E-8	-4,968684E-8	-4,968726E-8	-4,968820E-8	-4,968857E-8	-4,968848E-8	-4,968829E-8	-4,968770E-8	-4,968709E-8	-4,968694E-8	-4,968701E-8	-4,968785E-8	-4,968915E-8	-4,968973E-8	-4,969005E-8	-4,968981E-8	-4,968855E-8	-4,968791E-8	-4,968751E-8	-4,968745E-8	-4,968835E-8	-4,968912E-8	-4,968990E-8	-4,969108E-8	-4,969128E-8	-4,969118E-8	-4,969102E-8	-4,969017E-8	-4,968937E-8	-4,968923E-8	-4,968931E-8	-4,968993E-8	-4,969078E-8	-4,969109E-8	-4,969119E-8
-4,969025E-8	-4,968978E-8	-4,968987E-8	-4,969004E-8	-4,969090E-8	-4,969169E-8	-4,969158E-8	-4,969107E-8	-4,968931E-8	-4,968711E-8	-4,968606E-8	-4,968526E-8	-4,968470E-8	-4,968503E-8	-4,968515E-8	-4,968509E-8	-4,968431E-8	-4,968281E-8	-4,968200E-8	-4,968133E-8	-4,968057E-8	-4,968059E-8	-4,968078E-8	-4,968114E-8	-4,968204E-8	-4,968265E-8	-4,968273E-8	-4,968260E-8	-4,968183E-8	-4,968073E-8	-4,968046E-8	-4,968049E-8	-4,968141E-8	-4,968314E-8	-4,968407E-8	-4,968490E-8	-4,968573E-8	-4,968530E-8	-4,968484E-8	-4,968438E-8	-4,968393E-8	-4,968427E-8	-4,968481E-8	-4,968553E-8	-4,968695E-8	-4,968735E-8	-4,968720E-8	-4,968684E-8	-4,968555E-8	-4,968422E-8	-4,968381E-8	-4,968363E-8	-4,968364E-8	-4,968424E-8	-4,968467E-8	-4,968505E-8	-4,968533E-8	-4,968489E-8	-4,968444E-8	-4,968384E-8	-4,968282E-8	-4,968300E-8	-4,968359E-8	-4,968441E-8	-4,968610E-8	-4,968719E-8	-4,968724E-8	-4,968688E-8	-4,968545E-8	-4,968425E-8	-4,968406E-8	-4,968413E-8	-4,968490E-8	-4,968610E-8	-4,968659E-8	-4,968689E-8	-4,968667E-8	-4,968603E-8	-4,968558E-8	-4,968513E-8	-4,968463E-8	-4,968480E-8	-4,968524E-8	-4,968582E-8	-4,968713E-8	-4,968812E-8	-4,968819E-8	-4,968801E-8	-4,968722E-8	-4,968611E-8	-4,968559E-8	-4,968523E-8	-4,968554E-8	-4,968661E-8	-4,968710E-8	-4,968744E-8	-4,968732E-8	-4,968613E-8	-4,968526E-8	-4,968449E-8	-4,968375E-8	-4,968416E-8	-4,968466E-8	-4,968525E-8	-4,968623E-8	-4,968635E-8	-4,968617E-8	-4,968589E-8	-4,968517E-8	-4,968475E-8	-4,968473E-8	-4,968478E-8	-4,968530E-8	-4,968596E-8	-4,968626E-8	-4,968647E-8	-4,968616E-8	-4,968496E-8	-4,968427E-8	-4,968372E-8	-4,968312E-8	-4,968344E-8	-4,968396E-8	-4,968459E-8	-4,968560E-8	-4,968569E-8	-4,968540E-8	-4,968501E-8	-4,968384E-8	-4,968312E-8	-4,968309E-8	-4,968332E-8	-4,968429E-8	-4,968518E-8	-4,968543E-8	-4,968548E-8	-4,968503E-8	-4,968408E-8	-4,968360E-8	-4,968324E-8	-4,968272E-8	-4,968290E-8	-4,968330E-8	-4,968375E-8	-4,968458E-8	-4,968498E-8	-4,968495E-8	-4,968475E-8	-4,968376E-8	-4,968303E-8	-4,968295E-8	-4,968309E-8	-4,968403E-8	-4,968559E-8	-4,968618E-8	-4,968629E-8	-4,968518E-8	-4,968362E-8	-4,968315E-8	-4,968297E-8	-4,968340E-8	-4,968460E-8	-4,968514E-8	-4,968532E-8	-4,968499E-8	-4,968399E-8	-4,968343E-8	-4,968296E-8	-4,968291E-8	-4,968355E-8	-4,968373E-8	-4,968386E-8	-4,968414E-8	-4,968453E-8	-4,968469E-8	-4,968478E-8	-4,968473E-8	-4,968422E-8	-4,968376E-8	-4,968324E-8	-4,968283E-8	-4,968319E-8	-4,968360E-8	-4,968416E-8	-4,968503E-8	-4,968479E-8	-4,968427E-8	-4,968359E-8	-4,968217E-8	-4,968162E-8	-4,968179E-8	-4,968222E-8	-4,968339E-8	-4,968420E-8	-4,968429E-8	-4,968423E-8	-4,968381E-8	-4,968305E-8	-4,968275E-8	-4,968261E-8	-4,968266E-8	-4,968319E-8	-4,968371E-8	-4,968420E-8	-4,968478E-8	-4,968432E-8	-4,968376E-8	-4,968309E-8	-4,968166E-8	-4,968087E-8	-4,968094E-8	-4,968137E-8	-4,968260E-8	-4,968378E-8	-4,968407E-8	-4,968406E-8	-4,968320E-8	-4,968192E-8	-4,968154E-8	-4,968144E-8	-4,968194E-8	-4,968312E-8	-4,968383E-8	-4,968438E-8	-4,968478E-8	-4,968441E-8	-4,968397E-8	-4,968344E-8	-4,968237E-8	-4,968159E-8	-4,968150E-8	-4,968161E-8	-4,968253E-8	-4,968395E-8	-4,968443E-8	-4,968452E-8	-4,968379E-8	-4,968264E-8	-4,968214E-8	-4,968183E-8	-4,968216E-8	-4,968365E-8	-4,968441E-8	-4,968508E-8	-4,968560E-8	-4,968491E-8	-4,968430E-8	-4,968358E-8	-4,968259E-8	-4,968259E-8	-4,968283E-8	-4,968315E-8	-4,968393E-8	-4,968425E-8	-4,968410E-8	-4,968381E-8	-4,968308E-8	-4,968243E-8	-4,968230E-8	-4,968225E-8	-4,968254E-8	-4,968316E-8	-4,968348E-8	-4,968382E-8	-4,968443E-8	-4,968425E-8	-4,968377E-8	-4,968323E-8	-4,968228E-8	-4,968190E-8	-4,968212E-8	-4,968257E-8	-4,968385E-8	-4,968434E-8	-4,968414E-8	-4,968370E-8	-4,968236E-8	-4,968124E-8	-4,968105E-8	-4,968113E-8	-4,968211E-8	-4,968328E-8	-4,968378E-8	-4,968421E-8	-4,968439E-8	-4,968374E-8	-4,968322E-8	-4,968278E-8	-4,968212E-8	-4,968228E-8	-4,968276E-8	-4,968334E-8	-4,968442E-8	-4,968481E-8	-4,968474E-8	-4,968445E-8	-4,968325E-8	-4,968204E-8	-4,968173E-8	-4,968172E-8	-4,968256E-8	-4,968420E-8	-4,968502E-8	-4,968557E-8	-4,968567E-8	-4,968467E-8	-4,968403E-8	-4,968360E-8	-4,968341E-8	-4,968421E-8	-4,968480E-8	-4,968540E-8	-4,968634E-8	-4,968661E-8	-4,968636E-8	-4,968589E-8	-4,968467E-8	-4,968358E-8	-4,968310E-8	-4,968289E-8	-4,968332E-8	-4,968472E-8	-4,968542E-8	-4,968597E-8	-4,968626E-8	-4,968534E-8	-4,968457E-8	-4,968381E-8	-4,968289E-8	-4,968354E-8	-4,968432E-8	-4,968526E-8	-4,968693E-8	-4,968732E-8	-4,968695E-8	-4,968622E-8	-4,968454E-8	-4,968339E-8	-4,968319E-8	-4,968343E-8	-4,968459E-8	-4,968592E-8	-4,968642E-8	-4,968673E-8	-4,968708E-8	-4,968673E-8	-4,968642E-8	-4,968619E-8	-4,968617E-8	-4,968709E-8	-4,968785E-8	-4,968891E-8	-4,969138E-8	-4,969309E-8	-4,969351E-8	-4,969356E-8	-4,969298E-8	-4,969201E-8	-4,969180E-8	-4,969189E-8	-4,969300E-8	-4,969456E-8	-4,969510E-8	-4,969534E-8	-4,969468E-8	-4,969257E-8	-4,969135E-8	-4,969024E-8	-4,968873E-8	-4,968817E-8	-4,968816E-8	-4,968825E-8	-4,968811E-8	-4,968735E-8	-4,968679E-8	-4,968615E-8	-4,968454E-8	-4,968303E-8	-4,968259E-8	-4,968243E-8	-4,968271E-8	-4,968365E-8	-4,968422E-8	-4,968455E-8	-4,968424E-8	-4,968296E-8	-4,968231E-8	-4,968175E-8	-4,968142E-8	-4,968236E-8	-4,968315E-8	-4,968403E-8	-4,968523E-8	-4,968536E-8	-4,968504E-8	-4,968456E-8	-4,968376E-8	-4,968357E-8	-4,968371E-8	-4,968400E-8	-4,968485E-8	-4,968568E-8	-4,968589E-8	-4,968595E-8	-4,968555E-8	-4,968438E-8	-4,968365E-8	-4,968289E-8	-4,968174E-8	-4,968197E-8	-4,968252E-8	-4,968316E-8	-4,968450E-8	-4,968503E-8	-4,968473E-8	-4,968409E-8	-4,968271E-8	-4,968204E-8	-4,968215E-8	-4,968260E-8	-4,968409E-8	-4,968545E-8	-4,968563E-8	-4,968554E-8	-4,968459E-8	-4,968314E-8	-4,968258E-8	-4,968220E-8	-4,968220E-8	-4,968275E-8	-4,968313E-8	-4,968351E-8	-4,968389E-8	-4,968361E-8	-4,968316E-8	-4,968267E-8	-4,968180E-8	-4,968133E-8	-4,968146E-8	-4,968181E-8	-4,968313E-8	-4,968424E-8	-4,968452E-8	-4,968462E-8	-4,968399E-8	-4,968272E-8	-4,968208E-8	-4,968159E-8	-4,968140E-8	-4,968220E-8	-4,968279E-8	-4,968332E-8	-4,968373E-8	-4,968318E-8	-4,968262E-8	-4,968194E-8	-4,968076E-8	-4,968064E-8	-4,968102E-8	-4,968160E-8	-4,968291E-8	-4,968403E-8	-4,968440E-8	-4,968448E-8	-4,968371E-8	-4,968258E-8	-4,968220E-8	-4,968197E-8	-4,968200E-8	-4,968280E-8	-4,968339E-8	-4,968394E-8	-4,968424E-8	-4,968359E-8	-4,968299E-8	-4,968237E-8	-4,968123E-8	-4,968102E-8	-4,968134E-8	-4,968183E-8	-4,968319E-8	-4,968410E-8	-4,968410E-8	-4,968381E-8	-4,968282E-8	-4,968215E-8	-4,968195E-8	-4,968192E-8	-4,968241E-8	-4,968341E-8	-4,968382E-8	-4,968405E-8	-4,968450E-8	-4,968450E-8	-4,968421E-8	-4,968369E-8	-4,968250E-8	-4,968206E-8	-4,968215E-8	-4,968255E-8	-4,968397E-8	-4,968541E-8	-4,968578E-8	-4,968575E-8	-4,968496E-8	-4,968382E-8	-4,968353E-8	-4,968356E-8	-4,968457E-8	-4,968615E-8	-4,968688E-8	-4,968740E-8	-4,968756E-8	-4,968663E-8	-4,968602E-8	-4,968548E-8	-4,968493E-8	-4,968499E-8	-4,968516E-8	-4,968542E-8	-4,968591E-8	-4,968607E-8	-4,968598E-8	-4,968581E-8	-4,968531E-8	-4,968457E-8	-4,968421E-8	-4,968406E-8	-4,968413E-8	-4,968480E-8	-4,968525E-8	-4,968566E-8	-4,968584E-8	-4,968511E-8	-4,968451E-8	-4,968388E-8	-4,968297E-8	-4,968285E-8	-4,968314E-8	-4,968358E-8	-4,968420E-8	-4,968427E-8	-4,968408E-8	-4,968365E-8	-4,968250E-8	-4,968175E-8	-4,968182E-8	-4,968213E-8	-4,968332E-8	-4,968482E-8	-4,968555E-8	-4,968624E-8	-4,968726E-8	-4,968780E-8	-4,968800E-8	-4,968827E-8	-4,968928E-8	-4,969137E-8	-4,969278E-8	-4,969435E-8	-4,969728E-8	-4,969929E-8	-4,969982E-8	-4,970003E-8	-4,970039E-8	-4,970123E-8	-4,970208E-8	-4,970311E-8	-4,970552E-8	-4,970760E-8	-4,970810E-8	-4,970815E-8	-4,970720E-8	-4,970564E-8	-4,970476E-8	-4,970394E-8	-4,970281E-8	-4,970212E-8	-4,970172E-8	-4,970120E-8	-4,969989E-8	-4,969812E-8	-4,969694E-8	-4,969572E-8	-4,969320E-8	-4,969086E-8	-4,968986E-8	-4,968897E-8	-4,968803E-8	-4,968760E-8	-4,968732E-8	-4,968696E-8	-4,968569E-8	-4,968380E-8	-4,968293E-8	-4,968228E-8	-4,968189E-8	-4,968220E-8	-4,968251E-8	-4,968283E-8	-4,968321E-8	-4,968251E-8	-4,968188E-8	-4,968121E-8	-4,968011E-8	-4,967958E-8	-4,967962E-8	-4,967985E-8	-4,968066E-8	-4,968128E-8	-4,968142E-8	-4,968152E-8	-4,968147E-8	-4,968106E-8	-4,968086E-8	-4,968065E-8	-4,968060E-8	-4,968121E-8	-4,968180E-8	-4,968249E-8	-4,968373E-8	-4,968408E-8	-4,968387E-8	-4,968350E-8	-4,968228E-8	-4,968151E-8	-4,968151E-8	-4,968168E-8	-4,968251E-8	-4,968335E-8	-4,968362E-8	-4,968364E-8	-4,968309E-8	-4,968223E-8	-4,968185E-8	-4,968163E-8	-4,968170E-8	-4,968251E-8	-4,968304E-8	-4,968354E-8	-4,968420E-8	-4,968431E-8	-4,968414E-8	-4,968384E-8	-4,968301E-8	-4,968255E-8	-4,968253E-8	-4,968269E-8	-4,968347E-8	-4,968414E-8	-4,968416E-8	-4,968394E-8	-4,968302E-8	-4,968188E-8	-4,968130E-8	-4,968096E-8	-4,968105E-8	-4,968192E-8	-4,968243E-8	-4,968282E-8	-4,968331E-8	-4,968308E-8	-4,968276E-8	-4,968238E-8	-4,968192E-8	-4,968201E-8	-4,968209E-8	-4,968226E-8	-4,968276E-8	-4,968319E-8	-4,968331E-8	-4,968327E-8	-4,968288E-8	-4,968197E-8	-4,968146E-8	-4,968100E-8	-4,968066E-8	-4,968122E-8	-4,968177E-8	-4,968242E-8	-4,968326E-8	-4,968270E-8	-4,968208E-8	-4,968145E-8	-4,968069E-8	-4,968100E-8	-4,968147E-8	-4,968212E-8	-4,968330E-8	-4,968356E-8	-4,968333E-8	-4,968292E-8	-4,968192E-8	-4,968096E-8	-4,968067E-8	-4,968060E-8	-4,968104E-8	-4,968190E-8	-4,968232E-8	-4,968266E-8	-4,968293E-8	-4,968248E-8	-4,968215E-8	-4,968177E-8	-4,968129E-8	-4,968140E-8	-4,968179E-8	-4,968240E-8	-4,968366E-8	-4,968436E-8	-4,968435E-8	-4,968406E-8	-4,968280E-8	-4,968176E-8	-4,968155E-8	-4,968154E-8	-4,968213E-8	-4,968329E-8	-4,968384E-8	-4,968422E-8	-4,968407E-8	-4,968298E-8	-4,968235E-8	-4,968174E-8	-4,968093E-8	-4,968102E-8	-4,968146E-8	-4,968195E-8	-4,968284E-8	-4,968342E-8	-4,968339E-8	-4,968319E-8	-4,968240E-8	-4,968154E-8	-4,968126E-8	-4,968116E-8	-4,968161E-8	-4,968265E-8	-4,968313E-8	-4,968341E-8	-4,968336E-8	-4,968258E-8	-4,968194E-8	-4,968131E-8	-4,968071E-8	-4,968122E-8	-4,968173E-8	-4,968229E-8	-4,968345E-8	-4,968403E-8	-4,968399E-8	-4,968377E-8	-4,968307E-8	-4,968241E-8	-4,968226E-8	-4,968228E-8	-4,968279E-8	-4,968347E-8	-4,968376E-8	-4,968397E-8	-4,968393E-8	-4,968312E-8	-4,968248E-8	-4,968192E-8	-4,968091E-8	-4,968052E-8	-4,968069E-8	-4,968105E-8	-4,968213E-8	-4,968266E-8	-4,968259E-8	-4,968232E-8	-4,968133E-8	-4,968062E-8	-4,968065E-8	-4,968096E-8	-4,968202E-8	-4,968309E-8	-4,968348E-8	-4,968361E-8	-4,968334E-8	-4,968251E-8	-4,968210E-8	-4,968179E-8	-4,968138E-8	-4,968132E-8	-4,968152E-8	-4,968179E-8	-4,968252E-8	-4,968292E-8	-4,968302E-8	-4,968302E-8	-4,968262E-8	-4,968214E-8	-4,968210E-8	-4,968221E-8	-4,968285E-8	-4,968388E-8	-4,968437E-8	-4,968463E-8	-4,968451E-8	-4,968362E-8	-4,968314E-8	-4,968276E-8	-4,968230E-8	-4,968258E-8	-4,968285E-8	-4,968306E-8	-4,968311E-8	-4,968277E-8	-4,968247E-8	-4,968203E-8	-4,968129E-8	-4,968116E-8	-4,968125E-8	-4,968147E-8	-4,968216E-8	-4,968274E-8	-4,968290E-8	-4,968300E-8	-4,968282E-8	-4,968226E-8	-4,968194E-8	-4,968165E-8	-4,968148E-8	-4,968189E-8	-4,968217E-8	-4,968251E-8	-4,968299E-8	-4,968260E-8	-4,968217E-8	-4,968164E-8	-4,968091E-8	-4,968081E-8	-4,968098E-8	-4,968139E-8	-4,968245E-8	-4,968316E-8	-4,968330E-8	-4,968328E-8	-4,968309E-8	-4,968257E-8	-4,968235E-8	-4,968231E-8	-4,968268E-8	-4,968322E-8	-4,968339E-8	-4,968353E-8	-4,968361E-8	-4,968338E-8	-4,968318E-8	-4,968284E-8	-4,968196E-8	-4,968124E-8	-4,968127E-8	-4,968158E-8	-4,968276E-8	-4,968376E-8	-4,968398E-8	-4,968400E-8	-4,968330E-8	-4,968219E-8	-4,968199E-8	-4,968205E-8	-4,968270E-8	-4,968362E-8	-4,968410E-8	-4,968457E-8	-4,968484E-8	-4,968420E-8	-4,968375E-8	-4,968325E-8	-4,968250E-8	-4,968228E-8	-4,968233E-8	-4,968242E-8	-4,968257E-8	-4,968306E-8	-4,968316E-8	-4,968311E-8	-4,968279E-8	-4,968230E-8	-4,968208E-8	-4,968187E-8	-4,968180E-8	-4,968266E-8	-4,968330E-8	-4,968390E-8	-4,968460E-8	-4,968457E-8	-4,968422E-8	-4,968371E-8	-4,968264E-8	-4,968255E-8	-4,968280E-8	-4,968307E-8	-4,968374E-8	-4,968446E-8	-4,968462E-8	-4,968469E-8	-4,968441E-8	-4,968383E-8	-4,968361E-8	-4,968343E-8	-4,968341E-8	-4,968394E-8	-4,968435E-8	-4,968481E-8	-4,968557E-8	-4,968567E-8	-4,968543E-8	-4,968506E-8	-4,968426E-8	-4,968363E-8	-4,968357E-8	-4,968366E-8	-4,968421E-8	-4,968455E-8	-4,968447E-8	-4,968422E-8	-4,968346E-8	-4,968279E-8	-4,968260E-8	-4,968252E-8	-4,968291E-8	-4,968348E-8	-4,968367E-8	-4,968381E-8	-4,968390E-8	-4,968385E-8	-4,968376E-8	-4,968368E-8	-4,968339E-8	-4,968332E-8	-4,968347E-8	-4,968372E-8	-4,968448E-8	-4,968509E-8	-4,968526E-8	-4,968533E-8	-4,968490E-8	-4,968406E-8	-4,968376E-8	-4,968363E-8	-4,968388E-8	-4,968474E-8	-4,968529E-8	-4,968571E-8	-4,968590E-8	-4,968523E-8	-4,968483E-8	-4,968463E-8	-4,968469E-8	-4,968542E-8	-4,968596E-8	-4,968645E-8	-4,968686E-8	-4,968664E-8	-4,968639E-8	-4,968604E-8	-4,968509E-8	-4,968453E-8	-4,968441E-8	-4,968438E-8	-4,968455E-8	-4,968505E-8	-4,968532E-8	-4,968548E-8	-4,968556E-8	-4,968532E-8	-4,968506E-8	-4,968473E-8	-4,968435E-8	-4,968484E-8	-4,968533E-8	-4,968588E-8	-4,968697E-8	-4,968783E-8	-4,968789E-8	-4,968763E-8	-4,968653E-8	-4,968574E-8	-4,968562E-8	-4,968568E-8	-4,968623E-8	-4,968705E-8	-4,968721E-8	-4,968718E-8	-4,968679E-8	-4,968618E-8	-4,968586E-8	-4,968561E-8	-4,968560E-8	-4,968619E-8	-4,968662E-8	-4,968710E-8	-4,968819E-8	-4,968881E-8	-4,968880E-8	-4,968866E-8	-4,968816E-8	-4,968770E-8	-4,968762E-8	-4,968775E-8	-4,968868E-8	-4,968981E-8	-4,969014E-8	-4,969029E-8	-4,969012E-8	-4,968944E-8	-4,968908E-8	-4,968880E-8	-4,968878E-8	-4,968944E-8	-4,968989E-8	-4,969032E-8	-4,969105E-8	-4,969142E-8	-4,969147E-8	-4,969136E-8	-4,969069E-8	-4,968994E-8	-4,968971E-8	-4,968960E-8
-4,969158E-8	-4,969205E-8	-4,969209E-8	-4,969188E-8	-4,969086E-8	-4,968982E-8	-4,968942E-8	-4,968908E-8	-4,968873E-8	-4,968868E-8	-4,968843E-8	-4,968794E-8	-4,968661E-8	-4,968513E-8	-4,968437E-8	-4,968369E-8	-4,968282E-8	-4,968246E-8	-4,968231E-8	-4,968222E-8	-4,968216E-8	-4,968187E-8	-4,968166E-8	-4,968146E-8	-4,968146E-8	-4,968159E-8	-4,968159E-8	-4,968165E-8	-4,968235E-8	-4,968317E-8	-4,968346E-8	-4,968375E-8	-4,968398E-8	-4,968375E-8	-4,968364E-8	-4,968356E-8	-4,968378E-8	-4,968471E-8	-4,968528E-8	-4,968583E-8	-4,968629E-8	-4,968585E-8	-4,968555E-8	-4,968535E-8	-4,968523E-8	-4,968545E-8	-4,968577E-8	-4,968617E-8	-4,968687E-8	-4,968688E-8	-4,968668E-8	-4,968638E-8	-4,968557E-8	-4,968455E-8	-4,968427E-8	-4,968416E-8	-4,968421E-8	-4,968456E-8	-4,968481E-8	-4,968507E-8	-4,968528E-8	-4,968519E-8	-4,968501E-8	-4,968472E-8	-4,968403E-8	-4,968420E-8	-4,968468E-8	-4,968534E-8	-4,968657E-8	-4,968756E-8	-4,968772E-8	-4,968751E-8	-4,968619E-8	-4,968516E-8	-4,968505E-8	-4,968509E-8	-4,968571E-8	-4,968667E-8	-4,968701E-8	-4,968709E-8	-4,968670E-8	-4,968601E-8	-4,968569E-8	-4,968543E-8	-4,968518E-8	-4,968546E-8	-4,968575E-8	-4,968602E-8	-4,968669E-8	-4,968742E-8	-4,968753E-8	-4,968740E-8	-4,968666E-8	-4,968554E-8	-4,968497E-8	-4,968463E-8	-4,968471E-8	-4,968551E-8	-4,968592E-8	-4,968611E-8	-4,968603E-8	-4,968518E-8	-4,968453E-8	-4,968394E-8	-4,968336E-8	-4,968354E-8	-4,968395E-8	-4,968453E-8	-4,968553E-8	-4,968566E-8	-4,968550E-8	-4,968528E-8	-4,968489E-8	-4,968440E-8	-4,968423E-8	-4,968421E-8	-4,968456E-8	-4,968480E-8	-4,968500E-8	-4,968532E-8	-4,968566E-8	-4,968510E-8	-4,968452E-8	-4,968396E-8	-4,968311E-8	-4,968306E-8	-4,968332E-8	-4,968373E-8	-4,968465E-8	-4,968519E-8	-4,968527E-8	-4,968518E-8	-4,968454E-8	-4,968386E-8	-4,968373E-8	-4,968365E-8	-4,968373E-8	-4,968431E-8	-4,968473E-8	-4,968498E-8	-4,968499E-8	-4,968470E-8	-4,968452E-8	-4,968434E-8	-4,968374E-8	-4,968343E-8	-4,968345E-8	-4,968361E-8	-4,968422E-8	-4,968488E-8	-4,968500E-8	-4,968498E-8	-4,968458E-8	-4,968380E-8	-4,968343E-8	-4,968331E-8	-4,968372E-8	-4,968504E-8	-4,968562E-8	-4,968575E-8	-4,968513E-8	-4,968401E-8	-4,968350E-8	-4,968312E-8	-4,968329E-8	-4,968418E-8	-4,968435E-8	-4,968428E-8	-4,968364E-8	-4,968324E-8	-4,968320E-8	-4,968316E-8	-4,968288E-8	-4,968276E-8	-4,968271E-8	-4,968271E-8	-4,968293E-8	-4,968363E-8	-4,968402E-8	-4,968435E-8	-4,968445E-8	-4,968382E-8	-4,968338E-8	-4,968291E-8	-4,968234E-8	-4,968241E-8	-4,968270E-8	-4,968311E-8	-4,968392E-8	-4,968396E-8	-4,968359E-8	-4,968308E-8	-4,968218E-8	-4,968169E-8	-4,968168E-8	-4,968193E-8	-4,968289E-8	-4,968368E-8	-4,968379E-8	-4,968381E-8	-4,968368E-8	-4,968348E-8	-4,968335E-8	-4,968323E-8	-4,968307E-8	-4,968308E-8	-4,968324E-8	-4,968355E-8	-4,968412E-8	-4,968426E-8	-4,968417E-8	-4,968389E-8	-4,968286E-8	-4,968194E-8	-4,968188E-8	-4,968201E-8	-4,968280E-8	-4,968360E-8	-4,968390E-8	-4,968414E-8	-4,968391E-8	-4,968296E-8	-4,968256E-8	-4,968228E-8	-4,968225E-8	-4,968294E-8	-4,968344E-8	-4,968390E-8	-4,968445E-8	-4,968453E-8	-4,968428E-8	-4,968392E-8	-4,968293E-8	-4,968209E-8	-4,968192E-8	-4,968188E-8	-4,968219E-8	-4,968309E-8	-4,968351E-8	-4,968373E-8	-4,968358E-8	-4,968270E-8	-4,968214E-8	-4,968169E-8	-4,968140E-8	-4,968223E-8	-4,968286E-8	-4,968351E-8	-4,968447E-8	-4,968456E-8	-4,968415E-8	-4,968358E-8	-4,968248E-8	-4,968197E-8	-4,968184E-8	-4,968181E-8	-4,968206E-8	-4,968274E-8	-4,968292E-8	-4,968297E-8	-4,968295E-8	-4,968254E-8	-4,968216E-8	-4,968174E-8	-4,968131E-8	-4,968159E-8	-4,968198E-8	-4,968251E-8	-4,968356E-8	-4,968416E-8	-4,968410E-8	-4,968378E-8	-4,968262E-8	-4,968158E-8	-4,968141E-8	-4,968147E-8	-4,968225E-8	-4,968308E-8	-4,968333E-8	-4,968343E-8	-4,968312E-8	-4,968243E-8	-4,968209E-8	-4,968199E-8	-4,968221E-8	-4,968279E-8	-4,968317E-8	-4,968350E-8	-4,968393E-8	-4,968398E-8	-4,968395E-8	-4,968391E-8	-4,968375E-8	-4,968340E-8	-4,968326E-8	-4,968319E-8	-4,968336E-8	-4,968395E-8	-4,968435E-8	-4,968453E-8	-4,968424E-8	-4,968339E-8	-4,968297E-8	-4,968274E-8	-4,968268E-8	-4,968331E-8	-4,968380E-8	-4,968426E-8	-4,968454E-8	-4,968440E-8	-4,968434E-8	-4,968431E-8	-4,968407E-8	-4,968398E-8	-4,968410E-8	-4,968434E-8	-4,968458E-8	-4,968476E-8	-4,968492E-8	-4,968501E-8	-4,968492E-8	-4,968454E-8	-4,968427E-8	-4,968384E-8	-4,968317E-8	-4,968328E-8	-4,968336E-8	-4,968349E-8	-4,968410E-8	-4,968451E-8	-4,968432E-8	-4,968395E-8	-4,968341E-8	-4,968362E-8	-4,968383E-8	-4,968414E-8	-4,968492E-8	-4,968561E-8	-4,968564E-8	-4,968548E-8	-4,968510E-8	-4,968475E-8	-4,968455E-8	-4,968447E-8	-4,968472E-8	-4,968541E-8	-4,968576E-8	-4,968616E-8	-4,968721E-8	-4,968811E-8	-4,968841E-8	-4,968865E-8	-4,968909E-8	-4,968969E-8	-4,969015E-8	-4,969089E-8	-4,969278E-8	-4,969426E-8	-4,969464E-8	-4,969485E-8	-4,969468E-8	-4,969367E-8	-4,969317E-8	-4,969269E-8	-4,969228E-8	-4,969216E-8	-4,969200E-8	-4,969183E-8	-4,969083E-8	-4,968915E-8	-4,968824E-8	-4,968743E-8	-4,968598E-8	-4,968486E-8	-4,968451E-8	-4,968425E-8	-4,968395E-8	-4,968387E-8	-4,968381E-8	-4,968376E-8	-4,968347E-8	-4,968287E-8	-4,968260E-8	-4,968239E-8	-4,968220E-8	-4,968273E-8	-4,968322E-8	-4,968367E-8	-4,968399E-8	-4,968365E-8	-4,968330E-8	-4,968292E-8	-4,968227E-8	-4,968230E-8	-4,968261E-8	-4,968309E-8	-4,968390E-8	-4,968426E-8	-4,968431E-8	-4,968427E-8	-4,968394E-8	-4,968345E-8	-4,968328E-8	-4,968317E-8	-4,968327E-8	-4,968354E-8	-4,968374E-8	-4,968392E-8	-4,968413E-8	-4,968398E-8	-4,968367E-8	-4,968324E-8	-4,968243E-8	-4,968199E-8	-4,968197E-8	-4,968209E-8	-4,968288E-8	-4,968371E-8	-4,968373E-8	-4,968354E-8	-4,968290E-8	-4,968252E-8	-4,968251E-8	-4,968257E-8	-4,968304E-8	-4,968374E-8	-4,968380E-8	-4,968361E-8	-4,968307E-8	-4,968274E-8	-4,968258E-8	-4,968239E-8	-4,968224E-8	-4,968203E-8	-4,968190E-8	-4,968183E-8	-4,968191E-8	-4,968216E-8	-4,968224E-8	-4,968233E-8	-4,968237E-8	-4,968202E-8	-4,968177E-8	-4,968168E-8	-4,968212E-8	-4,968281E-8	-4,968311E-8	-4,968336E-8	-4,968363E-8	-4,968297E-8	-4,968246E-8	-4,968206E-8	-4,968175E-8	-4,968176E-8	-4,968185E-8	-4,968198E-8	-4,968236E-8	-4,968222E-8	-4,968205E-8	-4,968184E-8	-4,968155E-8	-4,968162E-8	-4,968178E-8	-4,968198E-8	-4,968232E-8	-4,968284E-8	-4,968314E-8	-4,968338E-8	-4,968330E-8	-4,968289E-8	-4,968269E-8	-4,968242E-8	-4,968169E-8	-4,968158E-8	-4,968199E-8	-4,968249E-8	-4,968319E-8	-4,968306E-8	-4,968273E-8	-4,968224E-8	-4,968126E-8	-4,968082E-8	-4,968093E-8	-4,968132E-8	-4,968238E-8	-4,968320E-8	-4,968339E-8	-4,968336E-8	-4,968278E-8	-4,968233E-8	-4,968211E-8	-4,968195E-8	-4,968220E-8	-4,968301E-8	-4,968339E-8	-4,968381E-8	-4,968452E-8	-4,968453E-8	-4,968429E-8	-4,968373E-8	-4,968266E-8	-4,968252E-8	-4,968270E-8	-4,968313E-8	-4,968455E-8	-4,968585E-8	-4,968617E-8	-4,968627E-8	-4,968569E-8	-4,968443E-8	-4,968398E-8	-4,968384E-8	-4,968469E-8	-4,968626E-8	-4,968699E-8	-4,968751E-8	-4,968802E-8	-4,968733E-8	-4,968664E-8	-4,968600E-8	-4,968505E-8	-4,968447E-8	-4,968440E-8	-4,968451E-8	-4,968509E-8	-4,968562E-8	-4,968568E-8	-4,968561E-8	-4,968507E-8	-4,968404E-8	-4,968356E-8	-4,968329E-8	-4,968320E-8	-4,968367E-8	-4,968412E-8	-4,968464E-8	-4,968540E-8	-4,968499E-8	-4,968438E-8	-4,968373E-8	-4,968264E-8	-4,968224E-8	-4,968238E-8	-4,968268E-8	-4,968336E-8	-4,968374E-8	-4,968381E-8	-4,968382E-8	-4,968364E-8	-4,968351E-8	-4,968367E-8	-4,968407E-8	-4,968514E-8	-4,968683E-8	-4,968791E-8	-4,968908E-8	-4,969116E-8	-4,969295E-8	-4,969369E-8	-4,969430E-8	-4,969526E-8	-4,969673E-8	-4,969786E-8	-4,969913E-8	-4,970180E-8	-4,970426E-8	-4,970515E-8	-4,970570E-8	-4,970593E-8	-4,970575E-8	-4,970572E-8	-4,970574E-8	-4,970593E-8	-4,970596E-8	-4,970577E-8	-4,970538E-8	-4,970414E-8	-4,970256E-8	-4,970148E-8	-4,970034E-8	-4,969830E-8	-4,969669E-8	-4,969579E-8	-4,969499E-8	-4,969383E-8	-4,969282E-8	-4,969211E-8	-4,969120E-8	-4,968926E-8	-4,968719E-8	-4,968609E-8	-4,968514E-8	-4,968424E-8	-4,968425E-8	-4,968435E-8	-4,968438E-8	-4,968405E-8	-4,968293E-8	-4,968220E-8	-4,968159E-8	-4,968094E-8	-4,968122E-8	-4,968164E-8	-4,968217E-8	-4,968282E-8	-4,968249E-8	-4,968215E-8	-4,968184E-8	-4,968118E-8	-4,968027E-8	-4,968009E-8	-4,968012E-8	-4,968066E-8	-4,968120E-8	-4,968148E-8	-4,968180E-8	-4,968215E-8	-4,968179E-8	-4,968133E-8	-4,968090E-8	-4,968057E-8	-4,968088E-8	-4,968141E-8	-4,968206E-8	-4,968329E-8	-4,968406E-8	-4,968399E-8	-4,968355E-8	-4,968202E-8	-4,968112E-8	-4,968111E-8	-4,968126E-8	-4,968185E-8	-4,968265E-8	-4,968300E-8	-4,968311E-8	-4,968260E-8	-4,968204E-8	-4,968190E-8	-4,968179E-8	-4,968161E-8	-4,968184E-8	-4,968219E-8	-4,968255E-8	-4,968320E-8	-4,968369E-8	-4,968383E-8	-4,968386E-8	-4,968325E-8	-4,968256E-8	-4,968233E-8	-4,968214E-8	-4,968217E-8	-4,968295E-8	-4,968321E-8	-4,968325E-8	-4,968302E-8	-4,968238E-8	-4,968187E-8	-4,968140E-8	-4,968093E-8	-4,968134E-8	-4,968167E-8	-4,968190E-8	-4,968265E-8	-4,968343E-8	-4,968361E-8	-4,968362E-8	-4,968337E-8	-4,968295E-8	-4,968266E-8	-4,968246E-8	-4,968238E-8	-4,968287E-8	-4,968324E-8	-4,968356E-8	-4,968397E-8	-4,968341E-8	-4,968280E-8	-4,968219E-8	-4,968140E-8	-4,968138E-8	-4,968158E-8	-4,968197E-8	-4,968292E-8	-4,968322E-8	-4,968307E-8	-4,968282E-8	-4,968227E-8	-4,968204E-8	-4,968202E-8	-4,968211E-8	-4,968251E-8	-4,968290E-8	-4,968305E-8	-4,968316E-8	-4,968329E-8	-4,968295E-8	-4,968258E-8	-4,968214E-8	-4,968116E-8	-4,968069E-8	-4,968081E-8	-4,968117E-8	-4,968226E-8	-4,968311E-8	-4,968335E-8	-4,968341E-8	-4,968283E-8	-4,968189E-8	-4,968168E-8	-4,968179E-8	-4,968241E-8	-4,968324E-8	-4,968368E-8	-4,968397E-8	-4,968381E-8	-4,968297E-8	-4,968251E-8	-4,968215E-8	-4,968187E-8	-4,968199E-8	-4,968211E-8	-4,968220E-8	-4,968215E-8	-4,968215E-8	-4,968207E-8	-4,968177E-8	-4,968092E-8	-4,968080E-8	-4,968091E-8	-4,968110E-8	-4,968148E-8	-4,968249E-8	-4,968298E-8	-4,968327E-8	-4,968313E-8	-4,968272E-8	-4,968242E-8	-4,968210E-8	-4,968171E-8	-4,968219E-8	-4,968264E-8	-4,968308E-8	-4,968380E-8	-4,968390E-8	-4,968366E-8	-4,968323E-8	-4,968270E-8	-4,968253E-8	-4,968254E-8	-4,968262E-8	-4,968305E-8	-4,968367E-8	-4,968376E-8	-4,968387E-8	-4,968410E-8	-4,968389E-8	-4,968360E-8	-4,968329E-8	-4,968306E-8	-4,968322E-8	-4,968337E-8	-4,968361E-8	-4,968402E-8	-4,968392E-8	-4,968356E-8	-4,968305E-8	-4,968200E-8	-4,968142E-8	-4,968144E-8	-4,968170E-8	-4,968265E-8	-4,968334E-8	-4,968346E-8	-4,968338E-8	-4,968260E-8	-4,968185E-8	-4,968177E-8	-4,968189E-8	-4,968258E-8	-4,968322E-8	-4,968350E-8	-4,968382E-8	-4,968411E-8	-4,968400E-8	-4,968390E-8	-4,968371E-8	-4,968294E-8	-4,968211E-8	-4,968197E-8	-4,968197E-8	-4,968243E-8	-4,968325E-8	-4,968363E-8	-4,968390E-8	-4,968374E-8	-4,968308E-8	-4,968286E-8	-4,968269E-8	-4,968280E-8	-4,968350E-8	-4,968399E-8	-4,968437E-8	-4,968450E-8	-4,968391E-8	-4,968344E-8	-4,968297E-8	-4,968214E-8	-4,968193E-8	-4,968207E-8	-4,968215E-8	-4,968230E-8	-4,968250E-8	-4,968252E-8	-4,968248E-8	-4,968210E-8	-4,968178E-8	-4,968159E-8	-4,968133E-8	-4,968126E-8	-4,968189E-8	-4,968235E-8	-4,968284E-8	-4,968341E-8	-4,968338E-8	-4,968313E-8	-4,968271E-8	-4,968187E-8	-4,968184E-8	-4,968204E-8	-4,968225E-8	-4,968298E-8	-4,968329E-8	-4,968314E-8	-4,968294E-8	-4,968243E-8	-4,968219E-8	-4,968212E-8	-4,968216E-8	-4,968245E-8	-4,968305E-8	-4,968332E-8	-4,968356E-8	-4,968400E-8	-4,968392E-8	-4,968367E-8	-4,968354E-8	-4,968333E-8	-4,968327E-8	-4,968335E-8	-4,968351E-8	-4,968382E-8	-4,968405E-8	-4,968409E-8	-4,968391E-8	-4,968339E-8	-4,968265E-8	-4,968237E-8	-4,968235E-8	-4,968301E-8	-4,968388E-8	-4,968425E-8	-4,968446E-8	-4,968437E-8	-4,968373E-8	-4,968349E-8	-4,968344E-8	-4,968351E-8	-4,968374E-8	-4,968396E-8	-4,968420E-8	-4,968433E-8	-4,968417E-8	-4,968415E-8	-4,968411E-8	-4,968347E-8	-4,968247E-8	-4,968211E-8	-4,968189E-8	-4,968177E-8	-4,968231E-8	-4,968272E-8	-4,968309E-8	-4,968352E-8	-4,968308E-8	-4,968276E-8	-4,968243E-8	-4,968226E-8	-4,968297E-8	-4,968343E-8	-4,968398E-8	-4,968486E-8	-4,968503E-8	-4,968487E-8	-4,968463E-8	-4,968414E-8	-4,968395E-8	-4,968400E-8	-4,968412E-8	-4,968448E-8	-4,968499E-8	-4,968513E-8	-4,968518E-8	-4,968517E-8	-4,968514E-8	-4,968504E-8	-4,968481E-8	-4,968442E-8	-4,968451E-8	-4,968475E-8	-4,968510E-8	-4,968593E-8	-4,968632E-8	-4,968616E-8	-4,968581E-8	-4,968490E-8	-4,968428E-8	-4,968405E-8	-4,968400E-8	-4,968441E-8	-4,968483E-8	-4,968484E-8	-4,968480E-8	-4,968453E-8	-4,968395E-8	-4,968363E-8	-4,968339E-8	-4,968342E-8	-4,968351E-8	-4,968353E-8	-4,968372E-8	-4,968443E-8	-4,968497E-8	-4,968506E-8	-4,968504E-8	-4,968485E-8	-4,968428E-8	-4,968407E-8	-4,968405E-8	-4,968458E-8	-4,968540E-8	-4,968571E-8	-4,968591E-8	-4,968572E-8	-4,968489E-8	-4,968447E-8	-4,968405E-8	-4,968388E-8	-4,968440E-8	-4,968489E-8	-4,968541E-8	-4,968615E-8	-4,968623E-8	-4,968609E-8	-4,968592E-8	-4,968534E-8	-4,968512E-8	-4,968532E-8	-4,968561E-8	-4,968621E-8	-4,968658E-8	-4,968675E-8	-4,968687E-8	-4,968665E-8	-4,968586E-8	-4,968538E-8	-4,968494E-8	-4,968438E-8	-4,968462E-8	-4,968508E-8	-4,968560E-8	-4,968664E-8	-4,968720E-8	-4,968718E-8	-4,968699E-8	-4,968652E-8	-4,968641E-8	-4,968647E-8	-4,968663E-8	-4,968764E-8	-4,968872E-8	-4,968905E-8	-4,968908E-8	-4,968859E-8	-4,968784E-8	-4,968735E-8	-4,968688E-8	-4,968642E-8	-4,968676E-8	-4,968710E-8	-4,968736E-8	-4,968805E-8	-4,968851E-8	-4,968854E-8	-4,968842E-8	-4,968786E-8	-4,968739E-8	-4,968733E-8	-4,968750E-8	-4,968867E-8	-4,969014E-8	-4,969065E-8	-4,969097E-8	-4,969088E-8	-4,969004E-8	-4,968960E-8	-4,968929E-8	-4,968916E-8	-4,968964E-8	-4,968999E-8	-4,969034E-8	-4,969096E-8	-4,969082E-8	-4,969053E-8	-4,969021E-8	-4,968961E-8	-4,968933E-8	-4,968925E-8	-4,968930E-8	-4,968982E-8	-4,969050E-8	-4,969084E-8	-4,969102E-8
-4,968872E-8	-4,968863E-8	-4,968875E-8	-4,968893E-8	-4,968978E-8	-4,969064E-8	-4,969074E-8	-4,969051E-8	-4,968930E-8	-4,968738E-8	-4,968657E-8	-4,968586E-8	-4,968489E-8	-4,968484E-8	-4,968486E-8	-4,968476E-8	-4,968409E-8	-4,968306E-8	-4,968245E-8	-4,968188E-8	-4,968093E-8	-4,968052E-8	-4,968059E-8	-4,968070E-8	-4,968097E-8	-4,968174E-8	-4,968219E-8	-4,968249E-8	-4,968285E-8	-4,968287E-8	-4,968278E-8	-4,968275E-8	-4,968309E-8	-4,968403E-8	-4,968459E-8	-4,968506E-8	-4,968573E-8	-4,968566E-8	-4,968528E-8	-4,968486E-8	-4,968432E-8	-4,968436E-8	-4,968458E-8	-4,968497E-8	-4,968592E-8	-4,968628E-8	-4,968617E-8	-4,968595E-8	-4,968523E-8	-4,968455E-8	-4,968440E-8	-4,968443E-8	-4,968477E-8	-4,968499E-8	-4,968499E-8	-4,968505E-8	-4,968513E-8	-4,968489E-8	-4,968473E-8	-4,968446E-8	-4,968373E-8	-4,968327E-8	-4,968333E-8	-4,968368E-8	-4,968465E-8	-4,968526E-8	-4,968542E-8	-4,968540E-8	-4,968495E-8	-4,968432E-8	-4,968434E-8	-4,968464E-8	-4,968514E-8	-4,968592E-8	-4,968640E-8	-4,968670E-8	-4,968672E-8	-4,968594E-8	-4,968560E-8	-4,968529E-8	-4,968447E-8	-4,968435E-8	-4,968468E-8	-4,968504E-8	-4,968572E-8	-4,968614E-8	-4,968627E-8	-4,968629E-8	-4,968583E-8	-4,968496E-8	-4,968465E-8	-4,968447E-8	-4,968477E-8	-4,968575E-8	-4,968615E-8	-4,968641E-8	-4,968632E-8	-4,968571E-8	-4,968514E-8	-4,968452E-8	-4,968368E-8	-4,968335E-8	-4,968351E-8	-4,968385E-8	-4,968462E-8	-4,968504E-8	-4,968492E-8	-4,968469E-8	-4,968418E-8	-4,968379E-8	-4,968363E-8	-4,968356E-8	-4,968367E-8	-4,968402E-8	-4,968436E-8	-4,968479E-8	-4,968552E-8	-4,968555E-8	-4,968523E-8	-4,968476E-8	-4,968381E-8	-4,968344E-8	-4,968349E-8	-4,968374E-8	-4,968436E-8	-4,968428E-8	-4,968399E-8	-4,968378E-8	-4,968330E-8	-4,968281E-8	-4,968270E-8	-4,968274E-8	-4,968348E-8	-4,968410E-8	-4,968426E-8	-4,968437E-8	-4,968441E-8	-4,968403E-8	-4,968383E-8	-4,968376E-8	-4,968364E-8	-4,968370E-8	-4,968383E-8	-4,968393E-8	-4,968415E-8	-4,968425E-8	-4,968421E-8	-4,968406E-8	-4,968331E-8	-4,968267E-8	-4,968260E-8	-4,968269E-8	-4,968323E-8	-4,968402E-8	-4,968444E-8	-4,968473E-8	-4,968464E-8	-4,968411E-8	-4,968382E-8	-4,968372E-8	-4,968375E-8	-4,968425E-8	-4,968463E-8	-4,968484E-8	-4,968433E-8	-4,968360E-8	-4,968344E-8	-4,968338E-8	-4,968345E-8	-4,968355E-8	-4,968349E-8	-4,968336E-8	-4,968315E-8	-4,968324E-8	-4,968331E-8	-4,968335E-8	-4,968326E-8	-4,968290E-8	-4,968253E-8	-4,968225E-8	-4,968220E-8	-4,968323E-8	-4,968383E-8	-4,968433E-8	-4,968499E-8	-4,968478E-8	-4,968428E-8	-4,968362E-8	-4,968233E-8	-4,968203E-8	-4,968212E-8	-4,968227E-8	-4,968297E-8	-4,968345E-8	-4,968348E-8	-4,968331E-8	-4,968279E-8	-4,968219E-8	-4,968201E-8	-4,968199E-8	-4,968205E-8	-4,968237E-8	-4,968264E-8	-4,968297E-8	-4,968377E-8	-4,968378E-8	-4,968366E-8	-4,968349E-8	-4,968317E-8	-4,968249E-8	-4,968235E-8	-4,968242E-8	-4,968290E-8	-4,968323E-8	-4,968325E-8	-4,968312E-8	-4,968258E-8	-4,968174E-8	-4,968145E-8	-4,968129E-8	-4,968159E-8	-4,968236E-8	-4,968281E-8	-4,968317E-8	-4,968331E-8	-4,968295E-8	-4,968275E-8	-4,968258E-8	-4,968228E-8	-4,968236E-8	-4,968253E-8	-4,968283E-8	-4,968336E-8	-4,968368E-8	-4,968382E-8	-4,968381E-8	-4,968319E-8	-4,968224E-8	-4,968195E-8	-4,968181E-8	-4,968172E-8	-4,968224E-8	-4,968268E-8	-4,968310E-8	-4,968350E-8	-4,968334E-8	-4,968322E-8	-4,968292E-8	-4,968243E-8	-4,968260E-8	-4,968291E-8	-4,968330E-8	-4,968400E-8	-4,968417E-8	-4,968397E-8	-4,968370E-8	-4,968293E-8	-4,968242E-8	-4,968235E-8	-4,968227E-8	-4,968231E-8	-4,968276E-8	-4,968292E-8	-4,968302E-8	-4,968298E-8	-4,968278E-8	-4,968255E-8	-4,968222E-8	-4,968161E-8	-4,968172E-8	-4,968205E-8	-4,968246E-8	-4,968334E-8	-4,968388E-8	-4,968392E-8	-4,968377E-8	-4,968310E-8	-4,968251E-8	-4,968243E-8	-4,968242E-8	-4,968268E-8	-4,968282E-8	-4,968279E-8	-4,968272E-8	-4,968241E-8	-4,968220E-8	-4,968204E-8	-4,968189E-8	-4,968198E-8	-4,968205E-8	-4,968221E-8	-4,968249E-8	-4,968334E-8	-4,968382E-8	-4,968379E-8	-4,968372E-8	-4,968347E-8	-4,968305E-8	-4,968286E-8	-4,968285E-8	-4,968332E-8	-4,968384E-8	-4,968414E-8	-4,968435E-8	-4,968406E-8	-4,968306E-8	-4,968264E-8	-4,968241E-8	-4,968235E-8	-4,968307E-8	-4,968354E-8	-4,968395E-8	-4,968451E-8	-4,968446E-8	-4,968433E-8	-4,968423E-8	-4,968378E-8	-4,968337E-8	-4,968346E-8	-4,968373E-8	-4,968432E-8	-4,968514E-8	-4,968550E-8	-4,968568E-8	-4,968524E-8	-4,968427E-8	-4,968376E-8	-4,968343E-8	-4,968298E-8	-4,968352E-8	-4,968400E-8	-4,968442E-8	-4,968526E-8	-4,968557E-8	-4,968522E-8	-4,968471E-8	-4,968353E-8	-4,968309E-8	-4,968323E-8	-4,968368E-8	-4,968519E-8	-4,968673E-8	-4,968721E-8	-4,968743E-8	-4,968732E-8	-4,968678E-8	-4,968638E-8	-4,968608E-8	-4,968605E-8	-4,968683E-8	-4,968739E-8	-4,968814E-8	-4,969006E-8	-4,969156E-8	-4,969205E-8	-4,969223E-8	-4,969188E-8	-4,969145E-8	-4,969143E-8	-4,969163E-8	-4,969290E-8	-4,969464E-8	-4,969521E-8	-4,969545E-8	-4,969488E-8	-4,969288E-8	-4,969166E-8	-4,969052E-8	-4,968880E-8	-4,968797E-8	-4,968770E-8	-4,968752E-8	-4,968703E-8	-4,968601E-8	-4,968541E-8	-4,968470E-8	-4,968330E-8	-4,968208E-8	-4,968162E-8	-4,968138E-8	-4,968144E-8	-4,968212E-8	-4,968263E-8	-4,968320E-8	-4,968385E-8	-4,968343E-8	-4,968300E-8	-4,968251E-8	-4,968176E-8	-4,968220E-8	-4,968281E-8	-4,968359E-8	-4,968476E-8	-4,968476E-8	-4,968439E-8	-4,968386E-8	-4,968292E-8	-4,968263E-8	-4,968282E-8	-4,968318E-8	-4,968387E-8	-4,968444E-8	-4,968456E-8	-4,968463E-8	-4,968441E-8	-4,968370E-8	-4,968336E-8	-4,968307E-8	-4,968285E-8	-4,968338E-8	-4,968383E-8	-4,968432E-8	-4,968497E-8	-4,968496E-8	-4,968469E-8	-4,968418E-8	-4,968292E-8	-4,968238E-8	-4,968250E-8	-4,968287E-8	-4,968388E-8	-4,968473E-8	-4,968484E-8	-4,968469E-8	-4,968366E-8	-4,968274E-8	-4,968251E-8	-4,968238E-8	-4,968286E-8	-4,968383E-8	-4,968422E-8	-4,968446E-8	-4,968439E-8	-4,968372E-8	-4,968319E-8	-4,968261E-8	-4,968160E-8	-4,968136E-8	-4,968145E-8	-4,968159E-8	-4,968226E-8	-4,968312E-8	-4,968320E-8	-4,968324E-8	-4,968273E-8	-4,968156E-8	-4,968101E-8	-4,968069E-8	-4,968108E-8	-4,968253E-8	-4,968346E-8	-4,968427E-8	-4,968511E-8	-4,968449E-8	-4,968378E-8	-4,968306E-8	-4,968184E-8	-4,968143E-8	-4,968154E-8	-4,968184E-8	-4,968273E-8	-4,968327E-8	-4,968327E-8	-4,968321E-8	-4,968283E-8	-4,968208E-8	-4,968178E-8	-4,968160E-8	-4,968169E-8	-4,968251E-8	-4,968318E-8	-4,968386E-8	-4,968468E-8	-4,968462E-8	-4,968410E-8	-4,968349E-8	-4,968216E-8	-4,968130E-8	-4,968141E-8	-4,968170E-8	-4,968268E-8	-4,968352E-8	-4,968368E-8	-4,968355E-8	-4,968250E-8	-4,968139E-8	-4,968083E-8	-4,968039E-8	-4,968062E-8	-4,968180E-8	-4,968255E-8	-4,968329E-8	-4,968443E-8	-4,968453E-8	-4,968440E-8	-4,968419E-8	-4,968342E-8	-4,968313E-8	-4,968321E-8	-4,968344E-8	-4,968437E-8	-4,968550E-8	-4,968591E-8	-4,968600E-8	-4,968542E-8	-4,968431E-8	-4,968379E-8	-4,968344E-8	-4,968329E-8	-4,968447E-8	-4,968510E-8	-4,968551E-8	-4,968615E-8	-4,968630E-8	-4,968618E-8	-4,968611E-8	-4,968591E-8	-4,968605E-8	-4,968612E-8	-4,968606E-8	-4,968632E-8	-4,968673E-8	-4,968659E-8	-4,968643E-8	-4,968614E-8	-4,968536E-8	-4,968483E-8	-4,968440E-8	-4,968409E-8	-4,968428E-8	-4,968445E-8	-4,968458E-8	-4,968502E-8	-4,968486E-8	-4,968448E-8	-4,968404E-8	-4,968333E-8	-4,968318E-8	-4,968334E-8	-4,968370E-8	-4,968450E-8	-4,968462E-8	-4,968449E-8	-4,968416E-8	-4,968356E-8	-4,968304E-8	-4,968283E-8	-4,968287E-8	-4,968333E-8	-4,968394E-8	-4,968440E-8	-4,968500E-8	-4,968646E-8	-4,968773E-8	-4,968825E-8	-4,968871E-8	-4,968985E-8	-4,969129E-8	-4,969224E-8	-4,969364E-8	-4,969696E-8	-4,969977E-8	-4,970092E-8	-4,970184E-8	-4,970276E-8	-4,970341E-8	-4,970398E-8	-4,970451E-8	-4,970585E-8	-4,970723E-8	-4,970758E-8	-4,970769E-8	-4,970695E-8	-4,970567E-8	-4,970503E-8	-4,970429E-8	-4,970288E-8	-4,970162E-8	-4,970092E-8	-4,970020E-8	-4,969869E-8	-4,969726E-8	-4,969645E-8	-4,969545E-8	-4,969345E-8	-4,969190E-8	-4,969116E-8	-4,969039E-8	-4,968911E-8	-4,968833E-8	-4,968808E-8	-4,968780E-8	-4,968681E-8	-4,968518E-8	-4,968416E-8	-4,968319E-8	-4,968209E-8	-4,968201E-8	-4,968213E-8	-4,968234E-8	-4,968272E-8	-4,968263E-8	-4,968218E-8	-4,968172E-8	-4,968125E-8	-4,968126E-8	-4,968131E-8	-4,968140E-8	-4,968183E-8	-4,968245E-8	-4,968269E-8	-4,968289E-8	-4,968292E-8	-4,968248E-8	-4,968203E-8	-4,968151E-8	-4,968079E-8	-4,968077E-8	-4,968113E-8	-4,968164E-8	-4,968281E-8	-4,968352E-8	-4,968350E-8	-4,968335E-8	-4,968248E-8	-4,968166E-8	-4,968154E-8	-4,968167E-8	-4,968259E-8	-4,968382E-8	-4,968422E-8	-4,968459E-8	-4,968479E-8	-4,968404E-8	-4,968367E-8	-4,968339E-8	-4,968300E-8	-4,968267E-8	-4,968270E-8	-4,968287E-8	-4,968327E-8	-4,968340E-8	-4,968345E-8	-4,968350E-8	-4,968318E-8	-4,968262E-8	-4,968251E-8	-4,968249E-8	-4,968281E-8	-4,968356E-8	-4,968398E-8	-4,968419E-8	-4,968407E-8	-4,968373E-8	-4,968349E-8	-4,968320E-8	-4,968271E-8	-4,968264E-8	-4,968274E-8	-4,968280E-8	-4,968281E-8	-4,968277E-8	-4,968263E-8	-4,968245E-8	-4,968203E-8	-4,968193E-8	-4,968198E-8	-4,968203E-8	-4,968216E-8	-4,968240E-8	-4,968264E-8	-4,968280E-8	-4,968272E-8	-4,968273E-8	-4,968262E-8	-4,968244E-8	-4,968231E-8	-4,968254E-8	-4,968270E-8	-4,968283E-8	-4,968306E-8	-4,968277E-8	-4,968239E-8	-4,968191E-8	-4,968116E-8	-4,968106E-8	-4,968106E-8	-4,968130E-8	-4,968211E-8	-4,968245E-8	-4,968233E-8	-4,968214E-8	-4,968200E-8	-4,968187E-8	-4,968180E-8	-4,968181E-8	-4,968203E-8	-4,968222E-8	-4,968213E-8	-4,968220E-8	-4,968258E-8	-4,968225E-8	-4,968206E-8	-4,968190E-8	-4,968174E-8	-4,968173E-8	-4,968183E-8	-4,968215E-8	-4,968308E-8	-4,968349E-8	-4,968349E-8	-4,968353E-8	-4,968319E-8	-4,968242E-8	-4,968232E-8	-4,968250E-8	-4,968325E-8	-4,968427E-8	-4,968474E-8	-4,968513E-8	-4,968516E-8	-4,968427E-8	-4,968364E-8	-4,968308E-8	-4,968192E-8	-4,968091E-8	-4,968090E-8	-4,968120E-8	-4,968216E-8	-4,968295E-8	-4,968318E-8	-4,968328E-8	-4,968290E-8	-4,968189E-8	-4,968139E-8	-4,968110E-8	-4,968108E-8	-4,968184E-8	-4,968253E-8	-4,968336E-8	-4,968447E-8	-4,968460E-8	-4,968423E-8	-4,968366E-8	-4,968264E-8	-4,968247E-8	-4,968269E-8	-4,968300E-8	-4,968360E-8	-4,968425E-8	-4,968436E-8	-4,968422E-8	-4,968333E-8	-4,968261E-8	-4,968241E-8	-4,968220E-8	-4,968235E-8	-4,968297E-8	-4,968332E-8	-4,968370E-8	-4,968409E-8	-4,968403E-8	-4,968376E-8	-4,968323E-8	-4,968189E-8	-4,968134E-8	-4,968139E-8	-4,968151E-8	-4,968227E-8	-4,968287E-8	-4,968285E-8	-4,968274E-8	-4,968197E-8	-4,968106E-8	-4,968076E-8	-4,968057E-8	-4,968074E-8	-4,968150E-8	-4,968179E-8	-4,968200E-8	-4,968251E-8	-4,968282E-8	-4,968278E-8	-4,968265E-8	-4,968230E-8	-4,968213E-8	-4,968207E-8	-4,968198E-8	-4,968236E-8	-4,968321E-8	-4,968337E-8	-4,968346E-8	-4,968329E-8	-4,968273E-8	-4,968247E-8	-4,968227E-8	-4,968233E-8	-4,968300E-8	-4,968344E-8	-4,968374E-8	-4,968383E-8	-4,968329E-8	-4,968296E-8	-4,968280E-8	-4,968279E-8	-4,968318E-8	-4,968360E-8	-4,968399E-8	-4,968438E-8	-4,968425E-8	-4,968404E-8	-4,968364E-8	-4,968255E-8	-4,968167E-8	-4,968139E-8	-4,968120E-8	-4,968108E-8	-4,968130E-8	-4,968152E-8	-4,968163E-8	-4,968134E-8	-4,968111E-8	-4,968089E-8	-4,968045E-8	-4,968006E-8	-4,968092E-8	-4,968163E-8	-4,968244E-8	-4,968393E-8	-4,968460E-8	-4,968449E-8	-4,968397E-8	-4,968263E-8	-4,968183E-8	-4,968161E-8	-4,968142E-8	-4,968170E-8	-4,968282E-8	-4,968338E-8	-4,968374E-8	-4,968375E-8	-4,968327E-8	-4,968294E-8	-4,968266E-8	-4,968242E-8	-4,968286E-8	-4,968321E-8	-4,968353E-8	-4,968427E-8	-4,968476E-8	-4,968471E-8	-4,968454E-8	-4,968408E-8	-4,968301E-8	-4,968257E-8	-4,968243E-8	-4,968302E-8	-4,968390E-8	-4,968421E-8	-4,968437E-8	-4,968443E-8	-4,968380E-8	-4,968326E-8	-4,968273E-8	-4,968233E-8	-4,968251E-8	-4,968280E-8	-4,968330E-8	-4,968439E-8	-4,968472E-8	-4,968463E-8	-4,968438E-8	-4,968363E-8	-4,968289E-8	-4,968265E-8	-4,968262E-8	-4,968295E-8	-4,968352E-8	-4,968391E-8	-4,968431E-8	-4,968451E-8	-4,968346E-8	-4,968283E-8	-4,968220E-8	-4,968139E-8	-4,968136E-8	-4,968182E-8	-4,968251E-8	-4,968385E-8	-4,968437E-8	-4,968438E-8	-4,968424E-8	-4,968356E-8	-4,968331E-8	-4,968343E-8	-4,968357E-8	-4,968411E-8	-4,968491E-8	-4,968531E-8	-4,968564E-8	-4,968567E-8	-4,968531E-8	-4,968506E-8	-4,968465E-8	-4,968392E-8	-4,968371E-8	-4,968386E-8	-4,968414E-8	-4,968499E-8	-4,968571E-8	-4,968576E-8	-4,968560E-8	-4,968468E-8	-4,968393E-8	-4,968386E-8	-4,968391E-8	-4,968438E-8	-4,968523E-8	-4,968558E-8	-4,968576E-8	-4,968574E-8	-4,968516E-8	-4,968470E-8	-4,968425E-8	-4,968383E-8	-4,968397E-8	-4,968408E-8	-4,968420E-8	-4,968445E-8	-4,968463E-8	-4,968459E-8	-4,968454E-8	-4,968433E-8	-4,968393E-8	-4,968376E-8	-4,968368E-8	-4,968397E-8	-4,968500E-8	-4,968543E-8	-4,968566E-8	-4,968592E-8	-4,968555E-8	-4,968504E-8	-4,968459E-8	-4,968450E-8	-4,968469E-8	-4,968492E-8	-4,968534E-8	-4,968592E-8	-4,968567E-8	-4,968533E-8	-4,968510E-8	-4,968489E-8	-4,968458E-8	-4,968450E-8	-4,968452E-8	-4,968474E-8	-4,968472E-8	-4,968493E-8	-4,968521E-8	-4,968529E-8	-4,968494E-8	-4,968481E-8	-4,968481E-8	-4,968489E-8	-4,968509E-8	-4,968549E-8	-4,968588E-8	-4,968636E-8	-4,968637E-8	-4,968610E-8	-4,968566E-8	-4,968458E-8	-4,968428E-8	-4,968458E-8	-4,968508E-8	-4,968612E-8	-4,968694E-8	-4,968718E-8	-4,968725E-8	-4,968688E-8	-4,968650E-8	-4,968642E-8	-4,968648E-8	-4,968690E-8	-4,968765E-8	-4,968799E-8	-4,968810E-8	-4,968805E-8	-4,968780E-8	-4,968755E-8	-4,968727E-8	-4,968681E-8	-4,968652E-8	-4,968653E-8	-4,968663E-8	-4,968715E-8	-4,968805E-8	-4,968847E-8	-4,968868E-8	-4,968859E-8	-4,968824E-8	-4,968789E-8	-4,968773E-8	-4,968835E-8	-4,968975E-8	-4,969043E-8	-4,969096E-8	-4,969097E-8	-4,969061E-8	-4,969029E-8	-4,968969E-8	-4,968896E-8	-4,968908E-8	-4,968923E-8	-4,968948E-8	-4,969008E-8	-4,969040E-8	-4,969047E-8	-4,969045E-8	-4,969008E-8	-4,968926E-8	-4,968881E-8	-4,968856E-8
-4,969071E-8	-4,969161E-8	-4,969163E-8	-4,969120E-8	-4,968957E-8	-4,968793E-8	-4,968747E-8	-4,968730E-8	-4,968759E-8	-4,968852E-8	-4,968891E-8	-4,968893E-8	-4,968813E-8	-4,968607E-8	-4,968474E-8	-4,968357E-8	-4,968217E-8	-4,968203E-8	-4,968225E-8	-4,968253E-8	-4,968297E-8	-4,968286E-8	-4,968258E-8	-4,968212E-8	-4,968133E-8	-4,968095E-8	-4,968086E-8	-4,968092E-8	-4,968163E-8	-4,968311E-8	-4,968399E-8	-4,968469E-8	-4,968554E-8	-4,968548E-8	-4,968509E-8	-4,968457E-8	-4,968409E-8	-4,968474E-8	-4,968530E-8	-4,968596E-8	-4,968706E-8	-4,968731E-8	-4,968704E-8	-4,968654E-8	-4,968537E-8	-4,968447E-8	-4,968432E-8	-4,968439E-8	-4,968523E-8	-4,968624E-8	-4,968651E-8	-4,968661E-8	-4,968634E-8	-4,968516E-8	-4,968454E-8	-4,968408E-8	-4,968381E-8	-4,968422E-8	-4,968468E-8	-4,968526E-8	-4,968637E-8	-4,968663E-8	-4,968630E-8	-4,968577E-8	-4,968453E-8	-4,968362E-8	-4,968349E-8	-4,968362E-8	-4,968476E-8	-4,968636E-8	-4,968674E-8	-4,968687E-8	-4,968645E-8	-4,968567E-8	-4,968546E-8	-4,968539E-8	-4,968557E-8	-4,968645E-8	-4,968704E-8	-4,968762E-8	-4,968822E-8	-4,968796E-8	-4,968753E-8	-4,968694E-8	-4,968556E-8	-4,968458E-8	-4,968455E-8	-4,968473E-8	-4,968544E-8	-4,968645E-8	-4,968683E-8	-4,968694E-8	-4,968621E-8	-4,968484E-8	-4,968413E-8	-4,968352E-8	-4,968339E-8	-4,968457E-8	-4,968527E-8	-4,968591E-8	-4,968686E-8	-4,968650E-8	-4,968587E-8	-4,968516E-8	-4,968400E-8	-4,968365E-8	-4,968368E-8	-4,968384E-8	-4,968468E-8	-4,968518E-8	-4,968516E-8	-4,968504E-8	-4,968454E-8	-4,968381E-8	-4,968346E-8	-4,968321E-8	-4,968302E-8	-4,968376E-8	-4,968442E-8	-4,968505E-8	-4,968613E-8	-4,968623E-8	-4,968577E-8	-4,968518E-8	-4,968391E-8	-4,968347E-8	-4,968365E-8	-4,968410E-8	-4,968523E-8	-4,968581E-8	-4,968575E-8	-4,968542E-8	-4,968442E-8	-4,968327E-8	-4,968287E-8	-4,968284E-8	-4,968335E-8	-4,968415E-8	-4,968463E-8	-4,968510E-8	-4,968554E-8	-4,968529E-8	-4,968506E-8	-4,968476E-8	-4,968410E-8	-4,968351E-8	-4,968348E-8	-4,968381E-8	-4,968487E-8	-4,968583E-8	-4,968613E-8	-4,968609E-8	-4,968479E-8	-4,968315E-8	-4,968256E-8	-4,968229E-8	-4,968269E-8	-4,968374E-8	-4,968441E-8	-4,968501E-8	-4,968515E-8	-4,968404E-8	-4,968351E-8	-4,968316E-8	-4,968312E-8	-4,968382E-8	-4,968433E-8	-4,968472E-8	-4,968466E-8	-4,968408E-8	-4,968390E-8	-4,968369E-8	-4,968291E-8	-4,968237E-8	-4,968238E-8	-4,968252E-8	-4,968262E-8	-4,968302E-8	-4,968326E-8	-4,968346E-8	-4,968360E-8	-4,968307E-8	-4,968272E-8	-4,968230E-8	-4,968150E-8	-4,968186E-8	-4,968250E-8	-4,968323E-8	-4,968458E-8	-4,968526E-8	-4,968508E-8	-4,968458E-8	-4,968338E-8	-4,968225E-8	-4,968197E-8	-4,968187E-8	-4,968211E-8	-4,968316E-8	-4,968350E-8	-4,968361E-8	-4,968368E-8	-4,968335E-8	-4,968313E-8	-4,968291E-8	-4,968254E-8	-4,968272E-8	-4,968291E-8	-4,968327E-8	-4,968437E-8	-4,968523E-8	-4,968534E-8	-4,968519E-8	-4,968426E-8	-4,968306E-8	-4,968267E-8	-4,968249E-8	-4,968302E-8	-4,968365E-8	-4,968375E-8	-4,968387E-8	-4,968373E-8	-4,968278E-8	-4,968235E-8	-4,968208E-8	-4,968198E-8	-4,968222E-8	-4,968255E-8	-4,968297E-8	-4,968365E-8	-4,968369E-8	-4,968361E-8	-4,968351E-8	-4,968306E-8	-4,968247E-8	-4,968223E-8	-4,968199E-8	-4,968220E-8	-4,968330E-8	-4,968384E-8	-4,968423E-8	-4,968431E-8	-4,968305E-8	-4,968236E-8	-4,968174E-8	-4,968120E-8	-4,968174E-8	-4,968231E-8	-4,968290E-8	-4,968376E-8	-4,968403E-8	-4,968394E-8	-4,968365E-8	-4,968274E-8	-4,968227E-8	-4,968237E-8	-4,968266E-8	-4,968357E-8	-4,968445E-8	-4,968475E-8	-4,968486E-8	-4,968446E-8	-4,968340E-8	-4,968273E-8	-4,968225E-8	-4,968179E-8	-4,968185E-8	-4,968229E-8	-4,968284E-8	-4,968384E-8	-4,968420E-8	-4,968405E-8	-4,968351E-8	-4,968235E-8	-4,968166E-8	-4,968156E-8	-4,968179E-8	-4,968318E-8	-4,968475E-8	-4,968522E-8	-4,968526E-8	-4,968476E-8	-4,968375E-8	-4,968312E-8	-4,968255E-8	-4,968207E-8	-4,968240E-8	-4,968267E-8	-4,968298E-8	-4,968350E-8	-4,968359E-8	-4,968344E-8	-4,968321E-8	-4,968254E-8	-4,968201E-8	-4,968187E-8	-4,968187E-8	-4,968285E-8	-4,968402E-8	-4,968442E-8	-4,968465E-8	-4,968471E-8	-4,968390E-8	-4,968337E-8	-4,968298E-8	-4,968295E-8	-4,968351E-8	-4,968392E-8	-4,968440E-8	-4,968502E-8	-4,968469E-8	-4,968430E-8	-4,968387E-8	-4,968305E-8	-4,968258E-8	-4,968274E-8	-4,968307E-8	-4,968381E-8	-4,968458E-8	-4,968501E-8	-4,968532E-8	-4,968524E-8	-4,968461E-8	-4,968438E-8	-4,968414E-8	-4,968366E-8	-4,968403E-8	-4,968453E-8	-4,968508E-8	-4,968565E-8	-4,968533E-8	-4,968479E-8	-4,968410E-8	-4,968288E-8	-4,968276E-8	-4,968316E-8	-4,968373E-8	-4,968486E-8	-4,968557E-8	-4,968572E-8	-4,968572E-8	-4,968535E-8	-4,968514E-8	-4,968514E-8	-4,968516E-8	-4,968566E-8	-4,968683E-8	-4,968752E-8	-4,968818E-8	-4,968908E-8	-4,968936E-8	-4,968936E-8	-4,968922E-8	-4,968906E-8	-4,968950E-8	-4,969000E-8	-4,969068E-8	-4,969255E-8	-4,969404E-8	-4,969441E-8	-4,969447E-8	-4,969388E-8	-4,969278E-8	-4,969228E-8	-4,969194E-8	-4,969203E-8	-4,969259E-8	-4,969267E-8	-4,969251E-8	-4,969153E-8	-4,968962E-8	-4,968840E-8	-4,968724E-8	-4,968532E-8	-4,968424E-8	-4,968397E-8	-4,968379E-8	-4,968376E-8	-4,968358E-8	-4,968335E-8	-4,968313E-8	-4,968262E-8	-4,968182E-8	-4,968153E-8	-4,968134E-8	-4,968141E-8	-4,968249E-8	-4,968321E-8	-4,968382E-8	-4,968436E-8	-4,968396E-8	-4,968332E-8	-4,968267E-8	-4,968177E-8	-4,968179E-8	-4,968224E-8	-4,968289E-8	-4,968422E-8	-4,968474E-8	-4,968460E-8	-4,968433E-8	-4,968362E-8	-4,968284E-8	-4,968276E-8	-4,968285E-8	-4,968336E-8	-4,968399E-8	-4,968431E-8	-4,968457E-8	-4,968484E-8	-4,968465E-8	-4,968439E-8	-4,968412E-8	-4,968350E-8	-4,968311E-8	-4,968314E-8	-4,968337E-8	-4,968403E-8	-4,968458E-8	-4,968457E-8	-4,968424E-8	-4,968277E-8	-4,968160E-8	-4,968136E-8	-4,968129E-8	-4,968196E-8	-4,968312E-8	-4,968354E-8	-4,968372E-8	-4,968356E-8	-4,968330E-8	-4,968320E-8	-4,968291E-8	-4,968220E-8	-4,968216E-8	-4,968224E-8	-4,968236E-8	-4,968296E-8	-4,968365E-8	-4,968381E-8	-4,968378E-8	-4,968320E-8	-4,968227E-8	-4,968173E-8	-4,968130E-8	-4,968128E-8	-4,968194E-8	-4,968224E-8	-4,968255E-8	-4,968317E-8	-4,968307E-8	-4,968268E-8	-4,968220E-8	-4,968178E-8	-4,968202E-8	-4,968221E-8	-4,968260E-8	-4,968356E-8	-4,968417E-8	-4,968423E-8	-4,968405E-8	-4,968347E-8	-4,968273E-8	-4,968231E-8	-4,968200E-8	-4,968179E-8	-4,968200E-8	-4,968226E-8	-4,968246E-8	-4,968255E-8	-4,968242E-8	-4,968220E-8	-4,968182E-8	-4,968153E-8	-4,968157E-8	-4,968182E-8	-4,968239E-8	-4,968362E-8	-4,968431E-8	-4,968442E-8	-4,968432E-8	-4,968328E-8	-4,968232E-8	-4,968219E-8	-4,968229E-8	-4,968271E-8	-4,968303E-8	-4,968315E-8	-4,968316E-8	-4,968292E-8	-4,968261E-8	-4,968248E-8	-4,968243E-8	-4,968262E-8	-4,968305E-8	-4,968334E-8	-4,968369E-8	-4,968438E-8	-4,968499E-8	-4,968513E-8	-4,968503E-8	-4,968458E-8	-4,968430E-8	-4,968431E-8	-4,968440E-8	-4,968491E-8	-4,968602E-8	-4,968641E-8	-4,968650E-8	-4,968606E-8	-4,968524E-8	-4,968490E-8	-4,968464E-8	-4,968473E-8	-4,968571E-8	-4,968632E-8	-4,968678E-8	-4,968705E-8	-4,968690E-8	-4,968676E-8	-4,968656E-8	-4,968622E-8	-4,968606E-8	-4,968602E-8	-4,968605E-8	-4,968605E-8	-4,968622E-8	-4,968623E-8	-4,968618E-8	-4,968575E-8	-4,968480E-8	-4,968417E-8	-4,968366E-8	-4,968325E-8	-4,968356E-8	-4,968386E-8	-4,968428E-8	-4,968506E-8	-4,968502E-8	-4,968448E-8	-4,968378E-8	-4,968249E-8	-4,968215E-8	-4,968224E-8	-4,968253E-8	-4,968379E-8	-4,968499E-8	-4,968534E-8	-4,968555E-8	-4,968540E-8	-4,968496E-8	-4,968481E-8	-4,968479E-8	-4,968513E-8	-4,968636E-8	-4,968737E-8	-4,968860E-8	-4,969123E-8	-4,969318E-8	-4,969394E-8	-4,969455E-8	-4,969531E-8	-4,969665E-8	-4,969780E-8	-4,969926E-8	-4,970274E-8	-4,970588E-8	-4,970700E-8	-4,970771E-8	-4,970793E-8	-4,970725E-8	-4,970695E-8	-4,970666E-8	-4,970634E-8	-4,970635E-8	-4,970626E-8	-4,970593E-8	-4,970467E-8	-4,970295E-8	-4,970197E-8	-4,970093E-8	-4,969867E-8	-4,969668E-8	-4,969585E-8	-4,969504E-8	-4,969360E-8	-4,969274E-8	-4,969234E-8	-4,969171E-8	-4,969007E-8	-4,968827E-8	-4,968738E-8	-4,968656E-8	-4,968532E-8	-4,968505E-8	-4,968518E-8	-4,968517E-8	-4,968475E-8	-4,968376E-8	-4,968306E-8	-4,968230E-8	-4,968119E-8	-4,968092E-8	-4,968105E-8	-4,968135E-8	-4,968213E-8	-4,968266E-8	-4,968262E-8	-4,968241E-8	-4,968171E-8	-4,968120E-8	-4,968112E-8	-4,968114E-8	-4,968158E-8	-4,968208E-8	-4,968231E-8	-4,968257E-8	-4,968279E-8	-4,968242E-8	-4,968201E-8	-4,968153E-8	-4,968087E-8	-4,968066E-8	-4,968093E-8	-4,968148E-8	-4,968292E-8	-4,968370E-8	-4,968366E-8	-4,968340E-8	-4,968253E-8	-4,968186E-8	-4,968181E-8	-4,968209E-8	-4,968319E-8	-4,968433E-8	-4,968476E-8	-4,968496E-8	-4,968469E-8	-4,968349E-8	-4,968292E-8	-4,968242E-8	-4,968172E-8	-4,968171E-8	-4,968202E-8	-4,968251E-8	-4,968348E-8	-4,968384E-8	-4,968381E-8	-4,968366E-8	-4,968281E-8	-4,968159E-8	-4,968139E-8	-4,968145E-8	-4,968237E-8	-4,968378E-8	-4,968447E-8	-4,968505E-8	-4,968511E-8	-4,968378E-8	-4,968298E-8	-4,968225E-8	-4,968138E-8	-4,968163E-8	-4,968214E-8	-4,968270E-8	-4,968355E-8	-4,968357E-8	-4,968333E-8	-4,968284E-8	-4,968158E-8	-4,968082E-8	-4,968072E-8	-4,968075E-8	-4,968140E-8	-4,968257E-8	-4,968327E-8	-4,968384E-8	-4,968438E-8	-4,968399E-8	-4,968338E-8	-4,968261E-8	-4,968136E-8	-4,968140E-8	-4,968183E-8	-4,968243E-8	-4,968346E-8	-4,968369E-8	-4,968341E-8	-4,968293E-8	-4,968164E-8	-4,968077E-8	-4,968065E-8	-4,968065E-8	-4,968140E-8	-4,968242E-8	-4,968274E-8	-4,968295E-8	-4,968328E-8	-4,968285E-8	-4,968230E-8	-4,968182E-8	-4,968145E-8	-4,968148E-8	-4,968176E-8	-4,968219E-8	-4,968333E-8	-4,968382E-8	-4,968371E-8	-4,968338E-8	-4,968238E-8	-4,968114E-8	-4,968072E-8	-4,968069E-8	-4,968150E-8	-4,968282E-8	-4,968341E-8	-4,968382E-8	-4,968368E-8	-4,968255E-8	-4,968205E-8	-4,968184E-8	-4,968194E-8	-4,968248E-8	-4,968291E-8	-4,968327E-8	-4,968339E-8	-4,968319E-8	-4,968311E-8	-4,968298E-8	-4,968203E-8	-4,968097E-8	-4,968051E-8	-4,968025E-8	-4,968049E-8	-4,968163E-8	-4,968232E-8	-4,968294E-8	-4,968348E-8	-4,968290E-8	-4,968240E-8	-4,968197E-8	-4,968128E-8	-4,968165E-8	-4,968224E-8	-4,968296E-8	-4,968417E-8	-4,968454E-8	-4,968448E-8	-4,968416E-8	-4,968308E-8	-4,968247E-8	-4,968249E-8	-4,968264E-8	-4,968312E-8	-4,968371E-8	-4,968388E-8	-4,968390E-8	-4,968358E-8	-4,968300E-8	-4,968274E-8	-4,968246E-8	-4,968209E-8	-4,968227E-8	-4,968247E-8	-4,968284E-8	-4,968364E-8	-4,968387E-8	-4,968352E-8	-4,968296E-8	-4,968177E-8	-4,968117E-8	-4,968120E-8	-4,968145E-8	-4,968238E-8	-4,968332E-8	-4,968345E-8	-4,968332E-8	-4,968256E-8	-4,968142E-8	-4,968090E-8	-4,968054E-8	-4,968064E-8	-4,968116E-8	-4,968163E-8	-4,968227E-8	-4,968329E-8	-4,968336E-8	-4,968291E-8	-4,968232E-8	-4,968153E-8	-4,968135E-8	-4,968149E-8	-4,968191E-8	-4,968343E-8	-4,968464E-8	-4,968497E-8	-4,968510E-8	-4,968454E-8	-4,968301E-8	-4,968223E-8	-4,968157E-8	-4,968121E-8	-4,968165E-8	-4,968220E-8	-4,968294E-8	-4,968377E-8	-4,968311E-8	-4,968256E-8	-4,968208E-8	-4,968121E-8	-4,968085E-8	-4,968107E-8	-4,968147E-8	-4,968233E-8	-4,968271E-8	-4,968302E-8	-4,968331E-8	-4,968285E-8	-4,968157E-8	-4,968096E-8	-4,968045E-8	-4,967996E-8	-4,968037E-8	-4,968100E-8	-4,968180E-8	-4,968304E-8	-4,968318E-8	-4,968285E-8	-4,968222E-8	-4,968081E-8	-4,968014E-8	-4,968043E-8	-4,968108E-8	-4,968298E-8	-4,968467E-8	-4,968508E-8	-4,968503E-8	-4,968393E-8	-4,968260E-8	-4,968214E-8	-4,968184E-8	-4,968176E-8	-4,968263E-8	-4,968312E-8	-4,968350E-8	-4,968369E-8	-4,968347E-8	-4,968309E-8	-4,968260E-8	-4,968161E-8	-4,968152E-8	-4,968169E-8	-4,968193E-8	-4,968292E-8	-4,968445E-8	-4,968507E-8	-4,968540E-8	-4,968523E-8	-4,968416E-8	-4,968349E-8	-4,968286E-8	-4,968244E-8	-4,968300E-8	-4,968344E-8	-4,968384E-8	-4,968422E-8	-4,968356E-8	-4,968306E-8	-4,968270E-8	-4,968232E-8	-4,968224E-8	-4,968230E-8	-4,968250E-8	-4,968336E-8	-4,968395E-8	-4,968405E-8	-4,968408E-8	-4,968377E-8	-4,968291E-8	-4,968251E-8	-4,968225E-8	-4,968213E-8	-4,968237E-8	-4,968263E-8	-4,968286E-8	-4,968334E-8	-4,968292E-8	-4,968243E-8	-4,968192E-8	-4,968117E-8	-4,968116E-8	-4,968147E-8	-4,968200E-8	-4,968312E-8	-4,968365E-8	-4,968361E-8	-4,968355E-8	-4,968321E-8	-4,968253E-8	-4,968244E-8	-4,968261E-8	-4,968344E-8	-4,968446E-8	-4,968494E-8	-4,968535E-8	-4,968556E-8	-4,968502E-8	-4,968463E-8	-4,968417E-8	-4,968327E-8	-4,968311E-8	-4,968336E-8	-4,968381E-8	-4,968445E-8	-4,968496E-8	-4,968507E-8	-4,968488E-8	-4,968402E-8	-4,968327E-8	-4,968309E-8	-4,968319E-8	-4,968395E-8	-4,968538E-8	-4,968590E-8	-4,968607E-8	-4,968547E-8	-4,968437E-8	-4,968373E-8	-4,968304E-8	-4,968259E-8	-4,968323E-8	-4,968363E-8	-4,968408E-8	-4,968475E-8	-4,968478E-8	-4,968456E-8	-4,968417E-8	-4,968351E-8	-4,968317E-8	-4,968308E-8	-4,968311E-8	-4,968380E-8	-4,968521E-8	-4,968566E-8	-4,968593E-8	-4,968592E-8	-4,968518E-8	-4,968457E-8	-4,968397E-8	-4,968361E-8	-4,968413E-8	-4,968457E-8	-4,968507E-8	-4,968600E-8	-4,968581E-8	-4,968523E-8	-4,968466E-8	-4,968386E-8	-4,968357E-8	-4,968367E-8	-4,968396E-8	-4,968480E-8	-4,968540E-8	-4,968561E-8	-4,968577E-8	-4,968587E-8	-4,968530E-8	-4,968495E-8	-4,968470E-8	-4,968455E-8	-4,968506E-8	-4,968557E-8	-4,968619E-8	-4,968722E-8	-4,968741E-8	-4,968717E-8	-4,968676E-8	-4,968569E-8	-4,968506E-8	-4,968512E-8	-4,968539E-8	-4,968645E-8	-4,968739E-8	-4,968776E-8	-4,968792E-8	-4,968750E-8	-4,968693E-8	-4,968685E-8	-4,968682E-8	-4,968704E-8	-4,968770E-8	-4,968811E-8	-4,968834E-8	-4,968854E-8	-4,968856E-8	-4,968845E-8	-4,968815E-8	-4,968705E-8	-4,968655E-8	-4,968661E-8	-4,968679E-8	-4,968771E-8	-4,968882E-8	-4,968916E-8	-4,968934E-8	-4,968913E-8	-4,968858E-8	-4,968839E-8	-4,968830E-8	-4,968877E-8	-4,968994E-8	-4,969049E-8	-4,969094E-8	-4,969146E-8	-4,969059E-8	-4,968995E-8	-4,968941E-8	-4,968904E-8	-4,968926E-8	-4,968931E-8	-4,968933E-8	-4,968975E-8	-4,968989E-8	-4,968971E-8	-4,968940E-8
-4,968934E-8	-4,968865E-8	-4,968859E-8	-4,968860E-8	-4,968906E-8	-4,968996E-8	-4,969028E-8	-4,969029E-8	-4,968926E-8	-4,968765E-8	-4,968688E-8	-4,968621E-8	-4,968548E-8	-4,968560E-8	-4,968578E-8	-4,968587E-8	-4,968559E-8	-4,968475E-8	-4,968424E-8	-4,968364E-8	-4,968231E-8	-4,968161E-8	-4,968155E-8	-4,968159E-8	-4,968198E-8	-4,968274E-8	-4,968318E-8	-4,968350E-8	-4,968356E-8	-4,968302E-8	-4,968279E-8	-4,968265E-8	-4,968266E-8	-4,968378E-8	-4,968461E-8	-4,968548E-8	-4,968688E-8	-4,968719E-8	-4,968694E-8	-4,968644E-8	-4,968532E-8	-4,968491E-8	-4,968506E-8	-4,968546E-8	-4,968658E-8	-4,968716E-8	-4,968704E-8	-4,968675E-8	-4,968604E-8	-4,968521E-8	-4,968483E-8	-4,968451E-8	-4,968431E-8	-4,968464E-8	-4,968504E-8	-4,968539E-8	-4,968619E-8	-4,968634E-8	-4,968612E-8	-4,968575E-8	-4,968480E-8	-4,968416E-8	-4,968422E-8	-4,968454E-8	-4,968537E-8	-4,968620E-8	-4,968645E-8	-4,968652E-8	-4,968614E-8	-4,968523E-8	-4,968499E-8	-4,968503E-8	-4,968536E-8	-4,968580E-8	-4,968616E-8	-4,968659E-8	-4,968694E-8	-4,968666E-8	-4,968647E-8	-4,968629E-8	-4,968600E-8	-4,968595E-8	-4,968612E-8	-4,968643E-8	-4,968711E-8	-4,968742E-8	-4,968737E-8	-4,968713E-8	-4,968641E-8	-4,968553E-8	-4,968516E-8	-4,968495E-8	-4,968479E-8	-4,968540E-8	-4,968588E-8	-4,968620E-8	-4,968614E-8	-4,968572E-8	-4,968538E-8	-4,968506E-8	-4,968464E-8	-4,968510E-8	-4,968561E-8	-4,968607E-8	-4,968669E-8	-4,968695E-8	-4,968685E-8	-4,968653E-8	-4,968550E-8	-4,968447E-8	-4,968424E-8	-4,968406E-8	-4,968412E-8	-4,968471E-8	-4,968504E-8	-4,968528E-8	-4,968537E-8	-4,968495E-8	-4,968459E-8	-4,968409E-8	-4,968342E-8	-4,968371E-8	-4,968412E-8	-4,968475E-8	-4,968623E-8	-4,968700E-8	-4,968689E-8	-4,968650E-8	-4,968522E-8	-4,968406E-8	-4,968371E-8	-4,968362E-8	-4,968433E-8	-4,968531E-8	-4,968559E-8	-4,968564E-8	-4,968522E-8	-4,968430E-8	-4,968380E-8	-4,968334E-8	-4,968294E-8	-4,968316E-8	-4,968353E-8	-4,968410E-8	-4,968533E-8	-4,968607E-8	-4,968620E-8	-4,968613E-8	-4,968501E-8	-4,968375E-8	-4,968336E-8	-4,968314E-8	-4,968344E-8	-4,968447E-8	-4,968510E-8	-4,968568E-8	-4,968546E-8	-4,968375E-8	-4,968298E-8	-4,968251E-8	-4,968210E-8	-4,968269E-8	-4,968332E-8	-4,968403E-8	-4,968535E-8	-4,968534E-8	-4,968498E-8	-4,968451E-8	-4,968329E-8	-4,968268E-8	-4,968281E-8	-4,968325E-8	-4,968379E-8	-4,968463E-8	-4,968499E-8	-4,968499E-8	-4,968468E-8	-4,968383E-8	-4,968318E-8	-4,968255E-8	-4,968171E-8	-4,968245E-8	-4,968318E-8	-4,968395E-8	-4,968506E-8	-4,968543E-8	-4,968519E-8	-4,968471E-8	-4,968334E-8	-4,968217E-8	-4,968204E-8	-4,968210E-8	-4,968305E-8	-4,968456E-8	-4,968525E-8	-4,968571E-8	-4,968574E-8	-4,968476E-8	-4,968394E-8	-4,968316E-8	-4,968188E-8	-4,968161E-8	-4,968197E-8	-4,968255E-8	-4,968422E-8	-4,968525E-8	-4,968521E-8	-4,968482E-8	-4,968338E-8	-4,968204E-8	-4,968157E-8	-4,968153E-8	-4,968254E-8	-4,968392E-8	-4,968454E-8	-4,968485E-8	-4,968493E-8	-4,968401E-8	-4,968325E-8	-4,968248E-8	-4,968157E-8	-4,968152E-8	-4,968171E-8	-4,968214E-8	-4,968313E-8	-4,968317E-8	-4,968303E-8	-4,968282E-8	-4,968224E-8	-4,968164E-8	-4,968151E-8	-4,968154E-8	-4,968198E-8	-4,968330E-8	-4,968402E-8	-4,968448E-8	-4,968473E-8	-4,968372E-8	-4,968298E-8	-4,968234E-8	-4,968135E-8	-4,968145E-8	-4,968197E-8	-4,968251E-8	-4,968347E-8	-4,968370E-8	-4,968349E-8	-4,968306E-8	-4,968212E-8	-4,968130E-8	-4,968120E-8	-4,968136E-8	-4,968195E-8	-4,968295E-8	-4,968337E-8	-4,968371E-8	-4,968398E-8	-4,968342E-8	-4,968294E-8	-4,968246E-8	-4,968192E-8	-4,968225E-8	-4,968272E-8	-4,968320E-8	-4,968404E-8	-4,968467E-8	-4,968451E-8	-4,968401E-8	-4,968254E-8	-4,968107E-8	-4,968069E-8	-4,968063E-8	-4,968145E-8	-4,968292E-8	-4,968353E-8	-4,968382E-8	-4,968349E-8	-4,968271E-8	-4,968240E-8	-4,968213E-8	-4,968170E-8	-4,968245E-8	-4,968308E-8	-4,968370E-8	-4,968442E-8	-4,968452E-8	-4,968432E-8	-4,968384E-8	-4,968216E-8	-4,968100E-8	-4,968069E-8	-4,968040E-8	-4,968089E-8	-4,968232E-8	-4,968284E-8	-4,968336E-8	-4,968368E-8	-4,968270E-8	-4,968209E-8	-4,968154E-8	-4,968152E-8	-4,968253E-8	-4,968313E-8	-4,968385E-8	-4,968495E-8	-4,968449E-8	-4,968383E-8	-4,968322E-8	-4,968241E-8	-4,968210E-8	-4,968218E-8	-4,968245E-8	-4,968307E-8	-4,968383E-8	-4,968428E-8	-4,968465E-8	-4,968480E-8	-4,968427E-8	-4,968388E-8	-4,968350E-8	-4,968271E-8	-4,968275E-8	-4,968345E-8	-4,968429E-8	-4,968557E-8	-4,968599E-8	-4,968586E-8	-4,968546E-8	-4,968415E-8	-4,968319E-8	-4,968313E-8	-4,968332E-8	-4,968411E-8	-4,968463E-8	-4,968476E-8	-4,968483E-8	-4,968460E-8	-4,968418E-8	-4,968387E-8	-4,968365E-8	-4,968354E-8	-4,968404E-8	-4,968457E-8	-4,968514E-8	-4,968645E-8	-4,968748E-8	-4,968779E-8	-4,968789E-8	-4,968784E-8	-4,968789E-8	-4,968800E-8	-4,968819E-8	-4,968917E-8	-4,969069E-8	-4,969151E-8	-4,969206E-8	-4,969255E-8	-4,969238E-8	-4,969197E-8	-4,969169E-8	-4,969144E-8	-4,969187E-8	-4,969218E-8	-4,969243E-8	-4,969253E-8	-4,969210E-8	-4,969162E-8	-4,969112E-8	-4,968989E-8	-4,968845E-8	-4,968778E-8	-4,968713E-8	-4,968624E-8	-4,968537E-8	-4,968490E-8	-4,968456E-8	-4,968408E-8	-4,968309E-8	-4,968248E-8	-4,968197E-8	-4,968152E-8	-4,968153E-8	-4,968169E-8	-4,968192E-8	-4,968265E-8	-4,968289E-8	-4,968272E-8	-4,968257E-8	-4,968234E-8	-4,968228E-8	-4,968236E-8	-4,968263E-8	-4,968327E-8	-4,968338E-8	-4,968354E-8	-4,968362E-8	-4,968356E-8	-4,968354E-8	-4,968359E-8	-4,968369E-8	-4,968362E-8	-4,968323E-8	-4,968315E-8	-4,968311E-8	-4,968302E-8	-4,968305E-8	-4,968324E-8	-4,968334E-8	-4,968329E-8	-4,968318E-8	-4,968320E-8	-4,968327E-8	-4,968363E-8	-4,968393E-8	-4,968395E-8	-4,968393E-8	-4,968357E-8	-4,968314E-8	-4,968308E-8	-4,968313E-8	-4,968336E-8	-4,968349E-8	-4,968341E-8	-4,968322E-8	-4,968276E-8	-4,968234E-8	-4,968225E-8	-4,968218E-8	-4,968234E-8	-4,968278E-8	-4,968284E-8	-4,968283E-8	-4,968306E-8	-4,968323E-8	-4,968318E-8	-4,968290E-8	-4,968231E-8	-4,968198E-8	-4,968189E-8	-4,968185E-8	-4,968189E-8	-4,968251E-8	-4,968273E-8	-4,968279E-8	-4,968271E-8	-4,968208E-8	-4,968152E-8	-4,968097E-8	-4,968066E-8	-4,968133E-8	-4,968184E-8	-4,968227E-8	-4,968286E-8	-4,968285E-8	-4,968269E-8	-4,968254E-8	-4,968242E-8	-4,968213E-8	-4,968211E-8	-4,968220E-8	-4,968286E-8	-4,968317E-8	-4,968331E-8	-4,968351E-8	-4,968352E-8	-4,968283E-8	-4,968230E-8	-4,968174E-8	-4,968103E-8	-4,968115E-8	-4,968159E-8	-4,968224E-8	-4,968340E-8	-4,968360E-8	-4,968339E-8	-4,968287E-8	-4,968147E-8	-4,968101E-8	-4,968121E-8	-4,968144E-8	-4,968248E-8	-4,968375E-8	-4,968419E-8	-4,968436E-8	-4,968374E-8	-4,968264E-8	-4,968218E-8	-4,968175E-8	-4,968126E-8	-4,968158E-8	-4,968196E-8	-4,968224E-8	-4,968283E-8	-4,968301E-8	-4,968293E-8	-4,968277E-8	-4,968189E-8	-4,968096E-8	-4,968097E-8	-4,968130E-8	-4,968251E-8	-4,968420E-8	-4,968503E-8	-4,968560E-8	-4,968560E-8	-4,968441E-8	-4,968388E-8	-4,968354E-8	-4,968366E-8	-4,968478E-8	-4,968544E-8	-4,968595E-8	-4,968614E-8	-4,968580E-8	-4,968542E-8	-4,968497E-8	-4,968441E-8	-4,968460E-8	-4,968492E-8	-4,968526E-8	-4,968600E-8	-4,968676E-8	-4,968697E-8	-4,968688E-8	-4,968622E-8	-4,968532E-8	-4,968473E-8	-4,968430E-8	-4,968411E-8	-4,968432E-8	-4,968467E-8	-4,968491E-8	-4,968522E-8	-4,968469E-8	-4,968407E-8	-4,968337E-8	-4,968220E-8	-4,968194E-8	-4,968205E-8	-4,968253E-8	-4,968390E-8	-4,968475E-8	-4,968478E-8	-4,968457E-8	-4,968377E-8	-4,968299E-8	-4,968287E-8	-4,968300E-8	-4,968406E-8	-4,968572E-8	-4,968653E-8	-4,968734E-8	-4,968855E-8	-4,968903E-8	-4,968906E-8	-4,968907E-8	-4,968909E-8	-4,969003E-8	-4,969105E-8	-4,969248E-8	-4,969636E-8	-4,970009E-8	-4,970141E-8	-4,970223E-8	-4,970274E-8	-4,970276E-8	-4,970302E-8	-4,970358E-8	-4,970553E-8	-4,970780E-8	-4,970871E-8	-4,970931E-8	-4,970919E-8	-4,970761E-8	-4,970652E-8	-4,970538E-8	-4,970300E-8	-4,970085E-8	-4,970001E-8	-4,969936E-8	-4,969802E-8	-4,969665E-8	-4,969593E-8	-4,969515E-8	-4,969323E-8	-4,969098E-8	-4,968984E-8	-4,968873E-8	-4,968707E-8	-4,968657E-8	-4,968664E-8	-4,968678E-8	-4,968669E-8	-4,968561E-8	-4,968478E-8	-4,968376E-8	-4,968208E-8	-4,968153E-8	-4,968165E-8	-4,968190E-8	-4,968233E-8	-4,968239E-8	-4,968216E-8	-4,968183E-8	-4,968106E-8	-4,968060E-8	-4,968049E-8	-4,968043E-8	-4,968055E-8	-4,968120E-8	-4,968158E-8	-4,968193E-8	-4,968253E-8	-4,968260E-8	-4,968237E-8	-4,968196E-8	-4,968103E-8	-4,968084E-8	-4,968103E-8	-4,968135E-8	-4,968245E-8	-4,968339E-8	-4,968346E-8	-4,968344E-8	-4,968276E-8	-4,968184E-8	-4,968163E-8	-4,968156E-8	-4,968184E-8	-4,968278E-8	-4,968327E-8	-4,968374E-8	-4,968419E-8	-4,968383E-8	-4,968354E-8	-4,968334E-8	-4,968310E-8	-4,968297E-8	-4,968311E-8	-4,968339E-8	-4,968393E-8	-4,968431E-8	-4,968443E-8	-4,968433E-8	-4,968376E-8	-4,968242E-8	-4,968188E-8	-4,968157E-8	-4,968151E-8	-4,968220E-8	-4,968274E-8	-4,968324E-8	-4,968358E-8	-4,968323E-8	-4,968287E-8	-4,968253E-8	-4,968205E-8	-4,968214E-8	-4,968248E-8	-4,968289E-8	-4,968335E-8	-4,968350E-8	-4,968357E-8	-4,968338E-8	-4,968234E-8	-4,968144E-8	-4,968109E-8	-4,968074E-8	-4,968039E-8	-4,968093E-8	-4,968152E-8	-4,968208E-8	-4,968264E-8	-4,968248E-8	-4,968218E-8	-4,968162E-8	-4,968062E-8	-4,968067E-8	-4,968108E-8	-4,968173E-8	-4,968318E-8	-4,968400E-8	-4,968392E-8	-4,968340E-8	-4,968188E-8	-4,968064E-8	-4,968033E-8	-4,968032E-8	-4,968088E-8	-4,968190E-8	-4,968228E-8	-4,968251E-8	-4,968258E-8	-4,968193E-8	-4,968152E-8	-4,968107E-8	-4,968016E-8	-4,968020E-8	-4,968063E-8	-4,968122E-8	-4,968290E-8	-4,968419E-8	-4,968448E-8	-4,968444E-8	-4,968355E-8	-4,968247E-8	-4,968210E-8	-4,968197E-8	-4,968233E-8	-4,968336E-8	-4,968392E-8	-4,968427E-8	-4,968402E-8	-4,968298E-8	-4,968243E-8	-4,968193E-8	-4,968145E-8	-4,968171E-8	-4,968211E-8	-4,968262E-8	-4,968340E-8	-4,968366E-8	-4,968380E-8	-4,968381E-8	-4,968362E-8	-4,968288E-8	-4,968252E-8	-4,968233E-8	-4,968218E-8	-4,968248E-8	-4,968276E-8	-4,968297E-8	-4,968295E-8	-4,968249E-8	-4,968220E-8	-4,968174E-8	-4,968086E-8	-4,968092E-8	-4,968135E-8	-4,968195E-8	-4,968286E-8	-4,968336E-8	-4,968339E-8	-4,968328E-8	-4,968270E-8	-4,968261E-8	-4,968279E-8	-4,968294E-8	-4,968335E-8	-4,968368E-8	-4,968375E-8	-4,968378E-8	-4,968365E-8	-4,968328E-8	-4,968313E-8	-4,968291E-8	-4,968242E-8	-4,968233E-8	-4,968236E-8	-4,968253E-8	-4,968304E-8	-4,968328E-8	-4,968314E-8	-4,968280E-8	-4,968182E-8	-4,968118E-8	-4,968122E-8	-4,968143E-8	-4,968236E-8	-4,968335E-8	-4,968353E-8	-4,968352E-8	-4,968296E-8	-4,968205E-8	-4,968155E-8	-4,968123E-8	-4,968147E-8	-4,968219E-8	-4,968247E-8	-4,968264E-8	-4,968291E-8	-4,968291E-8	-4,968267E-8	-4,968243E-8	-4,968211E-8	-4,968208E-8	-4,968211E-8	-4,968229E-8	-4,968314E-8	-4,968419E-8	-4,968451E-8	-4,968465E-8	-4,968449E-8	-4,968370E-8	-4,968328E-8	-4,968299E-8	-4,968297E-8	-4,968356E-8	-4,968400E-8	-4,968449E-8	-4,968475E-8	-4,968388E-8	-4,968325E-8	-4,968266E-8	-4,968195E-8	-4,968183E-8	-4,968208E-8	-4,968249E-8	-4,968343E-8	-4,968371E-8	-4,968362E-8	-4,968353E-8	-4,968293E-8	-4,968193E-8	-4,968165E-8	-4,968158E-8	-4,968159E-8	-4,968227E-8	-4,968279E-8	-4,968322E-8	-4,968369E-8	-4,968322E-8	-4,968265E-8	-4,968195E-8	-4,968066E-8	-4,968030E-8	-4,968057E-8	-4,968104E-8	-4,968221E-8	-4,968319E-8	-4,968333E-8	-4,968325E-8	-4,968284E-8	-4,968241E-8	-4,968230E-8	-4,968233E-8	-4,968270E-8	-4,968368E-8	-4,968425E-8	-4,968468E-8	-4,968465E-8	-4,968422E-8	-4,968389E-8	-4,968345E-8	-4,968264E-8	-4,968231E-8	-4,968232E-8	-4,968252E-8	-4,968332E-8	-4,968404E-8	-4,968420E-8	-4,968419E-8	-4,968370E-8	-4,968289E-8	-4,968248E-8	-4,968233E-8	-4,968286E-8	-4,968397E-8	-4,968458E-8	-4,968504E-8	-4,968526E-8	-4,968464E-8	-4,968412E-8	-4,968355E-8	-4,968284E-8	-4,968296E-8	-4,968303E-8	-4,968323E-8	-4,968363E-8	-4,968362E-8	-4,968345E-8	-4,968324E-8	-4,968279E-8	-4,968245E-8	-4,968237E-8	-4,968234E-8	-4,968248E-8	-4,968317E-8	-4,968361E-8	-4,968391E-8	-4,968405E-8	-4,968358E-8	-4,968328E-8	-4,968292E-8	-4,968233E-8	-4,968225E-8	-4,968256E-8	-4,968302E-8	-4,968387E-8	-4,968414E-8	-4,968413E-8	-4,968402E-8	-4,968348E-8	-4,968283E-8	-4,968274E-8	-4,968293E-8	-4,968366E-8	-4,968447E-8	-4,968484E-8	-4,968516E-8	-4,968542E-8	-4,968517E-8	-4,968503E-8	-4,968487E-8	-4,968457E-8	-4,968426E-8	-4,968442E-8	-4,968477E-8	-4,968567E-8	-4,968627E-8	-4,968630E-8	-4,968601E-8	-4,968456E-8	-4,968346E-8	-4,968327E-8	-4,968322E-8	-4,968370E-8	-4,968489E-8	-4,968543E-8	-4,968563E-8	-4,968520E-8	-4,968466E-8	-4,968432E-8	-4,968395E-8	-4,968340E-8	-4,968385E-8	-4,968436E-8	-4,968485E-8	-4,968551E-8	-4,968577E-8	-4,968571E-8	-4,968545E-8	-4,968462E-8	-4,968352E-8	-4,968308E-8	-4,968285E-8	-4,968307E-8	-4,968409E-8	-4,968467E-8	-4,968523E-8	-4,968591E-8	-4,968501E-8	-4,968432E-8	-4,968366E-8	-4,968323E-8	-4,968389E-8	-4,968445E-8	-4,968523E-8	-4,968688E-8	-4,968751E-8	-4,968719E-8	-4,968667E-8	-4,968541E-8	-4,968444E-8	-4,968428E-8	-4,968427E-8	-4,968497E-8	-4,968586E-8	-4,968618E-8	-4,968642E-8	-4,968648E-8	-4,968585E-8	-4,968533E-8	-4,968485E-8	-4,968410E-8	-4,968426E-8	-4,968483E-8	-4,968559E-8	-4,968718E-8	-4,968813E-8	-4,968823E-8	-4,968800E-8	-4,968686E-8	-4,968567E-8	-4,968546E-8	-4,968561E-8	-4,968638E-8	-4,968728E-8	-4,968787E-8	-4,968841E-8	-4,968862E-8	-4,968769E-8	-4,968707E-8	-4,968657E-8	-4,968615E-8	-4,968651E-8	-4,968702E-8	-4,968767E-8	-4,968868E-8	-4,968889E-8	-4,968881E-8	-4,968858E-8	-4,968771E-8	-4,968701E-8	-4,968695E-8	-4,968704E-8	-4,968793E-8	-4,968923E-8	-4,968976E-8	-4,969004E-8	-4,968939E-8	-4,968805E-8	-4,968735E-8	-4,968679E-8	-4,968640E-8	-4,968761E-8	-4,968861E-8	-4,968952E-8	-4,969070E-8	-4,969102E-8	-4,969079E-8	-4,969030E-8	-4,968910E-8	-4,968860E-8	-4,968886E-8	-4,968936E-8	-4,969076E-8	-4,969200E-8	-4,969225E-8	-4,969221E-8	-4,969147E-8	-4,968991E-8	-4,968896E-8	-4,968805E-8
-4,969044E-8	-4,969136E-8	-4,969149E-8	-4,969129E-8	-4,968962E-8	-4,968740E-8	-4,968645E-8	-4,968584E-8	-4,968570E-8	-4,968670E-8	-4,968730E-8	-4,968777E-8	-4,968769E-8	-4,968636E-8	-4,968546E-8	-4,968453E-8	-4,968303E-8	-4,968271E-8	-4,968291E-8	-4,968316E-8	-4,968388E-8	-4,968453E-8	-4,968463E-8	-4,968449E-8	-4,968375E-8	-4,968276E-8	-4,968230E-8	-4,968204E-8	-4,968198E-8	-4,968317E-8	-4,968408E-8	-4,968493E-8	-4,968619E-8	-4,968626E-8	-4,968592E-8	-4,968545E-8	-4,968451E-8	-4,968472E-8	-4,968530E-8	-4,968612E-8	-4,968802E-8	-4,968927E-8	-4,968939E-8	-4,968907E-8	-4,968767E-8	-4,968600E-8	-4,968538E-8	-4,968505E-8	-4,968519E-8	-4,968603E-8	-4,968646E-8	-4,968681E-8	-4,968703E-8	-4,968627E-8	-4,968568E-8	-4,968503E-8	-4,968405E-8	-4,968379E-8	-4,968395E-8	-4,968447E-8	-4,968593E-8	-4,968713E-8	-4,968749E-8	-4,968752E-8	-4,968632E-8	-4,968471E-8	-4,968406E-8	-4,968362E-8	-4,968400E-8	-4,968548E-8	-4,968624E-8	-4,968683E-8	-4,968704E-8	-4,968624E-8	-4,968565E-8	-4,968495E-8	-4,968405E-8	-4,968411E-8	-4,968438E-8	-4,968489E-8	-4,968619E-8	-4,968714E-8	-4,968724E-8	-4,968707E-8	-4,968614E-8	-4,968483E-8	-4,968436E-8	-4,968408E-8	-4,968421E-8	-4,968521E-8	-4,968594E-8	-4,968664E-8	-4,968732E-8	-4,968644E-8	-4,968560E-8	-4,968470E-8	-4,968326E-8	-4,968321E-8	-4,968373E-8	-4,968448E-8	-4,968612E-8	-4,968691E-8	-4,968690E-8	-4,968658E-8	-4,968556E-8	-4,968447E-8	-4,968423E-8	-4,968426E-8	-4,968489E-8	-4,968604E-8	-4,968651E-8	-4,968674E-8	-4,968675E-8	-4,968621E-8	-4,968559E-8	-4,968483E-8	-4,968343E-8	-4,968296E-8	-4,968320E-8	-4,968373E-8	-4,968521E-8	-4,968649E-8	-4,968661E-8	-4,968634E-8	-4,968483E-8	-4,968306E-8	-4,968253E-8	-4,968245E-8	-4,968378E-8	-4,968593E-8	-4,968669E-8	-4,968709E-8	-4,968684E-8	-4,968543E-8	-4,968454E-8	-4,968376E-8	-4,968284E-8	-4,968265E-8	-4,968290E-8	-4,968337E-8	-4,968430E-8	-4,968457E-8	-4,968446E-8	-4,968425E-8	-4,968340E-8	-4,968241E-8	-4,968208E-8	-4,968198E-8	-4,968263E-8	-4,968391E-8	-4,968452E-8	-4,968508E-8	-4,968559E-8	-4,968466E-8	-4,968394E-8	-4,968332E-8	-4,968242E-8	-4,968250E-8	-4,968287E-8	-4,968311E-8	-4,968363E-8	-4,968383E-8	-4,968363E-8	-4,968341E-8	-4,968269E-8	-4,968224E-8	-4,968227E-8	-4,968235E-8	-4,968300E-8	-4,968419E-8	-4,968460E-8	-4,968475E-8	-4,968430E-8	-4,968331E-8	-4,968294E-8	-4,968273E-8	-4,968262E-8	-4,968318E-8	-4,968362E-8	-4,968408E-8	-4,968459E-8	-4,968442E-8	-4,968414E-8	-4,968362E-8	-4,968255E-8	-4,968206E-8	-4,968206E-8	-4,968236E-8	-4,968335E-8	-4,968409E-8	-4,968422E-8	-4,968421E-8	-4,968388E-8	-4,968343E-8	-4,968317E-8	-4,968305E-8	-4,968332E-8	-4,968358E-8	-4,968369E-8	-4,968386E-8	-4,968415E-8	-4,968405E-8	-4,968395E-8	-4,968370E-8	-4,968262E-8	-4,968193E-8	-4,968180E-8	-4,968188E-8	-4,968249E-8	-4,968305E-8	-4,968342E-8	-4,968361E-8	-4,968281E-8	-4,968163E-8	-4,968136E-8	-4,968120E-8	-4,968142E-8	-4,968204E-8	-4,968261E-8	-4,968325E-8	-4,968384E-8	-4,968329E-8	-4,968282E-8	-4,968228E-8	-4,968143E-8	-4,968115E-8	-4,968116E-8	-4,968131E-8	-4,968177E-8	-4,968206E-8	-4,968198E-8	-4,968184E-8	-4,968154E-8	-4,968105E-8	-4,968101E-8	-4,968107E-8	-4,968152E-8	-4,968248E-8	-4,968298E-8	-4,968336E-8	-4,968367E-8	-4,968345E-8	-4,968311E-8	-4,968265E-8	-4,968215E-8	-4,968224E-8	-4,968255E-8	-4,968294E-8	-4,968329E-8	-4,968317E-8	-4,968292E-8	-4,968256E-8	-4,968177E-8	-4,968146E-8	-4,968157E-8	-4,968182E-8	-4,968253E-8	-4,968337E-8	-4,968378E-8	-4,968415E-8	-4,968424E-8	-4,968363E-8	-4,968328E-8	-4,968296E-8	-4,968260E-8	-4,968273E-8	-4,968294E-8	-4,968330E-8	-4,968401E-8	-4,968412E-8	-4,968394E-8	-4,968365E-8	-4,968277E-8	-4,968200E-8	-4,968192E-8	-4,968204E-8	-4,968266E-8	-4,968366E-8	-4,968391E-8	-4,968392E-8	-4,968350E-8	-4,968285E-8	-4,968260E-8	-4,968244E-8	-4,968271E-8	-4,968344E-8	-4,968369E-8	-4,968386E-8	-4,968403E-8	-4,968397E-8	-4,968380E-8	-4,968356E-8	-4,968290E-8	-4,968222E-8	-4,968200E-8	-4,968190E-8	-4,968215E-8	-4,968278E-8	-4,968315E-8	-4,968348E-8	-4,968352E-8	-4,968282E-8	-4,968245E-8	-4,968222E-8	-4,968240E-8	-4,968327E-8	-4,968390E-8	-4,968459E-8	-4,968567E-8	-4,968560E-8	-4,968527E-8	-4,968483E-8	-4,968394E-8	-4,968352E-8	-4,968350E-8	-4,968362E-8	-4,968416E-8	-4,968452E-8	-4,968465E-8	-4,968470E-8	-4,968451E-8	-4,968405E-8	-4,968381E-8	-4,968349E-8	-4,968322E-8	-4,968371E-8	-4,968418E-8	-4,968475E-8	-4,968576E-8	-4,968607E-8	-4,968595E-8	-4,968558E-8	-4,968455E-8	-4,968378E-8	-4,968373E-8	-4,968386E-8	-4,968467E-8	-4,968551E-8	-4,968569E-8	-4,968569E-8	-4,968520E-8	-4,968470E-8	-4,968460E-8	-4,968456E-8	-4,968488E-8	-4,968592E-8	-4,968673E-8	-4,968759E-8	-4,968917E-8	-4,969010E-8	-4,969025E-8	-4,969024E-8	-4,968993E-8	-4,968976E-8	-4,968994E-8	-4,969036E-8	-4,969163E-8	-4,969287E-8	-4,969323E-8	-4,969322E-8	-4,969269E-8	-4,969146E-8	-4,969061E-8	-4,968994E-8	-4,968958E-8	-4,969000E-8	-4,969028E-8	-4,969043E-8	-4,969030E-8	-4,968907E-8	-4,968812E-8	-4,968705E-8	-4,968523E-8	-4,968399E-8	-4,968369E-8	-4,968351E-8	-4,968311E-8	-4,968302E-8	-4,968314E-8	-4,968318E-8	-4,968257E-8	-4,968154E-8	-4,968100E-8	-4,968042E-8	-4,967999E-8	-4,968080E-8	-4,968151E-8	-4,968249E-8	-4,968390E-8	-4,968404E-8	-4,968372E-8	-4,968316E-8	-4,968225E-8	-4,968210E-8	-4,968240E-8	-4,968304E-8	-4,968458E-8	-4,968555E-8	-4,968571E-8	-4,968571E-8	-4,968527E-8	-4,968428E-8	-4,968377E-8	-4,968332E-8	-4,968288E-8	-4,968307E-8	-4,968335E-8	-4,968366E-8	-4,968409E-8	-4,968395E-8	-4,968377E-8	-4,968350E-8	-4,968214E-8	-4,968161E-8	-4,968182E-8	-4,968217E-8	-4,968327E-8	-4,968440E-8	-4,968492E-8	-4,968507E-8	-4,968418E-8	-4,968274E-8	-4,968232E-8	-4,968214E-8	-4,968207E-8	-4,968293E-8	-4,968348E-8	-4,968377E-8	-4,968378E-8	-4,968339E-8	-4,968292E-8	-4,968235E-8	-4,968143E-8	-4,968111E-8	-4,968124E-8	-4,968147E-8	-4,968243E-8	-4,968353E-8	-4,968379E-8	-4,968407E-8	-4,968407E-8	-4,968324E-8	-4,968268E-8	-4,968215E-8	-4,968197E-8	-4,968289E-8	-4,968346E-8	-4,968404E-8	-4,968449E-8	-4,968394E-8	-4,968327E-8	-4,968248E-8	-4,968130E-8	-4,968108E-8	-4,968133E-8	-4,968182E-8	-4,968306E-8	-4,968414E-8	-4,968438E-8	-4,968436E-8	-4,968377E-8	-4,968271E-8	-4,968227E-8	-4,968201E-8	-4,968214E-8	-4,968303E-8	-4,968361E-8	-4,968421E-8	-4,968518E-8	-4,968508E-8	-4,968463E-8	-4,968395E-8	-4,968238E-8	-4,968141E-8	-4,968143E-8	-4,968183E-8	-4,968309E-8	-4,968429E-8	-4,968457E-8	-4,968458E-8	-4,968390E-8	-4,968291E-8	-4,968254E-8	-4,968231E-8	-4,968243E-8	-4,968325E-8	-4,968363E-8	-4,968395E-8	-4,968437E-8	-4,968426E-8	-4,968402E-8	-4,968371E-8	-4,968306E-8	-4,968248E-8	-4,968243E-8	-4,968259E-8	-4,968341E-8	-4,968458E-8	-4,968511E-8	-4,968545E-8	-4,968538E-8	-4,968445E-8	-4,968397E-8	-4,968372E-8	-4,968414E-8	-4,968527E-8	-4,968595E-8	-4,968659E-8	-4,968748E-8	-4,968753E-8	-4,968724E-8	-4,968673E-8	-4,968575E-8	-4,968511E-8	-4,968500E-8	-4,968513E-8	-4,968578E-8	-4,968618E-8	-4,968644E-8	-4,968667E-8	-4,968664E-8	-4,968625E-8	-4,968588E-8	-4,968541E-8	-4,968500E-8	-4,968515E-8	-4,968539E-8	-4,968581E-8	-4,968666E-8	-4,968680E-8	-4,968650E-8	-4,968579E-8	-4,968426E-8	-4,968343E-8	-4,968327E-8	-4,968327E-8	-4,968381E-8	-4,968433E-8	-4,968438E-8	-4,968423E-8	-4,968362E-8	-4,968318E-8	-4,968300E-8	-4,968282E-8	-4,968286E-8	-4,968340E-8	-4,968381E-8	-4,968430E-8	-4,968540E-8	-4,968648E-8	-4,968687E-8	-4,968710E-8	-4,968742E-8	-4,968792E-8	-4,968851E-8	-4,968924E-8	-4,969122E-8	-4,969370E-8	-4,969497E-8	-4,969609E-8	-4,969760E-8	-4,969823E-8	-4,969862E-8	-4,969931E-8	-4,970133E-8	-4,970358E-8	-4,970482E-8	-4,970598E-8	-4,970764E-8	-4,970799E-8	-4,970797E-8	-4,970789E-8	-4,970740E-8	-4,970632E-8	-4,970576E-8	-4,970528E-8	-4,970391E-8	-4,970228E-8	-4,970145E-8	-4,970046E-8	-4,969841E-8	-4,969611E-8	-4,969492E-8	-4,969363E-8	-4,969130E-8	-4,969027E-8	-4,969000E-8	-4,968981E-8	-4,968928E-8	-4,968815E-8	-4,968742E-8	-4,968654E-8	-4,968482E-8	-4,968413E-8	-4,968409E-8	-4,968413E-8	-4,968435E-8	-4,968437E-8	-4,968417E-8	-4,968384E-8	-4,968315E-8	-4,968249E-8	-4,968217E-8	-4,968192E-8	-4,968152E-8	-4,968154E-8	-4,968165E-8	-4,968182E-8	-4,968240E-8	-4,968256E-8	-4,968246E-8	-4,968229E-8	-4,968197E-8	-4,968176E-8	-4,968184E-8	-4,968210E-8	-4,968310E-8	-4,968395E-8	-4,968405E-8	-4,968401E-8	-4,968346E-8	-4,968282E-8	-4,968264E-8	-4,968265E-8	-4,968316E-8	-4,968372E-8	-4,968375E-8	-4,968366E-8	-4,968324E-8	-4,968303E-8	-4,968284E-8	-4,968265E-8	-4,968268E-8	-4,968284E-8	-4,968297E-8	-4,968318E-8	-4,968378E-8	-4,968421E-8	-4,968431E-8	-4,968429E-8	-4,968413E-8	-4,968376E-8	-4,968360E-8	-4,968352E-8	-4,968369E-8	-4,968420E-8	-4,968450E-8	-4,968478E-8	-4,968469E-8	-4,968375E-8	-4,968311E-8	-4,968256E-8	-4,968216E-8	-4,968215E-8	-4,968225E-8	-4,968256E-8	-4,968318E-8	-4,968294E-8	-4,968275E-8	-4,968260E-8	-4,968267E-8	-4,968281E-8	-4,968304E-8	-4,968327E-8	-4,968383E-8	-4,968420E-8	-4,968417E-8	-4,968407E-8	-4,968348E-8	-4,968282E-8	-4,968256E-8	-4,968230E-8	-4,968188E-8	-4,968190E-8	-4,968222E-8	-4,968262E-8	-4,968317E-8	-4,968348E-8	-4,968345E-8	-4,968324E-8	-4,968274E-8	-4,968257E-8	-4,968273E-8	-4,968304E-8	-4,968357E-8	-4,968400E-8	-4,968403E-8	-4,968387E-8	-4,968329E-8	-4,968269E-8	-4,968249E-8	-4,968230E-8	-4,968212E-8	-4,968209E-8	-4,968220E-8	-4,968231E-8	-4,968249E-8	-4,968248E-8	-4,968229E-8	-4,968215E-8	-4,968192E-8	-4,968181E-8	-4,968195E-8	-4,968225E-8	-4,968322E-8	-4,968406E-8	-4,968424E-8	-4,968429E-8	-4,968390E-8	-4,968312E-8	-4,968281E-8	-4,968264E-8	-4,968301E-8	-4,968387E-8	-4,968403E-8	-4,968403E-8	-4,968350E-8	-4,968273E-8	-4,968240E-8	-4,968215E-8	-4,968210E-8	-4,968241E-8	-4,968255E-8	-4,968265E-8	-4,968296E-8	-4,968300E-8	-4,968305E-8	-4,968313E-8	-4,968302E-8	-4,968269E-8	-4,968253E-8	-4,968241E-8	-4,968237E-8	-4,968283E-8	-4,968322E-8	-4,968360E-8	-4,968395E-8	-4,968327E-8	-4,968270E-8	-4,968219E-8	-4,968143E-8	-4,968157E-8	-4,968206E-8	-4,968265E-8	-4,968386E-8	-4,968439E-8	-4,968433E-8	-4,968410E-8	-4,968377E-8	-4,968352E-8	-4,968355E-8	-4,968366E-8	-4,968412E-8	-4,968467E-8	-4,968479E-8	-4,968480E-8	-4,968452E-8	-4,968406E-8	-4,968371E-8	-4,968323E-8	-4,968228E-8	-4,968217E-8	-4,968231E-8	-4,968254E-8	-4,968315E-8	-4,968400E-8	-4,968417E-8	-4,968413E-8	-4,968343E-8	-4,968262E-8	-4,968238E-8	-4,968230E-8	-4,968261E-8	-4,968333E-8	-4,968371E-8	-4,968390E-8	-4,968382E-8	-4,968334E-8	-4,968295E-8	-4,968260E-8	-4,968217E-8	-4,968193E-8	-4,968185E-8	-4,968195E-8	-4,968261E-8	-4,968319E-8	-4,968335E-8	-4,968346E-8	-4,968345E-8	-4,968302E-8	-4,968274E-8	-4,968259E-8	-4,968275E-8	-4,968347E-8	-4,968376E-8	-4,968407E-8	-4,968457E-8	-4,968447E-8	-4,968423E-8	-4,968386E-8	-4,968319E-8	-4,968307E-8	-4,968318E-8	-4,968330E-8	-4,968331E-8	-4,968308E-8	-4,968287E-8	-4,968271E-8	-4,968251E-8	-4,968263E-8	-4,968272E-8	-4,968277E-8	-4,968262E-8	-4,968260E-8	-4,968272E-8	-4,968283E-8	-4,968304E-8	-4,968320E-8	-4,968318E-8	-4,968312E-8	-4,968286E-8	-4,968244E-8	-4,968246E-8	-4,968259E-8	-4,968292E-8	-4,968310E-8	-4,968305E-8	-4,968287E-8	-4,968215E-8	-4,968171E-8	-4,968168E-8	-4,968181E-8	-4,968254E-8	-4,968337E-8	-4,968363E-8	-4,968379E-8	-4,968362E-8	-4,968334E-8	-4,968322E-8	-4,968311E-8	-4,968327E-8	-4,968357E-8	-4,968367E-8	-4,968382E-8	-4,968410E-8	-4,968426E-8	-4,968427E-8	-4,968413E-8	-4,968335E-8	-4,968271E-8	-4,968252E-8	-4,968244E-8	-4,968260E-8	-4,968334E-8	-4,968384E-8	-4,968420E-8	-4,968426E-8	-4,968387E-8	-4,968360E-8	-4,968339E-8	-4,968323E-8	-4,968366E-8	-4,968405E-8	-4,968448E-8	-4,968524E-8	-4,968534E-8	-4,968513E-8	-4,968487E-8	-4,968408E-8	-4,968286E-8	-4,968249E-8	-4,968224E-8	-4,968221E-8	-4,968280E-8	-4,968327E-8	-4,968372E-8	-4,968427E-8	-4,968377E-8	-4,968320E-8	-4,968260E-8	-4,968170E-8	-4,968169E-8	-4,968206E-8	-4,968244E-8	-4,968349E-8	-4,968420E-8	-4,968423E-8	-4,968400E-8	-4,968337E-8	-4,968307E-8	-4,968304E-8	-4,968318E-8	-4,968378E-8	-4,968424E-8	-4,968440E-8	-4,968440E-8	-4,968409E-8	-4,968386E-8	-4,968393E-8	-4,968410E-8	-4,968422E-8	-4,968437E-8	-4,968451E-8	-4,968473E-8	-4,968561E-8	-4,968640E-8	-4,968662E-8	-4,968674E-8	-4,968625E-8	-4,968525E-8	-4,968485E-8	-4,968465E-8	-4,968473E-8	-4,968491E-8	-4,968502E-8	-4,968511E-8	-4,968497E-8	-4,968445E-8	-4,968419E-8	-4,968397E-8	-4,968379E-8	-4,968403E-8	-4,968416E-8	-4,968424E-8	-4,968438E-8	-4,968435E-8	-4,968429E-8	-4,968422E-8	-4,968404E-8	-4,968422E-8	-4,968429E-8	-4,968422E-8	-4,968398E-8	-4,968431E-8	-4,968447E-8	-4,968446E-8	-4,968444E-8	-4,968424E-8	-4,968412E-8	-4,968404E-8	-4,968403E-8	-4,968456E-8	-4,968482E-8	-4,968492E-8	-4,968497E-8	-4,968512E-8	-4,968517E-8	-4,968523E-8	-4,968555E-8	-4,968600E-8	-4,968614E-8	-4,968627E-8	-4,968659E-8	-4,968671E-8	-4,968662E-8	-4,968653E-8	-4,968641E-8	-4,968616E-8	-4,968600E-8	-4,968587E-8	-4,968577E-8	-4,968582E-8	-4,968586E-8	-4,968598E-8	-4,968625E-8	-4,968615E-8	-4,968581E-8	-4,968529E-8	-4,968480E-8	-4,968528E-8	-4,968573E-8	-4,968636E-8	-4,968767E-8	-4,968850E-8	-4,968851E-8	-4,968833E-8	-4,968741E-8	-4,968678E-8	-4,968681E-8	-4,968695E-8	-4,968753E-8	-4,968815E-8	-4,968827E-8	-4,968835E-8	-4,968794E-8	-4,968731E-8	-4,968717E-8	-4,968709E-8	-4,968687E-8	-4,968693E-8	-4,968716E-8	-4,968747E-8	-4,968799E-8	-4,968826E-8	-4,968833E-8	-4,968833E-8	-4,968813E-8	-4,968770E-8	-4,968756E-8	-4,968761E-8	-4,968809E-8	-4,968884E-8	-4,968922E-8	-4,968945E-8	-4,968943E-8	-4,968889E-8	-4,968852E-8	-4,968823E-8	-4,968814E-8	-4,968872E-8	-4,968915E-8	-4,968944E-8	-4,968975E-8	-4,969009E-8	-4,969012E-8	-4,969006E-8	-4,968994E-8	-4,968990E-8	-4,968991E-8	-4,968994E-8	-4,969011E-8	-4,969014E-8	-4,969021E-8	-4,969023E-8
-4,969085E-8	-4,968983E-8	-4,968926E-8	-4,968872E-8	-4,968831E-8	-4,968894E-8	-4,968939E-8	-4,968970E-8	-4,968936E-8	-4,968806E-8	-4,968724E-8	-4,968643E-8	-4,968511E-8	-4,968453E-8	-4,968448E-8	-4,968457E-8	-4,968480E-8	-4,968494E-8	-4,968495E-8	-4,968490E-8	-4,968430E-8	-4,968349E-8	-4,968313E-8	-4,968289E-8	-4,968294E-8	-4,968388E-8	-4,968454E-8	-4,968516E-8	-4,968598E-8	-4,968569E-8	-4,968514E-8	-4,968454E-8	-4,968370E-8	-4,968405E-8	-4,968459E-8	-4,968537E-8	-4,968713E-8	-4,968823E-8	-4,968825E-8	-4,968793E-8	-4,968702E-8	-4,968636E-8	-4,968614E-8	-4,968610E-8	-4,968673E-8	-4,968745E-8	-4,968766E-8	-4,968777E-8	-4,968758E-8	-4,968669E-8	-4,968604E-8	-4,968541E-8	-4,968432E-8	-4,968393E-8	-4,968410E-8	-4,968451E-8	-4,968555E-8	-4,968623E-8	-4,968626E-8	-4,968612E-8	-4,968518E-8	-4,968398E-8	-4,968360E-8	-4,968356E-8	-4,968464E-8	-4,968631E-8	-4,968710E-8	-4,968770E-8	-4,968783E-8	-4,968669E-8	-4,968598E-8	-4,968530E-8	-4,968448E-8	-4,968469E-8	-4,968504E-8	-4,968552E-8	-4,968666E-8	-4,968711E-8	-4,968703E-8	-4,968675E-8	-4,968570E-8	-4,968472E-8	-4,968447E-8	-4,968449E-8	-4,968514E-8	-4,968644E-8	-4,968695E-8	-4,968722E-8	-4,968710E-8	-4,968608E-8	-4,968535E-8	-4,968472E-8	-4,968422E-8	-4,968501E-8	-4,968571E-8	-4,968644E-8	-4,968742E-8	-4,968736E-8	-4,968691E-8	-4,968625E-8	-4,968495E-8	-4,968417E-8	-4,968413E-8	-4,968430E-8	-4,968506E-8	-4,968584E-8	-4,968615E-8	-4,968639E-8	-4,968650E-8	-4,968606E-8	-4,968568E-8	-4,968531E-8	-4,968475E-8	-4,968462E-8	-4,968486E-8	-4,968532E-8	-4,968613E-8	-4,968622E-8	-4,968583E-8	-4,968518E-8	-4,968377E-8	-4,968296E-8	-4,968285E-8	-4,968310E-8	-4,968443E-8	-4,968542E-8	-4,968562E-8	-4,968558E-8	-4,968504E-8	-4,968411E-8	-4,968372E-8	-4,968358E-8	-4,968409E-8	-4,968494E-8	-4,968526E-8	-4,968549E-8	-4,968560E-8	-4,968519E-8	-4,968491E-8	-4,968453E-8	-4,968367E-8	-4,968305E-8	-4,968295E-8	-4,968308E-8	-4,968363E-8	-4,968419E-8	-4,968442E-8	-4,968460E-8	-4,968449E-8	-4,968364E-8	-4,968324E-8	-4,968297E-8	-4,968320E-8	-4,968424E-8	-4,968494E-8	-4,968569E-8	-4,968627E-8	-4,968496E-8	-4,968409E-8	-4,968339E-8	-4,968281E-8	-4,968317E-8	-4,968366E-8	-4,968419E-8	-4,968482E-8	-4,968435E-8	-4,968396E-8	-4,968363E-8	-4,968309E-8	-4,968311E-8	-4,968318E-8	-4,968325E-8	-4,968356E-8	-4,968440E-8	-4,968487E-8	-4,968528E-8	-4,968559E-8	-4,968527E-8	-4,968480E-8	-4,968421E-8	-4,968309E-8	-4,968298E-8	-4,968333E-8	-4,968378E-8	-4,968485E-8	-4,968552E-8	-4,968549E-8	-4,968508E-8	-4,968350E-8	-4,968222E-8	-4,968203E-8	-4,968213E-8	-4,968289E-8	-4,968380E-8	-4,968415E-8	-4,968441E-8	-4,968463E-8	-4,968450E-8	-4,968428E-8	-4,968400E-8	-4,968343E-8	-4,968305E-8	-4,968299E-8	-4,968317E-8	-4,968432E-8	-4,968541E-8	-4,968551E-8	-4,968527E-8	-4,968403E-8	-4,968247E-8	-4,968181E-8	-4,968147E-8	-4,968186E-8	-4,968312E-8	-4,968366E-8	-4,968391E-8	-4,968393E-8	-4,968332E-8	-4,968292E-8	-4,968262E-8	-4,968220E-8	-4,968254E-8	-4,968297E-8	-4,968334E-8	-4,968387E-8	-4,968420E-8	-4,968414E-8	-4,968399E-8	-4,968350E-8	-4,968272E-8	-4,968247E-8	-4,968224E-8	-4,968216E-8	-4,968290E-8	-4,968347E-8	-4,968404E-8	-4,968488E-8	-4,968452E-8	-4,968404E-8	-4,968354E-8	-4,968259E-8	-4,968233E-8	-4,968251E-8	-4,968302E-8	-4,968443E-8	-4,968524E-8	-4,968510E-8	-4,968465E-8	-4,968360E-8	-4,968270E-8	-4,968250E-8	-4,968256E-8	-4,968300E-8	-4,968368E-8	-4,968393E-8	-4,968405E-8	-4,968416E-8	-4,968395E-8	-4,968377E-8	-4,968352E-8	-4,968296E-8	-4,968278E-8	-4,968295E-8	-4,968334E-8	-4,968439E-8	-4,968517E-8	-4,968522E-8	-4,968501E-8	-4,968395E-8	-4,968295E-8	-4,968276E-8	-4,968278E-8	-4,968339E-8	-4,968430E-8	-4,968458E-8	-4,968462E-8	-4,968404E-8	-4,968285E-8	-4,968230E-8	-4,968189E-8	-4,968156E-8	-4,968216E-8	-4,968259E-8	-4,968304E-8	-4,968373E-8	-4,968411E-8	-4,968409E-8	-4,968390E-8	-4,968346E-8	-4,968301E-8	-4,968289E-8	-4,968288E-8	-4,968350E-8	-4,968457E-8	-4,968504E-8	-4,968533E-8	-4,968508E-8	-4,968375E-8	-4,968294E-8	-4,968227E-8	-4,968180E-8	-4,968271E-8	-4,968351E-8	-4,968440E-8	-4,968566E-8	-4,968577E-8	-4,968538E-8	-4,968487E-8	-4,968386E-8	-4,968350E-8	-4,968373E-8	-4,968419E-8	-4,968544E-8	-4,968651E-8	-4,968682E-8	-4,968689E-8	-4,968625E-8	-4,968509E-8	-4,968451E-8	-4,968396E-8	-4,968340E-8	-4,968351E-8	-4,968391E-8	-4,968450E-8	-4,968557E-8	-4,968585E-8	-4,968562E-8	-4,968514E-8	-4,968385E-8	-4,968322E-8	-4,968336E-8	-4,968377E-8	-4,968501E-8	-4,968622E-8	-4,968658E-8	-4,968661E-8	-4,968586E-8	-4,968473E-8	-4,968425E-8	-4,968394E-8	-4,968399E-8	-4,968480E-8	-4,968531E-8	-4,968564E-8	-4,968614E-8	-4,968640E-8	-4,968633E-8	-4,968628E-8	-4,968621E-8	-4,968631E-8	-4,968662E-8	-4,968715E-8	-4,968917E-8	-4,969152E-8	-4,969236E-8	-4,969296E-8	-4,969321E-8	-4,969227E-8	-4,969167E-8	-4,969126E-8	-4,969125E-8	-4,969225E-8	-4,969277E-8	-4,969293E-8	-4,969272E-8	-4,969156E-8	-4,969062E-8	-4,968955E-8	-4,968779E-8	-4,968690E-8	-4,968676E-8	-4,968669E-8	-4,968679E-8	-4,968652E-8	-4,968614E-8	-4,968567E-8	-4,968451E-8	-4,968337E-8	-4,968290E-8	-4,968254E-8	-4,968249E-8	-4,968318E-8	-4,968367E-8	-4,968413E-8	-4,968463E-8	-4,968416E-8	-4,968365E-8	-4,968317E-8	-4,968233E-8	-4,968265E-8	-4,968308E-8	-4,968363E-8	-4,968483E-8	-4,968541E-8	-4,968539E-8	-4,968519E-8	-4,968455E-8	-4,968420E-8	-4,968416E-8	-4,968416E-8	-4,968446E-8	-4,968506E-8	-4,968524E-8	-4,968536E-8	-4,968508E-8	-4,968432E-8	-4,968393E-8	-4,968348E-8	-4,968274E-8	-4,968272E-8	-4,968300E-8	-4,968340E-8	-4,968421E-8	-4,968477E-8	-4,968475E-8	-4,968457E-8	-4,968378E-8	-4,968283E-8	-4,968265E-8	-4,968278E-8	-4,968368E-8	-4,968489E-8	-4,968524E-8	-4,968518E-8	-4,968456E-8	-4,968346E-8	-4,968263E-8	-4,968197E-8	-4,968152E-8	-4,968207E-8	-4,968247E-8	-4,968290E-8	-4,968366E-8	-4,968405E-8	-4,968395E-8	-4,968367E-8	-4,968294E-8	-4,968241E-8	-4,968227E-8	-4,968219E-8	-4,968231E-8	-4,968326E-8	-4,968379E-8	-4,968425E-8	-4,968460E-8	-4,968405E-8	-4,968363E-8	-4,968322E-8	-4,968266E-8	-4,968289E-8	-4,968324E-8	-4,968356E-8	-4,968394E-8	-4,968388E-8	-4,968366E-8	-4,968335E-8	-4,968259E-8	-4,968218E-8	-4,968224E-8	-4,968233E-8	-4,968273E-8	-4,968330E-8	-4,968345E-8	-4,968364E-8	-4,968394E-8	-4,968395E-8	-4,968382E-8	-4,968361E-8	-4,968285E-8	-4,968281E-8	-4,968308E-8	-4,968349E-8	-4,968452E-8	-4,968497E-8	-4,968481E-8	-4,968434E-8	-4,968308E-8	-4,968231E-8	-4,968232E-8	-4,968246E-8	-4,968319E-8	-4,968403E-8	-4,968419E-8	-4,968411E-8	-4,968348E-8	-4,968297E-8	-4,968286E-8	-4,968287E-8	-4,968320E-8	-4,968393E-8	-4,968436E-8	-4,968471E-8	-4,968487E-8	-4,968471E-8	-4,968449E-8	-4,968414E-8	-4,968341E-8	-4,968291E-8	-4,968270E-8	-4,968268E-8	-4,968354E-8	-4,968477E-8	-4,968525E-8	-4,968551E-8	-4,968553E-8	-4,968485E-8	-4,968440E-8	-4,968419E-8	-4,968457E-8	-4,968572E-8	-4,968650E-8	-4,968723E-8	-4,968806E-8	-4,968795E-8	-4,968750E-8	-4,968692E-8	-4,968578E-8	-4,968541E-8	-4,968550E-8	-4,968575E-8	-4,968656E-8	-4,968704E-8	-4,968702E-8	-4,968686E-8	-4,968609E-8	-4,968508E-8	-4,968467E-8	-4,968433E-8	-4,968399E-8	-4,968463E-8	-4,968525E-8	-4,968588E-8	-4,968670E-8	-4,968646E-8	-4,968596E-8	-4,968524E-8	-4,968378E-8	-4,968316E-8	-4,968326E-8	-4,968361E-8	-4,968460E-8	-4,968506E-8	-4,968496E-8	-4,968466E-8	-4,968368E-8	-4,968258E-8	-4,968218E-8	-4,968216E-8	-4,968324E-8	-4,968514E-8	-4,968623E-8	-4,968732E-8	-4,968930E-8	-4,969014E-8	-4,969009E-8	-4,968992E-8	-4,968989E-8	-4,969078E-8	-4,969174E-8	-4,969326E-8	-4,969721E-8	-4,970110E-8	-4,970246E-8	-4,970325E-8	-4,970359E-8	-4,970320E-8	-4,970319E-8	-4,970351E-8	-4,970513E-8	-4,970748E-8	-4,970851E-8	-4,970920E-8	-4,970914E-8	-4,970775E-8	-4,970684E-8	-4,970585E-8	-4,970384E-8	-4,970213E-8	-4,970142E-8	-4,970084E-8	-4,969959E-8	-4,969790E-8	-4,969700E-8	-4,969598E-8	-4,969348E-8	-4,969067E-8	-4,968953E-8	-4,968859E-8	-4,968714E-8	-4,968673E-8	-4,968667E-8	-4,968653E-8	-4,968614E-8	-4,968501E-8	-4,968425E-8	-4,968352E-8	-4,968243E-8	-4,968225E-8	-4,968248E-8	-4,968291E-8	-4,968359E-8	-4,968393E-8	-4,968385E-8	-4,968350E-8	-4,968254E-8	-4,968159E-8	-4,968117E-8	-4,968091E-8	-4,968090E-8	-4,968171E-8	-4,968215E-8	-4,968255E-8	-4,968285E-8	-4,968259E-8	-4,968226E-8	-4,968181E-8	-4,968124E-8	-4,968149E-8	-4,968198E-8	-4,968261E-8	-4,968386E-8	-4,968437E-8	-4,968426E-8	-4,968399E-8	-4,968296E-8	-4,968221E-8	-4,968226E-8	-4,968258E-8	-4,968372E-8	-4,968456E-8	-4,968467E-8	-4,968457E-8	-4,968376E-8	-4,968261E-8	-4,968215E-8	-4,968190E-8	-4,968205E-8	-4,968287E-8	-4,968335E-8	-4,968383E-8	-4,968464E-8	-4,968491E-8	-4,968470E-8	-4,968431E-8	-4,968332E-8	-4,968259E-8	-4,968243E-8	-4,968235E-8	-4,968297E-8	-4,968417E-8	-4,968464E-8	-4,968491E-8	-4,968431E-8	-4,968268E-8	-4,968175E-8	-4,968105E-8	-4,968057E-8	-4,968142E-8	-4,968230E-8	-4,968312E-8	-4,968404E-8	-4,968359E-8	-4,968306E-8	-4,968255E-8	-4,968166E-8	-4,968131E-8	-4,968147E-8	-4,968179E-8	-4,968281E-8	-4,968391E-8	-4,968424E-8	-4,968421E-8	-4,968372E-8	-4,968256E-8	-4,968186E-8	-4,968126E-8	-4,968089E-8	-4,968145E-8	-4,968204E-8	-4,968274E-8	-4,968388E-8	-4,968400E-8	-4,968358E-8	-4,968290E-8	-4,968150E-8	-4,968066E-8	-4,968064E-8	-4,968096E-8	-4,968252E-8	-4,968411E-8	-4,968456E-8	-4,968466E-8	-4,968387E-8	-4,968261E-8	-4,968202E-8	-4,968152E-8	-4,968108E-8	-4,968117E-8	-4,968138E-8	-4,968171E-8	-4,968274E-8	-4,968344E-8	-4,968349E-8	-4,968328E-8	-4,968238E-8	-4,968157E-8	-4,968142E-8	-4,968150E-8	-4,968229E-8	-4,968365E-8	-4,968425E-8	-4,968462E-8	-4,968469E-8	-4,968384E-8	-4,968330E-8	-4,968277E-8	-4,968222E-8	-4,968226E-8	-4,968235E-8	-4,968249E-8	-4,968272E-8	-4,968252E-8	-4,968238E-8	-4,968216E-8	-4,968155E-8	-4,968071E-8	-4,968052E-8	-4,968054E-8	-4,968111E-8	-4,968212E-8	-4,968271E-8	-4,968318E-8	-4,968361E-8	-4,968325E-8	-4,968296E-8	-4,968264E-8	-4,968216E-8	-4,968236E-8	-4,968265E-8	-4,968300E-8	-4,968355E-8	-4,968350E-8	-4,968337E-8	-4,968309E-8	-4,968249E-8	-4,968245E-8	-4,968265E-8	-4,968304E-8	-4,968390E-8	-4,968428E-8	-4,968435E-8	-4,968429E-8	-4,968404E-8	-4,968386E-8	-4,968386E-8	-4,968395E-8	-4,968405E-8	-4,968385E-8	-4,968389E-8	-4,968408E-8	-4,968425E-8	-4,968409E-8	-4,968394E-8	-4,968368E-8	-4,968291E-8	-4,968227E-8	-4,968217E-8	-4,968223E-8	-4,968271E-8	-4,968330E-8	-4,968344E-8	-4,968344E-8	-4,968295E-8	-4,968227E-8	-4,968203E-8	-4,968181E-8	-4,968158E-8	-4,968221E-8	-4,968256E-8	-4,968264E-8	-4,968289E-8	-4,968310E-8	-4,968307E-8	-4,968300E-8	-4,968271E-8	-4,968232E-8	-4,968225E-8	-4,968229E-8	-4,968248E-8	-4,968312E-8	-4,968341E-8	-4,968363E-8	-4,968357E-8	-4,968293E-8	-4,968273E-8	-4,968260E-8	-4,968271E-8	-4,968334E-8	-4,968381E-8	-4,968420E-8	-4,968446E-8	-4,968403E-8	-4,968350E-8	-4,968297E-8	-4,968224E-8	-4,968185E-8	-4,968190E-8	-4,968209E-8	-4,968238E-8	-4,968216E-8	-4,968208E-8	-4,968213E-8	-4,968228E-8	-4,968230E-8	-4,968219E-8	-4,968201E-8	-4,968170E-8	-4,968167E-8	-4,968187E-8	-4,968216E-8	-4,968295E-8	-4,968340E-8	-4,968338E-8	-4,968318E-8	-4,968247E-8	-4,968219E-8	-4,968215E-8	-4,968225E-8	-4,968254E-8	-4,968279E-8	-4,968287E-8	-4,968282E-8	-4,968246E-8	-4,968228E-8	-4,968238E-8	-4,968256E-8	-4,968300E-8	-4,968354E-8	-4,968381E-8	-4,968391E-8	-4,968362E-8	-4,968328E-8	-4,968335E-8	-4,968358E-8	-4,968414E-8	-4,968441E-8	-4,968440E-8	-4,968429E-8	-4,968407E-8	-4,968391E-8	-4,968375E-8	-4,968356E-8	-4,968329E-8	-4,968295E-8	-4,968275E-8	-4,968263E-8	-4,968283E-8	-4,968331E-8	-4,968341E-8	-4,968330E-8	-4,968301E-8	-4,968269E-8	-4,968256E-8	-4,968260E-8	-4,968329E-8	-4,968426E-8	-4,968464E-8	-4,968488E-8	-4,968477E-8	-4,968386E-8	-4,968324E-8	-4,968271E-8	-4,968213E-8	-4,968218E-8	-4,968244E-8	-4,968282E-8	-4,968333E-8	-4,968312E-8	-4,968296E-8	-4,968281E-8	-4,968228E-8	-4,968175E-8	-4,968162E-8	-4,968167E-8	-4,968238E-8	-4,968369E-8	-4,968430E-8	-4,968481E-8	-4,968528E-8	-4,968481E-8	-4,968431E-8	-4,968384E-8	-4,968325E-8	-4,968344E-8	-4,968384E-8	-4,968436E-8	-4,968523E-8	-4,968544E-8	-4,968526E-8	-4,968497E-8	-4,968409E-8	-4,968350E-8	-4,968354E-8	-4,968360E-8	-4,968420E-8	-4,968500E-8	-4,968517E-8	-4,968538E-8	-4,968566E-8	-4,968540E-8	-4,968509E-8	-4,968464E-8	-4,968382E-8	-4,968321E-8	-4,968338E-8	-4,968380E-8	-4,968484E-8	-4,968538E-8	-4,968524E-8	-4,968476E-8	-4,968339E-8	-4,968226E-8	-4,968202E-8	-4,968205E-8	-4,968259E-8	-4,968352E-8	-4,968400E-8	-4,968437E-8	-4,968443E-8	-4,968394E-8	-4,968364E-8	-4,968322E-8	-4,968289E-8	-4,968329E-8	-4,968366E-8	-4,968407E-8	-4,968489E-8	-4,968528E-8	-4,968525E-8	-4,968505E-8	-4,968452E-8	-4,968369E-8	-4,968319E-8	-4,968292E-8	-4,968334E-8	-4,968449E-8	-4,968513E-8	-4,968564E-8	-4,968599E-8	-4,968527E-8	-4,968466E-8	-4,968409E-8	-4,968378E-8	-4,968412E-8	-4,968448E-8	-4,968502E-8	-4,968613E-8	-4,968640E-8	-4,968632E-8	-4,968611E-8	-4,968507E-8	-4,968415E-8	-4,968393E-8	-4,968398E-8	-4,968444E-8	-4,968478E-8	-4,968501E-8	-4,968538E-8	-4,968585E-8	-4,968583E-8	-4,968568E-8	-4,968550E-8	-4,968509E-8	-4,968522E-8	-4,968559E-8	-4,968605E-8	-4,968700E-8	-4,968780E-8	-4,968791E-8	-4,968784E-8	-4,968728E-8	-4,968669E-8	-4,968655E-8	-4,968656E-8	-4,968700E-8	-4,968742E-8	-4,968758E-8	-4,968767E-8	-4,968757E-8	-4,968710E-8	-4,968665E-8	-4,968625E-8	-4,968584E-8	-4,968605E-8	-4,968640E-8	-4,968683E-8	-4,968771E-8	-4,968859E-8	-4,968892E-8	-4,968895E-8	-4,968836E-8	-4,968766E-8	-4,968732E-8	-4,968719E-8	-4,968770E-8	-4,968903E-8	-4,968966E-8	-4,969009E-8	-4,968994E-8	-4,968911E-8	-4,968857E-8	-4,968800E-8	-4,968747E-8	-4,968798E-8	-4,968839E-8	-4,968892E-8	-4,968989E-8	-4,969042E-8	-4,969049E-8	-4,969041E-8	-4,968986E-8	-4,968938E-8	-4,968925E-8	-4,968922E-8
-4,968907E-8	-4,969020E-8	-4,969062E-8	-4,969084E-8	-4,969040E-8	-4,968904E-8	-4,968843E-8	-4,968804E-8	-4,968764E-8	-4,968761E-8	-4,968759E-8	-4,968738E-8	-4,968683E-8	-4,968586E-8	-4,968524E-8	-4,968472E-8	-4,968370E-8	-4,968312E-8	-4,968312E-8	-4,968318E-8	-4,968367E-8	-4,968446E-8	-4,968476E-8	-4,968495E-8	-4,968504E-8	-4,968481E-8	-4,968467E-8	-4,968453E-8	-4,968445E-8	-4,968514E-8	-4,968575E-8	-4,968630E-8	-4,968704E-8	-4,968690E-8	-4,968663E-8	-4,968626E-8	-4,968567E-8	-4,968570E-8	-4,968604E-8	-4,968660E-8	-4,968749E-8	-4,968776E-8	-4,968780E-8	-4,968776E-8	-4,968726E-8	-4,968660E-8	-4,968641E-8	-4,968642E-8	-4,968658E-8	-4,968639E-8	-4,968640E-8	-4,968652E-8	-4,968662E-8	-4,968594E-8	-4,968555E-8	-4,968510E-8	-4,968419E-8	-4,968363E-8	-4,968361E-8	-4,968386E-8	-4,968460E-8	-4,968504E-8	-4,968521E-8	-4,968528E-8	-4,968428E-8	-4,968341E-8	-4,968339E-8	-4,968339E-8	-4,968362E-8	-4,968507E-8	-4,968597E-8	-4,968678E-8	-4,968719E-8	-4,968672E-8	-4,968651E-8	-4,968618E-8	-4,968545E-8	-4,968550E-8	-4,968573E-8	-4,968606E-8	-4,968661E-8	-4,968703E-8	-4,968715E-8	-4,968712E-8	-4,968657E-8	-4,968560E-8	-4,968522E-8	-4,968500E-8	-4,968503E-8	-4,968580E-8	-4,968635E-8	-4,968691E-8	-4,968753E-8	-4,968725E-8	-4,968684E-8	-4,968637E-8	-4,968562E-8	-4,968498E-8	-4,968494E-8	-4,968502E-8	-4,968522E-8	-4,968554E-8	-4,968571E-8	-4,968583E-8	-4,968589E-8	-4,968564E-8	-4,968546E-8	-4,968523E-8	-4,968509E-8	-4,968557E-8	-4,968586E-8	-4,968610E-8	-4,968634E-8	-4,968635E-8	-4,968621E-8	-4,968585E-8	-4,968508E-8	-4,968494E-8	-4,968503E-8	-4,968518E-8	-4,968593E-8	-4,968659E-8	-4,968651E-8	-4,968614E-8	-4,968501E-8	-4,968389E-8	-4,968364E-8	-4,968365E-8	-4,968437E-8	-4,968518E-8	-4,968543E-8	-4,968566E-8	-4,968573E-8	-4,968530E-8	-4,968495E-8	-4,968470E-8	-4,968445E-8	-4,968437E-8	-4,968442E-8	-4,968453E-8	-4,968491E-8	-4,968526E-8	-4,968528E-8	-4,968522E-8	-4,968464E-8	-4,968351E-8	-4,968305E-8	-4,968279E-8	-4,968296E-8	-4,968404E-8	-4,968472E-8	-4,968527E-8	-4,968572E-8	-4,968514E-8	-4,968458E-8	-4,968412E-8	-4,968384E-8	-4,968415E-8	-4,968462E-8	-4,968514E-8	-4,968556E-8	-4,968510E-8	-4,968476E-8	-4,968426E-8	-4,968354E-8	-4,968359E-8	-4,968360E-8	-4,968356E-8	-4,968373E-8	-4,968397E-8	-4,968410E-8	-4,968416E-8	-4,968408E-8	-4,968368E-8	-4,968335E-8	-4,968295E-8	-4,968275E-8	-4,968341E-8	-4,968393E-8	-4,968443E-8	-4,968548E-8	-4,968586E-8	-4,968573E-8	-4,968541E-8	-4,968443E-8	-4,968367E-8	-4,968350E-8	-4,968337E-8	-4,968363E-8	-4,968403E-8	-4,968420E-8	-4,968424E-8	-4,968406E-8	-4,968374E-8	-4,968346E-8	-4,968315E-8	-4,968273E-8	-4,968294E-8	-4,968323E-8	-4,968351E-8	-4,968447E-8	-4,968538E-8	-4,968554E-8	-4,968546E-8	-4,968461E-8	-4,968361E-8	-4,968329E-8	-4,968311E-8	-4,968326E-8	-4,968410E-8	-4,968433E-8	-4,968430E-8	-4,968394E-8	-4,968296E-8	-4,968250E-8	-4,968218E-8	-4,968206E-8	-4,968244E-8	-4,968259E-8	-4,968278E-8	-4,968343E-8	-4,968374E-8	-4,968372E-8	-4,968370E-8	-4,968361E-8	-4,968327E-8	-4,968318E-8	-4,968321E-8	-4,968339E-8	-4,968361E-8	-4,968373E-8	-4,968384E-8	-4,968375E-8	-4,968318E-8	-4,968265E-8	-4,968202E-8	-4,968145E-8	-4,968184E-8	-4,968217E-8	-4,968267E-8	-4,968364E-8	-4,968398E-8	-4,968396E-8	-4,968378E-8	-4,968314E-8	-4,968275E-8	-4,968268E-8	-4,968271E-8	-4,968301E-8	-4,968332E-8	-4,968349E-8	-4,968368E-8	-4,968380E-8	-4,968357E-8	-4,968347E-8	-4,968329E-8	-4,968286E-8	-4,968262E-8	-4,968257E-8	-4,968261E-8	-4,968293E-8	-4,968319E-8	-4,968319E-8	-4,968296E-8	-4,968214E-8	-4,968194E-8	-4,968203E-8	-4,968225E-8	-4,968317E-8	-4,968410E-8	-4,968435E-8	-4,968443E-8	-4,968430E-8	-4,968386E-8	-4,968350E-8	-4,968322E-8	-4,968289E-8	-4,968268E-8	-4,968256E-8	-4,968248E-8	-4,968265E-8	-4,968291E-8	-4,968298E-8	-4,968302E-8	-4,968310E-8	-4,968309E-8	-4,968306E-8	-4,968305E-8	-4,968317E-8	-4,968374E-8	-4,968403E-8	-4,968415E-8	-4,968417E-8	-4,968365E-8	-4,968300E-8	-4,968250E-8	-4,968239E-8	-4,968313E-8	-4,968370E-8	-4,968425E-8	-4,968466E-8	-4,968416E-8	-4,968376E-8	-4,968333E-8	-4,968296E-8	-4,968287E-8	-4,968298E-8	-4,968326E-8	-4,968405E-8	-4,968443E-8	-4,968457E-8	-4,968471E-8	-4,968492E-8	-4,968469E-8	-4,968445E-8	-4,968433E-8	-4,968427E-8	-4,968455E-8	-4,968479E-8	-4,968501E-8	-4,968526E-8	-4,968510E-8	-4,968471E-8	-4,968419E-8	-4,968290E-8	-4,968205E-8	-4,968213E-8	-4,968252E-8	-4,968378E-8	-4,968476E-8	-4,968497E-8	-4,968495E-8	-4,968420E-8	-4,968350E-8	-4,968338E-8	-4,968335E-8	-4,968369E-8	-4,968456E-8	-4,968500E-8	-4,968530E-8	-4,968554E-8	-4,968550E-8	-4,968535E-8	-4,968522E-8	-4,968492E-8	-4,968485E-8	-4,968504E-8	-4,968538E-8	-4,968645E-8	-4,968786E-8	-4,968850E-8	-4,968897E-8	-4,968942E-8	-4,968911E-8	-4,968884E-8	-4,968884E-8	-4,968977E-8	-4,969145E-8	-4,969232E-8	-4,969307E-8	-4,969390E-8	-4,969339E-8	-4,969268E-8	-4,969190E-8	-4,969066E-8	-4,968970E-8	-4,968927E-8	-4,968899E-8	-4,968866E-8	-4,968778E-8	-4,968724E-8	-4,968662E-8	-4,968531E-8	-4,968391E-8	-4,968313E-8	-4,968253E-8	-4,968210E-8	-4,968261E-8	-4,968309E-8	-4,968356E-8	-4,968409E-8	-4,968390E-8	-4,968356E-8	-4,968304E-8	-4,968221E-8	-4,968222E-8	-4,968259E-8	-4,968317E-8	-4,968429E-8	-4,968450E-8	-4,968431E-8	-4,968403E-8	-4,968321E-8	-4,968270E-8	-4,968274E-8	-4,968297E-8	-4,968355E-8	-4,968380E-8	-4,968384E-8	-4,968386E-8	-4,968405E-8	-4,968368E-8	-4,968330E-8	-4,968301E-8	-4,968285E-8	-4,968322E-8	-4,968354E-8	-4,968397E-8	-4,968464E-8	-4,968472E-8	-4,968440E-8	-4,968389E-8	-4,968273E-8	-4,968152E-8	-4,968129E-8	-4,968134E-8	-4,968205E-8	-4,968348E-8	-4,968409E-8	-4,968444E-8	-4,968406E-8	-4,968308E-8	-4,968263E-8	-4,968216E-8	-4,968189E-8	-4,968254E-8	-4,968308E-8	-4,968364E-8	-4,968394E-8	-4,968368E-8	-4,968333E-8	-4,968272E-8	-4,968160E-8	-4,968103E-8	-4,968098E-8	-4,968119E-8	-4,968216E-8	-4,968288E-8	-4,968317E-8	-4,968337E-8	-4,968343E-8	-4,968267E-8	-4,968208E-8	-4,968155E-8	-4,968106E-8	-4,968178E-8	-4,968241E-8	-4,968321E-8	-4,968461E-8	-4,968460E-8	-4,968411E-8	-4,968348E-8	-4,968220E-8	-4,968159E-8	-4,968154E-8	-4,968163E-8	-4,968220E-8	-4,968302E-8	-4,968327E-8	-4,968332E-8	-4,968289E-8	-4,968208E-8	-4,968174E-8	-4,968138E-8	-4,968079E-8	-4,968127E-8	-4,968195E-8	-4,968265E-8	-4,968410E-8	-4,968486E-8	-4,968474E-8	-4,968440E-8	-4,968324E-8	-4,968178E-8	-4,968146E-8	-4,968159E-8	-4,968260E-8	-4,968368E-8	-4,968395E-8	-4,968406E-8	-4,968374E-8	-4,968246E-8	-4,968184E-8	-4,968148E-8	-4,968144E-8	-4,968189E-8	-4,968233E-8	-4,968280E-8	-4,968383E-8	-4,968462E-8	-4,968467E-8	-4,968462E-8	-4,968413E-8	-4,968335E-8	-4,968306E-8	-4,968296E-8	-4,968344E-8	-4,968471E-8	-4,968535E-8	-4,968576E-8	-4,968566E-8	-4,968489E-8	-4,968439E-8	-4,968389E-8	-4,968345E-8	-4,968424E-8	-4,968492E-8	-4,968557E-8	-4,968641E-8	-4,968634E-8	-4,968616E-8	-4,968594E-8	-4,968538E-8	-4,968513E-8	-4,968528E-8	-4,968564E-8	-4,968653E-8	-4,968732E-8	-4,968748E-8	-4,968754E-8	-4,968724E-8	-4,968634E-8	-4,968571E-8	-4,968513E-8	-4,968439E-8	-4,968446E-8	-4,968475E-8	-4,968515E-8	-4,968593E-8	-4,968607E-8	-4,968568E-8	-4,968512E-8	-4,968376E-8	-4,968303E-8	-4,968303E-8	-4,968328E-8	-4,968440E-8	-4,968547E-8	-4,968561E-8	-4,968552E-8	-4,968469E-8	-4,968325E-8	-4,968265E-8	-4,968230E-8	-4,968225E-8	-4,968303E-8	-4,968371E-8	-4,968441E-8	-4,968557E-8	-4,968629E-8	-4,968637E-8	-4,968624E-8	-4,968580E-8	-4,968603E-8	-4,968676E-8	-4,968796E-8	-4,969130E-8	-4,969470E-8	-4,969614E-8	-4,969730E-8	-4,969826E-8	-4,969849E-8	-4,969879E-8	-4,969928E-8	-4,970119E-8	-4,970422E-8	-4,970581E-8	-4,970716E-8	-4,970873E-8	-4,970845E-8	-4,970788E-8	-4,970719E-8	-4,970580E-8	-4,970491E-8	-4,970468E-8	-4,970441E-8	-4,970412E-8	-4,970342E-8	-4,970279E-8	-4,970195E-8	-4,969966E-8	-4,969688E-8	-4,969546E-8	-4,969396E-8	-4,969162E-8	-4,969069E-8	-4,969047E-8	-4,969014E-8	-4,968945E-8	-4,968782E-8	-4,968669E-8	-4,968548E-8	-4,968328E-8	-4,968226E-8	-4,968240E-8	-4,968277E-8	-4,968362E-8	-4,968399E-8	-4,968374E-8	-4,968324E-8	-4,968211E-8	-4,968084E-8	-4,968034E-8	-4,968023E-8	-4,968059E-8	-4,968169E-8	-4,968237E-8	-4,968295E-8	-4,968328E-8	-4,968257E-8	-4,968194E-8	-4,968134E-8	-4,968037E-8	-4,968005E-8	-4,968031E-8	-4,968089E-8	-4,968235E-8	-4,968363E-8	-4,968384E-8	-4,968370E-8	-4,968273E-8	-4,968142E-8	-4,968098E-8	-4,968095E-8	-4,968157E-8	-4,968294E-8	-4,968356E-8	-4,968403E-8	-4,968443E-8	-4,968395E-8	-4,968344E-8	-4,968292E-8	-4,968204E-8	-4,968165E-8	-4,968177E-8	-4,968215E-8	-4,968321E-8	-4,968418E-8	-4,968441E-8	-4,968440E-8	-4,968352E-8	-4,968226E-8	-4,968188E-8	-4,968174E-8	-4,968211E-8	-4,968310E-8	-4,968370E-8	-4,968429E-8	-4,968469E-8	-4,968379E-8	-4,968325E-8	-4,968279E-8	-4,968207E-8	-4,968197E-8	-4,968225E-8	-4,968267E-8	-4,968311E-8	-4,968317E-8	-4,968300E-8	-4,968271E-8	-4,968220E-8	-4,968179E-8	-4,968155E-8	-4,968141E-8	-4,968155E-8	-4,968238E-8	-4,968279E-8	-4,968311E-8	-4,968366E-8	-4,968366E-8	-4,968321E-8	-4,968274E-8	-4,968196E-8	-4,968182E-8	-4,968209E-8	-4,968251E-8	-4,968329E-8	-4,968361E-8	-4,968348E-8	-4,968316E-8	-4,968208E-8	-4,968139E-8	-4,968144E-8	-4,968172E-8	-4,968278E-8	-4,968354E-8	-4,968367E-8	-4,968362E-8	-4,968272E-8	-4,968200E-8	-4,968174E-8	-4,968152E-8	-4,968162E-8	-4,968211E-8	-4,968240E-8	-4,968279E-8	-4,968321E-8	-4,968295E-8	-4,968268E-8	-4,968233E-8	-4,968159E-8	-4,968116E-8	-4,968103E-8	-4,968120E-8	-4,968219E-8	-4,968321E-8	-4,968357E-8	-4,968366E-8	-4,968321E-8	-4,968222E-8	-4,968173E-8	-4,968145E-8	-4,968159E-8	-4,968278E-8	-4,968352E-8	-4,968414E-8	-4,968469E-8	-4,968429E-8	-4,968388E-8	-4,968341E-8	-4,968241E-8	-4,968171E-8	-4,968165E-8	-4,968170E-8	-4,968197E-8	-4,968257E-8	-4,968289E-8	-4,968302E-8	-4,968271E-8	-4,968183E-8	-4,968140E-8	-4,968108E-8	-4,968098E-8	-4,968205E-8	-4,968285E-8	-4,968362E-8	-4,968460E-8	-4,968454E-8	-4,968397E-8	-4,968321E-8	-4,968204E-8	-4,968164E-8	-4,968178E-8	-4,968219E-8	-4,968343E-8	-4,968436E-8	-4,968445E-8	-4,968437E-8	-4,968404E-8	-4,968343E-8	-4,968313E-8	-4,968287E-8	-4,968278E-8	-4,968327E-8	-4,968370E-8	-4,968421E-8	-4,968538E-8	-4,968591E-8	-4,968574E-8	-4,968522E-8	-4,968380E-8	-4,968255E-8	-4,968209E-8	-4,968205E-8	-4,968298E-8	-4,968375E-8	-4,968393E-8	-4,968393E-8	-4,968342E-8	-4,968232E-8	-4,968179E-8	-4,968146E-8	-4,968142E-8	-4,968230E-8	-4,968281E-8	-4,968325E-8	-4,968366E-8	-4,968341E-8	-4,968318E-8	-4,968293E-8	-4,968260E-8	-4,968235E-8	-4,968239E-8	-4,968261E-8	-4,968327E-8	-4,968386E-8	-4,968403E-8	-4,968407E-8	-4,968381E-8	-4,968280E-8	-4,968227E-8	-4,968194E-8	-4,968199E-8	-4,968291E-8	-4,968355E-8	-4,968416E-8	-4,968473E-8	-4,968422E-8	-4,968369E-8	-4,968301E-8	-4,968231E-8	-4,968250E-8	-4,968290E-8	-4,968348E-8	-4,968453E-8	-4,968473E-8	-4,968463E-8	-4,968432E-8	-4,968329E-8	-4,968236E-8	-4,968216E-8	-4,968211E-8	-4,968218E-8	-4,968267E-8	-4,968301E-8	-4,968332E-8	-4,968332E-8	-4,968280E-8	-4,968241E-8	-4,968195E-8	-4,968122E-8	-4,968120E-8	-4,968150E-8	-4,968204E-8	-4,968334E-8	-4,968432E-8	-4,968443E-8	-4,968429E-8	-4,968341E-8	-4,968244E-8	-4,968211E-8	-4,968203E-8	-4,968275E-8	-4,968392E-8	-4,968431E-8	-4,968451E-8	-4,968404E-8	-4,968307E-8	-4,968253E-8	-4,968214E-8	-4,968219E-8	-4,968302E-8	-4,968363E-8	-4,968423E-8	-4,968517E-8	-4,968561E-8	-4,968550E-8	-4,968516E-8	-4,968396E-8	-4,968283E-8	-4,968257E-8	-4,968254E-8	-4,968307E-8	-4,968431E-8	-4,968484E-8	-4,968498E-8	-4,968434E-8	-4,968305E-8	-4,968240E-8	-4,968193E-8	-4,968162E-8	-4,968241E-8	-4,968322E-8	-4,968407E-8	-4,968529E-8	-4,968528E-8	-4,968485E-8	-4,968428E-8	-4,968298E-8	-4,968205E-8	-4,968197E-8	-4,968220E-8	-4,968337E-8	-4,968451E-8	-4,968486E-8	-4,968507E-8	-4,968462E-8	-4,968319E-8	-4,968235E-8	-4,968164E-8	-4,968101E-8	-4,968172E-8	-4,968247E-8	-4,968331E-8	-4,968477E-8	-4,968515E-8	-4,968484E-8	-4,968427E-8	-4,968286E-8	-4,968241E-8	-4,968267E-8	-4,968318E-8	-4,968463E-8	-4,968597E-8	-4,968637E-8	-4,968658E-8	-4,968622E-8	-4,968498E-8	-4,968445E-8	-4,968399E-8	-4,968322E-8	-4,968351E-8	-4,968406E-8	-4,968464E-8	-4,968572E-8	-4,968616E-8	-4,968600E-8	-4,968561E-8	-4,968400E-8	-4,968274E-8	-4,968257E-8	-4,968275E-8	-4,968402E-8	-4,968564E-8	-4,968632E-8	-4,968674E-8	-4,968647E-8	-4,968515E-8	-4,968435E-8	-4,968368E-8	-4,968307E-8	-4,968348E-8	-4,968376E-8	-4,968410E-8	-4,968446E-8	-4,968423E-8	-4,968392E-8	-4,968349E-8	-4,968274E-8	-4,968252E-8	-4,968259E-8	-4,968280E-8	-4,968366E-8	-4,968489E-8	-4,968548E-8	-4,968576E-8	-4,968555E-8	-4,968478E-8	-4,968419E-8	-4,968360E-8	-4,968327E-8	-4,968396E-8	-4,968451E-8	-4,968510E-8	-4,968586E-8	-4,968570E-8	-4,968522E-8	-4,968461E-8	-4,968356E-8	-4,968339E-8	-4,968353E-8	-4,968399E-8	-4,968539E-8	-4,968612E-8	-4,968621E-8	-4,968621E-8	-4,968583E-8	-4,968499E-8	-4,968469E-8	-4,968468E-8	-4,968519E-8	-4,968608E-8	-4,968658E-8	-4,968700E-8	-4,968738E-8	-4,968680E-8	-4,968624E-8	-4,968562E-8	-4,968468E-8	-4,968462E-8	-4,968493E-8	-4,968549E-8	-4,968662E-8	-4,968761E-8	-4,968788E-8	-4,968781E-8	-4,968707E-8	-4,968617E-8	-4,968593E-8	-4,968597E-8	-4,968660E-8	-4,968794E-8	-4,968863E-8	-4,968919E-8	-4,968950E-8	-4,968890E-8	-4,968829E-8	-4,968764E-8	-4,968648E-8	-4,968602E-8	-4,968623E-8	-4,968663E-8	-4,968757E-8	-4,968852E-8	-4,968880E-8	-4,968891E-8	-4,968832E-8	-4,968720E-8	-4,968675E-8	-4,968644E-8	-4,968698E-8	-4,968848E-8	-4,968938E-8	-4,969025E-8	-4,969102E-8	-4,969053E-8	-4,968982E-8	-4,968898E-8	-4,968791E-8	-4,968815E-8	-4,968856E-8	-4,968907E-8	-4,969021E-8	-4,969108E-8	-4,969115E-8	-4,969090E-8	-4,968999E-8	-4,968908E-8	-4,968855E-8	-4,968812E-8	-4,968816E-8	-4,968940E-8	-4,969021E-8	-4,969097E-8
-4,968924E-8	-4,968870E-8	-4,968851E-8	-4,968852E-8	-4,968895E-8	-4,968971E-8	-4,969004E-8	-4,969016E-8	-4,968946E-8	-4,968794E-8	-4,968727E-8	-4,968671E-8	-4,968611E-8	-4,968619E-8	-4,968626E-8	-4,968626E-8	-4,968578E-8	-4,968500E-8	-4,968464E-8	-4,968435E-8	-4,968402E-8	-4,968402E-8	-4,968413E-8	-4,968423E-8	-4,968449E-8	-4,968497E-8	-4,968541E-8	-4,968586E-8	-4,968634E-8	-4,968627E-8	-4,968614E-8	-4,968599E-8	-4,968604E-8	-4,968654E-8	-4,968687E-8	-4,968710E-8	-4,968745E-8	-4,968727E-8	-4,968703E-8	-4,968675E-8	-4,968605E-8	-4,968607E-8	-4,968626E-8	-4,968642E-8	-4,968694E-8	-4,968718E-8	-4,968701E-8	-4,968674E-8	-4,968602E-8	-4,968536E-8	-4,968517E-8	-4,968508E-8	-4,968530E-8	-4,968578E-8	-4,968598E-8	-4,968613E-8	-4,968602E-8	-4,968543E-8	-4,968503E-8	-4,968458E-8	-4,968375E-8	-4,968344E-8	-4,968361E-8	-4,968405E-8	-4,968501E-8	-4,968592E-8	-4,968612E-8	-4,968610E-8	-4,968581E-8	-4,968526E-8	-4,968512E-8	-4,968521E-8	-4,968610E-8	-4,968720E-8	-4,968763E-8	-4,968781E-8	-4,968771E-8	-4,968717E-8	-4,968678E-8	-4,968637E-8	-4,968580E-8	-4,968548E-8	-4,968545E-8	-4,968556E-8	-4,968611E-8	-4,968682E-8	-4,968698E-8	-4,968698E-8	-4,968611E-8	-4,968497E-8	-4,968461E-8	-4,968439E-8	-4,968465E-8	-4,968594E-8	-4,968673E-8	-4,968733E-8	-4,968749E-8	-4,968662E-8	-4,968614E-8	-4,968566E-8	-4,968488E-8	-4,968508E-8	-4,968549E-8	-4,968577E-8	-4,968599E-8	-4,968581E-8	-4,968556E-8	-4,968533E-8	-4,968486E-8	-4,968424E-8	-4,968398E-8	-4,968386E-8	-4,968394E-8	-4,968432E-8	-4,968467E-8	-4,968501E-8	-4,968550E-8	-4,968528E-8	-4,968497E-8	-4,968451E-8	-4,968376E-8	-4,968392E-8	-4,968410E-8	-4,968437E-8	-4,968512E-8	-4,968547E-8	-4,968533E-8	-4,968498E-8	-4,968418E-8	-4,968350E-8	-4,968327E-8	-4,968323E-8	-4,968361E-8	-4,968410E-8	-4,968423E-8	-4,968424E-8	-4,968404E-8	-4,968369E-8	-4,968335E-8	-4,968299E-8	-4,968290E-8	-4,968297E-8	-4,968322E-8	-4,968365E-8	-4,968434E-8	-4,968443E-8	-4,968440E-8	-4,968426E-8	-4,968364E-8	-4,968296E-8	-4,968281E-8	-4,968275E-8	-4,968309E-8	-4,968368E-8	-4,968402E-8	-4,968427E-8	-4,968449E-8	-4,968435E-8	-4,968433E-8	-4,968437E-8	-4,968457E-8	-4,968463E-8	-4,968467E-8	-4,968469E-8	-4,968468E-8	-4,968449E-8	-4,968435E-8	-4,968420E-8	-4,968377E-8	-4,968355E-8	-4,968347E-8	-4,968339E-8	-4,968343E-8	-4,968378E-8	-4,968393E-8	-4,968401E-8	-4,968395E-8	-4,968364E-8	-4,968344E-8	-4,968322E-8	-4,968302E-8	-4,968343E-8	-4,968384E-8	-4,968419E-8	-4,968476E-8	-4,968483E-8	-4,968464E-8	-4,968433E-8	-4,968358E-8	-4,968307E-8	-4,968305E-8	-4,968315E-8	-4,968325E-8	-4,968329E-8	-4,968319E-8	-4,968305E-8	-4,968269E-8	-4,968239E-8	-4,968236E-8	-4,968241E-8	-4,968259E-8	-4,968282E-8	-4,968306E-8	-4,968335E-8	-4,968414E-8	-4,968451E-8	-4,968446E-8	-4,968427E-8	-4,968367E-8	-4,968286E-8	-4,968265E-8	-4,968269E-8	-4,968310E-8	-4,968341E-8	-4,968347E-8	-4,968340E-8	-4,968308E-8	-4,968236E-8	-4,968209E-8	-4,968203E-8	-4,968233E-8	-4,968302E-8	-4,968335E-8	-4,968360E-8	-4,968359E-8	-4,968338E-8	-4,968335E-8	-4,968325E-8	-4,968286E-8	-4,968278E-8	-4,968276E-8	-4,968273E-8	-4,968285E-8	-4,968348E-8	-4,968378E-8	-4,968398E-8	-4,968373E-8	-4,968275E-8	-4,968230E-8	-4,968189E-8	-4,968166E-8	-4,968230E-8	-4,968274E-8	-4,968333E-8	-4,968406E-8	-4,968366E-8	-4,968322E-8	-4,968278E-8	-4,968202E-8	-4,968156E-8	-4,968169E-8	-4,968215E-8	-4,968327E-8	-4,968409E-8	-4,968422E-8	-4,968420E-8	-4,968374E-8	-4,968288E-8	-4,968249E-8	-4,968214E-8	-4,968185E-8	-4,968217E-8	-4,968251E-8	-4,968280E-8	-4,968292E-8	-4,968294E-8	-4,968254E-8	-4,968197E-8	-4,968094E-8	-4,968062E-8	-4,968085E-8	-4,968134E-8	-4,968262E-8	-4,968397E-8	-4,968434E-8	-4,968436E-8	-4,968350E-8	-4,968258E-8	-4,968233E-8	-4,968226E-8	-4,968263E-8	-4,968309E-8	-4,968318E-8	-4,968319E-8	-4,968298E-8	-4,968274E-8	-4,968259E-8	-4,968248E-8	-4,968228E-8	-4,968223E-8	-4,968234E-8	-4,968256E-8	-4,968356E-8	-4,968446E-8	-4,968457E-8	-4,968462E-8	-4,968437E-8	-4,968390E-8	-4,968363E-8	-4,968341E-8	-4,968349E-8	-4,968408E-8	-4,968435E-8	-4,968457E-8	-4,968472E-8	-4,968425E-8	-4,968385E-8	-4,968348E-8	-4,968311E-8	-4,968328E-8	-4,968346E-8	-4,968366E-8	-4,968402E-8	-4,968405E-8	-4,968388E-8	-4,968377E-8	-4,968370E-8	-4,968379E-8	-4,968393E-8	-4,968410E-8	-4,968425E-8	-4,968413E-8	-4,968425E-8	-4,968447E-8	-4,968462E-8	-4,968416E-8	-4,968378E-8	-4,968340E-8	-4,968283E-8	-4,968275E-8	-4,968296E-8	-4,968336E-8	-4,968414E-8	-4,968444E-8	-4,968431E-8	-4,968407E-8	-4,968349E-8	-4,968353E-8	-4,968368E-8	-4,968390E-8	-4,968480E-8	-4,968565E-8	-4,968594E-8	-4,968613E-8	-4,968615E-8	-4,968613E-8	-4,968620E-8	-4,968626E-8	-4,968634E-8	-4,968680E-8	-4,968725E-8	-4,968783E-8	-4,968921E-8	-4,969041E-8	-4,969084E-8	-4,969104E-8	-4,969097E-8	-4,969093E-8	-4,969108E-8	-4,969140E-8	-4,969238E-8	-4,969331E-8	-4,969360E-8	-4,969361E-8	-4,969292E-8	-4,969145E-8	-4,969067E-8	-4,968987E-8	-4,968854E-8	-4,968751E-8	-4,968697E-8	-4,968642E-8	-4,968580E-8	-4,968506E-8	-4,968455E-8	-4,968417E-8	-4,968353E-8	-4,968259E-8	-4,968210E-8	-4,968176E-8	-4,968159E-8	-4,968225E-8	-4,968265E-8	-4,968296E-8	-4,968339E-8	-4,968360E-8	-4,968356E-8	-4,968350E-8	-4,968342E-8	-4,968350E-8	-4,968360E-8	-4,968374E-8	-4,968410E-8	-4,968416E-8	-4,968399E-8	-4,968374E-8	-4,968340E-8	-4,968289E-8	-4,968266E-8	-4,968265E-8	-4,968283E-8	-4,968290E-8	-4,968317E-8	-4,968360E-8	-4,968434E-8	-4,968446E-8	-4,968447E-8	-4,968445E-8	-4,968409E-8	-4,968314E-8	-4,968292E-8	-4,968295E-8	-4,968339E-8	-4,968381E-8	-4,968394E-8	-4,968397E-8	-4,968343E-8	-4,968267E-8	-4,968249E-8	-4,968247E-8	-4,968275E-8	-4,968317E-8	-4,968346E-8	-4,968368E-8	-4,968398E-8	-4,968408E-8	-4,968400E-8	-4,968381E-8	-4,968349E-8	-4,968339E-8	-4,968337E-8	-4,968334E-8	-4,968333E-8	-4,968341E-8	-4,968344E-8	-4,968340E-8	-4,968305E-8	-4,968234E-8	-4,968209E-8	-4,968189E-8	-4,968173E-8	-4,968232E-8	-4,968280E-8	-4,968325E-8	-4,968387E-8	-4,968388E-8	-4,968364E-8	-4,968332E-8	-4,968292E-8	-4,968290E-8	-4,968303E-8	-4,968327E-8	-4,968370E-8	-4,968382E-8	-4,968373E-8	-4,968365E-8	-4,968348E-8	-4,968306E-8	-4,968290E-8	-4,968276E-8	-4,968263E-8	-4,968258E-8	-4,968263E-8	-4,968280E-8	-4,968328E-8	-4,968346E-8	-4,968330E-8	-4,968307E-8	-4,968264E-8	-4,968248E-8	-4,968267E-8	-4,968305E-8	-4,968372E-8	-4,968384E-8	-4,968391E-8	-4,968390E-8	-4,968333E-8	-4,968311E-8	-4,968319E-8	-4,968326E-8	-4,968336E-8	-4,968328E-8	-4,968324E-8	-4,968316E-8	-4,968283E-8	-4,968270E-8	-4,968274E-8	-4,968280E-8	-4,968281E-8	-4,968289E-8	-4,968301E-8	-4,968317E-8	-4,968363E-8	-4,968434E-8	-4,968477E-8	-4,968514E-8	-4,968521E-8	-4,968454E-8	-4,968421E-8	-4,968387E-8	-4,968398E-8	-4,968487E-8	-4,968527E-8	-4,968555E-8	-4,968558E-8	-4,968505E-8	-4,968467E-8	-4,968441E-8	-4,968431E-8	-4,968483E-8	-4,968522E-8	-4,968559E-8	-4,968619E-8	-4,968678E-8	-4,968681E-8	-4,968672E-8	-4,968661E-8	-4,968671E-8	-4,968666E-8	-4,968656E-8	-4,968635E-8	-4,968638E-8	-4,968659E-8	-4,968680E-8	-4,968701E-8	-4,968678E-8	-4,968637E-8	-4,968586E-8	-4,968468E-8	-4,968407E-8	-4,968406E-8	-4,968417E-8	-4,968479E-8	-4,968512E-8	-4,968503E-8	-4,968485E-8	-4,968437E-8	-4,968383E-8	-4,968367E-8	-4,968370E-8	-4,968410E-8	-4,968470E-8	-4,968493E-8	-4,968510E-8	-4,968542E-8	-4,968553E-8	-4,968551E-8	-4,968546E-8	-4,968521E-8	-4,968518E-8	-4,968542E-8	-4,968592E-8	-4,968742E-8	-4,968921E-8	-4,969004E-8	-4,969077E-8	-4,969174E-8	-4,969268E-8	-4,969327E-8	-4,969409E-8	-4,969653E-8	-4,969981E-8	-4,970142E-8	-4,970285E-8	-4,970479E-8	-4,970584E-8	-4,970624E-8	-4,970652E-8	-4,970685E-8	-4,970710E-8	-4,970728E-8	-4,970746E-8	-4,970750E-8	-4,970684E-8	-4,970620E-8	-4,970547E-8	-4,970364E-8	-4,970144E-8	-4,970037E-8	-4,969930E-8	-4,969709E-8	-4,969565E-8	-4,969502E-8	-4,969431E-8	-4,969300E-8	-4,969157E-8	-4,969057E-8	-4,968972E-8	-4,968835E-8	-4,968746E-8	-4,968712E-8	-4,968675E-8	-4,968598E-8	-4,968521E-8	-4,968463E-8	-4,968400E-8	-4,968329E-8	-4,968251E-8	-4,968220E-8	-4,968215E-8	-4,968238E-8	-4,968268E-8	-4,968292E-8	-4,968318E-8	-4,968332E-8	-4,968342E-8	-4,968341E-8	-4,968325E-8	-4,968299E-8	-4,968295E-8	-4,968293E-8	-4,968300E-8	-4,968320E-8	-4,968353E-8	-4,968363E-8	-4,968350E-8	-4,968290E-8	-4,968238E-8	-4,968227E-8	-4,968232E-8	-4,968309E-8	-4,968402E-8	-4,968436E-8	-4,968460E-8	-4,968456E-8	-4,968413E-8	-4,968400E-8	-4,968392E-8	-4,968407E-8	-4,968455E-8	-4,968478E-8	-4,968505E-8	-4,968535E-8	-4,968514E-8	-4,968497E-8	-4,968478E-8	-4,968445E-8	-4,968379E-8	-4,968348E-8	-4,968324E-8	-4,968318E-8	-4,968373E-8	-4,968403E-8	-4,968436E-8	-4,968453E-8	-4,968383E-8	-4,968335E-8	-4,968297E-8	-4,968268E-8	-4,968309E-8	-4,968343E-8	-4,968375E-8	-4,968424E-8	-4,968404E-8	-4,968356E-8	-4,968316E-8	-4,968240E-8	-4,968189E-8	-4,968190E-8	-4,968194E-8	-4,968242E-8	-4,968297E-8	-4,968314E-8	-4,968329E-8	-4,968325E-8	-4,968281E-8	-4,968252E-8	-4,968225E-8	-4,968193E-8	-4,968189E-8	-4,968223E-8	-4,968280E-8	-4,968371E-8	-4,968406E-8	-4,968403E-8	-4,968389E-8	-4,968329E-8	-4,968256E-8	-4,968245E-8	-4,968247E-8	-4,968287E-8	-4,968304E-8	-4,968310E-8	-4,968312E-8	-4,968287E-8	-4,968260E-8	-4,968243E-8	-4,968204E-8	-4,968162E-8	-4,968194E-8	-4,968226E-8	-4,968261E-8	-4,968335E-8	-4,968378E-8	-4,968375E-8	-4,968361E-8	-4,968313E-8	-4,968270E-8	-4,968267E-8	-4,968270E-8	-4,968297E-8	-4,968363E-8	-4,968392E-8	-4,968404E-8	-4,968387E-8	-4,968285E-8	-4,968235E-8	-4,968206E-8	-4,968215E-8	-4,968291E-8	-4,968336E-8	-4,968375E-8	-4,968399E-8	-4,968377E-8	-4,968354E-8	-4,968337E-8	-4,968311E-8	-4,968294E-8	-4,968297E-8	-4,968313E-8	-4,968346E-8	-4,968361E-8	-4,968355E-8	-4,968350E-8	-4,968345E-8	-4,968281E-8	-4,968238E-8	-4,968196E-8	-4,968145E-8	-4,968153E-8	-4,968187E-8	-4,968231E-8	-4,968309E-8	-4,968316E-8	-4,968290E-8	-4,968255E-8	-4,968196E-8	-4,968212E-8	-4,968255E-8	-4,968312E-8	-4,968428E-8	-4,968509E-8	-4,968528E-8	-4,968522E-8	-4,968452E-8	-4,968378E-8	-4,968347E-8	-4,968327E-8	-4,968306E-8	-4,968321E-8	-4,968341E-8	-4,968367E-8	-4,968412E-8	-4,968440E-8	-4,968443E-8	-4,968430E-8	-4,968365E-8	-4,968314E-8	-4,968305E-8	-4,968313E-8	-4,968402E-8	-4,968517E-8	-4,968553E-8	-4,968560E-8	-4,968494E-8	-4,968388E-8	-4,968336E-8	-4,968290E-8	-4,968258E-8	-4,968287E-8	-4,968295E-8	-4,968299E-8	-4,968318E-8	-4,968307E-8	-4,968284E-8	-4,968244E-8	-4,968173E-8	-4,968157E-8	-4,968162E-8	-4,968186E-8	-4,968284E-8	-4,968405E-8	-4,968441E-8	-4,968455E-8	-4,968436E-8	-4,968360E-8	-4,968319E-8	-4,968291E-8	-4,968285E-8	-4,968343E-8	-4,968379E-8	-4,968415E-8	-4,968457E-8	-4,968421E-8	-4,968372E-8	-4,968309E-8	-4,968234E-8	-4,968239E-8	-4,968277E-8	-4,968334E-8	-4,968450E-8	-4,968500E-8	-4,968499E-8	-4,968487E-8	-4,968432E-8	-4,968368E-8	-4,968343E-8	-4,968329E-8	-4,968331E-8	-4,968352E-8	-4,968371E-8	-4,968394E-8	-4,968420E-8	-4,968400E-8	-4,968362E-8	-4,968314E-8	-4,968211E-8	-4,968154E-8	-4,968168E-8	-4,968205E-8	-4,968316E-8	-4,968411E-8	-4,968427E-8	-4,968412E-8	-4,968319E-8	-4,968229E-8	-4,968215E-8	-4,968216E-8	-4,968275E-8	-4,968403E-8	-4,968453E-8	-4,968484E-8	-4,968481E-8	-4,968398E-8	-4,968352E-8	-4,968313E-8	-4,968256E-8	-4,968251E-8	-4,968282E-8	-4,968324E-8	-4,968418E-8	-4,968474E-8	-4,968478E-8	-4,968465E-8	-4,968390E-8	-4,968291E-8	-4,968259E-8	-4,968243E-8	-4,968303E-8	-4,968418E-8	-4,968470E-8	-4,968510E-8	-4,968537E-8	-4,968464E-8	-4,968404E-8	-4,968358E-8	-4,968314E-8	-4,968306E-8	-4,968329E-8	-4,968359E-8	-4,968432E-8	-4,968474E-8	-4,968464E-8	-4,968445E-8	-4,968391E-8	-4,968324E-8	-4,968290E-8	-4,968270E-8	-4,968297E-8	-4,968374E-8	-4,968422E-8	-4,968467E-8	-4,968517E-8	-4,968479E-8	-4,968436E-8	-4,968384E-8	-4,968286E-8	-4,968231E-8	-4,968242E-8	-4,968286E-8	-4,968400E-8	-4,968438E-8	-4,968428E-8	-4,968412E-8	-4,968343E-8	-4,968262E-8	-4,968242E-8	-4,968253E-8	-4,968344E-8	-4,968415E-8	-4,968458E-8	-4,968500E-8	-4,968553E-8	-4,968546E-8	-4,968526E-8	-4,968507E-8	-4,968456E-8	-4,968443E-8	-4,968459E-8	-4,968477E-8	-4,968538E-8	-4,968548E-8	-4,968521E-8	-4,968495E-8	-4,968417E-8	-4,968359E-8	-4,968350E-8	-4,968356E-8	-4,968436E-8	-4,968560E-8	-4,968609E-8	-4,968631E-8	-4,968607E-8	-4,968526E-8	-4,968487E-8	-4,968458E-8	-4,968422E-8	-4,968466E-8	-4,968516E-8	-4,968562E-8	-4,968535E-8	-4,968495E-8	-4,968476E-8	-4,968421E-8	-4,968312E-8	-4,968280E-8	-4,968287E-8	-4,968313E-8	-4,968349E-8	-4,968405E-8	-4,968435E-8	-4,968444E-8	-4,968432E-8	-4,968396E-8	-4,968365E-8	-4,968333E-8	-4,968329E-8	-4,968414E-8	-4,968479E-8	-4,968549E-8	-4,968675E-8	-4,968694E-8	-4,968641E-8	-4,968572E-8	-4,968462E-8	-4,968440E-8	-4,968449E-8	-4,968480E-8	-4,968570E-8	-4,968644E-8	-4,968654E-8	-4,968640E-8	-4,968586E-8	-4,968525E-8	-4,968497E-8	-4,968468E-8	-4,968455E-8	-4,968525E-8	-4,968578E-8	-4,968637E-8	-4,968739E-8	-4,968772E-8	-4,968756E-8	-4,968719E-8	-4,968604E-8	-4,968501E-8	-4,968503E-8	-4,968538E-8	-4,968655E-8	-4,968744E-8	-4,968752E-8	-4,968746E-8	-4,968685E-8	-4,968561E-8	-4,968518E-8	-4,968503E-8	-4,968555E-8	-4,968657E-8	-4,968725E-8	-4,968791E-8	-4,968886E-8	-4,968885E-8	-4,968859E-8	-4,968822E-8	-4,968740E-8	-4,968690E-8	-4,968689E-8	-4,968700E-8	-4,968759E-8	-4,968849E-8	-4,968881E-8	-4,968887E-8	-4,968825E-8	-4,968719E-8	-4,968669E-8	-4,968627E-8	-4,968611E-8	-4,968715E-8	-4,968797E-8	-4,968873E-8	-4,968951E-8	-4,968939E-8	-4,968912E-8	-4,968878E-8	-4,968837E-8	-4,968836E-8	-4,968875E-8	-4,968926E-8	-4,969030E-8	-4,969078E-8	-4,969093E-8	-4,969098E-8	-4,969026E-8	-4,968946E-8	-4,968920E-8	-4,968905E-8	-4,968923E-8	-4,968990E-8	-4,969025E-8	-4,969063E-8	-4,969116E-8	-4,969068E-8	-4,969016E-8	-4,968950E-8
-4,968900E-8	-4,968985E-8	-4,969015E-8	-4,969027E-8	-4,968983E-8	-4,968879E-8	-4,968821E-8	-4,968783E-8	-4,968764E-8	-4,968790E-8	-4,968820E-8	-4,968844E-8	-4,968835E-8	-4,968783E-8	-4,968743E-8	-4,968694E-8	-4,968595E-8	-4,968503E-8	-4,968458E-8	-4,968427E-8	-4,968427E-8	-4,968490E-8	-4,968533E-8	-4,968556E-8	-4,968563E-8	-4,968530E-8	-4,968497E-8	-4,968474E-8	-4,968465E-8	-4,968558E-8	-4,968632E-8	-4,968700E-8	-4,968815E-8	-4,968841E-8	-4,968818E-8	-4,968784E-8	-4,968701E-8	-4,968675E-8	-4,968691E-8	-4,968726E-8	-4,968807E-8	-4,968840E-8	-4,968830E-8	-4,968805E-8	-4,968736E-8	-4,968647E-8	-4,968613E-8	-4,968594E-8	-4,968587E-8	-4,968593E-8	-4,968600E-8	-4,968615E-8	-4,968666E-8	-4,968685E-8	-4,968676E-8	-4,968649E-8	-4,968554E-8	-4,968456E-8	-4,968440E-8	-4,968445E-8	-4,968475E-8	-4,968566E-8	-4,968606E-8	-4,968616E-8	-4,968576E-8	-4,968472E-8	-4,968442E-8	-4,968430E-8	-4,968462E-8	-4,968581E-8	-4,968654E-8	-4,968718E-8	-4,968783E-8	-4,968772E-8	-4,968746E-8	-4,968709E-8	-4,968647E-8	-4,968620E-8	-4,968630E-8	-4,968657E-8	-4,968712E-8	-4,968748E-8	-4,968757E-8	-4,968754E-8	-4,968677E-8	-4,968560E-8	-4,968519E-8	-4,968501E-8	-4,968512E-8	-4,968586E-8	-4,968634E-8	-4,968681E-8	-4,968729E-8	-4,968685E-8	-4,968638E-8	-4,968582E-8	-4,968500E-8	-4,968499E-8	-4,968530E-8	-4,968565E-8	-4,968644E-8	-4,968686E-8	-4,968675E-8	-4,968655E-8	-4,968586E-8	-4,968513E-8	-4,968483E-8	-4,968438E-8	-4,968390E-8	-4,968450E-8	-4,968499E-8	-4,968546E-8	-4,968619E-8	-4,968621E-8	-4,968583E-8	-4,968521E-8	-4,968403E-8	-4,968393E-8	-4,968437E-8	-4,968492E-8	-4,968611E-8	-4,968695E-8	-4,968695E-8	-4,968658E-8	-4,968536E-8	-4,968421E-8	-4,968391E-8	-4,968382E-8	-4,968444E-8	-4,968539E-8	-4,968577E-8	-4,968595E-8	-4,968558E-8	-4,968460E-8	-4,968410E-8	-4,968372E-8	-4,968343E-8	-4,968352E-8	-4,968375E-8	-4,968414E-8	-4,968517E-8	-4,968599E-8	-4,968609E-8	-4,968609E-8	-4,968563E-8	-4,968469E-8	-4,968412E-8	-4,968372E-8	-4,968376E-8	-4,968467E-8	-4,968524E-8	-4,968562E-8	-4,968582E-8	-4,968481E-8	-4,968412E-8	-4,968357E-8	-4,968295E-8	-4,968336E-8	-4,968382E-8	-4,968435E-8	-4,968543E-8	-4,968530E-8	-4,968485E-8	-4,968432E-8	-4,968350E-8	-4,968344E-8	-4,968376E-8	-4,968419E-8	-4,968466E-8	-4,968487E-8	-4,968498E-8	-4,968507E-8	-4,968484E-8	-4,968387E-8	-4,968329E-8	-4,968291E-8	-4,968261E-8	-4,968324E-8	-4,968373E-8	-4,968412E-8	-4,968471E-8	-4,968466E-8	-4,968441E-8	-4,968404E-8	-4,968308E-8	-4,968259E-8	-4,968262E-8	-4,968293E-8	-4,968402E-8	-4,968529E-8	-4,968567E-8	-4,968578E-8	-4,968539E-8	-4,968449E-8	-4,968398E-8	-4,968341E-8	-4,968236E-8	-4,968212E-8	-4,968232E-8	-4,968270E-8	-4,968333E-8	-4,968392E-8	-4,968393E-8	-4,968349E-8	-4,968216E-8	-4,968157E-8	-4,968165E-8	-4,968208E-8	-4,968348E-8	-4,968510E-8	-4,968566E-8	-4,968594E-8	-4,968541E-8	-4,968389E-8	-4,968313E-8	-4,968253E-8	-4,968213E-8	-4,968282E-8	-4,968329E-8	-4,968371E-8	-4,968424E-8	-4,968395E-8	-4,968353E-8	-4,968303E-8	-4,968195E-8	-4,968167E-8	-4,968172E-8	-4,968201E-8	-4,968290E-8	-4,968411E-8	-4,968457E-8	-4,968474E-8	-4,968461E-8	-4,968403E-8	-4,968358E-8	-4,968314E-8	-4,968276E-8	-4,968334E-8	-4,968373E-8	-4,968409E-8	-4,968441E-8	-4,968410E-8	-4,968359E-8	-4,968305E-8	-4,968190E-8	-4,968152E-8	-4,968176E-8	-4,968221E-8	-4,968323E-8	-4,968424E-8	-4,968442E-8	-4,968442E-8	-4,968394E-8	-4,968292E-8	-4,968240E-8	-4,968210E-8	-4,968227E-8	-4,968273E-8	-4,968325E-8	-4,968388E-8	-4,968487E-8	-4,968472E-8	-4,968416E-8	-4,968354E-8	-4,968226E-8	-4,968136E-8	-4,968145E-8	-4,968188E-8	-4,968302E-8	-4,968381E-8	-4,968411E-8	-4,968422E-8	-4,968335E-8	-4,968254E-8	-4,968235E-8	-4,968223E-8	-4,968247E-8	-4,968343E-8	-4,968405E-8	-4,968459E-8	-4,968479E-8	-4,968452E-8	-4,968426E-8	-4,968382E-8	-4,968249E-8	-4,968186E-8	-4,968184E-8	-4,968200E-8	-4,968291E-8	-4,968421E-8	-4,968467E-8	-4,968489E-8	-4,968432E-8	-4,968301E-8	-4,968243E-8	-4,968206E-8	-4,968243E-8	-4,968365E-8	-4,968440E-8	-4,968518E-8	-4,968609E-8	-4,968524E-8	-4,968446E-8	-4,968367E-8	-4,968249E-8	-4,968236E-8	-4,968263E-8	-4,968307E-8	-4,968429E-8	-4,968518E-8	-4,968533E-8	-4,968533E-8	-4,968487E-8	-4,968399E-8	-4,968356E-8	-4,968325E-8	-4,968336E-8	-4,968411E-8	-4,968466E-8	-4,968517E-8	-4,968587E-8	-4,968581E-8	-4,968546E-8	-4,968501E-8	-4,968392E-8	-4,968350E-8	-4,968368E-8	-4,968408E-8	-4,968508E-8	-4,968570E-8	-4,968573E-8	-4,968552E-8	-4,968447E-8	-4,968343E-8	-4,968317E-8	-4,968319E-8	-4,968391E-8	-4,968508E-8	-4,968575E-8	-4,968631E-8	-4,968689E-8	-4,968663E-8	-4,968639E-8	-4,968607E-8	-4,968541E-8	-4,968545E-8	-4,968585E-8	-4,968661E-8	-4,968846E-8	-4,968959E-8	-4,968986E-8	-4,968982E-8	-4,968901E-8	-4,968842E-8	-4,968834E-8	-4,968851E-8	-4,968973E-8	-4,969170E-8	-4,969248E-8	-4,969300E-8	-4,969306E-8	-4,969219E-8	-4,969156E-8	-4,969086E-8	-4,968971E-8	-4,968960E-8	-4,968971E-8	-4,968985E-8	-4,969000E-8	-4,968967E-8	-4,968911E-8	-4,968830E-8	-4,968633E-8	-4,968431E-8	-4,968345E-8	-4,968278E-8	-4,968218E-8	-4,968294E-8	-4,968339E-8	-4,968377E-8	-4,968410E-8	-4,968331E-8	-4,968248E-8	-4,968168E-8	-4,968084E-8	-4,968137E-8	-4,968217E-8	-4,968329E-8	-4,968555E-8	-4,968648E-8	-4,968617E-8	-4,968551E-8	-4,968405E-8	-4,968266E-8	-4,968214E-8	-4,968207E-8	-4,968286E-8	-4,968408E-8	-4,968463E-8	-4,968505E-8	-4,968502E-8	-4,968416E-8	-4,968355E-8	-4,968284E-8	-4,968201E-8	-4,968214E-8	-4,968252E-8	-4,968326E-8	-4,968459E-8	-4,968528E-8	-4,968534E-8	-4,968505E-8	-4,968357E-8	-4,968250E-8	-4,968211E-8	-4,968190E-8	-4,968248E-8	-4,968381E-8	-4,968439E-8	-4,968479E-8	-4,968480E-8	-4,968410E-8	-4,968362E-8	-4,968312E-8	-4,968263E-8	-4,968293E-8	-4,968339E-8	-4,968388E-8	-4,968478E-8	-4,968508E-8	-4,968500E-8	-4,968472E-8	-4,968364E-8	-4,968284E-8	-4,968264E-8	-4,968254E-8	-4,968272E-8	-4,968353E-8	-4,968381E-8	-4,968392E-8	-4,968378E-8	-4,968297E-8	-4,968243E-8	-4,968196E-8	-4,968138E-8	-4,968178E-8	-4,968237E-8	-4,968301E-8	-4,968394E-8	-4,968413E-8	-4,968391E-8	-4,968349E-8	-4,968261E-8	-4,968219E-8	-4,968228E-8	-4,968245E-8	-4,968280E-8	-4,968333E-8	-4,968362E-8	-4,968363E-8	-4,968289E-8	-4,968242E-8	-4,968208E-8	-4,968165E-8	-4,968107E-8	-4,968160E-8	-4,968231E-8	-4,968312E-8	-4,968407E-8	-4,968450E-8	-4,968429E-8	-4,968373E-8	-4,968242E-8	-4,968208E-8	-4,968242E-8	-4,968303E-8	-4,968446E-8	-4,968563E-8	-4,968578E-8	-4,968547E-8	-4,968430E-8	-4,968314E-8	-4,968265E-8	-4,968238E-8	-4,968251E-8	-4,968322E-8	-4,968362E-8	-4,968398E-8	-4,968432E-8	-4,968405E-8	-4,968362E-8	-4,968314E-8	-4,968207E-8	-4,968159E-8	-4,968168E-8	-4,968203E-8	-4,968348E-8	-4,968527E-8	-4,968599E-8	-4,968632E-8	-4,968600E-8	-4,968478E-8	-4,968404E-8	-4,968360E-8	-4,968350E-8	-4,968477E-8	-4,968560E-8	-4,968618E-8	-4,968686E-8	-4,968659E-8	-4,968616E-8	-4,968562E-8	-4,968463E-8	-4,968436E-8	-4,968464E-8	-4,968522E-8	-4,968640E-8	-4,968742E-8	-4,968785E-8	-4,968805E-8	-4,968768E-8	-4,968661E-8	-4,968613E-8	-4,968580E-8	-4,968566E-8	-4,968590E-8	-4,968630E-8	-4,968667E-8	-4,968673E-8	-4,968577E-8	-4,968506E-8	-4,968431E-8	-4,968304E-8	-4,968269E-8	-4,968290E-8	-4,968329E-8	-4,968440E-8	-4,968512E-8	-4,968508E-8	-4,968478E-8	-4,968387E-8	-4,968344E-8	-4,968323E-8	-4,968312E-8	-4,968339E-8	-4,968429E-8	-4,968469E-8	-4,968504E-8	-4,968579E-8	-4,968605E-8	-4,968611E-8	-4,968607E-8	-4,968599E-8	-4,968667E-8	-4,968748E-8	-4,968871E-8	-4,969174E-8	-4,969456E-8	-4,969563E-8	-4,969643E-8	-4,969738E-8	-4,969783E-8	-4,969844E-8	-4,969947E-8	-4,970249E-8	-4,970581E-8	-4,970719E-8	-4,970827E-8	-4,970922E-8	-4,970860E-8	-4,970794E-8	-4,970736E-8	-4,970654E-8	-4,970563E-8	-4,970521E-8	-4,970482E-8	-4,970391E-8	-4,970243E-8	-4,970137E-8	-4,970030E-8	-4,969788E-8	-4,969536E-8	-4,969432E-8	-4,969353E-8	-4,969222E-8	-4,969151E-8	-4,969134E-8	-4,969112E-8	-4,969012E-8	-4,968834E-8	-4,968734E-8	-4,968629E-8	-4,968459E-8	-4,968408E-8	-4,968425E-8	-4,968455E-8	-4,968487E-8	-4,968441E-8	-4,968393E-8	-4,968334E-8	-4,968200E-8	-4,968107E-8	-4,968098E-8	-4,968117E-8	-4,968200E-8	-4,968282E-8	-4,968319E-8	-4,968359E-8	-4,968380E-8	-4,968303E-8	-4,968253E-8	-4,968208E-8	-4,968179E-8	-4,968230E-8	-4,968276E-8	-4,968323E-8	-4,968399E-8	-4,968402E-8	-4,968366E-8	-4,968314E-8	-4,968193E-8	-4,968121E-8	-4,968118E-8	-4,968147E-8	-4,968265E-8	-4,968409E-8	-4,968465E-8	-4,968495E-8	-4,968482E-8	-4,968412E-8	-4,968370E-8	-4,968335E-8	-4,968313E-8	-4,968349E-8	-4,968394E-8	-4,968443E-8	-4,968521E-8	-4,968537E-8	-4,968519E-8	-4,968483E-8	-4,968357E-8	-4,968226E-8	-4,968188E-8	-4,968180E-8	-4,968256E-8	-4,968380E-8	-4,968441E-8	-4,968482E-8	-4,968475E-8	-4,968359E-8	-4,968289E-8	-4,968236E-8	-4,968199E-8	-4,968259E-8	-4,968325E-8	-4,968401E-8	-4,968511E-8	-4,968499E-8	-4,968459E-8	-4,968398E-8	-4,968277E-8	-4,968205E-8	-4,968191E-8	-4,968191E-8	-4,968217E-8	-4,968254E-8	-4,968286E-8	-4,968317E-8	-4,968341E-8	-4,968323E-8	-4,968300E-8	-4,968273E-8	-4,968235E-8	-4,968286E-8	-4,968344E-8	-4,968402E-8	-4,968485E-8	-4,968505E-8	-4,968491E-8	-4,968453E-8	-4,968323E-8	-4,968228E-8	-4,968226E-8	-4,968246E-8	-4,968333E-8	-4,968417E-8	-4,968437E-8	-4,968429E-8	-4,968350E-8	-4,968248E-8	-4,968210E-8	-4,968188E-8	-4,968178E-8	-4,968233E-8	-4,968272E-8	-4,968311E-8	-4,968372E-8	-4,968375E-8	-4,968360E-8	-4,968330E-8	-4,968247E-8	-4,968204E-8	-4,968207E-8	-4,968231E-8	-4,968330E-8	-4,968433E-8	-4,968449E-8	-4,968427E-8	-4,968305E-8	-4,968182E-8	-4,968136E-8	-4,968107E-8	-4,968140E-8	-4,968244E-8	-4,968297E-8	-4,968341E-8	-4,968367E-8	-4,968330E-8	-4,968302E-8	-4,968260E-8	-4,968192E-8	-4,968202E-8	-4,968223E-8	-4,968255E-8	-4,968336E-8	-4,968371E-8	-4,968369E-8	-4,968354E-8	-4,968269E-8	-4,968132E-8	-4,968079E-8	-4,968052E-8	-4,968070E-8	-4,968189E-8	-4,968267E-8	-4,968341E-8	-4,968424E-8	-4,968361E-8	-4,968301E-8	-4,968246E-8	-4,968186E-8	-4,968206E-8	-4,968257E-8	-4,968329E-8	-4,968504E-8	-4,968576E-8	-4,968570E-8	-4,968542E-8	-4,968430E-8	-4,968320E-8	-4,968297E-8	-4,968289E-8	-4,968301E-8	-4,968373E-8	-4,968414E-8	-4,968438E-8	-4,968457E-8	-4,968443E-8	-4,968399E-8	-4,968344E-8	-4,968221E-8	-4,968189E-8	-4,968225E-8	-4,968273E-8	-4,968391E-8	-4,968493E-8	-4,968499E-8	-4,968482E-8	-4,968363E-8	-4,968201E-8	-4,968146E-8	-4,968112E-8	-4,968151E-8	-4,968262E-8	-4,968316E-8	-4,968356E-8	-4,968357E-8	-4,968265E-8	-4,968210E-8	-4,968162E-8	-4,968123E-8	-4,968157E-8	-4,968190E-8	-4,968232E-8	-4,968332E-8	-4,968429E-8	-4,968448E-8	-4,968447E-8	-4,968401E-8	-4,968334E-8	-4,968288E-8	-4,968259E-8	-4,968284E-8	-4,968372E-8	-4,968415E-8	-4,968447E-8	-4,968453E-8	-4,968359E-8	-4,968300E-8	-4,968248E-8	-4,968197E-8	-4,968216E-8	-4,968238E-8	-4,968279E-8	-4,968352E-8	-4,968352E-8	-4,968348E-8	-4,968345E-8	-4,968308E-8	-4,968231E-8	-4,968217E-8	-4,968222E-8	-4,968214E-8	-4,968265E-8	-4,968298E-8	-4,968324E-8	-4,968347E-8	-4,968270E-8	-4,968229E-8	-4,968189E-8	-4,968127E-8	-4,968138E-8	-4,968185E-8	-4,968253E-8	-4,968371E-8	-4,968398E-8	-4,968377E-8	-4,968336E-8	-4,968237E-8	-4,968184E-8	-4,968191E-8	-4,968220E-8	-4,968338E-8	-4,968462E-8	-4,968502E-8	-4,968510E-8	-4,968437E-8	-4,968339E-8	-4,968300E-8	-4,968277E-8	-4,968272E-8	-4,968305E-8	-4,968334E-8	-4,968365E-8	-4,968419E-8	-4,968432E-8	-4,968422E-8	-4,968393E-8	-4,968294E-8	-4,968226E-8	-4,968221E-8	-4,968239E-8	-4,968353E-8	-4,968462E-8	-4,968502E-8	-4,968522E-8	-4,968476E-8	-4,968353E-8	-4,968303E-8	-4,968267E-8	-4,968239E-8	-4,968298E-8	-4,968341E-8	-4,968383E-8	-4,968460E-8	-4,968457E-8	-4,968429E-8	-4,968385E-8	-4,968269E-8	-4,968200E-8	-4,968198E-8	-4,968215E-8	-4,968307E-8	-4,968406E-8	-4,968445E-8	-4,968468E-8	-4,968462E-8	-4,968389E-8	-4,968332E-8	-4,968270E-8	-4,968221E-8	-4,968275E-8	-4,968328E-8	-4,968393E-8	-4,968512E-8	-4,968521E-8	-4,968480E-8	-4,968420E-8	-4,968278E-8	-4,968222E-8	-4,968234E-8	-4,968271E-8	-4,968374E-8	-4,968489E-8	-4,968540E-8	-4,968572E-8	-4,968579E-8	-4,968514E-8	-4,968480E-8	-4,968452E-8	-4,968419E-8	-4,968439E-8	-4,968478E-8	-4,968532E-8	-4,968618E-8	-4,968630E-8	-4,968598E-8	-4,968532E-8	-4,968385E-8	-4,968277E-8	-4,968261E-8	-4,968277E-8	-4,968393E-8	-4,968523E-8	-4,968560E-8	-4,968564E-8	-4,968478E-8	-4,968346E-8	-4,968297E-8	-4,968274E-8	-4,968282E-8	-4,968349E-8	-4,968400E-8	-4,968446E-8	-4,968469E-8	-4,968456E-8	-4,968439E-8	-4,968410E-8	-4,968322E-8	-4,968267E-8	-4,968263E-8	-4,968267E-8	-4,968323E-8	-4,968429E-8	-4,968478E-8	-4,968503E-8	-4,968490E-8	-4,968402E-8	-4,968357E-8	-4,968324E-8	-4,968337E-8	-4,968484E-8	-4,968583E-8	-4,968677E-8	-4,968787E-8	-4,968729E-8	-4,968661E-8	-4,968594E-8	-4,968495E-8	-4,968480E-8	-4,968511E-8	-4,968564E-8	-4,968678E-8	-4,968722E-8	-4,968708E-8	-4,968676E-8	-4,968585E-8	-4,968474E-8	-4,968443E-8	-4,968438E-8	-4,968483E-8	-4,968579E-8	-4,968634E-8	-4,968690E-8	-4,968756E-8	-4,968734E-8	-4,968700E-8	-4,968653E-8	-4,968542E-8	-4,968520E-8	-4,968544E-8	-4,968593E-8	-4,968712E-8	-4,968793E-8	-4,968800E-8	-4,968770E-8	-4,968607E-8	-4,968501E-8	-4,968479E-8	-4,968480E-8	-4,968553E-8	-4,968680E-8	-4,968734E-8	-4,968782E-8	-4,968825E-8	-4,968817E-8	-4,968785E-8	-4,968735E-8	-4,968653E-8	-4,968629E-8	-4,968625E-8	-4,968654E-8	-4,968771E-8	-4,968852E-8	-4,968856E-8	-4,968844E-8	-4,968739E-8	-4,968597E-8	-4,968550E-8	-4,968532E-8	-4,968594E-8	-4,968756E-8	-4,968834E-8	-4,968886E-8	-4,968928E-8	-4,968891E-8	-4,968862E-8	-4,968840E-8	-4,968823E-8	-4,968891E-8	-4,968942E-8	-4,968980E-8	-4,969023E-8	-4,969056E-8	-4,969041E-8	-4,969011E-8	-4,968961E-8	-4,968929E-8	-4,968911E-8	-4,968890E-8	-4,968864E-8	-4,968915E-8	-4,968963E-8	-4,969010E-8
[truncated: 3,008,513 more chars]
