# Supplementary material for: Precursors of Majorana modes and their length-dependent energy oscillations probed at both ends of atomic Shiba chains
Source: Nat Nanotechnol. 2022 Mar 7;17(4):384–9. doi: 10.1038/s41565-022-01078-4 (PMC9018407; doi:10.1038/s41565-022-01078-4)
Supplement: Source Data Fig. 2 — Statistical source data of Fig. 2b–d in separate .txt files. [file 41565_2022_1078_MOESM3_ESM.zip › Source Data/Fig2c_E-0_59.txt]

This file contains the deconvoluted dI/dV signal on an array of 20x167 x-y positions at E = -0.59meV.

{-0.000412674425409073, -0.0021357341460546938, -0.007667119811110487, -0.007377011141601378, -0.0072872204204544235, -0.0035659327625714916, -0.004644980085218936, 0.0006381307276857684, -0.005465020680444957, -0.0032685574953016743, -0.003082738863146503, 0.0003048911263511698, 0.006134589847123826, 0.0014419807518799253, 0.0016908788813950722, -0.0005165252290154623, -0.0010878319695106593, -0.006258616607821756, -0.000874277948235641, -0.0008595555058645518, 0.00214860645760889, 0.0060407362527480045, 0.006819761586733157, 0.012686576977957376, 0.008740021682356212, 0.0034640270712245863, 0.007286193757562981, 0.004061378094843051, 0.003678307053977462, 0.0011695074738744724, 0.008860101974073255, 0.006410677147447305, 0.005322466672125132, 0.008676397810762019, 0.00745126910296214, 0.013817375164962467, 0.018982192456377417, 0.016718097172849684, 0.009757947648634429, 0.015142291349960516, 0.014889774577856072, 0.019482875180064585, 0.021898183189074983, 0.01074987221142253, 0.006863998600615807, 0.011172056710486912, 0.003965371669080063, 0.008737250536154505, 0.011130757906743317, 0.004579459751774077, 0.013936813630929506, 0.01582144434190825, 0.011097107742889098, 0.009977183596689008, 0.018691125398399448, 0.017051767967836917, 0.011171103381364348, 0.009755455435704049, 0.02136474472961004, 0.026199113115729582, 0.03554552558092349, 0.02175423590900992, 0.01607938490268889, 0.017665687619333476, 0.010834360396043186, 0.0029948259719257196, 0.016393750183069256, 0.026071846057907685, 0.037728333822478054, 0.03285777735422292, 0.020961812795660645, 0.021729993834244798, 0.0319802869311752, 0.033673862450399515, 0.0279037646330269, 0.022945236606309094, 0.04098823627502453, 0.04384175897834118, 0.025405549260113673, 0.010753286219879598, 0.01953942827249658, 0.03153562269623358, 0.042475545982701715, 0.027272780336500126, 0.025540794637120473, 0.03479142877449983, 0.028487407796819277, 0.022982292933636506, 0.04088825077509473, 0.04436944516534094, 0.03117714883849955, 0.018220256714282096, 0.026669710830197414, 0.043820929413716035, 0.047005129730612716, 0.02521267989035435, 0.02105369157123901, 0.031849331721297454, 0.046872271893250134, 0.036831797651560326, 0.011696044812110545, 0.015099777228374358, 0.03316728128716965, 0.04402430922291689, 0.020284333910847635, 0.00529089666660991, 0.013196252777708568, 0.02439984129260853, 0.02555283147731539, 0.016334327455087394, 0.014980464289370167, 0.015349299397374701, 0.014279618172089809, 0.00013216474672558636, 0.00534030578772212, 0.008194983497321017, 0.01517201766525808, 0.008172982113582977, 0.005678235066213191, 0.014562711953601152, 0.016065947084913698, 0.01711683924359316, 0.0148931418741594, 0.012011827167744632, 0.02106056919846736, 0.023682593058886398, 0.013641907769835475, 0.00697103732177561, 0.005838292790184749, 0.00643195467559859, 0.004500257863175306, 0.011807965270073016, 0.010548867633130694, 0.011804214673054156, 0.010669482335839616, 0.00812775313389896, 0.003426673973075441, 0.004863497492353085, 0.00594480760057866, 0.005277139493040029, 0.005693145103799953, 0.009433559471642917, 0.008669153825015116, 0.0058306220919375614, 0.0075712200298973815, 0.005745580807865418, 0.006849119028515457, 0.005432211347390388, 0.005423273840284263, -0.003891134412821819, 0.002207448095393151, -0.003602633750115016, -0.0004401363617260247, -0.006227349799759241, -0.0020439370205709287, 0.004797559397862919, 0.0018878812141421776, -0.008803922420598888, -0.007616581969263149, -0.006489458596608962, -0.005894998773406964, -0.01042719754543892, -0.008448750082974011, -0.00654723454098452, -0.0051641057901580635, -0.006927655281530338, -0.005077629217293962}
{-0.005257147854461936, -0.006800958770810163, -0.003432767645351588, -0.0014786004208044781, -0.0032514677540943114, -0.005368173470517197, -0.003030655771302471, -2.5220518997657627*^-6, -0.0030931992705128843, -0.004901404714097904, 0.0014881020044633997, -0.0012636611547620572, 0.002267061969261917, 0.0026440095397116657, 0.005175123343833908, 0.005273581346313703, 0.0012519746205234736, 0.00605561511131634, 0.0033919780491889675, 0.0038767437928930275, 0.00296658613341258, 0.0035942202665914936, 0.010461958980332567, 0.007285328108795417, 0.003404326785619686, 0.009071764637030624, 0.005733407629764326, 0.005427133643667186, 0.005672908442533766, 0.003926136921552296, 0.005589658887395618, 0.009380825702032733, 0.009769060331778717, 0.00847921750947923, 0.0037249605680656126, 0.014392367453502529, 0.015702434901115947, 0.01616449415119768, 0.0116135624675852, 0.011176133547877262, 0.0194987452083987, 0.01776013775313718, 0.019941533937756325, 0.013851634363282687, 0.010830632729793174, 0.01334849095361531, 0.009370214780846386, 0.005314057480653486, 0.007770746599392958, 0.009369478771354899, 0.01848408168566854, 0.019970201370329694, 0.020526761539290478, 0.0192155368830409, 0.028880662014346952, 0.026413538063582608, 0.01634942996847208, 0.00698625030502706, 0.01910161573282726, 0.03325659537885381, 0.03576147835700142, 0.024829837167454783, 0.019172797302851954, 0.03390362769684355, 0.03126811930244915, 0.016553361377880247, 0.013867706420946, 0.05032839347732419, 0.06926528539407434, 0.052342403794770176, 0.028165901411760407, 0.030107811596351775, 0.06386080513197818, 0.07667185533539758, 0.04001592699777132, 0.020281587651063276, 0.04589746971539346, 0.06900940832043867, 0.04243182025501116, 0.01917780592761585, 0.030562806300918097, 0.06869927466772681, 0.06351935123148852, 0.029416180632136878, 0.034457234646976226, 0.05150729268642881, 0.0505688410229186, 0.02832798376638986, 0.057066875081987004, 0.09026947092275822, 0.07009159160614092, 0.031272639073589834, 0.03982724172449476, 0.06800984488079437, 0.07513804820444983, 0.04211105323100196, 0.02871680008595893, 0.042710280433775255, 0.06139064154805028, 0.05533427945034587, 0.018069759520097144, 0.019085023407761317, 0.05904754093918029, 0.07007723161330161, 0.036133135555404164, 0.01121083546173899, 0.025008186611330883, 0.04683062544359902, 0.057028709962817045, 0.026040726434133715, 0.021005011753607805, 0.03539142003585626, 0.036951187695316925, 0.014802990426198257, 0.0022684914985919473, 0.019709958123646513, 0.020332747102266836, 0.017437593122326647, 0.015152923243731327, 0.013466948339448701, 0.02527336878008254, 0.02320173715093994, 0.012861921114401497, 0.00953833515174822, 0.022831210213624185, 0.030682249918407914, 0.017835764974221697, 0.006149669184201446, -0.0003449666720451008, 0.008398850841845398, 0.011689966694076615, 0.012874106289424488, 0.007902140994714616, 0.011197483887403915, 0.012199737876788536, 0.008462621403858388, 0.0026332525063657024, 0.0024334220410269017, 0.004737710375114605, 0.006544656849923313, 0.008653583659649508, 0.011361377975748689, 0.008367783366054891, 0.00866347628980967, 0.008696218311971118, 0.0012426807683038215, 0.005609332575213423, 0.007121182499175465, 0.0026919262083281966, -0.0006989284333056205, -0.004602154737671557, 0.0009410604725424087, -0.0021876249183378892, -0.00036133402362067924, -0.00227652548198726, 0.002215545806595799, 0.005625289658725808, -0.004740437333127179, -0.004443654837457397, -0.004624653808725711, -0.008104723355010147, -0.011552941179021635, -0.008106282711824201, -0.007030811034887387, -0.004519888396626072, -0.0064568224666688625, -0.010792817173285599}
{0.00043666004096980975, -0.0018930314944833404, -0.0011619709594751784, -0.0020959328179170405, -0.002023432003348043, -0.0042461526563034304, -0.0021083704802770564, -0.008506993946356707, -0.002102174587315103, -0.0037874849942348275, -0.003403370582433457, -0.001267499988536191, -0.003531229263156917, 0.012282879720193856, 0.015345121198141406, 0.013344081883224716, 0.0007005934906196552, -0.00006065327641095416, 0.0043562184743922375, 0.0175976882908631, 0.013212739671935467, 0.007815442186410539, 0.013121612387788254, 0.010245910036475295, 0.016140865805166934, 0.008119168227803676, 0.007581860915032435, 0.015189663769474032, 0.01563309877950265, 0.010982238354242724, 0.013542190719035192, 0.02179878403196058, 0.013767646668369028, 0.01627554438285041, 0.010045719042414077, 0.013613151646628156, 0.02425091393662704, 0.026120230288330756, 0.01585818867026143, 0.0251909989272847, 0.026277943315192582, 0.02897665391875765, 0.01669758924605407, 0.01122349035424541, 0.007261872347502874, 0.018866299454796974, 0.02195584164665325, 0.013324144451093835, 0.010901123927517024, 0.023288507550259244, 0.026646770157406862, 0.03203871301723415, 0.024456278403249262, 0.02134138162686885, 0.02810109311019058, 0.03375222759322417, 0.03008199348627473, 0.015571878653722296, 0.024479706471240044, 0.05483366359871552, 0.06543188210481268, 0.03180565518833295, 0.029717809782585203, 0.06255146606479958, 0.07457656817818692, 0.03462475656668482, 0.026239589895658014, 0.06448993019899846, 0.11538967677359095, 0.09200058955498204, 0.05214073255102278, 0.05469063378533397, 0.11812109781486528, 0.13286602755647262, 0.06328124317382652, 0.03814057853529232, 0.09584111244893068, 0.14251539757975057, 0.10349904251539865, 0.02470282685512986, 0.048507957843770676, 0.1321448479171654, 0.12634438836097112, 0.08090320019615245, 0.04357841806920582, 0.0874272455045344, 0.11086073093310685, 0.04546860484995355, 0.08814557345703872, 0.1496264818945692, 0.12664245173611832, 0.06357803175018265, 0.04496360887514618, 0.10085664365997185, 0.12345382404273783, 0.07815531869468341, 0.04172460995443601, 0.07051564009154264, 0.09442465002373368, 0.09352212635697357, 0.03727330341009778, 0.027803430045220245, 0.08807726772836227, 0.1143546856429555, 0.08241130026689027, 0.023054971158467948, 0.043358934780409, 0.09607538155653995, 0.09865316281547087, 0.04212520904610835, 0.024364368920787735, 0.06428473923348539, 0.07317650751138687, 0.035635582273315966, 0.004785176558351284, 0.030863861649043374, 0.05246966816103532, 0.04861852418257619, 0.024857355672706853, 0.022894717836438216, 0.042791464522534996, 0.04622010252413168, 0.024254078418301902, 0.013093784999952349, 0.02348559997125273, 0.04611340632636303, 0.03296076433490928, 0.015462839966266392, 0.008916439832388753, 0.02054408774077045, 0.020852953427014265, 0.018694338205129207, 0.015133501311155173, 0.020397258652765315, 0.01711607731804666, 0.014352692484474277, 0.005795144477039384, 0.0025187612291663634, 0.0047654211568584895, 0.00965485305754835, 0.016361055618804327, 0.01578519452284729, 0.017678227211205655, 0.011856389916101051, 0.011288509407864722, 0.011339246559372046, 0.0028668973282281063, 0.0026323580870337908, 0.006290662807042024, 0.005951518075083201, 0.00360959206807994, 0.010439203917835956, 0.01112294321494732, 0.0004220158092811092, 0.0025117151605784107, 0.01085781968326769, 0.007794806875428228, 0.005555096128401086, -0.003413040523305718, -0.008026364178528488, -0.0027117470075203173, -0.007004022441162591, -0.008602517241560501, -0.0013471326702063954, -0.008979563920195074, -0.003603349120002038, -0.0040300063353984165}
{-0.00020577059464735184, 0.0013131699886171193, -0.002598301026462143, 0.0029974579258547395, -0.003753798489212, -0.0025817413338918667, -0.00516219612575328, -0.008984580484063118, -0.0014461305802445732, -0.0008745624670475367, -0.0011636235126029296, -0.00415156167202432, -0.0007765833240552483, 0.012753134059469533, 0.024163086350060967, 0.019606903535052615, 0.00834170714572589, 6.748074273003435*^-6, 0.014345947019741935, 0.02243381437294641, 0.0235908529628946, 0.010539426033627121, 0.009622741730772882, 0.02457149741237513, 0.01919116161983537, 0.015329954187284141, 0.01475211625760535, 0.018247969936476427, 0.025740788334704553, 0.019341359828384055, 0.013978920191080704, 0.023501715791217025, 0.03132902924103405, 0.020079794482172987, 0.012824411001284314, 0.02182493057854306, 0.030775128905618614, 0.022964552115068294, 0.023915833901005948, 0.025033366543034532, 0.036693972653011865, 0.034152014270332626, 0.02694221581163153, 0.013913644679511845, 0.01217328898615334, 0.03243060876014861, 0.033110859383058286, 0.028849745878222754, 0.016866770631373686, 0.026036003665678424, 0.05090324515370135, 0.05493797967651648, 0.039892944762369306, 0.028158648461764888, 0.03397737583498459, 0.056672322963376584, 0.043515918888372807, 0.026155460937110343, 0.03795242696883622, 0.07961827462365803, 0.08260913162729408, 0.045187163814257136, 0.04758977558361013, 0.09991702926666308, 0.1291182537506563, 0.07286112025419933, 0.04692311828856773, 0.10606145310131809, 0.17463607528536773, 0.1403521154250571, 0.06253896427114986, 0.08446834380534314, 0.18841348484334008, 0.215233625926481, 0.11289610530043478, 0.05864948087059062, 0.16269435138598454, 0.19983013764359456, 0.15219829585561614, 0.04758166196775744, 0.07280226214406085, 0.16301631598384586, 0.22795721528087995, 0.11078653570571173, 0.06303017438766245, 0.13175361046611067, 0.14924580593581968, 0.05951862295402994, 0.12184455157198343, 0.21102206121653797, 0.1737408098973922, 0.08459380307111615, 0.061485059889886035, 0.14396213722184883, 0.16296600988688292, 0.122234475396854, 0.06568362228873714, 0.09074202463640617, 0.14022916797609186, 0.12433387213821938, 0.06915425770832342, 0.03655663943356585, 0.10397891971375096, 0.17892138580064168, 0.11886511269149351, 0.029781505246823624, 0.05123017886121439, 0.12689617644096324, 0.14091250063246868, 0.0667107108930966, 0.032177155301507734, 0.08412462122404676, 0.10704674346053174, 0.05058423079915695, 0.012719139955918503, 0.04194791443822651, 0.07558210322960966, 0.07066973820222319, 0.03799964086846082, 0.03167461162990107, 0.05829842009251739, 0.06157728138001617, 0.0387202436298968, 0.01705314873753155, 0.032561576273970216, 0.05427750967469397, 0.050683371755519895, 0.01911528280443063, 0.014656122417880368, 0.028381797637218535, 0.030850492591683515, 0.02086026489349038, 0.016816436729186826, 0.020626195594937075, 0.025080394223174752, 0.015518272094150286, 0.01008163336537736, 0.005991159805767907, 0.014767808784800687, 0.015547137011890876, 0.025936613741002472, 0.021314446481193263, 0.02139526363113548, 0.021744495020207744, 0.017347342198829243, 0.017901366125568717, 0.009886403385722761, 0.009397115232472053, 0.0021394722087272632, 0.005449701058325247, 0.0071148756134552914, 0.018243687686595497, 0.011104435962150614, 0.0035054581380062734, 0.002413918521598775, 0.013719038427361241, 0.007719473802766726, 0.011830493153068304, 0.006034857793398202, -0.0026390162307823976, -0.006036079487766554, -0.004653329955055551, -0.005056561787781755, -0.003395318541069525, -0.002352542064299713, -0.004418489824470048, -0.0025251093880101537}
{-0.0019296531659559202, 0.0011544673448820588, -0.0002515584765740049, -0.003558339183988764, -0.0017373941825945022, -0.000976602688344247, -0.003324000117928656, -0.004473699575090645, -0.002075051163012347, 0.005447887521775984, 0.0046022340415808926, 0.0034884444894277096, 0.0011301785169829793, 0.0068140000212074114, 0.023737044399239723, 0.02472972504617581, 0.011795654438289472, 0.005893943396344454, 0.01643829773543406, 0.02586947486353001, 0.02277528089517663, 0.005848722983698458, 0.018083730508294836, 0.019884523307200242, 0.026242596628642655, 0.01707821295279823, 0.01772738239595665, 0.029284557793467628, 0.03096647344417634, 0.022784268170877656, 0.018936069166183934, 0.025990533023203533, 0.04372102153925686, 0.03382571902867276, 0.014803427889661786, 0.03127350073148178, 0.04275872973177172, 0.040566004306069325, 0.02952322437611562, 0.029412089216768668, 0.037647467065490235, 0.04159101103452191, 0.0297642250473779, 0.01644485589070285, 0.018204528157275694, 0.03627957308326672, 0.04258124321158416, 0.029357315962701813, 0.02991874417301466, 0.033620474115434396, 0.05548153674546745, 0.06636530814132971, 0.05020187790587705, 0.023279926730264466, 0.02993705303003993, 0.06584717752821623, 0.057795392557420236, 0.023497715039680882, 0.0409760712253584, 0.09840473426122026, 0.10490195524767387, 0.07079176839651724, 0.0657727712856679, 0.12062076985348662, 0.17647703546807028, 0.11092679211406238, 0.061790873677934934, 0.13503154945652265, 0.250312421757266, 0.1927363330931421, 0.11331644927649079, 0.12185935180611941, 0.22890354164013132, 0.249879247075439, 0.1700124124019371, 0.07149956485560979, 0.14160041772910656, 0.262685487878962, 0.1821010935476967, 0.07049031847737162, 0.10501142668096317, 0.20232786681971224, 0.24937263380955071, 0.1546572082191568, 0.07702376409017336, 0.17139149120401764, 0.19925816007537384, 0.07291313629905072, 0.12746519436323012, 0.25380580254744434, 0.21583054800611184, 0.09564826489067269, 0.06673568688382656, 0.14328378694457258, 0.18385381484450591, 0.14846492072402134, 0.07265213129603393, 0.1001440916211199, 0.14803767321467237, 0.16436344480413745, 0.08327095380700485, 0.05212719470123815, 0.11238514749049364, 0.1979153296538999, 0.1328433328060009, 0.04146489543121239, 0.05668236155800856, 0.14245489290216384, 0.15073512322767424, 0.06631086354839213, 0.03664015930200188, 0.08796407055615033, 0.11818197296380203, 0.05465981359023757, 0.015383920521549493, 0.05601937263476536, 0.10262067799824462, 0.09323300712068239, 0.0449426972225605, 0.043282265866374514, 0.0675032948174395, 0.08012975615404258, 0.05614990968502767, 0.019775640493503308, 0.03346694232246564, 0.05652218506584381, 0.05345625077735943, 0.020443753818031873, 0.022691400096254505, 0.030380679735343218, 0.033301767444590166, 0.03678845536787118, 0.03196954327253291, 0.026588917156120818, 0.03398850896847819, 0.025168195590367714, 0.019425234452689382, 0.014742797588446516, 0.019718282395434904, 0.019953912600083213, 0.028676286331118368, 0.025464169183205168, 0.021620331379996437, 0.019900858255239608, 0.02205334857206586, 0.027526472607048616, 0.011549927643481336, 0.008048462598847651, 0.009570129690389293, 0.008832124088320126, 0.0124233494658448, 0.013644288100082308, 0.01256350859516943, 0.001600679324365382, 0.0014268279277145732, 0.01756625047485585, 0.02227062710134351, 0.011993093497466956, 0.00011164833513052945, -0.004261462198917532, 0.00012877864568153945, -0.0016103853703785798, -0.00238268945489276, 0.0003816982439442814, -0.003953176084411349, -0.006092885091356701, -0.011100530817575942}
{-0.009181141000571432, -0.0030954929975827035, -0.00045760436874285756, -0.00020511613131195695, -0.0018805894096570702, -0.0006521788326629557, -0.0003018187544946826, -0.003423187920780417, 0.003394981276274717, 0.009143066031239723, 0.0037598406988480376, 0.004340828601111344, 0.010640383966826168, 0.026377628167267145, 0.029386804524028184, 0.024062762395101314, 0.014294574329371382, 0.004878218320763451, 0.023446564671668387, 0.03282801411699279, 0.02690850880355726, 0.020305705272168913, 0.021912559504020098, 0.03251358184453902, 0.037332929499606815, 0.025118064514365924, 0.029469845332035813, 0.049109219559349625, 0.045587039573634955, 0.03745195246186918, 0.035437654663579066, 0.03584159252210236, 0.04902007451590247, 0.03353176321452561, 0.02475710842573125, 0.03417080251066608, 0.04167820141422392, 0.047646289734311044, 0.03795904493472443, 0.047281196384827834, 0.04710021667660204, 0.04525058603665366, 0.029520846905952306, 0.02277506023546732, 0.028138813012144742, 0.037112123647159316, 0.03493080866870818, 0.039665543599184803, 0.03267537680995854, 0.04981973205477634, 0.07440117454372949, 0.07559752053531496, 0.04953760161585283, 0.028745581077771972, 0.04768643523995121, 0.0763346152123542, 0.06791905267721143, 0.040531706656075514, 0.05780752119906328, 0.10777643112212489, 0.11043441650319968, 0.07922195425678047, 0.06710935897752975, 0.13769061707797126, 0.15226893124836866, 0.11958298157652725, 0.07558313468802635, 0.14713494446826816, 0.25761018780254397, 0.23793481509799563, 0.12078716715124763, 0.1336464423373078, 0.25660153992383516, 0.2900794662795555, 0.16822558747258737, 0.08723135816645439, 0.16667367901643998, 0.22694849252926216, 0.19411980146854257, 0.08150615817628815, 0.12883997728973345, 0.25465550962965156, 0.2854345599676882, 0.15441746406497192, 0.07052890985158794, 0.17611013592331098, 0.20868874135501805, 0.0710095360159937, 0.1353838788095072, 0.27173681307427294, 0.23667364623562476, 0.10860793052572623, 0.07348266944641468, 0.15387570629856528, 0.17919632152769197, 0.14554379276428928, 0.07899546927973823, 0.11020722332152652, 0.16654196404019073, 0.18361222543572212, 0.09220049544354021, 0.05849324041626888, 0.14107859568983847, 0.2055797124747969, 0.16961979498480184, 0.05115991899348925, 0.07813903636135441, 0.1603403669299041, 0.14327559560477293, 0.06456006956421646, 0.046435608321786545, 0.10327125791101285, 0.11529161113621092, 0.0611686045958317, 0.0242665624549882, 0.05972409552213495, 0.12000061022126332, 0.09443160024733674, 0.049418934252821727, 0.048902064268042174, 0.07763737982706487, 0.0887312218577819, 0.059926118380666235, 0.038996301907298275, 0.048481014036136694, 0.07069619913179959, 0.0593626233213969, 0.029264019800725682, 0.029982674153631664, 0.04213078687465911, 0.03784955355647312, 0.03939778531968216, 0.028800216883527043, 0.03195102827557794, 0.04128686628833691, 0.03418013038996943, 0.02367153776220429, 0.02135691191022253, 0.027058129571871224, 0.021741315486424793, 0.042847964074489805, 0.040705979223531114, 0.03183634448449804, 0.026962379897978835, 0.03281707168235441, 0.03480315668404546, 0.016124623521182935, 0.014024887365573998, 0.01350078627469858, 0.01844358226599608, 0.0168021233102476, 0.024431812385191577, 0.015832032112262154, 0.0000935203301316651, -0.00037214852923216383, 0.01859287400660546, 0.014304418877420226, 0.008586528194021838, 0.005779776025040878, -0.00027533800600224295, -0.0053212193551696214, -0.0040369940694486035, 0.0030720954971824315, 0.00045624215042850986, 0.002829407841664934, -0.0013003122069599692, -0.004306093950135895}
{-0.003636795245767803, -0.007092682055616917, -0.004174181603498895, -0.004933405903863398, -0.00322813268305565, -0.00863880047816323, 0.0020360457835285647, -0.003710476455603955, -0.00026131553628033153, 0.009379595452218989, 0.0039069791694723265, 0.00436457189713321, 0.012695109716989509, 0.025526201314722136, 0.04053930547064355, 0.030172272998038284, 0.004596686115596731, 0.00973495981581873, 0.03400870138029795, 0.04683640459752886, 0.03251848119403712, 0.030016678106207326, 0.03133810851468429, 0.04486161239108951, 0.03359178332699415, 0.019515412401271148, 0.025193708206512393, 0.046974493497650274, 0.04145436202468341, 0.04635685344030521, 0.038727787704248534, 0.04375680540008581, 0.049146850105031184, 0.03743678777005968, 0.02435203664547359, 0.046719855729339434, 0.05202133529337612, 0.055271528907169694, 0.04463618247630178, 0.06060656974042246, 0.06327232363136186, 0.058560530991605894, 0.039883185083537415, 0.031417863803429286, 0.03310196671783787, 0.04202060805606529, 0.05298376034815819, 0.04702967727366003, 0.04206971070958554, 0.04421618350509908, 0.07102937328481074, 0.07743180181806568, 0.0507997976170471, 0.027498213977956036, 0.05164677079985314, 0.08406910970734469, 0.08507975579707855, 0.04731905592337932, 0.06942811799361193, 0.1277439354919041, 0.12381981998300005, 0.07360184574882242, 0.08252590231546689, 0.15296334259033176, 0.179662130904214, 0.11213811402489976, 0.07402217134835264, 0.16674370337301728, 0.2659126432575862, 0.2177999217851524, 0.1462896716507571, 0.1560018771015767, 0.2767723415727025, 0.29091260536649405, 0.18244990888005153, 0.10262753160999077, 0.19543322010656594, 0.2930226802325992, 0.19776725730176145, 0.07672045587104824, 0.16704650108448832, 0.2688897648058832, 0.3163930031995492, 0.14835425282847423, 0.06985648531457625, 0.21213155607338813, 0.20840450890286016, 0.08124420551984865, 0.17395880975803818, 0.31034549668645206, 0.2614629404337355, 0.11795869102051895, 0.08571260423157956, 0.16304738866798807, 0.23673828058003313, 0.16408973980558558, 0.08000035964312321, 0.1196471195753718, 0.1733305132119295, 0.19767988840007866, 0.0953156429650141, 0.07027240383748504, 0.16313312716493297, 0.21182872341862224, 0.14765707262478603, 0.05925504693616661, 0.11431871136212254, 0.1749168721935355, 0.16544319180685638, 0.07486891704196795, 0.05476912219001228, 0.10662687594933022, 0.1546711341932385, 0.07265260909023566, 0.028722407369382953, 0.06569259986547783, 0.12007388573418495, 0.09108921351725993, 0.05685133221898689, 0.04822453896403203, 0.08489687894536677, 0.09895442864817064, 0.06161018876300288, 0.03566197894378885, 0.06757640355350011, 0.08065182362561406, 0.06262827605781497, 0.03766448483708605, 0.03471318875918748, 0.04354443690079764, 0.038844292638811076, 0.03226216755330843, 0.030654777468055693, 0.044278568401297014, 0.04983833086148758, 0.03036213215172178, 0.023178435963560833, 0.02337705765491375, 0.022985415942548843, 0.032931331934915584, 0.037400558635202724, 0.039377023924386384, 0.03296082205491625, 0.03358394790674816, 0.032916160263771616, 0.0231227057154026, 0.017569068872670804, 0.014895858765443679, 0.021352632497945653, 0.007826808524880682, 0.030602784059414342, 0.02713707770708597, 0.017548630414155383, 0.001078867770670976, 0.006894229244437386, 0.024474199878013914, 0.02210905885229257, 0.008439344491524736, 0.001783774256088877, 0.001975965470688887, 0.0009407416632900604, -0.002277974298951575, -0.005013344698816862, -0.007878991519902751, -0.004049809490307223, -0.0036962366067256392, -0.009764271571383322}
{-0.008326690777974488, -0.0073041358975806485, -0.002688340006922103, -0.007528986263703983, -0.0062831601169746265, -0.004104297727626926, 0.003795637493831847, 0.002325894773482271, 0.012380083728321167, 0.008182434780544123, 0.0011452266522370164, 0.007884560007525989, 0.012747005174540388, 0.03167261739846518, 0.04070821975921486, 0.034717635625174166, 0.012790989846206084, 0.012852574506048887, 0.0409764476842058, 0.04345922709129754, 0.03138211452814745, 0.017608633598570317, 0.02632552034323673, 0.0353728970467123, 0.03198511862153815, 0.016215441581402843, 0.02381846586943836, 0.03777849544875864, 0.049683132468716536, 0.02859215096911962, 0.021359236837367686, 0.04140118301745205, 0.039228508910603144, 0.022261432620008237, 0.017003168470396627, 0.033765713006745954, 0.05374153287289799, 0.04482797299539614, 0.04292589836556882, 0.06295803805451956, 0.066454523820686, 0.05048130495511405, 0.03018055981218258, 0.020832807417751613, 0.037885857439465695, 0.042545928315770046, 0.060033580437467864, 0.04340889444657289, 0.041761104521471186, 0.0462361438976275, 0.06022170813243963, 0.07394193979571895, 0.05134001269657383, 0.03136847472824898, 0.05963318784406553, 0.0837852769339803, 0.08262006897762508, 0.044159727159723085, 0.06937535421968864, 0.13816449745589612, 0.11949090391408124, 0.06779224872556545, 0.07687266204861538, 0.14221762094733828, 0.19467475840293216, 0.11543400767770261, 0.0632283525935363, 0.1562186814411184, 0.2790769902542293, 0.2581746383850122, 0.11905615546616403, 0.17255776148513496, 0.30217960547157946, 0.3034776617417798, 0.16268700983284368, 0.11817279381039723, 0.2232548974324625, 0.284194386850227, 0.22885485856044735, 0.07532104039668995, 0.16851751105580498, 0.2909122762548363, 0.3334090292302, 0.16151736469909903, 0.09070521708171216, 0.26883820768517425, 0.2174873106713055, 0.07677549262882569, 0.20166297462231322, 0.3324901013901935, 0.2837791102888013, 0.13095492074383144, 0.08497041543044445, 0.17337129492133924, 0.23815848440035953, 0.18999766419616526, 0.0936165095395606, 0.1116968401474768, 0.19716088319452213, 0.1959084862965328, 0.08875984101117312, 0.07001558818197917, 0.16524238426494356, 0.2313325520906675, 0.13870192199987758, 0.05488162875808336, 0.13703727310349306, 0.201277846056645, 0.16882484249011814, 0.06547418031595902, 0.05932282706564784, 0.13576703202086826, 0.14788420187970772, 0.071311616335137, 0.028265328252837073, 0.07001477148719297, 0.11073580953866585, 0.1079069769848271, 0.040989683695109885, 0.04731787731019681, 0.08772214921890595, 0.10053444911140604, 0.052507405349736115, 0.025005145461940333, 0.05067630954785049, 0.08465043467756461, 0.06022961685961445, 0.03413963977823386, 0.03221122245113861, 0.04539527373562269, 0.043988200040801555, 0.02562047658958935, 0.020536910341358145, 0.02645512928745774, 0.0395188604160513, 0.02097472130400729, 0.015978141180759617, 0.016558445802982314, 0.018751462170374388, 0.028997446320275424, 0.03222747560109658, 0.03082762284758279, 0.027868332439545347, 0.016173083729074618, 0.02394105139282423, 0.020791572482757606, 0.009069088639706107, 0.009222308334170835, 0.01179649366112214, 0.009263793941868572, 0.017349022079099632, 0.02549090194825704, 0.012062326869293715, 0.0018004291624946372, 0.0050609336014643905, 0.020586602176915325, 0.020664172760891216, 0.008299657715551231, 0.0020432967175750792, -0.00209570112831431, 0.0011703385913866787, 0.0024643898972289777, -0.0022630838237990177, -0.006293236795583403, -0.008792056637360414, -0.010476940024354026, -0.0031912784949905083}
{-0.005419521462735407, -0.006406329140395661, -0.007812611708337906, -0.01056225560313485, -0.0032892327490454797, -0.004097408408655846, 0.0004653787699529972, 0.002711151254044991, 0.007429992784982457, 0.009724634921783992, 0.0001155622185405144, 0.006506896200062231, 0.01238100812851779, 0.04074639126355796, 0.0460968593907089, 0.037290543303673415, 0.011368113799115226, 0.01298728554279499, 0.03556974464198466, 0.039643681395590886, 0.027787994826283746, 0.010889264235073385, 0.01985373862348367, 0.0282475462842451, 0.030753111523149912, 0.012360474483721778, 0.012560084753192716, 0.03316233938390341, 0.031048967902276965, 0.017017274109547467, 0.016953039954497512, 0.02762381756917784, 0.03156732336702919, 0.016112930925919453, 0.017091962468301792, 0.026590210669935957, 0.05188198869915447, 0.04133380291075683, 0.0364529898808723, 0.055143633770932926, 0.057040206241754446, 0.05217013375209665, 0.01784321515808874, 0.011517384821418477, 0.019934655912426363, 0.04226268552146991, 0.050499402163430386, 0.03827613597400756, 0.016047549853176732, 0.045031846570049466, 0.05236670458024985, 0.07211624359268304, 0.041254064721539106, 0.02075852868236772, 0.044944649994032554, 0.08890682943455713, 0.07634286572576758, 0.03986664961017893, 0.07745944136025129, 0.14489689195493477, 0.1285724810308171, 0.06333225993989791, 0.06670223257315397, 0.18616429719953215, 0.21368210139862154, 0.1155267179386367, 0.07400487734959543, 0.20036544756574337, 0.2792965247820699, 0.26329636576387355, 0.15111554837544403, 0.18807697228354112, 0.2995300176876285, 0.3176364712694968, 0.1870443130189171, 0.12886213013670555, 0.2433945625181314, 0.3128017014138587, 0.22325977267815011, 0.08146068211799068, 0.18058914310563345, 0.3168701487438654, 0.33263213665935376, 0.16232654946670963, 0.0999444551557396, 0.246116160730859, 0.24552389515522827, 0.09412359080081313, 0.2261579491677752, 0.36402996534674403, 0.2826441101776891, 0.11480088178324233, 0.10941568142708023, 0.19970493666277833, 0.24815862711566955, 0.19295885063630924, 0.11486929306551842, 0.13030294724097816, 0.20046320012408136, 0.1880777509056381, 0.09192480109846217, 0.07733789488729707, 0.19207145825486852, 0.24232525461117232, 0.13107106827371476, 0.05560743596294425, 0.12747396212030943, 0.21063059375312668, 0.1724537120174153, 0.07871671937129035, 0.06644245068282735, 0.15077581207784146, 0.15029611552904532, 0.07007971584385127, 0.01811892194159139, 0.07908502938440037, 0.11441354258695532, 0.09216016203797747, 0.04323757892267657, 0.04461182384494297, 0.08355287246064433, 0.10032381901194287, 0.04106506193112735, 0.02212888530310478, 0.055221261427233666, 0.07708482288459048, 0.0537558722404859, 0.0209733187707377, 0.024221206115680266, 0.041244302687718976, 0.03398579485647579, 0.023095389378834316, 0.016432045318435777, 0.026772167336586182, 0.030643733601631706, 0.02075016825703495, 0.01428209876736988, 0.01713664042349864, 0.019481561021010438, 0.029724551039615747, 0.033060831158050474, 0.030057158803074035, 0.024235121556544302, 0.01903384002624582, 0.020266590237564473, 0.021345004740238472, 0.010854758895340225, 0.008554395332867198, 0.009512854629144677, 0.00865863895494248, 0.017371483541301327, 0.035412513631299505, 0.018137748276230617, 0.0009079816344874331, 0.005812446539156814, 0.040686270133506695, 0.019720661978308917, 0.010534163962174346, -0.00019396442413251733, -0.0002540324207810042, 0.006420956606336108, 0.0007065807710777193, -0.0015960302467934962, -0.0057758824587412615, -0.006743356968768714, -0.00711508386716629, -0.010282485365985259}
{-0.007737504434902875, -0.006038810476560148, -0.005640986763045919, -0.007655785761594321, -0.0019462076789596282, -0.0022025543875956585, -0.002301064917062157, -0.0015043750961105593, 0.01163550628172105, 0.012252142729623553, 0.00542478301082609, 0.015230187493547839, 0.019852233512592268, 0.04219499335178502, 0.0511013055579162, 0.030562292346880664, 0.004715506267960769, 0.019672957714811954, 0.04350812834238322, 0.03854200327939501, 0.022356211549787338, 0.011847194885424725, 0.021750445013899694, 0.036120199746716, 0.025858825978884187, 0.011929016543685441, 0.008011059750270812, 0.037909758390061894, 0.04147332976270658, 0.012677000891372619, 0.018942436258028415, 0.037582630921316335, 0.03698043427315132, 0.013356714831196609, 0.008817758985888071, 0.037926112787863155, 0.04339029576116152, 0.03512990549344355, 0.03122999456508778, 0.04744688422078233, 0.05594768567308551, 0.03982874213513245, 0.01358247123257147, 0.010012391451765797, 0.016789556473140115, 0.034007071353878635, 0.0454967728877295, 0.03415817374325697, 0.030652414136768776, 0.03298307399005997, 0.07286528425136043, 0.07817110275824239, 0.046877773650586485, 0.02950140686756364, 0.056468086868871704, 0.08433729377271734, 0.0639790001159568, 0.036030247456985, 0.08803937769735379, 0.13046393284632327, 0.13096160738467483, 0.06506589615044618, 0.11301553208070697, 0.1887279957014667, 0.19395433793039835, 0.09839181188176405, 0.07921227405962086, 0.21092195836021083, 0.3059582519111109, 0.23997091568869713, 0.13917439994332828, 0.23211354748407115, 0.30627237865302825, 0.34344455716520034, 0.20401978629141937, 0.1460614467734183, 0.26579270568611857, 0.35687785142300393, 0.23376330093339048, 0.10456876461813908, 0.20635696144750848, 0.33245321902715597, 0.30078784606533737, 0.17447422151275338, 0.11285342068171392, 0.29444722410260327, 0.22669916484715552, 0.08665785634219846, 0.2449127155152872, 0.3292826508850516, 0.27185812847385843, 0.12140093231618404, 0.11186877828912987, 0.2144273555978222, 0.2490040735035582, 0.17787302171222508, 0.1099740851858575, 0.1367969720862482, 0.19856163893984938, 0.20267325938715974, 0.09271982905169562, 0.08772900459972885, 0.2022619881342816, 0.24872174508456923, 0.14640823061836045, 0.05812570386366214, 0.1485974258620849, 0.2316637663434393, 0.16423211340893656, 0.06760874742778136, 0.09613823392802025, 0.15597795843098516, 0.15622934429593505, 0.0706244145569577, 0.028235674295363285, 0.09788211658400499, 0.1338516911181467, 0.10191740057098134, 0.0473929572083671, 0.05861607586392338, 0.09983744769072284, 0.08196206513221646, 0.04217388338278287, 0.020591720008685064, 0.05895740112021425, 0.08001002214607891, 0.05210365458981536, 0.02178061282431743, 0.020276727833639457, 0.03813217224792898, 0.042609844579505146, 0.025287816069783347, 0.020896462998431946, 0.034859769766281745, 0.03726202622395356, 0.0262482576648686, 0.011223702616896473, 0.012657605646980121, 0.021768764028153777, 0.024899329254770237, 0.03199768813142307, 0.03128328133412083, 0.02150975487689054, 0.020399967900794992, 0.023124710026198272, 0.010310776053292801, 0.004439571458351744, 0.008099220007981228, 0.013060963429987762, 0.0049339149992692465, 0.026682114325536674, 0.04165446522090895, 0.020096097144613714, 0.0021922363427374705, 0.020131418581486968, 0.03711579317396051, 0.029382256095605776, 0.006519948372603792, 0.0015554134137186941, 0.0032408425852647783, 0.0031735416743772947, 0.006903686514475696, 0.002020002004511055, -0.004354722886598719, -0.006584804967217547, -0.006764802272693094, -0.008696007719770919}
{-0.0024289371905031054, -0.010007225967630734, -0.004688685378681049, -0.003975772016354414, 0.0005220239960539485, -0.00011208116312134064, -0.0031114968448267147, -0.00044365428262868253, 0.0009003666993357669, 0.010283738090991378, 0.009901954680608789, 0.004980283542340999, 0.013274209648404875, 0.033250903366314616, 0.049049695616513456, 0.032438034137277846, 0.008616337104029495, 0.006985646935911591, 0.043729813853462446, 0.04200837642113876, 0.018730101097663134, 0.008793319278035092, 0.02304998127580221, 0.04859218961208932, 0.027383889958147504, 0.007805980656584129, 0.016604370656023063, 0.04221075080600256, 0.03610781093916237, 0.009182449856530212, 0.020884512536924364, 0.03233042730915467, 0.04325185507201858, 0.004653839815638854, 0.016820687039100515, 0.029271106076870963, 0.04047235190372414, 0.03468514160582576, 0.031270858156588185, 0.04737700233586322, 0.05809469669823847, 0.034334323237201037, 0.007622037242251058, 0.003972827660351487, 0.032410191664053435, 0.05186262816931757, 0.0359669928908005, 0.025618070068565688, 0.02776139472120344, 0.04308631217636112, 0.06403021459155953, 0.07366098023478994, 0.026733621053797826, 0.03196869286833104, 0.06215578318502488, 0.08840638064187553, 0.06468234844237439, 0.0330795011521217, 0.08630966547401872, 0.14205866117980875, 0.11136510998410137, 0.06617864958677307, 0.08928355138361667, 0.19458054715236356, 0.18482420817131645, 0.09119044559309317, 0.08499399889178004, 0.2239462361358704, 0.26842267460542274, 0.23018186377843236, 0.15127214969048242, 0.2666319626384923, 0.3614439134877089, 0.33211130050756243, 0.18087897508734607, 0.17268317632499214, 0.3141917981302945, 0.3497988963121237, 0.20281913953891012, 0.09259096112312205, 0.23698715884562283, 0.3475126892707272, 0.3230524229083147, 0.1467328481909942, 0.12579320046252845, 0.3212264223305895, 0.1727229459685771, 0.09735711799687417, 0.2165377851575299, 0.3349989795373687, 0.23114673210008246, 0.09358906526989114, 0.14164646417907784, 0.23684582462595277, 0.2625884129494233, 0.17535507893336552, 0.10847854712856073, 0.1487322205767583, 0.22720199352435247, 0.20551790732621467, 0.0916895889930999, 0.09022610477027915, 0.19540524435139883, 0.2101648573927872, 0.12425866479808358, 0.04183301785319693, 0.14949522496421175, 0.20282861267689803, 0.15354960984432514, 0.05607748412173521, 0.09734011316406557, 0.15657697920142472, 0.1381243699217386, 0.05556905235985986, 0.025895010035256034, 0.09190174898259651, 0.12300446447784341, 0.08790136151827499, 0.044249351814515794, 0.05987235906020879, 0.09598793453324383, 0.0926021625885966, 0.03715974110364644, 0.018982061414327137, 0.06118006289193186, 0.07367631278154042, 0.04615447357471836, 0.01853478489365322, 0.021300483767396915, 0.03932874512436231, 0.03667438048544009, 0.024728190367555337, 0.020305347131310846, 0.03409527327792493, 0.03152249392265212, 0.017877184353654086, 0.00959395483200679, 0.015446494571711293, 0.02317680425750643, 0.025680533124344422, 0.029385456629574883, 0.032114302334660484, 0.023739832207300738, 0.019368168155677424, 0.02064806289768062, 0.024066557448667952, 0.005949350143636033, 0.008281787071975353, 0.0038300388391567563, 0.009065637401673637, 0.016018559675498097, 0.03548803273162709, 0.011786677068386337, 0.00024552255272402657, 0.029774227051310387, 0.040579309689439985, 0.030335290820943963, 0.014586517999723625, -0.00018129611130651843, 0.003401351904481735, 0.007075945493964391, -0.0001881748721771308, -0.005984047241296842, -0.005705566228845061, -0.009602761471162524, -0.0051677783967973, -0.00649202891193937}
{-0.0075503122158662415, -0.006935339399663641, -0.007595663407846618, -0.006425982515292701, -0.003668743031085917, 0.0015617056473170602, -0.0006426089990910549, -0.0026343681764861328, 0.01307325781609819, 0.01428623025150884, 0.008879269770601186, 0.002877535364473142, 0.0028472157007358614, 0.025563714578133702, 0.029500248226008347, 0.02610890510213474, 0.002704060782943617, 0.015639971722930007, 0.028563063103970342, 0.03484731293533946, 0.012540578543577615, 0.009315813701646719, 0.017272722487010637, 0.02797121447064597, 0.02710876631929565, 0.009627003409372994, 0.017827044090443903, 0.03853784361389512, 0.034514364970819306, 0.00889401623090865, 0.013600202106605556, 0.025922802047447315, 0.035170467379791674, 0.004842221473759528, 0.009419108333330222, 0.03602978967044248, 0.041423972721135564, 0.02903178903477528, 0.02250795158829136, 0.037449935070170304, 0.03540545011316281, 0.03289364994940025, 0.010228049821928405, 0.0022113260753341595, 0.023291800701023373, 0.0383339782265327, 0.04131798348981461, 0.01856578215841016, 0.019506676574140673, 0.03914798799054673, 0.07816737573739066, 0.07440399032193852, 0.03255160531874783, 0.025458819979019897, 0.06371394148401865, 0.07512636053498689, 0.053111051505936854, 0.019313995917283257, 0.08575467318999508, 0.1256897208262086, 0.10102574212069777, 0.05712280177619003, 0.11298576933036661, 0.1972021976949634, 0.16708264107980797, 0.07651580946781086, 0.08852192690314278, 0.24536751598581688, 0.2617745969979379, 0.20592619336230314, 0.11801300063694282, 0.27352323524212274, 0.3547975512260342, 0.31918321077931777, 0.14539308844623808, 0.18631138630166635, 0.2624131397201866, 0.31252061998229036, 0.17029571897008286, 0.0728973519488815, 0.26319476052104107, 0.31391146175059736, 0.26862535293234224, 0.11320370643704182, 0.12443469818864787, 0.30220393347086233, 0.13039978940337033, 0.0928928980060105, 0.2324562617518126, 0.3143266462326233, 0.22382693017875743, 0.06635542839030051, 0.11526053204326593, 0.218568325156432, 0.24369113060276007, 0.18106978513429217, 0.09416928815603665, 0.1592433825032613, 0.21844588060095205, 0.1986998289582379, 0.061913748696997534, 0.08156386357859677, 0.18181610200606807, 0.20730311323774656, 0.09696848515463391, 0.0320971199523335, 0.12490927872172954, 0.2009601158257827, 0.1147946058242825, 0.04507265766928244, 0.08568332299911688, 0.1445899384714522, 0.12017544180480713, 0.03452984303972116, 0.029255998331424372, 0.09708773188041438, 0.1424808485382784, 0.10288660675393196, 0.03639243030236783, 0.05433443622964104, 0.10145937073695893, 0.08559520130646703, 0.025781970374163275, 0.016144768273703508, 0.05615173013379503, 0.064667898435691, 0.04119203955995754, 0.01480810502287535, 0.021392083111171828, 0.03904984721880067, 0.038122836111486466, 0.029955428113305402, 0.020692179601378397, 0.03002504495738771, 0.027313949522600328, 0.012624370982329618, 0.005538613678598275, 0.009070820702372192, 0.01760998801307522, 0.0238453465632422, 0.029390776317415886, 0.02915965223843702, 0.017356872441168028, 0.017711885407530006, 0.024322449468699353, 0.01969034893932946, 0.004621173291236777, 0.004511457190280784, 0.0006256703556212497, 0.005566860500328415, 0.019958655854180368, 0.0205641170543988, 0.007761355510490346, -0.0011494787830169098, 0.021524343043098394, 0.0468353645404013, 0.022400621503162174, 0.013706465674279585, 0.0033231908126721797, 0.0023056267991166694, 0.00024527926373098187, -0.007256277385940037, -0.005814672685193048, -0.004640996951857986, -0.0068361413544928955, -0.005037855857505565, -0.007390757073125197}
{-0.010054659209466459, -0.007658889983896243, -0.009214494884369352, -0.005824363844397129, -0.0012033695505579717, -0.000042139842604772045, -0.00673826172458445, 0.000059417177318495204, 0.0061817249007737485, 0.007867486762393556, 0.010693992656033217, 0.004192682201321393, 0.010691114051629135, 0.01946925292248875, 0.03589901951945956, 0.020540908456317782, -0.0007452606518518919, 0.005985503251498981, 0.031497358358928466, 0.02500357225513606, 0.00982232859111971, 0.010345722510696573, 0.02275134617001967, 0.023150492356185784, 0.012230443963387905, 0.0031150558731752546, 0.03407137637380574, 0.027024573557248813, 0.024741738018644995, 0.001990781287071978, 0.01757556683721446, 0.04167591212824327, 0.017882156992304644, 0.0016408221300601893, 0.019928024256959945, 0.03744323490636342, 0.03219113746963759, 0.021486838559594254, 0.02008580573452822, 0.04414980494345856, 0.04771401334554411, 0.028374554943893397, 0.012254799420112011, 0.009419992305694706, 0.02314402839487613, 0.04304263127228433, 0.031018220907916928, 0.01655647892978493, 0.01174897172068644, 0.05482426681198807, 0.0679205767836023, 0.06652221581821326, 0.01695404440272675, 0.02467616894198811, 0.05999458645461182, 0.07702192789486736, 0.03645333296164402, 0.021223707272813603, 0.06435859307641391, 0.11108158976680069, 0.09934440602089095, 0.05092261380320236, 0.10483198244066178, 0.1799757731008145, 0.1525610130311616, 0.06144024128580665, 0.10384319630901269, 0.26870897676635597, 0.26568181840232974, 0.18368760175497267, 0.10103015370584237, 0.23531928651778306, 0.3286002836327979, 0.23766916954311318, 0.12787824391748825, 0.1712121179410603, 0.24438042251717623, 0.28724664818611645, 0.12163658080367445, 0.07710835526478166, 0.23205960194650793, 0.2822842646413826, 0.23412273990225266, 0.07884424214020613, 0.13096496276844827, 0.29190754927743845, 0.0890448564733474, 0.07733922618492282, 0.23119124512167444, 0.25494347521408056, 0.17978147175364662, 0.042575407121185606, 0.1048170448862483, 0.1738273357433042, 0.18324840312594567, 0.14570222638588376, 0.07846315572964052, 0.14084695798773197, 0.20013329058043167, 0.1734409289955526, 0.06573527720739585, 0.08105118822631556, 0.1547183735436975, 0.1761598776711915, 0.07014295197622179, 0.024160672497098974, 0.09649980145537337, 0.13185444861109044, 0.08823513499638878, 0.0321728130136528, 0.08149453905309033, 0.10636454493501954, 0.07601011035594493, 0.015179466966190523, 0.03652588686401541, 0.11673844372489679, 0.12777921796389688, 0.0709410457873837, 0.027592513380534592, 0.06184302638194278, 0.09030985354761788, 0.07935286202052425, 0.023394896434834937, 0.012263036908102615, 0.04247863750956072, 0.041829295426237374, 0.03489911373933197, 0.007076379914990021, 0.01676655475449449, 0.03269200256259589, 0.03883210857855001, 0.02615317812445883, 0.02253225837840557, 0.027066685991782136, 0.03264666271784082, 0.014185018372508964, 0.004332909586072445, 0.010109875771392962, 0.0144598917239956, 0.019339405411290436, 0.0185348147310586, 0.018376682472674585, 0.013059393850884397, 0.02196967249023315, 0.02895888867269355, 0.023641652114529326, 0.00993797705035392, 0.006412335593672713, 0.008510101435850558, 0.004091445516232978, 0.010753877040246829, 0.017068159652317297, -0.0008090770073474675, 0.0073824328538077905, 0.03437590519013301, 0.053341375189199555, 0.03305711597371907, 0.024066628600039615, 0.011736323791266434, 0.006724801701762153, -0.00025165831190894624, -0.005318716735027864, -0.0006496877844681058, -0.0059293147784275834, -0.009043698368156945, -0.005490120896885108, -0.007671243314871901}
{-0.007093087874570084, -0.005403060142829052, -0.009553011390866104, -0.010962674100471121, 0.0031274188085983028, 0.0010969477318273654, 0.003226459968723686, 0.002239721094016347, 0.003384092350232037, 0.001348570649826785, 0.009385780692895406, 0.007967613696084218, 0.008909114491391366, 0.01674844257792517, 0.018695560269023644, 0.008643674802987332, -0.002833469187693868, 0.007177793865701899, 0.013016487470926288, 0.01796817297648485, 0.005693346077423355, 0.010918767652848643, 0.020615546356137687, 0.01896232868811243, 0.011118379007022254, 0.015913689457679663, 0.0225637012037474, 0.02586224103555529, 0.023847694588247845, 0.0030418192885018677, 0.020942322567340858, 0.03657614195526898, 0.02832848638582358, 0.01158799882549125, 0.023757878655157116, 0.04703428393606005, 0.035446767237919126, 0.013959474669734077, 0.011099088016827331, 0.045754464661959995, 0.031195138157024807, 0.024982156824963166, 0.01128457509992475, 0.010538361373538974, 0.03638628058241729, 0.03807166283984197, 0.02906917887411599, 0.013821816841268007, 0.019892522536321355, 0.05282567891832427, 0.06027654678386702, 0.040884314856355006, 0.017038822092059414, 0.029404289568832568, 0.058446383170515925, 0.050233345395970394, 0.026011467865343037, 0.010680597516246943, 0.06063316562375706, 0.0953802064163985, 0.06262143304325478, 0.05088697340466513, 0.09033573804208692, 0.16383616324402267, 0.11255003415449459, 0.05724783268047002, 0.13040937040535444, 0.24199867387023474, 0.2424753381307209, 0.11007306646050052, 0.08652009323881397, 0.22185929828915904, 0.2906652718468507, 0.2202940318832045, 0.1099009713925892, 0.14325362355851892, 0.21248777497745558, 0.24214288225449726, 0.09901563208057818, 0.06748874877119881, 0.203628715261096, 0.25063294086225363, 0.15597116965436827, 0.05771741515117601, 0.12515931669472716, 0.2591363227461486, 0.07804301293957044, 0.09033596682010916, 0.17051166376597554, 0.19604805911009612, 0.11956228350136157, 0.03435475369542916, 0.09255445653294159, 0.17585994573129848, 0.17290893508531632, 0.09127760916317904, 0.0706196493678293, 0.14538409068178137, 0.1790222885468331, 0.14732345697131793, 0.05806549050239833, 0.06330287202065185, 0.12506069621280938, 0.13208359643718415, 0.053347429508029676, 0.026359550667266855, 0.07146575601263902, 0.11162160196758598, 0.06831609804453015, 0.03847425484834978, 0.06452501563499469, 0.08702068443464847, 0.06891851491348767, 0.019206117298249878, 0.05232499283692845, 0.10412075898409395, 0.1028386516636861, 0.06255056365569894, 0.028539333341912748, 0.054358373580184235, 0.08159226868612039, 0.06478135555844734, 0.02487899261511147, 0.013144774662805269, 0.04273048322984753, 0.044695895033555366, 0.024733315648349744, 0.00779323099980794, 0.023637393759709822, 0.035909596204471525, 0.0317806026145472, 0.028622137706228568, 0.02436509991662227, 0.03579881232986233, 0.03504183406764519, 0.016198669160220842, 0.009266600257635878, 0.019025027425695708, 0.0210733851674197, 0.025907915657277476, 0.018805686472127527, 0.022002651341733993, 0.021288703104036192, 0.025794615131495516, 0.032744852055828624, 0.021958820737566984, 0.00791952104805116, 0.006549742035956915, 0.013063884041474813, 0.004606893491852962, 0.010469179514039204, 0.009758866410627268, 0.006185878247101914, 0.011126743410218517, 0.027710667264740464, 0.04593318281845524, 0.033717078558605645, 0.024224345324149608, 0.01426020015722451, 0.0032747976040695815, 0.00041436646107363944, 0.00011114201901602123, -0.0009813097249054864, -0.004972752998257954, -0.004091094381531294, -0.0012544099786090195, -0.007035642276105541}
{-0.008679324596209832, -0.010022899770266842, -0.00015238954822141895, -0.003824226679415509, -0.0031141443220891506, 0.002737990051883976, 0.0032104132624617976, -0.0002128861668144292, -0.0021377188939535425, 0.0001826260272020534, 0.004134929606746391, 0.008489978538420108, 0.0004086979052882314, 0.014942047511329895, 0.011495179533689177, 0.012287340590427166, 0.0010602591477165946, 0.008980691394869915, 0.00762844984163984, 0.01601807178947394, 0.009156498297576284, 0.011118534005610794, 0.019018290594335116, 0.014652470180736472, 0.010631945727080504, 0.02135742697710225, 0.019091960307762293, 0.024595660881067995, 0.025722391086144457, 0.017825234972395944, 0.023426259011350953, 0.030732770187703096, 0.031458545051958206, 0.015627528800498176, 0.030448937168486657, 0.04385811226635494, 0.023998416874774504, 0.013273033436388786, 0.00943886903081466, 0.021966774606143838, 0.03794678565427778, 0.029251224974792805, 0.01243335070013122, 0.017670192712394513, 0.02470777233286677, 0.031349697423726224, 0.020069478537058767, 0.024256759881305996, 0.027078384216563906, 0.04210190317585252, 0.05037265353699839, 0.031878214951913605, 0.019028868543475783, 0.03386449249780919, 0.045084771609184476, 0.04050774301104603, 0.028711074287371564, 0.015597074840211793, 0.05173429062966617, 0.0806728733633933, 0.0732346911729397, 0.05038652407021202, 0.08500037908144051, 0.1078064045204671, 0.09556949505084752, 0.0756666526014823, 0.12446853384540195, 0.21247989811477935, 0.17024065560130092, 0.0958180239243448, 0.08879872657624996, 0.18063143886678984, 0.22231372830287993, 0.16945991196559396, 0.09499880234162567, 0.11554528616708329, 0.17246053477326578, 0.16268385830338322, 0.09602771413614486, 0.08765422655058248, 0.16571981830530796, 0.18217869743226428, 0.1399506753653288, 0.05417346503431409, 0.12142135353767781, 0.18752261480008586, 0.07140951853147331, 0.08354659493983127, 0.1359266522136161, 0.14366327175027893, 0.09879613775625273, 0.03125801841923393, 0.08090799811668455, 0.12827912048379145, 0.12365007649533322, 0.06681284907510912, 0.0598741062758145, 0.10429919866616376, 0.13498307181029257, 0.10001163444756317, 0.04806315880798974, 0.052494468691589455, 0.08849486871068779, 0.08999700725196305, 0.04816699587436776, 0.02008659893603159, 0.06099311454707139, 0.08127507648025586, 0.05000060275993323, 0.027674976314913488, 0.042763767716258345, 0.05664998186015064, 0.047998667369007667, 0.020291121017134473, 0.042465212832896795, 0.087761977510743, 0.08736498080193539, 0.04572545659581902, 0.022632143312426238, 0.04607488903877633, 0.06284420556672504, 0.048449277252278475, 0.022685066258476872, 0.020515754477298892, 0.030914900679665926, 0.030692118334347852, 0.01650212934596304, 0.011407975095553871, 0.02042142120679647, 0.03057819068948229, 0.02123276999690261, 0.023914408968241076, 0.025627511272202315, 0.03481497821713205, 0.03492091555182574, 0.02804099845508142, 0.012742510009252061, 0.015675010207411327, 0.022090343473849788, 0.02426058449143179, 0.016822421050854776, 0.014033668142335157, 0.013300615110548633, 0.013410985558350845, 0.0165904239346122, 0.012201999453517836, 0.011357653267728423, 0.01297348340332198, 0.009670131256017681, 0.00671744176907068, 0.008891021309761356, 0.0047156008333439975, 0.005704059848362723, 0.013620746720128895, 0.028322015717543572, 0.030807980465084057, 0.026213317915308246, 0.01885662260515246, 0.004820454367889689, -0.0027372851770115034, 0.00013913940876698612, 0.0029513819636701128, 0.002548629007694659, -0.006366208781564347, -0.002531263041895048, -0.00618729520524158, -0.0065328753912420184}
{-0.006055675613361639, -0.0008858750580791987, -0.005684558012336916, -0.0018614602016958168, -0.0019219372748047851, -0.004428082456132406, 0.0012808446008669126, -0.0020437159976246814, -0.001005634654008464, 0.0003380602079931104, 0.006258033473128254, -0.0027605283300237665, 0.0002633970500410123, 0.004749936478344287, 0.004495596394902852, -0.0004117356240332952, -0.0000993598006682069, 0.0011430720502236596, 0.010039929557032132, 0.017624856269352344, 0.011678020107759523, 0.01064164754062999, 0.02429577798746843, 0.021943921679982104, 0.017588538079087817, 0.019270079681224225, 0.021591785725003934, 0.02087274282674327, 0.023617062360564683, 0.016600307416780938, 0.02438956253422937, 0.03426758624750863, 0.03036771639358639, 0.027713228857449347, 0.025108499054659582, 0.028813732323734464, 0.028916360987318958, 0.019694542441119546, 0.015574591138457846, 0.022706379399526234, 0.028010789247847633, 0.02569964367839029, 0.023005280142312505, 0.017695524924510393, 0.028504453649188743, 0.02826383843885493, 0.027771460352660884, 0.033667028882916235, 0.03274424856433705, 0.036320296361007726, 0.034673570565806534, 0.04258257951575013, 0.022649747653147752, 0.01666260621786855, 0.03977237578723633, 0.052741399342608575, 0.023024708661831903, 0.021148148650623207, 0.04952442528104383, 0.09049756901450434, 0.06695951703504387, 0.04202686259384224, 0.06303503879744077, 0.10862765187701044, 0.10657325456683073, 0.06832716657185892, 0.09341006966119708, 0.1453389693977316, 0.15248749900488898, 0.11389115229653375, 0.1017359136626465, 0.15468545721940535, 0.2127994027143037, 0.17091642375127666, 0.07409473279995732, 0.10499275549309561, 0.16025753356378108, 0.15325867145742034, 0.08554696167940971, 0.07446216981981253, 0.1540178391619964, 0.17804634659453666, 0.14881028544070302, 0.07481641674198256, 0.1011569966078652, 0.1619684654961728, 0.08232996927103056, 0.059244107805162656, 0.10476723116092104, 0.13437937633918218, 0.11335065681908509, 0.04285811790460804, 0.06141009327279803, 0.09535261320084154, 0.0981081147151507, 0.07129816534740306, 0.037944281390117754, 0.0687085025955324, 0.10384712435049968, 0.07280394148250453, 0.03387582279810339, 0.040705874562427996, 0.08505878052156214, 0.07587771212098025, 0.04211784315871677, 0.017106324663477092, 0.05006304309118739, 0.07982723123312396, 0.051444749894392086, 0.017320941075695782, 0.03356376895174419, 0.05429004258389546, 0.048798306669285085, 0.026366715675787904, 0.03176279332273639, 0.06076769090362733, 0.058225797463572274, 0.041518683667174205, 0.0188130925792662, 0.028199366380163706, 0.04197151290666194, 0.04287550329100303, 0.026886830495910726, 0.017604946452763573, 0.027488303818001082, 0.03394310718103718, 0.028343431752847384, 0.0178961643928783, 0.026485921247101907, 0.023950826655068966, 0.02318675147792674, 0.022154785995615215, 0.023137684925739782, 0.028502915167410506, 0.022986064056120505, 0.02310483165384035, 0.023936666733194445, 0.01466077359572867, 0.02007139163702341, 0.01498365724549043, 0.018200771417003526, 0.013016598584815131, 0.00888786907557082, 0.013541638871503628, 0.015519449983167136, 0.014130455043763658, 0.02136283442779071, 0.012670636582448592, 0.00973448032864102, 0.001627515837323844, 0.004617915897459011, 0.004465343712561222, 0.004772207111672146, 0.005857292194478812, 0.011418834810569538, 0.0046469440552875645, 0.008751798542246728, 0.006566706686137893, 0.005073643435926723, 0.002129689549042959, -0.004542003611662839, -0.0046455737601557336, -0.007790242742525684, -0.006137980838831042, -0.007844844329179838, 0.000981327704514335, 0.0006467790113798054}
{-0.005050158738157621, -0.0015930618177799787, -0.0038791597790198643, -0.004774810237201709, -0.00019327631166167253, -0.003409576164642277, 0.00011062726938938653, -0.0038511769897804074, 0.0008169846690014859, -0.004304696186463158, 0.0026974397143127832, -0.0022623940064628984, 0.0023869076360755006, 0.011149318916191345, -0.0050070675694557365, 0.004188108390690976, -0.0010772550415358753, 0.00874240004088978, 0.019826513594454774, 0.025522903624334993, 0.015010978472610622, 0.018080689262323254, 0.025097206388622048, 0.02831454163619084, 0.0222161943953448, 0.024193842957054814, 0.027281112302203717, 0.02871053610766187, 0.027539446526560533, 0.017344284462624968, 0.03150875194928007, 0.04159413679985799, 0.031511046711927795, 0.0306967558655575, 0.025503765231755272, 0.03471398816870455, 0.03379305980788233, 0.030844990507263886, 0.03192267380832735, 0.034606933133876895, 0.034013006689731416, 0.03530506227136185, 0.030431115337486797, 0.027980086940307014, 0.03259217360017472, 0.0402163085346333, 0.038440516445618945, 0.035754310172447096, 0.03704078002576651, 0.04285898503149301, 0.03545358625167038, 0.0270027969055993, 0.022026482331954367, 0.02080618725055441, 0.036891779573959435, 0.035925511378699745, 0.029750829259884412, 0.030418002883368503, 0.0575184564940084, 0.07575795601790247, 0.06622191886530039, 0.03233666549975312, 0.06295263479780042, 0.09681693324295382, 0.07279238069323345, 0.04494517263663263, 0.05502661476857761, 0.13021595729952162, 0.13659367949133588, 0.09505285433384564, 0.08145383676165113, 0.14955661747893892, 0.1486056584985468, 0.12913393338495144, 0.07287730741335277, 0.10469576538237979, 0.1659812739616605, 0.147779387506949, 0.07904699539479151, 0.0555746497306256, 0.18626902598597767, 0.1758143358616441, 0.14871911788991557, 0.07561969991876494, 0.08007242887947542, 0.13078426591947756, 0.09837899332554545, 0.06999511771847035, 0.09875050850812857, 0.11636718181883679, 0.10257857342469756, 0.044302427730609176, 0.04429104767916497, 0.08856300934271062, 0.08068436486256825, 0.04510582566893489, 0.024963078423519407, 0.050113409716582485, 0.06789346583750794, 0.04468895072771313, 0.020087023975454955, 0.03484287937375486, 0.07188524996782364, 0.062670608529755, 0.038258059747085155, 0.023590955062694992, 0.0630301867182752, 0.0737488758977068, 0.05041564686065228, 0.023820080751105324, 0.02660517101878164, 0.051441348502117866, 0.041356617625609396, 0.0212144071772735, 0.015548245594401967, 0.0394287649202731, 0.04628684431697569, 0.030856695478848898, 0.019518785947042504, 0.025536727264629886, 0.04088465442452285, 0.04842460614409597, 0.04126305106450738, 0.03532637944728802, 0.0424917534714758, 0.041530599617370455, 0.033049962531237605, 0.02827787996662275, 0.027385951637445897, 0.03311973101895238, 0.023631323767775134, 0.02529484245069917, 0.02282174573344171, 0.02870385246721694, 0.03181894541254954, 0.020096291623972577, 0.02441889069061721, 0.023924153958610653, 0.024235135687108555, 0.015584232837907108, 0.026648951314919157, 0.01957869436750478, 0.02005157706714699, 0.021481901856948114, 0.021244074371305634, 0.019925088552252317, 0.020229667840962258, 0.015315452838434135, 0.007233692715672438, 0.005164950690771811, 0.012618164913792593, 0.009622280850413546, 0.0030493295616836184, 0.0011637098240392149, 0.001966387063669803, 0.0011183397871182786, 0.0041374998497686125, 0.0071138654445992875, 0.003948366359983763, -0.001181091415833659, -0.003014549809160067, -0.002525003816804196, -0.0025158675800615355, -0.00012211560968636184, 0.0009466626068979884, -0.0002145300104935291, 0.0017354854007031236}
{-0.0008886731747219478, -0.007824904382659347, -0.005318510896545505, -0.005723408981808805, -0.006544742054440771, -0.00562931396596015, -0.0007917524961896208, -0.002919084018735771, -0.0006233737866522537, 0.002605649703136178, -0.001980687232257689, -0.00322643691341691, 0.00493262519556768, 0.006239702643743822, 0.0036544932052499307, 0.0006594667979790839, -0.002251536738276448, 0.013350507155646589, 0.014972459241165992, 0.02221726691329355, 0.015648555960053805, 0.017384347120812407, 0.02885887190516616, 0.03389147024165373, 0.027664900851731133, 0.022328397978397373, 0.02307408794101103, 0.016963848410756384, 0.0192576549507378, 0.019239037406388725, 0.02475241952486614, 0.028116478480980374, 0.02694214052689443, 0.02962274473669642, 0.03216357068985684, 0.03341751253757747, 0.0375983957588229, 0.03683731950234532, 0.02709741129202168, 0.0348755438574353, 0.038395580866304686, 0.04751935892838045, 0.039514419041650796, 0.03347745164504977, 0.03360790540898424, 0.03909470459240201, 0.04220305306432983, 0.033958430030676875, 0.040430999243978326, 0.030443101369448135, 0.03423643484287013, 0.028414968966995146, 0.020849517345919118, 0.01840577825401253, 0.029201332891701338, 0.02902046499844193, 0.02894258205285553, 0.03516082561592229, 0.056271414761926986, 0.06770224920494948, 0.06171880802824338, 0.03944487481409148, 0.05923067264371794, 0.08524713557004499, 0.06631488470641422, 0.027071810695870696, 0.03972855399630032, 0.08531405274358947, 0.09993965825982803, 0.07145330740599137, 0.07801009100813044, 0.1220981919934367, 0.11041934125636868, 0.10605198917039366, 0.05591179929363949, 0.09394707371610876, 0.12727059578540917, 0.12417781074486936, 0.06277175829704176, 0.07146127618102706, 0.15637305306541738, 0.17565292110305675, 0.14339728884347974, 0.07572495410578378, 0.0644205512758893, 0.10332449296723704, 0.0867987331943467, 0.04856800825343833, 0.09649475147771583, 0.10404673572237105, 0.07261476300148097, 0.03446202955025081, 0.040650070866242116, 0.054383224332765254, 0.06075536314809779, 0.02979689140959607, 0.01561459071258678, 0.03926888699956779, 0.04919002940206241, 0.028852673596466455, 0.01919882146699889, 0.03801305998509212, 0.05926534110658034, 0.046769735084519384, 0.028896866438282834, 0.033568848874811374, 0.058870273162708264, 0.06395277011812246, 0.046493938051808126, 0.023789609153452226, 0.0317127333783299, 0.04264659908872244, 0.035875730531640906, 0.01891984818572372, 0.018767247660363206, 0.028121778322460607, 0.03101316395656739, 0.030281502639607535, 0.025073244160833986, 0.018414494357685572, 0.04313771716094818, 0.044209392226620035, 0.03287178272063339, 0.03876358420019699, 0.05047971726183505, 0.039155790984698534, 0.031958380741517786, 0.02659294841414067, 0.01866410136528312, 0.021811399710980194, 0.021855212226525502, 0.022155392768747468, 0.025032048508920657, 0.0277883354227484, 0.0247709478756055, 0.023873921023204885, 0.01882637294836404, 0.019035280657970634, 0.026953178421123998, 0.024567984289911367, 0.028512338445272685, 0.025974171119641058, 0.028676812160427424, 0.019004908236297142, 0.01952074124878875, 0.025718513458249784, 0.018404029313768746, 0.013618295797412302, 0.009381007915058151, 0.0046912516689422805, 0.004646682804114635, 0.004218194927105022, 0.0005370050851882837, -0.0022505094807407024, -0.0008213195586729251, 0.007216292843762734, 0.00696838379703004, 0.002566783733856196, 0.0007151055121818547, -0.004308947780373666, -0.008392322071405124, -0.005329767144970967, -0.00472079095397203, -0.0003028258171548623, 0.0014614891878649806, 0.0003617213969130835, -0.0016354743256370226}
{-0.009124347677063143, -0.0023207763864920195, -0.007242248601447464, -0.007557012437131057, -0.0058981269528998355, -0.002273795123553505, 0.002828007524919008, -0.005175657112954979, -0.00643683652899259, -0.002260107926229081, -0.00012295105406528528, -0.0031978622826493654, 0.001123016729407809, 0.003658767997048434, 0.004028735840414826, -0.0016875795501986582, -0.0030501484238797238, 0.007947254833346636, 0.006888756502077803, 0.011251723908810535, 0.007780192853572017, 0.014926825979502206, 0.016248381400116012, 0.0195211010708833, 0.018369277062464502, 0.012106721768983662, 0.013801912857319614, 0.015543958027094643, 0.0161126844252839, 0.015408448720606921, 0.022460014220814267, 0.021709161680586033, 0.026224840155463898, 0.018954138202450045, 0.021443461827320542, 0.02005665158810553, 0.029909679562078177, 0.026715001409156426, 0.02711001735810513, 0.0316543329815043, 0.03692949870870094, 0.033619191413993055, 0.03704705919672019, 0.024848106256636228, 0.02713577218247886, 0.022919156777560318, 0.027962329037944177, 0.02439588630359183, 0.0265554937776339, 0.02435826163429758, 0.02475126866803658, 0.02227780620891901, 0.016928653162960768, 0.018208751592448565, 0.015558161506908433, 0.020686090874829095, 0.024121906781592185, 0.03178153290277729, 0.046994709717426406, 0.055806027363040675, 0.032575245177806494, 0.02688119851303757, 0.04038613641204554, 0.04804432725583666, 0.03373004247122162, 0.018503319750565753, 0.012288287202123185, 0.05111372004900261, 0.05996544911449089, 0.04360915265363439, 0.046811734301305155, 0.07790375426673748, 0.09829162628959215, 0.0661225784686831, 0.03666462836798562, 0.08081951089864237, 0.10549650344890577, 0.09603313627154725, 0.054261788343020326, 0.07243079752403014, 0.141566536583564, 0.12505390314008336, 0.11021156169673771, 0.05207805017662468, 0.04951834041965904, 0.0806014394007736, 0.054360838540462954, 0.03563045317122011, 0.06461711163886522, 0.07189827106018787, 0.054184814022248715, 0.028420329304333112, 0.0343487289557798, 0.041546308615234805, 0.03969351364609593, 0.020260390982749045, 0.014548997740601413, 0.025125914333731247, 0.0308277937339776, 0.024009731463374248, 0.01371415033859453, 0.02141318538350308, 0.03257965909102406, 0.029594679747856397, 0.018816192878723742, 0.02264763640567804, 0.038299181728561366, 0.044506452170357674, 0.0253888169094395, 0.012741730604579993, 0.025455027233835355, 0.03199516815417583, 0.027038081532120766, 0.01418114516666311, 0.005732460476662313, 0.016307758559699438, 0.0239650284296082, 0.018233799170113127, 0.014888504431603538, 0.014278286562172997, 0.02638898626408228, 0.029710101952557983, 0.024199726354591496, 0.025934312689264397, 0.030254324878144737, 0.025474040633509203, 0.017800445468071933, 0.01724599641237294, 0.01161283107435785, 0.01308625953825264, 0.0148499763033819, 0.012173531873803767, 0.019651932854469388, 0.015921041980280777, 0.013243669784092707, 0.012753888058015278, 0.011160156113808127, 0.013700199113044391, 0.013515006234300454, 0.011999875811618311, 0.012032528945891584, 0.013311307442114843, 0.01275402705872027, 0.013127100683025295, 0.010277569916002365, 0.01051540082999622, 0.010100907523054424, 0.009083488374005534, -0.0022814533126650745, 0.00043134620005483255, -0.0017662974746594337, -0.0004397454960110307, -0.0014697655737407169, -0.0034567040302215437, -0.002772128546485274, -0.0050691215682706955, 0.00047626217433928463, -0.0016797931754499234, -0.005511832220683582, -0.008499040482288394, -0.008165802022684725, -0.009735046702879724, -0.001262351301528192, -0.0022410367486323276, -0.001946819593551453, -0.0028596667360470023, -0.003680759897956822}
{-0.010077204778847096, -0.010471594910193439, 0.00023839779386583245, -0.0006823743629710661, -0.010804099033769934, -0.005779463458024296, -0.00909585131131064, -0.0027644225998416138, -0.005677823195383238, -0.00867997712158403, -0.010772346162000561, -0.0034366235322106416, -0.004932203763291207, -0.003833065142475136, -0.0053881655189637594, -0.0017437402079524362, -0.004901766930937322, -0.0006240613089767569, 0.005946343133587485, 0.0007993163353771948, 0.006919092793024523, 0.002385857974141022, 0.0068440151601823675, 0.009185585719805621, 0.007828168719295474, 0.005413488129171335, 0.0016678671391054188, 0.0021019368935841143, 0.0025466506718415482, 0.009465323096291504, 0.008163528056395445, 0.014313317704160361, 0.012282188302582528, 0.00769949258001402, 0.00717186747441781, 0.006797647115057592, 0.006086514847639564, 0.00907830053422644, 0.010346293115810841, 0.015645848524279304, 0.019663505682118346, 0.019512452189548134, 0.013430821680237164, 0.010253374921839547, 0.010660925506038652, 0.009198607574587887, 0.010373921199365766, 0.008895020662541817, 0.01317198643026136, 0.014588077040894713, 0.009955265255246155, 0.010233929157399416, 0.00923362356195813, 0.011075485512730176, 0.00930564444289855, 0.011416052442463197, 0.01124377399449499, 0.011475490412719957, 0.024614309940523712, 0.01903050963806737, 0.01786795772122482, 0.01364674417335449, 0.022161673539120744, 0.027711360849947828, 0.018411370506586863, 0.006707030530636104, 0.006206535130380215, 0.019584704973562232, 0.02459230137641033, 0.02301450287449641, 0.028917432404921426, 0.05842529730341725, 0.06950241881400977, 0.042376989887013265, 0.03202373792339529, 0.05613140863382772, 0.07255603667629071, 0.05789326541672812, 0.04637630231340495, 0.0729120740117694, 0.09937014785692953, 0.12295815526075617, 0.08510279375256911, 0.037894097353703804, 0.03689946842477204, 0.056923690524869223, 0.03551168927378078, 0.0252788360167173, 0.03966289304913685, 0.043603815914568494, 0.03089682728223451, 0.01601769411093757, 0.015269807864725496, 0.021599298073004702, 0.020648721311510403, 0.01046800914489363, 0.00454879643347071, 0.012275557867607988, 0.016857381344855215, 0.00351328026253125, 0.006072548821172536, 0.013261963747191345, 0.01061927133387712, 0.015835917030136107, 0.013424731399711589, 0.011555337393738561, 0.017242468504813337, 0.020643607893351082, 0.010692949446941024, 0.0021820883689940133, 0.014615707123316557, 0.02324915075788305, 0.013387321750491767, 0.006540907359215538, 0.0010923042910698246, 0.007403453288306997, 0.009054509597182053, 0.007887182247536671, 0.0013251050679583133, 0.009027997926733457, 0.010170839666138607, 0.016728557134771446, 0.014768965602646338, 0.010703856927397119, 0.017298007901072446, 0.01112875672676261, 0.011114513342057425, 0.0063113323580249936, 0.006166896838523516, 0.005645336325949836, 0.003241697405451717, 0.005607373321189702, 0.004035376822157627, 0.009861012604161338, 0.011675221105857746, 0.006798471279897729, 0.005016059473934863, -0.0005318727284895667, 0.009459134436182019, 0.00622034033619962, 0.0018274476373333786, 0.005473974567785405, 0.008118368345033185, 0.005996911570947218, 0.0053363505888752855, 0.003896691250726549, 0.0029383619168761666, 0.002249807005444336, 0.0004538829389881576, -0.0024320114557952544, -0.00231736266510933, -0.005302787636828673, -0.0025906245274913905, -0.0047534791734474054, -0.004148435234359622, -0.000043439256241471986, 0.001604359348571179, -0.006466364015756485, -0.005161111239246032, -0.013428470887164975, -0.006424039898776516, -0.005617075036989027, -0.004115912966938014, -0.0032794245556599646, -0.0037957215701606285, -0.004648376691776719, -0.006844033172084353}
