# Supplementary material for: Precursors of Majorana modes and their length-dependent energy oscillations probed at both ends of atomic Shiba chains
Source: Nat Nanotechnol. 2022 Mar 7;17(4):384–9. doi: 10.1038/s41565-022-01078-4 (PMC9018407; doi:10.1038/s41565-022-01078-4)
Supplement: Source Data Fig. 2 — Statistical source data of Fig. 2b–d in separate .txt files. [file 41565_2022_1078_MOESM3_ESM.zip › Source Data/Fig2c_E-0_72.txt]

This file contains the deconvoluted dI/dV signal on an array of 20x167 x-y positions at E = -0.72meV.

{0.0007625999257684432, 0.0025086710957129828, 0.004593897355031556, 0.0038118231782344027, -0.004693518537931019, -0.009571163539472245, -0.0024739733864166495, -0.0027252029079756854, -0.005235297028839914, -0.005295383479843999, -0.004443490558150567, 0.004601337882850057, 0.003797617520356866, 0.005924677270156884, 0.005016100023165356, 0.001570900828700914, 0.0020857167000585966, 0.009662217872876572, 0.013149526131421016, 0.004737584657186508, 0.011345754125169218, 0.016081157055215893, 0.02188687821815627, 0.02096330466162731, 0.018782805185304077, 0.01950021757715875, 0.02405953708122345, 0.02663726148971325, 0.017412969968127794, 0.016587818194111925, 0.03211721723166053, 0.03853443462476859, 0.03185441289587278, 0.018146576718395476, 0.02708304289255221, 0.039543947861854244, 0.044499408719449074, 0.029258141696964203, 0.022411492990446518, 0.034325363486757535, 0.04248216572898519, 0.05292106398603738, 0.03752209621067452, 0.02554774690258647, 0.031036552193794024, 0.03286972059657344, 0.023822518457931038, 0.025952671299892625, 0.0313423208276547, 0.02639768387839376, 0.031168030245008516, 0.027500405701657387, 0.026808861106131718, 0.023244372917565446, 0.026562484325421392, 0.021882926021009434, 0.018599623734546423, 0.017148399551242085, 0.01869715698738709, 0.016342709525641562, 0.01330221086998237, 0.018490755340627642, 0.016482333801593897, 0.01768270740909606, 0.01813689159639786, 0.0243761139907955, 0.026323888831094374, 0.01408050558078022, 0.013912201763201808, 0.02824260476784956, 0.027714293326482346, 0.02590428345254804, 0.010325260473568522, 0.00866449933096716, 0.010957418917206061, 0.010026652152989254, 0.0017671605741355362, -0.002669530455899621, 0.006147040220393696, 0.015276122428672876, 0.006734878547334812, -0.002192494652584912, 0.005212939346776985, 0.014754089712008664, 0.014063542611937516, 0.006122960222334255, 0.01575644630712541, 0.023563861902129953, 0.014763825940012899, 0.00719593671375472, 0.014197845926950323, 0.018421153740086987, 0.022844227655808656, 0.006807442062270426, 0.010600893286498856, 0.022104548864641783, 0.018727487598304997, 0.014517730028777452, 0.008190976447910607, 0.015597115424507993, 0.021229123178870504, 0.011817333714571533, 0.004798544045454976, 0.020853801810911364, 0.018970331258773024, 0.018030617414781278, 0.009413012618611879, 0.01531398421764344, 0.02035743644558813, 0.0187694367748637, 0.011699345043334516, 0.015613586846237235, 0.029829640755754717, 0.026507616610298414, 0.015458220929332467, 0.017557813173555373, 0.022636977680616056, 0.024467343852960986, 0.021892826184676514, 0.0262684213772788, 0.026366043748641155, 0.029371576116492402, 0.026517999548280546, 0.017893077390084854, 0.022434559915459385, 0.025657701918335496, 0.030146675135422626, 0.022648478353223173, 0.014497536979809286, 0.022773762001345885, 0.03120801054398585, 0.017422859768836386, 0.020163927305785204, 0.02529803333984769, 0.030138893237469565, 0.023148994836867533, 0.01515601356496688, 0.026956458614305442, 0.02719602348344613, 0.021528230430154293, 0.016908673626338223, 0.016185952124236118, 0.020319027923305207, 0.019585138132777083, 0.009732799649986353, 0.01292856616775636, 0.01613568822819146, 0.0112320970191388, 0.0075441723136497815, -0.0008451375989023651, 0.0031492398725518457, 0.005417311891049589, 0.0014684936991842912, 0.00027437648138147874, 0.00015073094408711622, -0.00015831126791865597, 0.002238591331819387, -0.006389846574982249, -0.006746002481777956, -0.002851164092790782, -0.004857970549917776, -0.003693514121325186, -0.006467186219905404, -0.003250991222441922, -0.003241298271053148, -0.0012999211332642173, -0.004415090710354562}
{0.0016203906352836423, 0.0006897711371657547, 0.0024997749513721986, 0.00014270508348786367, -0.003717128818537109, -0.0062930346747019986, -0.003939132127520098, -0.002328804674487327, 0.00014050262447916505, -0.0003412569085856602, 0.005033562338762443, 0.006331902442713366, 0.011964797464870346, 0.013777639677559394, 0.012160788813568418, 0.006460103907523919, 0.009144045572552708, 0.017260819202721107, 0.028918350568690795, 0.023846289872803662, 0.019602974122851842, 0.02409066519805824, 0.03614017435653756, 0.03393365523463243, 0.019129978135375272, 0.02249172706740191, 0.03207183954986943, 0.05617324126336956, 0.03328212458010872, 0.018116597392024387, 0.04553591332499293, 0.06814423056745966, 0.05907677208084847, 0.025714856106785984, 0.03382988700576907, 0.06686128839335193, 0.0749465699888742, 0.045026529464161136, 0.025825739558097804, 0.042384909968795285, 0.06696763734080252, 0.070526760713825, 0.04543672123218276, 0.036842872494021316, 0.056468118765987195, 0.05221530724073334, 0.04076564925626773, 0.029440978727310888, 0.04476484411132363, 0.04660082802319332, 0.04239931628899345, 0.03916985219354886, 0.038009776978290805, 0.03692795721597668, 0.04141204744991568, 0.04246410683609995, 0.03325261818196246, 0.03678097139516419, 0.033714075793089805, 0.022906703635028617, 0.020448056649507364, 0.020198962723208688, 0.03187086047299598, 0.03492381925730112, 0.02400166515088715, 0.02485702369733037, 0.032077079486147304, 0.024668955788800063, 0.01699827736144139, 0.02696758625212769, 0.03828794292657972, 0.02543582543564659, 0.006633555694538996, 0.005588886163681891, 0.01906266597879812, 0.014374110578872805, 0.010875318105323672, -0.007917092791491196, 0.005122801091881672, 0.026183853798612752, 0.019571953817835275, 0.0006465717234703664, 0.008620133223586488, 0.020269172547186607, 0.028775926952335107, 0.017031614113876676, 0.01870420927386242, 0.04376706107765481, 0.03175954428952464, 0.010927170935977129, 0.012885083845461026, 0.04038884278741019, 0.03210440312014642, 0.016568873169499045, 0.016454871851095638, 0.030257524524213236, 0.035603623761083794, 0.015276560845269325, 0.0020065481492431377, 0.030554190323084797, 0.04077955023998105, 0.01363383948514775, 0.01467102841508548, 0.03469448473039286, 0.049410594435045155, 0.02742556256585358, 0.012677821537058896, 0.02301285770493605, 0.05443130600410726, 0.036334701449143594, 0.024241467207723272, 0.025645687202841314, 0.04544720900502042, 0.048176577654484215, 0.020479860571329812, 0.020044451975205685, 0.03729896346348484, 0.042509727979867025, 0.03649141566954152, 0.02231910032983699, 0.03769324262498251, 0.051882547114404744, 0.042688370636180376, 0.018323800125067354, 0.035417750803005604, 0.06093605887324763, 0.04179246040088737, 0.019623561169539474, 0.018827868065725735, 0.050564404183779346, 0.06658628357209007, 0.02957712799728778, 0.02170086442348671, 0.037417554841437994, 0.057535110108373436, 0.034431436011797836, 0.023987891939204385, 0.03801921550017152, 0.047563043120326186, 0.044355923582561296, 0.017940488075973957, 0.021320745025361493, 0.033864057378250545, 0.044603506683109764, 0.026096931820933863, 0.013034974374307787, 0.024997113694555498, 0.021162063505682643, 0.01685187968561956, 0.00783742859203266, 0.010360886454584307, 0.012432968248435988, 0.010136729281922397, 0.006739189596291274, 0.003122418747770503, 0.006243997849231138, -0.0028099992057813283, -0.0022886447250058195, 0.00043340631577712895, 0.003041834242403969, -0.005785827306834225, -0.004094699846159631, -0.009234718975731068, -0.00780033961589639, -0.0024063601869161342, -0.008577804103859013, -0.007798977824740471}
{0.0006349619037254326, -0.0024946307352679857, -0.002833861711351272, 0.0005696693489615558, -0.0014245134410835177, -0.0035734808402426337, -0.0006665222163807338, -0.006198349030470254, 0.0007248298431152915, 0.003535975551701447, 0.0025801928932625315, 0.0111371569834159, 0.012037971093778022, 0.016925633922015307, 0.026012004378795285, 0.023558271301381568, 0.017609493844857514, 0.0335256321345056, 0.05027592887485396, 0.04964362746474771, 0.03443737489405954, 0.0427014631024022, 0.06816706766289281, 0.0676308855508769, 0.04089333815395037, 0.03645486552559564, 0.06359029916808512, 0.10011500800928755, 0.07590097677575894, 0.04514941566949209, 0.08065630343370915, 0.1228416705677024, 0.11851190966950888, 0.05408320782044877, 0.05752407336839057, 0.13261260637798808, 0.1322303023821257, 0.09078025561619549, 0.04856355961392368, 0.07531756143720272, 0.12406174985989413, 0.1124090347329467, 0.07357584606811457, 0.058299421882066785, 0.08878748495805541, 0.09925995716301929, 0.07973637252364577, 0.052666999914064414, 0.07230110832696318, 0.08629755839969534, 0.08922922849151549, 0.0722165154037373, 0.06259349528239705, 0.06546978147058816, 0.07596694715803945, 0.07772218101136111, 0.06512254861892042, 0.053425894728503044, 0.05846343103388445, 0.053055067321098395, 0.03214743323120091, 0.030903938789289404, 0.06274032914953483, 0.06807503437659515, 0.03618179624938096, 0.03365260996716787, 0.04722765241403982, 0.05349694032575761, 0.03869436228038414, 0.0351377341819697, 0.04940233072642643, 0.04197760445034206, 0.009093550725346594, 0.0037713184522376085, 0.03929978401052554, 0.04152286032412332, 0.01921425842210147, -0.0017483382638779263, 0.024680145171777378, 0.05140032506467296, 0.04023288238089589, 0.015243142240326722, 0.015830223434146584, 0.04983309207370158, 0.0470508907106955, 0.032744886774444815, 0.051469516389476375, 0.06992655351522363, 0.05584606745591959, 0.014448855424355929, 0.024921155877152885, 0.05797628824862569, 0.057504161632200054, 0.01911938009126988, 0.015543971109811048, 0.05092317144978066, 0.0678900280935135, 0.032208572945751926, 0.017947129003865234, 0.0586737431829191, 0.0766441678504539, 0.03616603347176588, 0.016831732001753558, 0.05586859559499567, 0.097416864592649, 0.056537749034224434, 0.025283259270322808, 0.045145929850825016, 0.08183956111240845, 0.0669012773108414, 0.030726449710792653, 0.042780720276944344, 0.08284576650239296, 0.0699254528307713, 0.037513373736679546, 0.033606564127456565, 0.07669198762921049, 0.09026159128324565, 0.06937265815965601, 0.04711264113901835, 0.0585117279418422, 0.08688951302064404, 0.07634792684877667, 0.04044598726278147, 0.047421416443615846, 0.09707461562555046, 0.10075261434283209, 0.05056417931074748, 0.033385446956565756, 0.0963359045348745, 0.11058967537982935, 0.05263683572465232, 0.03588602196553839, 0.06494620578035723, 0.11141657462019211, 0.0732146311221231, 0.03833532823755971, 0.0505070283498097, 0.07522672473998977, 0.08743767152116197, 0.048617334104498595, 0.037396694787336995, 0.06311103914800399, 0.09296830066144579, 0.05341704299987207, 0.02941373130472194, 0.03369808847037262, 0.029776493259134357, 0.028178338124351592, 0.023377985739307827, 0.021421435416105705, 0.02079713119861841, 0.02725074819987182, 0.010778187128185157, 0.007495732053497544, 0.004013384420582782, 0.0004653334405435158, 0.012036528156427105, 0.00154914346260742, -0.0017092268393831737, -0.0010975485545693443, 0.00018624187984440628, -0.006144611092518893, -0.007999511821575165, -0.0043390239885379624, -0.0007721790936122561, -0.003783199179963519}
{-0.004984768821792994, -0.0037939851620099724, 0.0015025222894443416, 0.0034435877547654863, 0.0024782793594346963, -0.00030602048634579117, 0.0014993043494001168, 0.0018137101634297533, 0.00435237772990814, 0.009282719064096431, 0.009519396047955112, 0.014131466228658246, 0.015124307125801805, 0.02758967353857969, 0.033503120079424714, 0.029330763895269105, 0.02900437857690528, 0.04346651333804502, 0.07831703441772007, 0.08039023423158839, 0.058463959097111544, 0.05663102334809193, 0.09257083955883323, 0.11176002849058603, 0.07511019530546183, 0.053688927508926516, 0.09801389426313836, 0.1448080259136098, 0.11667431463157145, 0.06468739337308008, 0.09668983132395711, 0.19909431696290267, 0.17276247292926988, 0.08552061869779157, 0.09476131930447643, 0.1845128358544408, 0.21709619479875475, 0.1428926778539007, 0.06235999936945296, 0.1170448340630624, 0.2008471276317137, 0.19149001078125696, 0.10095802110325522, 0.07254684967993436, 0.1303179078964019, 0.15022504698681927, 0.10631301760116417, 0.0778470928502735, 0.09477056623546393, 0.1255625059630789, 0.13781434136573179, 0.11976784199687218, 0.1067238588256362, 0.08947962850300173, 0.11472549494087506, 0.12963331672302258, 0.10097526058102683, 0.0826089071192232, 0.08589104773893685, 0.09368411341805628, 0.05428905743861712, 0.04735535165981259, 0.09593813883824416, 0.10077717710919606, 0.054777800415240434, 0.037812892555415756, 0.08063392521051872, 0.08724683184975018, 0.04943524652671011, 0.0395479057709022, 0.07283468535819097, 0.06891188052983191, 0.0214954077869679, 0.008942879401263894, 0.06734694360569497, 0.07191012782308241, 0.04304787084619188, 0.0057059026910717, 0.03450519833057965, 0.07902800053123422, 0.07317929936911663, 0.032040917694158885, 0.027752815280255347, 0.07278224627706699, 0.08632854928524003, 0.05023033100182667, 0.05905761536322433, 0.1042083916560243, 0.07954105432139386, 0.02224261373294155, 0.02337877796768605, 0.08218968737974938, 0.08323825047871754, 0.04398220665124969, 0.008618093389880916, 0.07193453433699513, 0.07802512880816227, 0.04286390100244786, 0.015144086082507684, 0.07578720219701825, 0.10800158131934366, 0.052930515770813036, 0.02128898461949049, 0.08221392477811809, 0.11515768724858036, 0.08019956362557579, 0.028672261181602657, 0.06030508039449887, 0.11795013600963715, 0.10477879008586997, 0.040887169145672635, 0.05029677693444233, 0.11948817549193204, 0.11507100603077369, 0.062438646335641036, 0.05924074187820222, 0.09945123150218824, 0.12059210275995604, 0.10697044721659396, 0.06456711518590673, 0.08175405127235025, 0.10286996592993194, 0.10808027360899579, 0.0495423354840472, 0.06573308585638028, 0.13970017514533045, 0.15213442242962072, 0.058611367119737454, 0.043980197628493485, 0.11795628777321453, 0.17376862186686626, 0.0987913932583637, 0.046869998232532545, 0.09257992645601751, 0.18745597885535165, 0.1204735508527536, 0.049254107737011735, 0.07581411068852983, 0.12085254456742729, 0.12559424275723244, 0.06077465269028377, 0.044094375556850196, 0.08180685477227673, 0.12064415411762627, 0.06611485708437087, 0.040537254390565394, 0.05008127861379487, 0.06460877596473052, 0.038086765065587405, 0.01982847820422225, 0.028397890113843798, 0.047843923914420564, 0.03720442480252638, 0.018069681679001186, 0.010864301126688954, 0.00557398168625455, 0.009840822160541, 0.00824101470249182, 0.009058109199809039, -0.0032676251581154657, -0.002228047135745223, -0.00036016978761599784, -0.004805034210140665, 0.00047765228546168756, -0.002348461591904264, -0.00799485861807759, -0.006517871360997709}
{-0.0036557342065177503, -0.00410874661626383, -0.004931353884159129, -0.0006521372196555808, 0.00047114379024554043, 0.0024584025655298956, 0.0007412916726284808, 0.0003988806947079417, 0.00031611316705700584, 0.013905585880865604, 0.017899508918713877, 0.01767765799393531, 0.02234036297472488, 0.02154951350758174, 0.036044647009841446, 0.046107700550971444, 0.032817998193101015, 0.04859312250422848, 0.0858802024440024, 0.09276152095650131, 0.07504730467888814, 0.07282163158478633, 0.09915695514592893, 0.11984916562213219, 0.08217509464804114, 0.07258808230933614, 0.13214537420823555, 0.19387569741909402, 0.13207537214183213, 0.08434835522093581, 0.11330241516313719, 0.19553184006443863, 0.18780823383194828, 0.11613779206802795, 0.11459280699294147, 0.21703303049346556, 0.25213119383295574, 0.18225040981821355, 0.07809873129922601, 0.14103173300667476, 0.25794504265649865, 0.21125042572960226, 0.12260053967638773, 0.07120111700677886, 0.15164833662242666, 0.16258885564690895, 0.14410518891824659, 0.08859941852413987, 0.11842730163189089, 0.18470508166379984, 0.1799419786615188, 0.1603369962894649, 0.12532997948767674, 0.11982786827476352, 0.13338222575054903, 0.15310880600030966, 0.12341746331211503, 0.09561788960031353, 0.1173676984816843, 0.10542401331786289, 0.06747733634565456, 0.05703326960304417, 0.11482383347646877, 0.1208149586767708, 0.06147952908206504, 0.04529565708710823, 0.08795814093365112, 0.09212685951112737, 0.04829622696889385, 0.031563068852730275, 0.08938559395032053, 0.0928993718546943, 0.03522389694656864, 0.007829334548173805, 0.07255344154673873, 0.08615205939257856, 0.047706218352503306, 0.018006218625641217, 0.04903369358967308, 0.10688332978275372, 0.10091157117798812, 0.04221071794077573, 0.024989262935889073, 0.07903592365037915, 0.11197030541072882, 0.06322487569264548, 0.06912918158939188, 0.1129592652770645, 0.08173723677601333, 0.031936809228554845, 0.031990935339831876, 0.09485268870839485, 0.10490002017055944, 0.037408507736487906, 0.021385421828456215, 0.09563992179311298, 0.10589322447987237, 0.05207197118569325, 0.020856271296908955, 0.07385931311768258, 0.1059057320983478, 0.07081935400982164, 0.023813783245895656, 0.08082021245290051, 0.14047267831961008, 0.08787527471606138, 0.046293960003349906, 0.08502873396301215, 0.13725565975995085, 0.11296033178992806, 0.04255051952151265, 0.05561363350258237, 0.13677188296084214, 0.1203892792793014, 0.06700447060027373, 0.06338127482588354, 0.1205314023550347, 0.13398727619377937, 0.11226278376923488, 0.0750908992763718, 0.09921592202687173, 0.1522008664082043, 0.12242904407028132, 0.058591061971625794, 0.07210436830329148, 0.16708028076936476, 0.1693780494780559, 0.08420952382388784, 0.054058929169877604, 0.13352797769663866, 0.1805474181349288, 0.10464721321507782, 0.04591849428935564, 0.10534168991690754, 0.18423546176207684, 0.14170056173858678, 0.05514802251413243, 0.0812526608204693, 0.134070282323908, 0.1371272454052288, 0.07203382800231123, 0.05570586398813479, 0.09417087705554877, 0.11388322669761806, 0.0685906711532287, 0.03625270123350441, 0.05408356717041371, 0.06876480396128953, 0.05967692191133431, 0.033283052599222054, 0.03475410236270511, 0.044684672858691724, 0.040419913966605506, 0.022060639278005126, 0.007797907661612323, 0.003969781908652546, 0.015980928762322738, 0.010671045358410793, 0.001959394109060272, -0.005550697307712549, -0.0024903748249732187, -0.00721643946065189, -0.006118121474714801, -0.004196428216542527, -0.003555986909326147, -0.004938295171931461, -0.0054032308239979005}
{-0.0020270086199922384, 0.00011023669502681382, -0.001237608078329815, 0.0026121525658444637, 0.005137665019801448, 0.00551275480816156, -0.0005035198273642673, -0.00167116501738101, 0.008731110517195925, 0.015129848346135817, 0.02519160576696654, 0.02295110626764104, 0.028035799144399593, 0.03456359849968903, 0.048866843175113805, 0.045321026743839636, 0.05221269330285609, 0.074438751398566, 0.0944393638106776, 0.11229655936010254, 0.10075853367335504, 0.08542375885642114, 0.11568766717748871, 0.13635508864460053, 0.08434336814416783, 0.0852896762507198, 0.17188581043238826, 0.2038037737593483, 0.1505591913028394, 0.0872925271480535, 0.15841230835172887, 0.23005994735330912, 0.2041265215234254, 0.1299814500559502, 0.125515484053782, 0.24946619786151364, 0.2776511776823041, 0.1912688529852588, 0.08363810906218253, 0.16138433509764383, 0.2482385546371989, 0.2221927113911369, 0.1432120768445966, 0.09380204350439172, 0.17177992812668294, 0.18883890718942026, 0.14911543002653127, 0.10007320160560196, 0.13330278719034977, 0.19673288593487928, 0.20781551954054975, 0.17004562172130225, 0.14108281761785496, 0.14117497876819665, 0.1535447469714549, 0.1677615731040843, 0.13069362341628932, 0.10197604365555486, 0.13462014698455987, 0.11733803522423747, 0.06851348630873187, 0.05909590439648012, 0.12827489914558093, 0.12764346279060407, 0.06713747114449635, 0.05474035157130474, 0.10696256919802531, 0.08903429712554937, 0.03564539946083745, 0.0295550389364044, 0.08064843734925453, 0.10836383105598268, 0.04160954531979596, 0.03632143085782907, 0.08469683079937766, 0.10595501807708847, 0.05983824199706621, 0.022341675041911722, 0.06357670925859005, 0.11634370238183499, 0.0954567167816972, 0.04967014103662461, 0.038358765444105214, 0.09045017683284154, 0.1125750657544173, 0.06958859541940379, 0.07815998619480251, 0.12015059372609851, 0.09053938163475028, 0.041196016036523286, 0.044366833100501116, 0.1032785009547563, 0.10472545908994915, 0.0393578506539532, 0.02520369963891408, 0.07861956164304806, 0.11833183318676661, 0.051878990871281304, 0.036635479423416856, 0.07976953348069589, 0.13219944503586772, 0.07222900973935324, 0.03346066690805899, 0.09748866061223602, 0.16515227800250815, 0.11224822983250926, 0.05352404414390581, 0.09856532978256768, 0.15594002474256524, 0.121286455882784, 0.04962236489259272, 0.08009664990574913, 0.1414658765694114, 0.14776821214315128, 0.06657507866596504, 0.08439296445311412, 0.13825658359708973, 0.14426893375226182, 0.11503093407066005, 0.07557141059312317, 0.12314535686457018, 0.17317099705548447, 0.13579478458327537, 0.06722306550704851, 0.10653406684846599, 0.20524204103834837, 0.20407449107005665, 0.0884053920206462, 0.073264129261079, 0.15954038316032815, 0.18919480367436287, 0.1450609029108455, 0.054358639125051, 0.12588087876577198, 0.19504259168698448, 0.1439989538278722, 0.07290268013174765, 0.09913334514020257, 0.15771961094291695, 0.12475881312369802, 0.08839652167724309, 0.07617877136908988, 0.11803293902502149, 0.13709148567807838, 0.10546217072261467, 0.046425739293394865, 0.060969688683508466, 0.08741048019782073, 0.07213852584260397, 0.04994897159288013, 0.050719722001523755, 0.059401813068897295, 0.04335201437653796, 0.023909903465397564, 0.01080202171312789, 0.01482860037182005, 0.017138828008305365, 0.020330325617449088, 0.010822732192094536, 0.005286512961586446, -0.005084241558133591, -0.0025936887589294993, -0.00514003245395263, -0.0040484603634693295, -0.003081656705922132, -0.00759285126285146, -0.004999364226496238}
{-0.00313054715215747, -0.0038889822996490547, -0.0025141579745520523, 0.0024106253629226537, 0.004559407065760162, 0.00256440671054701, -0.001291979035783488, -0.0003377955192167838, 0.004759581628092865, 0.02422850543983571, 0.03697529769478372, 0.0397147707191299, 0.033755233220603795, 0.04115329807206425, 0.05912320341076723, 0.056896655877212404, 0.0625802399559228, 0.08699477040505559, 0.12543252122087162, 0.11169166125422798, 0.09448991243556674, 0.10529415727805544, 0.1483267888571498, 0.1370139518080328, 0.111943222810612, 0.1050920352374469, 0.17326380337005448, 0.19110238478984487, 0.1624468653553809, 0.09603243092051106, 0.16388095469938183, 0.23458758348200046, 0.1872039506024523, 0.12163389826195312, 0.14625070386092673, 0.24673174375825127, 0.2932627954034313, 0.18474955289346487, 0.09450836893433767, 0.16943643650153262, 0.23299632615689292, 0.23119525780187325, 0.13493035481958826, 0.10523400122474053, 0.17687034517670586, 0.17984125350415764, 0.1494210867774644, 0.11591925178863977, 0.16090334725363442, 0.1991974394170484, 0.2287197324020487, 0.17779968889361378, 0.14191556659409854, 0.1448111025745048, 0.1877079452505051, 0.20855934816416102, 0.13163637488117833, 0.10362378243279241, 0.13121467709374096, 0.1263106890563538, 0.08370300163539268, 0.09190196723310767, 0.15429234193246308, 0.14820193652089125, 0.07112989741335538, 0.06917792003352853, 0.15017295902614639, 0.12704436452825216, 0.048829923974090375, 0.04898041956496501, 0.10375703500702424, 0.09941963596060445, 0.0465538384363995, 0.04865325633196811, 0.11310653529943734, 0.11895050745625227, 0.03480790242999111, 0.03319218127586638, 0.08350101304313988, 0.12428130968100944, 0.10815732425519783, 0.04851826666009215, 0.04962868915791803, 0.11272717460514584, 0.13176223406715487, 0.07893247853266327, 0.08948974691027335, 0.14374381687877896, 0.1129710551987341, 0.02899821921488842, 0.03966426138808592, 0.10204315782550975, 0.11433865260093125, 0.04307952205510685, 0.02895290763450751, 0.08835928088063685, 0.1053840271891752, 0.06071219676420787, 0.0474545440530686, 0.07940235638240684, 0.13621997896754834, 0.07687079103993316, 0.03789204190988938, 0.10102588459478734, 0.1644326463803438, 0.11891120577591292, 0.058070968721643884, 0.10311359152391916, 0.16484271656280583, 0.13283393670082536, 0.0654322782494533, 0.10520742083131848, 0.15909740269222433, 0.13662042235365057, 0.08063715535653798, 0.0915620846681208, 0.1698716450595368, 0.178070616046657, 0.11841128198220294, 0.08058881937721112, 0.14200134769460415, 0.20481301050780726, 0.1544035203391277, 0.074151774130409, 0.12665104227828353, 0.22049701068631358, 0.2027055800951425, 0.08621923336461358, 0.09780746952876854, 0.21057266923670287, 0.27140697834781446, 0.11999907097169599, 0.07828132865410671, 0.16004646984638965, 0.22794039952596193, 0.16640993618208216, 0.06148508557024005, 0.12044244232319648, 0.17242082162468983, 0.15302133553237712, 0.0870616901495434, 0.09004939380390217, 0.1426408825830491, 0.15522205604198996, 0.09843412064826418, 0.05664474341874258, 0.07455240723320647, 0.08459595419939409, 0.06040238391787721, 0.041374161439998086, 0.05178716511192415, 0.055809724172694614, 0.04612540676165636, 0.030958374479487023, 0.016562639887567107, 0.014889451879622598, 0.019996966007392744, 0.02224274976870451, 0.014870795209765853, 0.0075782370684932664, -0.0028152684045302597, -0.007587171509323579, -0.006450125761186662, -0.003766273718999678, -0.0004418106994439723, -0.007047724575595437, -0.012089915343843105}
{-0.0020148643914043238, -0.0046323965321752305, -0.0006058479008591985, -0.004093842105975841, -0.0018577281103362721, 0.0038683516666221853, 0.005522442508098884, 0.0017306798784911188, 0.014684053923143906, 0.03607074286659662, 0.040134854120083316, 0.03356888512390521, 0.034641364692087395, 0.040827750096299395, 0.058090545778739545, 0.06128398080498226, 0.07031904090692342, 0.09756052520567861, 0.1405090137218038, 0.13218954352393175, 0.1277649463917977, 0.12475642159486246, 0.15675666224539328, 0.1569690807835734, 0.09416551725297816, 0.09887607328317763, 0.18978636313708433, 0.21644253873916125, 0.16382017994188494, 0.09924434325430523, 0.18234387828987042, 0.2292128602219427, 0.19586895434438023, 0.12253307043307785, 0.15984376966525524, 0.3073037321051022, 0.2896960043792519, 0.19096162762288027, 0.10018619620431697, 0.17913750019613253, 0.2394962786303356, 0.2230115452983283, 0.13659547722178952, 0.11391859181619947, 0.20366111560075578, 0.21937261438347017, 0.1551111673638913, 0.13309212277647708, 0.17626992393483187, 0.22565996968161656, 0.24431140900435333, 0.2032771109753326, 0.15231640854113404, 0.17335134301618976, 0.20957272283454506, 0.19607669698975042, 0.13466026601399775, 0.12177139549156564, 0.1298270981610664, 0.12833204934184114, 0.07288157161747363, 0.10092821998265289, 0.1682612597587816, 0.13870952042422968, 0.06269045695313588, 0.07434223395393827, 0.15262482902540692, 0.14350215118997883, 0.07162298479500745, 0.06384423810075036, 0.10603710080355076, 0.08549028786080802, 0.022211357914439255, 0.04278162967429454, 0.11451048044134456, 0.1239902505944934, 0.0472190957800195, 0.007175990145593723, 0.08860640862841646, 0.15440793604976946, 0.12174246701616172, 0.04778170796522758, 0.05552826230795432, 0.12576237251000752, 0.1527996278947953, 0.08840646192654682, 0.10109425963598845, 0.15334723370630343, 0.09983033394025673, 0.010984085249255395, 0.024707188082736826, 0.09838150459263653, 0.10039915718690218, 0.03619553338155948, 0.020009999628906202, 0.06731848695298628, 0.1023941134754647, 0.04908581705222701, 0.051637838479168, 0.10583484183702027, 0.14392795581933657, 0.07928133239068715, 0.03567234987538595, 0.11470211406654092, 0.1706618191297004, 0.1035803100680375, 0.058026360656616066, 0.11475157925121758, 0.1651960349952335, 0.1254827636848131, 0.05387857996706841, 0.10740898074406144, 0.17905366279616827, 0.15127493065749617, 0.07903877326426871, 0.0988801146913311, 0.176837382974489, 0.19959758361006552, 0.12317727024954499, 0.08557665121776842, 0.13740579602995265, 0.21265969249993213, 0.15429826597030027, 0.06681318546686021, 0.12092304473571161, 0.2408334071690208, 0.20949859871060822, 0.08430513051613264, 0.09110347798285878, 0.22431774494949352, 0.27503486435129393, 0.11567262073397391, 0.07835246688687669, 0.1731790812078043, 0.25917342308031227, 0.15428125891539735, 0.06271952831318219, 0.12106678619852107, 0.18288102565850717, 0.15623913977312537, 0.07172245945157589, 0.09138324653035357, 0.1647301124539176, 0.1622502291767486, 0.08225992446348662, 0.058004676522132884, 0.07029636329275302, 0.0822468066163482, 0.05838138228397933, 0.04343096476874375, 0.05219823237472669, 0.06034160375684941, 0.04461468229952956, 0.022598109253686573, 0.0044933443925475065, 0.0047910348052923254, 0.01853231716729534, 0.012301303543543932, 0.011848138895129812, -0.0006036874637811555, -0.0040094709254586604, -0.0053341218770998206, -0.004795089001777685, -0.005692971057917272, -0.008151979142228294, -0.007773290867897903, -0.008605741122907587}
{-0.0049276068431204165, -0.004444449519952872, -0.004812349687004053, 0.0027308629792391842, 0.005399914810074407, 0.012239377016138748, 0.002966120411860329, 0.004318451887682333, 0.013315524489196894, 0.03941180770275084, 0.04218328591152802, 0.034301256914377555, 0.028349390398762005, 0.05046510669089313, 0.06463483003889595, 0.06829516032523343, 0.06599447688148886, 0.09310195698889531, 0.16891647967414894, 0.1291719007247726, 0.12338156288394989, 0.1087009926026599, 0.16274919331684085, 0.15110517406801538, 0.07928017603852486, 0.1118743077590573, 0.21256259048362852, 0.2222585727887655, 0.17197748434246532, 0.1042966930346147, 0.19145443657132927, 0.30389127794113735, 0.20556786002331626, 0.1315561199767487, 0.17881598811171667, 0.25732155255586975, 0.2903429008026652, 0.1946350151456961, 0.12030164610609861, 0.1987838070068838, 0.2746541458039654, 0.23498030521841895, 0.1272701900367543, 0.12550629863386598, 0.21455549299123733, 0.23974586183370172, 0.16321673148473625, 0.1384828454663402, 0.1951138168039263, 0.23029492908552435, 0.2527634005016245, 0.22647113062684304, 0.1514575573137582, 0.16639302045225646, 0.2183988205301993, 0.23464136074859532, 0.1499620700777801, 0.1142232210389996, 0.13804329159162285, 0.1286688690385777, 0.07549029662299445, 0.10391833016880472, 0.18218034878368072, 0.1350923858600438, 0.053698098034339475, 0.06344829783253222, 0.1598378575620099, 0.148025142184819, 0.06338844738015399, 0.06277450076458838, 0.1132102405531719, 0.077901064692941, 0.012515104128365699, 0.051714092495434946, 0.10893076180711808, 0.1185696255147589, 0.024335344265925242, 0.0239852459182896, 0.07313945512022144, 0.14455450967182193, 0.12509633192292977, 0.05641225138112333, 0.053919981570159564, 0.1360246112320146, 0.15542840342558525, 0.07283243761504744, 0.11607322737251038, 0.1643436812700701, 0.10218164914607195, 0.021870908671759174, 0.027015299138085314, 0.1090322463579997, 0.10349784878392418, 0.03641276267190319, 0.02160027393872487, 0.07012444252842552, 0.08285470488361976, 0.05097517303733865, 0.058172788240424475, 0.09577847436725885, 0.1527738297061915, 0.07359919521335377, 0.03943432165516164, 0.1279799287020509, 0.18057871606276063, 0.09849540029579135, 0.06304928416512875, 0.12216881148712821, 0.18927792170053265, 0.13901963835413256, 0.07047485479109777, 0.13128805947407088, 0.187112044810443, 0.1660086295230368, 0.07941290899238727, 0.10430726750795477, 0.160999178784862, 0.21965060327504962, 0.12604545169397455, 0.09828688659449976, 0.1516178967699515, 0.21051398622280595, 0.13793443163802158, 0.07426062575214601, 0.1390126061188087, 0.26964984436442124, 0.21933779223118963, 0.09627302017914391, 0.12444076080820642, 0.2522061764334863, 0.25187711572019805, 0.14196362428447795, 0.08082259926011699, 0.21424107094929046, 0.22803194439060548, 0.14957077254332124, 0.06598454039041428, 0.13795857502890344, 0.19139964213586136, 0.15934891632362488, 0.07796803885657272, 0.09534044862531885, 0.13806075583874053, 0.13403589755965045, 0.08504888456466835, 0.06759840272716165, 0.08802232808798531, 0.11071948525747297, 0.05982267984811407, 0.04260792091509591, 0.05766880466607542, 0.06174659327369919, 0.053955688647380345, 0.023980389125528426, 0.011374884509745373, 0.018567931860814874, 0.025375962070332388, 0.024684891485391554, 0.00847514723684786, -0.0012786724635201405, -0.0027726705180158217, -0.003530963159491221, -0.005557046447481112, -0.004481104467264463, -0.00925806571603726, -0.0055459709882599035, -0.006376550934832482}
{-0.006751154920597329, -0.004759968325849619, 0.0009045556971625799, 0.0013865122055784676, 0.008567938623722696, 0.005510609681892862, 0.007589912278102561, 0.005599822134572721, 0.03000242581782682, 0.042130670460892805, 0.05126872599231312, 0.042792678890468394, 0.03973292922850384, 0.05303358601904501, 0.07185091656545112, 0.06837608680452492, 0.07371146371635877, 0.10337299991434099, 0.16147740283316445, 0.14823812593618602, 0.15169338576160854, 0.12739420335299081, 0.15260453754216807, 0.15076355093752936, 0.10488478798362269, 0.1329136664466495, 0.1894880116124884, 0.21036473450431423, 0.1637703630371335, 0.13080972783970832, 0.21382438428892753, 0.2809818648812179, 0.21752888191628966, 0.14972515722265736, 0.2198828816576991, 0.3192500638309098, 0.28910790896781224, 0.19664246668319751, 0.13426038453680345, 0.20441638851061572, 0.2670287398659867, 0.22348103616805493, 0.14295791815630174, 0.14801967601118288, 0.2364383041923804, 0.22519049204344255, 0.17321963950037833, 0.1359471645951139, 0.20887301591200583, 0.24775511094161615, 0.2464031021508007, 0.22891030294958092, 0.15655923303249542, 0.1968806150469812, 0.23273788568594217, 0.233912177519991, 0.15617593385980624, 0.12968833296356724, 0.15611758905234963, 0.1411881961431047, 0.0859431010775647, 0.12626411429589757, 0.18754027659794775, 0.1362133532865031, 0.06333684835267797, 0.10338896310537418, 0.1891998019055211, 0.14901228021916668, 0.06237270843898419, 0.0738048494410653, 0.13511692080621654, 0.08484901664136885, 0.013813841557119618, 0.06448450594649772, 0.11706456200965583, 0.12350548013576303, 0.03225964407838291, 0.030199991247610733, 0.12123865985383737, 0.18600643422061452, 0.12326184804934824, 0.052180356480504356, 0.05729637733030177, 0.16364397298098488, 0.168976807017929, 0.08610333655395425, 0.13066722770367273, 0.16928658086083595, 0.10756178030650962, 0.011101049148473536, 0.04725959020716142, 0.12064481160595027, 0.10340588113075616, 0.032975920521883, 0.02693105853585375, 0.06653199384146885, 0.08659229523238836, 0.05527341390061184, 0.04594220247061419, 0.11129320348478097, 0.1467798090977784, 0.07516148621549011, 0.055107354132481426, 0.14593319512893918, 0.19358897763756194, 0.11455332909903179, 0.07063789006716244, 0.14278458315953202, 0.1991868143104536, 0.14846213086151466, 0.0734298921989853, 0.12794779832225694, 0.16930903701199349, 0.158931627899998, 0.07521243797155738, 0.12844100433395841, 0.16762539843464513, 0.2073782601291031, 0.1549766365616705, 0.1167003983740319, 0.17695057303048622, 0.20083447082259953, 0.15967669034559334, 0.07732794490198788, 0.16211830764258284, 0.25546798484475586, 0.20381483632814051, 0.1204711811358245, 0.11125718710363242, 0.2587845259342798, 0.2634831978526606, 0.13593561719337965, 0.09209941899264791, 0.24360521278202585, 0.26251917115678114, 0.1480603565832327, 0.06860523223363972, 0.14277633345266633, 0.19698322638708252, 0.18015312259604283, 0.09532691492540969, 0.10397493158738672, 0.15731110668558568, 0.17320097317771588, 0.08395023225196303, 0.05299087063579586, 0.08672768827574054, 0.11678419464035017, 0.05600609546624664, 0.04108079268202716, 0.06896840024229267, 0.08530237924129358, 0.06184247241188513, 0.02390622287795326, 0.015204891559428972, 0.02288742326680864, 0.026420096780472753, 0.029451554977014613, 0.021251479762564182, 0.005363645504518927, -0.0017908079596598825, -0.008265349057133439, -0.005932086323910025, -0.0026947769016044095, -0.0026763246350541836, -0.006614878298203746, -0.004106174672627488}
{-0.004956619639429117, -0.00005570512633135973, 0.004378096214159043, -0.0037162329194149694, 0.002203384153640787, -0.0005789121849297257, 0.0041513579668581435, 0.0112961039027261, 0.027446903032199776, 0.050594177447436425, 0.045704234410360645, 0.04297325289318356, 0.03470422126752462, 0.0410932028338231, 0.07515629142606864, 0.06971560040883683, 0.06316968363469863, 0.10510415242189716, 0.14881673494310066, 0.14458904108543041, 0.1231464539321996, 0.1265355218013212, 0.14619771799804068, 0.1393220769465236, 0.08628695212172655, 0.12942838964574443, 0.21813932269537148, 0.20166549177652549, 0.14089772467365125, 0.11030177069282479, 0.23181790733328794, 0.24731813908313352, 0.1923007919577594, 0.13638260311165715, 0.22802829081976578, 0.3248452155868714, 0.3123634454963833, 0.17649995626799553, 0.12841916181194818, 0.2544602544759789, 0.28150015298319103, 0.26026777591590466, 0.13814505236101954, 0.15801093406423594, 0.21972000963377644, 0.22328882853556326, 0.15060792190624916, 0.1485666805310282, 0.228491164883798, 0.2629628659000647, 0.2472507103449356, 0.2044044336253077, 0.1675512094247964, 0.2010596196666549, 0.2447714539486281, 0.22750719148353607, 0.1642718841407967, 0.1322845257822081, 0.16275764544809754, 0.1459119744316103, 0.08943958064373966, 0.12334372680453465, 0.18139257861370217, 0.1357151239852723, 0.058583427828493725, 0.11216409789989033, 0.19051630107767686, 0.14207665084034002, 0.04406254556575918, 0.061575253919144375, 0.13779171270632082, 0.09220806128693541, 0.025391005759881315, 0.07346259815349858, 0.14778791907456484, 0.12175518693135456, 0.035452124610350286, 0.03315376704021682, 0.13775630038885853, 0.18758205323387594, 0.1226043358078488, 0.049353955834577926, 0.0823285428727967, 0.18037005222666758, 0.17120181736590478, 0.06872703257310758, 0.13232321909152694, 0.16473897247425218, 0.07960683737281185, 0.02681790888884309, 0.04181786836864701, 0.11828955974846433, 0.09750838818644703, 0.031239369881933373, 0.015439996369471728, 0.07129057273001041, 0.09964934050399578, 0.044931840019456576, 0.0463405115813504, 0.12570312593971766, 0.14746391985203072, 0.06913534934614235, 0.055255841250108656, 0.13799657153512618, 0.186519240397716, 0.0989181868192787, 0.0627266738864424, 0.14125393408289552, 0.18599766596889664, 0.10438718718219028, 0.06878121697412348, 0.11921062430766682, 0.17102829016884896, 0.1289881915810936, 0.07323902580111935, 0.11968976078621783, 0.16692112923615704, 0.1935513330741929, 0.14456207189932752, 0.1178734817218317, 0.18769905993626143, 0.22833997396918637, 0.14460189373081692, 0.07117109527617853, 0.16558309958881917, 0.2320445925813714, 0.2222703372794937, 0.0933903365383782, 0.13301102617611182, 0.29190857538561843, 0.25727091276178693, 0.09471984497876967, 0.09431657169013094, 0.21558197990355307, 0.25006899291945556, 0.16010232494632587, 0.06768143873706486, 0.16567012637213402, 0.2000752883816343, 0.14014853084291462, 0.07070974799844323, 0.11598670620822854, 0.15664531898333067, 0.13193013594619535, 0.06489535891329523, 0.06370440042555178, 0.10237889360493663, 0.09672534990693721, 0.05492819952738384, 0.04221704437023882, 0.07187400183531675, 0.08773089332632433, 0.04973800347169853, 0.019727532952222668, 0.015527022598334566, 0.01788356581358119, 0.024140761248812755, 0.020498153246060868, 0.01636074793957252, 0.00023459695776759928, 0.0010483621874913525, -0.007141371569263683, -0.006554182087063366, -0.0028837335300499075, -0.010300427573669689, -0.005238766570911474, -0.005735902389187291}
{-0.004430138495953509, -0.008746016563290614, 0.002006611828847853, -0.004402761392248796, 0.0035913929674706853, 0.003020806933179506, 0.006359471680833872, 0.016522182876548264, 0.047522629465614835, 0.06139276453434887, 0.04543182974034449, 0.029296333712667363, 0.029753783635414355, 0.04484611743304241, 0.05913390995711156, 0.05873837661773324, 0.0402189774632898, 0.08180570723730414, 0.1402795713737217, 0.14077711237491702, 0.10252295097326315, 0.11755348132800118, 0.11944396598744307, 0.106534460308995, 0.0736258325515714, 0.11513257985394686, 0.20725417798852921, 0.20406007055863284, 0.1140284096432819, 0.11634102136303286, 0.2176465259207219, 0.2598605149076324, 0.16955011299901165, 0.11106743975627822, 0.2197612169083052, 0.3239113080949889, 0.2372511511508082, 0.1470444670515606, 0.13105878743325955, 0.23386269409325539, 0.27889542180244525, 0.20231282967889203, 0.11526155205982862, 0.1548736752252996, 0.2202309045634169, 0.2045902016472099, 0.1248423443967028, 0.13513218255413081, 0.22671252407954898, 0.22612157474300754, 0.21860078613883263, 0.16744527191450687, 0.16567547762792917, 0.18205373887319037, 0.2174984262092524, 0.1880681120075918, 0.12463498222952013, 0.12625426169179355, 0.16108163690484434, 0.12789290362371197, 0.06460810421845253, 0.1069735814097342, 0.15458056151345145, 0.10772597976907579, 0.03537969047289316, 0.1074770746382663, 0.17233832560001955, 0.10576543320773167, 0.028710462601720197, 0.06454081123151748, 0.1488887112852092, 0.08827094346267775, 0.016414830062265302, 0.08527976810806223, 0.13479325010524618, 0.11237906738728454, 0.020771466045269547, 0.03628949739006403, 0.1285183518912286, 0.21704983397111116, 0.11054920958027736, 0.032388316799491994, 0.08051794642040543, 0.16747378370182253, 0.1507927658548588, 0.042816725712104764, 0.13093892513857333, 0.16320052640149363, 0.058375044288549144, 0.0009244196649610924, 0.04890592204750982, 0.12465896064612615, 0.07804079441746312, 0.012662864617988198, 0.029068828218008786, 0.08696894554658013, 0.08467900959079519, 0.031675191094680484, 0.0318033442826537, 0.08911199952551416, 0.11544785994845017, 0.039499445211577444, 0.054868268263221026, 0.12542935128179594, 0.16826685108746453, 0.09355639326685239, 0.054514009047791134, 0.11855907089815564, 0.1505668253643426, 0.0843633555090092, 0.0449061737844247, 0.1069663548603284, 0.134541260556175, 0.12494691913607889, 0.06140896857768267, 0.12845147908430973, 0.1629590486190655, 0.16670036496852986, 0.11159427143329081, 0.10144122153120594, 0.18021860496601833, 0.1900225223534368, 0.13066975680115894, 0.0671628901705304, 0.15065873457821571, 0.28360512935163973, 0.1920787623454523, 0.06187752160929279, 0.1265991241011338, 0.23856910167511863, 0.2318229225134631, 0.0779106308900846, 0.08300294115950808, 0.21063623391182054, 0.2410469254915802, 0.11197583047503376, 0.05662500439031358, 0.12233500162460617, 0.23768344909608813, 0.13041336459690492, 0.06013384162978186, 0.11467771898063205, 0.17935637383943018, 0.1580995679825507, 0.05525224690418812, 0.058607142733562725, 0.07600063605807512, 0.09177441154733892, 0.03907238296424486, 0.0340645600329023, 0.0711683881448392, 0.07555396104316268, 0.05031235754333531, 0.008800960645342026, 0.007204922554563533, 0.015764227774202933, 0.027237779990632822, 0.018825948482072995, 0.011380583983446378, 0.0043210993788967925, -0.0017568273684876233, -0.003597582549046051, -0.009974802404177667, -0.001256941231073178, -0.006717541569457803, -0.007558257443348983, -0.008988735458897215}
{-0.004660248153434191, -0.004284627732796491, -0.007093480922883852, 0.0003327570009077508, 0.0031047725424402086, 0.008644334715354904, 0.010374992466546218, 0.024932508229138832, 0.043378451333472026, 0.03108930021493892, 0.04066397411816031, 0.03350799985690355, 0.03148956737764065, 0.039539365255885556, 0.05585670328509169, 0.05494524928029652, 0.0438228014048768, 0.07095773326646346, 0.115247646044203, 0.11919003941450375, 0.08794566976442023, 0.09348265064022272, 0.10529424033330168, 0.08372650188772744, 0.07201527039015865, 0.1260775577829939, 0.17563070282274862, 0.19362143488063277, 0.0904839448609836, 0.09946334278950038, 0.24157757510800304, 0.24538372266938094, 0.16087301827935838, 0.0872870480753034, 0.18605269908595662, 0.2552486138934053, 0.21710228741363602, 0.11510724134767757, 0.12561692361638796, 0.22138672916744467, 0.24258008698559524, 0.14094547334989033, 0.08726643973910318, 0.1436034293803638, 0.22961624751000326, 0.18656345540544778, 0.11545958907611129, 0.1340092409328692, 0.21301323436878664, 0.228852056974192, 0.20195686291032308, 0.1569542795913957, 0.14887541949670635, 0.17234259792908008, 0.19426629583884117, 0.15981564882948163, 0.10634933130247859, 0.1161284057134314, 0.14449648856404984, 0.10563011969849241, 0.061207854142585325, 0.09522756686152006, 0.13876439592745254, 0.09223180145831503, 0.037107914827921695, 0.10542356281695409, 0.13957922023385955, 0.05826345988941212, 0.00526141217715616, 0.06336948530465655, 0.1515575336665266, 0.09042403202996913, 0.019558557555035168, 0.07740666023327816, 0.14193948539293008, 0.09319330318902042, 0.00899473365687552, 0.04522006686984962, 0.13705099757359393, 0.17009810124809868, 0.07064283877230929, 0.022707935461879956, 0.07312801688898644, 0.14789528036909833, 0.13180723021983273, 0.034778774100146154, 0.12489267658280466, 0.1345337687935301, 0.040752962524934905, 0.003874702260450424, 0.06842581074063064, 0.11372850198822985, 0.05524674500364571, -0.005228196364997937, 0.01849539236319505, 0.07405944946448383, 0.07547348308815544, 0.02559849486315424, 0.03601994012682706, 0.06708651081024762, 0.09130690388492829, 0.03134612821942578, 0.060328997423324905, 0.12372715685588678, 0.14025365375178633, 0.0631168652618638, 0.04566770928487342, 0.10269550815780346, 0.1165943240701886, 0.07234836081230432, 0.052610579941716626, 0.10074228512983759, 0.12119988900712345, 0.08800441142945095, 0.05513776266161734, 0.10842576063528114, 0.13741082230301682, 0.1440861090588354, 0.07970463291511404, 0.0968728218664608, 0.15742725858089554, 0.17153583982231146, 0.09740870641983422, 0.06550891951125296, 0.15492917743237883, 0.2130846194585809, 0.16587155820996358, 0.059550619490821154, 0.12697848416066054, 0.24312891392866845, 0.20170541948465567, 0.06136339754070514, 0.10266968241387749, 0.19524818836726, 0.17576802563241511, 0.09894293717590152, 0.0531269082653702, 0.1410669482502105, 0.20320705224641034, 0.10985735306416775, 0.052458468856710204, 0.10393459068519738, 0.16817635474020826, 0.1223209553839457, 0.05182504312602049, 0.042246755417173425, 0.07153170412291518, 0.07817018750582846, 0.04024148639676757, 0.031270160839326884, 0.06677740096175684, 0.057169982605323966, 0.03162388845001961, 0.0043137227332146815, 0.00763607972089545, 0.02298408986716928, 0.02529495216817754, 0.03443831465415525, 0.022014300647367983, 0.008847370215171065, 0.000649957753709468, -0.006259874445153602, -0.0044850865656616, -0.001209241129427594, -0.00709065648203986, -0.0038536575544888636, -0.005643578686655621}
{-0.0015595027045546838, -0.0069783182255392946, -0.008144306794944293, -0.003276268677746594, 0.0011908934795092356, 0.010092347848783673, 0.014344525542816535, 0.02251101875020311, 0.028740086947663113, 0.027978478484251355, 0.027933582413826652, 0.039027850793086225, 0.034930848375568264, 0.043357771543928364, 0.04685921249406577, 0.037319504628618785, 0.03860739712810763, 0.07438581429819843, 0.10526490915267421, 0.0985984856105066, 0.08313416176309048, 0.07414417256618466, 0.08665074905888857, 0.06820514809938905, 0.07577786715069601, 0.131538789020229, 0.17042237405039046, 0.16291526915724275, 0.0740758405402573, 0.09945530412717124, 0.18229099696712936, 0.19212149018511784, 0.1348197080376315, 0.0878074002133658, 0.1549997382694756, 0.22239416169306264, 0.19037315355698534, 0.09749606721123955, 0.1202089618089662, 0.1963251739060578, 0.20432611104548987, 0.13286057759296138, 0.06731014191372132, 0.13544277788914494, 0.16895870449628786, 0.15859373442740335, 0.10875500823700829, 0.11647099433725445, 0.18659085001071113, 0.19372420797932943, 0.1696169319335612, 0.14908255624166042, 0.14671874956692862, 0.15407596658336417, 0.16245884999865365, 0.11278648576368894, 0.08094292487484211, 0.10928549107029001, 0.12673974519770176, 0.09515461647962646, 0.043246217647907315, 0.08899921806185057, 0.11610968328379945, 0.08852008049677798, 0.04942938031380399, 0.10456464095863154, 0.09875290198991665, 0.03452615357272672, 0.0007963462151982749, 0.08231176101018496, 0.1468440985294323, 0.09843396905854018, 0.04879306177446885, 0.08431063644455639, 0.10811950962066115, 0.08113268234468879, 0.037902025168934164, 0.06353862660836473, 0.13234414084947374, 0.1383782489092364, 0.06236019657285044, 0.01838661337284623, 0.05911841328060365, 0.1286998796960106, 0.09128094983861848, 0.039123839798942725, 0.09570179827112726, 0.09426826541042652, 0.04534832009356874, 0.026281618971055992, 0.06789242034688062, 0.09973115042661929, 0.04858467930194227, 0.014180651484191405, 0.04030871293777219, 0.08902036760689787, 0.07060776868347199, 0.030290882486005238, 0.03876648809030847, 0.06858669097613186, 0.07780958415000541, 0.044462178770004426, 0.055781997353085803, 0.10510984043486939, 0.12706295315381072, 0.057547957188638074, 0.0486924485748729, 0.09728360477490225, 0.09996729412199751, 0.06982174644952578, 0.0515328897665748, 0.08488883433618843, 0.10815880525050373, 0.06308988209396871, 0.055733717390545806, 0.0999311630532461, 0.11355730918988298, 0.12428193534692893, 0.07883465648733817, 0.10919888336948318, 0.15035430495898233, 0.1281751981071036, 0.08400863486640034, 0.07959982487551344, 0.1373031133851319, 0.19916403461337717, 0.11094459972073747, 0.052226890981286585, 0.11771108284351471, 0.1876791603019636, 0.1447202043520568, 0.0617290462629249, 0.09953533054281348, 0.15319160729347953, 0.16115381856174324, 0.07509168219795861, 0.06019461352644266, 0.1421842557657509, 0.1744362350812049, 0.10678123540217399, 0.05129240813073649, 0.10149846816709254, 0.14435092435494412, 0.09787683225932123, 0.04895575155337503, 0.03869357679357374, 0.058226431803930535, 0.06106659068440796, 0.03748878244241781, 0.026895295154721055, 0.05518375764124044, 0.05067032006880164, 0.031173061877756696, 0.006800837221248007, 0.014761414269136502, 0.035515152107974984, 0.054288009034486745, 0.044788103903177404, 0.03063649874563519, 0.010122684369480358, -0.005024888131839297, -0.006153241713207202, -0.005835244799358038, -0.004760269181131831, -0.006284993066556557, -0.001981936314180703, -0.004167875881541257}
{-0.007741376601517997, -0.0047694358274356745, -0.004307491150544726, -0.004622191069132852, 0.0036157510951706972, 0.009210035700722248, 0.015073673836676552, 0.020644129262378283, 0.020380992624492777, 0.02368796418713066, 0.033546020820898255, 0.0371175977260957, 0.0366853252100013, 0.04008260207640224, 0.036312287723596695, 0.040778593162785454, 0.03758284515771841, 0.05624952545465742, 0.07218382260183141, 0.08436037607965816, 0.07291888484296631, 0.06571943292596374, 0.07877442763233772, 0.07217236615096924, 0.08237711855010463, 0.10609767861204401, 0.14311482002095838, 0.13641415765066767, 0.07879029093531915, 0.09197033342628497, 0.14368419956864842, 0.15938207903741317, 0.11738652035285442, 0.07685913959783433, 0.13841427601105621, 0.18516122802637894, 0.14557423346103066, 0.08769544417719985, 0.11672104331379264, 0.17366099351751701, 0.17015054982789724, 0.12471289600882665, 0.06891502437543584, 0.11631324887935793, 0.14141709214167764, 0.12720336389469078, 0.08895944379168849, 0.1073295366962406, 0.1375551051633631, 0.14984963669878024, 0.14932995657989073, 0.13817281104229412, 0.1348081746324269, 0.141322111531454, 0.13866371382331633, 0.09597136582516955, 0.08028559339986387, 0.09252911022573548, 0.11466380723046052, 0.07631336302356885, 0.04038155793981747, 0.0715279702221909, 0.10207730407315085, 0.08569913979024193, 0.06428263061086893, 0.08457162834407779, 0.08069327307895716, 0.03976918422352408, 0.020032270062421947, 0.08965334572928886, 0.1294436069171941, 0.10005751235340467, 0.048990075009988, 0.0710215101169891, 0.08378158034768296, 0.07137700004569983, 0.05815968427535764, 0.06670292439456589, 0.10043714577161685, 0.0941194142009499, 0.048525625443940845, 0.02941920459704338, 0.059109673852365235, 0.1024021174214361, 0.08336747694371399, 0.029032806047385652, 0.0810875642648495, 0.08285734929293503, 0.051376418925937695, 0.030881070165453016, 0.04783088733443555, 0.08468375448177581, 0.04515685147652603, 0.01847725971248526, 0.030702121428298347, 0.06219060347127861, 0.05320649023887758, 0.03164809600937617, 0.03126680050190815, 0.05638245630526667, 0.06375638577004861, 0.044236846208775, 0.06691777236904065, 0.09032548342208638, 0.09473121434085813, 0.05632585764859723, 0.04171523946016886, 0.06843405330338626, 0.08872653178355468, 0.05718638324898447, 0.04321073128362335, 0.06884493195241695, 0.08292839717919892, 0.06947889842813415, 0.061904669916640356, 0.09192502128912935, 0.11451633767558092, 0.09852483072980886, 0.09161080794382673, 0.101847017541951, 0.11005180113943086, 0.11007099191410813, 0.07329484303302361, 0.07633201759560757, 0.1282443524066204, 0.15823730015607188, 0.09281733405188464, 0.06594104168042403, 0.10502496465860361, 0.15540917039196958, 0.10786925708899668, 0.05798889296910053, 0.07854660983082891, 0.11323520519027477, 0.10618857189123479, 0.07102602463520631, 0.05371602588385358, 0.120784411363066, 0.11599395621462222, 0.08248151180358561, 0.05354994089846008, 0.08120154498621987, 0.10048673052677014, 0.09280010521752018, 0.044862704751836915, 0.031948962918654, 0.054860533307835226, 0.05445585019211453, 0.03278277599750066, 0.020740850915516293, 0.03432809833870843, 0.030931013767192095, 0.017788966042826263, 0.01285450646114176, 0.01999798340802557, 0.03336962205151507, 0.04127093081615522, 0.03328149209817739, 0.01814590229912969, 0.0008660269576042999, -0.00024080460069949542, -0.005417174201072058, -0.002226808272029055, -0.003609599137703782, -0.004500501771736184, -0.0075222023249326385, -0.0009591194258300616}
{-0.003050827303660574, -0.002833401763822195, -0.005178765018427426, -0.0038944030717989464, 0.0056694408991048995, 0.005209349235717536, 0.006091009976074176, 0.011445315316734764, 0.013653592085922407, 0.01892607591788433, 0.022276903059098026, 0.01170278673429075, 0.01996567391373143, 0.02896973268315589, 0.027927969642330165, 0.03583689467456668, 0.030116064545461653, 0.05115545840330432, 0.056399926147800865, 0.062058020008071216, 0.050912822188210555, 0.055246625176020525, 0.0700390687234946, 0.07747516130272351, 0.05931697784810836, 0.07489243585677317, 0.09834584945946506, 0.10182506122420894, 0.07335852697036556, 0.07306077754231974, 0.13218256423684116, 0.14533366509062845, 0.09816786826345753, 0.0768999383571453, 0.11695659898289827, 0.15509237785927038, 0.1420426749758753, 0.08157373849951138, 0.08026208818546977, 0.12776545129317826, 0.13531932863518398, 0.0938661304315796, 0.06249563707039105, 0.09442949323868519, 0.11642575857116255, 0.10348270750697114, 0.09177705492398001, 0.08937446040855339, 0.12972689847910235, 0.12976888208755194, 0.12107169594236547, 0.09869232114280019, 0.09863406086803811, 0.10015450887626934, 0.1077519584789117, 0.08961777450535827, 0.06458441179573435, 0.07502220132072052, 0.09350305152643998, 0.06470898243581966, 0.040624088817183865, 0.0695852309940827, 0.0959085873457291, 0.07768758106902962, 0.049898566854741304, 0.05543189737902795, 0.06484697042773457, 0.040866798779548894, 0.030386249814878023, 0.07856409234847479, 0.10074454407422331, 0.06592529551754489, 0.03945366421575322, 0.05083488723225232, 0.08286495412187259, 0.08824324430059889, 0.054647981517342493, 0.05698518808228464, 0.07925316614306316, 0.07904492037280422, 0.04588048795004232, 0.022166734663747287, 0.04669450340181079, 0.07035646414415209, 0.06717835448097263, 0.029688659792790298, 0.0622583285439187, 0.06209758890936093, 0.03745361940780832, 0.006995716544896028, 0.03606001630833715, 0.05801459961265129, 0.041991515082133175, 0.01481574269599061, 0.022238573860856273, 0.046653388484317826, 0.04566706897074882, 0.027536976226644035, 0.02833877736991846, 0.05526724952333811, 0.05634372257757694, 0.03658071287184573, 0.045715093958864535, 0.06953728567952511, 0.07117481173970754, 0.03165692535254509, 0.03005179884767079, 0.05633149102191645, 0.06557672762781405, 0.04496382612345102, 0.029818730307878166, 0.051404813636326104, 0.06260999301362696, 0.05995044397486439, 0.0545559471736102, 0.0716275213580595, 0.09204156734149921, 0.08815369700302858, 0.05283957953726925, 0.06521589751727797, 0.09947750582700911, 0.11672369723653998, 0.06825820167803358, 0.05793289985930185, 0.10287222505472123, 0.14752275837914886, 0.0992867194105102, 0.04407865148727927, 0.07857509642978058, 0.13364970335178505, 0.10712426587425512, 0.041582048163458445, 0.051648031172063416, 0.09780848999613301, 0.10150909999200865, 0.06732030304239049, 0.046341545268775354, 0.0816304801412811, 0.09958145960913939, 0.05885353369745031, 0.04075646511118703, 0.04097654160938051, 0.07401792043858885, 0.05989792075676857, 0.03379717130537441, 0.023911156279341948, 0.036025752573847054, 0.041336075520944704, 0.029932789347689476, 0.012604772543846657, 0.013525428869044925, 0.020550844009343965, 0.014138023941311561, 0.011333128472477253, 0.015377422861666903, 0.009891136375335811, 0.011225574320175014, 0.00919277194415934, 0.002689490429615906, 0.003023397108920701, -0.0016568044762676232, -0.0007512654219610749, -0.002356947065130754, -0.0002298083219739388, -0.005386388013049215, -0.004372912339129653, -0.002747695359146018}
{-0.006655098296734545, -0.006912184720460719, -0.007268584796597232, -0.0014795339174975305, 0.0010290121289129757, 0.006313169841792095, 0.005295917322663853, 0.005301349577735416, 0.00426904205370121, 0.006319564451095465, 0.01138454101773567, 0.0083158057516372, 0.012193536536346142, 0.0176997398084955, 0.021185919026547734, 0.025200128016809407, 0.03432887199051114, 0.041629537073696904, 0.044255552635971446, 0.037939629094855834, 0.045493559850003376, 0.050062959810780516, 0.05941182365807651, 0.055447986447241235, 0.04576799393037458, 0.05378369623563133, 0.08451830777573413, 0.09045716789457087, 0.06411549598197047, 0.058151847110479216, 0.08983509500406411, 0.11775111915919194, 0.077745954946182, 0.049931051913326405, 0.08712693451181044, 0.13495458968036406, 0.10443710595495245, 0.04715361267636468, 0.05749661030046465, 0.10436570927324995, 0.10431845695753214, 0.0668844537170506, 0.047157544745460626, 0.06834714916074154, 0.0889415531284507, 0.07779489579537067, 0.06066185319674153, 0.06941727157094485, 0.0954245653058813, 0.10726417999821022, 0.08819845652017075, 0.06469090654442722, 0.06660356434941535, 0.0748826632388066, 0.08987517999401666, 0.0658171086743635, 0.044925083204594415, 0.059192247356054606, 0.07495240271410182, 0.046586818060837476, 0.031139929378181948, 0.05744899423730021, 0.06956504619722459, 0.04129999919137099, 0.024838523376145717, 0.044401097432689315, 0.07018105744944537, 0.04015820015777855, 0.03005621467750231, 0.053177393011909574, 0.07245736803952077, 0.043988782379488556, 0.016911114011168522, 0.034090414697911395, 0.072214293156959, 0.07098643375987612, 0.03273768479017074, 0.03638105947937056, 0.06560687351840236, 0.07119563452635762, 0.04551593069798619, 0.014627167699951205, 0.021421738188984442, 0.06161125488223938, 0.054607772712096984, 0.013074009913106237, 0.04591500751511238, 0.05914176537103492, 0.02639258829840247, -0.0058237301581884416, 0.03111695165313076, 0.042815274832789296, 0.030074514131490128, 0.01695181768697699, 0.016632477047482233, 0.04280644222200136, 0.03253386636187528, 0.022566496685122894, 0.028475367044941427, 0.04199202836773874, 0.040256960229686986, 0.014434121451413071, 0.022517282327213332, 0.04514545746989952, 0.046687622285100726, 0.020741790710110748, 0.020224938837351582, 0.04719294454619136, 0.04819302775350029, 0.03664424013320469, 0.026127678559351445, 0.03615308927084536, 0.05031999788181926, 0.04565801758338156, 0.027216715900913308, 0.039790470341726496, 0.06366290918349318, 0.06057810253490547, 0.03465457535018643, 0.037863651278752894, 0.07720741051966656, 0.07372543129066415, 0.04733455070404178, 0.036883526540633225, 0.07899438072571775, 0.10792043629532433, 0.07695191861010633, 0.03311560149430287, 0.06429055179382165, 0.09930658454689338, 0.07051578557214462, 0.03803174325623759, 0.03883521424134412, 0.06817168224555668, 0.08546700576679728, 0.04110838318905313, 0.04069068690582411, 0.06319844715953457, 0.0793958896720672, 0.06816543157160669, 0.03350838721580075, 0.049756568975371354, 0.06295652766395712, 0.05031613097937986, 0.026992860318585735, 0.02130730648526949, 0.031416001026528105, 0.030104956307281744, 0.01167547636643794, 0.011073138634420316, 0.019115659878653306, 0.019284727373293422, 0.010723789204881784, 0.008122915125336064, 0.006399138890577924, 0.006253981599312076, 0.00648039489368216, 0.005798371197200761, 0.006252033648561028, 0.0048847801043632524, -0.002794591620576459, -0.0035980619277305357, -0.0020717178532482436, -0.00021808028640698412, 0.001142518186211132, 0.0001429014553131338, -0.00033643312508035376}
{-0.006797237868086581, -0.003577399803107323, -0.0009206829779676667, -0.001015024995010063, 0.0003361797764716436, -0.001809041304750019, 0.0009416066074219003, 0.0029347540547582907, -0.0027690728860771275, 0.00023892761489647412, 0.002839248829018654, 0.00551377607053768, 0.01182129931179454, 0.011031584303285751, 0.014128866233849574, 0.022800311525502822, 0.02699911364910309, 0.0313320493032937, 0.02908229698718156, 0.02457610437815757, 0.028752537470706337, 0.033320514779674265, 0.04026130128727347, 0.0407208012228055, 0.03399980099603986, 0.050779589308067016, 0.07060242557268158, 0.06357602951020794, 0.044590517500446396, 0.05553957193929454, 0.06156757191341509, 0.07572822508261615, 0.04544862563686659, 0.0506371051586836, 0.07718699660273343, 0.10809494483489122, 0.08211151339092419, 0.03877959044329608, 0.04002929830877814, 0.0693165521902453, 0.08475043730317752, 0.057668674549342804, 0.028028817213412084, 0.047297841768634184, 0.04820918928725312, 0.05994783694297948, 0.042511893905055304, 0.05372226728835826, 0.07779377471457292, 0.07708773808328473, 0.059233940752238264, 0.03259518032077171, 0.04756350739417535, 0.061725650447495235, 0.0686758668720955, 0.05045007001892539, 0.037232066082835004, 0.042026222111913814, 0.04498389073663757, 0.0321905589519651, 0.025051913015154942, 0.0524850612470773, 0.05255460484613455, 0.02763117976020651, 0.02783892720514241, 0.046847199693924674, 0.07123306395187518, 0.03700796439603054, 0.02864527209967959, 0.039549333827754954, 0.05100160052852294, 0.03656374910984073, 0.018139121769710102, 0.03626243052838942, 0.06210137592315764, 0.05054730591900841, 0.019502541644635957, 0.01961733412638968, 0.05090099195907572, 0.0646385815418275, 0.032684948407045146, 0.010340392164818952, 0.02112037081267421, 0.05338244903971913, 0.04498128739229514, 0.013194153413975007, 0.04566088649531557, 0.0506953395596601, 0.027824078388531133, 0.002071450497784755, 0.01792844779769126, 0.035882835262501876, 0.02521395623956649, 0.007553985441889741, 0.014755701963497993, 0.03347392005644423, 0.03260387523890694, 0.024889212845981057, 0.027202670544294833, 0.03547937633530758, 0.02692930516669741, 0.013764597187550597, 0.011586360137495939, 0.026131205516040326, 0.03302585075447302, 0.019592315826920677, 0.016807647243844516, 0.03195593622866185, 0.03933198505041423, 0.023810388712731424, 0.01921386263183103, 0.022674170186698036, 0.026563849913190718, 0.030716437042976087, 0.02338569941521175, 0.03147525632667955, 0.03710770899293692, 0.03144543260435434, 0.023291360234803368, 0.030267651404577312, 0.05436395619663593, 0.05840517857180004, 0.03060301063089926, 0.03312368427401416, 0.05969237953122621, 0.07325051544780967, 0.05219865931982245, 0.03301534637365816, 0.04430293304406023, 0.0647034361675917, 0.05875254516796022, 0.029674266716922738, 0.036655689925410295, 0.04822021411231012, 0.060366867841571165, 0.03374565307215921, 0.034370124225571, 0.05706442039450201, 0.05716165231705382, 0.040124234763610225, 0.02756047328764751, 0.03885041841696025, 0.04912353170150795, 0.038003292263304664, 0.014941861057239944, 0.020809041089684843, 0.02354166744824924, 0.028509226068401866, 0.014058716686209536, 0.011175134834190336, 0.014838438492043766, 0.010050289577276779, 0.006200330881071352, -0.00046844996241698477, 0.005137502614043681, 0.01036449256225764, 0.009535952776395696, 0.006790630183642831, 0.0011337837256533121, -0.004464685940682567, -0.004907813957967353, -0.008285943436521864, -0.0064257526660993205, 0.000995347029456757, 0.0030256251567823515, 0.0017895255573906299, -0.001582983971246598}
{-0.006487812919471798, -0.003778590924011549, -0.002006217270772023, -0.0009102274768114404, -0.00028918878691734304, -0.0023163169169754935, -0.0028810555718069694, -0.0043018781540922, -0.005297659344817407, -0.004983075369426215, -0.0009306536556238751, 0.003451923467728718, 0.003876881628310327, 0.0129426705080507, 0.012021517485000627, 0.01738784256378321, 0.017563974423793115, 0.019230025810853084, 0.015995246323559434, 0.01802555888591369, 0.015727433348280948, 0.020489928938478893, 0.03907156807313001, 0.02838591371211686, 0.026251278406466145, 0.032901198987227466, 0.031357438586812426, 0.034901531954924334, 0.030333899691830854, 0.03051303809490197, 0.042739948435244715, 0.04794734461682019, 0.03189367052993408, 0.03457293061631954, 0.0534438597085151, 0.06173376981612676, 0.03967257650762062, 0.028309648623631986, 0.03603223678357238, 0.05260325316817422, 0.05672419555554093, 0.036162890348563875, 0.02752127394256815, 0.03860266797859143, 0.04641466428338754, 0.04458052659366621, 0.02984016209397118, 0.03734402516115007, 0.048595651898426025, 0.051471463848979146, 0.029151729680254788, 0.024199566596437662, 0.0300870615460079, 0.05082465417571837, 0.0423359231905686, 0.03530194719863931, 0.029573431997161184, 0.029514030178864486, 0.020875540322508216, 0.022812664826394137, 0.026378982723904255, 0.03940547667188356, 0.030085959069380407, 0.02662925325301673, 0.03285820995866497, 0.05367103759160715, 0.060705332303542116, 0.0286792053955184, 0.01576503877608684, 0.025723278554797703, 0.03147167639431768, 0.020221778008251815, 0.01652651078096718, 0.03066179189269901, 0.05368431927159488, 0.041245756036675345, 0.015991802435653648, 0.018473156720230664, 0.0546861926989192, 0.05226350932491797, 0.021009047968472614, -0.002762348528909355, 0.01584418872014405, 0.043715820927739235, 0.04354042985323993, 0.009011739083271844, 0.028732834584409006, 0.03740722671049192, 0.020575404348605913, 0.002364413032823559, 0.009481284708194416, 0.023846636643526695, 0.01627845971891667, 0.007243798977471372, 0.00991769130043153, 0.023867174089795846, 0.023823476360507717, 0.01279633542998731, 0.014206953182457821, 0.02238288325927379, 0.017168995499065587, 0.001364011395381226, 0.004452064036680025, 0.017424288212726034, 0.017566290080306815, 0.016908431592863468, 0.009596653988693388, 0.016434767989603027, 0.022341977829710504, 0.014930849791824467, 0.011904673783752935, 0.015748280976064774, 0.021980606526823585, 0.023006334339827905, 0.013083737017120015, 0.016810240881539557, 0.02431361021836894, 0.020014214265053277, 0.015399255998435925, 0.01744004193975035, 0.03720431084683043, 0.039686657246027865, 0.023781636204251267, 0.01864901491561645, 0.04174860090960188, 0.04071269445299865, 0.027424582660866392, 0.018173307015271246, 0.03247894681604205, 0.04367921471704213, 0.02843261522139134, 0.021197741927358762, 0.02249972062995801, 0.038010187931099164, 0.035083874979934024, 0.01784552795050439, 0.020083583305515837, 0.03481929373355255, 0.033699422585033195, 0.0275633085346457, 0.018563718612466695, 0.022829955033041388, 0.025766305270864556, 0.02142856450539447, 0.009136930893082875, 0.010925838461022967, 0.01985805714147014, 0.016639003249629365, 0.007404350145500914, 0.0016924267960867585, 0.006221287193549778, 0.010191698887232198, 0.0007071502593650153, 0.002544896713177709, 0.0015282268973743655, -0.00038580513377657193, 0.0049772725379943865, -0.004907029693846399, 0.004740201934393457, -0.0036269133422167773, -0.0019315233424343897, -0.009349872864011696, 0.0001446710635490127, -0.0041126720490722414, -0.003760861219469806, -0.003747986676559339, -0.005379779796060366}
{-0.0025601383536308624, -0.006152108207502882, -0.0027640503841162784, -0.003144683327989368, -0.00009397309805796931, -0.00016997220286822396, -0.0014884785573422024, -0.00657661151632048, -0.002752093344059579, -0.003502296372847328, -0.005233876272198028, -0.002124960445331645, 0.00016918141864142385, 0.0023955290036508027, 0.004819663816470789, 0.011102726675493134, 0.0074335806240925315, 0.006828633207216642, 0.004319913794824319, 0.007584180641435032, 0.012071302552582368, 0.008345448360405374, 0.01406711505609991, 0.013431726874437822, 0.016275155641897167, 0.019524433660743738, 0.015916935478575096, 0.01202384615947875, 0.015670682055181146, 0.01522896450198127, 0.022349914536377507, 0.023894068461380896, 0.01891316884935641, 0.021821522070287744, 0.028353542826998694, 0.024746751047319396, 0.02154898514519687, 0.012038913854707147, 0.027292180513708148, 0.035000234647056636, 0.029854058460122332, 0.016373106622569248, 0.01736109607721596, 0.018180611876724574, 0.026925737316127626, 0.023312225798701215, 0.016433949124674628, 0.02363157913735443, 0.033037024953310325, 0.021264960994988643, 0.01227489251166594, 0.013007340291794192, 0.02443806647877354, 0.025155172487546403, 0.02568554592196421, 0.013886633396383213, 0.016879265092142385, 0.020359699757294833, 0.013826558071055595, 0.015000810955419271, 0.020911833393586966, 0.029339095318850886, 0.02172759588251695, 0.017637053877277434, 0.03198160057466701, 0.04384421180467217, 0.03874852314131449, 0.02092032379153385, 0.008779726205102346, 0.01745556713784305, 0.01699043140092924, 0.017039850570937272, 0.012524296079836815, 0.017243253094470584, 0.03510910502276027, 0.029690969348447494, 0.013887167730708553, 0.030990119949351545, 0.05244532793958024, 0.05546123333581671, 0.015316108403203499, 0.007782936894748735, 0.012992639866674052, 0.025844032355180527, 0.026605590198101974, 0.012029209048265897, 0.01767937343972539, 0.02792754032820182, 0.01455672951785865, 0.0021823812007944247, 0.002824841743916632, 0.011008369054344345, 0.008257037344509275, 0.0018744383214611452, 0.007045553392509162, 0.007476522222293052, 0.01081864423928579, 0.007620170215198019, 0.005910293912042891, 0.006415708375053472, 0.0076253401779292195, 0.002594957050362841, 0.006314458907739586, 0.004948222622803239, 0.016080480805604848, 0.007313597871146719, 0.0013706588774082444, 0.002224216428113684, 0.005015328976437691, 0.008311744253489392, 0.0070809405202950405, 0.009126034241297244, 0.014515213709880749, 0.012801494096240472, 0.01177330390102237, 0.0074162139821652056, 0.008918225269895691, 0.011315750049908133, 0.00946733187325069, 0.01760309206170132, 0.019760253340745527, 0.022447619087565977, 0.016080734329076755, 0.017081859589307122, 0.021505232115635903, 0.018769864151334338, 0.01406167842389561, 0.009854920138402475, 0.020530758327120098, 0.021419756704899123, 0.010801232513818291, 0.01487393099300903, 0.012609152680391544, 0.020791702421244142, 0.014426169644736113, 0.007459757291267394, 0.008294787225342812, 0.016482092435120388, 0.01909014354503327, 0.018114160511188505, 0.007783706512984313, 0.011166756217356133, 0.011667845542248959, 0.008885320741648028, 0.001542049531520325, 0.00555005546008086, 0.011487958750282279, 0.0063557185277577765, -0.0019048765662342045, -0.0027615398613425896, 0.00521815999989902, 0.0025590771684667253, -0.0020331555214743546, -0.0054859039869664, -0.0010725175367113072, -0.0017238049581918733, 0.0019885322218992996, -0.005479385272534484, -0.005027580185943521, -0.0081734611263382, -0.005088011351993976, -0.0016216012177633396, -0.004749174393769447, -0.0008456751527810444, -0.004648294342773255, -0.007151137199135472, -0.00616593507190354}
