# Supplementary material for: Precursors of Majorana modes and their length-dependent energy oscillations probed at both ends of atomic Shiba chains
Source: Nat Nanotechnol. 2022 Mar 7;17(4):384–9. doi: 10.1038/s41565-022-01078-4 (PMC9018407; doi:10.1038/s41565-022-01078-4)
Supplement: Source Data Fig. 2 — Statistical source data of Fig. 2b–d in separate .txt files. [file 41565_2022_1078_MOESM3_ESM.zip › Source Data/Fig2c_E-1_01.txt]

This file contains the deconvoluted dI/dV signal on an array of 20x167 x-y positions at E = -1.01meV.

{-0.011817960139833305, -0.014343986959190237, -0.011647723719914134, -0.009948942049855712, -0.008067519367643616, -0.009521723969970027, -0.00911440428862063, -0.010337601330996348, -0.010502539483411122, -0.014080019649396838, -0.012785374242854301, -0.0052009748463616055, -0.004868760523886616, -0.005856679832982417, -0.003390325676372657, -0.005766490761294188, -0.0038626386431430196, 0.0013928122433561198, -0.003082324903503902, -0.010676515836218285, -0.00963110437819125, -0.0067342081233487654, -0.008564196992048634, -0.0035591779056636666, -0.004652192282389856, 0.0003718009406017701, 0.0010226683255898407, 0.004321729450351144, -0.003942294006643988, -0.009293835289150829, -0.002624494599217379, 0.0011411209260376609, -0.004221327795700769, -0.0060900147141676785, -0.007326906319308834, -0.004085243389513317, 0.0015478467656169538, 0.008038914476588395, 0.010021470050774464, 0.0170113388176222, 0.016265238684153, 0.020104568815318354, 0.025379025343035738, 0.024053895410459342, 0.02705912604391379, 0.01922867453504564, 0.018099215881047574, 0.024545323403529846, 0.016976954522422753, 0.0017318117748350349, -0.004550480886972, -0.0006116489178358174, 0.004133644501620024, -0.00034584313013650517, 0.0010218053983090123, -0.007504347994490851, -0.01095304024288317, -0.008682767228714123, -0.009018207007135577, -0.010757063771003628, -0.0024886053802662704, -0.0007661323830476401, -0.007247612282498881, -0.01406457499533623, -0.016352218319087904, -0.005018635225216627, -0.0034700722891604415, -0.011057697933282524, -0.013032149509643664, -0.011631340334055336, -0.010430943041920777, -0.0013058711548415496, -0.003880626559589943, -0.007414136097867893, -0.009301594958098302, -0.008066719434109089, -0.002142034423437147, -0.003896345833274765, -0.0037388373762465648, -0.01210608897829231, 0.0020882577404670094, -0.004192952757596606, 0.003507584758821027, -0.0008240027196465827, -0.006717175740460644, -0.003026698926826818, -0.0032504318699021965, -0.0009933589723793094, -0.001910494212259653, 0.0023255424421472293, -0.006311556924439793, -0.011136554043149689, -0.011932889128695808, -0.007756361021601892, 0.006712101255563594, 0.014345533459891837, 0.009504903376127527, -0.00017107622341206233, -0.004876343902615998, -0.0021442878591439642, -0.000028338887791705533, 0.006020141139934448, -0.00040942987162634434, -0.005291540265203168, -0.005624001612047544, 0.0023711373568474515, 0.006086457096559809, 0.002444572081976116, -0.008559982956049953, 0.0045253537335092735, 0.00016333070328895056, 0.0015369117101329036, -0.0013580947206499388, -0.005688763855929752, -0.006914329106361758, -0.0010469352360429915, -0.006382423654095134, -0.012949947387380733, -0.015104890128749564, -0.004228878755156643, -0.005618206494230102, -0.011949129103588706, -0.013250191482183427, -0.0061413627686915185, 0.0009055077484060258, -0.0017853132136418496, -0.008801379845678107, -0.011673936819748886, -0.0022943191278468355, -0.006669708438911569, -0.0015494578226119518, -0.011218610797080733, -0.011852588647319745, -0.0037729682429005432, -0.010500254200535393, -0.012320064389118202, -0.01638232800475158, -0.0066942513818684865, -0.0048460539564614494, -0.002561673349243854, -0.009893781426968081, -0.01085156053977901, 0.0018548156825388877, 0.001999334008719647, -0.0007097504361874364, -0.0010415541135802284, -0.003932355991079631, -0.0024590128764241104, 0.0031890296346252832, -0.002145346418739071, -0.0016032137421562432, -0.005611931119964874, -0.00573316145691186, 0.0012492500971051645, 0.005947911634521004, 0.0020596877912952187, 0.00004227722995780722, 0.005447087386243736, 0.0022592641460306567, 0.0009677075652987741, 0.0015642667888572468, -0.007435708520274812, -0.00836102857787933, -0.006938195268849185, -0.00718932001396713, -0.007915846062594928, -0.005314417256947293}
{-0.013665629771641942, -0.014911148452124648, -0.0139100185787209, -0.01633071329487215, -0.007984375852163998, -0.012192703106152699, -0.01069542540426133, -0.007268806533682633, -0.009086437919385543, -0.007058533731226099, -0.007834444440695119, -0.005454367795498316, 0.008923149696174687, 0.0011008691235907043, -0.0005976595596678509, -0.0019677476444969087, 0.0015966367964253777, -0.0008045218813832296, 0.0008642527156169481, -0.005211610451015629, -0.003354425501986869, -0.009740647352534972, -0.0038149575035634773, -0.007673658044160382, -0.004218196252420871, -0.005840873123265939, 0.0010729239886481552, 0.0030555889908697904, -0.0030294121931680653, -0.005484097696249432, -0.0006709124903388497, 0.001598396491421104, 0.005398971681944207, -0.000024591526915792705, -0.0036523461794803393, -0.0022853378033202178, 0.0054059895634605126, 0.012205180295730443, 0.01676509065942635, 0.013050067197398152, 0.01373409473834098, 0.018783574703712145, 0.0220585062084225, 0.02364348021322728, 0.022868980546814025, 0.014983335138593172, 0.009810986183958694, 0.021520539900192884, 0.009532376620445138, 0.00046805438736023734, -0.00843735839347182, 0.00032063497354352117, 0.009436455647871652, 0.011119328719663122, 0.0004060162715432225, -0.008004159270524135, -0.006291957794591381, -0.0007943146223113621, -0.001109176446369803, -0.006152643639710906, -0.004298410159079488, -0.000015738791483629238, -0.001958249036220091, -0.0074823120132673695, -0.008394972894264083, -0.006385141475806075, -0.0012284723188298531, -0.005672624220331438, -0.006318739898607796, -0.008385982747698755, -0.0011290489493107144, 0.0022899943755920805, 0.0009918748431381888, -0.006443255461925829, -0.009695085598968107, -0.002908827731210582, -0.0012965375909789903, -0.0008119484909479518, -0.011387568310444483, -0.01087483163532062, -0.005260159359176979, 0.00010077692440786754, -0.00008168845153004112, -0.008452341034509927, -0.007594865065061487, -0.0019011835974491534, -0.0017446727673159903, -0.006252878855097983, 0.0004880101681691315, 0.003384647876416947, 0.003040442903249386, -0.006155718624532688, -0.00758873520909391, -0.004589809851857962, 0.003570843502868533, 0.007529402184691573, 0.007589596174874169, 0.007518943184870112, -0.0007833356772786191, 0.000054354489804706724, 0.0005593233807858642, 0.005901407227358685, 0.001761234020167036, -0.0007756442191751902, 0.0029653899949248375, 0.003299593409145192, 0.007452218752023957, -0.00003160074821299862, -0.004681742639581839, -0.0017334690074981235, 0.006079066783358979, 0.007674327496817797, 0.00016171795303425093, -0.0083667408472003, -0.005204468796131971, 0.004877452039249916, 0.0016581110430364749, -0.01429980008747024, -0.007045177970417753, -0.003984908183893894, 0.002088106236947238, 0.0003775224750917959, -0.008762243008091159, -0.005916103766021488, 0.007459620143633723, 0.008362946915343668, -0.010506035863192584, -0.007456697398561429, -0.0035660625765228634, 0.0027563684629026567, -0.004219655519817751, -0.013755252795907958, -0.008796368973466188, -0.003165990594449764, -0.0010660375827324067, -0.012777413164241207, -0.007743933609603164, 0.0018545222653657684, 0.002851958102085322, 0.0010906891615994644, -0.006976976527764918, -0.011223160162176983, -0.002800281476269938, 0.0015680286703478727, 0.00994399156830911, 0.0022413354388182557, -0.004466915474891182, 0.0026026175244908954, 0.012612910564455232, 0.002620179194613532, 0.00006125482492889836, -0.007049842338752305, -0.0006610801787554675, 0.006163459954083583, 0.010925574918641708, 0.0004980818387090289, 0.007572773623511206, 0.015252908699782937, 0.019488171505395693, 0.009221573295294681, 0.0026190670590424707, -0.004956572549224203, -0.007937502114987938, -0.009070587501773584, -0.009461355692785847, -0.006500529995215662, -0.0033788992911006543}
{-0.012592481121335309, -0.009111793612949547, -0.016561796326721175, -0.01454525965134, -0.011621571412734871, -0.012180417436609798, -0.007898404898530876, -0.010006213133356246, -0.010628142308755324, -0.014699599437696973, -0.002648870440560979, -0.003071231615825189, 0.009512979653652207, 0.010249311715324984, 0.004601719667381805, -0.0050082796453826085, -0.005806634598330578, 0.005308643829748795, 0.001757420671538919, -0.01716168646581322, -0.013832284076335086, -0.020376450231346932, -0.0007337494521679163, -0.0019290013541185444, -0.011232263884549423, -0.011547125384018423, -0.0021156959154982335, 0.005792069422454614, 0.007442484320687533, -0.007718038873231118, 0.0034976856314634574, 0.015005160949672459, 0.01636160073770896, 0.009982407363939691, -0.0005766757391097327, -0.005754945869838249, 0.0008387048525433443, 0.014090662774583982, 0.019669305533291916, 0.01221663892557355, 0.0008198483671581876, 0.01213642628323517, 0.02782465810161168, 0.02859464559757769, 0.016966964884825436, 0.007210687133218893, 0.022420872300607256, 0.026930533118528388, 0.014250715196880811, 0.0030081543549541844, -0.0030330408862461996, 0.0009346378131153067, 0.01429206263434412, 0.015006492195246576, 0.0014762728923300049, -0.006287330931137414, 0.002241546839120973, 0.011283632239886415, 0.011067192049429249, 0.003732027034117723, -0.0034819213499056546, 0.009874228090924132, 0.013989975575736967, 0.0012860834135375635, -0.01298936322781663, -0.003591409697476681, 0.00536937374021378, 0.0026769553396545033, 0.003947138198595314, -0.0041510707096820325, -0.002686260347686002, 0.009257929132213431, 0.005853294317492803, -0.003168115290821891, -0.010175462909852714, 0.002879424236896069, 0.003030724680562413, 0.005193725773882076, -0.006910097603935584, -0.016690078607114474, -0.005308355503073809, 0.008980955730711778, 0.003099249698041166, -0.00025349177962522614, -0.008664183129495597, -0.00008999498225989921, 0.000951770379969589, -0.01082696021564416, 0.0023263602452756357, 0.010473329445268813, 0.013175784864944069, 0.00044355251825431343, 0.0018637585204195834, -0.001561246521220117, 0.006677251610841411, 0.008423596958828179, 0.011183622074844912, 0.003219491587366622, 0.0025447832952331124, 0.004325654135124094, 0.009005404639190716, 0.00140595849159061, 0.003458654349619351, -0.0048935173686435645, 0.00878618020814829, 0.018673102079116852, 0.008809289528630276, 0.0014010823971320808, -0.0025674346476212986, 0.0049475629535682296, 0.015370205463492891, 0.008273279725777054, 0.009444680603242852, -0.004857239125349329, -0.003651964188013309, 0.011061022289825568, 0.003763215808674802, -0.0019026979592279081, -0.007437982275299488, -0.0022600234896596166, 0.013161422080445153, 0.0075818132766335795, -0.009648600415070773, -0.005447304646498073, 0.013753810758118108, 0.014345461393943097, -0.00691992664662601, -0.009912115842305742, 0.00006446942757998503, 0.010119641816184103, 0.0038257428811177344, -0.007248419573406514, -0.010669339469555198, -0.00023404704354883818, 0.004814771827573516, -0.0069512673775128705, -0.008733377888665309, -0.0038763930830739263, 0.0031603750822393126, 0.007086994469040635, -0.006433554318802472, -0.007700662039194133, -0.009632635916206039, 0.0022323218937445087, 0.020561292951272687, 0.008446129612004733, -0.004104006283007278, -0.008136225794134685, 0.015544392170160196, 0.020455593921905255, 0.003781717941739232, -0.006939146694452869, -0.006788538357203643, 0.020667739193832448, 0.01942192084813759, 0.007898529197988072, 0.005587749338371558, 0.02850847595284779, 0.030427950972295094, 0.01882186020207731, 0.00016949499270330981, 0.0016342601067406478, -0.006903503943011454, -0.006965094881266274, -0.005064327024639649, -0.00462003120980937, -0.00406843342677233}
{-0.012595025380243883, -0.01252994998382919, -0.011144558961765352, -0.008291063916402597, -0.008113989045064565, -0.0094725863621937, -0.006790258319988619, -0.0027249729079207867, -0.012108296117095907, -0.007419506510383434, -0.016558009759195177, -0.01211739019088081, -0.0006690320375031398, 0.006396212686692139, -0.006094874745587857, -0.020068514400923228, -0.01608898280323801, 0.0034120403632641226, -0.005186856098188583, -0.03005272156184601, -0.03730718843362135, -0.026382627265833253, -0.006342152592512397, -0.0017675763456260689, -0.013180361009997019, -0.026841057783548804, -0.013212529161145275, 0.004309102107529948, 0.005685793988015897, -0.011174245301553294, -0.01116429878379811, 0.006548997062326355, 0.020177592530907316, 0.012085599931972911, -0.0033619848337420777, -0.018034722236878915, -0.002284176161820066, 0.014923825339237525, 0.013501254130106893, -0.0011696261520963928, -0.019160941153629256, -0.004029755548317166, 0.029876044386054703, 0.03316858499631166, -0.00060544905442276, -0.009579831270737308, 0.005416775418057895, 0.030777684834903896, 0.016880149580470204, -0.009283089547966113, -0.0168813513550102, 0.000677143795145824, 0.020776839766901853, 0.018737969674237187, -0.002980852311139224, -0.00743378865213262, 0.008343446578638723, 0.02943859620255647, 0.01469160633152534, 0.0017722174390314743, -0.00019007044069989897, 0.019132528570249743, 0.018697860475299644, 0.006084977893562708, -0.0026760111129497445, -0.007885214100418078, 0.005195140468596315, 0.007496504353838581, -0.00009174362748991726, -0.0104350915838116, 0.0009707725099094419, 0.010166927072305466, 0.010486417125307223, -0.003525684173119554, -0.008682771487838466, -0.006612260494370837, 0.005915482189946248, 0.0022577992557717553, -0.012917112915786292, -0.01980830344263499, -0.013452533994979747, 0.0020338409120405783, 0.014905483079994241, -0.0021071479042591244, -0.006249007830376304, -0.005542803513102631, 0.00688703102650677, -0.01816383410144153, -0.01839245806446131, 0.011321079623316828, 0.007968797978575751, 0.006983940241353785, -0.0034366148840262005, -0.010514144039457132, -0.006177746163999263, 0.005851829720433523, 0.004972711028252173, 0.0014538733855353082, -0.008656742014986105, 0.005030052214072336, 0.012485488545786343, 0.008140755089106617, -0.003679880769621999, -0.007291122416179274, 0.005938096271681218, 0.010054541116825293, 0.004016328784496773, -0.010583740962039338, -0.006242276396379497, 0.004685857759061833, 0.010258265109215008, 0.0007987935568534426, -0.005188829130465058, -0.0028419825216076805, 0.004467761360742452, 0.011958201437672048, 0.00993259075873925, -0.009806328274545098, -0.022118650275927198, -0.006484593848607459, 0.01134962257878707, 0.0026707902224835673, -0.017723207035025185, -0.007338561304775081, 0.014744074040087509, 0.00958833629767169, -0.01280070239226807, -0.024819320323107717, -0.0007515011667263102, 0.0024095637798423088, -0.0015540871776229517, -0.024931510507644333, -0.022700853912654015, -0.016976917399145683, -0.004487891747343625, -0.013368933890458574, -0.018204466321681972, -0.021071839430239298, -0.002529830819691817, -0.007905089461451388, -0.013479091365050459, -0.026909919357969582, -0.02208676909468535, -0.005493362885976548, 0.013346037173063029, -0.00034982787884842766, -0.012767240930758083, -0.020414993599083102, 0.022415654320623313, 0.024103642084655794, -0.00829748497151597, -0.020769008934571828, -0.023615210306617968, 0.024214585262480666, 0.03387483414742869, 0.00796593602248283, -0.003778260633103391, 0.021622323016902877, 0.03822739631095305, 0.01898193586096083, 0.005873507952062646, 0.0014339523010197105, -0.0007836875043451784, -0.008063772406611516, -0.004674275817802175, -0.00008006326420715215, -0.00834895946673043}
{-0.013620820376987676, -0.013607841490127254, -0.01041787436516616, -0.011426640274700056, -0.008227715951150842, -0.008860543205400563, -0.004951785747779423, -0.008261319436879501, -0.009662516648247396, -0.005004818751718829, -0.005757711351740263, -0.0008261853953210389, 0.010422840378305112, 0.010073706240525225, -0.015333353947079938, -0.0286617954957955, -0.028157093729590726, 0.0011071466511381176, -0.000012725073206973359, -0.033767416898197115, -0.04663229273669561, -0.03286804101882803, -0.005688867825444064, 0.0007978149627184405, -0.019913472175162587, -0.028507917120417992, -0.021488249617502363, 0.0022365034262367346, -0.0014296505216299332, -0.0142015000469151, -0.02595487934142053, -0.014790055631073917, 0.015614733740603938, 0.014880804182554826, -0.009500198259576431, -0.02477092594483742, -0.015393416931972125, 0.0151320299130231, 0.01893138194479138, -0.0100202155206103, -0.028423646440247884, -0.014506919981141026, 0.01805304627334945, 0.025059641433619658, -0.007469750234035035, -0.029881393166645995, -0.007311603300213806, 0.025457506628666297, 0.016216304236019954, -0.011305922314739564, -0.032615783036396916, -0.00867764032618774, 0.02628420431927976, 0.01395131092410636, -0.01711921645339418, -0.014023716033974634, 0.01534124994404913, 0.03575998785904854, 0.02921818149018705, -0.007323581075569506, -0.0021801982519179834, 0.02737566834165768, 0.02317731625196201, -0.001724482530348121, -0.009834123001953875, -0.006019398757612511, 0.006375575605018049, 0.0007324935085196889, -0.0036529002432689893, -0.014807502326307134, -0.006959974795121706, 0.0005847003134689223, 0.0052294879539292885, -0.007827995070628715, -0.013379307261493393, -0.005221835479876714, -0.0038427350699358686, -0.001798339754300805, -0.01636217384538581, -0.017431096813910543, -0.01914464188283503, -0.0033553084098061317, 0.01700521263372367, 0.008132502250669239, -0.011717136030608867, -0.017621764993921544, 0.008254046857270849, -0.020947785973744335, -0.022620022787825357, 0.016433853005060343, 0.028701546592601504, 0.007913054261170163, -0.0074830466175447525, -0.011976477304526417, 0.005535255612492799, 0.013668464906251065, 0.0011563982586897696, -0.00670231586191698, -0.01387503552648437, -0.0028765895246481723, 0.010029324268982972, 0.0026416116033813036, -0.002965468963491184, -0.010832374294941141, 0.010827400962196324, 0.018315542102480473, 0.01409037748571831, -0.002517513589282812, -0.011450314800441883, 0.005275847722091346, 0.00794531086736686, 0.0009720228253441484, -0.004984157118089881, -0.007174270245608189, 0.0005477253044049307, 0.008785544829829435, 0.007689889012710825, -0.015359354124111057, -0.018593649484778884, -0.004857050804656048, 0.01727861166040292, 0.0014082580798125176, -0.018230089232579644, -0.012843727920487116, 0.01005228577255184, 0.009980611185966935, -0.014795527136087424, -0.02664827559708663, -0.008256896569969661, 0.008337035671895294, -0.014053177925362205, -0.02700044091187749, -0.024207245511768206, -0.013318179681145265, -0.004448052943336722, -0.013530284647437106, -0.02534904419104561, -0.019842580423176243, -0.011202556891744665, -0.009112007207826123, -0.013916351974426276, -0.024362990829211763, -0.01786774373511868, -0.004138907398149481, 0.008678160663238895, 0.004089884854660331, -0.02331455660020934, -0.022700385659658068, 0.010420934145109058, 0.03210564195116176, 0.010622540601584542, -0.02282149479747926, -0.017099799804144406, 0.031415777223315185, 0.03995498345344309, 0.008711665880806498, 0.00736334592286246, 0.02420415863128625, 0.03977480340610344, 0.02193421477731574, 0.0068870447652852294, -0.004118836235755676, -0.004765150224382014, -0.00045381008139675806, -0.0016715317275379379, -0.0034817203266466704, -0.002226094644692123}
{-0.010723151309681461, -0.008500185430591865, -0.009538951457987194, -0.011588279371877175, -0.010050078669980197, -0.008939546504040979, -0.006828135754312728, -0.007297817408405986, -0.0007733803460269913, 0.002713793302984174, 0.01410172928306382, 0.020953841406772273, 0.034718947440584375, 0.038115246121253665, 0.006984180585063658, -0.018114282643469024, -0.014674020755409575, 0.008720078011753944, 0.004294592667637796, -0.023482799299484595, -0.036841954352375327, -0.01116626953259885, 0.012613311230052451, 0.016446944874453317, -0.006752557191106432, -0.015898430823362224, -0.002010436718213523, 0.017223494212153925, 0.019384892766111377, 0.00445996797564905, -0.006231368724232054, 0.005626511156615226, 0.024735219644301934, 0.0342084234621372, 0.018382638328166126, -0.0034534907593967365, 0.004623673374193327, 0.031271897334798564, 0.03451570309766344, 0.008799372927055894, -0.018255130648761914, -0.005411619223208548, 0.027916673175136984, 0.03233645997459146, 0.003986858029617721, -0.018055957381130614, -0.0029104226154654696, 0.03290521691385408, 0.023418546744512526, -0.014063124301209503, -0.023153367980474328, 0.0020139041745528526, 0.03344944643298473, 0.02263222954191698, -0.006810505457269071, -0.010544757425653866, 0.02169745113477764, 0.045236548478066296, 0.028913844361420686, -0.0010335760267482586, 0.0030171722370120535, 0.033922493701972256, 0.032285502846493855, 0.006684876501211745, -0.007585907997117727, 0.010377278177414951, 0.02673489359539877, 0.011749331455558044, -0.005681554359549649, -0.017953634451949394, -0.0033156389119319706, 0.012741050294768793, -0.0012254385962991617, -0.003930769280675766, -0.012750701766343417, -0.007504516989852687, -0.002094548674957059, -0.002314181167840445, -0.007649357473789365, -0.01575573573904818, -0.0035754290029716127, 0.00543152343560406, 0.026029376825130637, 0.01995773495236019, -0.007762034930285102, -0.0018827022626614915, 0.017704980739241837, -0.0010655742903583811, -0.0018965887209756978, 0.019516677748857746, 0.028310450406554492, 0.023862140612757703, 0.010331991127823436, 0.00491995100700112, 0.013678366159427878, 0.02400447013600326, 0.024907077136421266, 0.005471044675508022, 0.0009078106808184331, 0.007455339467334483, 0.02708985200063847, 0.014480243734769457, 0.0005480773998242632, 0.0031432749329862895, 0.020501036021238615, 0.03829259633768783, 0.02394472492922444, 0.009208361129670668, 0.008740691738423935, 0.016071456292795636, 0.026134273133381257, 0.020422735377641475, 0.006846990493687268, 0.00566532966342609, 0.022874066056763707, 0.03685192637160563, 0.021932887404955335, 0.003517243475163846, 0.0027212287851722788, 0.02019872572267257, 0.032464129685619264, 0.010084017246856054, -0.015171710379729225, 0.0016623873906851903, 0.03304131018243793, 0.024246548293117426, 0.0014282265890105542, -0.002897743158558658, 0.022171259676440503, 0.02556905317548485, 0.007234222994295818, -0.014538169990617546, -0.003451376963659679, 0.012212310663233132, 0.019097319011482896, 0.00981830268924952, 0.00424803461163245, 0.014237889542778907, 0.018977727320898127, 0.014359455301183016, 0.013620640431528924, 0.004858544494835837, 0.011188198818243789, 0.017930932285925596, 0.03163520739777828, 0.021872901761022655, 0.006433632971455978, -0.0007031202001017544, 0.013009367234400004, 0.03653664582048262, 0.021258135549514265, -0.00922687009564956, 0.01086989833976841, 0.05345873251871791, 0.05436958751027962, 0.04091891697088073, 0.04126985332559388, 0.06268371110911797, 0.05991077301016914, 0.05153839222428431, 0.022357028354691152, 0.00427419327718786, 0.0021332345663778464, -0.00021065512088775176, -0.002834868424255998, -0.003405327367835705, -0.00586877655628862}
{-0.009583789533430722, -0.011184073063842307, -0.00940636391476455, -0.010683073636439366, -0.012402708058418936, -0.012189230616810223, -0.005114590154021587, 0.0003511591896516475, 0.006518958031950694, 0.01525918563777084, 0.024323884746399627, 0.039180134250670004, 0.06033439944321653, 0.04634228962090803, 0.013701654488959882, -0.00712591014472452, 0.0009557214436820656, 0.011360044220451818, 0.004285971170137222, -0.02739429067635557, -0.028224612142562118, -0.008658938120882465, 0.01678615785607042, 0.025833798661016063, 0.018866538118768473, 0.001672234064423955, 0.018098021961206634, 0.02982605547103633, 0.03723992060257497, 0.026433927745277332, 0.024290457570092714, 0.03154635216608829, 0.04064577980922062, 0.04928865977933596, 0.03215397371802735, 0.011541095472350719, 0.030298599457886124, 0.04673515769704548, 0.05003380330210193, 0.02923554763804381, 0.0048603119913051464, 0.02421473318524235, 0.05665592851069103, 0.060234463057211425, 0.029160538694615795, 0.0033350954270518107, 0.037145536403745016, 0.056827878447510055, 0.03872823392531731, 0.006619210929694812, -0.005530159929414526, 0.028168768281809465, 0.06154759196479044, 0.05180435833916268, 0.01430596512285267, 0.007594984004520773, 0.047908921691785324, 0.07221360115545118, 0.049668224194217236, 0.0075793422893666515, 0.0162477573998672, 0.052560079888688487, 0.061516909318463195, 0.015496744645222452, -0.0021209557895565012, 0.009573810617297403, 0.04346191667615093, 0.035692582266090844, 0.01899856773740196, 0.001774094857141298, 0.003762909997087522, 0.021667930774646495, 0.02371763570086624, 0.008540588460029285, -0.0011994148729908894, 0.0030116298703081303, 0.012601938971118054, 0.014222301081793173, -0.00406542814785878, -0.004327887402136606, 0.016469159800210693, 0.022556279945392037, 0.035949817873659556, 0.022551223897819894, 0.0033588360494518407, 0.011353308803915793, 0.032715119144914775, 0.008239007474708392, 0.015874315340080915, 0.030185996403263277, 0.03670607728650679, 0.034173353838053054, 0.012310227287700145, 0.00863337388970329, 0.022019745377944443, 0.031698027897102146, 0.03202934113649672, 0.025752687290008493, 0.015966249342532837, 0.01859695316443611, 0.03599653100252656, 0.0334356995461839, 0.013122970268227957, 0.015859435196275834, 0.03713307783942442, 0.04987225045953543, 0.028922981277497886, 0.016669983645360938, 0.017560542990571075, 0.03742337814822594, 0.045993995022056464, 0.03855151705190357, 0.019307567985720066, 0.016241595942455805, 0.039018171717947206, 0.04696930643867442, 0.035063302280809144, 0.00951870255299664, 0.008195122232930584, 0.03936740466033932, 0.05695025195188386, 0.02248568215473979, -0.003221817636506862, 0.020672033771613977, 0.05296891855776048, 0.04139500031841746, 0.008687961343638181, -0.0019211114288115866, 0.03326616436360158, 0.038835978937158386, 0.015923380109542945, -0.008122898389597264, 0.0070082729374999035, 0.03137269853699978, 0.034253681896682125, 0.020730122241516942, 0.023775767823771624, 0.03803325369743752, 0.03498512614953638, 0.03314752672196351, 0.025807600903761926, 0.020805415112627033, 0.02176671836375528, 0.036132132538433316, 0.04869144393036068, 0.04337142003528678, 0.013571944768386753, 0.0066418884109258995, 0.02871491150651856, 0.04633924749807484, -0.0014438252909266362, -0.009992876720972321, 0.01144107241615513, 0.059455284966867514, 0.06886633868610723, 0.05394109542764337, 0.04869367442186491, 0.08025096654694329, 0.09654634411643057, 0.06301963922693478, 0.03840527416236443, 0.010189507160478844, 0.005619337919438112, -0.0011918773096349527, -0.0035147600894166664, -0.002406010629896132, -0.009089932311752173}
{-0.010028639376988507, -0.009325599244888075, -0.009347716212510413, -0.01433847563116715, -0.015147505559009851, -0.011724721161218933, -0.00206015311753818, 0.0026180815930415113, 0.003497019483929436, 0.009915230919880917, 0.012081521933634301, 0.03481782450482182, 0.05502852306702323, 0.03618230058191773, 0.002277548798187771, -0.010674005156537993, -0.004940026655938444, 0.018039684512662253, 0.0002170047206649108, -0.04053918340400339, -0.04276082768447726, -0.010247187355993172, 0.023545457973078113, 0.02308977058660177, 0.00807167003407096, -0.0044713306774563505, 0.019167513274350925, 0.024751297152670323, 0.030739818664287037, 0.02139600074713906, 0.023789981567396132, 0.02557153470848762, 0.039579720515395156, 0.03746309365970663, 0.022623987424073014, 0.010443284158874404, 0.018288071633096467, 0.0406512773249124, 0.05219110012249059, 0.023621720713582782, 0.007704190778052084, 0.02356450907447154, 0.05721813119197268, 0.055155516984123264, 0.03083194819281617, 0.008590314463203245, 0.043799631316583036, 0.07295274516936287, 0.04944070835484725, 0.00466598755989454, 0.002562982255405173, 0.02924323022218839, 0.07675969710635004, 0.06086869261681903, 0.01254461465126597, -0.0000461959188019917, 0.06096577895529194, 0.08714965805216243, 0.053034602718922984, 0.002877185847593716, 0.017396458750665464, 0.05492490329440963, 0.06260002246016039, 0.02086499881481019, -0.00878826613551258, 0.00048088971872347307, 0.03049112699843967, 0.04241991667314121, 0.021886450257828597, -0.00012711359294634685, 0.014254236684963888, 0.026040770192530555, 0.03004819770241762, 0.01403158447629236, -0.0029703329730548407, -0.0030002160572511205, 0.014448713583665944, 0.009281897413793289, -0.007604948131538523, -0.01491557855621411, 0.0006412416583511668, 0.02074968836366361, 0.033345467297562964, 0.024958358336397733, 0.00600151413122036, 0.01175091242893212, 0.031003992455262957, 0.007594287828326076, 0.0052357120700035455, 0.027129258281798886, 0.0333386217454804, 0.024172758857388836, 0.006017690709934749, 0.00007035990821054917, 0.008671537843705043, 0.02176104113070577, 0.032762714031090455, 0.017087442423184974, 0.01639654756637947, 0.01844362426511983, 0.0324937824846271, 0.03829963856833864, 0.0167220551894056, 0.004226275457652424, 0.030372791545687023, 0.043332120401853504, 0.02490055802474587, 0.006231495423474712, 0.011075456462472606, 0.03362705400781041, 0.05189039639056667, 0.03342660832820697, 0.011440627044882565, 0.011363805086899999, 0.04033078399240779, 0.04685646909289852, 0.030952771355192865, -0.00003648141768122781, 0.004644216062261032, 0.0406485030491631, 0.04564625253587462, 0.023266112677394805, -0.010902968086632887, 0.02058686456107869, 0.05659974850033758, 0.04160946221875135, -0.0019041232219496563, -0.0014112704808339751, 0.029801276032333773, 0.03500357710304018, 0.01187652107437663, -0.012532358757821377, 0.0032166604309526526, 0.03342843111848012, 0.029401270746721685, 0.014438766853011827, 0.011453066321214216, 0.026947042298175433, 0.03278115392956824, 0.023255808798511177, 0.012136110449592941, 0.005191757770041237, 0.01564380367603029, 0.03374257489714598, 0.05981096016898372, 0.02652124758670584, 0.013542327439648835, -0.003390993042597089, 0.04689839972794189, 0.033944813280810095, 0.01376984641992466, -0.011467938941665298, 0.02124895468865193, 0.06692377434734667, 0.05877663011037103, 0.036473474057424585, 0.041441755986408646, 0.06571842734813144, 0.08187158157430596, 0.06177553486013962, 0.028141959719252832, 0.013972558553273442, 0.007112696631087321, -0.0022630865079220027, -0.0059457323211204805, -0.006167066407623474, -0.00299672873898872}
{-0.011422423108138957, -0.0103138614305317, -0.010010895095929725, -0.01141868605894496, -0.012410224622096417, -0.011370968636579985, -0.003957070972611747, -0.0011043926574745586, 0.0017153181660159017, 0.0013075766418751702, 0.028304393875858223, 0.021863933753312623, 0.05826699776528267, 0.04056033782181381, 0.006870566956001126, -0.016334983371667274, 0.007745078800999318, 0.020187924648421812, -0.0026753165462681545, -0.05616040132076742, -0.04039622274815868, -0.01059064462706284, 0.022931833361308905, 0.019745562161702507, -0.003427848814291018, -0.0021343234972668896, 0.013003918885825779, 0.03103946519656984, 0.027768882600064368, 0.014695209865410744, 0.015331577232366297, 0.03670342711303754, 0.03944130301174962, 0.04359536736839186, 0.021677402256927276, 0.008028479298247751, 0.01701968287945931, 0.039720604737038645, 0.04410776227060283, 0.02329140965787678, 0.004481203027386619, 0.0190965537941353, 0.0583403241877949, 0.05352594281021922, 0.017462794121950693, 0.0064051500647602875, 0.036908597794781846, 0.06845069472111079, 0.04461869050862029, -0.007399876381221279, 0.001418290864639969, 0.04027943407512526, 0.08639759545410883, 0.055921628156191124, 0.010513835894042688, 0.009196927360223563, 0.061514813688476416, 0.08846415172675187, 0.056732327894404445, 0.00441707658417869, 0.016604949969807006, 0.06078032298861753, 0.0623222727685101, 0.0130054978229865, -0.010250522069917447, -0.002055008994309108, 0.029039550596480234, 0.0482062919913827, 0.013232149767377533, -0.009684733124283468, -0.0006669091653764237, 0.024931222540346985, 0.03131561762007445, 0.01218704919307988, -0.009574715783865533, -0.005666601445600126, 0.010617369425857358, 0.007817606498632284, -0.014460899170663384, -0.02211759537102489, -0.0044403325360411906, 0.022563717622971453, 0.03935149187444796, 0.02525519995642262, -0.000024025143760280157, 0.007097376893100263, 0.02603707585952975, 0.005159235526037213, 0.00841536196012385, 0.030085555200074804, 0.034555964683303575, 0.025063709385643756, 0.012533380425157694, 0.006151129387778076, 0.01422451388510257, 0.025305227419974194, 0.029761160338034134, 0.025028559532847418, 0.01623015021374974, 0.01821329740440878, 0.0297373923479769, 0.031387630881373724, 0.010234920614832601, 0.011952665400770064, 0.0399075555046641, 0.03519405201461145, 0.0234574116506146, 0.005508987636111684, 0.019730887875552022, 0.04309861479608467, 0.04135770252044556, 0.03276972502534806, 0.00990211446560213, 0.016299823336581802, 0.03526893403852149, 0.053855410651431956, 0.018584859682321157, -0.00238090979140761, 0.0075180748598998055, 0.04908920580011737, 0.05477653224388651, 0.015908086340423087, -0.005608103224398227, 0.03074188564037904, 0.06415490835418955, 0.04375490549571664, -0.0014626433319018407, -0.001240341121165875, 0.02216096706708202, 0.03696546489966172, 0.014112208237587362, -0.015069842373598555, -0.0038256676476139243, 0.03832020072167018, 0.036434061581163725, 0.017401262452114576, 0.0024139544168648615, 0.018923121054215085, 0.039904712778943474, 0.031051282349587286, 0.01482727129756943, 0.011521433555771041, 0.016976447595569724, 0.03722656593963679, 0.06113991362914038, 0.02258565326196481, 0.005181188264927215, 0.006125574769523169, 0.04458596686172464, 0.033201929613219286, 0.004807805295185305, -0.018375697709857603, 0.018636065123599208, 0.06301169072738129, 0.0592469528457244, 0.04416822087052368, 0.04709180144212301, 0.08650789480389265, 0.09184407261943481, 0.08069105273941836, 0.04591371922947339, 0.018030141323559054, 0.003010981098145138, -0.0037503734854518293, -0.005309005302761422, -0.004545610849989583, -0.0051392839213276875}
{-0.012315663883755212, -0.012215424680602433, -0.008736943219204627, -0.0130338955388582, -0.011975781187029633, -0.012275871450637028, -0.0033216843750459883, 0.008700183071525184, 0.014377879675562555, 0.024520727189719663, 0.035364391022122174, 0.05319530039316063, 0.06686810131964835, 0.04690817910948794, 0.005483899488741868, -0.011503721963107463, 0.01130276737474964, 0.020275682331750484, -0.008320236942643243, -0.05727218184777241, -0.040015649883958074, -0.00902231543571585, 0.023485931690271956, 0.024808166022098233, -0.005732975948113775, 0.0092324110402989, 0.02127424139657062, 0.030841335024878156, 0.027770525436673334, 0.02432602528931726, 0.03068011267284273, 0.04391357372862426, 0.04763655033303772, 0.05348427043368391, 0.026511166624302807, 0.018701932828350185, 0.029942649201505623, 0.04669228391695449, 0.050545189349925176, 0.020290036106526545, 0.01797442333871791, 0.02556246365741735, 0.05652317034888256, 0.055759083566140455, 0.026981563464317487, 0.01895280116928094, 0.05364219384312023, 0.06973604910873518, 0.046446698620222625, 0.0034479587527214564, 0.006392486624346816, 0.05667706130419853, 0.08217486497561349, 0.06332955230734753, 0.018648079905953976, 0.013307215299385992, 0.07964069232578658, 0.11063010409911168, 0.053084013801800854, 0.01282515478402426, 0.028560667428008207, 0.07844009677256662, 0.06423641133843624, 0.014616505043216148, -0.004609529582490678, 0.0014165337428620126, 0.03655728132132574, 0.04504667990798088, 0.022617633949518448, -0.0032547182280097875, 0.004417737224675941, 0.03168462767103762, 0.030964272977114404, 0.013581977579531642, -0.014112513623849297, -0.006893811778137728, 0.016882891932718233, 0.01331224769189196, -0.003181564398884675, -0.016886749523577018, 0.011984305444288256, 0.041194368587835234, 0.038557742343292865, 0.034844898855326864, 0.013063726529267034, 0.019522862738452, 0.03390815831319896, 0.015885173119488682, 0.02193510004171725, 0.03669188463537776, 0.047097074776547246, 0.03967864837064245, 0.018392164244077334, 0.011884778990997422, 0.026116483215448717, 0.028040279263550988, 0.038581565549648505, 0.03162205090117481, 0.01704920431192611, 0.025854805730387113, 0.03944592657745167, 0.03574342407261102, 0.017700529955130315, 0.02776497909823651, 0.04870705904780989, 0.04856747416409515, 0.025212902471819214, 0.015357103789066507, 0.01606479640307998, 0.041864401590265055, 0.052269960316421685, 0.03232654948564731, 0.01814285151394965, 0.02324636808504752, 0.04272762670099968, 0.05975523599265213, 0.026024234273470344, 0.005984996195099242, 0.020425900412245512, 0.04588131810257732, 0.058502815164006246, 0.01279976363174707, -0.013058122560819242, 0.049592706613512574, 0.07969492439217069, 0.04097276310543316, -0.0037874214342498904, -0.001190718771241897, 0.03817809735472066, 0.03969633487837468, 0.008534699778142526, -0.015634970130016326, 0.011614250861856218, 0.03794742177187666, 0.03919057219549767, 0.02084686093668328, 0.011240398193347413, 0.021588032355497694, 0.04466287625771033, 0.024023857644492223, 0.024942137919577733, 0.02115754562673215, 0.023466412167358192, 0.05446489994316521, 0.06695699989802925, 0.034625829189890676, 0.012425267961149396, 0.011562301851245476, 0.06387356484169845, 0.0485522270760117, -0.012582105150664125, -0.02943942492392462, 0.01722354258182318, 0.06968543262883974, 0.049934173357360556, 0.038578083580834976, 0.06049003861693451, 0.10633574506465354, 0.10904511208368402, 0.09189648267208143, 0.043129381248164594, 0.02193420435510659, 0.008798376349913406, -0.000016410747500286834, 0.00020644212504070862, -0.004364879174254974, -0.0055898072970886285}
{-0.01213051403007314, -0.011177112561202053, -0.007272397181030324, -0.011573955171173662, -0.012500641553160809, -0.006053386538841858, 0.009025201975028395, 0.020442913293804967, 0.013762651564238292, 0.018462598363673192, 0.023666466130483857, 0.033104260984674595, 0.0430612476020111, 0.016787387415132058, -0.012462360933380675, -0.030633070579783248, 0.002130424540431359, 0.012167365737510389, -0.030044325043704058, -0.08337438204284367, -0.0678367450291214, -0.01626178982022957, 0.01640726328924258, 0.005612928035239982, -0.0271113455805378, -0.00959570044582267, 0.02208502653419176, 0.027915933358979357, 0.022503338261480207, 0.0049595191095535025, 0.02244677484705063, 0.030853886501711305, 0.04610929916799482, 0.048348460821309065, 0.012300881354354441, 0.007224370654846229, 0.028476635948427566, 0.03949497887586196, 0.03643930764292279, 0.015966513891971547, 0.004837508144457334, 0.030338329591293314, 0.05954514863633688, 0.04092758265140391, 0.016455648711452504, 0.012631967005029093, 0.05100822084577257, 0.06899492465195703, 0.028030747912263242, -0.01461302278246686, 0.003293496074600357, 0.058563246893565304, 0.07801213668035413, 0.04938670842889071, 0.009899086663297703, 0.019889900986424694, 0.08126593527673641, 0.10451944456690254, 0.0587694939982884, 0.009256443076714495, 0.03415320159159891, 0.0774257967151894, 0.06909556394003284, 0.011703398863482215, -0.011086804640101887, -0.0053947995633846346, 0.03510786120752468, 0.03667796629308935, 0.004051415314220937, -0.011118501783942875, 0.007780544193530282, 0.030491848229639077, 0.029714172804243887, 0.008560563763479547, -0.013887196705507506, -0.00717143614250631, 0.017275158338255863, 0.01670823046857213, -0.008115703306321102, -0.011646145794579548, 0.015639927023456353, 0.03659415502597134, 0.049384393961789695, 0.03168795531228034, 0.0005028762434022803, 0.028477752212881118, 0.020292674827215543, -0.003170607482087866, 0.005215193845265692, 0.044037841528160926, 0.03701174287342869, 0.021248492817761054, 0.007740193200180944, 0.004056726898007746, 0.015513225647665873, 0.022672932023914044, 0.030304292094368145, 0.014993194086871858, 0.01379261536881339, 0.02742471364042297, 0.040354919051472905, 0.02622957823666065, 0.013923948112563892, 0.02221047970501106, 0.04413041855833451, 0.03950237706459969, 0.0225165084373042, 0.017389141571058964, 0.024153392710036428, 0.02990128363598701, 0.031111512426340887, 0.019002286175723422, 0.008439971922232507, 0.006386343376195531, 0.028436069768621185, 0.0533965781986173, 0.010252683265124893, -0.008377201081974284, 0.011482684076822776, 0.04793441544173889, 0.04513994547491104, 0.004604521704143839, -0.015844891511099374, 0.03024323144114154, 0.06848207178099062, 0.023873719114263302, -0.01373815493777823, -0.02086094328629608, 0.02945464478029728, 0.022707355386907643, -0.004910443951015187, -0.027376237021040993, -0.0019608592413131115, 0.026352453466027513, 0.017178714145918733, -0.002758837170011023, -0.013172355459165664, 0.007234161103965747, 0.021431833138760903, 0.022693408285584867, -0.008898280406530757, -0.002431317403275768, 0.016296336723320884, 0.03454313474860089, 0.040385400946618605, 0.015238029028658909, -0.014653133360941895, 0.003967340862169256, 0.0660536931334805, 0.02899203887513479, -0.00884761423195777, -0.032058025186103574, 0.014382858738176007, 0.05573637665168282, 0.0162061710909396, 0.017268498703315514, 0.04681517777849334, 0.07411117930613897, 0.118178513172991, 0.10604150833869815, 0.04168361968914189, 0.015098241277812953, 0.0010624337834555112, -0.0048473644870763895, -0.004770632730955585, -0.003435952728105791, 0.001051917445852292}
{-0.012117870839112102, -0.011957640834490479, -0.00685834084108319, -0.0055587154787211995, -0.006763540527969352, -0.0029268908140923718, 0.007532561356850646, 0.012753833805388883, 0.001826437066490728, -0.006076133835841461, 0.005113818696774823, 0.012357618706013884, 0.01488050617736937, -0.003292031805720963, -0.029622352987436137, -0.032893516256062405, 0.0031878276900004924, -0.0036185728527693525, -0.03936969926862075, -0.08554199150575442, -0.07778784985985215, -0.018383938688424233, 0.016582773584302463, -0.008143458192552303, -0.035376771688437794, -0.02785460024353264, 0.000031079164126328676, 0.01152627808591245, 0.005623678810900695, -0.01668419636008058, -0.008035833811328356, 0.023384425768500104, 0.035813872687504994, 0.030278924903932587, -0.007525725059195932, -0.010123339519598953, 0.010126506458688195, 0.02777816232976264, 0.014222670408081877, -0.008890710097011836, -0.018375313663546666, 0.01009975914640203, 0.026640057245074247, 0.017611984868936434, -0.017457442176686308, -0.012543990719979869, 0.02864637164850131, 0.03836873759051124, 0.00316812684262731, -0.03358116635985399, -0.003552459532483437, 0.03961843188795513, 0.0562075546310329, 0.013154942647804114, -0.02276005700404733, 0.016617125516270398, 0.07014601322877713, 0.09382452066441847, 0.025944985479684338, -0.004067864268492393, 0.027344274235928223, 0.06270543560758014, 0.039627305877177374, -0.0018647202227122215, -0.01398606059326085, 0.0032815650949012034, 0.02367873542206722, 0.02105962583543177, -0.007283823587052698, -0.0218959646382857, 0.0029963705159415663, 0.0202327382268266, 0.010590967693721974, -0.009573071340580235, -0.03004904007103741, -0.008692807663810686, 0.009551183735654823, 0.008186378396125989, -0.013649509468374142, -0.02662341497977794, -0.0007818436197894636, 0.029039268320872114, 0.030388069724630026, 0.013519880524540716, -0.01193252039400122, 0.011910464339178797, 0.006511621760049012, -0.016941548826712217, 0.001416133560715696, 0.030453452361293827, 0.03424785843650106, 0.007906816702260813, -0.01589144545963278, 0.003415065938953821, 0.008375041402187179, 0.015206246396500988, 0.012625548635484679, 0.011098140954951322, 0.0014523667736559163, 0.0188629995405696, 0.033707153056815486, 0.013390137451734617, 0.005880138260599611, 0.018040869655349484, 0.04318170058604559, 0.027423960474370332, 0.019433316567508175, 0.004619256510341375, 0.01637242399930946, 0.019094223434333982, 0.017494190783248594, 0.010425145494957194, 0.0014874222128706482, 0.010046667684790785, 0.01810621650808743, 0.028353027049220086, 0.003852927201599076, -0.014343497621500867, 0.007403882638527792, 0.030483648882213377, 0.030894559625420634, -0.013210885184764848, -0.026714771811666226, 0.020729578232336617, 0.03926937551229438, 0.007971713195968734, -0.019803783982045214, -0.025424994316950313, 0.01746530388285385, 0.0010281797198168578, -0.0112700041317477, -0.03195026637511939, -0.004669908725012037, 0.014265491408916234, 0.002963427844434252, -0.014151403412356867, -0.022491279834818453, -0.008040576950167282, 0.002300201249367857, -0.0009548847767927463, -0.015138938412115817, -0.0158862735303788, -0.0028772145425577282, 0.017065228859611807, 0.030976883744906817, -0.0068298370161835814, -0.02690917539660929, 0.0034784190835435297, 0.08086734697304046, 0.04853346190369938, -0.05144921818600838, -0.027960936935377278, 0.015297197474863855, 0.055943566842234935, 0.013314465616924388, -0.0057535499401445925, 0.024542890283001363, 0.06292546776735304, 0.0920527057962004, 0.0698318261246444, 0.021607719037733925, 0.003165383816120264, -0.0036466635304359916, -0.0031835199922781937, -0.00020528125205579407, -0.007537310763924141, -0.005291407160643332}
{-0.008315199852247225, -0.007346445012019771, -0.006098453585072444, -0.009324645546913125, -0.007078967644031586, -0.0023455881016139248, -0.0007825557990227071, -0.010568608470741118, -0.0066376044597295444, -0.002456508482428811, -0.002161372866810297, 0.01697662606067307, 0.016837242874106362, -0.00237815803274781, -0.02196407506506724, -0.012739198706021197, 0.006161421538477675, -0.006324587699903912, -0.04923226990879366, -0.07864317127076027, -0.04910202460781037, -0.0034660135140372516, 0.02006522694702187, -0.01031934375866387, -0.029004306510060307, -0.0180676846161814, 0.012610203609994187, 0.02931164442422264, 0.00797367628478524, -0.025829373738337057, 0.0015247957541023437, 0.03376060619033979, 0.059562108931668176, 0.03545810337539444, -0.0007258940864459476, -0.004000263997725356, 0.020187176120714637, 0.023836414362253654, 0.010188258433432573, -0.01953122745010713, -0.018064869656782917, -0.0034159670073711287, 0.016614300805541955, -0.0025797920185795264, -0.022172717624413182, -0.020501482868946624, 0.02396642280495371, 0.03184577994364711, -0.0176088772605243, -0.03501413701285162, -0.0020334053169583184, 0.0381445044132898, 0.04250849032801332, -0.005107374926530819, -0.014160576192924074, 0.02827006407681138, 0.08304449356515585, 0.07235372986698568, 0.016113962075646606, 0.0038677300460143284, 0.05394780034377805, 0.05838739602712812, 0.023921725874957826, -0.0022563546802705807, 0.008876240549514289, 0.020963685497020344, 0.027504936796538943, 0.008495818812952256, -0.009891501697057678, -0.017185518183435618, 0.0024010326838533914, 0.007770624974502446, -0.0036982869379353954, -0.02026788311652896, -0.02432897033179926, -0.00858158738270846, 0.01183576054924402, 0.020684088451574933, -0.009368927021280622, -0.026186455573317603, 0.004578104947920029, 0.026815244510418335, 0.03995425874815768, 0.008948571864184643, -0.021904971477253482, 0.013442523341063764, 0.011595205491629273, -0.011176262643703598, 0.016691801285722303, 0.034665142652123615, 0.04965155396939651, 0.012935168040507327, 0.0008749377440902149, 0.014275270691115286, 0.021332069287327126, 0.022154571427467705, 0.016370386000275815, 0.006460939681991901, 0.011549941725971688, 0.027996529642921472, 0.05416923223841413, 0.02692327857049452, 0.01528033371086029, 0.023594330023431104, 0.05198264858298897, 0.05016080969954143, 0.038797610104342004, 0.02227660833543304, 0.023936689095120565, 0.03088596484617344, 0.028590249961675286, 0.016235439055738543, 0.012672252622283612, 0.024333969228395893, 0.027006711051060065, 0.02331206474230852, -0.0029961162676866732, -0.005364204798026158, 0.02439353153266103, 0.029876206854039012, 0.028283359704951355, -0.008716139264045866, -0.010491732904328737, 0.027137266785550805, 0.030805298810865897, 0.007426921710762174, -0.022046965608247444, -0.004336897132700539, 0.01568942587803289, 0.012344332085885944, -0.009870332375197239, -0.013717931871275721, 0.0011313664497701503, 0.019533259952931543, 0.014644665816527333, 0.0038365390529775606, -0.005314403508274618, 0.0033314467833954024, 0.016410319804004127, 0.010897068010320667, 0.002230070640631482, -0.003028210166823716, 0.007713723413054239, 0.02700123935135718, 0.03165019320078032, 0.007964042454809302, 0.0008975864861631442, 0.025238416834715033, 0.08041466513416343, 0.04879681245887329, -0.02604473788520562, -0.020841523254692042, 0.02518414270456316, 0.04600022896045082, 0.0166183245090021, 0.014729038555921423, 0.04544011727536387, 0.08021400482915683, 0.10190907271702579, 0.06448923768217452, 0.025775949590873662, 0.005285508695082509, 0.0010801099715885484, -0.005017680846503319, -0.004987673413292546, 0.0011005125739663073, -0.0039876114763958605}
{-0.003253691724673437, -0.009567447160554493, -0.009415169533419839, -0.006884167937281504, -0.010899110471321322, -0.009403741207760918, -0.0035959043482012175, -0.008253255938653052, 0.0031065460782767514, 0.011857922653288657, 0.0316021157449189, 0.039306366237736395, 0.04238728870929451, 0.030424375311840154, 0.010429229846979339, 0.011366984600616473, 0.02194862795411651, 0.005307918968634465, -0.01875717814459668, -0.036775535320478364, -0.010857104878379896, 0.02390392529923096, 0.032874579510212394, 0.009439439062047951, -0.0022632969890077565, 0.02220484240909022, 0.0480586864181558, 0.05626882987908345, 0.024267332097065997, 0.0013043587270082598, 0.019830118516114027, 0.06496589162180338, 0.07903019002328843, 0.057430984040606384, 0.016287608293278688, 0.029229708725020925, 0.05072112785272791, 0.04449096587088948, 0.026142219241642815, 0.01011367576360256, -0.0004410666004396901, 0.017781481683756897, 0.02403017693955692, 0.0038132217513870545, -0.0003152036915959422, 0.009360259186709317, 0.040529811918431996, 0.04212016015262013, -0.003849415880748192, -0.0069114306840607626, 0.01321626070089163, 0.053081434380351504, 0.046050430733003786, 0.003693483778241003, 0.011763708446998335, 0.04989377469056367, 0.08471581475962686, 0.06385747404598403, 0.034032243498904914, 0.04084664363014853, 0.0685082699047978, 0.06929042750252323, 0.034907699699947364, 0.022695625724538485, 0.03709062390747329, 0.05448040329063805, 0.04909957048475827, 0.029106957960455905, 0.01402392662671224, 0.010950163574367573, 0.016162120848547096, 0.020860204006312378, 0.007833251746950206, -0.003709189706654223, -0.004855710001570425, 0.008435506857590772, 0.03391313603894187, 0.031267184798003375, 0.009517540597149042, -0.005084732933072909, 0.02512072673021139, 0.05440120849670602, 0.04886578986998369, 0.01831147608050973, -0.003248712218673712, 0.03375659696752088, 0.03186785801387669, 0.013676964477280396, 0.04120206655664459, 0.06753184635539308, 0.06014422847331245, 0.03037223617558996, 0.03326344939700052, 0.0364719431811487, 0.04623613195757481, 0.042462329358924286, 0.03774005964202628, 0.036376106198101325, 0.043715450973619355, 0.05687943193243273, 0.06957712851474412, 0.043935477680586935, 0.04313545105037136, 0.05215494727583484, 0.08607540636410757, 0.07444346840945774, 0.06450863856972573, 0.04901375779955831, 0.04509057913053455, 0.05229880991861384, 0.04589603928228011, 0.04331520691845666, 0.04084457134007083, 0.046239466567757674, 0.05060877341399175, 0.0373765154141035, 0.02439556185968263, 0.028278122412545872, 0.0512355898370046, 0.054033404629501444, 0.030889317422268536, 0.009199397414208854, 0.009329963228923013, 0.03391649035681235, 0.04874420495573996, 0.029052209929712337, 0.01538827765614744, 0.023442575588677267, 0.02698693311158916, 0.017887126025285836, 0.011160510954648713, 0.009101615836452605, 0.03231826074988263, 0.04028072531393771, 0.04768265940967263, 0.028927838053782864, 0.030513444014836685, 0.03105804273845486, 0.04392919401358636, 0.04298141906091598, 0.044986232250894, 0.04287667574799218, 0.044209558010184044, 0.045907286619801674, 0.05451785816599159, 0.03805400370495152, 0.026895083627629837, 0.040910700128321736, 0.08334427718209787, 0.04449216294178121, 0.012331045053294503, 0.004093354316618962, 0.03255058585265193, 0.06548562439277186, 0.042503167795556476, 0.06164701787523543, 0.09292690667368533, 0.1029247381359852, 0.12144829212489665, 0.06948610684468375, 0.029646329649600494, 0.011131287913898448, -0.0019818377367545577, -0.006377943087190791, -0.004981788984124239, -0.0015884219886957433, -0.004424354854660845}
{-0.011633170981764345, -0.0018528125609480672, -0.0040763160516004635, -0.007177574198920662, -0.007220211046873884, -0.0007445457829529903, 0.0030440810368771555, 0.016825153555892106, 0.0211533600334848, 0.02183824588504736, 0.024840527020402563, 0.04023984553229429, 0.05437868023480015, 0.041473901238413116, 0.024254813484230576, 0.018645722928314554, 0.01473983008606411, 0.012053103686845666, 0.0024234979231257323, -0.003211600573961233, 0.015510352484724044, 0.026640645381160795, 0.03653373061024867, 0.03286048761041112, 0.024994662774398994, 0.04333214804247974, 0.060010060761376334, 0.05359227073359714, 0.044521376123075565, 0.04031323855551863, 0.046567780303909644, 0.08702903707148582, 0.0969526477668523, 0.07493094821105513, 0.05052040063336889, 0.05704586222898299, 0.06100365626575211, 0.06177742937056692, 0.040072570039294444, 0.026998407534601837, 0.022050423204413607, 0.030254628065760056, 0.04227094088516713, 0.03417381423310079, 0.03016379873699092, 0.03591458495149141, 0.05788979063274567, 0.04533373609787736, 0.027719440487621375, 0.011697543705839015, 0.03379633112214356, 0.061286833840333184, 0.049565166053503036, 0.030663377169998396, 0.03351088551714613, 0.06929165749523387, 0.09311509557408845, 0.06767074674896245, 0.05619592903427649, 0.0614839242499214, 0.07585086509448613, 0.07040772047982743, 0.04778273025417754, 0.03764308210420653, 0.06127636213400876, 0.07130683648064273, 0.057491112531871905, 0.04465259794086615, 0.036860329876956685, 0.03351759528954969, 0.025400235782302515, 0.01975407117253463, 0.011256817598794386, 0.0067173894705151865, 0.015700941456670302, 0.022166825721365392, 0.037233411881742104, 0.037061689125007395, 0.025642903138329218, 0.017160015235952984, 0.045531439514934435, 0.059662147012953665, 0.06483096340264834, 0.03310608558319638, 0.020972149723617793, 0.05317624335392734, 0.044860055662235415, 0.036549238269831134, 0.05029752365903206, 0.05873569199242189, 0.06253947715419407, 0.039783449273631186, 0.04240460553562754, 0.043072905982137574, 0.04380548677403073, 0.05415887033621855, 0.0536152493402807, 0.052312317622327326, 0.0481724013670919, 0.06492844569181055, 0.07022525782093376, 0.05877284354502428, 0.05200979312730776, 0.07120476577493791, 0.09267437531641978, 0.08245945249954631, 0.06605748784368429, 0.049855251394659204, 0.05026487242955646, 0.06278289692172263, 0.060747922794527454, 0.05806003916173155, 0.05798126016452488, 0.06331704637571996, 0.05666015868546553, 0.04278771141820826, 0.0339417056885353, 0.04331839555820058, 0.058622881471722996, 0.060006848815371695, 0.0288248296251876, 0.01353712275567756, 0.027487957091753817, 0.04756021499037473, 0.04975222111061202, 0.0317515708686753, 0.031611226645292485, 0.03440725121329644, 0.03047862406961377, 0.027468585407476584, 0.01928615725240551, 0.027888747671567828, 0.033078467976620805, 0.04808818494055801, 0.046361313789042624, 0.04833273453196772, 0.047877556528493626, 0.04170742258255627, 0.04363050180265128, 0.06251481099761082, 0.05956565060978976, 0.05462125476934962, 0.048167590025442034, 0.04279094538396717, 0.06342808817931794, 0.05909274247872014, 0.049445244750360884, 0.042413838532620186, 0.06816145982674524, 0.06149130290971841, 0.03134682734010557, 0.021410553168844677, 0.0478911818982837, 0.06301875548875119, 0.07593570653810035, 0.074595517484813, 0.0777431577555738, 0.083345837247108, 0.07189756191237347, 0.044420511848045595, 0.01932328323251359, 0.01160281506335507, -0.0005878108182164434, -0.0024347414835444656, -0.004021949345810304, -0.003338065635873515, -0.0061452277382556065}
{-0.006224794158403137, -0.010013060948202656, -0.006739694413177079, -0.009307691556098358, -0.0024687934952629066, -0.0005885091383108303, 0.0064137951857231945, 0.007202062417565783, 0.018135407317200036, 0.007361381716426989, 0.005985572851458752, 0.014241618427866563, 0.022389160289494822, 0.021957509654460274, 0.008884075611473896, -0.0016956109625246055, 0.00016698577458479445, 0.00796088664793504, 0.008293430252032958, 0.009350194634434277, 0.007209320821659435, 0.004346390437585568, 0.020614939041946237, 0.03167926772790741, 0.0317768873749966, 0.027473626196799234, 0.02148093260076881, 0.03085660118326214, 0.03791458781393131, 0.03187651611264117, 0.033403291734231844, 0.043187462670881104, 0.056492660965619806, 0.0653181747286363, 0.03460392788606188, 0.019455021321428116, 0.03380716952443259, 0.041619964964371606, 0.02667273929762188, 0.014872657503771636, 0.003990268902882722, 0.022725503605269388, 0.041894386570978374, 0.0321119754721184, 0.014806545490043647, 0.02303808683765799, 0.04249359019382411, 0.046426332840680345, 0.031202994225558035, 0.011959112024988876, 0.018281075413010543, 0.05414495001996808, 0.06585858120559242, 0.031185859838987404, 0.027713311699482598, 0.04998710230360774, 0.07053247733378842, 0.058442933397274854, 0.04066928043655847, 0.037050272505593604, 0.049799447102045265, 0.0571026784158454, 0.04062938691791339, 0.021675142774250998, 0.037913068725241285, 0.041752425490954495, 0.03639769729862189, 0.02405761031035928, 0.015963799732403326, 0.015290939493941435, 0.012916966453894167, 0.013300307250832807, 0.0009905513497814912, 0.012120745688622342, 0.008459772881945011, 0.01576575194375922, 0.024460044326820994, 0.03411289347838743, 0.03276948728265815, 0.02982461575813259, 0.02815369418595437, 0.037804096250372295, 0.042530531782265915, 0.030260485720055838, 0.0251754679352448, 0.0391967163361184, 0.034050049086643656, 0.02196060600345806, 0.022024518382171426, 0.0305688103981162, 0.03599169658520157, 0.028933861277631954, 0.020534265085668066, 0.013532723350378846, 0.02325784655257241, 0.040336814463708785, 0.04400256439005548, 0.024881188229874944, 0.022495908207977568, 0.042432257235553404, 0.05052537847425549, 0.037862750163616184, 0.026697884230078652, 0.03770629483985992, 0.06666654466654556, 0.05862868329899767, 0.03759009075918272, 0.024027491412970788, 0.03643642931084811, 0.043882250577613094, 0.03422301809964445, 0.028912751200906518, 0.03163696244973216, 0.04278054088001944, 0.04454936052786186, 0.03747252890095207, 0.02612392063692253, 0.03634439196892132, 0.04199638541610373, 0.035764306771515555, 0.015626778999792857, 0.009170552087331104, 0.02177623643336913, 0.03575217917149586, 0.02592439494619482, 0.011634872795183373, 0.008317207862610589, 0.013202881329156944, 0.017053532626081613, 0.014857985075502124, 0.014791492473452659, 0.019711562877844455, 0.010293840356249348, 0.01628925632883462, 0.022542991835724488, 0.03430720576244595, 0.02694855746394986, 0.020509657889774654, 0.02396423528478281, 0.032527561774658945, 0.04091313399947905, 0.024905341271536603, 0.009840329639837546, 0.020059542553546823, 0.04012447079841838, 0.04373996580860377, 0.023830210964182925, 0.011173580091152373, 0.030981642988627052, 0.03693299971176597, 0.025772485299816787, 0.013993015217017422, 0.037751339611005116, 0.054357991057952575, 0.05436126596393406, 0.0377710239762034, 0.03178780913536908, 0.02766993438458472, 0.022740738513963847, 0.01530882234270857, 0.013541250799039478, -0.00008077297319434424, -0.0033452232630472893, -0.006701029892410932, -0.006893495589685234, -0.0057828969331637035, -0.0031563032846344033}
{-0.010816924088262122, -0.012542890071965684, -0.011533514348796464, -0.007531445184928783, -0.004293482101727537, 0.00008597771864664615, 0.0019034338164295448, 0.002704639857607201, -0.001904938852014848, -0.0057321302722932324, -0.005341022150436348, -0.00020202891701361368, 0.006325905302396585, 0.004501342129982945, -0.0011028810277726887, -0.004722342071112888, -0.004369527263502837, -0.0011916070832229328, -0.003988212583047424, -0.0037786802844744787, -0.009650539630530008, -0.005703483892494985, 0.002509378453456181, 0.00615886723260548, 0.004664027410091268, -0.00035353046744290417, 0.001132728268691958, 0.009139081538522803, 0.012831762678401054, 0.009122484726364385, 0.0069143205745498286, 0.01675380796953595, 0.021108973984288258, 0.014446170827122221, 0.0012793528828536477, 0.00017027231600248168, 0.005356998147927863, 0.019365406412001053, 0.009932695907910646, 0.001000506072728796, -0.0017912477730656871, 0.007537011891553311, 0.024460975865682424, 0.01525841878488686, -0.005832054768972646, -0.001435981299240907, 0.023153115050780156, 0.031465362429028296, 0.0062983874706413236, -0.00611242588220061, 0.00724282407294091, 0.031201230684099798, 0.04536330356806685, 0.016869373421903904, 0.007088277209284183, 0.015111796570990056, 0.03771991902418681, 0.03358469740009794, 0.008668413715189387, 0.004158139421231146, 0.01806791985322609, 0.028928236180133248, 0.013689393233923436, 0.0015036777776556772, 0.0013157856987902955, 0.006462167667255319, 0.008403933061620293, 0.00044843452926658623, 0.003354448236390431, -0.00023019152422538514, -0.0036485162356930984, -0.004179549453563131, -0.001452909589219483, -0.006544621238957649, -0.006270011065375878, -0.003801075211111244, 0.005225805233277871, 0.01257306449001035, 0.011640348352223336, 0.00362042191437005, -0.003502836654599846, 0.014543766410302628, 0.021533758284867855, 0.010238247590125388, 0.0014614215031166387, 0.007243409590284127, 0.00981220459113237, 0.0050650623370065186, -0.0015911141328112965, 0.005222817185054502, 0.015833952006062142, 0.009974020399212637, 0.004996919395900079, 0.006496997751851029, 0.006674050053035951, 0.007592190542143849, 0.01432130156653039, 0.005752012425579144, 0.009351745943608169, 0.016448453812424296, 0.024840329966754615, 0.017598991719419605, 0.0017364666637871278, 0.012799658331463324, 0.023287916574036734, 0.018506534002754413, 0.009611174585069996, 0.003922336248606679, 0.015972262982595225, 0.01878725048480942, 0.01037154170024425, 0.0069541112741830155, 0.013020813916109989, 0.01938221275203967, 0.018728033227098442, 0.013129964754745711, 0.004221938604391077, -0.0012392867202072233, 0.014141936483078786, 0.017323696181199603, 0.0023654943895506497, -0.002343376645566335, 0.003203437379165796, 0.023806083563020997, 0.012208741843056451, -0.000551498185280054, -0.00888496979472622, -0.00018710571095162127, 0.009148598719098594, 0.011676418849895322, 0.006917774606504689, 0.0021724738062870895, -0.004847996371381447, 0.004165964487652775, 0.006844070575586336, 0.0057798629616223115, -0.0039280087158368605, -0.005124288749114925, -0.00158606903927231, 0.01089612542066417, 0.01319860822399001, 0.008027619928504013, -0.002951799148176347, 0.003417701609275124, 0.006863229869734919, 0.01611128040811951, -0.0015850508428210874, -0.001397894890516279, 0.014092529208646423, 0.015918702447453983, 0.0015842116602650443, 0.005594887263311213, 0.014044330356377328, 0.027627348098885996, 0.021864554145315372, 0.013663563334487835, 0.012152842339372923, 0.013131718826454307, 0.013652019787535169, 0.008802067066278618, 0.005560849907498248, -0.00306803257613895, 0.0013580075834358908, -0.006029756308917757, -0.003620459411129996, -0.00490396565499495, -0.004000325120267472}
{-0.013155241240308067, -0.009581861104104063, -0.012048680354626294, -0.008293917393622608, -0.00736734351396417, -0.005407578881399373, -0.009428975240859516, -0.0013876187917436374, -0.008897116927855154, -0.00869486513311999, -0.006301259202226444, 0.0012868500187927959, 0.007483539288385145, 0.0011618085320102755, 0.00011749536530692811, -0.005036569017426991, -0.0060414438122804075, -0.005418398972428176, -0.009793829192854748, -0.015817434309635593, -0.014161199984478162, -0.013576675441687109, -0.011359641320115408, -0.009464986765321346, -0.01875402297163328, -0.008166823002731263, -0.0010495546070491372, 0.0036812759766635408, -0.007395267708941662, -0.00868263807178311, 0.0001827625281057496, 0.006520563404553599, 0.0042934627483040754, -0.00494669132196547, -0.00462961270237481, -0.0008322106604820747, 0.005483941104277896, 0.004826620001649375, -0.002826237837132931, -0.005058100456650942, 0.001788846285408422, 0.014338855342018723, 0.01272379912837373, -0.000055857277353149864, -0.006209103208376094, 0.00437572827152488, 0.01701265658327497, 0.012501369005813213, -0.005434984112484515, -0.01593347308177691, -0.00041370620660958427, 0.016777282724469746, 0.025146492983440554, 0.006674104964265253, 0.0020101217348604877, 0.0031052553332434176, 0.016406977446068435, 0.010964029039573523, -0.0029987683473879432, -0.00776854351066872, 0.008244882004433247, 0.01679661305946958, 0.007550955675150805, -0.002561081993849558, -0.01295382608152909, -0.011560579312396659, -0.004380528560776412, 0.0013676557951716713, 0.007076700827308489, -0.0019369857774870392, -0.008647695140122537, -0.00012349096396290274, -0.004235833840535098, -0.007304169270936065, -0.01416811253452832, -0.01224047625159762, -0.006566306783720268, 0.0018118206660297717, -0.004350437993770927, -0.013899987672689386, -0.010735355206330541, -0.0026708031638022645, 0.007969473475831653, -0.0077185362017946285, -0.014038728317310033, -0.0024159562751429713, 0.0018760850020399043, -0.012492790865970289, -0.00539452875672532, 0.000925021111604145, 0.008968853619885638, 0.0007148110086584733, -0.0043487949870161784, -0.006727571647279617, -0.0018659703710764142, 0.0024420831896698027, -0.001952264852930129, -0.0034321556239457476, 6.234953899244243*^-6, 0.004904528881022791, 0.0018115139488471665, 0.0001634664493246501, -0.0005718894944770239, 0.0035678998321853356, 0.004431954317532615, 0.0034076227717729918, -0.0007387069475801461, -0.00030004661505027633, 0.003854549380028871, 0.0032713952808606714, 0.0011592165834131522, 0.0018566549615895512, 0.0009004857519657604, 0.010010399676077215, 0.013083761167020442, 0.008978656566416773, -0.008475656102611155, -0.010404915607903555, 0.0023889340656126877, 0.0023939889721194697, 0.0024125469458271013, -0.005526788429412155, -0.002024174677430462, 0.003195571297753585, 0.00788772389377863, 0.0017315322855294027, -0.0026962041498995388, -0.0008463813474104001, 0.00993581329654519, 0.001444764701971283, -0.0018852338740202189, -0.009090713013774338, -0.0013258780860867778, 0.007487876859028235, 0.0010314245919328894, -0.0022304207568103447, -0.006905427826632844, -0.004152012820305103, 0.003982212111079578, 0.004526997004750691, 0.0005391982106711982, -0.004981937950847449, 0.0014997150614044345, 0.0015394701116673319, 0.0007476364673664354, -0.009580883690289201, -0.01481725657799187, -0.006127317910986408, 0.002864051027276702, -0.0005522021974690402, 0.0002406578825047581, 0.0024199194241817205, 0.0059277622318479285, 0.006528389399527677, 0.000805712568786691, 0.008342788836209512, 0.010589807062172111, 0.012680451913195594, 0.007472394113199185, 0.003770782172290334, -0.00031510716968088297, -0.0035766900087361385, -0.004420912774778596, -0.0069639748706932965, -0.007496176005433558, -0.003478131260324981, -0.0030587606113905265}
{-0.008081573567650751, -0.01475422283045337, -0.007079885487462607, -0.016272738577675618, -0.012679410533127888, -0.009755412873964565, -0.012363106840955956, -0.011323595348417769, -0.005949555512428023, -0.009255770422738105, -0.009557374758914269, -0.004091954337298987, -0.0027984484167824716, -0.0006074829168843746, -0.006625213133733903, -0.012903429852467993, -0.013113961588028846, -0.015331394944036443, -0.011623286032906908, -0.011701368292463918, -0.01733292045222537, -0.01645401060015096, -0.007348450654289422, -0.016952459976870962, -0.014059967516952397, -0.012435150144915946, -0.01262813644549742, -0.0005500054953345491, -0.004880728274132985, -0.0046148565851211795, -0.0025565565919982358, -0.0010692661877156786, -0.0004028590463607657, -0.008121826133317158, -0.0076180533569422774, -0.0011950938290030506, 0.0032370803669946793, 0.006741021665876001, -0.001009778856703421, -0.0007277923202668982, 0.009457530330581419, 0.0017394915482572563, 0.005961543604877062, -0.004836221764850846, -0.0032170380206831156, 0.0012729772193198806, 0.008415431425747383, 0.008063235406977193, -0.005473848267708587, -0.011004441356129812, -0.00030240241616884354, 0.008611865735951373, 0.006701812517734887, -0.0018666300514457715, -0.006911337554230602, -0.003423354522089585, 0.00879121682802637, 0.0033050446681710515, 0.0009079741705172756, -0.011291760480441112, -0.005581959005554735, 0.003618733530725336, 0.005664862168247715, -0.0031892875960218866, -0.018967919399087117, -0.010068727313825144, -0.006091899102920996, 0.003651607897356952, 0.007855339514930929, -0.004956431135785911, -0.008679781536305756, -0.004113409054561088, -0.004369695316889949, -0.005237281566903686, -0.017794744305898093, -0.01268296492888981, -0.00918735357412949, -0.005787295014172528, -0.006665181639264286, -0.006871450613716177, -0.007034696964029441, 0.0013413840438716846, -0.0032642753665433483, -0.015728649016928692, -0.013061751434224151, -0.009707140325235833, -0.0072248558002876466, -0.017899603046132567, -0.005533413282688393, -0.004800494893146148, 0.009802030286529047, 0.0015808894572345833, -0.0035245566718305832, -0.008944792508742073, -0.006072467272752976, -0.005141913068094129, 0.0019333327477659185, -0.0030623878404620448, -0.005670491911711718, -0.002812224060729788, -0.005902464101576852, -0.011762149210827732, 0.00017569765480382991, -0.0004915847270245827, -0.0011850311611845883, -0.006240423669637337, -0.007911526745715472, -0.002788140610952977, -0.009223729246964362, -0.00803094859253779, -0.0018280354337177657, -0.003165012234404638, -0.0012030659644831992, 0.006033150617049657, 0.012854053788144285, 0.0013935409522242877, -0.005919556229758918, -0.007894817846452771, 0.0023274689691323612, -0.003002345062928528, 0.0002918586239258167, -0.011012305293469554, -0.007093963272000711, -0.0003408985210176681, 0.004506085770202577, -0.0057509081107210555, -0.00571800784896072, -0.002871625880959747, 0.005482757181024949, 0.0008557149260532697, -0.004771955648303606, -0.013188266080592143, -0.010013798226096843, 0.004300740068190547, -0.0008984063588019591, -0.006959343762207502, -0.014248137243880743, -0.003648455386082219, -0.0003950073648045745, 0.003960596223380108, 0.0013437382697877075, -0.007829844238059453, -0.007556669505746112, -0.002704188818235682, -0.003807168395952479, -0.008080067094849567, -0.01832072586034219, -0.004196506854660087, -0.005494538286960556, -0.002990969717498947, -0.0057192961050476325, 0.001925145036084683, -0.0013879776886198294, -0.002984766790457425, -0.0009823905680011837, 0.005907228637471967, 0.004547778860085546, 0.0018809711066687528, -0.000727056446655306, -0.004519545917414755, -0.01027954442099242, -0.004655846921256015, -0.0029027897653387683, -0.005234129721188379, -0.003246791880236188, -0.0065365956969353906, -0.006612770164929666}
{-0.013215335112508898, -0.017249781809229633, -0.01010579458507509, -0.010584945692966505, -0.012503365405599312, -0.006271649651132469, -0.008158478906321036, -0.007273209661674678, -0.013997994553548868, -0.012105834010778138, -0.013298726695980735, -0.00994680042648368, -0.0019978175740233174, -0.010839709949856835, -0.009046349276046589, -0.016132016741181584, -0.011369755687855213, -0.007824754224625873, -0.0045072980020304555, -0.007168214821399781, -0.012939584903225249, -0.01320688453834388, -0.014607448922653615, -0.01318445080754574, -0.009514457513109212, -0.00840906489298699, -0.008977907616168106, -0.008088644961196746, -0.0063362824344265906, -0.003930898573852967, -0.001908378272283817, 0.0023853214219235015, -0.003615060789616583, -0.009704795256291275, -0.009906045238786257, -0.004029399975170297, -0.0011719243912399835, -0.003983560463141008, -0.009746271463555617, 0.0016100550754381323, 0.004992162644818162, 0.00044793755415607555, 0.0021372281797469523, -0.0050205267814307855, -0.008106996870101992, 0.002935897454901036, 0.005220707114580563, -0.00016504182832682715, -0.00724499201885674, -0.016530980056595923, -0.0014682846875261834, 0.002475679797297334, 0.004309217732454602, -0.0026193804954897405, -0.01166027200213331, -0.006798721278989226, 0.0005421649444060884, -0.002509111796110946, -0.006169692469964144, -0.011804359611137079, -0.005432006849852543, 0.0052574176534933, 0.0025470583557376408, -0.01000474264555065, -0.01169359417378421, -0.01187409101630563, -0.002476175705386723, 0.0038010006152135608, 0.0007397551488692757, -0.0031186334908480896, -0.007209602446962839, -0.0002923101652362115, -0.0023808433799180997, -0.006561311723412526, -0.010099710066079865, -0.010816545970422569, -0.007825626178981126, -0.0005313450026151801, -0.005451848104512964, -0.004067829721024523, -0.007570869368924452, -0.006247983584985832, -0.006355443675865017, -0.01197262357141175, -0.016104088302975147, -0.00796566796881974, -0.010549541872104672, -0.01155526599467381, -0.010029289291154823, -0.0031913499094834413, 0.0033643443523600344, -0.0014618141178881407, -0.010328607508561157, -0.009361276936168162, 0.0005208969042281735, -0.001180700280013716, -0.006776842537211205, -0.012730457770947272, -0.0037017915895146015, -0.0015303390359429092, -0.008044659768863885, -0.008942938682671427, -0.004182838252301748, -0.00572875189147385, -0.004048013535699398, -0.006752953147998155, -0.002961233126358048, -0.005155955203668856, -0.0004047964936989212, -0.007240264225837699, 0.002833316039685963, -0.005788603009212282, -0.001734776933883408, 0.0031765167461920455, 0.004390047870021854, -0.0034042617532080094, -0.0075991269683336905, -0.003936773025164716, -0.0014915682896283697, -0.004359674890453028, -0.003046902097057166, -0.005652215437298418, -0.003916684211512728, -0.0026124013282555767, 0.0034928668625661212, -0.0011553469871177545, -0.007917964989214583, 0.0011739086244112401, 0.00030263933821704416, 0.0007397059342621527, -0.002933192157494762, -0.010275667238953873, -0.005814284636212764, 0.0030222109598617448, -0.002765865593455298, -0.008183974817447025, -0.01097757079868132, -0.004091990826480788, 0.0005844413620513262, -0.0023934017938921585, -0.0019401010240715573, -0.010016847080555846, -0.004685916879265992, -0.004772427751721945, -0.004329248768722058, -0.008080851642454286, -0.012337610301150239, -0.009729564035124306, -0.003785790297387129, -0.006162665164931278, 0.0006937198153358894, 0.00025036152221285157, -0.0004065898671280628, -0.0041390543769445395, -0.0035148038859042848, -0.001870424562967275, -0.002594879708510237, -0.006484088212879477, -0.008092784732209798, -0.0046208264615750245, -0.00467874918110001, -0.0019192191431722187, -0.00491116124939979, 0.0007998086700835836, -0.0050615279161060605, -0.003992123353884272, -0.006527084196776991}
