# Supplementary material for: Precursors of Majorana modes and their length-dependent energy oscillations probed at both ends of atomic Shiba chains
Source: Nat Nanotechnol. 2022 Mar 7;17(4):384–9. doi: 10.1038/s41565-022-01078-4 (PMC9018407; doi:10.1038/s41565-022-01078-4)
Supplement: Source Data Fig. 2 — Statistical source data of Fig. 2b–d in separate .txt files. [file 41565_2022_1078_MOESM3_ESM.zip › Source Data/Fig2c_E0_00.txt]

This file contains the deconvoluted dI/dV signal on an array of 20x167 x-y positions at E = 0.00meV. The x-y range is 2nm x 16.7nm.

{-0.0003746366260508474, -0.0012854918418399545, -0.00017546808901675273, 0.0045843955716341304, -0.001333213447263015, 0.0037753494479100826, 0.007666857348456103, 0.008081787391763814, 0.009196775674675845, 0.00400017616295982, 0.005016648172718349, 0.0005991574000114958, 0.004166398258811553, 0.004338742981557614, 0.004341681139889244, 0.007684038451556782, 0.014813037502314672, 0.017001629355454472, 0.018760417497351793, 0.014719824730279987, 0.0038197706956085084, 0.0005227681641428817, 0.00005702057114687128, 0.00837047612561324, 0.010189718677026404, 0.015539705705967053, 0.013460732196032044, 0.007254063247012209, 0.0008319450269420568, -0.0023728210110173223, -0.0025813467937583017, 0.002736808695739489, 0.003644188596845028, 0.008250746656276573, 0.010919377820999363, 0.008151936621788473, 0.002822570712228541, -0.0005124113988284951, -0.0055214333551907805, -0.003167046622770041, -0.0017061594811024403, 0.0007517895096073389, -0.0014305759572287905, -0.002164150138097532, 0.0005109194051239593, -0.0009315752456146081, -0.0012659244705191923, 0.008007079291530352, 0.006854873633397367, 0.015321773547328211, 0.01159501980522247, 0.009904635242467503, 0.006819338783036373, 0.0003398718900397146, -0.0006431663968176418, 0.0015802257832872504, 0.001004272466722984, 0.007764110659243985, 0.013622771181583417, 0.006875527261168105, 0.010110585289498222, 0.0004498029097683192, 0.00023002984540465232, -0.004750525194963674, -0.0023859539738535383, 0.0008747077177989921, 0.0074196481862645975, 0.01005099713322444, 0.0021622311371514115, -0.004613342366286488, -0.0005593506949218282, -0.002535409986042612, -0.0019911141354019756, 0.002946273012825692, 0.0029846648873186232, 0.004752134703778661, 0.007828921732862511, 0.006933810579647698, -0.005425581699786208, -0.0002752215243326305, 0.006594467570483745, 0.003589300879222343, 0.010146572324808638, 0.007879720696949493, 0.0025523614418472436, 0.0005129548633027467, 0.009085182629261836, 0.004494172709605382, 0.0022065233572490578, -0.001371179385607061, -0.004619104853097471, -0.005116565205125158, -0.003177579357792874, -0.002455921858608729, 0.005826182578253555, 0.0008910227835372956, 0.003370077043794991, -0.0020899989413245028, 0.000328962021357504, -0.0008871720035742792, 0.0002638814310518231, 0.006163623548608339, 0.006763680908195448, 0.0045655792489193835, 0.0023333683591289546, 0.000262758324033172, 0.0019288259827428887, -0.0012104362584190369, -0.0060613719692614015, 0.0014805716747345846, 0.007273701419165486, 0.006438670035543423, 0.0052589368629834795, -0.0006733489828301139, -0.002708792270946423, -0.005101415404746029, 0.0024221247319945248, 0.005118350193222109, 0.007520793241970884, 0.011506956470526908, 0.0082436026228072, 0.0015254114199112136, 0.0005803371653538677, -0.0019848445413140304, -0.0003532953495659208, 0.0021124180854221685, 0.0089285558678082, 0.010223034124620143, 0.005100767957935831, -0.0016166589050512557, -0.0012109099748221584, -0.00039972874747310676, 0.0009341852290726406, 0.004413336807966513, 0.0040583764335289, 0.009052927873181498, 0.0036002626346015856, 0.0010682883978485054, -0.003735385084386929, -0.0022961736007906025, 0.0010245203155439385, -0.0021540400417459017, 0.002191100990943346, 0.006450246396106696, 0.008580879658127783, 0.004414101121717011, 0.004153420616021179, -0.001766811986833866, 0.0001038592227879533, 0.004864705161454619, 0.012016367965082094, 0.007850392393575472, 0.008558190698083355, -0.00203754902475566, 0.0010874247655639998, 0.004766369698203053, 0.006067638741303378, 0.0030800696543301516, 0.0010476301700605725, 0.0008793295577791619, 0.00231688718945442, -0.0005287190310444791, -0.0018861258646525679, 0.003026461382654105, 0.0061699486008902115, 0.00471335279828749, 0.0009328339041039631}
{-0.0017218849299091815, -0.001301182331357269, 0.002782583258029406, 0.0027689763801160743, 0.0014694391781693076, 0.0068441373477082625, 0.00789703330983858, 0.010306297375321221, 0.009226223421894927, 0.012319079923492616, 0.008276887548928993, 0.006818961504581405, 0.001052066479229732, 0.003740075158677007, 0.012941319864188946, 0.00807835211497874, 0.007417238972027876, 0.01092778498708179, 0.012517213892286124, 0.005757798328185657, 0.007303227927175057, 0.004420743725005437, 0.003100256339522538, 0.0037276476702776673, 0.012858612491586175, 0.011666200080516219, 0.005926610513794911, 0.002569202978233711, 0.002292815941323443, -0.00266343390619144, -0.00004791693817762471, 0.00003661688592454257, 0.005562191148170627, 0.006797319516915375, 0.006063105857202537, 0.010188543742977703, 0.002726696494376378, 0.004176426599564356, -0.004544218296067883, -0.006014123494125727, -0.004254850500935992, -0.0013148883139119136, -0.00705489737714188, 0.00424213276957232, -0.0010717282038425146, -0.0037098883436457583, -0.003864207113713783, -0.0017181389756879216, -0.001434959732548544, 0.0036561666858627357, 0.0034865434686972016, 0.00833670356481887, 0.00789101417908279, 0.003518373940656958, -0.0028568832493479188, -0.0021652322201115856, 0.0012460327709586162, 0.0023934239398180597, 0.0030910074583560877, 0.009189734081001244, 0.007512547922060034, 0.006598495241712149, -0.0009818220125144823, 0.00017603522439522262, -0.0044006589683254745, -0.0006770502481663554, 0.005739300360772458, 0.004970338663507596, 0.0043218479593441226, 0.0008967109116581774, -0.004893405260426975, -0.0012694244624348976, 0.0018028724977778264, -0.0021972050133306125, 0.004145805005805128, 0.006354703919815484, 0.002915347062449456, -0.0004322985616465498, -0.0019451298553480414, -0.00009564354170401292, 0.0009206979137448123, 0.006874262026286537, 0.008769827925771698, 0.005931700820091207, 0.00174311832100636, -0.004101494727993197, 0.008913198029403685, 0.0044996786589639615, 0.0016782460147307756, -0.00306110861664263, -0.0031735839280841367, 0.00021805070774993073, -0.00011105448169658558, -0.00451406817893673, -0.0002546391339280464, -0.004163483448918877, 0.0023106850357319897, 0.0005309991317109846, -0.0014994155825604444, -0.0049265983746945696, -0.00043805881295573497, 0.0033711364585372583, -0.00034712130103439694, 0.0005871212905822979, 0.000514862037071378, 0.0011322539253632732, -0.004743163227711341, -0.0022056991562962027, -0.002181126827451058, 0.0006415880817929921, 0.005598825141876493, -0.0005229385320018766, 0.002556875693881526, -0.0023024349119722563, -0.007114189890353622, -0.002223747414011514, -0.0005730317172375148, 0.0034270934659830165, 0.0024341364070637342, 0.0017692557188104785, 0.004080470527947655, 0.0007350740028051119, 0.0013560262110034814, -0.0015418828719554378, 0.0031080474206457423, 0.006561703331777445, 0.007767491876291331, 0.007108015061476192, 0.005080013581721052, 0.0007062318437703963, -0.0011630997513917306, -0.0032027297536408005, -0.0033471759674581726, -0.00043739903555540963, 0.0049676044691848885, 0.003915566069372989, 0.007184486923115206, 0.00039888249707600013, -0.003934204961144188, -0.0050083128436014595, -0.0012338525808874522, 0.0006638439465201327, 0.004406215251047073, 0.0032817062296057143, 0.00519111715887755, 0.007113785225226717, 0.0018779497685194682, -0.001666317841877149, 0.000628401584929332, 0.007293395923238672, 0.010778997338729755, 0.006921309050408683, -0.0013663925852521004, -0.0001294081586330112, 0.0037725663690677687, 0.011629511699379725, 0.023544318574017783, 0.010738619706699672, 0.004835934127340396, 0.005628560624821928, 0.006024849885658565, 0.005264223862939172, 0.00212597673755446, 0.0062560446511945676, 0.004948086206608787, 0.00337635696713508, -0.0014578898749086186}
{-0.0008945909162209265, -0.0019194506714417432, 0.003575311152672575, 0.004845056226369643, 0.005323673804507617, 0.00825284260331184, 0.00619088207688883, 0.002884523092358074, 0.007359677207622177, 0.016504480145400603, 0.01726306220775544, 0.009138283602516822, 0.0035194488867924855, 0.010909597562658649, 0.027109245664373977, 0.02276348513204591, 0.006559119230013543, 0.006541370863170944, 0.008472879491911361, 0.003777823311966739, 0.009946936225628075, 0.011229417808547623, 0.002678605573151789, 0.005490731002038851, 0.013270137057948897, 0.011874431953515634, 0.005630937125979072, 0.004032739142674967, -0.0010918539477842402, 0.00306350489659567, 0.0022099913422783785, 0.000140167900878991, -0.00047580959184484044, 0.00858415763361054, 0.011160952162663811, 0.006887682439099513, -0.00063644470744406, -0.005798128255726349, -0.0056840003969712465, -0.004032085686042667, -0.004074083101136737, -0.0005156421114623964, 0.0034266949630124915, 0.006622477462573916, 0.006210961714320572, 0.0026880079722625856, -0.0045604483322546005, 0.0016495831332552842, -0.0025015288082641564, 0.002171486947380024, -0.0002975577271090462, 0.004483753491349397, 0.013604927154986391, 0.0058281153860169545, 0.0033878675241963536, -0.003944639478743012, -0.0028311198780009033, 0.0007682256216408129, 0.0031487640383628286, -0.0023949346972227366, 0.00035617189061005707, 0.000017131806584853425, 0.005692379570812175, -0.0003820183074285602, -0.0014078345802078904, -0.0003014348200207205, 0.0057025444953003246, 0.005540603433977026, -0.0006233461349866538, -0.0027611081979386806, -0.0019014148048679485, -0.000025731069040756464, -0.005182221654102791, -0.0034305246743016847, 0.0012791982796404124, 0.00428948394301374, -0.001801382880444969, -0.0014942972253628212, -0.0020203886568293966, -0.0016979546248637699, -0.00006603808815457447, 0.008867617906892191, 0.00004455867157395262, 0.0005986824096554471, 0.0020763830179701343, 0.00659764366360049, 0.009270448800921084, 0.004141008664743113, 0.005462654421986362, 0.0043253740158184, -0.006721890062827017, -0.0009220174497293844, -0.00267371368034872, -0.004771198366870906, -0.0016759476560346508, 0.0025710873702253227, 0.0029952648034140494, 0.001599816456417856, -0.003964853191973161, -0.0018726495197319316, 0.0009971299262070354, 0.00020381944669148992, -0.003802779840369026, 0.0008465790169576926, -0.0015757147541049063, 0.0011962569450870537, 0.002028093350718582, 0.0016199715722493193, -0.0014570921326518902, 0.0005420647230793303, -0.00011206547478487421, 0.0005333697713781854, -0.0031859277649750523, -0.0052099772697232, -0.0004518215410669999, -0.002187394132993012, -0.0012292395622505784, 0.001426222962837279, 0.010946330125697675, 0.004506406482910378, 0.0005300910992751559, -0.0012759251045567585, -0.004882385003973836, -0.0034722199433572473, 0.0010217632341361729, -0.0027895673926073314, 0.0035459606047215297, 0.006329570784283027, 0.005698353189512486, 0.0012087262141514375, -0.005881996366089067, -0.004770583951740343, -0.004113574679230407, -0.0019222987977029194, 0.0031899067452713288, 0.0019800669091585466, 0.00397791171832488, 0.008138729044158882, -4.03139363559994*^-6, 0.0011335479516231916, -0.00015248670008707817, 0.008195140639665342, 0.002299599960115254, 0.0007023585493319987, 0.004076205530628576, 0.004129571854603447, 0.0025988090800269023, -0.00030677982766755626, 0.001182876485495971, 0.015400538148114328, 0.013192384387916981, 0.005043643795962017, 0.0029714651006769077, 0.0017078936693655758, 0.005398844420702874, 0.03099817102899909, 0.03763173109966459, 0.01729003681441188, 0.00848331589737815, 0.020811050262193605, 0.015182642842361777, 0.010754813988311936, 0.008031542697194102, 0.00833667574199336, 0.007147230803631888, 0.0028446101935019406, -0.0017266386780661696}
{-0.0022282155086771325, -0.0035390215853488413, 0.0011209926865760572, 0.011319206376749198, 0.00963112355623881, 0.010734323461704314, 0.004857292182478215, 0.008864322566102067, 0.016668319691758804, 0.01804704101339332, 0.032166670568199406, 0.020166951653429226, 0.006004347184895217, 0.01828001483188919, 0.04519509352775211, 0.039261306382443836, 0.0113335517306514, 0.0033475099475691814, 0.012152686081773398, 0.007535974862151974, 0.008982923978755017, 0.019621563231474883, 0.005143776252138697, 0.007243561353319358, 0.01400378885929561, 0.013926881926431312, 0.00434584494483463, -0.0008248661051459577, 0.001196858444961928, 0.008311981073470148, 0.008329829419293625, 0.008963662288305991, 0.0004746812047309756, 0.008345613353655917, 0.01494213717676266, 0.01193766135588018, 0.004906070739993645, -0.003808247444532449, -0.003441911334656269, -0.000639304029821881, -0.005822439099494094, -0.007303436656435137, 0.006492910454451882, 0.017104503802999667, 0.006879760034588693, 0.0004989818110302378, -0.004831707522644014, 0.0009204235991463587, -0.0015730021752349058, -0.002835261815895965, -0.005201781616477404, 0.006027910400682853, 0.0140106518500966, 0.021478609387915425, 0.006865186575143565, -0.0009890989699201471, 0.001988022138928082, 0.0005613325514014752, 0.0030274313455349398, -0.0032407735824907013, 0.00010157237890538184, 0.005636750200369864, 0.006068855720649266, 0.003655978683970644, 0.002631417197019802, 0.008300717582928798, 0.011372033812516847, 0.005156506537902729, 0.0028323801771364832, -0.0027505998912631226, -0.002494173153173998, -0.002068089846274897, -0.004327100508953032, -0.0007126909626675217, 0.009801425282324715, 0.004606242112489266, 0.008268063083276362, -0.002208852953463845, -0.00817167565630136, -0.008368661946610848, 0.0002842531459722422, 0.007110263173232249, 0.002000340456570527, -0.0016771632035950234, 0.008108096802375848, 0.0027205460607030644, 0.0018357255029747884, 0.012456438619412766, 0.01043152889503746, 0.005492162721745043, -0.003924763785719277, -0.005067220351262154, 0.0023070124668052687, -0.0017813047942712205, -0.005299426842363568, -0.001271275383410063, 0.012321911800748578, 0.011404878249121954, 0.0013887819377995845, 0.0022396562876554208, 0.00004850062424884274, 0.005806167958177559, 0.002812510634385601, -0.0012386290794139053, -0.003619250834615883, 0.0021067039566892215, 0.0051336515038106715, 0.006574747020260227, -0.004831991947961877, 0.0024740990644611187, 0.0026324687998497192, -0.0008319483393355469, -0.00135569652826751, -0.004508461397134634, 0.00417189969372625, 0.0011074906853849851, -8.104262751084008*^-6, 0.00014749037441091046, 0.012146213843756021, 0.008052535966103096, 0.0020057120121846146, -0.0012025447627445206, -0.0019737665957797476, 0.0001897167224376996, 0.00023705143961829777, 0.002176584012094853, 0.001661880945133033, 0.009175704784003796, 0.012586098300717604, -0.0034977953032894063, -0.003111608420340609, -0.004715225483989276, -0.003985777041208613, -0.006832816137771309, -0.003550527544935679, 0.0025036367322897697, 0.00618710260449223, 0.00632316745443051, -0.0021282471284249636, -0.003643502027861919, 0.003505838029728917, 0.0011691833737222448, -0.0006047141664446527, -0.00022441499325041988, 0.00299208869616768, 0.008555000267939096, 0.010328090411354462, -0.0007324763283879447, 0.006087006651586267, 0.020591489284023, 0.014396367032474832, 0.00915974024009868, 0.0030055167942326586, 0.00794390684852051, 0.01671400970648311, 0.044256969878028116, 0.060726358251543114, 0.02582761628796195, 0.01389811762113095, 0.027574225988638977, 0.026790281445632214, 0.01397023044781622, 0.011164091309075391, 0.013092492486396452, 0.013743811754802073, 0.004341696957736547, -0.00478832837124704}
{0.00293490503032606, 0.0009086600669841851, 0.0033644086907843027, 0.006297849556784553, 0.007556176526415423, 0.0065574165325737715, 0.002856592866797408, 0.01291136195246292, 0.016282653860924, 0.03763754762507691, 0.029849887992422358, 0.020258755931668898, 0.004753740794458585, 0.02530724354619602, 0.05449821401335388, 0.04150618105518037, 0.011813657064014958, 0.007522021990813935, 0.01113056237085575, 0.011920432236392107, 0.016021612582517136, 0.02203386906168685, 0.007347780202403798, 0.0024338024043880436, 0.013512995265158565, 0.01049462560880048, 0.003602110175751326, -0.0015035989544195203, 0.003420360075931024, 0.011328225564107178, 0.01584374205545761, 0.006197491109103679, 0.00018313608171520375, 0.01185067499671616, 0.014615314923010353, 0.00808783902859512, -0.00023098916958437643, -0.00305427670266031, -0.0032108885622024242, -0.0020045559476339495, -0.00416624860202597, 0.003220108693819101, 0.006866759285837157, 0.01763663665197156, 0.008268008328618761, 0.0018108509880311505, -0.0038635008629235973, 0.0006211675192913935, -0.0010861581857333233, 0.0003999707349417043, 0.00010904026874228789, 0.004213108897183528, 0.019439691578173664, 0.025597266522243128, 0.011663294715859949, -0.006633257319447276, 0.0019318315034723191, 0.0018364480787951055, -0.0005433822220417883, -0.0010294206460316091, 0.00029745739515168665, 0.005407086935478629, 0.010906505028553231, 0.007935085275689995, 0.003153090749938744, 0.005520681455808444, 0.015094770443914652, 0.006636338246389953, -0.0025514324604292158, -0.0041633807726969225, -0.0022926308787206227, 0.000259383886203636, -0.001671390496084401, -0.0008280145526750845, 0.009346771933032311, 0.005520375410246004, 0.005237471347129754, -0.004858206167912481, -0.0011796140960381916, -0.0005078822779610309, 0.0005596716109785351, 0.006490971213347763, 0.0008959612629684174, 0.0035329737263627902, 0.007384027122494238, 0.008107135031663942, 0.0026325830007029633, 0.009548698311998182, 0.011355461769858145, 0.004069088832367002, -0.004741761757380991, -0.0020696885291090024, -0.0024144628655841413, -0.0012924775328036135, -0.0018898892685925918, 0.0031683326193391605, 0.01088799045369126, 0.010976179678059608, 0.0007874892263420249, -0.0020421995746457327, 0.00247883442962971, -0.0018166832879758191, -0.0016323952175541507, -0.000693337168098602, -0.003993849072200766, 0.0014120196367119428, 0.007851120765514497, 0.00544940102903666, -0.004053387905708548, 0.0030213570333798255, 0.0018695291398996468, -0.00327913278089186, -0.000261441146023243, 0.0006756520240321724, 8.49968625718598*^-7, 0.0040221925424973074, -0.003918562478642854, 0.006072723457896762, 0.011252335207025354, 0.01014507734219868, 0.005394934636363226, -0.003714820945259606, -0.003514047735168606, -0.0028099267352539757, -0.0014338311420119146, 4.715417846835011*^-6, 0.0013164823643075352, 0.008988014319584518, 0.008755400287189002, -0.0006684726687081943, -0.006049769182550268, -0.0016520937419455383, -0.002483559577711192, -0.0038293694064933693, -0.002531101829287335, -0.0001589293795025066, 0.0060294999435575305, 0.004687440392224527, -0.001007143592948572, -0.0021374171780087032, 0.006935178387863806, 0.013129307671749408, 0.005736346028929069, 0.005740456302714709, 0.007795445182678555, 0.013142269391249165, 0.0067948518049879714, 0.004936780268270884, 0.0055039249152889855, 0.019395670119995507, 0.020230926931058463, 0.004113347117489103, 0.011917542734992032, 0.013310681372537079, 0.028071086790565476, 0.055847535719563204, 0.06727454939734237, 0.027413330736967483, 0.011466960511779697, 0.035710248152234864, 0.03663283508386537, 0.016893089542556576, 0.016016284124888237, 0.01596961300280875, 0.012157244744930568, 0.0036685075183666193, 0.0007346997210602068}
{-0.002623054250318646, -0.004231694918151201, 0.003758846888192375, 0.006699086641998029, 0.00913353752339752, 0.009902341372895935, 0.011340254611656702, 0.019197479400838862, 0.0369285950060783, 0.05361189685136072, 0.03622851582910719, 0.015010595686923197, 0.003074542189462567, 0.025222469118364194, 0.05672382988079553, 0.04183723943661376, 0.014032822875050002, 0.005481489748331922, 0.016160546294130905, 0.013653156219320135, 0.022703149333585734, 0.021322208861973148, 0.00605186244290615, -0.001740540365406751, 0.004372088621612205, 0.012952006336375582, 0.0066982660041027915, 0.0034221062317749684, 0.012459036545094653, 0.010157509371657087, 0.015658592482030304, 0.00771159915892698, 0.0018905813264701622, 0.010799233506168935, 0.01866661645951687, 0.014428144662097053, -0.0004145268483630218, -0.003781490107359239, -0.0013038547632735023, -0.0032930122376511597, -0.005318505660495155, 0.0014051640701304865, 0.010749881899877411, 0.021715923353586564, 0.017715006189567516, -0.0005295353041675221, -0.0024354657334500845, -0.0018990936337661614, -0.0028479911074274205, -0.0016627652385341374, 0.004495284951981536, 0.007848652314498956, 0.021460292581034126, 0.02181911256127463, 0.011382864098317444, -0.003635988072301017, 0.0019888085228895428, 0.0022389184618648163, -0.0007363279800538648, -0.003975268871976535, 0.0024589452300015717, 0.009324808480494957, 0.01682040216771716, 0.007117640785131331, 0.0003948231074757219, 0.003723592224908741, 0.013289487759570307, 0.004212187307177777, 0.002936735838746389, 0.00468276696889645, 0.0009145252911118382, 0.0033568457606404007, 0.004216915622001147, -0.0007090561921103694, 0.00785563685323571, 0.007922387778867007, 0.010475055379231693, -0.000903794696344951, -0.00503946819753163, -0.002974727960174345, 0.001703648221670922, 0.000750430599469357, 0.003180661386596577, 0.007264359095463807, 0.012513983473786022, 0.010542722443642233, 0.001742644170788042, 0.008646770526470917, 0.011047596512492734, 0.00502051907579485, -0.004052174175730137, -0.0026478786426970564, -0.0019498768115639568, -0.00313896060562582, 0.0005708936552685095, 0.007118243003025495, 0.018635810018185605, 0.006622078684609083, 0.0012691589627699196, -0.002293083886265149, 0.0027423218529621595, -0.0016539998774840817, -0.0017233288481875767, 0.004201097376773382, 0.0041949009402153774, 0.003186326094503864, 0.006182338607194957, -0.0035978494587448886, -0.002277056316050549, -0.000823080808504769, 0.004574302602349476, -0.002161974517564182, 0.0006845755936786277, -0.0005042122260101454, 0.0014553328239301836, 0.001220537961694968, -0.002651989813042483, 0.0020553549014085083, 0.013427468765731573, 0.007514676629457082, 0.0003844799732698273, -0.0020275383136723673, -0.0019635405247707257, -0.0016946354564534923, -0.00224410216456442, -0.002675557552403723, -0.004078858318843628, 0.00852233125041479, 0.009350238867822078, 0.0014056130334376862, -0.005058926182111348, -0.0025134300297649146, -0.004378328988373721, -0.0048303915005446394, -0.002709713303877526, 0.0031529980827666353, 0.00689168410448372, 0.006060667290715717, -0.001081613976950792, 0.0004334895412084185, 0.00505896662745717, 0.009203144860850096, 0.0068418497353960285, 0.008884410252560615, 0.01743634283260448, 0.014376456185311243, 0.009847056634398405, 0.0053626930092247884, 0.00976642776699243, 0.020740538326815806, 0.01705135899862038, 0.008506080609732425, 0.012130073715681025, 0.01680977662964924, 0.03431859099493119, 0.07214938657114804, 0.06193067730337794, 0.02228873029763635, 0.008539939293314553, 0.035015580175350954, 0.04035241311185502, 0.018441931506972292, 0.016668439232787925, 0.015029008811033456, 0.005822123229065534, 0.0017688000063904312, -0.0016863014771539124}
{-0.002536001784266734, 0.0005936255424037094, -0.0014914269109422983, 0.0024349117909323228, 0.0070732607210006685, 0.006917679973064994, 0.016823862138370494, 0.030112431393912027, 0.05880949263806724, 0.06724431544067831, 0.05226255596644169, 0.015335714836898653, 0.007300041167889524, 0.03811918602300089, 0.0532972369757858, 0.03255182514501654, 0.00905773436343316, 0.00558943014387032, 0.006613778568464242, 0.01583528950857551, 0.027928197908479994, 0.022904741452079422, 0.008711589058486265, -0.0007322106317839647, 0.012435641339281867, 0.009741268427866084, 0.0111460885875011, 0.00875574154679517, 0.018450403168999006, 0.028391295295645637, 0.01987797831816023, 0.0029658861364296137, -0.00010673008545829948, 0.008659272819858628, 0.016250104528307587, 0.010741033028234002, 0.003915209627035772, -0.003869359664781213, -0.002594787563595483, -0.002563937252065761, -0.007076043354171538, 0.0007285757407433863, 0.019761162042391183, 0.029445462064658635, 0.010798314556636783, 0.0007398242561843508, -0.004375776821577343, -0.0073574309980730624, -0.002744819224556906, -0.0001971341941882955, 0.0019740364313548643, 0.01508067360733666, 0.02581213434786892, 0.02345353046919773, 0.005602976543341619, -0.007078278447876977, 0.0007449122142802062, 0.004319933353885674, 0.0016636274299224347, 0.002257537993234111, 0.005942149533447995, 0.012247889250447999, 0.013604302005217579, 0.007718600712044216, 0.0037370196432853194, 0.004768577319891934, 0.009393201773726496, 0.006963755731427551, 0.011637679277334572, 0.005484752528908288, 0.011244149597039465, 0.0004296642991038952, -0.0006486010054234052, 0.0006256554410200665, 0.01181006756851236, 0.010532929347924528, 0.0053854735356111735, -0.0049380315608772915, -0.004335206085136203, -0.0007698433216866384, 0.0030013306503036503, 0.003107781973816253, 0.0002378395471308463, 0.002768538874644874, 0.012723498192423178, 0.007318062911427616, 0.006599014225834951, 0.015603190416851409, 0.01358319187861852, 0.006434878047363807, 0.0019343174838750813, -0.0006135392281403633, -0.0006098279511964307, -0.0024308621262256022, 0.0002915538443182839, 0.012568850398992545, 0.020779655302324236, 0.011160766912002493, -0.0006740242640915544, -0.0014371601054019498, -0.0005570155902121758, -0.005737193808317704, -0.006547764617264568, 0.004017249175479891, 0.0025554879134897087, 0.012946629212054101, 0.01392776817188083, 0.004469225954057727, 0.0029972803499217736, 8.470179783901747*^-6, 0.0035267696608163555, 0.0006162995096753862, -0.000435707558125748, -0.0006384042294649863, 0.006944459312922295, -0.0005137126750170747, -0.0025403929583823195, 0.005399113445332321, 0.013807140562081604, 0.0054654007879335565, -0.0021432793470633127, -0.004125260095723776, -0.003576977704875239, 0.0037969146515836848, 0.0006460570879585513, -0.004928330970529087, 0.003032862722730759, 0.012276091933106704, 0.009894295564553596, 0.003362983829324128, -0.004972054152504806, -0.006338666455220937, -0.0007895259955777551, -0.00718200267185338, -0.0010685639492371537, 0.0031737868598917625, 0.01712765982481799, 0.01185734411062504, -0.0035142917118120556, -0.001423391500196415, 0.008201082821894485, 0.010816732658691059, 0.009822093498650823, 0.013739939730613718, 0.0224357020112389, 0.023513976830836163, 0.010188541227440822, 0.00523973589818615, 0.00883954796478559, 0.015798060274118626, 0.010089516061431318, 0.007641305518456808, 0.010403241670859736, 0.017549711473453373, 0.052174783976405445, 0.09142864749006445, 0.07119101046920243, 0.01943256741073785, 0.010924692728216074, 0.05350341000951218, 0.05644486512091016, 0.028633395470522117, 0.02069069627160669, 0.010962967069599441, 0.010751358417559207, -0.0027841672476752893, -0.0031453875077542513}
{-0.0030616553300194587, -0.0035175646358826863, 0.0019430225608483612, 0.0009538212410081622, 0.005938641827785778, 0.011998228225858859, 0.018961013908210665, 0.04630011891042037, 0.09081702517536072, 0.10222985658888309, 0.06374424073208315, 0.013037572086791089, 0.010938321116254892, 0.04255796669315014, 0.060684355471504726, 0.035762956636889755, 0.014059350423540434, 0.003753590275976222, 0.0076002131787074765, 0.012575436380263602, 0.02851028930259153, 0.025154321760481407, 0.005592852589303655, 0.003866537763955473, 0.014139844684393166, 0.013688487901716418, 0.011755125506843512, 0.012836247786790971, 0.019398765708801037, 0.03702697833991887, 0.030948335633381126, 0.0014692848481697315, -0.004664496716475948, 0.010860721571485881, 0.018483151719894224, 0.012977897488919116, 0.000784168365084877, -0.004030843886035578, 0.00138919496771057, -0.0023166672811108053, -0.0009432850722901908, 0.0076622784936439285, 0.023467931429356742, 0.03303099150199202, 0.014239525118753584, -0.0007684862145443009, -0.0016976458903896195, -0.0039070999457835945, -0.004235028907736595, -0.004150885200725634, -0.0013879226629706681, 0.013092170309887982, 0.035099077288550676, 0.02987275513492247, 0.005166301599185831, -0.005397453595423497, -0.0005450663698418167, -0.000824885469729087, 0.0019934698028840673, -0.0012079347806507699, 0.005592151086161786, 0.0218523476457837, 0.021561616380003347, 0.010491271929828055, -0.0032200940316531217, 0.007128589311339892, 0.010369257818552835, 0.009504993577506287, 0.00438975326953666, 0.0014577160015186567, 0.01431144672676985, 0.0059085171579247794, -0.006039069611859922, 0.002417640469891134, 0.013902034351007212, 0.012694681585984486, -0.00034627969099984676, -0.0013720719895522655, -0.0006324206980835113, 0.0026173117199272586, 0.002662584613776257, -0.001815674995296384, -0.00404449920668536, 0.010216119029804436, 0.01915144288687281, 0.007299597927519097, 0.007230899922852184, 0.021186769810347502, 0.02219727544967567, 0.001141099369001778, -0.00335150898399575, 0.0006918574374903644, 0.0038835729272630832, 0.001328096731354837, 0.002142189098212425, 0.012410060977911924, 0.024431110356358664, 0.011626994573305849, -0.0064624050481686245, -0.004705224708343713, 0.0008310655455663058, -0.004105905881788681, -0.004095257501319696, -0.0014846605526717075, 0.006063911628845379, 0.015197628772052777, 0.011057737603185024, -0.0005224950662924574, -0.0039027964740893607, 0.0010667536722038617, -0.0008986657304948769, 0.0026788049197102705, 0.0035767380825612372, 0.0014177853153128626, 0.010778102132360929, -0.0005913645433423367, -0.0013605251851750012, 0.006020774509083814, 0.010066780864242982, 0.0092472123879317, -0.0009313255291845412, -0.003040587303658998, -0.0008618849338969607, 0.002258681513853833, -0.001443986033597597, -0.007336703308871195, 0.008455350037118841, 0.01487122411770162, 0.01087363832393854, 0.0015441776492223923, -0.003639362175459121, -0.00999955144517414, -0.0033984233282919043, -0.0031625173168156376, -0.005038046959045057, 0.005166070391828694, 0.018181623838720323, 0.015308923851965283, -0.001956342487696338, 0.0028387378713961423, 0.009381373652211806, 0.015096362756668296, 0.011964596545499171, 0.01504332833408136, 0.025594937745937636, 0.030615905104196827, 0.016946831165438835, 0.0004656712149475002, 0.010560243317187547, 0.01808673751750639, 0.004851667410804446, 0.003128285517941498, 0.010621857738074161, 0.021025240614199383, 0.06244263494544953, 0.10860196645511058, 0.07043042501669153, 0.01448184569133163, 0.017309484877504288, 0.060495325319967784, 0.07236887420662161, 0.04417958671678847, 0.02356332808236363, 0.01092422347691617, 0.002285449099609093, -0.0010548692092689522, -0.003923609076686275}
{-0.0015913682743018578, -0.0019460645052678967, -0.0005972014951611596, 0.004095746199497485, 0.005881344059529124, 0.01766489239851158, 0.03636830602298332, 0.07182775792733773, 0.10688868212288508, 0.11684127021054672, 0.06829010148592896, 0.014418755450510908, 0.017443659541270952, 0.05462965407387586, 0.06829429523716235, 0.03838282096195267, 0.011754570979610393, 0.0003214602254252253, -0.00046989667267512657, 0.015439534679298265, 0.028113736895386054, 0.027314168092800777, 0.003576519165589974, 0.0049606763961441615, 0.013026957886342363, 0.010401513711262605, 0.0072158691355509366, 0.012339092195291066, 0.021375716969646515, 0.0411778584054068, 0.0313488789080994, 0.00881246062667461, 0.0008106638013167208, 0.018112258422288186, 0.02435116305323606, 0.00861046288023532, 0.002136697377724696, -0.0016071974804642314, -6.713875081899509*^-6, -0.0025363112299430744, -0.0021528367370061536, 0.003021962473568832, 0.026882921503697272, 0.033922877879552595, 0.015048466287963719, 0.0015857719447784284, -0.003759197398078065, -0.004212145886481209, -0.005370357630756995, -0.003272808009751759, 0.0023047979654154983, 0.017229375102413735, 0.0438822830508702, 0.036940655967849276, 0.0015717949318569437, -0.004353334667864865, -0.0023504882801441453, -0.002475381577773035, -0.0009420132135178206, -0.0019635480519684416, 0.009296058622944381, 0.024459406522688458, 0.026247450488336616, 0.008015708809689423, 0.0007904602178130289, 0.005948424988265119, 0.013368670452372614, 0.008615059539438101, 0.006044748657070037, 0.007516423169722052, 0.008201607243434791, 0.006305774656960257, 0.00042720050091355974, 0.006725300134363389, 0.014489737345406522, 0.01770761161012504, 0.0013375878212772343, -0.00300091077481852, -0.0025736266455969863, 0.0025445549522051148, 0.005975001465593018, -0.0015712768464459053, -0.0019800271518643905, 0.013165604356671995, 0.012585019252298674, 0.016340934045900223, 0.008684961330582814, 0.02481534326592274, 0.016282942647572456, 0.0028611167564661063, 0.0015611197581416741, -0.0025654299542253907, -0.0024975460910467797, -0.0033487292421489163, -0.0019748532089498257, 0.021078153779521536, 0.02956653598154472, 0.01423007200877444, -0.00008242182482855827, -0.003117880155222025, -0.0010236420975102537, -0.0009456229398021089, -0.005205276401708458, 0.0009880936360134713, 0.00391302867759451, 0.013065677102671905, 0.012346528687900864, 0.0015702642314011864, -0.0015320775741437345, 0.005411065040719565, 0.003889505534052949, -0.0014763789954991436, 0.00016630387139060363, 0.0034302232468649283, 0.006210032674670718, 0.0019188875443861529, -0.0025667293426979037, 0.007103607968979212, 0.014626967509026945, 0.004533756314931052, -0.005617887023645804, -0.00027620143649038453, -0.005025885107479566, 0.0008774381961793422, 0.002329854783791806, 0.0004030534434070758, 0.004927851450805744, 0.020290687563134784, 0.009618878553357036, -0.0014406468082127258, -0.006153684079179192, -0.0020640904358232423, -0.001217182103917622, -0.004288494105630727, -0.004801714428874058, 0.010184176484899396, 0.016477955866187007, 0.011631999623006092, 0.0006104953279566064, 0.001412614971453678, 0.01211061863720151, 0.014230113599712654, 0.01465084655316493, 0.016694670716529598, 0.024856521559311427, 0.0246312965760371, 0.013022365582376919, -0.000010295771736133601, 0.011610957090233553, 0.022439707978219474, 0.009270737033948635, 0.0043187157566678186, 0.0060085515301277, 0.01735553018363471, 0.06770557808896434, 0.11690208329099502, 0.06512402647373429, 0.01921121318950917, 0.03178837298648794, 0.07922546397486759, 0.0979496646905835, 0.061151117412033995, 0.02583842011753108, 0.01165743479665205, -0.00018920893211036546, -0.002288139632321307, -0.002838598646437665}
{-0.0029715427044070004, -0.00008641118239826459, 0.0022030968021535804, 0.003355144269163396, 0.013042460855473306, 0.02539401083391818, 0.04298754375658139, 0.08588427847441515, 0.13098306372105295, 0.13355566939620256, 0.0693326916132427, 0.010979982482312483, 0.018701479352257452, 0.05715506123933902, 0.08050656882754556, 0.04035324045323717, 0.012127726896368823, 0.0003705374638202525, -0.00014422383439855705, 0.019025314435905397, 0.024843125224424337, 0.0191703173546036, 0.0028654383154583848, 0.00642029384261688, 0.01716686226124888, 0.013978974507169516, 0.014160157723199318, 0.011539203147834295, 0.025801907098542354, 0.04148258346171519, 0.029066901392528856, -0.002047863302999129, 0.004069354585081157, 0.02225904363967505, 0.022715660523656846, 0.014860872330135156, 0.0010744295434983804, -0.004359718462125193, -0.004572388820041601, -0.0032644250889768216, -0.0007494794226330732, 0.009496157982508493, 0.03407627712992982, 0.037790299208053976, 0.014998203074352536, -0.003177969071341353, -0.006680849944549846, -0.005664091751706386, -0.002284051186262006, -0.003525927804862096, 0.0014890190410403292, 0.021578711301272306, 0.04397377013177155, 0.033719565958929595, 0.007392336691933357, -0.0017923314520386304, -0.0024161501352215897, -0.0023183605637836224, -0.002480148403039906, -0.0012482453763435924, 0.010756120479111068, 0.025724353992439962, 0.020268036183698084, 0.004491441851352481, -0.001676896411224506, 0.00813663981392452, 0.016156921729175534, 0.01185503203746632, 0.007459212872725822, 0.0084261222196159, 0.012801090999895362, 0.002480175479220641, 0.00017804409165885927, 0.005078659777124043, 0.01868142223588292, 0.017777662062622435, 0.0060693932659347475, -0.00031487009684152956, -0.0045572237549488725, -0.001820615209867245, 0.0071545150462711815, 0.0007042017803458539, -0.0034105425317850434, 0.012291515307226376, 0.021718216568220112, 0.015882215630452702, 0.011433334083102271, 0.02553097188962794, 0.019843311577698593, 0.006225878339655477, -0.0027277453803009506, -0.004777603169849933, -0.003950281683469327, -0.00407953003635834, 0.00596746616293172, 0.0207919157386312, 0.033296307584936916, 0.010651974645226114, -0.001556490655502705, 0.002234339442006054, 0.00016640804248416625, -0.0037631462906834515, -0.008389307024421628, -0.004320761903543626, 0.0007302043668319574, 0.014919151684512378, 0.013439532563671225, 0.0015532063854211242, -0.002577956339529621, 0.004536056412673487, 0.004249072370909325, 0.003765192325349979, 0.0002687516302809787, 0.007972936624152155, 0.007071522710644826, -0.002349221904022648, 0.0002741360595172057, 0.01118070006371928, 0.020156972853301796, 0.009602548249159164, -0.0007438904292761593, -0.004835480697160977, -0.0021069937617689354, 0.004755279915464117, -0.002702357557718529, -0.0007090335172688653, 0.006505240386747974, 0.024624372953322947, 0.010820891152017476, -0.00010406584993962172, -0.0064615618418579586, -0.00434798975067163, -0.0031499130839558855, -0.0014511847278184293, -0.002271658131121759, 0.008734346330712512, 0.016742361368253616, 0.011283068993343418, -0.0018883825628781443, 0.0007933327875803486, 0.017935617492596756, 0.015428906690393058, 0.013935256603958885, 0.015817644846415395, 0.02350826556638357, 0.026040025178259825, 0.009586615536958916, 0.0026272231563057515, 0.016418106037911447, 0.02023271558271752, 0.006362893468163459, 0.0023358795646982924, 0.004279969025446537, 0.017623792995522174, 0.06611829634067891, 0.11820821939006013, 0.06534782698833355, 0.013902083523810898, 0.04631629529749234, 0.1141153773257981, 0.12175664385001261, 0.07717663097102358, 0.03317112646740702, 0.011031675519888703, 0.000857551512800438, 0.00043697267602493676, -0.002555347732432984}
{-0.003306806370139457, 0.0004407786234449861, 0.000038478669733977864, 0.0076028739851383, 0.019048370142441526, 0.02826085194842239, 0.05201830927153681, 0.10498971157922365, 0.14319001694434563, 0.1313519606909936, 0.06054246495781783, 0.007199888242104983, 0.023993185377615283, 0.06946322799458507, 0.08438440705115176, 0.042127430311456424, 0.007050076161210438, -0.0006941119803112381, -0.003920420037499523, 0.01359442344305396, 0.02783216026538079, 0.013569122111664037, 0.003043774852866843, 0.00658339707867161, 0.02368987378189034, 0.019133276051648336, 0.014121423320072334, 0.015473056970880633, 0.024574730877806816, 0.03326410761768862, 0.024200691384483282, 0.00044552276435737265, 0.005439505666869766, 0.02917053139528373, 0.024055594833671638, 0.013950841665122565, 0.00047614309387711967, -0.004361352139133566, -0.0031056068644904873, -0.0035989365249537372, 0.0003935936084290889, 0.01346070186583308, 0.03766075285482403, 0.034478525977632915, 0.014998068024457694, 0.0009107166181366464, -0.004204899195452786, -0.00328731021256518, -0.005836230984188962, -0.0020869612831395973, 0.0007304399310383592, 0.02332096877469205, 0.0477476338412939, 0.031524763556186684, 0.004622967224799812, 0.0013436313495465632, 0.001978379640850516, -0.004438390780845828, 0.0013396004285237695, -0.004374014809605102, 0.009615725711465418, 0.02528365995119338, 0.030146714248322215, 0.004772937497552243, -7.397341622483646*^-6, 0.019180048637381476, 0.019915586904592948, 0.013722599611725889, 0.008019682343277013, 0.002869734020956898, 0.009146985999513458, 0.0052137034523509936, -0.002991304727939779, 0.007747862856325592, 0.024924096391507482, 0.01998638432497981, 0.006046075871650016, 0.002256915409309879, -0.006058264443739428, -0.0032588415594754254, 0.006538119765349036, -0.0038191936030272317, 0.004344523252392094, 0.014310471708609652, 0.030470004633021193, 0.013637251835415665, 0.015533438819036677, 0.02759209710852429, 0.01768710728763731, 0.0016279040226185389, -0.0013410695135467117, -0.0046049418142634375, -0.005621829224141638, 0.001063699757902797, 0.004387378393473691, 0.027560466617022578, 0.03355330875287289, 0.012970831224027968, 0.00006962649519796399, 0.0030383496912359293, 0.006674435907077317, -0.0015923920195400122, -0.006087041055947118, -0.003972453949748965, 0.002423224517152445, 0.01604919606605721, 0.009325580409530559, -0.0016722115699810368, -0.0018891171651763121, 0.005926992251779994, 0.005797590649285564, -0.0002455396178536769, 0.0007325792667619846, 0.00894482143449472, 0.007321182732568629, 0.004916802185325603, 0.0006548635836394733, 0.01502011970507763, 0.019733872053605512, 0.009153805868492399, -0.0014614359798805659, -0.004369268564390569, -0.0056465488604817106, 0.0007623142838113417, -0.0015415756819780844, -0.003679441274422024, 0.0068022212765023096, 0.023647138964336685, 0.009752407197601655, -0.002343764923260762, -0.0015226584918514837, -0.002495741441777854, -0.002261554763582664, 0.0010792848777467982, -0.0013362619629589286, 0.008658054217826732, 0.024648490352974013, 0.011381866933152126, -0.002755610943193167, 0.00636627289898162, 0.0240322889822454, 0.020115939362909944, 0.015565195203587803, 0.014525865878326697, 0.02675893323902624, 0.024644258997845295, 0.00642215947675036, -0.002280034326803833, 0.01624154498857624, 0.021539051979600266, 0.006816475416733678, 0.0028865755264027423, 0.0034480762228719826, 0.014550422086558846, 0.07510032926242152, 0.11227545879616514, 0.06184549287051094, 0.012080256939227813, 0.058158256376548145, 0.15374886430855175, 0.14869322652772055, 0.08352706595631895, 0.035231166824463124, 0.014508415421424364, 0.004372362301215098, 0.0006744642990868118, -0.0011037992917918536}
{0.0011917448670008054, 0.0013869683336666897, 0.0017699854106248505, 0.011715214889568365, 0.03020434645224515, 0.0409209557245126, 0.0737505235204062, 0.10752733933530201, 0.13098901270113403, 0.11071060086017707, 0.04687554132075043, 0.0035873694494519973, 0.016930979460224288, 0.07259778589546202, 0.0824814007147679, 0.041169771455295524, 0.013274619227501918, 0.001339301878884655, 0.0013383738283085245, 0.01563601934856987, 0.02681835076775041, 0.010995621096432536, -0.00031267578779549946, 0.007802502259522298, 0.02721121691604104, 0.02593171885242627, 0.01699277345023405, 0.015436728808002047, 0.02736374571131155, 0.032112651913651216, 0.01935765431311011, 0.0008456236959110313, 0.011395006636912291, 0.034738210279844604, 0.0305350578624967, 0.014998668626691867, -0.0005065109946734523, -0.0006810120536905458, -0.004395551855036003, -0.008577015283367743, -0.004567329886171802, 0.011201707397223796, 0.03663878792752294, 0.03773368310636564, 0.013948739456712916, -0.0013313886067058015, -0.0030208697909078334, -0.0061712934599366335, -0.0017304580994390284, -0.0025600946830606117, 0.0004747369413790465, 0.024615072458123003, 0.049915415136627346, 0.030493944117803835, 0.002852197377872219, -0.0006956438738567692, -0.00102597234041227, -0.0021734184834936833, -0.0019790936617957652, -0.0025190115892267883, 0.011018722477714278, 0.026639734354083133, 0.02575422958044568, 0.005238842583936887, 0.002408277551990288, 0.018375959236580912, 0.017524735861269947, 0.01335402677646803, 0.004245243947654112, 0.006989215384475086, 0.005453790269788042, 0.0035080638358314853, -0.003413402108306502, 0.009436694519225994, 0.025228190577170472, 0.02208918437900078, 0.0037324991950736393, -0.002462491808060222, -0.0064728914942203675, -0.004525785467037964, 0.0005469786943395206, 0.0005781092973566829, -0.0007739561463190157, 0.01777150875363792, 0.023248056598091742, 0.015003719050184402, 0.015194526473635572, 0.030462442757315477, 0.021363025944258, 0.001886520699023897, -0.0052197993799165485, -0.000356250334605545, -0.004397119306857686, -0.0017455445493053299, 0.009834154621708367, 0.02723114616636117, 0.03367008392201663, 0.009554935275402309, -0.0054213325862223225, 0.0036193070360639027, 0.004147602985531759, -0.0037489737541917235, 0.00027341565681045406, -0.0014973408845171143, 0.005847554609886651, 0.01525554752049959, 0.006098628316016537, -0.004868632200022439, 0.004002220877598758, 0.010940485258843039, 0.005929564089561696, 0.0014154001784784326, 0.0002600272753974831, 0.006347802966864056, 0.0076788691030240915, 0.0014358826191281533, 0.0016557265351757739, 0.01380647808209054, 0.01952561161769411, 0.009286057132379903, -0.00017990502297920196, -0.00263687276364058, -0.0019495257832314937, 0.0017082905753652302, -0.0008034201404483182, -0.0006296225653873395, 0.013273032310716438, 0.020299822008554968, 0.014645977852390444, -0.000725899115459843, -0.0020737583210523893, -0.004473570133946092, -0.006416863330488705, -0.0008477508067964327, 0.0008511180382098458, 0.013082103130897842, 0.022423360432373758, 0.00889245786166514, -0.003713302351535535, 0.007986133438306309, 0.027393310126885683, 0.024307603564389862, 0.021235232333675923, 0.015629326856470848, 0.028034668200058337, 0.024451010358472976, 0.009962327040830532, -0.00007165002423857964, 0.01088025415411421, 0.02266376388899479, 0.004729079094964596, 0.00713052976969312, 0.005880819054745821, 0.022446646458726523, 0.0799751847563975, 0.11248915687193677, 0.05199059007827311, 0.009392515983483113, 0.06576001314701821, 0.15869284031159808, 0.15928296426260444, 0.08838532096015714, 0.03270687947529932, 0.013912649376249081, 0.0007089457175754849, 0.0017629016249842352, -0.0024438628887518314}
{0.0004064083542348216, -0.00044581362355120376, 0.008364032099951157, 0.016151136590698386, 0.03392415823726494, 0.05523305396920455, 0.07801616442872097, 0.08792193201219886, 0.09908450586403536, 0.06783508882056193, 0.030263959665883376, 0.003234100284395512, 0.0200617169727821, 0.06710079999281829, 0.07842356249645085, 0.044677006708768854, 0.01259467504319949, 0.003505052251384739, 0.001842182019511173, 0.018133122285857485, 0.02326919573969349, 0.004742914806221939, -0.0017110514290795294, 0.013230102477625561, 0.02963509793573648, 0.023900256481318216, 0.021292981458567933, 0.0196862001601199, 0.019307308993097422, 0.022047880269525297, 0.013506951793310278, -0.001778195632394619, 0.007940341111658703, 0.03045261843740757, 0.028900779410369927, 0.013971295000379597, -0.0037640963618101875, -0.003210751739003967, -0.003606106713622826, -0.0006743219380051433, 0.0013392699443343108, 0.01578018490955066, 0.03539375615732297, 0.03407870189682087, 0.009593073400968962, 0.0012872052366161586, 0.00022063841666270797, -0.0008240550928078477, -0.007373526650783849, -0.00415070936452486, 0.0035599513920146013, 0.031742038507833414, 0.0403826473362941, 0.024019546301264787, 0.00020061143849611903, -0.002101010740699441, 0.005175184061375968, 0.006277901041438448, 0.0037825804229448244, -0.0016204612443516987, 0.011409048184197721, 0.02550807898912502, 0.02049836137428887, -0.005493975694662716, 0.004815827073549434, 0.020003196749184705, 0.025294157702008668, 0.014715527292316954, 0.0064060969077982645, 0.0058155680065070875, 0.004369769517755863, 0.0022126042133252845, 0.0005812542514699344, 0.013752409158962618, 0.029774741296079037, 0.02075126149149336, 0.0056935594227482, -0.002073600980568466, -0.005464871458981793, -0.001043078591243288, 0.0033530207092850083, -0.005261047347610374, -0.0036344167308446544, 0.01589484619671426, 0.025082218586885502, 0.012126996087146114, 0.012028746064728238, 0.0221798179163604, 0.014660400472350243, 0.0005565407431780212, -0.00175271543551337, -0.00464940669884142, -0.0019803161455779266, -0.0011777256410536409, 0.0077447663228216, 0.023812510833731492, 0.02409875588310141, 0.0062213530062102, -0.0024818005916180594, 0.00816213995331661, 0.007909230842512651, 0.0010298321266844599, -0.000016895288776484513, -0.0006506388838998962, 0.0018248607950831074, 0.01442646990604648, 0.004594467370915509, -0.0007553319945388441, 0.005463004843687924, 0.007897911743624324, 0.007365077565211817, 0.003763460983588806, 0.004448098735616509, 0.005613662244779633, 0.006310689681095971, 0.00007762198340304435, 0.0033305767336511056, 0.01507325613291286, 0.014399850053237628, 0.008416937244642667, -0.003914589347798006, -0.004879410688550839, -0.0008545634523508495, 0.0003600492808043399, -0.0006359826519516604, -0.0006971213170666002, 0.015958796060929224, 0.020092759012357086, 0.006803093652266001, -0.0011490098768245534, -0.006027487415910688, -0.0038863900047092933, -0.001664838540890656, -0.0008480552449841702, 0.0017747037401071174, 0.011042482681250975, 0.016812183490874356, 0.005006935540353851, -0.0037408536501413515, 0.008293175949815934, 0.026781066644746776, 0.02539474227766477, 0.018800866206288774, 0.02175898684992648, 0.023126408231334855, 0.02074761251382103, 0.006211670746672358, -0.002919511784608743, 0.010699509135957349, 0.017591997167220392, 0.00781456918259959, 0.00838198215780707, 0.013637180724148722, 0.02636515198841491, 0.06839062232238077, 0.09053355345908473, 0.04867649688746092, 0.013769982858323385, 0.07268037783994116, 0.16619912372701434, 0.14702032146214244, 0.06709838142843579, 0.024811749848201923, 0.009868610282749362, 0.005280813802784002, 0.00012562710444396314, -0.00019299405161259266}
{0.002353987355637281, 0.00023065825310272125, 0.007932501230622335, 0.024428877348207916, 0.04316124290550168, 0.06744891545950345, 0.07453977254036231, 0.06607516506701136, 0.05482312635589326, 0.04089078408226395, 0.01463324056936346, 0.006010408146881575, 0.026789061268409388, 0.05301177979394158, 0.06627234869575363, 0.03445891946929951, 0.016523025511728927, 0.00732094797204944, 0.0006164487264363522, 0.012171268755546092, 0.013857794424824932, 0.007173364989485571, 0.0026591998317675516, 0.013063949048193055, 0.027552955682353376, 0.025043582295538585, 0.02267960643190564, 0.015961364955030182, 0.01858668880081406, 0.01458255115795247, 0.008063580715078667, 0.0005788471375881386, 0.010468773587439363, 0.029984100122721957, 0.02409087996725873, 0.010249001115627349, 0.0031268014042318605, -0.0081008430491829, -0.005606390372711051, -0.0036656691709186784, 0.007412456011160394, 0.014620602697799395, 0.029581555537669557, 0.023851108698661062, 0.0089393384716869, -0.0031634802922657483, -0.0019390565825457464, 0.002880763137357733, -0.002098117071120385, -0.0005990690011087015, 0.009047444889338676, 0.02469909934703824, 0.034029050431068526, 0.02080413182672779, 0.0005771092496466991, -0.001983536539205337, 0.01071615198526491, 0.005847640467491819, 0.0017561140481698295, 0.002327646831913812, 0.01116228101169454, 0.017626591806354487, 0.01312839569055351, -0.003218849372533966, 0.0013916125126878657, 0.026987702210343013, 0.021297060920830935, 0.019208513712361208, 0.01035462987718341, 0.0030035186457032367, 0.0022746902715705484, -0.0061802529459814215, -0.002072271616688403, 0.016609715874533387, 0.026471114099696373, 0.01486657446505329, 0.001589026258739891, -0.003815161790761071, -0.00487047637452708, -0.0030608396205756123, -0.0009431017324035562, -0.0052723932082408605, 0.0021401106842734996, 0.01646863489422828, 0.02136146451749255, 0.00815968417061532, 0.01413940931187987, 0.0174657099630706, 0.007455786939891395, -0.0011269298298730705, -0.0058434598916592495, -0.004762087926111515, 0.0015397041350732044, 0.0001378912438934057, 0.012697467370140589, 0.022181336115950974, 0.014407739526035395, -0.00013455658012016236, -0.0026993975961340797, 0.004406246563132449, 0.01030444678426534, -0.00021342160336148354, 0.003507875667082562, 0.0003061562354848223, 0.0018218236703681188, 0.0036829001120718212, 0.00040305158649920123, -0.0014317100030026245, 0.004987614621337242, 0.012748459945701904, 0.014547479043571492, 0.0049333474865714145, 0.0015910158481758439, -0.0006500971420126081, 0.001696617279607426, -0.0035439314946606342, 0.003279358294960964, 0.01414555858567276, 0.011752051972396736, 0.006079472579954659, 0.0005773329414039669, -0.002814688264261946, -0.003869077699521159, -0.0021946475147312143, -0.0013810231643052895, 0.0007974081165273199, 0.009259602450864175, 0.01658751339014801, 0.00756387424724249, -0.0009353095107950769, -0.006279388220331398, -0.0015002928846711817, 0.00022081154314428282, -0.00409233508479986, -0.0034487601172036217, 0.008049890863646039, 0.007083030209650554, -0.0012326034251678585, -0.0035396440042925826, 0.011587175101014046, 0.028853471198845883, 0.029141104121420514, 0.024095027301065237, 0.016945394402161213, 0.013533984291721474, 0.009932592121860952, -0.00009228765733053693, -0.0001329972488657674, 0.008388832387931436, 0.01829240528959709, 0.017477825010292096, 0.02253959135357102, 0.021528821248687553, 0.031673487354717825, 0.04937672844598765, 0.06566194171504965, 0.038255048582805616, 0.01669201257244562, 0.06816350667822449, 0.11454333618001963, 0.09911536014836139, 0.04459746554392087, 0.013451373958948498, 0.004726664994357762, 0.0016515113515642049, 0.0017200957668831774, 0.008356284215224493}
{-0.0018196761919121868, 0.0017941887248326658, 0.012055958489354491, 0.023952356124158285, 0.040771844594604374, 0.06011812956746411, 0.05889947648288572, 0.0399532349763166, 0.03046121888097223, 0.02167249488791065, 0.008903912527137747, 0.004839342590281188, 0.01827016023760427, 0.04173000978155657, 0.04995759082421529, 0.036444810063870195, 0.02852506854259107, 0.01516503608958877, 0.007654375340863856, 0.008974341274515683, 0.0064533009910093505, 0.001583681598262695, 0.0007728854971417462, 0.011466098768305474, 0.023873029368567198, 0.026329233561496496, 0.021782090844818004, 0.014624767427504792, 0.011568555893553689, 0.008657697898730034, 0.006551965009333413, -0.004317146855945315, 0.005683514801092828, 0.016332097880289213, 0.017931110879584784, 0.006360706643101297, -0.003367578743817013, -0.0035463173747199593, -0.000830876659311313, 0.000844561627959215, 0.007201155921586698, 0.015213079090034276, 0.021398892503238058, 0.011972824403876852, 0.007525352585369785, -0.006221922265857297, 0.0034849276124343893, -0.001557563660572489, 0.0024550093010500557, 0.0042803742247527156, 0.013517600535416462, 0.016587821491617423, 0.01956787336269078, 0.010491842755952763, 0.00010603179647472889, -0.00012698239167872592, 0.006412804122916454, 0.003793800091927862, 0.007146089775096004, 0.006041860588199162, 0.006160649039380516, 0.010709290471706802, 0.0015755058895278527, 0.0003341687790148163, 0.004613812620208072, 0.017195388786984202, 0.021828009375812512, 0.013110591280940217, 0.0024327303871522063, -0.004419268321616672, 0.0005853231459908013, -0.005934448285477409, 0.0031472790823984494, 0.011296885400323241, 0.0170203810628804, 0.011591871053836739, 0.005281782996756369, 0.0012647485740909514, -0.002931700359801473, -0.0034125450439039793, 0.00017629391965687854, -0.003989719959685582, 0.0038541448891327157, 0.009974089048272657, 0.011850565400470898, 0.006063792140450946, 0.009029967232203636, 0.011854466666151003, 0.0049702049025016765, 0.0011077178243530568, 0.0010001655227149231, -0.0008690798840092833, 0.0006031468268110459, 0.005287992319585111, 0.006536066270759274, 0.010666413173683486, 0.007283514187387488, 0.0021410874165457092, -0.0015337273074604008, 5.935155431367376*^-6, 0.0007075740217792387, 0.004719788969078069, 0.004029949574640744, 0.0018611823387451522, 0.00029521742078364693, -0.0035218907527250634, -0.006231087264058843, -0.003289404517378609, 0.0012284836962483316, 0.007946073757143965, 0.009668612932682702, 0.005351745181926296, -0.0009829270119197573, -0.0016813504610261986, 0.0013561586968402852, -0.004441491180649129, 0.0024391688433510333, 0.0027324381951813964, 0.005223772661927345, 0.00364228747655256, -0.0006304311386982235, -0.004092435544296625, 7.752802908971771*^-6, 0.0004940587683755828, -0.0012914212860059382, 0.0015351003587444315, 0.005747037322034064, 0.009998021132369032, 0.0040205364695036, 0.0008302104289278417, -0.005166115842706128, -0.0013496375952265047, 0.00019024063462006868, 0.002500316397319286, 0.00446817575421496, 0.007811197166383449, 0.0004410077453208228, -0.0011236378556166789, -0.0017653441403316563, 0.008005363683290245, 0.02096740036681128, 0.029132312990641618, 0.02384911549853217, 0.010498435788395589, 0.010463546069186437, 0.005374432882456287, -0.0015238798135292077, 0.0020123810492617003, 0.015791521659484286, 0.023389493492268716, 0.032685936155737984, 0.04320037079494208, 0.03880724286246657, 0.03367399716655658, 0.041064796437878526, 0.04744967852333687, 0.02611243898921948, 0.016407400263436234, 0.03745315054708902, 0.0545944642402947, 0.04207685348236502, 0.02538826586136947, 0.0110830841201464, 0.003127180776824845, 0.006117897782732112, 0.0038403473047183083, 0.002723821628713353}
{0.00012437995604979669, 0.000033174678852036004, 0.005411914264924235, 0.02812584269447661, 0.036857591189625324, 0.043272429079680874, 0.032830563969031216, 0.01764111434394059, 0.018853453546584638, 0.014098210346108881, 0.011772894853070098, 0.002986468728701881, 0.010300601586153183, 0.02883286311819742, 0.03593421673598046, 0.034518253663004365, 0.02542917636002563, 0.017367614832712354, 0.013043645450662927, 0.007428782998744807, 0.00295122744199952, 0.00029219708110321844, -0.0007734221125018097, 0.0068477811750013145, 0.009587543132454872, 0.020265345987543044, 0.014165330929340306, 0.009693123525638605, 0.00403382512068479, 0.00473584012724468, 0.004643834431271111, -0.0016447566815071461, -0.0010765998283024571, 0.0034588096867190486, 0.005004740059992366, 0.001795701823320743, -0.004880043989626757, -0.0035684921561093667, 0.0011127780518389813, 0.004857780504543791, 0.002437690311702319, 0.010702549450128487, 0.007347515335820541, 0.006755047610017361, -0.0028738752896517233, -0.0039133469723912325, -0.004196538913049379, 0.003324233060230461, 0.005771378049907758, 0.008971979029999666, 0.0039026640653616607, 0.009595499067133926, 0.004711372690014376, -0.0007290737037781538, -0.008217293160393123, -0.005943276069774282, 0.0009093309622559647, 0.00869644981762099, 0.005731609435747851, 0.006391399185903965, 0.002118935084104251, 0.004756583653324377, 0.0017574644456391053, -0.0035049462716666645, 0.005410406235086848, 0.012901029243761856, 0.014248262127961412, 0.0054039286736759385, 0.002500996853227406, 0.0009178587188064788, 0.0033035973847484025, 0.0012795027905985203, 0.006031447389837011, 0.00850694944446665, 0.012181335584131727, 0.009447484106033178, 0.0023512795757959027, 0.0021210293473058256, -0.0025104315997311133, -0.00032445967425715595, -0.00033467709410361647, -0.0015329291023334765, 0.0012706094797378695, 0.004386296632224622, 0.0027723060861605513, 0.0018473021526373575, 0.0026426323798842454, -0.0005398993388868216, 0.0008062317265421741, -0.004444618971794764, -0.001447728647744627, 0.0035610349994447633, 0.0009452375438567234, 0.008099634679444283, 0.0012908700690000266, 0.006029752264754882, 0.0029916712235773723, -0.001478772125280804, -0.000691549315438044, -0.0014011708504037873, 0.00005868348961975967, 0.0030790251769724584, -0.0011611233318970034, -0.0017369876086374505, 0.0003730596368343287, -0.0023565443779846947, -0.00362154752712021, -0.0016724743279104182, -0.0021749472082231184, 0.0020016557206436842, 0.004209011484554241, 0.0005912490629872277, 0.0014261157093440567, -0.002608770182138045, 0.002690807208662837, -0.0005319078344472616, -0.002327669573837759, -0.0038666131114831553, 0.0038938283801348813, 0.0009523770522859857, -0.0031580751693853506, 0.00009915871066047804, -0.004050132057346234, 0.002799366132435914, -0.002664630196878903, -0.0030616365412118583, -0.0029896193404824337, 0.004023292550436918, -0.00213969681388024, -0.001289293059543328, -0.0017606455993955622, -0.0018712957905136535, 0.0035241141949393317, -4.213990879889558*^-6, 0.0017651449091897833, -0.00044850303808330935, 0.0004034292586768386, -0.0009992499881076966, 0.0015607550675235875, 0.00472613370802139, 0.013533222257666483, 0.017441129350570874, 0.011245605566120231, 0.0073882056726903775, 0.006254664305596462, 0.006854715232301722, 0.003660408469807335, 0.012093873659507622, 0.009107045265147246, 0.025947774481395645, 0.03484583944440356, 0.04517597425619999, 0.03616337631740735, 0.026504933155036846, 0.026415108209533678, 0.023412705229917716, 0.01777845839650949, 0.009389138512950933, 0.011307144609471036, 0.01654569577436555, 0.0078271002022315, 0.01018434951608017, 0.01654984276939265, 0.010079600931449722, 0.0023916398392087096, 0.0005748019801688698, 0.0013057546116510305}
{-0.0005804882125419098, 0.000922873702303899, 0.010773851162652004, 0.01918246407958219, 0.024922448994603108, 0.027117403601584676, 0.016986730594430857, 0.009977595780627518, 0.0028510297244879698, 0.005601707202133854, 0.002221816327522327, 0.006259315872599702, 0.010068647637066514, 0.014495193410617632, 0.019383670417641836, 0.01993625907451928, 0.016376094760165855, 0.010279312124809318, 0.007989093215024275, 0.007346555918264809, 0.0016382684021272187, 0.003760838412164527, -0.004445235004931408, -0.0003504983824481456, 0.00008652820508129707, 0.0068174191762007995, 0.005121476382139332, 0.002819617836132337, 0.0062606184074719875, -0.00029031976707549306, -0.0015454781733624627, -0.004253956661285682, -0.0033687655449729224, -0.00004895899515427139, -0.0022345611475149013, -0.0010022501648817895, -0.004655759515621974, 0.0012491550129606367, -0.002193530103667786, -0.0012923842199712393, -0.0019194627770016386, 0.0007471205109405456, -0.00130868455714462, -0.0011882804110930026, -0.002818674075635941, -0.0038324172161144318, -0.0011902822143573786, -0.0012827459803777764, -0.00023725912931271678, 0.005629888746923002, -0.001391264180054099, 0.0002251376541077996, -0.0012634088926638202, 0.0003594069065428698, -0.0014235286300723251, -0.006455556548338864, -0.002697624607666322, 0.00217576513769984, 0.0028404153898846226, -0.0006599444911341479, -0.0015336896127225177, -0.004012505244665269, -0.0008095027131344485, -0.00002483077881242019, -0.002323674187176547, -0.005455304648546761, 0.005831237004526484, -0.001187520721393141, -0.0006234472588516043, 0.0017571774092716996, 0.002287062842947347, 0.0038613929041322057, 0.0007622544411986498, 0.004799536471356397, -0.0005840989201421713, -0.003455061532644631, -0.0017646756379790314, 0.0012490294196944472, -0.005699734249878356, 0.00046208869937704975, 0.0025190124732221244, 0.0018173400987344349, -0.0006235245169685804, -0.004170018091390991, -0.0035013760337930184, -8.498182804429245*^-6, -0.005084012469167745, -0.0018452341678463862, -0.0017369856051400352, -0.0010469787391648583, -0.001746209418275805, -0.001154473175454617, 0.00038862531031849104, 0.0006942522841393665, 0.0024191387245030343, -0.001943778359958706, 0.0007097279145743335, -0.00486577082177854, -0.0052018073693814405, -0.0014250927409389653, -0.0007526928793247541, -0.0034613161349903226, -0.0016947672260268602, 0.00010024011776955371, -0.0036007744856694926, -0.0008995155903149558, -0.0017397000326907224, -0.003326160222342986, -0.0006731921958574692, -0.0005370080477133975, -0.0030208172248183647, -0.001218610868351205, 0.00251700322680873, 0.00045224536749579176, -0.0038955024065349814, -0.00899917601149951, -0.004611479236559047, -0.002720442887581709, -0.000023304961498646488, -0.0041933048923597635, -0.004085666420024661, 0.0002914201313000396, -0.004039105451384938, -0.002369086992211274, -0.0028667749356312386, -0.0035108445119136217, -0.0015681696500618246, 0.0009566134246752681, -0.0014751923096700812, 0.0015042960942641265, -0.0017440018197948319, 0.00014237014829916964, -0.0032655356926215642, -0.0026258805414154135, -0.0016370827519881371, -0.00029368922892999966, 0.0002414437620376295, 0.000794698230829065, 0.0036943348115326528, 0.004027969218819998, 0.0032630018710322257, 0.00794408757335813, 0.00533076389057949, -0.0006798795902920546, 0.005448087096196099, 0.006606033805335541, 0.0067166116590745405, 0.015056741593507316, 0.014159426530148188, 0.01954620982337365, 0.028903397575336453, 0.03378464679192975, 0.027367473027530915, 0.015808105043767395, 0.012451133137589193, 0.010852426410529869, 0.008687402675786066, 0.006078136117773213, 0.0031059425839775655, 0.002477766206908996, 0.005386081401611276, 0.005674653706627461, 0.00890628994374969, 0.012670550662913557, 0.004690364220022563, -0.0013082169393510933, -0.0030633788267052076}
{0.0008649804819211725, 0.005792265091753887, 0.009256289766128425, 0.015866975169313725, 0.019135096492182046, 0.013204651801812729, 0.0068441058965861955, 0.005536430184840251, 0.003801941882257854, 0.003370911903495003, 0.004123199688544754, 0.004707193245903833, 0.005721367809526123, 0.00830555372271367, 0.006684233985057723, 0.010920070202111757, 0.003769890925990412, 0.002608351559070965, 0.0029391388757763776, 0.005780004340501603, -0.0035057139533233713, -0.0030330445308653963, 0.0004436437019372558, -0.0019408049533346683, 0.0009284719763718351, -0.00009334378217680205, -0.0012994900895897186, -0.0017677636865670483, -0.002287271152070948, -0.0006270756333542043, 0.0003267696234089268, -0.0031426894276435093, 0.0013795405600743906, -0.0016023095819306227, -0.006321955000577889, -0.0040016214028023595, -0.002328255859381247, -0.0017771183086910374, -0.0036456239443794004, -0.002647271395868763, -0.005570039272708159, -0.0005594492184398791, -0.0025888321259158625, -0.004518819048565723, -0.00609043153582297, -0.0020954695458895055, -0.004969562814081843, -0.0025214635586537, -0.0011916883800517995, 0.000699973686859817, -0.005324496600524092, 0.00044309567462598123, -0.0038421593736020373, -0.005280662199055734, -0.002474953497841795, -0.00418886896795034, -0.005152379793285632, -0.003325568415841987, -0.0016628145284968358, -0.002749668609003852, -0.0008928176730723162, -0.0017119697081276297, -0.0018586544066876653, -0.009213388711019127, -0.0047306002845445535, -0.004903266131013462, -0.005428187009581308, -0.0007055375391118402, -0.001272130142459168, -0.0008425964361964544, 0.0013074138384292285, 0.005241676527859417, 0.001361478180519466, 0.0006574486516564515, -0.005479803727747448, -0.0050739850340137255, -0.0010814853446611545, -0.002732482372166624, -0.00035933812954719736, -0.003995092993712687, -0.0008675757687893618, -0.0011015429499377548, -0.002397781416739149, -0.003212728590810677, -0.005334090373826055, 0.0001919886122023772, 0.00005290589017339592, 0.0008199766763636541, -0.0036692675411224194, -0.0027248169750884515, -0.00222425938155325, 0.0004677379045842841, -0.005821032965905726, -0.0038361507891496, -0.00015691707775776265, 0.0006021590036172587, -0.00048148203307458255, 0.0035532333481430867, -0.006890645565886038, -0.005702418241759075, -0.003988322692871096, -0.0044139068779061996, -0.0046200098446079665, -0.0022989354066531072, -0.00019176812161380777, -0.00010255284527418192, -0.005056208085568287, -0.002409443626711973, -0.005296288648868988, -0.00003820850439388788, -0.0009355151892425966, -0.0017089828978155215, 0.0005507056018434062, -0.0012734256528949862, -0.003339669670651939, -0.0003704407463322315, -0.001965557043002103, -0.002304838896891772, 0.0004016108661464869, -0.005427535000808186, -0.0009805170563536715, -0.004090914548067107, -0.0007164106146844553, -0.008856486976413436, -0.004477260528685048, -0.003758791193362486, -0.003046978175488887, -0.0014020168290675434, -0.0043405836938190095, 0.0009054894481018265, -0.00563236746696154, -0.001808484707936971, -0.0023294813995768785, -0.004601182110373477, -0.00172926793555404, 0.001744142373054138, 0.0030330927269103325, 0.004564157683753957, -0.0011635173938421574, 0.003719181510641663, -0.0011636252971406534, -0.002882167687041969, -0.0006079855186849419, -0.00003209556871550884, 0.0035093658487938438, 0.00733191663783643, 0.011727543190546596, 0.010612309484518325, 0.013685528156881737, 0.013294767460442313, 0.013644136358754633, 0.014814752540989412, 0.011808392118350853, 0.005525677320486423, 0.002413623708382366, 0.0017924181373301204, 0.002129394423031486, -0.001779310866154321, 0.0016174506307029437, 0.0019600034682742693, -0.000572340057009811, 0.0035079378332534142, 0.007156087791219646, 0.010748714470583804, 0.0067212648413748815, -0.003274355754868741, -0.005580372113895938}
{0.0017186040060513954, 0.004510386230663902, 0.009175855873869657, 0.012082776605382555, 0.010037525884657266, 0.010572941579096594, 0.0021133785843639916, -0.0009316069622064861, -0.001679723501857748, 0.0013724533056747635, 0.0026521093570708383, 0.0068942704779737934, 0.003933626459650342, -0.0007918658547615344, 0.0014103948509326951, 0.0027067447148033967, 0.006537871934817993, -0.00003834701153833464, -0.0009750122923455337, 0.0018207270185910582, -0.0012571060400778562, 0.0004226099819354787, -0.0003331886379828399, 0.004879814665163117, -0.0010320722208794048, -0.0032211019175590423, 0.0003854927690792595, -0.0010461288365988712, -0.002786395074917252, -0.004251805280147398, -0.004005143160793327, -0.0017209473604609406, 0.0003620068729917511, -0.0029471484459440726, -0.0012481440051545997, -0.000683775738202777, 0.00016295931808307101, 0.003918327014675996, -0.004355881727660632, -0.00488820610549643, -0.006727509414001243, -0.003493963290915114, 0.00010102126329360134, -0.002944350334307629, -0.0022592004621486573, -0.0011275999420205449, -0.0008503668248125683, -0.005381172689360401, -0.00442588358024924, -0.0031777228114554406, -0.005451510318655985, -0.0005851453351005608, -0.006739929302252254, -0.0015629537147518306, -0.0007340627256477621, -0.0010873327972114612, -0.0007927927537695493, -0.004485600654107395, -0.0029438238594134197, -0.002483136522841007, -0.0024251762850505485, -0.006362328831336278, -0.005365581723458836, -0.003944935061981566, -0.0070107997961329355, -0.005459212930738693, -0.004134294033211207, -0.0036902730127642176, -0.0008796887226382299, -0.0018150913486958838, 0.001509626487416181, 0.003752966023907951, -0.0035899304124006317, -0.004612361192437483, -0.005623875714078687, -0.0027310411927146073, -0.00449782112870461, -0.004989239870498887, -0.0012922513019572243, 0.001722859463639066, -0.0009098990690942008, -0.0025571622463199982, 0.0023782724131847675, 0.00257849572322864, 0.0019291680510765629, -0.0033337452543433814, -0.000691386428314066, -0.003906657390845156, -0.0031392165998727186, -0.0029831450104693693, -0.0013615275807413226, -0.004899433988601453, -0.010493542667343635, -0.0017480194510077582, -0.0013635390994576092, -0.0016695664635421222, -0.0009034554253999399, 0.0018077831282877275, 0.0014866289406863021, -0.00042671819419086155, -0.004641391400699327, -0.00416872231366195, 0.0013028017044558978, -0.00027367823018615537, 0.0008016366399551413, -0.0007683115683811525, -0.0018813789228271018, -0.0038024243244351727, -0.006675175458039763, 0.0009536911111126724, -0.00033580523723118565, -0.001660821094129568, 0.0003344515031820075, -0.0001144448528539, -0.002487581935081442, -0.0017440658940725893, -0.0029709936035748883, -0.0025689335535251196, 0.00047259215614842647, 0.002348375572440633, 0.0010769476373597858, -0.0006415567021469502, -0.004338134235776654, -0.00371083644493284, -0.006801306459537515, -0.0011539521310377876, -0.002797680389280454, -0.00041755027304686657, 0.005650490159430338, -0.0028003796318776873, -0.002630814999780399, -0.0034884572828095444, -0.002919901571206903, -0.001771419994597688, -0.0018267144713619613, -0.00003562667337881787, 0.006850135343852415, 0.0005865088134810927, 0.004457944769797913, -0.0024962708267583177, -0.0029227692365766103, -0.0022726497511357385, -0.006090129283420514, 0.0014325689156241186, 0.0035377155487867212, 0.008606417362904122, 0.0028001596592236166, 0.006937979444553553, 0.003847736944958325, 0.00756481651144293, 0.009126250461080329, 0.010150135563878806, 0.008828692257283104, -0.002103767142764986, -0.004413718305153812, -0.0004395356075304382, 0.0015290018561864669, 0.002272921618628852, 0.006274663686102114, -0.0006755880622858052, -0.0038866331780931913, -0.0008746975763693866, 0.00182111856356403, 0.0055993350712278435, 0.004612229812921279, -0.002148995717752287, 0.0006518799970008976}
{0.0021080268910296978, 0.0035410006986417177, 0.008641779562020124, 0.009525640524639407, 0.010508769632629703, 0.006394224750491957, 0.00034243076162706254, 0.0001844989368424135, -0.00024507497922780726, 0.0023012121308038803, 0.00030556661967826027, 0.006679534114420764, 0.0030975161555263434, 0.001508966785296532, -0.0021805231540740658, -0.004938026748560958, 0.00009102002777083453, -0.001983309650299527, 0.0011056831737773901, 0.004377449940292399, 0.004154621721909861, -0.0010869707792770756, -0.0016867208131163707, 0.0003077748301966702, 0.003690127079649491, -0.001513138201572467, -0.0006582965545580178, -0.0011145044740963831, 0.0017249976322355801, -0.005500418423949034, 0.0003284596083464492, -0.0009854185553924985, 0.004749318193324068, -0.0017277225964085756, 0.0009052053340466626, -0.0016727761777215245, -0.0008596986818072895, -0.0017185729923621385, -0.0012278663945588385, -0.0044657606771198646, -0.005903971325847319, -0.0013116233049974952, 0.0026947465658371636, 0.0040799661540544836, 0.0009032571957019557, -0.0032394793876222585, -0.0040625526041413425, -0.00497257782119429, -0.006637335172501038, -0.00558218962005807, -0.0021689651978059657, -0.00006786726594602846, -0.0023705573030618314, -0.004527262758555689, -0.005658782954667097, -0.007081092249145052, -0.005808892877051654, -0.0025709354554557568, -0.0038945473409465066, -0.003451666503307432, -0.0005089787288514278, 0.0014782465338559836, -0.0010440481449308459, -0.0068150478317381925, -0.0025287993704836247, -0.003252256888473142, -0.0027793140443392894, -0.005665257874499412, -0.0006851627201533171, 0.004416725115791954, -0.0027661105478857593, -0.0003696355903082642, -0.0017909480971090488, -0.0035074471085917392, -0.005336471511590265, -0.0031920296333981116, -0.004743665369454433, -0.005392881111266669, -0.006813128973406186, -0.001087022191612406, -0.0014720364123657608, -0.003241980971709111, -0.0011418077842806251, 0.004168633288273256, 0.006354767212713686, -0.0005174800550952691, -0.00209785134580792, 0.0006574460436078042, -0.0016755788830660177, 0.0017708577522834441, -0.005364149478815506, -0.0032268686388628462, -0.0037321540415393623, -0.005683035299390638, -0.003693240625571744, -0.0013675986669691776, -0.0031837855022102423, -0.0019787900909345275, -0.0004408015165282387, -0.0028277615598021, -0.003742863494129961, -0.0022998643860058674, -0.0013903532916420677, 0.0014121931430204529, -0.00021787013102646897, 0.003942611748036789, -0.0030799690088050545, -0.004548029995237556, -0.0016512443128764893, -0.0018899640128421421, -0.0006207320379911748, 0.0023453042247550925, 0.004559777469963361, -0.001497282320821327, -0.0018766769577827785, -0.0032750528977792738, -0.00327365349426431, 0.00003707106235814467, -0.0005324746034385744, 0.0024161183172502943, 0.004355861938521008, -0.0017549529556552354, -0.001857859872771261, -0.0002540506064831928, 0.001036929976570432, -0.006201269576010302, -0.0031257015092330436, 0.0014212217982157514, 0.0031806168337050237, 0.001129142549756979, 0.0029690458844314994, -0.0010017838028242578, -0.004980170756283167, -0.0037395948446730075, 0.00025849133082636144, 0.002662314367770978, 0.001981734661295597, 0.0008155526940405716, -0.00012506289167342442, -0.0022228086438817823, -0.002372399230660486, -0.0028460774404191376, 0.0024785778577446215, 0.00022013800228043895, 0.006019353832624839, 0.005730443149020136, 0.008443597888933032, 0.0018661583162099967, -0.0030521635520546937, 0.0038212735423728524, 0.008071651049333562, 0.011485090773008725, 0.006070749928121638, -0.0014624043677687105, 0.0020603192583326046, -0.0010424282018233419, -0.00007550023119330587, 0.008612857089586432, 0.007041846672990665, 0.002615702575305378, 0.002146557161523941, 0.0018731539020426353, 0.0005496220642506527, 0.000988560601715904, -0.003187596243477748, -0.0027130041626969538, -0.005682054055782829}
