# Supplementary material for: Precursors of Majorana modes and their length-dependent energy oscillations probed at both ends of atomic Shiba chains
Source: Nat Nanotechnol. 2022 Mar 7;17(4):384–9. doi: 10.1038/s41565-022-01078-4 (PMC9018407; doi:10.1038/s41565-022-01078-4)
Supplement: Source Data Fig. 2 — Statistical source data of Fig. 2b–d in separate .txt files. [file 41565_2022_1078_MOESM3_ESM.zip › Source Data/Fig2d.txt]

This file contains the three deconvoluted dI/dV spectra on the substrate, on the chain's end and on the chain's center, respectively. The energy range for all spectra is between +/- 2mV.

{0.21256133955887446, 0.21649963843350165, 0.20740470706148237, 0.20190620097408454, 0.2164240848630972, 0.21517851281474543, 0.2086789939091363, 0.21638224280862134, 0.2210026795004377, 0.20661714711414464, 0.21058897579349625, 0.22205979719199787, 0.22342125044291022, 0.22655169697033525, 0.23341161876571115, 0.24163404270515967, 0.2518764927743418, 0.24678765369376415, 0.24696995358153112, 0.2677148410876508, 0.2735280286576252, 0.27547101626055936, 0.3087585305533629, 0.3446530790128249, 0.37777236962573657, 0.43549132055389006, 0.513922167970719, 0.5914901337314484, 0.6756033095281837, 0.8218176854427028, 0.9196216421952019, 1.0020734269340985, 1.0141784251377497, 1.008566419252575, 0.9790213738406226, 0.8791896410882118, 0.7117766816776385, 0.6058980053000123, 0.5076386661132776, 0.4505059909596027, 0.3744293172225056, 0.2985678234745811, 0.24423301499724098, 0.19000506452932833, 0.11085639103490438, 0.07289725872841535, 0.05897965298863748, 0.04347621566189639, 0.031421657725881194, 0.023033387346912237, 0.01853450841551256, 0.019227478319448037, 0.0237010966019671, 0.026057747636608775, 0.016082021882195416, 0.012807341311098081, 0.010493531762418804, 0.008180336516342283, 0.007868849053409689, 0.012647387659296766, 0.02253594024618292, 0.03850664298043913, 0.04763655033303772, 0.05576540085510382, 0.06488130026829292, 0.06459250217488616, 0.05692468775362739, 0.04554881528705429, 0.035202171057373166, 0.02902115040888483, 0.022480006910531425, 0.016770816411512922, 0.009289314289109517, 0.004298554108282303, -0.001266997312828852, 0.004656093286742519, 0.020465973454508693, 0.05834297237112228, 0.0992261337429681, 0.16669775484348615, 0.21752888191628966, 0.2650776299581826, 0.26279995849370014, 0.24827355715210547, 0.1828386289528796, 0.12668595068194616, 0.05788339179634111, 0.04707379683676609, 0.03698043427315132, 0.02783897657167077, 0.018920513307465633, 0.011744970037961513, 0.004147779485878539, -0.001779052697186847, -0.002197472279094731, -0.0037375843276040606, -0.003872354609071145, 0.0006944090775135221, 0.004748412873280584, 0.009512831575779203, 0.008583441477137868, 0.0035677629279766985, 0.00101577613177711, -0.0013828478557609074, -0.0023410754295733038, -0.003750673109655798, -0.00498023646468208, -0.004666669293781031, -0.004771768510273571, -0.007065671882168774, -0.00858038364750657, -0.010237914178111304, -0.009808439090110404, -0.009684864866366641, -0.013154499878451562, -0.01104326309609953, -0.0058099300632413805, -0.0042798866387448635, -0.002955347797775997, -0.004446850457128178, -0.002498946090292221, 0.001458784048400321, 0.0031560238737677326, 0.004519392039244588, 0.004255440877982752, 0.0002880713962361437, 0.002622604330551782, 0.00866126428139052, 0.008453357089523302, 0.0060745797984702934, 0.0028886070937037102, -0.0013545831082939703, -0.005657343273425099, -0.008441236774593729, -0.009739746048399726, -0.009605392262914817, -0.01009570093424652, -0.010302938202799719, -0.011441718114824615, -0.010138080119042062, -0.005164626343355595, -0.003985718639617059, -0.0031966878965348517, -0.0056552903387993726, -0.005532302252445602, -0.0012142954029210787, -0.0022673741791953642, -0.003957530364468312, -0.00788271984342546, -0.00938497605422549, -0.011422814276296782, -0.007408446967874383, -0.0017728877496072833, 0.0058033479174900565, 0.014593123383776602, 0.026559526823225803, 0.03361897683549399, 0.04091191509556496, 0.051251561236213924, 0.06178657285954892, 0.07823651334817014, 0.07932269645141432, 0.08005143295459267, 0.09027969683587866, 0.10338444364866221, 0.10739289176848572, 0.1467103588664767, 0.18526746751580023, 0.2044460385022882, 0.19416137881300388, 0.1563742651935293, 0.12040949923989189, 0.08249669809351605, 0.047488201434246174, 0.028091864226953856, 0.021862306761170743, 0.014205814370753737, 0.008243196314237068, 0.002173296153497522, -0.0017488237226350456, -0.004694658581328217, -0.005752344943125929, -0.004322783800572152, 0.0050600897204526474, 0.01762643387759485, 0.03745099916532289, 0.05020016801018629, 0.059092620834956214, 0.046944276886972655, 0.03138038018727161, 0.007037187334447217, -0.006309267920013881, -0.017791503298447933, -0.019762759487818537, -0.021125049847739115, -0.020874100612754205, -0.022617231035983204, -0.0242041304150742, -0.026609656486009273, -0.02755495954112525, -0.026367325020294253, -0.027937014941467234, -0.029109335917810095, -0.0276873099154948, -0.024494963950931897, -0.02129300378130551, -0.015561611170493886, -0.006864671641890615, 0.005307552792057163, 0.030807736788357624, 0.06107363777701606, 0.10484605431935828, 0.16380009526509087, 0.2453931761043143, 0.3789777021424074, 0.5917506501799477, 0.7425622661823947, 0.8740097265382796, 0.8482460108434322, 0.8534160766219454, 0.9543210517031049, 0.8571301124625106, 0.7334391991114437, 0.6262107261295102, 0.5407062451803822, 0.45521759668567824, 0.4040066994640049, 0.3604873974782645, 0.32553155196776523, 0.3018766761353983, 0.28601493511563836, 0.27683672178577834, 0.27048638543799286, 0.25710751661659964, 0.2496135372388686, 0.25243911698781957, 0.24181695250609164, 0.23125216362822265, 0.2307581670390608, 0.22670108890735777, 0.21470555854431617, 0.2170177777034178, 0.22063999715223825, 0.21993675403263163, 0.2184805301007791, 0.21738356338524503, 0.21399536562587707, 0.21047622728790394, 0.20255442565532797, 0.20146144494570284, 0.21234240200697035}
{0.2181070517089406, 0.22815938919668116, 0.21574637480245396, 0.20814987796940917, 0.22497619852486234, 0.2240342989740572, 0.21777163417256068, 0.2252488057332827, 0.23022895541294514, 0.22206576093410635, 0.22411794587642558, 0.2294154983257204, 0.2305922935714795, 0.2323901439723094, 0.23241693813081737, 0.23516522946602136, 0.2393242474554738, 0.24746934276015892, 0.25700932747430744, 0.2640562068182779, 0.2794552655753157, 0.3008846303031001, 0.32013117215802356, 0.3479912651664966, 0.40452231592713744, 0.46202145693708874, 0.5327444183695075, 0.6191773231862361, 0.7040648284100002, 0.815037152251387, 0.8892042980722803, 0.9440403792054153, 0.9591040019121129, 0.9510001895693395, 0.8641406303134102, 0.7838588653158052, 0.6762087219684905, 0.561264866203184, 0.46069258671873226, 0.38998994595557035, 0.3618316643956187, 0.37875967088532075, 0.41334337359100204, 0.43446446915417536, 0.4138776092612146, 0.3508514596180551, 0.24002028581806378, 0.1815213133513715, 0.13270986282681663, 0.128691606431395, 0.1165088930915602, 0.11513742883625644, 0.11148241196988173, 0.10550981496611683, 0.0883366401254359, 0.07083606481794572, 0.049026575256883614, 0.033482863083219704, 0.020488460210654542, 0.01289814174816246, 0.013816013334655822, 0.023473671939194456, 0.024520727189719663, 0.023992828873674207, 0.014211032830709465, -0.00046729472361798155, -0.022236099256077925, -0.027504723885833263, -0.021453881491520173, 0.0267043696943218, 0.07871592780222766, 0.15098259174204812, 0.23113750984259246, 0.2928707213299714, 0.30188969089047635, 0.2892215394838461, 0.23897162953916212, 0.17091576361482935, 0.10940350418185528, 0.06680932696799749, 0.042130670460892805, 0.037550733439181624, 0.034146790639529453, 0.031217271049924916, 0.02336138910951179, 0.018691124954551906, 0.015196433104026064, 0.014464909648973094, 0.012252142729623553, 0.0023436913234490576, -0.005165304098888289, -0.013639781921907703, -0.020865820100024083, -0.02623061836016562, -0.031770208767092786, -0.026729139337471335, -0.012763962611051203, 0.011140648588542551, 0.035381919847444356, 0.07278626533310449, 0.09033433912969485, 0.09698109806306286, 0.07798448238757467, 0.06033993928961128, 0.053966869687993385, 0.037497428472979544, 0.016431759892518494, 0.011772500267949064, 0.0064345327023059545, -0.0038459053286529505, -0.009926594817316184, -0.014241374869963352, -0.016459576322984858, -0.018717270437813925, -0.02465691551873664, -0.028134012806237375, -0.03076784416469222, -0.02763379120807886, -0.020845225078861905, -0.0014260876686303658, 0.025716928449427467, 0.06601298623928312, 0.09718885484083326, 0.12830266333372584, 0.1408424983915485, 0.154223044344864, 0.13123059150490346, 0.11317954940597091, 0.08454618079597201, 0.06035301348134337, 0.03241499701374726, 0.009675230697467944, -0.011049940636793865, -0.020694463825921584, -0.024808938695446578, -0.022866586293164324, -0.024487644395266347, -0.024939128405376647, -0.023012519259707067, -0.018025185101547853, -0.016018271768907577, 0.002071510655773665, 0.02256758359361657, 0.04295594492651164, 0.05688765233949268, 0.07545404156450637, 0.06918665914042813, 0.05836806664957696, 0.04634634595600845, 0.034308062302809, 0.020157110261760834, 0.008413248412498811, -0.0021211654473192974, -0.0053427295406447625, -0.006386860909026534, -0.005652321267991889, -0.004077093040457166, -0.0018258192369071087, 0.0027195577932143744, 0.00471715617842164, 0.0023447888892639606, 0.006699795930896884, 0.011232485925677885, 0.00925000718811967, 0.009852072677312154, 0.013127249824913747, 0.014756737456481794, 0.0164612487018554, 0.022072624813141165, 0.023782725039079158, 0.02145268778166816, 0.02108709603416365, 0.02089217624283249, 0.020066590709156798, 0.02224507346845907, 0.026259490383163914, 0.033034089425818765, 0.039378358619875875, 0.04134619198262992, 0.03899020263458906, 0.029975701923208975, 0.02768380835239229, 0.026294891853360928, 0.02749641832034737, 0.030179361451502098, 0.03632791981924259, 0.038347133940860076, 0.038313388053525764, 0.02870515058251672, 0.017519728144434123, 0.0003434171499397051, -0.007314726573637438, -0.013191173347607409, -0.01173409044362935, -0.011063026292576536, -0.01166574087953624, -0.009659542702747898, -0.007355196221611485, -0.00721221373603774, -0.006724094513195895, -0.006553672577595328, -0.00566161018721591, -0.003460747530232935, 0.0036330572015653793, 0.013902391653765285, 0.025020362715825598, 0.042219322513068536, 0.06034411589030331, 0.06668686722137859, 0.08215545691133355, 0.09629968028830699, 0.12596240483978033, 0.17123678435671444, 0.2991970796297396, 0.41875244047829946, 0.5369260778668572, 0.6618699074905736, 0.7812760689494583, 0.876770978860571, 0.9229093571329468, 0.9569596688821992, 0.9149635845434612, 0.8476562461389199, 0.7228243106007686, 0.6224248135611858, 0.5215456949228869, 0.4553066630917897, 0.39705549771006854, 0.3591156753234547, 0.3315019607731871, 0.3113327864838713, 0.2964931802923374, 0.284654951852333, 0.27077017086552724, 0.2599652314253986, 0.24974609182327967, 0.24647612457765955, 0.2447827327889972, 0.23563874290097084, 0.23301444592192183, 0.24178404566797412, 0.23522740338639958, 0.22845004259257964, 0.23521793824169224, 0.2346708222362143, 0.22289381014141021, 0.22636529115902426, 0.23006021418563227, 0.21752716793424345, 0.21273839587354282, 0.2156367408946572}
{0.2159092046980675, 0.22420865677614638, 0.22511744484073415, 0.22759926524785395, 0.23685542833047474, 0.24079113769952493, 0.24287897786760332, 0.24310619159897662, 0.24456705767935868, 0.25257162434893243, 0.25349197080906594, 0.25128295207350143, 0.2651690828637335, 0.2761489499424419, 0.26900905284619114, 0.27540185897809055, 0.2857720011863165, 0.2844220627922701, 0.29046829088689374, 0.321424725495571, 0.33879344162379466, 0.3558574846254782, 0.41734452447596554, 0.483899388604129, 0.5640414434372296, 0.6664339705803428, 0.7947845646133183, 0.9195084455336738, 1.0313304286251352, 1.1679871116293834, 1.177396630896327, 1.095280238058654, 1.0710513642896498, 1.0143001417419713, 0.8277180632911753, 0.7071632138061387, 0.5877466679277163, 0.452366882708664, 0.3240717967502954, 0.17220508709443888, 0.09264198111343494, 0.061664134542474935, 0.045323156754528006, 0.03331473158278907, 0.022178611376172795, 0.013366435510170555, 0.00841144367636735, 0.002898530012340455, -0.0014624672800052363, -0.002049342964661931, -0.0033575781308367507, -0.0035816939477554127, -0.0035305731190197155, -0.0033392921666483225, -0.001852282907430392, -0.0019954510030300056, -0.002871801296903628, -0.0028988804002497495, -0.0034191282434653425, -0.006835546541559282, -0.007329197008407363, -0.006610505531414525, -0.008736943219204627, -0.009969976777021827, -0.007162654228347255, -0.006576175053298364, -0.006283206416252759, -0.006783896027530468, -0.006958780761038665, -0.00516848865828325, -0.004919484535775575, -0.005153085043795931, -0.003928047718982055, -0.003009175848469266, -0.0039584647232477465, -0.002362766833859764, 0.0005329924634960917, -0.0006355076819183677, -0.0013164385091193886, 0.0006631317477225829, 0.0009045556971625799, 0.0006130358111047195, -0.0028353391538684545, -0.005695759972651503, -0.00669193563313961, -0.006810446904537622, -0.005637158066564651, -0.005620282343050509, -0.005640986763045919, -0.005221087877536351, -0.008053216740635163, -0.01314948481346302, -0.008051554503387659, -0.004422934948141563, -0.0077214900992348245, -0.006491734344623003, -0.004084988280951236, -0.004511403558403716, -0.004654253534854007, -0.004543324809229494, -0.002034630335091125, 0.0023148635291314413, -0.0008171325557794434, -0.0032530622891778077, -0.0028887163209857145, -0.0034462022382110765, -0.003885905502520016, -0.005842037807725325, -0.00764311166610757, -0.009561983989310654, -0.010241050282257629, -0.010040372575087145, -0.011572357466281604, -0.012329630331648432, -0.009628396083442455, -0.008854477958722776, -0.008317308832603735, -0.007131909054277061, -0.0059527814801533215, -0.004489084261058198, -0.0030446885455632806, -0.0017163384263746166, 0.0024847300587039645, 0.005104169315454325, -0.002434221944510268, -0.0005848234760415941, 0.003766245820632749, 0.005164114295232692, 0.003986550916077668, 0.0019436614308965226, -0.0002873945326128278, -0.005415606934062664, -0.010289158199835984, -0.008165806869238868, -0.008178374903675121, -0.010960853645701468, -0.010599851906389988, -0.01004211491980275, -0.010356063686823751, -0.01078530729560363, -0.012629569727146423, -0.011265019836494436, -0.009243784919670803, -0.003132608016094657, -0.0005268892295984258, -0.0015838566557063157, -0.000041675406971457534, 0.0011103142179620835, -0.0014094882185524916, -0.003236170496240657, -0.005243742841577632, -0.005508628056651005, -0.005863620882109237, -0.009059294626437748, -0.01104198938734532, -0.014334200544271253, -0.011595280148879077, -0.008282152140511539, -0.007012847706817802, -0.006464385931395554, -0.0076593821090755075, -0.0056691817339268305, -0.0036099220763157157, -0.0031951690437198475, -0.003436166197326524, -0.003086115708237255, -0.006363732841185186, -0.009597703206670385, -0.00745102050565708, -0.006171371242622207, -0.005914874323936716, -0.004549986142950513, -0.0029797594900154317, -0.0004573235244494727, 0.0010615729818519632, 0.001053915777010122, 0.0034033779958780024, 0.0053948099227803725, 0.003097960017006901, 0.0010478646750847174, -0.0006478818309628002, -0.003386003263267221, -0.0061446435795206086, -0.008563972935475657, -0.009337981716020466, -0.008671051376830876, -0.00801353431638624, -0.00734373459498427, -0.00707768723443857, -0.0078120311276934995, -0.010022625275565992, -0.010810598040476842, -0.01136749816147035, -0.010857201270659228, -0.010394589876486005, -0.009750896469110365, -0.009742274568453698, -0.009618038266332726, -0.00787138619510915, -0.006744311721496501, -0.004187792233492428, -0.007559000851498758, -0.010832721116208333, -0.0047756992646442375, -0.0014047325801768724, -0.005259682981883958, 0.003621660656113003, 0.014656039989353302, 0.013937082658474632, 0.030920292722151285, 0.05179743467439912, 0.09367916437618062, 0.1558629172479643, 0.26806817222401425, 0.42723191090295465, 0.6952234041104375, 0.8046136165665606, 0.899304519862594, 0.9856037425729459, 1.0673991778985645, 1.2270580486738834, 1.1796090220923348, 1.091174813367073, 0.940608827704871, 0.8084098216993535, 0.6584415621060103, 0.5680627522511423, 0.48755109776423566, 0.4218824430670889, 0.37816611762519914, 0.35268401474519145, 0.3285499467176339, 0.3090755399292507, 0.29900771453357194, 0.2858718044495362, 0.2623530643574513, 0.2633011466781351, 0.2663537996334973, 0.24545849808274886, 0.23707165536524416, 0.24555957913398474, 0.23657389957663982, 0.22789566946852283, 0.2369463216108943, 0.23650308299978534, 0.22398003768311608, 0.22381025538813043, 0.22455852937249554, 0.21912372677309924, 0.21864276304308075, 0.2277420281837875}
