# Supplementary material for: Precursors of Majorana modes and their length-dependent energy oscillations probed at both ends of atomic Shiba chains
Source: Nat Nanotechnol. 2022 Mar 7;17(4):384–9. doi: 10.1038/s41565-022-01078-4 (PMC9018407; doi:10.1038/s41565-022-01078-4)
Supplement: Source Data Fig. 3 — Statistical source data of Fig. 3a–h in separate .txt files. [file 41565_2022_1078_MOESM4_ESM.zip]

Archive with 8 entries (7 files):
- Source Data/
- Source Data/Fig3aTopography.txt
- Source Data/Fig3bTopography.txt
- Source Data/Fig3cTopography.txt
- Source Data/Fig3d.txt
- Source Data/Fig3e.txt
- Source Data/Fig3f.txt
- Source Data/Fig3gh.txt
