# Supplementary material for: Precursors of Majorana modes and their length-dependent energy oscillations probed at both ends of atomic Shiba chains
Source: Nat Nanotechnol. 2022 Mar 7;17(4):384–9. doi: 10.1038/s41565-022-01078-4 (PMC9018407; doi:10.1038/s41565-022-01078-4)
Supplement: Source Data Fig. 3 — Statistical source data of Fig. 3a–h in separate .txt files. [file 41565_2022_1078_MOESM4_ESM.zip › Source Data/Fig3aTopography.txt]

:NANONIS_VERSION:
2
:SCANIT_TYPE:
              FLOAT            MSBFIRST
:REC_DATE:
 30.12.2021
:REC_TIME:
11:18:02
:REC_TEMP:
      290.0000000000
:ACQ_TIME:
      131.6
:SCAN_PIXELS:
       128       128
:SCAN_TIME:
             NaN             NaN
:SCAN_RANGE:
           1.000E-8           1.000E-8
:SCAN_OFFSET:
             -1.699E-7         1.570E-7
:SCAN_ANGLE:
            0.000E+0
:SCAN_DIR:
down
:BIAS:
            -6.000E+0
:DATA_INFO:
	Channel	Name	Unit	Direction	Calibration	Offset
	0	Z	m	both	1.000E+0	0.000E+0

:SCANIT_END:


-5,013746E-8	-5,013963E-8	-5,013474E-8	-5,014001E-8	-5,013349E-8	-5,013801E-8	-5,013483E-8	-5,014051E-8	-5,013869E-8	-5,014123E-8	-5,014443E-8	-5,014474E-8	-5,014476E-8	-5,014298E-8	-5,014198E-8	-5,013834E-8	-5,013667E-8	-5,013451E-8	-5,013524E-8	-5,013233E-8	-5,013683E-8	-5,013824E-8	-5,014068E-8	-5,014009E-8	-5,014093E-8	-5,014230E-8	-5,014051E-8	-5,014095E-8	-5,014057E-8	-5,013739E-8	-5,013809E-8	-5,013614E-8	-5,013851E-8	-5,013403E-8	-5,013709E-8	-5,013659E-8	-5,013610E-8	-5,013829E-8	-5,013634E-8	-5,013987E-8	-5,013610E-8	-5,014141E-8	-5,013948E-8	-5,013982E-8	-5,013846E-8	-5,014012E-8	-5,013908E-8	-5,013900E-8	-5,013909E-8	-5,013913E-8	-5,013880E-8	-5,013808E-8	-5,014095E-8	-5,013722E-8	-5,013915E-8	-5,013686E-8	-5,014009E-8	-5,013770E-8	-5,013741E-8	-5,013946E-8	-5,013700E-8	-5,013911E-8	-5,013700E-8	-5,013835E-8	-5,013638E-8	-5,013469E-8	-5,013882E-8	-5,013498E-8	-5,013840E-8	-5,013519E-8	-5,013995E-8	-5,013656E-8	-5,013938E-8	-5,013837E-8	-5,013796E-8	-5,013777E-8	-5,013788E-8	-5,013993E-8	-5,013554E-8	-5,013983E-8	-5,013526E-8	-5,014071E-8	-5,013453E-8	-5,014037E-8	-5,013522E-8	-5,013789E-8	-5,013751E-8	-5,013707E-8	-5,013914E-8	-5,013431E-8	-5,014054E-8	-5,013587E-8	-5,014009E-8	-5,013593E-8	-5,013931E-8	-5,013650E-8	-5,013772E-8	-5,013773E-8	-5,013685E-8	-5,013615E-8	-5,013561E-8	-5,013840E-8	-5,013599E-8	-5,013695E-8	-5,013604E-8	-5,013819E-8	-5,013666E-8	-5,013833E-8	-5,013869E-8	-5,013732E-8	-5,013872E-8	-5,013878E-8	-5,014070E-8	-5,013827E-8	-5,013878E-8	-5,014005E-8	-5,013721E-8	-5,014019E-8	-5,013614E-8	-5,013981E-8	-5,013528E-8	-5,013960E-8	-5,013768E-8	-5,013737E-8	-5,013696E-8	-5,013597E-8	-5,013908E-8	-5,013617E-8
-5,013532E-8	-5,014147E-8	-5,013500E-8	-5,013789E-8	-5,013346E-8	-5,013723E-8	-5,013477E-8	-5,013502E-8	-5,013923E-8	-5,013777E-8	-5,014399E-8	-5,014045E-8	-5,014629E-8	-5,013973E-8	-5,014273E-8	-5,013806E-8	-5,013807E-8	-5,013342E-8	-5,013272E-8	-5,013516E-8	-5,013274E-8	-5,013876E-8	-5,013534E-8	-5,014127E-8	-5,013619E-8	-5,014188E-8	-5,013955E-8	-5,013937E-8	-5,013802E-8	-5,013801E-8	-5,013870E-8	-5,013544E-8	-5,013777E-8	-5,013521E-8	-5,013647E-8	-5,013493E-8	-5,013802E-8	-5,013630E-8	-5,013526E-8	-5,013752E-8	-5,013766E-8	-5,013908E-8	-5,013650E-8	-5,014058E-8	-5,013737E-8	-5,013929E-8	-5,013938E-8	-5,013864E-8	-5,013986E-8	-5,013561E-8	-5,014275E-8	-5,013561E-8	-5,014090E-8	-5,013573E-8	-5,013957E-8	-5,013735E-8	-5,013716E-8	-5,013952E-8	-5,013575E-8	-5,013965E-8	-5,013623E-8	-5,014151E-8	-5,013507E-8	-5,013950E-8	-5,013599E-8	-5,013878E-8	-5,013621E-8	-5,013710E-8	-5,013831E-8	-5,013462E-8	-5,014022E-8	-5,013562E-8	-5,014041E-8	-5,013403E-8	-5,014021E-8	-5,013706E-8	-5,013759E-8	-5,013830E-8	-5,013673E-8	-5,013932E-8	-5,013485E-8	-5,014108E-8	-5,013560E-8	-5,013847E-8	-5,013548E-8	-5,013995E-8	-5,013588E-8	-5,013776E-8	-5,013684E-8	-5,013768E-8	-5,013742E-8	-5,013683E-8	-5,013937E-8	-5,013501E-8	-5,013855E-8	-5,013641E-8	-5,013900E-8	-5,013603E-8	-5,013599E-8	-5,013817E-8	-5,013504E-8	-5,013839E-8	-5,013537E-8	-5,013796E-8	-5,013560E-8	-5,013695E-8	-5,013933E-8	-5,013523E-8	-5,013915E-8	-5,013599E-8	-5,014054E-8	-5,013712E-8	-5,013978E-8	-5,013992E-8	-5,013817E-8	-5,014033E-8	-5,013879E-8	-5,013988E-8	-5,013587E-8	-5,013982E-8	-5,013739E-8	-5,013914E-8	-5,013563E-8	-5,013864E-8	-5,013536E-8	-5,013621E-8	-5,013796E-8	-5,013618E-8
-5,013914E-8	-5,013787E-8	-5,013664E-8	-5,013750E-8	-5,013479E-8	-5,013516E-8	-5,013331E-8	-5,013532E-8	-5,013380E-8	-5,013750E-8	-5,014102E-8	-5,013935E-8	-5,014294E-8	-5,014135E-8	-5,014296E-8	-5,013801E-8	-5,013706E-8	-5,013414E-8	-5,013278E-8	-5,013318E-8	-5,013484E-8	-5,013516E-8	-5,013541E-8	-5,013709E-8	-5,013844E-8	-5,013821E-8	-5,013784E-8	-5,013872E-8	-5,013676E-8	-5,013866E-8	-5,013647E-8	-5,013802E-8	-5,013558E-8	-5,013592E-8	-5,013747E-8	-5,013591E-8	-5,013690E-8	-5,013560E-8	-5,013808E-8	-5,013664E-8	-5,013739E-8	-5,013861E-8	-5,013685E-8	-5,013759E-8	-5,013811E-8	-5,013897E-8	-5,013687E-8	-5,013797E-8	-5,013779E-8	-5,013885E-8	-5,013671E-8	-5,013905E-8	-5,013824E-8	-5,013678E-8	-5,013999E-8	-5,013747E-8	-5,013994E-8	-5,013531E-8	-5,014021E-8	-5,013725E-8	-5,013877E-8	-5,013747E-8	-5,013748E-8	-5,013843E-8	-5,013575E-8	-5,013975E-8	-5,013582E-8	-5,013813E-8	-5,013593E-8	-5,013925E-8	-5,013809E-8	-5,013742E-8	-5,013817E-8	-5,013809E-8	-5,013734E-8	-5,013734E-8	-5,013844E-8	-5,013596E-8	-5,013731E-8	-5,013726E-8	-5,013870E-8	-5,013607E-8	-5,013728E-8	-5,013817E-8	-5,013657E-8	-5,013800E-8	-5,013731E-8	-5,013805E-8	-5,013593E-8	-5,013869E-8	-5,013862E-8	-5,013630E-8	-5,013828E-8	-5,013586E-8	-5,013955E-8	-5,013498E-8	-5,013908E-8	-5,013553E-8	-5,013676E-8	-5,013651E-8	-5,013709E-8	-5,013733E-8	-5,013480E-8	-5,013792E-8	-5,013618E-8	-5,013888E-8	-5,013484E-8	-5,013937E-8	-5,013539E-8	-5,013871E-8	-5,013709E-8	-5,013963E-8	-5,013736E-8	-5,013812E-8	-5,014086E-8	-5,013835E-8	-5,013918E-8	-5,013726E-8	-5,013981E-8	-5,013676E-8	-5,013900E-8	-5,013831E-8	-5,013715E-8	-5,013656E-8	-5,013739E-8	-5,013737E-8	-5,013663E-8	-5,013788E-8
-5,014110E-8	-5,013689E-8	-5,013832E-8	-5,013605E-8	-5,013709E-8	-5,013445E-8	-5,013322E-8	-5,013419E-8	-5,013553E-8	-5,013645E-8	-5,013772E-8	-5,014155E-8	-5,014092E-8	-5,014364E-8	-5,014263E-8	-5,014035E-8	-5,013689E-8	-5,013439E-8	-5,013550E-8	-5,013302E-8	-5,013515E-8	-5,013499E-8	-5,013562E-8	-5,013739E-8	-5,013555E-8	-5,013986E-8	-5,013445E-8	-5,013939E-8	-5,013571E-8	-5,013910E-8	-5,013560E-8	-5,013615E-8	-5,013709E-8	-5,013529E-8	-5,013708E-8	-5,013479E-8	-5,013787E-8	-5,013363E-8	-5,013919E-8	-5,013533E-8	-5,013959E-8	-5,013376E-8	-5,014000E-8	-5,013612E-8	-5,013757E-8	-5,013737E-8	-5,013606E-8	-5,013863E-8	-5,013437E-8	-5,014103E-8	-5,013417E-8	-5,013903E-8	-5,013554E-8	-5,013968E-8	-5,013781E-8	-5,013766E-8	-5,013946E-8	-5,013741E-8	-5,013959E-8	-5,013770E-8	-5,013959E-8	-5,013722E-8	-5,013806E-8	-5,013826E-8	-5,013836E-8	-5,013705E-8	-5,013608E-8	-5,013853E-8	-5,013576E-8	-5,013872E-8	-5,013618E-8	-5,013857E-8	-5,013576E-8	-5,013763E-8	-5,013904E-8	-5,013471E-8	-5,013896E-8	-5,013429E-8	-5,014076E-8	-5,013358E-8	-5,013996E-8	-5,013539E-8	-5,013713E-8	-5,013722E-8	-5,013707E-8	-5,013813E-8	-5,013428E-8	-5,013943E-8	-5,013555E-8	-5,014000E-8	-5,013487E-8	-5,014044E-8	-5,013510E-8	-5,013963E-8	-5,013652E-8	-5,013867E-8	-5,013673E-8	-5,013545E-8	-5,013931E-8	-5,013462E-8	-5,013840E-8	-5,013355E-8	-5,013850E-8	-5,013494E-8	-5,013656E-8	-5,013769E-8	-5,013529E-8	-5,013741E-8	-5,013628E-8	-5,013942E-8	-5,013632E-8	-5,013759E-8	-5,013964E-8	-5,013771E-8	-5,013999E-8	-5,013718E-8	-5,014024E-8	-5,013528E-8	-5,014011E-8	-5,013709E-8	-5,013868E-8	-5,013642E-8	-5,013746E-8	-5,013889E-8	-5,013487E-8	-5,014097E-8	-5,013486E-8	-5,014499E-8
-5,013949E-8	-5,013584E-8	-5,013949E-8	-5,013604E-8	-5,013456E-8	-5,013657E-8	-5,013215E-8	-5,013673E-8	-5,013211E-8	-5,014185E-8	-5,013384E-8	-5,014519E-8	-5,014144E-8	-5,014859E-8	-5,014267E-8	-5,014396E-8	-5,013955E-8	-5,013805E-8	-5,013697E-8	-5,013614E-8	-5,013808E-8	-5,013514E-8	-5,013860E-8	-5,013604E-8	-5,013796E-8	-5,013505E-8	-5,013892E-8	-5,013660E-8	-5,013844E-8	-5,013600E-8	-5,013856E-8	-5,013522E-8	-5,013724E-8	-5,013666E-8	-5,013623E-8	-5,013457E-8	-5,013587E-8	-5,013649E-8	-5,013587E-8	-5,013618E-8	-5,013675E-8	-5,013716E-8	-5,013563E-8	-5,013922E-8	-5,013569E-8	-5,013808E-8	-5,013423E-8	-5,014070E-8	-5,013432E-8	-5,013873E-8	-5,013481E-8	-5,013844E-8	-5,013601E-8	-5,013779E-8	-5,013846E-8	-5,013675E-8	-5,013812E-8	-5,013731E-8	-5,014032E-8	-5,013600E-8	-5,013931E-8	-5,013636E-8	-5,014067E-8	-5,013531E-8	-5,014025E-8	-5,013584E-8	-5,013833E-8	-5,013584E-8	-5,013890E-8	-5,013643E-8	-5,013609E-8	-5,013712E-8	-5,013731E-8	-5,013716E-8	-5,013596E-8	-5,013808E-8	-5,013545E-8	-5,013825E-8	-5,013623E-8	-5,013895E-8	-5,013446E-8	-5,013921E-8	-5,013618E-8	-5,013890E-8	-5,013563E-8	-5,013813E-8	-5,013629E-8	-5,013721E-8	-5,013807E-8	-5,013793E-8	-5,013749E-8	-5,013728E-8	-5,013945E-8	-5,013795E-8	-5,013879E-8	-5,013604E-8	-5,013977E-8	-5,013541E-8	-5,013894E-8	-5,013612E-8	-5,013869E-8	-5,013471E-8	-5,013805E-8	-5,013667E-8	-5,013694E-8	-5,013491E-8	-5,013709E-8	-5,013742E-8	-5,013646E-8	-5,013763E-8	-5,013713E-8	-5,013853E-8	-5,013721E-8	-5,014162E-8	-5,013713E-8	-5,014023E-8	-5,013651E-8	-5,014123E-8	-5,013671E-8	-5,013936E-8	-5,013704E-8	-5,013833E-8	-5,013723E-8	-5,013827E-8	-5,013784E-8	-5,013753E-8	-5,014120E-8	-5,014164E-8
-5,013720E-8	-5,013980E-8	-5,013520E-8	-5,013897E-8	-5,013410E-8	-5,013561E-8	-5,013452E-8	-5,013590E-8	-5,013620E-8	-5,013565E-8	-5,014355E-8	-5,014215E-8	-5,015054E-8	-5,014746E-8	-5,015374E-8	-5,014614E-8	-5,014806E-8	-5,014243E-8	-5,014486E-8	-5,014008E-8	-5,014369E-8	-5,014116E-8	-5,013992E-8	-5,013759E-8	-5,013690E-8	-5,013748E-8	-5,013537E-8	-5,013914E-8	-5,013612E-8	-5,013804E-8	-5,013567E-8	-5,013910E-8	-5,013738E-8	-5,013640E-8	-5,013687E-8	-5,013684E-8	-5,013579E-8	-5,013677E-8	-5,013631E-8	-5,013621E-8	-5,013480E-8	-5,013782E-8	-5,013682E-8	-5,013620E-8	-5,013659E-8	-5,013646E-8	-5,013801E-8	-5,013554E-8	-5,013874E-8	-5,013530E-8	-5,013750E-8	-5,013625E-8	-5,013915E-8	-5,013653E-8	-5,013738E-8	-5,013737E-8	-5,013856E-8	-5,013775E-8	-5,013707E-8	-5,013890E-8	-5,013592E-8	-5,013912E-8	-5,013632E-8	-5,014021E-8	-5,013412E-8	-5,013951E-8	-5,013649E-8	-5,013878E-8	-5,013596E-8	-5,013734E-8	-5,013803E-8	-5,013495E-8	-5,013941E-8	-5,013549E-8	-5,013780E-8	-5,013464E-8	-5,013863E-8	-5,013664E-8	-5,013578E-8	-5,013718E-8	-5,013558E-8	-5,013813E-8	-5,013544E-8	-5,013907E-8	-5,013561E-8	-5,013746E-8	-5,013747E-8	-5,013801E-8	-5,013796E-8	-5,013592E-8	-5,013950E-8	-5,013651E-8	-5,013939E-8	-5,013601E-8	-5,013946E-8	-5,013579E-8	-5,013835E-8	-5,013777E-8	-5,013731E-8	-5,013690E-8	-5,013627E-8	-5,013973E-8	-5,013572E-8	-5,013878E-8	-5,013555E-8	-5,013798E-8	-5,013523E-8	-5,013794E-8	-5,013720E-8	-5,013525E-8	-5,013795E-8	-5,013691E-8	-5,014020E-8	-5,013544E-8	-5,014101E-8	-5,013618E-8	-5,013968E-8	-5,013769E-8	-5,013906E-8	-5,013834E-8	-5,013703E-8	-5,014039E-8	-5,013767E-8	-5,013898E-8	-5,013679E-8	-5,014054E-8	-5,014083E-8	-5,014309E-8
-5,013785E-8	-5,014028E-8	-5,013594E-8	-5,013773E-8	-5,013445E-8	-5,013842E-8	-5,013327E-8	-5,013700E-8	-5,013596E-8	-5,013902E-8	-5,014310E-8	-5,014536E-8	-5,015468E-8	-5,015301E-8	-5,015992E-8	-5,015629E-8	-5,015602E-8	-5,015205E-8	-5,015117E-8	-5,015272E-8	-5,014913E-8	-5,014902E-8	-5,014271E-8	-5,014096E-8	-5,013577E-8	-5,013948E-8	-5,013604E-8	-5,013808E-8	-5,013620E-8	-5,013864E-8	-5,013855E-8	-5,013624E-8	-5,014122E-8	-5,013471E-8	-5,014009E-8	-5,013535E-8	-5,014042E-8	-5,013568E-8	-5,013600E-8	-5,013890E-8	-5,013532E-8	-5,013949E-8	-5,013430E-8	-5,013991E-8	-5,013409E-8	-5,013801E-8	-5,013696E-8	-5,013691E-8	-5,013656E-8	-5,013495E-8	-5,013918E-8	-5,013524E-8	-5,013858E-8	-5,013560E-8	-5,013964E-8	-5,013565E-8	-5,013921E-8	-5,013774E-8	-5,013710E-8	-5,013759E-8	-5,013652E-8	-5,014038E-8	-5,013380E-8	-5,013977E-8	-5,013462E-8	-5,013840E-8	-5,013577E-8	-5,013694E-8	-5,013764E-8	-5,013379E-8	-5,014054E-8	-5,013513E-8	-5,013925E-8	-5,013445E-8	-5,013926E-8	-5,013600E-8	-5,013705E-8	-5,013714E-8	-5,013557E-8	-5,013626E-8	-5,013418E-8	-5,013900E-8	-5,013358E-8	-5,013786E-8	-5,013421E-8	-5,013986E-8	-5,013511E-8	-5,013825E-8	-5,013822E-8	-5,013683E-8	-5,013960E-8	-5,013589E-8	-5,014174E-8	-5,013423E-8	-5,013934E-8	-5,013797E-8	-5,013762E-8	-5,013774E-8	-5,013508E-8	-5,013986E-8	-5,013421E-8	-5,013972E-8	-5,013571E-8	-5,013824E-8	-5,013502E-8	-5,013793E-8	-5,013760E-8	-5,013487E-8	-5,013792E-8	-5,013506E-8	-5,013885E-8	-5,013531E-8	-5,014001E-8	-5,013595E-8	-5,013771E-8	-5,013778E-8	-5,013825E-8	-5,013823E-8	-5,013660E-8	-5,014082E-8	-5,013793E-8	-5,014059E-8	-5,013867E-8	-5,014035E-8	-5,013876E-8	-5,014010E-8	-5,014359E-8	-5,014305E-8
-5,013577E-8	-5,013966E-8	-5,013542E-8	-5,013873E-8	-5,013560E-8	-5,013747E-8	-5,013743E-8	-5,013630E-8	-5,013841E-8	-5,014118E-8	-5,014621E-8	-5,014720E-8	-5,015610E-8	-5,016075E-8	-5,016587E-8	-5,016529E-8	-5,016415E-8	-5,016297E-8	-5,015984E-8	-5,016272E-8	-5,015723E-8	-5,015429E-8	-5,014542E-8	-5,014253E-8	-5,013846E-8	-5,013758E-8	-5,013820E-8	-5,013589E-8	-5,014011E-8	-5,013498E-8	-5,014182E-8	-5,013534E-8	-5,013928E-8	-5,013625E-8	-5,013920E-8	-5,013720E-8	-5,013725E-8	-5,013813E-8	-5,013629E-8	-5,013850E-8	-5,013662E-8	-5,014025E-8	-5,013506E-8	-5,013950E-8	-5,013679E-8	-5,013951E-8	-5,013554E-8	-5,013743E-8	-5,013664E-8	-5,013537E-8	-5,013661E-8	-5,013586E-8	-5,013653E-8	-5,013517E-8	-5,013717E-8	-5,013816E-8	-5,013619E-8	-5,013778E-8	-5,013672E-8	-5,013982E-8	-5,013666E-8	-5,013886E-8	-5,013777E-8	-5,013676E-8	-5,013751E-8	-5,013658E-8	-5,013783E-8	-5,013342E-8	-5,013789E-8	-5,013526E-8	-5,013816E-8	-5,013525E-8	-5,013780E-8	-5,013660E-8	-5,013604E-8	-5,013912E-8	-5,013547E-8	-5,013812E-8	-5,013440E-8	-5,013954E-8	-5,013465E-8	-5,013739E-8	-5,013554E-8	-5,013650E-8	-5,013653E-8	-5,013584E-8	-5,013903E-8	-5,013494E-8	-5,013850E-8	-5,013702E-8	-5,014000E-8	-5,013684E-8	-5,013828E-8	-5,013954E-8	-5,013796E-8	-5,013966E-8	-5,013721E-8	-5,014027E-8	-5,013509E-8	-5,013935E-8	-5,013756E-8	-5,013759E-8	-5,013634E-8	-5,013598E-8	-5,013930E-8	-5,013381E-8	-5,013906E-8	-5,013417E-8	-5,013879E-8	-5,013418E-8	-5,013982E-8	-5,013679E-8	-5,013710E-8	-5,013839E-8	-5,013702E-8	-5,014019E-8	-5,013460E-8	-5,014192E-8	-5,013450E-8	-5,014272E-8	-5,013663E-8	-5,014270E-8	-5,013756E-8	-5,014008E-8	-5,014159E-8	-5,013957E-8	-5,014403E-8	-5,014043E-8
-5,013634E-8	-5,014027E-8	-5,013341E-8	-5,014050E-8	-5,013531E-8	-5,013737E-8	-5,013618E-8	-5,013700E-8	-5,014103E-8	-5,013880E-8	-5,014892E-8	-5,014712E-8	-5,015889E-8	-5,016143E-8	-5,016985E-8	-5,017008E-8	-5,016814E-8	-5,017002E-8	-5,016717E-8	-5,016740E-8	-5,016024E-8	-5,015544E-8	-5,014650E-8	-5,014211E-8	-5,013777E-8	-5,013823E-8	-5,013615E-8	-5,013704E-8	-5,014071E-8	-5,013709E-8	-5,014097E-8	-5,013665E-8	-5,014132E-8	-5,013703E-8	-5,013914E-8	-5,013906E-8	-5,013573E-8	-5,013911E-8	-5,013494E-8	-5,014101E-8	-5,013377E-8	-5,014006E-8	-5,013599E-8	-5,013974E-8	-5,013716E-8	-5,013916E-8	-5,013817E-8	-5,013589E-8	-5,013914E-8	-5,013502E-8	-5,013911E-8	-5,013227E-8	-5,013916E-8	-5,013429E-8	-5,013836E-8	-5,013573E-8	-5,013708E-8	-5,013778E-8	-5,013584E-8	-5,014111E-8	-5,013592E-8	-5,014002E-8	-5,013543E-8	-5,014013E-8	-5,013679E-8	-5,013606E-8	-5,013781E-8	-5,013442E-8	-5,013815E-8	-5,013405E-8	-5,013975E-8	-5,013343E-8	-5,013841E-8	-5,013580E-8	-5,013858E-8	-5,013602E-8	-5,013591E-8	-5,013877E-8	-5,013404E-8	-5,013964E-8	-5,013345E-8	-5,013930E-8	-5,013259E-8	-5,013909E-8	-5,013597E-8	-5,013634E-8	-5,013739E-8	-5,013486E-8	-5,014146E-8	-5,013352E-8	-5,014227E-8	-5,013456E-8	-5,014089E-8	-5,013601E-8	-5,014043E-8	-5,013847E-8	-5,013661E-8	-5,013972E-8	-5,013665E-8	-5,014057E-8	-5,013441E-8	-5,014056E-8	-5,013469E-8	-5,013866E-8	-5,013666E-8	-5,013818E-8	-5,013709E-8	-5,013510E-8	-5,014039E-8	-5,013444E-8	-5,013986E-8	-5,013466E-8	-5,013999E-8	-5,013599E-8	-5,013790E-8	-5,013939E-8	-5,013538E-8	-5,014073E-8	-5,013611E-8	-5,014404E-8	-5,013587E-8	-5,014304E-8	-5,013797E-8	-5,014200E-8	-5,013967E-8	-5,014051E-8	-5,014313E-8	-5,013852E-8
-5,013445E-8	-5,014133E-8	-5,013572E-8	-5,013942E-8	-5,013595E-8	-5,013842E-8	-5,013639E-8	-5,013751E-8	-5,014159E-8	-5,013945E-8	-5,014736E-8	-5,014520E-8	-5,016009E-8	-5,015555E-8	-5,016843E-8	-5,016518E-8	-5,017103E-8	-5,016935E-8	-5,016731E-8	-5,016613E-8	-5,015685E-8	-5,015253E-8	-5,014383E-8	-5,014169E-8	-5,013463E-8	-5,013712E-8	-5,013569E-8	-5,013744E-8	-5,013828E-8	-5,013829E-8	-5,014059E-8	-5,013714E-8	-5,014172E-8	-5,013989E-8	-5,013953E-8	-5,013839E-8	-5,013902E-8	-5,013983E-8	-5,013593E-8	-5,014049E-8	-5,013537E-8	-5,013930E-8	-5,013592E-8	-5,014046E-8	-5,013755E-8	-5,013682E-8	-5,013900E-8	-5,013630E-8	-5,013954E-8	-5,013383E-8	-5,013922E-8	-5,013355E-8	-5,013841E-8	-5,013454E-8	-5,013808E-8	-5,013547E-8	-5,013528E-8	-5,013876E-8	-5,013544E-8	-5,013937E-8	-5,013355E-8	-5,014095E-8	-5,013390E-8	-5,013989E-8	-5,013528E-8	-5,013795E-8	-5,013514E-8	-5,013663E-8	-5,013837E-8	-5,013436E-8	-5,013847E-8	-5,013502E-8	-5,013911E-8	-5,013489E-8	-5,013856E-8	-5,013598E-8	-5,013573E-8	-5,013716E-8	-5,013647E-8	-5,013673E-8	-5,013442E-8	-5,013716E-8	-5,013608E-8	-5,013631E-8	-5,013682E-8	-5,013599E-8	-5,013805E-8	-5,013549E-8	-5,014043E-8	-5,013625E-8	-5,013934E-8	-5,013629E-8	-5,014010E-8	-5,013864E-8	-5,013733E-8	-5,013993E-8	-5,013671E-8	-5,014072E-8	-5,013548E-8	-5,014156E-8	-5,013499E-8	-5,013835E-8	-5,013731E-8	-5,013846E-8	-5,013753E-8	-5,013595E-8	-5,013953E-8	-5,013534E-8	-5,013894E-8	-5,013624E-8	-5,013844E-8	-5,013473E-8	-5,013860E-8	-5,013735E-8	-5,013685E-8	-5,013750E-8	-5,013746E-8	-5,014039E-8	-5,013768E-8	-5,014213E-8	-5,013918E-8	-5,014149E-8	-5,014014E-8	-5,014191E-8	-5,014191E-8	-5,013914E-8	-5,014323E-8	-5,014012E-8
-5,013815E-8	-5,013848E-8	-5,013826E-8	-5,013954E-8	-5,013711E-8	-5,013828E-8	-5,014006E-8	-5,013930E-8	-5,014137E-8	-5,014059E-8	-5,014603E-8	-5,014545E-8	-5,015078E-8	-5,015403E-8	-5,015661E-8	-5,016028E-8	-5,016183E-8	-5,016535E-8	-5,016020E-8	-5,015690E-8	-5,015086E-8	-5,014637E-8	-5,013980E-8	-5,013772E-8	-5,013544E-8	-5,013553E-8	-5,013560E-8	-5,013778E-8	-5,013831E-8	-5,013668E-8	-5,014002E-8	-5,013962E-8	-5,013982E-8	-5,013927E-8	-5,013994E-8	-5,013892E-8	-5,013812E-8	-5,013960E-8	-5,013863E-8	-5,013679E-8	-5,013833E-8	-5,013831E-8	-5,013930E-8	-5,013662E-8	-5,013929E-8	-5,013666E-8	-5,013835E-8	-5,013607E-8	-5,013831E-8	-5,013479E-8	-5,013559E-8	-5,013628E-8	-5,013597E-8	-5,013706E-8	-5,013344E-8	-5,013997E-8	-5,013414E-8	-5,014041E-8	-5,013496E-8	-5,014055E-8	-5,013505E-8	-5,013838E-8	-5,013849E-8	-5,013594E-8	-5,013715E-8	-5,013451E-8	-5,013883E-8	-5,013362E-8	-5,013809E-8	-5,013472E-8	-5,013748E-8	-5,013480E-8	-5,013952E-8	-5,013556E-8	-5,013727E-8	-5,013608E-8	-5,013841E-8	-5,013634E-8	-5,013639E-8	-5,013727E-8	-5,013544E-8	-5,013689E-8	-5,013573E-8	-5,013773E-8	-5,013514E-8	-5,013642E-8	-5,013762E-8	-5,013781E-8	-5,013719E-8	-5,013833E-8	-5,013801E-8	-5,014020E-8	-5,013690E-8	-5,014184E-8	-5,013694E-8	-5,013949E-8	-5,013820E-8	-5,013997E-8	-5,013869E-8	-5,013560E-8	-5,014006E-8	-5,013502E-8	-5,013970E-8	-5,013440E-8	-5,014076E-8	-5,013414E-8	-5,014019E-8	-5,013713E-8	-5,013876E-8	-5,013636E-8	-5,013726E-8	-5,013888E-8	-5,013552E-8	-5,013879E-8	-5,013495E-8	-5,013887E-8	-5,013506E-8	-5,014073E-8	-5,013799E-8	-5,013916E-8	-5,013931E-8	-5,014059E-8	-5,014106E-8	-5,013964E-8	-5,014116E-8	-5,014111E-8	-5,014117E-8	-5,014210E-8
-5,013963E-8	-5,013811E-8	-5,013920E-8	-5,013684E-8	-5,014081E-8	-5,013970E-8	-5,013992E-8	-5,014335E-8	-5,014052E-8	-5,014537E-8	-5,014117E-8	-5,014977E-8	-5,014334E-8	-5,014885E-8	-5,014813E-8	-5,015252E-8	-5,015484E-8	-5,015256E-8	-5,015493E-8	-5,014686E-8	-5,014602E-8	-5,013892E-8	-5,013932E-8	-5,013237E-8	-5,013653E-8	-5,013407E-8	-5,013801E-8	-5,013665E-8	-5,013769E-8	-5,014062E-8	-5,013680E-8	-5,014214E-8	-5,013818E-8	-5,014082E-8	-5,013725E-8	-5,013970E-8	-5,013916E-8	-5,013654E-8	-5,013832E-8	-5,013663E-8	-5,013855E-8	-5,013685E-8	-5,013893E-8	-5,013823E-8	-5,013631E-8	-5,013936E-8	-5,013709E-8	-5,013857E-8	-5,013422E-8	-5,013844E-8	-5,013500E-8	-5,013755E-8	-5,013457E-8	-5,013733E-8	-5,013462E-8	-5,013634E-8	-5,013804E-8	-5,013635E-8	-5,013797E-8	-5,013543E-8	-5,014104E-8	-5,013516E-8	-5,013940E-8	-5,013575E-8	-5,013828E-8	-5,013596E-8	-5,013677E-8	-5,013776E-8	-5,013421E-8	-5,013723E-8	-5,013510E-8	-5,013831E-8	-5,013444E-8	-5,013706E-8	-5,013663E-8	-5,013629E-8	-5,013772E-8	-5,013677E-8	-5,013767E-8	-5,013523E-8	-5,013772E-8	-5,013739E-8	-5,013598E-8	-5,013621E-8	-5,013570E-8	-5,013764E-8	-5,013476E-8	-5,013870E-8	-5,013576E-8	-5,013800E-8	-5,013693E-8	-5,013947E-8	-5,013873E-8	-5,013724E-8	-5,014023E-8	-5,013792E-8	-5,014113E-8	-5,013575E-8	-5,014208E-8	-5,013424E-8	-5,014050E-8	-5,013498E-8	-5,013921E-8	-5,013474E-8	-5,013661E-8	-5,013894E-8	-5,013591E-8	-5,013911E-8	-5,013505E-8	-5,013995E-8	-5,013523E-8	-5,013933E-8	-5,013699E-8	-5,013760E-8	-5,013582E-8	-5,013836E-8	-5,013828E-8	-5,013755E-8	-5,013776E-8	-5,013904E-8	-5,013915E-8	-5,013792E-8	-5,014047E-8	-5,013809E-8	-5,013958E-8	-5,013987E-8	-5,014173E-8	-5,014169E-8
-5,013801E-8	-5,014018E-8	-5,013814E-8	-5,014004E-8	-5,013861E-8	-5,014175E-8	-5,014143E-8	-5,014182E-8	-5,014331E-8	-5,014461E-8	-5,014444E-8	-5,014307E-8	-5,014434E-8	-5,014224E-8	-5,014571E-8	-5,014378E-8	-5,015034E-8	-5,014478E-8	-5,014688E-8	-5,014249E-8	-5,014092E-8	-5,013562E-8	-5,013543E-8	-5,013407E-8	-5,013436E-8	-5,013464E-8	-5,013682E-8	-5,013752E-8	-5,013657E-8	-5,013997E-8	-5,013984E-8	-5,014044E-8	-5,013819E-8	-5,014082E-8	-5,013944E-8	-5,013893E-8	-5,013787E-8	-5,013847E-8	-5,013600E-8	-5,013747E-8	-5,013701E-8	-5,013831E-8	-5,013515E-8	-5,013795E-8	-5,013741E-8	-5,013766E-8	-5,013717E-8	-5,013665E-8	-5,013763E-8	-5,013534E-8	-5,013817E-8	-5,013540E-8	-5,013732E-8	-5,013392E-8	-5,013916E-8	-5,013527E-8	-5,013765E-8	-5,013578E-8	-5,013859E-8	-5,013682E-8	-5,013768E-8	-5,013891E-8	-5,013611E-8	-5,013789E-8	-5,013626E-8	-5,013979E-8	-5,013462E-8	-5,013804E-8	-5,013596E-8	-5,013819E-8	-5,013490E-8	-5,013837E-8	-5,013535E-8	-5,013678E-8	-5,013561E-8	-5,013820E-8	-5,013648E-8	-5,013556E-8	-5,013717E-8	-5,013679E-8	-5,013724E-8	-5,013602E-8	-5,013786E-8	-5,013563E-8	-5,013731E-8	-5,013674E-8	-5,013867E-8	-5,013532E-8	-5,013804E-8	-5,013706E-8	-5,013941E-8	-5,013618E-8	-5,013936E-8	-5,013803E-8	-5,013861E-8	-5,013898E-8	-5,013868E-8	-5,013854E-8	-5,013624E-8	-5,013928E-8	-5,013688E-8	-5,013752E-8	-5,013596E-8	-5,013846E-8	-5,013602E-8	-5,013890E-8	-5,013693E-8	-5,013833E-8	-5,013533E-8	-5,013814E-8	-5,013757E-8	-5,013625E-8	-5,013652E-8	-5,013650E-8	-5,013822E-8	-5,013597E-8	-5,013911E-8	-5,013750E-8	-5,013825E-8	-5,013767E-8	-5,014005E-8	-5,013815E-8	-5,013820E-8	-5,013700E-8	-5,014092E-8	-5,013709E-8	-5,014091E-8	-5,013949E-8
-5,014010E-8	-5,013938E-8	-5,014037E-8	-5,013973E-8	-5,014396E-8	-5,013900E-8	-5,014487E-8	-5,014252E-8	-5,014625E-8	-5,014396E-8	-5,014555E-8	-5,014250E-8	-5,014086E-8	-5,014099E-8	-5,014081E-8	-5,014047E-8	-5,014081E-8	-5,014224E-8	-5,014097E-8	-5,013962E-8	-5,013755E-8	-5,013668E-8	-5,013370E-8	-5,013461E-8	-5,013504E-8	-5,013498E-8	-5,013533E-8	-5,013578E-8	-5,013905E-8	-5,013727E-8	-5,013851E-8	-5,013934E-8	-5,013799E-8	-5,014014E-8	-5,013807E-8	-5,014087E-8	-5,013618E-8	-5,013779E-8	-5,013812E-8	-5,013645E-8	-5,013773E-8	-5,013481E-8	-5,013856E-8	-5,013480E-8	-5,013812E-8	-5,013625E-8	-5,013715E-8	-5,013484E-8	-5,013760E-8	-5,013665E-8	-5,013631E-8	-5,013548E-8	-5,013706E-8	-5,013683E-8	-5,013608E-8	-5,013785E-8	-5,013585E-8	-5,013782E-8	-5,013589E-8	-5,013968E-8	-5,013629E-8	-5,013689E-8	-5,013721E-8	-5,013747E-8	-5,013654E-8	-5,013699E-8	-5,013660E-8	-5,013683E-8	-5,013609E-8	-5,013805E-8	-5,013700E-8	-5,013561E-8	-5,013662E-8	-5,013696E-8	-5,013699E-8	-5,013617E-8	-5,013690E-8	-5,013699E-8	-5,013581E-8	-5,013753E-8	-5,013697E-8	-5,013607E-8	-5,013637E-8	-5,013658E-8	-5,013872E-8	-5,013487E-8	-5,013852E-8	-5,013656E-8	-5,013836E-8	-5,013744E-8	-5,013811E-8	-5,013908E-8	-5,013609E-8	-5,014019E-8	-5,013831E-8	-5,013952E-8	-5,013650E-8	-5,013956E-8	-5,013652E-8	-5,013903E-8	-5,013572E-8	-5,013997E-8	-5,013502E-8	-5,013964E-8	-5,013782E-8	-5,013850E-8	-5,013761E-8	-5,013634E-8	-5,013997E-8	-5,013454E-8	-5,013935E-8	-5,013419E-8	-5,013814E-8	-5,013396E-8	-5,013798E-8	-5,013603E-8	-5,013641E-8	-5,013609E-8	-5,013863E-8	-5,013784E-8	-5,013722E-8	-5,013834E-8	-5,013766E-8	-5,013876E-8	-5,013763E-8	-5,014079E-8	-5,013845E-8	-5,014009E-8
-5,013864E-8	-5,014239E-8	-5,013976E-8	-5,014297E-8	-5,014185E-8	-5,014437E-8	-5,014400E-8	-5,014547E-8	-5,014953E-8	-5,014487E-8	-5,014717E-8	-5,014141E-8	-5,014287E-8	-5,013779E-8	-5,013755E-8	-5,013866E-8	-5,013509E-8	-5,014124E-8	-5,013455E-8	-5,014238E-8	-5,013210E-8	-5,013922E-8	-5,013295E-8	-5,013751E-8	-5,013376E-8	-5,013569E-8	-5,013865E-8	-5,013455E-8	-5,014148E-8	-5,013503E-8	-5,014209E-8	-5,013272E-8	-5,014323E-8	-5,013547E-8	-5,013967E-8	-5,013664E-8	-5,013742E-8	-5,013910E-8	-5,013394E-8	-5,014102E-8	-5,013340E-8	-5,013908E-8	-5,013497E-8	-5,013919E-8	-5,013674E-8	-5,013493E-8	-5,013908E-8	-5,013417E-8	-5,013917E-8	-5,013340E-8	-5,013835E-8	-5,013412E-8	-5,013687E-8	-5,013683E-8	-5,013621E-8	-5,013706E-8	-5,013469E-8	-5,014059E-8	-5,013470E-8	-5,014103E-8	-5,013435E-8	-5,014137E-8	-5,013499E-8	-5,013969E-8	-5,013817E-8	-5,013507E-8	-5,013908E-8	-5,013322E-8	-5,014162E-8	-5,013037E-8	-5,014077E-8	-5,013243E-8	-5,013861E-8	-5,013498E-8	-5,013757E-8	-5,013779E-8	-5,013426E-8	-5,014057E-8	-5,013550E-8	-5,013959E-8	-5,013453E-8	-5,013933E-8	-5,013608E-8	-5,013751E-8	-5,013678E-8	-5,013675E-8	-5,013690E-8	-5,013613E-8	-5,013984E-8	-5,013628E-8	-5,013914E-8	-5,013714E-8	-5,014043E-8	-5,013936E-8	-5,013791E-8	-5,014134E-8	-5,013563E-8	-5,014130E-8	-5,013504E-8	-5,014184E-8	-5,013533E-8	-5,013953E-8	-5,014043E-8	-5,013817E-8	-5,014110E-8	-5,013586E-8	-5,014179E-8	-5,013462E-8	-5,014071E-8	-5,013614E-8	-5,013803E-8	-5,013479E-8	-5,013768E-8	-5,013685E-8	-5,013494E-8	-5,013731E-8	-5,013514E-8	-5,013908E-8	-5,013402E-8	-5,014107E-8	-5,013458E-8	-5,013872E-8	-5,013667E-8	-5,013858E-8	-5,013973E-8	-5,013558E-8	-5,014335E-8	-5,013801E-8
-5,013878E-8	-5,014230E-8	-5,014055E-8	-5,014387E-8	-5,014114E-8	-5,014368E-8	-5,014607E-8	-5,014551E-8	-5,014924E-8	-5,014601E-8	-5,014788E-8	-5,014281E-8	-5,014177E-8	-5,013920E-8	-5,013514E-8	-5,013843E-8	-5,013311E-8	-5,014025E-8	-5,013212E-8	-5,013922E-8	-5,013447E-8	-5,013717E-8	-5,013526E-8	-5,013470E-8	-5,013740E-8	-5,013221E-8	-5,014095E-8	-5,013402E-8	-5,014210E-8	-5,013282E-8	-5,014245E-8	-5,013544E-8	-5,013996E-8	-5,013755E-8	-5,013820E-8	-5,013824E-8	-5,013501E-8	-5,014093E-8	-5,013358E-8	-5,013925E-8	-5,013270E-8	-5,014000E-8	-5,013413E-8	-5,013771E-8	-5,013618E-8	-5,013653E-8	-5,013693E-8	-5,013631E-8	-5,013793E-8	-5,013479E-8	-5,013670E-8	-5,013662E-8	-5,013725E-8	-5,013608E-8	-5,013591E-8	-5,013795E-8	-5,013561E-8	-5,013873E-8	-5,013690E-8	-5,013831E-8	-5,013661E-8	-5,013796E-8	-5,013996E-8	-5,013558E-8	-5,013976E-8	-5,013467E-8	-5,014115E-8	-5,013301E-8	-5,014047E-8	-5,013420E-8	-5,013693E-8	-5,013622E-8	-5,013622E-8	-5,013847E-8	-5,013296E-8	-5,014020E-8	-5,013428E-8	-5,014051E-8	-5,013419E-8	-5,014047E-8	-5,013462E-8	-5,013877E-8	-5,013659E-8	-5,013777E-8	-5,013641E-8	-5,013532E-8	-5,013938E-8	-5,013539E-8	-5,013915E-8	-5,013540E-8	-5,013989E-8	-5,013691E-8	-5,013943E-8	-5,014015E-8	-5,013783E-8	-5,013975E-8	-5,013818E-8	-5,014040E-8	-5,013755E-8	-5,013890E-8	-5,014143E-8	-5,013949E-8	-5,014342E-8	-5,014000E-8	-5,014237E-8	-5,013636E-8	-5,014092E-8	-5,013759E-8	-5,013844E-8	-5,013611E-8	-5,013718E-8	-5,013827E-8	-5,013434E-8	-5,013946E-8	-5,013319E-8	-5,013961E-8	-5,013245E-8	-5,014110E-8	-5,013366E-8	-5,013782E-8	-5,013497E-8	-5,013755E-8	-5,013738E-8	-5,013499E-8	-5,014006E-8	-5,013534E-8	-5,014269E-8	-5,013765E-8
-5,014138E-8	-5,014223E-8	-5,014120E-8	-5,014099E-8	-5,014448E-8	-5,014159E-8	-5,014621E-8	-5,014511E-8	-5,014756E-8	-5,014616E-8	-5,014619E-8	-5,014452E-8	-5,014023E-8	-5,013930E-8	-5,013719E-8	-5,013658E-8	-5,013576E-8	-5,013469E-8	-5,013723E-8	-5,013301E-8	-5,013861E-8	-5,013397E-8	-5,013778E-8	-5,013219E-8	-5,013644E-8	-5,013593E-8	-5,013598E-8	-5,013825E-8	-5,013553E-8	-5,013989E-8	-5,013462E-8	-5,014159E-8	-5,013592E-8	-5,013993E-8	-5,013492E-8	-5,014028E-8	-5,013657E-8	-5,013676E-8	-5,013717E-8	-5,013501E-8	-5,013815E-8	-5,013328E-8	-5,014020E-8	-5,013231E-8	-5,013849E-8	-5,013488E-8	-5,013858E-8	-5,013581E-8	-5,013543E-8	-5,013865E-8	-5,013426E-8	-5,013909E-8	-5,013499E-8	-5,013854E-8	-5,013464E-8	-5,013791E-8	-5,013798E-8	-5,013665E-8	-5,013779E-8	-5,013646E-8	-5,014033E-8	-5,013577E-8	-5,014019E-8	-5,013624E-8	-5,013915E-8	-5,013630E-8	-5,013860E-8	-5,013831E-8	-5,013476E-8	-5,013861E-8	-5,013503E-8	-5,013942E-8	-5,013346E-8	-5,013903E-8	-5,013504E-8	-5,013728E-8	-5,013743E-8	-5,013727E-8	-5,013805E-8	-5,013510E-8	-5,014052E-8	-5,013601E-8	-5,013878E-8	-5,013584E-8	-5,013859E-8	-5,013651E-8	-5,013733E-8	-5,013827E-8	-5,013624E-8	-5,013753E-8	-5,013667E-8	-5,014013E-8	-5,013699E-8	-5,013900E-8	-5,013895E-8	-5,013915E-8	-5,013989E-8	-5,013829E-8	-5,014150E-8	-5,013853E-8	-5,014434E-8	-5,014380E-8	-5,014564E-8	-5,014285E-8	-5,014110E-8	-5,014275E-8	-5,013657E-8	-5,014100E-8	-5,013448E-8	-5,013985E-8	-5,013367E-8	-5,013899E-8	-5,013601E-8	-5,013571E-8	-5,013692E-8	-5,013680E-8	-5,013955E-8	-5,013427E-8	-5,014034E-8	-5,013432E-8	-5,013968E-8	-5,013465E-8	-5,013978E-8	-5,013515E-8	-5,013724E-8	-5,013885E-8	-5,013869E-8	-5,014173E-8
-5,014256E-8	-5,014227E-8	-5,014315E-8	-5,014166E-8	-5,014327E-8	-5,014499E-8	-5,014376E-8	-5,014484E-8	-5,014416E-8	-5,014696E-8	-5,014187E-8	-5,014333E-8	-5,013850E-8	-5,013872E-8	-5,013759E-8	-5,013579E-8	-5,013819E-8	-5,013309E-8	-5,013752E-8	-5,013541E-8	-5,013761E-8	-5,013466E-8	-5,013536E-8	-5,013470E-8	-5,013454E-8	-5,013527E-8	-5,013563E-8	-5,013633E-8	-5,013481E-8	-5,013824E-8	-5,013692E-8	-5,013789E-8	-5,013593E-8	-5,013909E-8	-5,013704E-8	-5,013709E-8	-5,013855E-8	-5,013547E-8	-5,013720E-8	-5,013456E-8	-5,013822E-8	-5,013417E-8	-5,013487E-8	-5,013624E-8	-5,013495E-8	-5,013628E-8	-5,013488E-8	-5,013666E-8	-5,013523E-8	-5,013589E-8	-5,013776E-8	-5,013652E-8	-5,013666E-8	-5,013644E-8	-5,013782E-8	-5,013778E-8	-5,013646E-8	-5,013793E-8	-5,013688E-8	-5,013704E-8	-5,013753E-8	-5,013798E-8	-5,013691E-8	-5,013656E-8	-5,013792E-8	-5,013868E-8	-5,013596E-8	-5,013816E-8	-5,013694E-8	-5,013731E-8	-5,013696E-8	-5,013707E-8	-5,013764E-8	-5,013450E-8	-5,013899E-8	-5,013641E-8	-5,013747E-8	-5,013602E-8	-5,013734E-8	-5,013785E-8	-5,013609E-8	-5,013875E-8	-5,013622E-8	-5,013715E-8	-5,013695E-8	-5,013846E-8	-5,013736E-8	-5,013669E-8	-5,013727E-8	-5,013824E-8	-5,013733E-8	-5,013841E-8	-5,013828E-8	-5,013915E-8	-5,013869E-8	-5,013962E-8	-5,014059E-8	-5,013822E-8	-5,014053E-8	-5,014206E-8	-5,014492E-8	-5,014446E-8	-5,014689E-8	-5,014471E-8	-5,014371E-8	-5,014040E-8	-5,014183E-8	-5,013658E-8	-5,013851E-8	-5,013678E-8	-5,013843E-8	-5,013557E-8	-5,013565E-8	-5,013746E-8	-5,013482E-8	-5,013814E-8	-5,013588E-8	-5,013864E-8	-5,013481E-8	-5,013891E-8	-5,013724E-8	-5,013783E-8	-5,013651E-8	-5,013813E-8	-5,013887E-8	-5,013787E-8	-5,014120E-8	-5,013869E-8
-5,014030E-8	-5,014115E-8	-5,014007E-8	-5,014437E-8	-5,014185E-8	-5,014424E-8	-5,014331E-8	-5,014455E-8	-5,014378E-8	-5,014263E-8	-5,014354E-8	-5,013760E-8	-5,014049E-8	-5,013638E-8	-5,013925E-8	-5,013509E-8	-5,013575E-8	-5,013620E-8	-5,013472E-8	-5,013591E-8	-5,013472E-8	-5,013553E-8	-5,013334E-8	-5,013504E-8	-5,013500E-8	-5,013504E-8	-5,013439E-8	-5,013670E-8	-5,013615E-8	-5,013656E-8	-5,013601E-8	-5,013742E-8	-5,013486E-8	-5,013707E-8	-5,013597E-8	-5,013714E-8	-5,013376E-8	-5,013690E-8	-5,013494E-8	-5,013639E-8	-5,013485E-8	-5,013560E-8	-5,013564E-8	-5,013394E-8	-5,013782E-8	-5,013369E-8	-5,013711E-8	-5,013243E-8	-5,013863E-8	-5,013430E-8	-5,013710E-8	-5,013559E-8	-5,013684E-8	-5,013700E-8	-5,013603E-8	-5,013904E-8	-5,013561E-8	-5,013795E-8	-5,013607E-8	-5,014030E-8	-5,013525E-8	-5,013860E-8	-5,013640E-8	-5,013894E-8	-5,013598E-8	-5,013809E-8	-5,013748E-8	-5,013542E-8	-5,013825E-8	-5,013663E-8	-5,013839E-8	-5,013447E-8	-5,013838E-8	-5,013711E-8	-5,013730E-8	-5,013785E-8	-5,013674E-8	-5,013753E-8	-5,013674E-8	-5,013733E-8	-5,013793E-8	-5,013518E-8	-5,013762E-8	-5,013662E-8	-5,013833E-8	-5,013630E-8	-5,013802E-8	-5,013735E-8	-5,013755E-8	-5,013779E-8	-5,013910E-8	-5,013787E-8	-5,013824E-8	-5,013997E-8	-5,013975E-8	-5,013960E-8	-5,013830E-8	-5,014169E-8	-5,013849E-8	-5,014294E-8	-5,014244E-8	-5,014555E-8	-5,014362E-8	-5,014437E-8	-5,014387E-8	-5,014022E-8	-5,013965E-8	-5,013900E-8	-5,013914E-8	-5,013788E-8	-5,013796E-8	-5,013800E-8	-5,013625E-8	-5,013710E-8	-5,013743E-8	-5,013757E-8	-5,013584E-8	-5,013672E-8	-5,013748E-8	-5,013692E-8	-5,013706E-8	-5,013645E-8	-5,013829E-8	-5,013636E-8	-5,013991E-8	-5,013901E-8	-5,013981E-8	-5,013969E-8
-5,013896E-8	-5,013980E-8	-5,014089E-8	-5,013896E-8	-5,014473E-8	-5,013892E-8	-5,014553E-8	-5,013980E-8	-5,014603E-8	-5,013867E-8	-5,014154E-8	-5,013838E-8	-5,013887E-8	-5,013908E-8	-5,013547E-8	-5,013990E-8	-5,013271E-8	-5,013861E-8	-5,013329E-8	-5,013710E-8	-5,013178E-8	-5,013504E-8	-5,013440E-8	-5,013376E-8	-5,013541E-8	-5,013395E-8	-5,013753E-8	-5,013316E-8	-5,013855E-8	-5,013515E-8	-5,013556E-8	-5,013479E-8	-5,013579E-8	-5,013655E-8	-5,013241E-8	-5,013659E-8	-5,013186E-8	-5,013617E-8	-5,013202E-8	-5,013645E-8	-5,013313E-8	-5,013361E-8	-5,013674E-8	-5,013357E-8	-5,013743E-8	-5,013218E-8	-5,013822E-8	-5,013320E-8	-5,013741E-8	-5,013504E-8	-5,013639E-8	-5,013603E-8	-5,013485E-8	-5,013939E-8	-5,013341E-8	-5,013926E-8	-5,013294E-8	-5,014154E-8	-5,013362E-8	-5,014039E-8	-5,013620E-8	-5,013791E-8	-5,013794E-8	-5,013648E-8	-5,014098E-8	-5,013203E-8	-5,014103E-8	-5,013417E-8	-5,013960E-8	-5,013476E-8	-5,013745E-8	-5,013755E-8	-5,013468E-8	-5,013969E-8	-5,013595E-8	-5,013850E-8	-5,013538E-8	-5,013941E-8	-5,013715E-8	-5,013744E-8	-5,013695E-8	-5,013670E-8	-5,013832E-8	-5,013532E-8	-5,013981E-8	-5,013435E-8	-5,013932E-8	-5,013449E-8	-5,014021E-8	-5,013596E-8	-5,013709E-8	-5,013943E-8	-5,013676E-8	-5,014273E-8	-5,013590E-8	-5,014432E-8	-5,013608E-8	-5,014288E-8	-5,014054E-8	-5,014176E-8	-5,014292E-8	-5,014095E-8	-5,014664E-8	-5,013925E-8	-5,014388E-8	-5,013726E-8	-5,014098E-8	-5,013523E-8	-5,014055E-8	-5,013653E-8	-5,013728E-8	-5,013729E-8	-5,013763E-8	-5,013990E-8	-5,013506E-8	-5,014109E-8	-5,013479E-8	-5,014035E-8	-5,013552E-8	-5,013884E-8	-5,013622E-8	-5,013472E-8	-5,013911E-8	-5,013463E-8	-5,014033E-8	-5,013447E-8	-5,014135E-8	-5,013861E-8
-5,013695E-8	-5,014023E-8	-5,014052E-8	-5,013948E-8	-5,014135E-8	-5,013933E-8	-5,014405E-8	-5,013927E-8	-5,014281E-8	-5,013839E-8	-5,014058E-8	-5,013771E-8	-5,013990E-8	-5,013878E-8	-5,013727E-8	-5,013909E-8	-5,013661E-8	-5,013963E-8	-5,013360E-8	-5,013815E-8	-5,013289E-8	-5,013583E-8	-5,013291E-8	-5,013482E-8	-5,013401E-8	-5,013176E-8	-5,013731E-8	-5,013273E-8	-5,013677E-8	-5,013145E-8	-5,013669E-8	-5,013252E-8	-5,013396E-8	-5,013379E-8	-5,013245E-8	-5,013211E-8	-5,013137E-8	-5,013390E-8	-5,013048E-8	-5,013247E-8	-5,013109E-8	-5,013447E-8	-5,013195E-8	-5,013423E-8	-5,013386E-8	-5,013309E-8	-5,013563E-8	-5,013441E-8	-5,013683E-8	-5,013406E-8	-5,013629E-8	-5,013694E-8	-5,013578E-8	-5,013748E-8	-5,013471E-8	-5,013817E-8	-5,013398E-8	-5,013877E-8	-5,013601E-8	-5,013687E-8	-5,013656E-8	-5,013750E-8	-5,013867E-8	-5,013517E-8	-5,013870E-8	-5,013570E-8	-5,013888E-8	-5,013473E-8	-5,014052E-8	-5,013418E-8	-5,013758E-8	-5,013624E-8	-5,013732E-8	-5,013742E-8	-5,013352E-8	-5,014031E-8	-5,013321E-8	-5,014036E-8	-5,013385E-8	-5,013992E-8	-5,013410E-8	-5,013823E-8	-5,013797E-8	-5,013651E-8	-5,013848E-8	-5,013496E-8	-5,014066E-8	-5,013482E-8	-5,013964E-8	-5,013579E-8	-5,013870E-8	-5,013720E-8	-5,013909E-8	-5,014009E-8	-5,013742E-8	-5,014137E-8	-5,013888E-8	-5,014295E-8	-5,013833E-8	-5,014309E-8	-5,014089E-8	-5,014187E-8	-5,014248E-8	-5,014082E-8	-5,014063E-8	-5,013677E-8	-5,014073E-8	-5,013667E-8	-5,013835E-8	-5,013569E-8	-5,013828E-8	-5,013665E-8	-5,013692E-8	-5,013909E-8	-5,013611E-8	-5,013835E-8	-5,013637E-8	-5,014032E-8	-5,013601E-8	-5,013787E-8	-5,013682E-8	-5,013748E-8	-5,013706E-8	-5,013598E-8	-5,013846E-8	-5,013513E-8	-5,013931E-8	-5,013719E-8
-5,013950E-8	-5,013971E-8	-5,014036E-8	-5,013953E-8	-5,014275E-8	-5,013898E-8	-5,014360E-8	-5,013898E-8	-5,014100E-8	-5,013747E-8	-5,013893E-8	-5,013897E-8	-5,013654E-8	-5,013954E-8	-5,013640E-8	-5,014100E-8	-5,013585E-8	-5,014086E-8	-5,013617E-8	-5,013803E-8	-5,013605E-8	-5,013761E-8	-5,013538E-8	-5,013383E-8	-5,013573E-8	-5,013306E-8	-5,013504E-8	-5,013152E-8	-5,013477E-8	-5,012893E-8	-5,013267E-8	-5,012972E-8	-5,013041E-8	-5,012804E-8	-5,012808E-8	-5,013144E-8	-5,012694E-8	-5,013171E-8	-5,012855E-8	-5,013165E-8	-5,013041E-8	-5,013195E-8	-5,013346E-8	-5,013010E-8	-5,013365E-8	-5,013168E-8	-5,013471E-8	-5,013191E-8	-5,013433E-8	-5,013459E-8	-5,013499E-8	-5,013626E-8	-5,013622E-8	-5,013718E-8	-5,013499E-8	-5,013829E-8	-5,013669E-8	-5,013784E-8	-5,013513E-8	-5,013836E-8	-5,013686E-8	-5,013630E-8	-5,013845E-8	-5,013552E-8	-5,013731E-8	-5,013477E-8	-5,013974E-8	-5,013551E-8	-5,013712E-8	-5,013698E-8	-5,013796E-8	-5,013740E-8	-5,013693E-8	-5,013849E-8	-5,013559E-8	-5,013788E-8	-5,013651E-8	-5,013838E-8	-5,013448E-8	-5,013742E-8	-5,013633E-8	-5,013728E-8	-5,013679E-8	-5,013618E-8	-5,013885E-8	-5,013589E-8	-5,013960E-8	-5,013739E-8	-5,013820E-8	-5,013747E-8	-5,013782E-8	-5,014038E-8	-5,013611E-8	-5,013971E-8	-5,013735E-8	-5,014050E-8	-5,013753E-8	-5,014057E-8	-5,013910E-8	-5,013818E-8	-5,014085E-8	-5,014037E-8	-5,014044E-8	-5,013807E-8	-5,014030E-8	-5,013813E-8	-5,013895E-8	-5,013732E-8	-5,013854E-8	-5,013608E-8	-5,013689E-8	-5,013808E-8	-5,013589E-8	-5,013690E-8	-5,013532E-8	-5,013793E-8	-5,013605E-8	-5,013664E-8	-5,013726E-8	-5,013606E-8	-5,013793E-8	-5,013587E-8	-5,013948E-8	-5,013488E-8	-5,013779E-8	-5,013759E-8	-5,013826E-8	-5,013802E-8
-5,013917E-8	-5,013763E-8	-5,014084E-8	-5,013814E-8	-5,014285E-8	-5,014093E-8	-5,014206E-8	-5,013969E-8	-5,014045E-8	-5,013987E-8	-5,013785E-8	-5,013978E-8	-5,013656E-8	-5,013971E-8	-5,013552E-8	-5,014143E-8	-5,013651E-8	-5,013842E-8	-5,013748E-8	-5,013857E-8	-5,013842E-8	-5,013521E-8	-5,013900E-8	-5,013316E-8	-5,013723E-8	-5,013283E-8	-5,013554E-8	-5,012979E-8	-5,013057E-8	-5,012869E-8	-5,012561E-8	-5,012424E-8	-5,011957E-8	-5,012115E-8	-5,011660E-8	-5,012180E-8	-5,011982E-8	-5,012455E-8	-5,012388E-8	-5,012881E-8	-5,013020E-8	-5,012939E-8	-5,013286E-8	-5,013066E-8	-5,013424E-8	-5,013104E-8	-5,013388E-8	-5,013245E-8	-5,013179E-8	-5,013438E-8	-5,013336E-8	-5,013630E-8	-5,013225E-8	-5,013726E-8	-5,013579E-8	-5,013635E-8	-5,013725E-8	-5,013710E-8	-5,013817E-8	-5,013585E-8	-5,014105E-8	-5,013655E-8	-5,013893E-8	-5,013553E-8	-5,013985E-8	-5,013510E-8	-5,013704E-8	-5,013667E-8	-5,013506E-8	-5,013802E-8	-5,013449E-8	-5,014018E-8	-5,013258E-8	-5,014004E-8	-5,013479E-8	-5,013997E-8	-5,013630E-8	-5,013681E-8	-5,013879E-8	-5,013487E-8	-5,013980E-8	-5,013414E-8	-5,013935E-8	-5,013305E-8	-5,013889E-8	-5,013548E-8	-5,013781E-8	-5,013493E-8	-5,013732E-8	-5,013829E-8	-5,013595E-8	-5,014016E-8	-5,013675E-8	-5,014009E-8	-5,013710E-8	-5,014166E-8	-5,013819E-8	-5,013824E-8	-5,013946E-8	-5,013819E-8	-5,013991E-8	-5,013608E-8	-5,014003E-8	-5,013587E-8	-5,013760E-8	-5,013876E-8	-5,013672E-8	-5,013873E-8	-5,013510E-8	-5,014063E-8	-5,013558E-8	-5,013941E-8	-5,013582E-8	-5,013841E-8	-5,013639E-8	-5,013667E-8	-5,013785E-8	-5,013426E-8	-5,013750E-8	-5,013378E-8	-5,013941E-8	-5,013314E-8	-5,013792E-8	-5,013492E-8	-5,013791E-8	-5,013684E-8	-5,013711E-8	-5,014023E-8
-5,014124E-8	-5,013156E-8	-5,014272E-8	-5,013540E-8	-5,014240E-8	-5,013750E-8	-5,014136E-8	-5,013908E-8	-5,013861E-8	-5,014156E-8	-5,013694E-8	-5,014169E-8	-5,013406E-8	-5,014433E-8	-5,013476E-8	-5,014216E-8	-5,013551E-8	-5,014097E-8	-5,013672E-8	-5,013808E-8	-5,013926E-8	-5,013453E-8	-5,013748E-8	-5,013344E-8	-5,013701E-8	-5,013069E-8	-5,013208E-8	-5,012861E-8	-5,012669E-8	-5,012224E-8	-5,011775E-8	-5,011223E-8	-5,010652E-8	-5,010407E-8	-5,010308E-8	-5,010428E-8	-5,010549E-8	-5,011269E-8	-5,011724E-8	-5,012166E-8	-5,012559E-8	-5,012727E-8	-5,012937E-8	-5,013060E-8	-5,013181E-8	-5,013349E-8	-5,012984E-8	-5,013509E-8	-5,013124E-8	-5,013676E-8	-5,013047E-8	-5,013719E-8	-5,013309E-8	-5,013538E-8	-5,013599E-8	-5,013553E-8	-5,013672E-8	-5,013338E-8	-5,013990E-8	-5,013542E-8	-5,013939E-8	-5,013581E-8	-5,014045E-8	-5,013557E-8	-5,013968E-8	-5,013662E-8	-5,013793E-8	-5,013559E-8	-5,013667E-8	-5,013812E-8	-5,013401E-8	-5,013792E-8	-5,013355E-8	-5,013890E-8	-5,013401E-8	-5,013847E-8	-5,013588E-8	-5,013672E-8	-5,013786E-8	-5,013708E-8	-5,013935E-8	-5,013516E-8	-5,013891E-8	-5,013724E-8	-5,013755E-8	-5,013673E-8	-5,013666E-8	-5,013649E-8	-5,013563E-8	-5,013717E-8	-5,013711E-8	-5,013593E-8	-5,013665E-8	-5,013896E-8	-5,013789E-8	-5,013829E-8	-5,013925E-8	-5,013860E-8	-5,013975E-8	-5,013773E-8	-5,014158E-8	-5,013514E-8	-5,013906E-8	-5,013621E-8	-5,013856E-8	-5,013583E-8	-5,013627E-8	-5,013811E-8	-5,013496E-8	-5,013908E-8	-5,013516E-8	-5,013917E-8	-5,013473E-8	-5,013928E-8	-5,013675E-8	-5,013862E-8	-5,013539E-8	-5,013752E-8	-5,013671E-8	-5,013576E-8	-5,013678E-8	-5,013449E-8	-5,013704E-8	-5,013326E-8	-5,013819E-8	-5,013523E-8	-5,013596E-8	-5,013694E-8
-5,013377E-8	-5,013988E-8	-5,013658E-8	-5,013951E-8	-5,014030E-8	-5,013719E-8	-5,014025E-8	-5,013745E-8	-5,014103E-8	-5,013680E-8	-5,013942E-8	-5,013865E-8	-5,013915E-8	-5,013867E-8	-5,013977E-8	-5,013892E-8	-5,013872E-8	-5,013869E-8	-5,014046E-8	-5,013751E-8	-5,013688E-8	-5,013665E-8	-5,013575E-8	-5,013331E-8	-5,013300E-8	-5,012992E-8	-5,012866E-8	-5,012336E-8	-5,012163E-8	-5,011335E-8	-5,010486E-8	-5,009659E-8	-5,008859E-8	-5,008443E-8	-5,007969E-8	-5,008758E-8	-5,008672E-8	-5,010043E-8	-5,010429E-8	-5,011681E-8	-5,011808E-8	-5,012348E-8	-5,012684E-8	-5,012805E-8	-5,012906E-8	-5,012901E-8	-5,013230E-8	-5,013041E-8	-5,013440E-8	-5,013288E-8	-5,013569E-8	-5,013277E-8	-5,013713E-8	-5,013620E-8	-5,013560E-8	-5,013586E-8	-5,013599E-8	-5,013677E-8	-5,013534E-8	-5,013701E-8	-5,013671E-8	-5,013542E-8	-5,013786E-8	-5,013734E-8	-5,013827E-8	-5,013580E-8	-5,013873E-8	-5,013754E-8	-5,013715E-8	-5,013821E-8	-5,013630E-8	-5,013803E-8	-5,013471E-8	-5,013953E-8	-5,013428E-8	-5,013759E-8	-5,013335E-8	-5,013901E-8	-5,013414E-8	-5,013771E-8	-5,013559E-8	-5,013733E-8	-5,013733E-8	-5,013621E-8	-5,014054E-8	-5,013422E-8	-5,013954E-8	-5,013464E-8	-5,014107E-8	-5,013329E-8	-5,013909E-8	-5,013495E-8	-5,013846E-8	-5,013509E-8	-5,013843E-8	-5,013663E-8	-5,013634E-8	-5,013844E-8	-5,013799E-8	-5,013863E-8	-5,013603E-8	-5,013938E-8	-5,013674E-8	-5,013818E-8	-5,013728E-8	-5,013746E-8	-5,013634E-8	-5,013735E-8	-5,013760E-8	-5,013782E-8	-5,013476E-8	-5,013825E-8	-5,013511E-8	-5,013814E-8	-5,013508E-8	-5,013789E-8	-5,013575E-8	-5,013634E-8	-5,013736E-8	-5,013630E-8	-5,013694E-8	-5,013380E-8	-5,014008E-8	-5,013393E-8	-5,013908E-8	-5,013291E-8	-5,014050E-8	-5,013332E-8
-5,013625E-8	-5,013577E-8	-5,014101E-8	-5,013679E-8	-5,014168E-8	-5,013720E-8	-5,014233E-8	-5,013683E-8	-5,014155E-8	-5,013720E-8	-5,013980E-8	-5,013736E-8	-5,013989E-8	-5,013869E-8	-5,013765E-8	-5,013925E-8	-5,013868E-8	-5,013962E-8	-5,013773E-8	-5,013918E-8	-5,013662E-8	-5,013681E-8	-5,013480E-8	-5,013501E-8	-5,012899E-8	-5,012952E-8	-5,012390E-8	-5,012049E-8	-5,011198E-8	-5,010389E-8	-5,009281E-8	-5,008073E-8	-5,006954E-8	-5,006290E-8	-5,005988E-8	-5,006169E-8	-5,007319E-8	-5,008088E-8	-5,009693E-8	-5,010237E-8	-5,011828E-8	-5,011748E-8	-5,012619E-8	-5,012363E-8	-5,012893E-8	-5,012670E-8	-5,012943E-8	-5,013114E-8	-5,013099E-8	-5,013204E-8	-5,013280E-8	-5,013602E-8	-5,013447E-8	-5,013703E-8	-5,013614E-8	-5,013774E-8	-5,013542E-8	-5,013949E-8	-5,013639E-8	-5,013736E-8	-5,013528E-8	-5,013836E-8	-5,013558E-8	-5,013665E-8	-5,013628E-8	-5,013645E-8	-5,013638E-8	-5,013739E-8	-5,013777E-8	-5,013676E-8	-5,013712E-8	-5,013834E-8	-5,013838E-8	-5,013637E-8	-5,013862E-8	-5,013523E-8	-5,013896E-8	-5,013406E-8	-5,013872E-8	-5,013420E-8	-5,013622E-8	-5,013563E-8	-5,013697E-8	-5,013658E-8	-5,013495E-8	-5,013752E-8	-5,013638E-8	-5,013692E-8	-5,013705E-8	-5,013811E-8	-5,013620E-8	-5,013775E-8	-5,013770E-8	-5,013840E-8	-5,013455E-8	-5,013842E-8	-5,013608E-8	-5,013723E-8	-5,013563E-8	-5,013746E-8	-5,013580E-8	-5,013674E-8	-5,013702E-8	-5,013823E-8	-5,013494E-8	-5,013803E-8	-5,013774E-8	-5,013821E-8	-5,013794E-8	-5,013680E-8	-5,013900E-8	-5,013493E-8	-5,013911E-8	-5,013474E-8	-5,013817E-8	-5,013285E-8	-5,013816E-8	-5,013464E-8	-5,013687E-8	-5,013375E-8	-5,013723E-8	-5,013578E-8	-5,013576E-8	-5,013832E-8	-5,013591E-8	-5,013868E-8	-5,013490E-8	-5,014173E-8
-5,013771E-8	-5,013317E-8	-5,013972E-8	-5,013631E-8	-5,014007E-8	-5,013839E-8	-5,014056E-8	-5,014065E-8	-5,013831E-8	-5,014075E-8	-5,013908E-8	-5,014167E-8	-5,013741E-8	-5,014056E-8	-5,013780E-8	-5,013909E-8	-5,013760E-8	-5,013973E-8	-5,013652E-8	-5,013660E-8	-5,013689E-8	-5,013623E-8	-5,013364E-8	-5,013191E-8	-5,012992E-8	-5,012502E-8	-5,012072E-8	-5,011328E-8	-5,010403E-8	-5,009208E-8	-5,007926E-8	-5,006576E-8	-5,005330E-8	-5,004499E-8	-5,004219E-8	-5,004345E-8	-5,005346E-8	-5,005979E-8	-5,008290E-8	-5,008723E-8	-5,010903E-8	-5,011300E-8	-5,012273E-8	-5,012231E-8	-5,012599E-8	-5,012973E-8	-5,012742E-8	-5,013134E-8	-5,012876E-8	-5,013382E-8	-5,012911E-8	-5,013587E-8	-5,013263E-8	-5,013604E-8	-5,013262E-8	-5,013866E-8	-5,013602E-8	-5,013723E-8	-5,013776E-8	-5,013741E-8	-5,013861E-8	-5,013604E-8	-5,014054E-8	-5,013461E-8	-5,013816E-8	-5,013576E-8	-5,013847E-8	-5,013514E-8	-5,013654E-8	-5,013617E-8	-5,013680E-8	-5,013652E-8	-5,013749E-8	-5,013710E-8	-5,013651E-8	-5,013798E-8	-5,013766E-8	-5,013808E-8	-5,013617E-8	-5,013722E-8	-5,013732E-8	-5,013668E-8	-5,013635E-8	-5,013677E-8	-5,013516E-8	-5,013634E-8	-5,013497E-8	-5,013852E-8	-5,013219E-8	-5,013854E-8	-5,013483E-8	-5,013908E-8	-5,013556E-8	-5,013815E-8	-5,013824E-8	-5,013540E-8	-5,013949E-8	-5,013584E-8	-5,013809E-8	-5,013381E-8	-5,013956E-8	-5,013481E-8	-5,013788E-8	-5,013394E-8	-5,013821E-8	-5,013453E-8	-5,013730E-8	-5,013710E-8	-5,013669E-8	-5,013751E-8	-5,013662E-8	-5,013999E-8	-5,013602E-8	-5,013825E-8	-5,013633E-8	-5,013780E-8	-5,013631E-8	-5,013635E-8	-5,013648E-8	-5,013498E-8	-5,013549E-8	-5,013647E-8	-5,013654E-8	-5,013579E-8	-5,013633E-8	-5,013921E-8	-5,013662E-8	-5,013938E-8
-5,013498E-8	-5,013647E-8	-5,013696E-8	-5,013595E-8	-5,013993E-8	-5,013831E-8	-5,014000E-8	-5,013867E-8	-5,014004E-8	-5,014050E-8	-5,013898E-8	-5,014318E-8	-5,013788E-8	-5,014205E-8	-5,013748E-8	-5,014247E-8	-5,013724E-8	-5,013859E-8	-5,013761E-8	-5,013664E-8	-5,013601E-8	-5,013370E-8	-5,013438E-8	-5,012806E-8	-5,012932E-8	-5,012137E-8	-5,011792E-8	-5,010585E-8	-5,009688E-8	-5,008354E-8	-5,006861E-8	-5,005319E-8	-5,004151E-8	-5,003349E-8	-5,002812E-8	-5,003489E-8	-5,003435E-8	-5,005156E-8	-5,005637E-8	-5,008126E-8	-5,009099E-8	-5,010456E-8	-5,011398E-8	-5,011956E-8	-5,012393E-8	-5,012508E-8	-5,012965E-8	-5,012797E-8	-5,013078E-8	-5,013133E-8	-5,013391E-8	-5,013320E-8	-5,013268E-8	-5,013603E-8	-5,013361E-8	-5,013578E-8	-5,013570E-8	-5,013582E-8	-5,013633E-8	-5,013518E-8	-5,014044E-8	-5,013467E-8	-5,013944E-8	-5,013528E-8	-5,014080E-8	-5,013533E-8	-5,013958E-8	-5,013685E-8	-5,013658E-8	-5,013729E-8	-5,013595E-8	-5,013934E-8	-5,013232E-8	-5,013982E-8	-5,013320E-8	-5,014054E-8	-5,013283E-8	-5,013979E-8	-5,013466E-8	-5,013751E-8	-5,013764E-8	-5,013626E-8	-5,013884E-8	-5,013345E-8	-5,014046E-8	-5,013469E-8	-5,013818E-8	-5,013470E-8	-5,013734E-8	-5,013577E-8	-5,013526E-8	-5,013790E-8	-5,013500E-8	-5,013648E-8	-5,013579E-8	-5,013849E-8	-5,013595E-8	-5,013590E-8	-5,013817E-8	-5,013633E-8	-5,013815E-8	-5,013660E-8	-5,013892E-8	-5,013498E-8	-5,013782E-8	-5,013696E-8	-5,013662E-8	-5,013613E-8	-5,013484E-8	-5,013937E-8	-5,013321E-8	-5,014047E-8	-5,013318E-8	-5,014051E-8	-5,013320E-8	-5,013976E-8	-5,013626E-8	-5,013592E-8	-5,013743E-8	-5,013480E-8	-5,014030E-8	-5,013204E-8	-5,014024E-8	-5,013275E-8	-5,013943E-8	-5,013386E-8	-5,013964E-8	-5,013539E-8
-5,013723E-8	-5,013433E-8	-5,014117E-8	-5,013457E-8	-5,014292E-8	-5,013531E-8	-5,014301E-8	-5,013499E-8	-5,014216E-8	-5,013750E-8	-5,014102E-8	-5,013777E-8	-5,013908E-8	-5,014088E-8	-5,013720E-8	-5,014199E-8	-5,013604E-8	-5,014153E-8	-5,013512E-8	-5,013954E-8	-5,013584E-8	-5,013354E-8	-5,013283E-8	-5,012947E-8	-5,012742E-8	-5,011932E-8	-5,011343E-8	-5,010386E-8	-5,009238E-8	-5,007943E-8	-5,006417E-8	-5,004823E-8	-5,003603E-8	-5,002877E-8	-5,002370E-8	-5,002546E-8	-5,002872E-8	-5,004090E-8	-5,005158E-8	-5,006378E-8	-5,008553E-8	-5,008948E-8	-5,010998E-8	-5,010784E-8	-5,012503E-8	-5,011810E-8	-5,012739E-8	-5,012583E-8	-5,012947E-8	-5,013206E-8	-5,012972E-8	-5,013700E-8	-5,013013E-8	-5,013816E-8	-5,013269E-8	-5,013895E-8	-5,013255E-8	-5,013722E-8	-5,013645E-8	-5,013627E-8	-5,013730E-8	-5,013533E-8	-5,013903E-8	-5,013369E-8	-5,014092E-8	-5,013504E-8	-5,013949E-8	-5,013483E-8	-5,013935E-8	-5,013814E-8	-5,013545E-8	-5,014003E-8	-5,013413E-8	-5,014010E-8	-5,013352E-8	-5,014002E-8	-5,013428E-8	-5,013615E-8	-5,013712E-8	-5,013533E-8	-5,013850E-8	-5,013288E-8	-5,013993E-8	-5,013389E-8	-5,013919E-8	-5,013556E-8	-5,013833E-8	-5,013554E-8	-5,013655E-8	-5,013838E-8	-5,013539E-8	-5,013771E-8	-5,013315E-8	-5,014022E-8	-5,013203E-8	-5,013929E-8	-5,013312E-8	-5,013748E-8	-5,013440E-8	-5,013665E-8	-5,013897E-8	-5,013332E-8	-5,014066E-8	-5,013452E-8	-5,014142E-8	-5,013410E-8	-5,013951E-8	-5,013601E-8	-5,013601E-8	-5,013795E-8	-5,013574E-8	-5,013784E-8	-5,013375E-8	-5,013889E-8	-5,013506E-8	-5,013714E-8	-5,013514E-8	-5,013679E-8	-5,013710E-8	-5,013525E-8	-5,014002E-8	-5,013385E-8	-5,013944E-8	-5,013421E-8	-5,014048E-8	-5,013542E-8	-5,013639E-8	-5,013788E-8
-5,013927E-8	-5,013380E-8	-5,014141E-8	-5,013654E-8	-5,014312E-8	-5,013615E-8	-5,014189E-8	-5,013936E-8	-5,013992E-8	-5,014049E-8	-5,013706E-8	-5,014194E-8	-5,013528E-8	-5,014229E-8	-5,013640E-8	-5,014056E-8	-5,013577E-8	-5,013995E-8	-5,013813E-8	-5,013647E-8	-5,013671E-8	-5,013374E-8	-5,013444E-8	-5,012838E-8	-5,012747E-8	-5,011798E-8	-5,011164E-8	-5,010233E-8	-5,009165E-8	-5,007861E-8	-5,006358E-8	-5,004963E-8	-5,003738E-8	-5,002843E-8	-5,002227E-8	-5,002099E-8	-5,002464E-8	-5,002822E-8	-5,004828E-8	-5,005025E-8	-5,007479E-8	-5,008203E-8	-5,010161E-8	-5,010610E-8	-5,011510E-8	-5,011914E-8	-5,012103E-8	-5,012549E-8	-5,012443E-8	-5,013271E-8	-5,012557E-8	-5,013515E-8	-5,012923E-8	-5,013857E-8	-5,013061E-8	-5,013771E-8	-5,013516E-8	-5,013584E-8	-5,013835E-8	-5,013518E-8	-5,014043E-8	-5,013216E-8	-5,014138E-8	-5,013442E-8	-5,013915E-8	-5,013407E-8	-5,013841E-8	-5,013593E-8	-5,013673E-8	-5,013827E-8	-5,013627E-8	-5,013783E-8	-5,013655E-8	-5,013961E-8	-5,013613E-8	-5,013791E-8	-5,013669E-8	-5,013777E-8	-5,013653E-8	-5,013636E-8	-5,013713E-8	-5,013410E-8	-5,013703E-8	-5,013535E-8	-5,013717E-8	-5,013538E-8	-5,013506E-8	-5,013912E-8	-5,013512E-8	-5,013936E-8	-5,013475E-8	-5,014004E-8	-5,013451E-8	-5,013855E-8	-5,013737E-8	-5,013567E-8	-5,013623E-8	-5,013515E-8	-5,013892E-8	-5,013297E-8	-5,013899E-8	-5,013469E-8	-5,013949E-8	-5,013476E-8	-5,014059E-8	-5,013559E-8	-5,013780E-8	-5,013707E-8	-5,013800E-8	-5,013786E-8	-5,013518E-8	-5,013922E-8	-5,013482E-8	-5,013855E-8	-5,013475E-8	-5,013721E-8	-5,013418E-8	-5,013581E-8	-5,013627E-8	-5,013597E-8	-5,013554E-8	-5,013595E-8	-5,013750E-8	-5,013705E-8	-5,013716E-8	-5,013785E-8	-5,013674E-8	-5,013717E-8
-5,013667E-8	-5,013743E-8	-5,013861E-8	-5,013759E-8	-5,014005E-8	-5,013907E-8	-5,014026E-8	-5,013880E-8	-5,014111E-8	-5,013885E-8	-5,013800E-8	-5,014038E-8	-5,013774E-8	-5,014023E-8	-5,013547E-8	-5,014036E-8	-5,013614E-8	-5,013795E-8	-5,013666E-8	-5,013690E-8	-5,013490E-8	-5,013399E-8	-5,013404E-8	-5,012983E-8	-5,012562E-8	-5,011859E-8	-5,011233E-8	-5,010170E-8	-5,009181E-8	-5,007862E-8	-5,006556E-8	-5,005296E-8	-5,004161E-8	-5,003162E-8	-5,002321E-8	-5,002103E-8	-5,001890E-8	-5,002612E-8	-5,002922E-8	-5,004445E-8	-5,005736E-8	-5,007277E-8	-5,008929E-8	-5,010275E-8	-5,010993E-8	-5,011647E-8	-5,011999E-8	-5,012480E-8	-5,012488E-8	-5,012773E-8	-5,013000E-8	-5,013025E-8	-5,013198E-8	-5,013317E-8	-5,013378E-8	-5,013346E-8	-5,013478E-8	-5,013755E-8	-5,013575E-8	-5,013651E-8	-5,013798E-8	-5,013734E-8	-5,013876E-8	-5,013663E-8	-5,013956E-8	-5,013534E-8	-5,013799E-8	-5,013718E-8	-5,013726E-8	-5,013613E-8	-5,013593E-8	-5,013770E-8	-5,013642E-8	-5,013705E-8	-5,013651E-8	-5,013765E-8	-5,013619E-8	-5,013851E-8	-5,013700E-8	-5,013765E-8	-5,013576E-8	-5,013757E-8	-5,013759E-8	-5,013507E-8	-5,013735E-8	-5,013484E-8	-5,013720E-8	-5,013501E-8	-5,013787E-8	-5,013614E-8	-5,013506E-8	-5,013859E-8	-5,013624E-8	-5,013856E-8	-5,013507E-8	-5,013947E-8	-5,013601E-8	-5,013793E-8	-5,013743E-8	-5,013776E-8	-5,013604E-8	-5,013750E-8	-5,013792E-8	-5,013695E-8	-5,013682E-8	-5,013575E-8	-5,013855E-8	-5,013484E-8	-5,013838E-8	-5,013481E-8	-5,013827E-8	-5,013555E-8	-5,013761E-8	-5,013816E-8	-5,013503E-8	-5,013721E-8	-5,013507E-8	-5,013764E-8	-5,013412E-8	-5,013605E-8	-5,013537E-8	-5,013483E-8	-5,013572E-8	-5,013641E-8	-5,013527E-8	-5,013499E-8	-5,013694E-8	-5,013645E-8
-5,013698E-8	-5,013814E-8	-5,013725E-8	-5,013877E-8	-5,013631E-8	-5,013902E-8	-5,013830E-8	-5,013900E-8	-5,013673E-8	-5,013934E-8	-5,013776E-8	-5,013899E-8	-5,013774E-8	-5,013933E-8	-5,013746E-8	-5,013792E-8	-5,013882E-8	-5,013795E-8	-5,013599E-8	-5,013571E-8	-5,013633E-8	-5,013390E-8	-5,013283E-8	-5,012969E-8	-5,012682E-8	-5,011936E-8	-5,011472E-8	-5,010446E-8	-5,009491E-8	-5,008305E-8	-5,007164E-8	-5,005947E-8	-5,004768E-8	-5,003635E-8	-5,002826E-8	-5,002200E-8	-5,001810E-8	-5,002164E-8	-5,002217E-8	-5,003371E-8	-5,004245E-8	-5,006425E-8	-5,007467E-8	-5,009220E-8	-5,010349E-8	-5,011256E-8	-5,011682E-8	-5,012227E-8	-5,012543E-8	-5,012652E-8	-5,012967E-8	-5,013120E-8	-5,013264E-8	-5,013107E-8	-5,013388E-8	-5,013409E-8	-5,013477E-8	-5,013490E-8	-5,013592E-8	-5,013550E-8	-5,013633E-8	-5,013732E-8	-5,013869E-8	-5,013592E-8	-5,013812E-8	-5,013762E-8	-5,013881E-8	-5,013655E-8	-5,013777E-8	-5,013789E-8	-5,013599E-8	-5,013789E-8	-5,013667E-8	-5,013788E-8	-5,013411E-8	-5,013875E-8	-5,013576E-8	-5,013806E-8	-5,013466E-8	-5,013829E-8	-5,013626E-8	-5,013684E-8	-5,013811E-8	-5,013594E-8	-5,013787E-8	-5,013491E-8	-5,013989E-8	-5,013525E-8	-5,013761E-8	-5,013604E-8	-5,013747E-8	-5,013676E-8	-5,013698E-8	-5,013728E-8	-5,013609E-8	-5,013735E-8	-5,013760E-8	-5,013852E-8	-5,013633E-8	-5,013850E-8	-5,013822E-8	-5,013881E-8	-5,013809E-8	-5,013784E-8	-5,013837E-8	-5,013552E-8	-5,013885E-8	-5,013587E-8	-5,013737E-8	-5,013400E-8	-5,013834E-8	-5,013628E-8	-5,013579E-8	-5,013698E-8	-5,013587E-8	-5,013745E-8	-5,013502E-8	-5,013904E-8	-5,013469E-8	-5,013656E-8	-5,013501E-8	-5,013793E-8	-5,013537E-8	-5,013554E-8	-5,013611E-8	-5,013552E-8	-5,013628E-8	-5,013525E-8
-5,014114E-8	-5,013725E-8	-5,013873E-8	-5,013705E-8	-5,013860E-8	-5,013854E-8	-5,013583E-8	-5,013916E-8	-5,013512E-8	-5,013814E-8	-5,013581E-8	-5,013893E-8	-5,013526E-8	-5,013789E-8	-5,013733E-8	-5,013844E-8	-5,013769E-8	-5,013692E-8	-5,013858E-8	-5,013484E-8	-5,013848E-8	-5,013300E-8	-5,013566E-8	-5,012816E-8	-5,012936E-8	-5,012228E-8	-5,011679E-8	-5,010858E-8	-5,009929E-8	-5,009055E-8	-5,007866E-8	-5,006804E-8	-5,005502E-8	-5,004413E-8	-5,003308E-8	-5,002666E-8	-5,002040E-8	-5,001775E-8	-5,002171E-8	-5,002810E-8	-5,003772E-8	-5,004945E-8	-5,006810E-8	-5,007941E-8	-5,009337E-8	-5,010548E-8	-5,011363E-8	-5,011669E-8	-5,012085E-8	-5,012671E-8	-5,012746E-8	-5,013054E-8	-5,013134E-8	-5,013316E-8	-5,013363E-8	-5,013346E-8	-5,013717E-8	-5,013269E-8	-5,013696E-8	-5,013361E-8	-5,013883E-8	-5,013455E-8	-5,013685E-8	-5,013712E-8	-5,013635E-8	-5,013840E-8	-5,013644E-8	-5,013975E-8	-5,013483E-8	-5,013985E-8	-5,013683E-8	-5,013952E-8	-5,013520E-8	-5,013885E-8	-5,013703E-8	-5,013657E-8	-5,013785E-8	-5,013549E-8	-5,013740E-8	-5,013352E-8	-5,013940E-8	-5,013503E-8	-5,013656E-8	-5,013618E-8	-5,013720E-8	-5,013818E-8	-5,013596E-8	-5,013928E-8	-5,013618E-8	-5,013834E-8	-5,013770E-8	-5,013849E-8	-5,013752E-8	-5,013606E-8	-5,013907E-8	-5,013661E-8	-5,013860E-8	-5,013567E-8	-5,013959E-8	-5,013657E-8	-5,013892E-8	-5,013910E-8	-5,013780E-8	-5,013872E-8	-5,013599E-8	-5,014128E-8	-5,013407E-8	-5,013961E-8	-5,013439E-8	-5,013934E-8	-5,013440E-8	-5,013830E-8	-5,013601E-8	-5,013452E-8	-5,013664E-8	-5,013543E-8	-5,013754E-8	-5,013265E-8	-5,013840E-8	-5,013382E-8	-5,013777E-8	-5,013457E-8	-5,013759E-8	-5,013521E-8	-5,013530E-8	-5,013781E-8	-5,013511E-8	-5,013693E-8
-5,013945E-8	-5,013728E-8	-5,013879E-8	-5,013730E-8	-5,013808E-8	-5,013900E-8	-5,013601E-8	-5,013803E-8	-5,013611E-8	-5,013932E-8	-5,013476E-8	-5,013786E-8	-5,013584E-8	-5,013673E-8	-5,013780E-8	-5,013536E-8	-5,013995E-8	-5,013280E-8	-5,014040E-8	-5,013418E-8	-5,013892E-8	-5,013302E-8	-5,013520E-8	-5,013273E-8	-5,012841E-8	-5,012663E-8	-5,011822E-8	-5,011456E-8	-5,010365E-8	-5,009768E-8	-5,008635E-8	-5,007572E-8	-5,006423E-8	-5,005222E-8	-5,004076E-8	-5,003047E-8	-5,002366E-8	-5,001801E-8	-5,002304E-8	-5,002089E-8	-5,003963E-8	-5,003928E-8	-5,005944E-8	-5,007292E-8	-5,008443E-8	-5,010117E-8	-5,010167E-8	-5,011886E-8	-5,011255E-8	-5,012595E-8	-5,012241E-8	-5,012869E-8	-5,012902E-8	-5,012971E-8	-5,013615E-8	-5,013038E-8	-5,013771E-8	-5,013222E-8	-5,013946E-8	-5,013338E-8	-5,013902E-8	-5,013594E-8	-5,013672E-8	-5,013683E-8	-5,013603E-8	-5,013989E-8	-5,013219E-8	-5,014050E-8	-5,013306E-8	-5,014105E-8	-5,013300E-8	-5,013990E-8	-5,013572E-8	-5,013669E-8	-5,013920E-8	-5,013611E-8	-5,013935E-8	-5,013301E-8	-5,014095E-8	-5,013413E-8	-5,013861E-8	-5,013446E-8	-5,013743E-8	-5,013599E-8	-5,013585E-8	-5,013905E-8	-5,013456E-8	-5,013935E-8	-5,013478E-8	-5,014162E-8	-5,013550E-8	-5,013982E-8	-5,013744E-8	-5,013835E-8	-5,013904E-8	-5,013670E-8	-5,014106E-8	-5,013405E-8	-5,014110E-8	-5,013607E-8	-5,014050E-8	-5,013577E-8	-5,013829E-8	-5,013904E-8	-5,013552E-8	-5,013975E-8	-5,013492E-8	-5,013924E-8	-5,013393E-8	-5,014011E-8	-5,013630E-8	-5,013653E-8	-5,013613E-8	-5,013613E-8	-5,013729E-8	-5,013340E-8	-5,013799E-8	-5,013292E-8	-5,013715E-8	-5,013342E-8	-5,013826E-8	-5,013363E-8	-5,013572E-8	-5,013657E-8	-5,013579E-8	-5,013792E-8	-5,013365E-8	-5,014031E-8
-5,013895E-8	-5,013532E-8	-5,013732E-8	-5,013828E-8	-5,013560E-8	-5,013749E-8	-5,013565E-8	-5,013846E-8	-5,013480E-8	-5,013913E-8	-5,013513E-8	-5,013723E-8	-5,013643E-8	-5,013698E-8	-5,013831E-8	-5,013391E-8	-5,013878E-8	-5,013375E-8	-5,013823E-8	-5,013385E-8	-5,013670E-8	-5,013417E-8	-5,013357E-8	-5,013391E-8	-5,013008E-8	-5,012839E-8	-5,012103E-8	-5,011946E-8	-5,010927E-8	-5,010316E-8	-5,009204E-8	-5,008333E-8	-5,007170E-8	-5,006059E-8	-5,004883E-8	-5,003714E-8	-5,002878E-8	-5,002192E-8	-5,002325E-8	-5,001899E-8	-5,002808E-8	-5,003459E-8	-5,004688E-8	-5,006062E-8	-5,007643E-8	-5,009136E-8	-5,009990E-8	-5,011094E-8	-5,011648E-8	-5,011955E-8	-5,012253E-8	-5,012534E-8	-5,012883E-8	-5,012890E-8	-5,013177E-8	-5,013101E-8	-5,013383E-8	-5,013278E-8	-5,013638E-8	-5,013624E-8	-5,013567E-8	-5,013740E-8	-5,013632E-8	-5,014031E-8	-5,013426E-8	-5,014024E-8	-5,013485E-8	-5,013813E-8	-5,013564E-8	-5,013776E-8	-5,013595E-8	-5,013386E-8	-5,013879E-8	-5,013433E-8	-5,013884E-8	-5,013339E-8	-5,014034E-8	-5,013336E-8	-5,013943E-8	-5,013583E-8	-5,013823E-8	-5,013542E-8	-5,013707E-8	-5,013796E-8	-5,013544E-8	-5,013767E-8	-5,013438E-8	-5,013868E-8	-5,013452E-8	-5,013857E-8	-5,013580E-8	-5,013754E-8	-5,013674E-8	-5,013791E-8	-5,013943E-8	-5,013700E-8	-5,013852E-8	-5,013916E-8	-5,013866E-8	-5,013938E-8	-5,013702E-8	-5,014013E-8	-5,013520E-8	-5,013976E-8	-5,013663E-8	-5,013668E-8	-5,013553E-8	-5,013683E-8	-5,013796E-8	-5,013499E-8	-5,013857E-8	-5,013542E-8	-5,013833E-8	-5,013445E-8	-5,014016E-8	-5,013329E-8	-5,013791E-8	-5,013436E-8	-5,013770E-8	-5,013512E-8	-5,013422E-8	-5,013719E-8	-5,013260E-8	-5,013900E-8	-5,013245E-8	-5,013979E-8	-5,013306E-8	-5,013885E-8
-5,013873E-8	-5,013704E-8	-5,013670E-8	-5,013626E-8	-5,013570E-8	-5,013673E-8	-5,013371E-8	-5,013780E-8	-5,013543E-8	-5,013665E-8	-5,013467E-8	-5,013841E-8	-5,013539E-8	-5,013801E-8	-5,013487E-8	-5,013837E-8	-5,013475E-8	-5,013741E-8	-5,013598E-8	-5,013596E-8	-5,013445E-8	-5,013384E-8	-5,013583E-8	-5,013090E-8	-5,013227E-8	-5,012762E-8	-5,012683E-8	-5,012001E-8	-5,011655E-8	-5,010676E-8	-5,009935E-8	-5,008902E-8	-5,007991E-8	-5,006779E-8	-5,005592E-8	-5,004532E-8	-5,003585E-8	-5,002832E-8	-5,002283E-8	-5,002160E-8	-5,001986E-8	-5,002668E-8	-5,003395E-8	-5,004956E-8	-5,005869E-8	-5,007872E-8	-5,009219E-8	-5,010606E-8	-5,010988E-8	-5,011942E-8	-5,011918E-8	-5,012637E-8	-5,012580E-8	-5,013148E-8	-5,012870E-8	-5,013113E-8	-5,013225E-8	-5,013367E-8	-5,013415E-8	-5,013308E-8	-5,013722E-8	-5,013373E-8	-5,013821E-8	-5,013533E-8	-5,013930E-8	-5,013399E-8	-5,013942E-8	-5,013635E-8	-5,013828E-8	-5,013528E-8	-5,013743E-8	-5,013696E-8	-5,013472E-8	-5,013879E-8	-5,013408E-8	-5,013764E-8	-5,013361E-8	-5,013903E-8	-5,013493E-8	-5,013619E-8	-5,013574E-8	-5,013674E-8	-5,013660E-8	-5,013645E-8	-5,013715E-8	-5,013672E-8	-5,013639E-8	-5,013784E-8	-5,013743E-8	-5,013653E-8	-5,013593E-8	-5,013759E-8	-5,013739E-8	-5,013673E-8	-5,013678E-8	-5,013806E-8	-5,013692E-8	-5,013769E-8	-5,013982E-8	-5,013655E-8	-5,013917E-8	-5,013570E-8	-5,014159E-8	-5,013428E-8	-5,013952E-8	-5,013541E-8	-5,013814E-8	-5,013598E-8	-5,013734E-8	-5,013723E-8	-5,013462E-8	-5,013815E-8	-5,013562E-8	-5,013857E-8	-5,013405E-8	-5,013858E-8	-5,013499E-8	-5,013802E-8	-5,013553E-8	-5,013726E-8	-5,013535E-8	-5,013576E-8	-5,013671E-8	-5,013631E-8	-5,013601E-8	-5,013500E-8	-5,013809E-8	-5,013623E-8
-5,013788E-8	-5,013691E-8	-5,013904E-8	-5,013641E-8	-5,013655E-8	-5,013793E-8	-5,013670E-8	-5,013734E-8	-5,013467E-8	-5,013790E-8	-5,013353E-8	-5,013792E-8	-5,013423E-8	-5,013712E-8	-5,013437E-8	-5,013610E-8	-5,013752E-8	-5,013508E-8	-5,013733E-8	-5,013404E-8	-5,013812E-8	-5,013342E-8	-5,013543E-8	-5,013303E-8	-5,013150E-8	-5,012974E-8	-5,012713E-8	-5,012520E-8	-5,011712E-8	-5,011355E-8	-5,010459E-8	-5,009770E-8	-5,008693E-8	-5,007655E-8	-5,006546E-8	-5,005438E-8	-5,004469E-8	-5,003441E-8	-5,002629E-8	-5,001954E-8	-5,002011E-8	-5,002005E-8	-5,002590E-8	-5,003685E-8	-5,004763E-8	-5,006622E-8	-5,007708E-8	-5,009883E-8	-5,010207E-8	-5,011382E-8	-5,011631E-8	-5,012375E-8	-5,012589E-8	-5,012607E-8	-5,013192E-8	-5,012843E-8	-5,013506E-8	-5,012994E-8	-5,013758E-8	-5,013061E-8	-5,013712E-8	-5,013400E-8	-5,013784E-8	-5,013401E-8	-5,013582E-8	-5,013805E-8	-5,013476E-8	-5,013884E-8	-5,013441E-8	-5,013964E-8	-5,013318E-8	-5,013996E-8	-5,013588E-8	-5,013668E-8	-5,013601E-8	-5,013645E-8	-5,013777E-8	-5,013431E-8	-5,013793E-8	-5,013447E-8	-5,013668E-8	-5,013531E-8	-5,013727E-8	-5,013559E-8	-5,013571E-8	-5,013761E-8	-5,013695E-8	-5,013816E-8	-5,013592E-8	-5,013842E-8	-5,013616E-8	-5,013741E-8	-5,013769E-8	-5,013644E-8	-5,013717E-8	-5,013521E-8	-5,013942E-8	-5,013566E-8	-5,013719E-8	-5,013675E-8	-5,013712E-8	-5,013810E-8	-5,013502E-8	-5,014012E-8	-5,013380E-8	-5,013907E-8	-5,013532E-8	-5,014015E-8	-5,013367E-8	-5,013817E-8	-5,013616E-8	-5,013731E-8	-5,013594E-8	-5,013572E-8	-5,013716E-8	-5,013321E-8	-5,013876E-8	-5,013427E-8	-5,013775E-8	-5,013312E-8	-5,013858E-8	-5,013488E-8	-5,013752E-8	-5,013597E-8	-5,013645E-8	-5,013779E-8	-5,013592E-8	-5,013953E-8
-5,013904E-8	-5,013562E-8	-5,013742E-8	-5,013674E-8	-5,013789E-8	-5,013702E-8	-5,013812E-8	-5,013693E-8	-5,013681E-8	-5,013645E-8	-5,013673E-8	-5,013746E-8	-5,013345E-8	-5,013757E-8	-5,013348E-8	-5,013764E-8	-5,013397E-8	-5,013611E-8	-5,013622E-8	-5,013352E-8	-5,013790E-8	-5,013379E-8	-5,013666E-8	-5,013153E-8	-5,013487E-8	-5,013130E-8	-5,012958E-8	-5,012612E-8	-5,012314E-8	-5,011713E-8	-5,011102E-8	-5,010400E-8	-5,009415E-8	-5,008469E-8	-5,007403E-8	-5,006389E-8	-5,005188E-8	-5,003978E-8	-5,002959E-8	-5,002174E-8	-5,001820E-8	-5,001717E-8	-5,002397E-8	-5,002667E-8	-5,004303E-8	-5,005598E-8	-5,007029E-8	-5,008659E-8	-5,009411E-8	-5,011048E-8	-5,011036E-8	-5,012086E-8	-5,012064E-8	-5,012573E-8	-5,012631E-8	-5,012954E-8	-5,013272E-8	-5,013071E-8	-5,013380E-8	-5,013379E-8	-5,013663E-8	-5,013417E-8	-5,013694E-8	-5,013546E-8	-5,013580E-8	-5,013615E-8	-5,013679E-8	-5,013575E-8	-5,013434E-8	-5,013779E-8	-5,013528E-8	-5,013769E-8	-5,013501E-8	-5,013823E-8	-5,013586E-8	-5,013692E-8	-5,013889E-8	-5,013488E-8	-5,013844E-8	-5,013398E-8	-5,013937E-8	-5,013383E-8	-5,013677E-8	-5,013516E-8	-5,013547E-8	-5,013713E-8	-5,013455E-8	-5,013873E-8	-5,013336E-8	-5,013864E-8	-5,013488E-8	-5,013956E-8	-5,013441E-8	-5,013785E-8	-5,013701E-8	-5,013703E-8	-5,013729E-8	-5,013516E-8	-5,013877E-8	-5,013214E-8	-5,013943E-8	-5,013368E-8	-5,013774E-8	-5,013288E-8	-5,013785E-8	-5,013599E-8	-5,013577E-8	-5,013751E-8	-5,013561E-8	-5,013795E-8	-5,013509E-8	-5,013968E-8	-5,013442E-8	-5,013685E-8	-5,013555E-8	-5,013623E-8	-5,013560E-8	-5,013401E-8	-5,013573E-8	-5,013390E-8	-5,013533E-8	-5,013541E-8	-5,013477E-8	-5,013623E-8	-5,013429E-8	-5,013940E-8	-5,013544E-8	-5,013931E-8
-5,013779E-8	-5,013533E-8	-5,013745E-8	-5,013514E-8	-5,013791E-8	-5,013774E-8	-5,013534E-8	-5,013899E-8	-5,013459E-8	-5,014096E-8	-5,013308E-8	-5,014013E-8	-5,013350E-8	-5,013783E-8	-5,013493E-8	-5,013646E-8	-5,013635E-8	-5,013283E-8	-5,013758E-8	-5,013259E-8	-5,013772E-8	-5,013027E-8	-5,013768E-8	-5,013040E-8	-5,013496E-8	-5,013096E-8	-5,013144E-8	-5,012739E-8	-5,012484E-8	-5,012307E-8	-5,011459E-8	-5,010987E-8	-5,009968E-8	-5,009251E-8	-5,008131E-8	-5,007140E-8	-5,005905E-8	-5,004674E-8	-5,003517E-8	-5,002608E-8	-5,002000E-8	-5,001454E-8	-5,001972E-8	-5,002307E-8	-5,003426E-8	-5,004609E-8	-5,006015E-8	-5,007802E-8	-5,008624E-8	-5,010403E-8	-5,010828E-8	-5,011685E-8	-5,011717E-8	-5,012283E-8	-5,012701E-8	-5,012476E-8	-5,013213E-8	-5,012687E-8	-5,013616E-8	-5,012766E-8	-5,013957E-8	-5,013077E-8	-5,013722E-8	-5,013456E-8	-5,013730E-8	-5,013788E-8	-5,013236E-8	-5,014139E-8	-5,013081E-8	-5,014111E-8	-5,013148E-8	-5,014078E-8	-5,013113E-8	-5,013795E-8	-5,013568E-8	-5,013619E-8	-5,013666E-8	-5,013452E-8	-5,013941E-8	-5,013311E-8	-5,014045E-8	-5,013314E-8	-5,013916E-8	-5,013340E-8	-5,013849E-8	-5,013631E-8	-5,013501E-8	-5,013734E-8	-5,013374E-8	-5,013941E-8	-5,013278E-8	-5,013799E-8	-5,013527E-8	-5,013564E-8	-5,013769E-8	-5,013560E-8	-5,013862E-8	-5,013258E-8	-5,013868E-8	-5,013473E-8	-5,013665E-8	-5,013446E-8	-5,013600E-8	-5,013625E-8	-5,013281E-8	-5,013959E-8	-5,013164E-8	-5,013838E-8	-5,013132E-8	-5,014061E-8	-5,013209E-8	-5,013791E-8	-5,013489E-8	-5,013589E-8	-5,013731E-8	-5,013279E-8	-5,013973E-8	-5,012938E-8	-5,013972E-8	-5,013042E-8	-5,013915E-8	-5,013083E-8	-5,013601E-8	-5,013463E-8	-5,013453E-8	-5,013759E-8	-5,013347E-8	-5,013979E-8
-5,013961E-8	-5,013391E-8	-5,013979E-8	-5,013563E-8	-5,013893E-8	-5,013577E-8	-5,013813E-8	-5,013623E-8	-5,013746E-8	-5,013744E-8	-5,013626E-8	-5,013668E-8	-5,013507E-8	-5,013809E-8	-5,013515E-8	-5,013623E-8	-5,013518E-8	-5,013648E-8	-5,013557E-8	-5,013506E-8	-5,013636E-8	-5,013393E-8	-5,013359E-8	-5,013558E-8	-5,013292E-8	-5,013291E-8	-5,012934E-8	-5,013199E-8	-5,012597E-8	-5,012551E-8	-5,011938E-8	-5,011407E-8	-5,010604E-8	-5,009793E-8	-5,008881E-8	-5,007679E-8	-5,006557E-8	-5,005317E-8	-5,004242E-8	-5,003108E-8	-5,002445E-8	-5,001755E-8	-5,001831E-8	-5,001862E-8	-5,002670E-8	-5,003525E-8	-5,004444E-8	-5,006557E-8	-5,007550E-8	-5,009639E-8	-5,009976E-8	-5,011497E-8	-5,011537E-8	-5,012128E-8	-5,012416E-8	-5,012703E-8	-5,012821E-8	-5,012853E-8	-5,013305E-8	-5,013188E-8	-5,013190E-8	-5,013385E-8	-5,013473E-8	-5,013476E-8	-5,013524E-8	-5,013725E-8	-5,013495E-8	-5,013653E-8	-5,013682E-8	-5,013846E-8	-5,013520E-8	-5,013677E-8	-5,013697E-8	-5,013550E-8	-5,013735E-8	-5,013380E-8	-5,013851E-8	-5,013221E-8	-5,013938E-8	-5,013387E-8	-5,013789E-8	-5,013456E-8	-5,013635E-8	-5,013824E-8	-5,013473E-8	-5,013860E-8	-5,013430E-8	-5,013910E-8	-5,013354E-8	-5,013948E-8	-5,013425E-8	-5,013750E-8	-5,013422E-8	-5,013877E-8	-5,013563E-8	-5,013501E-8	-5,013660E-8	-5,013425E-8	-5,013594E-8	-5,013302E-8	-5,013745E-8	-5,013162E-8	-5,013618E-8	-5,013540E-8	-5,013642E-8	-5,013475E-8	-5,013514E-8	-5,013674E-8	-5,013419E-8	-5,013625E-8	-5,013491E-8	-5,013554E-8	-5,013439E-8	-5,013558E-8	-5,013607E-8	-5,013360E-8	-5,013503E-8	-5,013360E-8	-5,013626E-8	-5,013347E-8	-5,013511E-8	-5,013468E-8	-5,013448E-8	-5,013548E-8	-5,013543E-8	-5,013663E-8	-5,013341E-8	-5,013747E-8
-5,013823E-8	-5,013596E-8	-5,013851E-8	-5,013725E-8	-5,013867E-8	-5,013683E-8	-5,013769E-8	-5,013891E-8	-5,013666E-8	-5,013830E-8	-5,013434E-8	-5,013902E-8	-5,013410E-8	-5,013691E-8	-5,013552E-8	-5,013444E-8	-5,013589E-8	-5,013382E-8	-5,013839E-8	-5,013303E-8	-5,013584E-8	-5,013550E-8	-5,013541E-8	-5,013478E-8	-5,013302E-8	-5,013476E-8	-5,013040E-8	-5,013203E-8	-5,012946E-8	-5,012631E-8	-5,012224E-8	-5,011808E-8	-5,011198E-8	-5,010355E-8	-5,009435E-8	-5,008418E-8	-5,007334E-8	-5,006187E-8	-5,005051E-8	-5,003882E-8	-5,003056E-8	-5,002229E-8	-5,002065E-8	-5,001815E-8	-5,001852E-8	-5,002867E-8	-5,003268E-8	-5,005408E-8	-5,006046E-8	-5,008550E-8	-5,009297E-8	-5,010615E-8	-5,011444E-8	-5,011838E-8	-5,012290E-8	-5,012424E-8	-5,012994E-8	-5,012926E-8	-5,013117E-8	-5,013167E-8	-5,013374E-8	-5,013156E-8	-5,013531E-8	-5,013519E-8	-5,013424E-8	-5,013514E-8	-5,013489E-8	-5,013811E-8	-5,013419E-8	-5,013775E-8	-5,013593E-8	-5,013656E-8	-5,013747E-8	-5,013663E-8	-5,013871E-8	-5,013447E-8	-5,013820E-8	-5,013609E-8	-5,013752E-8	-5,013531E-8	-5,013614E-8	-5,013665E-8	-5,013522E-8	-5,013711E-8	-5,013568E-8	-5,013695E-8	-5,013457E-8	-5,013880E-8	-5,013557E-8	-5,013750E-8	-5,013509E-8	-5,013868E-8	-5,013659E-8	-5,013650E-8	-5,013898E-8	-5,013431E-8	-5,013795E-8	-5,013323E-8	-5,013776E-8	-5,013136E-8	-5,013411E-8	-5,013372E-8	-5,013340E-8	-5,013533E-8	-5,013303E-8	-5,013694E-8	-5,013304E-8	-5,013671E-8	-5,013591E-8	-5,013530E-8	-5,013536E-8	-5,013468E-8	-5,013676E-8	-5,013450E-8	-5,013427E-8	-5,013438E-8	-5,013379E-8	-5,013331E-8	-5,013437E-8	-5,013396E-8	-5,013343E-8	-5,013409E-8	-5,013520E-8	-5,013651E-8	-5,013286E-8	-5,013720E-8	-5,013383E-8	-5,013746E-8
-5,013542E-8	-5,013758E-8	-5,013717E-8	-5,013725E-8	-5,013665E-8	-5,013889E-8	-5,013736E-8	-5,013867E-8	-5,013753E-8	-5,013823E-8	-5,013700E-8	-5,013695E-8	-5,013889E-8	-5,013478E-8	-5,013699E-8	-5,013405E-8	-5,013777E-8	-5,013295E-8	-5,013511E-8	-5,013476E-8	-5,013347E-8	-5,013598E-8	-5,013372E-8	-5,013678E-8	-5,013158E-8	-5,013561E-8	-5,013331E-8	-5,013347E-8	-5,013024E-8	-5,012940E-8	-5,012561E-8	-5,012162E-8	-5,011674E-8	-5,010873E-8	-5,010061E-8	-5,009100E-8	-5,008216E-8	-5,007075E-8	-5,005895E-8	-5,004780E-8	-5,003728E-8	-5,002834E-8	-5,002061E-8	-5,001777E-8	-5,001589E-8	-5,002169E-8	-5,002832E-8	-5,004402E-8	-5,005613E-8	-5,006904E-8	-5,009043E-8	-5,009794E-8	-5,011059E-8	-5,011132E-8	-5,012108E-8	-5,012084E-8	-5,012648E-8	-5,012852E-8	-5,012955E-8	-5,013047E-8	-5,013159E-8	-5,013547E-8	-5,013234E-8	-5,013600E-8	-5,013409E-8	-5,013636E-8	-5,013499E-8	-5,013708E-8	-5,013653E-8	-5,013477E-8	-5,013736E-8	-5,013539E-8	-5,013885E-8	-5,013366E-8	-5,013877E-8	-5,013553E-8	-5,013721E-8	-5,013747E-8	-5,013558E-8	-5,013876E-8	-5,013349E-8	-5,013964E-8	-5,013523E-8	-5,013734E-8	-5,013448E-8	-5,013666E-8	-5,013705E-8	-5,013436E-8	-5,013801E-8	-5,013439E-8	-5,013841E-8	-5,013429E-8	-5,014135E-8	-5,013462E-8	-5,013964E-8	-5,013568E-8	-5,013900E-8	-5,013518E-8	-5,013409E-8	-5,013580E-8	-5,012988E-8	-5,013702E-8	-5,012912E-8	-5,013814E-8	-5,012886E-8	-5,013768E-8	-5,013335E-8	-5,013627E-8	-5,013492E-8	-5,013440E-8	-5,013672E-8	-5,013380E-8	-5,013730E-8	-5,013354E-8	-5,013632E-8	-5,013262E-8	-5,013633E-8	-5,013411E-8	-5,013404E-8	-5,013375E-8	-5,013450E-8	-5,013523E-8	-5,013293E-8	-5,013568E-8	-5,013315E-8	-5,013401E-8	-5,013449E-8	-5,013577E-8
-5,013850E-8	-5,013640E-8	-5,013612E-8	-5,013813E-8	-5,013498E-8	-5,013893E-8	-5,013524E-8	-5,013949E-8	-5,013470E-8	-5,013761E-8	-5,013865E-8	-5,013536E-8	-5,013854E-8	-5,013448E-8	-5,013936E-8	-5,013375E-8	-5,013770E-8	-5,013500E-8	-5,013494E-8	-5,013419E-8	-5,013516E-8	-5,013641E-8	-5,013193E-8	-5,013633E-8	-5,013225E-8	-5,013615E-8	-5,013183E-8	-5,013486E-8	-5,013101E-8	-5,013015E-8	-5,012917E-8	-5,012403E-8	-5,012086E-8	-5,011260E-8	-5,010789E-8	-5,009779E-8	-5,008947E-8	-5,007825E-8	-5,006798E-8	-5,005642E-8	-5,004526E-8	-5,003429E-8	-5,002363E-8	-5,001808E-8	-5,001343E-8	-5,002036E-8	-5,002082E-8	-5,003479E-8	-5,004742E-8	-5,006312E-8	-5,007906E-8	-5,009215E-8	-5,010770E-8	-5,010713E-8	-5,011899E-8	-5,011841E-8	-5,012684E-8	-5,012215E-8	-5,013030E-8	-5,012829E-8	-5,013129E-8	-5,013251E-8	-5,013235E-8	-5,013583E-8	-5,013150E-8	-5,013871E-8	-5,013444E-8	-5,013722E-8	-5,013561E-8	-5,013705E-8	-5,013788E-8	-5,013559E-8	-5,013812E-8	-5,013548E-8	-5,013716E-8	-5,013587E-8	-5,013777E-8	-5,013588E-8	-5,013598E-8	-5,013741E-8	-5,013697E-8	-5,013787E-8	-5,013576E-8	-5,013911E-8	-5,013485E-8	-5,013874E-8	-5,013608E-8	-5,013865E-8	-5,013510E-8	-5,013709E-8	-5,013886E-8	-5,013542E-8	-5,013922E-8	-5,013563E-8	-5,014038E-8	-5,013577E-8	-5,013904E-8	-5,013597E-8	-5,013490E-8	-5,013385E-8	-5,013437E-8	-5,013465E-8	-5,013219E-8	-5,013528E-8	-5,013374E-8	-5,013711E-8	-5,013365E-8	-5,013776E-8	-5,013357E-8	-5,013608E-8	-5,013414E-8	-5,013610E-8	-5,013365E-8	-5,013292E-8	-5,013533E-8	-5,013320E-8	-5,013557E-8	-5,013322E-8	-5,013610E-8	-5,013402E-8	-5,013545E-8	-5,013665E-8	-5,013450E-8	-5,013401E-8	-5,013417E-8	-5,013427E-8	-5,013329E-8	-5,013254E-8
-5,013879E-8	-5,013599E-8	-5,013826E-8	-5,013457E-8	-5,014019E-8	-5,013547E-8	-5,013822E-8	-5,013539E-8	-5,013859E-8	-5,013647E-8	-5,013613E-8	-5,013876E-8	-5,013420E-8	-5,013790E-8	-5,013442E-8	-5,013898E-8	-5,013343E-8	-5,013591E-8	-5,013515E-8	-5,013596E-8	-5,013490E-8	-5,013539E-8	-5,013518E-8	-5,013432E-8	-5,013457E-8	-5,013539E-8	-5,013323E-8	-5,013298E-8	-5,013214E-8	-5,013218E-8	-5,012954E-8	-5,012642E-8	-5,012365E-8	-5,011786E-8	-5,011294E-8	-5,010435E-8	-5,009571E-8	-5,008516E-8	-5,007492E-8	-5,006426E-8	-5,005170E-8	-5,003925E-8	-5,002926E-8	-5,002106E-8	-5,001675E-8	-5,001727E-8	-5,001842E-8	-5,002945E-8	-5,003145E-8	-5,005777E-8	-5,006284E-8	-5,008519E-8	-5,009342E-8	-5,010886E-8	-5,011251E-8	-5,011738E-8	-5,012305E-8	-5,012389E-8	-5,012763E-8	-5,012810E-8	-5,013312E-8	-5,012899E-8	-5,013402E-8	-5,013133E-8	-5,013683E-8	-5,013278E-8	-5,013640E-8	-5,013586E-8	-5,013584E-8	-5,013754E-8	-5,013683E-8	-5,013844E-8	-5,013585E-8	-5,013734E-8	-5,013854E-8	-5,013630E-8	-5,013736E-8	-5,013544E-8	-5,013760E-8	-5,013517E-8	-5,013722E-8	-5,013661E-8	-5,013574E-8	-5,013615E-8	-5,013757E-8	-5,013686E-8	-5,013607E-8	-5,013687E-8	-5,013727E-8	-5,013781E-8	-5,013679E-8	-5,013968E-8	-5,013604E-8	-5,013862E-8	-5,013768E-8	-5,013926E-8	-5,013703E-8	-5,013573E-8	-5,013705E-8	-5,013384E-8	-5,013529E-8	-5,013273E-8	-5,013515E-8	-5,013345E-8	-5,013612E-8	-5,013722E-8	-5,013670E-8	-5,013571E-8	-5,013688E-8	-5,013624E-8	-5,013551E-8	-5,013409E-8	-5,013447E-8	-5,013410E-8	-5,013230E-8	-5,013573E-8	-5,013253E-8	-5,013458E-8	-5,013314E-8	-5,013692E-8	-5,013520E-8	-5,013515E-8	-5,013566E-8	-5,013526E-8	-5,013362E-8	-5,013472E-8	-5,013235E-8	-5,013362E-8
-5,013533E-8	-5,013673E-8	-5,013699E-8	-5,013739E-8	-5,013706E-8	-5,013678E-8	-5,013811E-8	-5,013588E-8	-5,013819E-8	-5,013820E-8	-5,013660E-8	-5,013735E-8	-5,013598E-8	-5,013897E-8	-5,013447E-8	-5,013724E-8	-5,013436E-8	-5,013625E-8	-5,013405E-8	-5,013666E-8	-5,013471E-8	-5,013477E-8	-5,013507E-8	-5,013543E-8	-5,013628E-8	-5,013277E-8	-5,013672E-8	-5,013183E-8	-5,013539E-8	-5,013077E-8	-5,013246E-8	-5,012788E-8	-5,012517E-8	-5,012312E-8	-5,011632E-8	-5,011055E-8	-5,010056E-8	-5,009304E-8	-5,008212E-8	-5,007163E-8	-5,005878E-8	-5,004717E-8	-5,003552E-8	-5,002806E-8	-5,002186E-8	-5,001774E-8	-5,001808E-8	-5,002196E-8	-5,003169E-8	-5,003728E-8	-5,005525E-8	-5,007022E-8	-5,008472E-8	-5,009904E-8	-5,010780E-8	-5,011558E-8	-5,011617E-8	-5,012346E-8	-5,012621E-8	-5,012809E-8	-5,013003E-8	-5,012973E-8	-5,013358E-8	-5,013052E-8	-5,013604E-8	-5,013226E-8	-5,013630E-8	-5,013269E-8	-5,013860E-8	-5,013538E-8	-5,013650E-8	-5,013711E-8	-5,013696E-8	-5,013867E-8	-5,013532E-8	-5,014039E-8	-5,013418E-8	-5,013858E-8	-5,013578E-8	-5,013913E-8	-5,013540E-8	-5,013623E-8	-5,013835E-8	-5,013563E-8	-5,013842E-8	-5,013488E-8	-5,013926E-8	-5,013389E-8	-5,013952E-8	-5,013620E-8	-5,013875E-8	-5,013561E-8	-5,013873E-8	-5,013871E-8	-5,013822E-8	-5,013999E-8	-5,013834E-8	-5,014043E-8	-5,013686E-8	-5,013939E-8	-5,013527E-8	-5,013553E-8	-5,013501E-8	-5,013599E-8	-5,013764E-8	-5,013479E-8	-5,013918E-8	-5,013555E-8	-5,013747E-8	-5,013580E-8	-5,013617E-8	-5,013430E-8	-5,013289E-8	-5,013590E-8	-5,013293E-8	-5,013394E-8	-5,013232E-8	-5,013609E-8	-5,013269E-8	-5,013620E-8	-5,013456E-8	-5,013593E-8	-5,013347E-8	-5,013515E-8	-5,013494E-8	-5,013131E-8	-5,013341E-8	-5,013074E-8
-5,013457E-8	-5,013690E-8	-5,013520E-8	-5,013682E-8	-5,013645E-8	-5,013424E-8	-5,013754E-8	-5,013594E-8	-5,013881E-8	-5,013413E-8	-5,014035E-8	-5,013476E-8	-5,013873E-8	-5,013682E-8	-5,013655E-8	-5,013667E-8	-5,013342E-8	-5,013833E-8	-5,013324E-8	-5,013608E-8	-5,013361E-8	-5,013547E-8	-5,013548E-8	-5,013399E-8	-5,013685E-8	-5,013321E-8	-5,013588E-8	-5,013354E-8	-5,013605E-8	-5,013239E-8	-5,013180E-8	-5,013103E-8	-5,012870E-8	-5,012523E-8	-5,011947E-8	-5,011571E-8	-5,010595E-8	-5,009964E-8	-5,008921E-8	-5,007909E-8	-5,006705E-8	-5,005586E-8	-5,004566E-8	-5,003472E-8	-5,002755E-8	-5,002015E-8	-5,002054E-8	-5,001578E-8	-5,002744E-8	-5,002925E-8	-5,004337E-8	-5,005839E-8	-5,007480E-8	-5,009172E-8	-5,009749E-8	-5,011192E-8	-5,011167E-8	-5,012230E-8	-5,012011E-8	-5,012950E-8	-5,012525E-8	-5,013149E-8	-5,013020E-8	-5,013420E-8	-5,013275E-8	-5,013277E-8	-5,013711E-8	-5,013431E-8	-5,013768E-8	-5,013522E-8	-5,013792E-8	-5,013564E-8	-5,013680E-8	-5,013893E-8	-5,013563E-8	-5,013689E-8	-5,013642E-8	-5,013858E-8	-5,013622E-8	-5,013721E-8	-5,013804E-8	-5,013658E-8	-5,013819E-8	-5,013750E-8	-5,013921E-8	-5,013469E-8	-5,013970E-8	-5,013565E-8	-5,013982E-8	-5,013473E-8	-5,013904E-8	-5,013685E-8	-5,013659E-8	-5,014066E-8	-5,013626E-8	-5,014390E-8	-5,013720E-8	-5,014676E-8	-5,014063E-8	-5,014272E-8	-5,013965E-8	-5,013895E-8	-5,013935E-8	-5,013595E-8	-5,014063E-8	-5,013633E-8	-5,013950E-8	-5,013612E-8	-5,014001E-8	-5,013356E-8	-5,013642E-8	-5,013353E-8	-5,013575E-8	-5,013276E-8	-5,013372E-8	-5,013533E-8	-5,013084E-8	-5,013671E-8	-5,013336E-8	-5,013641E-8	-5,013305E-8	-5,013522E-8	-5,013668E-8	-5,013229E-8	-5,013560E-8	-5,013145E-8	-5,013400E-8	-5,013171E-8
-5,013678E-8	-5,013606E-8	-5,013802E-8	-5,013344E-8	-5,013826E-8	-5,013384E-8	-5,013809E-8	-5,013460E-8	-5,013811E-8	-5,013589E-8	-5,013589E-8	-5,013940E-8	-5,013539E-8	-5,013958E-8	-5,013307E-8	-5,014030E-8	-5,013340E-8	-5,013888E-8	-5,013324E-8	-5,013702E-8	-5,013396E-8	-5,013450E-8	-5,013727E-8	-5,013216E-8	-5,013688E-8	-5,013140E-8	-5,013837E-8	-5,013144E-8	-5,013555E-8	-5,013253E-8	-5,013312E-8	-5,013148E-8	-5,013017E-8	-5,012854E-8	-5,012157E-8	-5,011888E-8	-5,011231E-8	-5,010529E-8	-5,009552E-8	-5,008642E-8	-5,007592E-8	-5,006549E-8	-5,005442E-8	-5,004333E-8	-5,003291E-8	-5,002367E-8	-5,001968E-8	-5,001598E-8	-5,001693E-8	-5,002497E-8	-5,003187E-8	-5,005512E-8	-5,005967E-8	-5,008813E-8	-5,009080E-8	-5,010705E-8	-5,011000E-8	-5,011826E-8	-5,012101E-8	-5,012097E-8	-5,012934E-8	-5,012560E-8	-5,013332E-8	-5,012683E-8	-5,013659E-8	-5,012899E-8	-5,013658E-8	-5,013451E-8	-5,013596E-8	-5,013634E-8	-5,013502E-8	-5,014092E-8	-5,013406E-8	-5,014038E-8	-5,013472E-8	-5,013985E-8	-5,013489E-8	-5,013862E-8	-5,013727E-8	-5,013524E-8	-5,013873E-8	-5,013605E-8	-5,014070E-8	-5,013461E-8	-5,014056E-8	-5,013651E-8	-5,013952E-8	-5,013815E-8	-5,013793E-8	-5,013980E-8	-5,013466E-8	-5,014216E-8	-5,013549E-8	-5,014280E-8	-5,013721E-8	-5,014603E-8	-5,014504E-8	-5,014722E-8	-5,015094E-8	-5,014609E-8	-5,014857E-8	-5,014081E-8	-5,014653E-8	-5,013747E-8	-5,014355E-8	-5,013867E-8	-5,014211E-8	-5,013809E-8	-5,013619E-8	-5,013817E-8	-5,013164E-8	-5,013771E-8	-5,013059E-8	-5,013765E-8	-5,012917E-8	-5,013581E-8	-5,013339E-8	-5,013456E-8	-5,013496E-8	-5,013310E-8	-5,013774E-8	-5,013234E-8	-5,013897E-8	-5,013315E-8	-5,013693E-8	-5,013320E-8	-5,013538E-8	-5,013553E-8
-5,013888E-8	-5,013290E-8	-5,014000E-8	-5,013321E-8	-5,013877E-8	-5,013467E-8	-5,013854E-8	-5,013604E-8	-5,013459E-8	-5,013922E-8	-5,013366E-8	-5,014108E-8	-5,013164E-8	-5,014155E-8	-5,013200E-8	-5,013878E-8	-5,013568E-8	-5,013544E-8	-5,013671E-8	-5,013201E-8	-5,014089E-8	-5,013120E-8	-5,013885E-8	-5,013225E-8	-5,013816E-8	-5,013283E-8	-5,013583E-8	-5,013510E-8	-5,013241E-8	-5,013418E-8	-5,013166E-8	-5,013501E-8	-5,012723E-8	-5,013101E-8	-5,012455E-8	-5,012376E-8	-5,011633E-8	-5,011105E-8	-5,010312E-8	-5,009287E-8	-5,008506E-8	-5,007387E-8	-5,006272E-8	-5,005048E-8	-5,003964E-8	-5,002959E-8	-5,002066E-8	-5,001710E-8	-5,001322E-8	-5,002124E-8	-5,002243E-8	-5,004515E-8	-5,005142E-8	-5,007037E-8	-5,008543E-8	-5,009769E-8	-5,010871E-8	-5,010961E-8	-5,012265E-8	-5,011708E-8	-5,012853E-8	-5,012297E-8	-5,013333E-8	-5,012585E-8	-5,013304E-8	-5,013221E-8	-5,013306E-8	-5,013479E-8	-5,013211E-8	-5,013980E-8	-5,013183E-8	-5,014115E-8	-5,013431E-8	-5,013998E-8	-5,013479E-8	-5,013885E-8	-5,013862E-8	-5,013533E-8	-5,013850E-8	-5,013501E-8	-5,014037E-8	-5,013419E-8	-5,014041E-8	-5,013567E-8	-5,013876E-8	-5,013739E-8	-5,013953E-8	-5,013874E-8	-5,013640E-8	-5,014136E-8	-5,013720E-8	-5,014223E-8	-5,013739E-8	-5,014521E-8	-5,014218E-8	-5,014828E-8	-5,015246E-8	-5,015245E-8	-5,015805E-8	-5,015283E-8	-5,015632E-8	-5,014677E-8	-5,014769E-8	-5,014264E-8	-5,014484E-8	-5,014289E-8	-5,014110E-8	-5,014191E-8	-5,013484E-8	-5,013868E-8	-5,013312E-8	-5,013827E-8	-5,013018E-8	-5,013590E-8	-5,013145E-8	-5,013407E-8	-5,013244E-8	-5,013246E-8	-5,013492E-8	-5,012984E-8	-5,013800E-8	-5,013208E-8	-5,013874E-8	-5,013407E-8	-5,014067E-8	-5,013882E-8	-5,013830E-8	-5,013831E-8
-5,013728E-8	-5,013515E-8	-5,013614E-8	-5,013502E-8	-5,013796E-8	-5,013505E-8	-5,013677E-8	-5,013586E-8	-5,013730E-8	-5,013670E-8	-5,013785E-8	-5,013812E-8	-5,013663E-8	-5,013719E-8	-5,013822E-8	-5,013673E-8	-5,013644E-8	-5,013439E-8	-5,013741E-8	-5,013400E-8	-5,013652E-8	-5,013498E-8	-5,013550E-8	-5,013517E-8	-5,013516E-8	-5,013813E-8	-5,013280E-8	-5,013688E-8	-5,013291E-8	-5,013685E-8	-5,013149E-8	-5,013418E-8	-5,013111E-8	-5,012941E-8	-5,012832E-8	-5,012501E-8	-5,012125E-8	-5,011420E-8	-5,010946E-8	-5,010038E-8	-5,009186E-8	-5,008052E-8	-5,007020E-8	-5,005793E-8	-5,004631E-8	-5,003493E-8	-5,002551E-8	-5,001874E-8	-5,001544E-8	-5,001975E-8	-5,002047E-8	-5,003226E-8	-5,004130E-8	-5,005984E-8	-5,007025E-8	-5,008736E-8	-5,010093E-8	-5,010756E-8	-5,011395E-8	-5,011927E-8	-5,012421E-8	-5,012496E-8	-5,012804E-8	-5,013082E-8	-5,013046E-8	-5,013316E-8	-5,013139E-8	-5,013550E-8	-5,013130E-8	-5,013680E-8	-5,013553E-8	-5,013562E-8	-5,013672E-8	-5,013577E-8	-5,014009E-8	-5,013500E-8	-5,013998E-8	-5,013601E-8	-5,013846E-8	-5,013698E-8	-5,013893E-8	-5,013861E-8	-5,013619E-8	-5,013960E-8	-5,013774E-8	-5,013997E-8	-5,013663E-8	-5,013976E-8	-5,013804E-8	-5,013893E-8	-5,013998E-8	-5,013991E-8	-5,014204E-8	-5,014178E-8	-5,015122E-8	-5,014953E-8	-5,015795E-8	-5,015806E-8	-5,016517E-8	-5,016259E-8	-5,015943E-8	-5,015530E-8	-5,014869E-8	-5,014819E-8	-5,014441E-8	-5,014706E-8	-5,013939E-8	-5,014103E-8	-5,013650E-8	-5,013725E-8	-5,013473E-8	-5,013433E-8	-5,013568E-8	-5,013101E-8	-5,013670E-8	-5,013156E-8	-5,013574E-8	-5,013014E-8	-5,013436E-8	-5,013350E-8	-5,013237E-8	-5,013645E-8	-5,013389E-8	-5,014309E-8	-5,013771E-8	-5,014804E-8	-5,014178E-8	-5,014240E-8
-5,013665E-8	-5,013569E-8	-5,013499E-8	-5,013801E-8	-5,013253E-8	-5,014018E-8	-5,013159E-8	-5,013888E-8	-5,013419E-8	-5,013900E-8	-5,013556E-8	-5,013629E-8	-5,013894E-8	-5,013551E-8	-5,014009E-8	-5,013360E-8	-5,014087E-8	-5,013215E-8	-5,013991E-8	-5,013403E-8	-5,013777E-8	-5,013410E-8	-5,013481E-8	-5,013831E-8	-5,013248E-8	-5,013855E-8	-5,013244E-8	-5,013815E-8	-5,013231E-8	-5,013676E-8	-5,013404E-8	-5,013209E-8	-5,013404E-8	-5,013045E-8	-5,013250E-8	-5,012452E-8	-5,012693E-8	-5,011795E-8	-5,011553E-8	-5,010661E-8	-5,009873E-8	-5,008904E-8	-5,007783E-8	-5,006802E-8	-5,005522E-8	-5,004388E-8	-5,003233E-8	-5,002693E-8	-5,001893E-8	-5,001966E-8	-5,001916E-8	-5,002300E-8	-5,003578E-8	-5,003876E-8	-5,006845E-8	-5,006572E-8	-5,009425E-8	-5,009654E-8	-5,011261E-8	-5,011265E-8	-5,011830E-8	-5,012563E-8	-5,012202E-8	-5,013267E-8	-5,012684E-8	-5,013668E-8	-5,012759E-8	-5,013728E-8	-5,013305E-8	-5,013604E-8	-5,013537E-8	-5,013460E-8	-5,013877E-8	-5,013285E-8	-5,014157E-8	-5,013317E-8	-5,013969E-8	-5,013421E-8	-5,013950E-8	-5,013709E-8	-5,013600E-8	-5,013933E-8	-5,013549E-8	-5,014133E-8	-5,013501E-8	-5,014279E-8	-5,013462E-8	-5,014122E-8	-5,013709E-8	-5,014148E-8	-5,013828E-8	-5,013922E-8	-5,014403E-8	-5,014142E-8	-5,015178E-8	-5,014696E-8	-5,016219E-8	-5,015424E-8	-5,016732E-8	-5,016368E-8	-5,016217E-8	-5,015737E-8	-5,015201E-8	-5,015176E-8	-5,014443E-8	-5,014562E-8	-5,013950E-8	-5,013874E-8	-5,013590E-8	-5,013573E-8	-5,013552E-8	-5,013211E-8	-5,013591E-8	-5,013328E-8	-5,013554E-8	-5,013210E-8	-5,013437E-8	-5,013296E-8	-5,013261E-8	-5,013414E-8	-5,013310E-8	-5,013615E-8	-5,013604E-8	-5,014530E-8	-5,014539E-8	-5,015081E-8	-5,014874E-8	-5,014769E-8
-5,013653E-8	-5,013474E-8	-5,013624E-8	-5,013672E-8	-5,013445E-8	-5,013611E-8	-5,013419E-8	-5,013818E-8	-5,013339E-8	-5,013761E-8	-5,013545E-8	-5,013592E-8	-5,013744E-8	-5,013593E-8	-5,013938E-8	-5,013286E-8	-5,013980E-8	-5,013429E-8	-5,013914E-8	-5,013299E-8	-5,013795E-8	-5,013473E-8	-5,013543E-8	-5,013656E-8	-5,013485E-8	-5,013626E-8	-5,013286E-8	-5,013757E-8	-5,013374E-8	-5,013489E-8	-5,013297E-8	-5,013453E-8	-5,013279E-8	-5,013197E-8	-5,013218E-8	-5,012819E-8	-5,012740E-8	-5,012305E-8	-5,011961E-8	-5,011152E-8	-5,010431E-8	-5,009613E-8	-5,008590E-8	-5,007611E-8	-5,006372E-8	-5,005321E-8	-5,004137E-8	-5,003360E-8	-5,002461E-8	-5,001975E-8	-5,001652E-8	-5,001861E-8	-5,002854E-8	-5,003167E-8	-5,005258E-8	-5,006189E-8	-5,008489E-8	-5,008955E-8	-5,010801E-8	-5,010937E-8	-5,011623E-8	-5,011985E-8	-5,012504E-8	-5,012831E-8	-5,012541E-8	-5,013308E-8	-5,012824E-8	-5,013592E-8	-5,013013E-8	-5,013801E-8	-5,013257E-8	-5,013636E-8	-5,013721E-8	-5,013683E-8	-5,013787E-8	-5,013506E-8	-5,013925E-8	-5,013579E-8	-5,013783E-8	-5,013651E-8	-5,013740E-8	-5,013611E-8	-5,013776E-8	-5,013838E-8	-5,013750E-8	-5,013738E-8	-5,013877E-8	-5,013936E-8	-5,013878E-8	-5,013908E-8	-5,014082E-8	-5,013902E-8	-5,014316E-8	-5,014300E-8	-5,014985E-8	-5,014667E-8	-5,015625E-8	-5,015653E-8	-5,016112E-8	-5,016114E-8	-5,016003E-8	-5,015957E-8	-5,015179E-8	-5,015219E-8	-5,014343E-8	-5,014340E-8	-5,013607E-8	-5,013866E-8	-5,013436E-8	-5,013348E-8	-5,013514E-8	-5,013348E-8	-5,013640E-8	-5,013234E-8	-5,013709E-8	-5,013155E-8	-5,013517E-8	-5,013210E-8	-5,013524E-8	-5,013170E-8	-5,013356E-8	-5,013654E-8	-5,013846E-8	-5,014545E-8	-5,014732E-8	-5,015586E-8	-5,015119E-8	-5,015110E-8
-5,013661E-8	-5,013581E-8	-5,013596E-8	-5,013518E-8	-5,013566E-8	-5,013604E-8	-5,013441E-8	-5,013771E-8	-5,013438E-8	-5,013686E-8	-5,013436E-8	-5,013813E-8	-5,013672E-8	-5,013591E-8	-5,013775E-8	-5,013618E-8	-5,013833E-8	-5,013564E-8	-5,013791E-8	-5,013600E-8	-5,013533E-8	-5,013750E-8	-5,013574E-8	-5,013690E-8	-5,013332E-8	-5,013839E-8	-5,013451E-8	-5,013602E-8	-5,013443E-8	-5,013538E-8	-5,013328E-8	-5,013354E-8	-5,013503E-8	-5,013114E-8	-5,013235E-8	-5,012901E-8	-5,013181E-8	-5,012357E-8	-5,012394E-8	-5,011513E-8	-5,011130E-8	-5,010172E-8	-5,009370E-8	-5,008300E-8	-5,007235E-8	-5,006173E-8	-5,005086E-8	-5,004004E-8	-5,002872E-8	-5,002158E-8	-5,001517E-8	-5,001614E-8	-5,001820E-8	-5,002831E-8	-5,004009E-8	-5,005274E-8	-5,007396E-8	-5,008644E-8	-5,009879E-8	-5,010533E-8	-5,011588E-8	-5,011723E-8	-5,012232E-8	-5,012461E-8	-5,012690E-8	-5,012766E-8	-5,012954E-8	-5,013331E-8	-5,013039E-8	-5,013347E-8	-5,013383E-8	-5,013564E-8	-5,013549E-8	-5,013575E-8	-5,013866E-8	-5,013450E-8	-5,013940E-8	-5,013604E-8	-5,013872E-8	-5,013492E-8	-5,013770E-8	-5,013763E-8	-5,013633E-8	-5,013725E-8	-5,013603E-8	-5,013849E-8	-5,013561E-8	-5,014073E-8	-5,013658E-8	-5,014154E-8	-5,013640E-8	-5,014423E-8	-5,013988E-8	-5,014442E-8	-5,014526E-8	-5,014942E-8	-5,015235E-8	-5,015202E-8	-5,015814E-8	-5,015477E-8	-5,015801E-8	-5,015527E-8	-5,015406E-8	-5,014683E-8	-5,014297E-8	-5,013849E-8	-5,013547E-8	-5,013316E-8	-5,013306E-8	-5,013356E-8	-5,013335E-8	-5,013501E-8	-5,013663E-8	-5,013434E-8	-5,013567E-8	-5,013421E-8	-5,013691E-8	-5,013233E-8	-5,013491E-8	-5,013252E-8	-5,013382E-8	-5,013577E-8	-5,013784E-8	-5,014639E-8	-5,014307E-8	-5,015532E-8	-5,015031E-8	-5,015281E-8
-5,013649E-8	-5,013396E-8	-5,013751E-8	-5,013285E-8	-5,013618E-8	-5,013491E-8	-5,013687E-8	-5,013496E-8	-5,013450E-8	-5,013888E-8	-5,013309E-8	-5,013995E-8	-5,013282E-8	-5,014081E-8	-5,013258E-8	-5,013977E-8	-5,013631E-8	-5,013628E-8	-5,013650E-8	-5,013437E-8	-5,013950E-8	-5,013235E-8	-5,013867E-8	-5,013323E-8	-5,013825E-8	-5,013377E-8	-5,013820E-8	-5,013455E-8	-5,013529E-8	-5,013441E-8	-5,013529E-8	-5,013468E-8	-5,013178E-8	-5,013446E-8	-5,013110E-8	-5,013272E-8	-5,012956E-8	-5,012891E-8	-5,012437E-8	-5,011954E-8	-5,011590E-8	-5,010769E-8	-5,010016E-8	-5,009018E-8	-5,008076E-8	-5,007019E-8	-5,005854E-8	-5,004616E-8	-5,003435E-8	-5,002497E-8	-5,001746E-8	-5,001763E-8	-5,001233E-8	-5,002406E-8	-5,002849E-8	-5,004745E-8	-5,005701E-8	-5,007362E-8	-5,009310E-8	-5,009500E-8	-5,011383E-8	-5,011077E-8	-5,012422E-8	-5,011650E-8	-5,012891E-8	-5,012527E-8	-5,013043E-8	-5,012907E-8	-5,013111E-8	-5,013367E-8	-5,013081E-8	-5,013701E-8	-5,013255E-8	-5,013690E-8	-5,013376E-8	-5,013871E-8	-5,013597E-8	-5,013654E-8	-5,013690E-8	-5,013723E-8	-5,013753E-8	-5,013656E-8	-5,013839E-8	-5,013553E-8	-5,013704E-8	-5,013735E-8	-5,013856E-8	-5,013854E-8	-5,013824E-8	-5,014317E-8	-5,013858E-8	-5,014398E-8	-5,013995E-8	-5,014650E-8	-5,014444E-8	-5,014912E-8	-5,015389E-8	-5,014890E-8	-5,015590E-8	-5,014914E-8	-5,015815E-8	-5,014803E-8	-5,015177E-8	-5,014342E-8	-5,014024E-8	-5,013441E-8	-5,013249E-8	-5,013177E-8	-5,012859E-8	-5,013479E-8	-5,013191E-8	-5,013873E-8	-5,013165E-8	-5,014041E-8	-5,013350E-8	-5,013860E-8	-5,013454E-8	-5,013560E-8	-5,013409E-8	-5,013113E-8	-5,013701E-8	-5,013175E-8	-5,013857E-8	-5,013615E-8	-5,014450E-8	-5,014531E-8	-5,014541E-8	-5,014928E-8
-5,013581E-8	-5,013429E-8	-5,013568E-8	-5,013347E-8	-5,013766E-8	-5,013284E-8	-5,013670E-8	-5,013454E-8	-5,013514E-8	-5,013651E-8	-5,013581E-8	-5,013830E-8	-5,013391E-8	-5,013956E-8	-5,013615E-8	-5,013909E-8	-5,013509E-8	-5,013781E-8	-5,013653E-8	-5,013577E-8	-5,013792E-8	-5,013402E-8	-5,013775E-8	-5,013208E-8	-5,014009E-8	-5,013310E-8	-5,013787E-8	-5,013404E-8	-5,013699E-8	-5,013603E-8	-5,013297E-8	-5,013781E-8	-5,013027E-8	-5,013654E-8	-5,012964E-8	-5,013673E-8	-5,012766E-8	-5,013090E-8	-5,012679E-8	-5,012431E-8	-5,011960E-8	-5,011221E-8	-5,010734E-8	-5,009618E-8	-5,008897E-8	-5,007728E-8	-5,006582E-8	-5,005300E-8	-5,004143E-8	-5,003126E-8	-5,002256E-8	-5,001734E-8	-5,001576E-8	-5,002026E-8	-5,002259E-8	-5,003812E-8	-5,004602E-8	-5,006136E-8	-5,007806E-8	-5,009002E-8	-5,010653E-8	-5,010470E-8	-5,012041E-8	-5,011557E-8	-5,012638E-8	-5,012284E-8	-5,013016E-8	-5,012795E-8	-5,012886E-8	-5,013418E-8	-5,012947E-8	-5,013656E-8	-5,012840E-8	-5,014016E-8	-5,013009E-8	-5,013953E-8	-5,013285E-8	-5,013856E-8	-5,013467E-8	-5,013724E-8	-5,013965E-8	-5,013388E-8	-5,013983E-8	-5,013325E-8	-5,014170E-8	-5,013313E-8	-5,014229E-8	-5,013857E-8	-5,014298E-8	-5,014353E-8	-5,014376E-8	-5,014581E-8	-5,014260E-8	-5,014920E-8	-5,014833E-8	-5,015308E-8	-5,015117E-8	-5,015396E-8	-5,015105E-8	-5,015004E-8	-5,014937E-8	-5,014672E-8	-5,014440E-8	-5,013970E-8	-5,013739E-8	-5,013197E-8	-5,012937E-8	-5,012989E-8	-5,012926E-8	-5,013396E-8	-5,013052E-8	-5,013944E-8	-5,013233E-8	-5,013998E-8	-5,013555E-8	-5,014001E-8	-5,013493E-8	-5,013478E-8	-5,013687E-8	-5,013166E-8	-5,013683E-8	-5,012963E-8	-5,013868E-8	-5,012905E-8	-5,014071E-8	-5,013493E-8	-5,014272E-8	-5,013908E-8
-5,013345E-8	-5,013671E-8	-5,013450E-8	-5,013494E-8	-5,013615E-8	-5,013386E-8	-5,013678E-8	-5,013190E-8	-5,013942E-8	-5,013303E-8	-5,013750E-8	-5,013487E-8	-5,013763E-8	-5,013726E-8	-5,013613E-8	-5,013894E-8	-5,013494E-8	-5,013823E-8	-5,013563E-8	-5,013877E-8	-5,013412E-8	-5,013659E-8	-5,013517E-8	-5,013647E-8	-5,013530E-8	-5,013574E-8	-5,013672E-8	-5,013390E-8	-5,013726E-8	-5,013501E-8	-5,013605E-8	-5,013313E-8	-5,013485E-8	-5,013522E-8	-5,013200E-8	-5,013420E-8	-5,013055E-8	-5,013241E-8	-5,012762E-8	-5,012778E-8	-5,012265E-8	-5,011642E-8	-5,011093E-8	-5,010383E-8	-5,009503E-8	-5,008389E-8	-5,007361E-8	-5,006124E-8	-5,005040E-8	-5,003858E-8	-5,002988E-8	-5,002115E-8	-5,001805E-8	-5,001811E-8	-5,002061E-8	-5,002694E-8	-5,003383E-8	-5,005473E-8	-5,006084E-8	-5,008406E-8	-5,009250E-8	-5,010546E-8	-5,011048E-8	-5,011528E-8	-5,012312E-8	-5,012097E-8	-5,012798E-8	-5,012645E-8	-5,013165E-8	-5,012952E-8	-5,013202E-8	-5,013329E-8	-5,013219E-8	-5,013520E-8	-5,013426E-8	-5,013637E-8	-5,013317E-8	-5,013699E-8	-5,013634E-8	-5,013733E-8	-5,013547E-8	-5,013806E-8	-5,013675E-8	-5,013608E-8	-5,013925E-8	-5,013688E-8	-5,014218E-8	-5,013976E-8	-5,014993E-8	-5,014627E-8	-5,014901E-8	-5,014893E-8	-5,014942E-8	-5,015292E-8	-5,015073E-8	-5,015671E-8	-5,015134E-8	-5,015316E-8	-5,014804E-8	-5,014743E-8	-5,014152E-8	-5,014082E-8	-5,013829E-8	-5,013633E-8	-5,013279E-8	-5,013035E-8	-5,013008E-8	-5,012792E-8	-5,013229E-8	-5,013188E-8	-5,013505E-8	-5,013383E-8	-5,013766E-8	-5,013849E-8	-5,013697E-8	-5,013819E-8	-5,013609E-8	-5,013599E-8	-5,013442E-8	-5,013483E-8	-5,013409E-8	-5,013082E-8	-5,013318E-8	-5,013194E-8	-5,013333E-8	-5,013124E-8	-5,013752E-8	-5,013861E-8
-5,013513E-8	-5,013490E-8	-5,013747E-8	-5,013466E-8	-5,013647E-8	-5,013306E-8	-5,013807E-8	-5,013334E-8	-5,013694E-8	-5,013458E-8	-5,013717E-8	-5,013511E-8	-5,013688E-8	-5,013840E-8	-5,013498E-8	-5,013875E-8	-5,013424E-8	-5,014116E-8	-5,013358E-8	-5,013954E-8	-5,013469E-8	-5,013695E-8	-5,013581E-8	-5,013598E-8	-5,013685E-8	-5,013327E-8	-5,013702E-8	-5,013485E-8	-5,013631E-8	-5,013408E-8	-5,013533E-8	-5,013458E-8	-5,013391E-8	-5,013504E-8	-5,013374E-8	-5,013278E-8	-5,013260E-8	-5,013286E-8	-5,013152E-8	-5,012719E-8	-5,012614E-8	-5,012042E-8	-5,011620E-8	-5,010789E-8	-5,010147E-8	-5,009095E-8	-5,008132E-8	-5,007088E-8	-5,005941E-8	-5,004764E-8	-5,003715E-8	-5,002779E-8	-5,002013E-8	-5,001811E-8	-5,001403E-8	-5,002362E-8	-5,002424E-8	-5,004249E-8	-5,005482E-8	-5,007169E-8	-5,008672E-8	-5,009660E-8	-5,011047E-8	-5,011021E-8	-5,012027E-8	-5,011929E-8	-5,012651E-8	-5,012440E-8	-5,013057E-8	-5,012886E-8	-5,013044E-8	-5,013264E-8	-5,013262E-8	-5,013579E-8	-5,013173E-8	-5,013688E-8	-5,013405E-8	-5,013611E-8	-5,013668E-8	-5,013608E-8	-5,013760E-8	-5,013441E-8	-5,013995E-8	-5,013630E-8	-5,013854E-8	-5,013872E-8	-5,014307E-8	-5,014596E-8	-5,014853E-8	-5,015372E-8	-5,015290E-8	-5,015523E-8	-5,015438E-8	-5,015919E-8	-5,015464E-8	-5,015727E-8	-5,015237E-8	-5,015182E-8	-5,014456E-8	-5,014119E-8	-5,013825E-8	-5,013385E-8	-5,013515E-8	-5,013005E-8	-5,013350E-8	-5,012642E-8	-5,013168E-8	-5,012994E-8	-5,013248E-8	-5,013273E-8	-5,013449E-8	-5,013723E-8	-5,013594E-8	-5,013956E-8	-5,013668E-8	-5,013757E-8	-5,013500E-8	-5,013719E-8	-5,013409E-8	-5,013326E-8	-5,013323E-8	-5,013190E-8	-5,013222E-8	-5,013009E-8	-5,013263E-8	-5,013113E-8	-5,013490E-8	-5,014017E-8
-5,013566E-8	-5,013594E-8	-5,013520E-8	-5,013467E-8	-5,013716E-8	-5,013315E-8	-5,013719E-8	-5,013525E-8	-5,013597E-8	-5,013499E-8	-5,013510E-8	-5,013909E-8	-5,013403E-8	-5,013845E-8	-5,013477E-8	-5,013819E-8	-5,013519E-8	-5,013793E-8	-5,013611E-8	-5,013597E-8	-5,013562E-8	-5,013678E-8	-5,013699E-8	-5,013445E-8	-5,013755E-8	-5,013444E-8	-5,013836E-8	-5,013359E-8	-5,013851E-8	-5,013371E-8	-5,013561E-8	-5,013542E-8	-5,013472E-8	-5,013441E-8	-5,013140E-8	-5,013546E-8	-5,013151E-8	-5,013305E-8	-5,013072E-8	-5,013085E-8	-5,012645E-8	-5,012521E-8	-5,011998E-8	-5,011389E-8	-5,010577E-8	-5,009889E-8	-5,008957E-8	-5,007920E-8	-5,006804E-8	-5,005688E-8	-5,004533E-8	-5,003373E-8	-5,002437E-8	-5,001770E-8	-5,001339E-8	-5,001668E-8	-5,002161E-8	-5,003244E-8	-5,004508E-8	-5,005910E-8	-5,008207E-8	-5,008556E-8	-5,010625E-8	-5,010576E-8	-5,011699E-8	-5,011669E-8	-5,012359E-8	-5,012553E-8	-5,012498E-8	-5,012913E-8	-5,012932E-8	-5,013257E-8	-5,013074E-8	-5,013527E-8	-5,013231E-8	-5,013561E-8	-5,013386E-8	-5,013838E-8	-5,013409E-8	-5,013656E-8	-5,013713E-8	-5,013647E-8	-5,013847E-8	-5,013491E-8	-5,014182E-8	-5,013593E-8	-5,014587E-8	-5,014540E-8	-5,015227E-8	-5,015436E-8	-5,015734E-8	-5,016139E-8	-5,015927E-8	-5,016079E-8	-5,015862E-8	-5,015667E-8	-5,015188E-8	-5,014748E-8	-5,014141E-8	-5,013753E-8	-5,013327E-8	-5,013295E-8	-5,013118E-8	-5,012832E-8	-5,013031E-8	-5,012884E-8	-5,013183E-8	-5,013024E-8	-5,013414E-8	-5,013453E-8	-5,013408E-8	-5,014020E-8	-5,013684E-8	-5,013986E-8	-5,013635E-8	-5,013921E-8	-5,013691E-8	-5,013471E-8	-5,013598E-8	-5,013281E-8	-5,013343E-8	-5,013239E-8	-5,013334E-8	-5,013207E-8	-5,013205E-8	-5,013491E-8	-5,013810E-8	-5,014114E-8
-5,013714E-8	-5,013491E-8	-5,013700E-8	-5,013392E-8	-5,013562E-8	-5,013662E-8	-5,013495E-8	-5,013508E-8	-5,013532E-8	-5,013621E-8	-5,013578E-8	-5,013640E-8	-5,013694E-8	-5,013660E-8	-5,013540E-8	-5,013860E-8	-5,013688E-8	-5,013666E-8	-5,013630E-8	-5,013658E-8	-5,013757E-8	-5,013520E-8	-5,013720E-8	-5,013534E-8	-5,013582E-8	-5,013609E-8	-5,013685E-8	-5,013575E-8	-5,013532E-8	-5,013574E-8	-5,013747E-8	-5,013419E-8	-5,013618E-8	-5,013377E-8	-5,013474E-8	-5,013317E-8	-5,013404E-8	-5,013351E-8	-5,013010E-8	-5,013212E-8	-5,012963E-8	-5,012739E-8	-5,012268E-8	-5,011820E-8	-5,011192E-8	-5,010479E-8	-5,009655E-8	-5,008646E-8	-5,007556E-8	-5,006477E-8	-5,005314E-8	-5,004025E-8	-5,002839E-8	-5,002084E-8	-5,001593E-8	-5,001517E-8	-5,001899E-8	-5,002489E-8	-5,003869E-8	-5,004758E-8	-5,006711E-8	-5,008170E-8	-5,009366E-8	-5,010277E-8	-5,011225E-8	-5,011710E-8	-5,011988E-8	-5,012320E-8	-5,012591E-8	-5,012739E-8	-5,012882E-8	-5,013265E-8	-5,013074E-8	-5,013264E-8	-5,013268E-8	-5,013577E-8	-5,013399E-8	-5,013511E-8	-5,013594E-8	-5,013565E-8	-5,013667E-8	-5,013738E-8	-5,013812E-8	-5,013727E-8	-5,013972E-8	-5,014141E-8	-5,014487E-8	-5,014554E-8	-5,015308E-8	-5,015502E-8	-5,015995E-8	-5,016146E-8	-5,016225E-8	-5,016128E-8	-5,015745E-8	-5,015508E-8	-5,014926E-8	-5,014258E-8	-5,013878E-8	-5,013488E-8	-5,013418E-8	-5,012986E-8	-5,013104E-8	-5,012942E-8	-5,012870E-8	-5,013104E-8	-5,013115E-8	-5,013248E-8	-5,013129E-8	-5,013583E-8	-5,013659E-8	-5,013649E-8	-5,013820E-8	-5,013802E-8	-5,013800E-8	-5,013716E-8	-5,013784E-8	-5,013567E-8	-5,013467E-8	-5,013458E-8	-5,013656E-8	-5,013458E-8	-5,013670E-8	-5,013627E-8	-5,013900E-8	-5,013933E-8	-5,014216E-8	-5,014562E-8
-5,013537E-8	-5,013594E-8	-5,013514E-8	-5,013586E-8	-5,013650E-8	-5,013460E-8	-5,013739E-8	-5,013402E-8	-5,013630E-8	-5,013563E-8	-5,013737E-8	-5,013538E-8	-5,013612E-8	-5,013676E-8	-5,013727E-8	-5,013706E-8	-5,013670E-8	-5,013741E-8	-5,013636E-8	-5,013743E-8	-5,013656E-8	-5,013768E-8	-5,013460E-8	-5,013664E-8	-5,013696E-8	-5,013617E-8	-5,013524E-8	-5,013581E-8	-5,013625E-8	-5,013549E-8	-5,013577E-8	-5,013665E-8	-5,013385E-8	-5,013526E-8	-5,013492E-8	-5,013552E-8	-5,013263E-8	-5,013344E-8	-5,013382E-8	-5,013117E-8	-5,013211E-8	-5,012824E-8	-5,012687E-8	-5,012114E-8	-5,011753E-8	-5,011055E-8	-5,010221E-8	-5,009351E-8	-5,008323E-8	-5,007306E-8	-5,006060E-8	-5,004679E-8	-5,003549E-8	-5,002592E-8	-5,002029E-8	-5,001796E-8	-5,001724E-8	-5,002196E-8	-5,002782E-8	-5,004324E-8	-5,005175E-8	-5,006842E-8	-5,008472E-8	-5,009598E-8	-5,010624E-8	-5,011191E-8	-5,011933E-8	-5,011902E-8	-5,012452E-8	-5,012809E-8	-5,012883E-8	-5,012970E-8	-5,013123E-8	-5,013259E-8	-5,013272E-8	-5,013364E-8	-5,013506E-8	-5,013366E-8	-5,013491E-8	-5,013610E-8	-5,013670E-8	-5,013614E-8	-5,013710E-8	-5,013928E-8	-5,013990E-8	-5,014163E-8	-5,014402E-8	-5,014721E-8	-5,015029E-8	-5,015497E-8	-5,015995E-8	-5,016098E-8	-5,016061E-8	-5,016064E-8	-5,015741E-8	-5,015206E-8	-5,014619E-8	-5,014180E-8	-5,013664E-8	-5,013476E-8	-5,013337E-8	-5,013253E-8	-5,012988E-8	-5,013157E-8	-5,013218E-8	-5,013164E-8	-5,013210E-8	-5,013268E-8	-5,013495E-8	-5,013313E-8	-5,013776E-8	-5,013575E-8	-5,013741E-8	-5,013623E-8	-5,013883E-8	-5,013715E-8	-5,013548E-8	-5,013635E-8	-5,013550E-8	-5,013683E-8	-5,013720E-8	-5,013982E-8	-5,014061E-8	-5,014310E-8	-5,014497E-8	-5,014818E-8	-5,014581E-8	-5,015026E-8
-5,013534E-8	-5,013560E-8	-5,013548E-8	-5,013500E-8	-5,013795E-8	-5,013458E-8	-5,013682E-8	-5,013518E-8	-5,013818E-8	-5,013585E-8	-5,013645E-8	-5,013665E-8	-5,013589E-8	-5,013729E-8	-5,013549E-8	-5,013830E-8	-5,013404E-8	-5,013772E-8	-5,013599E-8	-5,013840E-8	-5,013477E-8	-5,013738E-8	-5,013612E-8	-5,013677E-8	-5,013629E-8	-5,013648E-8	-5,013699E-8	-5,013363E-8	-5,013863E-8	-5,013478E-8	-5,013697E-8	-5,013329E-8	-5,013740E-8	-5,013432E-8	-5,013503E-8	-5,013507E-8	-5,013328E-8	-5,013437E-8	-5,013222E-8	-5,013522E-8	-5,013005E-8	-5,013138E-8	-5,012756E-8	-5,012701E-8	-5,012063E-8	-5,011536E-8	-5,010773E-8	-5,009992E-8	-5,009099E-8	-5,008048E-8	-5,006892E-8	-5,005575E-8	-5,004423E-8	-5,003525E-8	-5,002625E-8	-5,002009E-8	-5,001746E-8	-5,001892E-8	-5,002234E-8	-5,003038E-8	-5,004535E-8	-5,005441E-8	-5,007375E-8	-5,008702E-8	-5,010266E-8	-5,010436E-8	-5,011501E-8	-5,011824E-8	-5,012254E-8	-5,012482E-8	-5,012808E-8	-5,012958E-8	-5,012904E-8	-5,013336E-8	-5,013258E-8	-5,013413E-8	-5,013241E-8	-5,013625E-8	-5,013444E-8	-5,013681E-8	-5,013551E-8	-5,013747E-8	-5,013723E-8	-5,013768E-8	-5,014170E-8	-5,013958E-8	-5,014424E-8	-5,014300E-8	-5,015175E-8	-5,015016E-8	-5,015604E-8	-5,015795E-8	-5,015902E-8	-5,015797E-8	-5,015457E-8	-5,015155E-8	-5,014444E-8	-5,014094E-8	-5,013811E-8	-5,013607E-8	-5,013345E-8	-5,013309E-8	-5,013391E-8	-5,013169E-8	-5,013383E-8	-5,013229E-8	-5,013369E-8	-5,013184E-8	-5,013579E-8	-5,013592E-8	-5,013451E-8	-5,013801E-8	-5,013595E-8	-5,014031E-8	-5,013533E-8	-5,013998E-8	-5,013537E-8	-5,013779E-8	-5,013680E-8	-5,013921E-8	-5,014065E-8	-5,014094E-8	-5,014842E-8	-5,014731E-8	-5,015341E-8	-5,014878E-8	-5,015426E-8	-5,014997E-8
-5,013370E-8	-5,013508E-8	-5,013759E-8	-5,013316E-8	-5,013813E-8	-5,013229E-8	-5,013962E-8	-5,013298E-8	-5,013919E-8	-5,013525E-8	-5,013681E-8	-5,013678E-8	-5,013561E-8	-5,013946E-8	-5,013358E-8	-5,013862E-8	-5,013463E-8	-5,013873E-8	-5,013526E-8	-5,013680E-8	-5,013708E-8	-5,013443E-8	-5,013774E-8	-5,013577E-8	-5,013692E-8	-5,013450E-8	-5,013699E-8	-5,013687E-8	-5,013530E-8	-5,013697E-8	-5,013575E-8	-5,013625E-8	-5,013434E-8	-5,013796E-8	-5,013344E-8	-5,013536E-8	-5,013310E-8	-5,013643E-8	-5,013268E-8	-5,013302E-8	-5,013392E-8	-5,012945E-8	-5,013300E-8	-5,012499E-8	-5,012756E-8	-5,011621E-8	-5,011403E-8	-5,010479E-8	-5,009775E-8	-5,008745E-8	-5,007664E-8	-5,006528E-8	-5,005390E-8	-5,004374E-8	-5,003236E-8	-5,002541E-8	-5,001691E-8	-5,001792E-8	-5,001785E-8	-5,002353E-8	-5,003228E-8	-5,004635E-8	-5,006693E-8	-5,007358E-8	-5,009717E-8	-5,009959E-8	-5,011218E-8	-5,011384E-8	-5,012236E-8	-5,012330E-8	-5,012345E-8	-5,013096E-8	-5,012746E-8	-5,013365E-8	-5,012956E-8	-5,013533E-8	-5,013243E-8	-5,013426E-8	-5,013727E-8	-5,013348E-8	-5,013871E-8	-5,013347E-8	-5,014210E-8	-5,013525E-8	-5,014222E-8	-5,013820E-8	-5,014438E-8	-5,014240E-8	-5,014630E-8	-5,014940E-8	-5,014851E-8	-5,015463E-8	-5,014972E-8	-5,015793E-8	-5,014635E-8	-5,015104E-8	-5,014187E-8	-5,014289E-8	-5,013696E-8	-5,013667E-8	-5,013773E-8	-5,013166E-8	-5,013860E-8	-5,013228E-8	-5,013647E-8	-5,013096E-8	-5,013523E-8	-5,013379E-8	-5,013344E-8	-5,013565E-8	-5,013465E-8	-5,013629E-8	-5,013668E-8	-5,013908E-8	-5,013706E-8	-5,013790E-8	-5,013763E-8	-5,013964E-8	-5,013963E-8	-5,014007E-8	-5,014553E-8	-5,014384E-8	-5,015406E-8	-5,014990E-8	-5,015648E-8	-5,015136E-8	-5,015080E-8	-5,015213E-8
-5,013683E-8	-5,013303E-8	-5,013976E-8	-5,013113E-8	-5,014116E-8	-5,012973E-8	-5,014094E-8	-5,013305E-8	-5,013747E-8	-5,013562E-8	-5,013428E-8	-5,014054E-8	-5,013174E-8	-5,014098E-8	-5,013234E-8	-5,014041E-8	-5,013294E-8	-5,013942E-8	-5,013530E-8	-5,013559E-8	-5,013675E-8	-5,013547E-8	-5,013840E-8	-5,013227E-8	-5,014022E-8	-5,013206E-8	-5,013948E-8	-5,013382E-8	-5,013840E-8	-5,013466E-8	-5,013422E-8	-5,013957E-8	-5,013132E-8	-5,013960E-8	-5,013019E-8	-5,013911E-8	-5,013098E-8	-5,013607E-8	-5,013432E-8	-5,013074E-8	-5,013557E-8	-5,012796E-8	-5,013660E-8	-5,012396E-8	-5,013012E-8	-5,011963E-8	-5,011966E-8	-5,010999E-8	-5,010333E-8	-5,009509E-8	-5,008378E-8	-5,007469E-8	-5,006215E-8	-5,005170E-8	-5,003853E-8	-5,002985E-8	-5,001996E-8	-5,001725E-8	-5,001317E-8	-5,001884E-8	-5,002831E-8	-5,003192E-8	-5,006078E-8	-5,006208E-8	-5,008797E-8	-5,009177E-8	-5,010864E-8	-5,011147E-8	-5,011483E-8	-5,012387E-8	-5,012021E-8	-5,012986E-8	-5,012507E-8	-5,013349E-8	-5,012757E-8	-5,013306E-8	-5,013352E-8	-5,013289E-8	-5,013624E-8	-5,013165E-8	-5,014097E-8	-5,013232E-8	-5,014288E-8	-5,013452E-8	-5,014312E-8	-5,013754E-8	-5,014173E-8	-5,014464E-8	-5,013990E-8	-5,014815E-8	-5,013980E-8	-5,015374E-8	-5,013991E-8	-5,015195E-8	-5,014249E-8	-5,014638E-8	-5,014049E-8	-5,014092E-8	-5,013931E-8	-5,013383E-8	-5,014028E-8	-5,013352E-8	-5,014063E-8	-5,013108E-8	-5,013945E-8	-5,013121E-8	-5,013616E-8	-5,013390E-8	-5,013380E-8	-5,013477E-8	-5,013213E-8	-5,013859E-8	-5,013349E-8	-5,013859E-8	-5,013570E-8	-5,013869E-8	-5,013926E-8	-5,013794E-8	-5,014391E-8	-5,013865E-8	-5,014881E-8	-5,014593E-8	-5,015554E-8	-5,015208E-8	-5,015299E-8	-5,015296E-8	-5,014836E-8	-5,014894E-8
-5,013875E-8	-5,013297E-8	-5,013970E-8	-5,013089E-8	-5,013983E-8	-5,013340E-8	-5,013781E-8	-5,013486E-8	-5,013527E-8	-5,013792E-8	-5,013309E-8	-5,014014E-8	-5,013212E-8	-5,014024E-8	-5,013091E-8	-5,014122E-8	-5,013364E-8	-5,013763E-8	-5,013558E-8	-5,013577E-8	-5,013864E-8	-5,013286E-8	-5,014101E-8	-5,013175E-8	-5,013912E-8	-5,013403E-8	-5,013891E-8	-5,013442E-8	-5,013535E-8	-5,013770E-8	-5,013339E-8	-5,013811E-8	-5,013306E-8	-5,013771E-8	-5,013220E-8	-5,013667E-8	-5,013499E-8	-5,013326E-8	-5,013509E-8	-5,013134E-8	-5,013692E-8	-5,012883E-8	-5,013542E-8	-5,012727E-8	-5,013053E-8	-5,012427E-8	-5,012182E-8	-5,011659E-8	-5,010675E-8	-5,010176E-8	-5,009136E-8	-5,008224E-8	-5,006919E-8	-5,005842E-8	-5,004577E-8	-5,003539E-8	-5,002479E-8	-5,001917E-8	-5,001677E-8	-5,001277E-8	-5,002834E-8	-5,002416E-8	-5,004953E-8	-5,004850E-8	-5,007992E-8	-5,008150E-8	-5,009986E-8	-5,010920E-8	-5,011087E-8	-5,012157E-8	-5,011821E-8	-5,013109E-8	-5,012161E-8	-5,013309E-8	-5,012747E-8	-5,013376E-8	-5,013159E-8	-5,013229E-8	-5,013606E-8	-5,013059E-8	-5,013970E-8	-5,013312E-8	-5,014089E-8	-5,013475E-8	-5,014023E-8	-5,014090E-8	-5,013927E-8	-5,014354E-8	-5,013911E-8	-5,014640E-8	-5,013820E-8	-5,014706E-8	-5,013962E-8	-5,014389E-8	-5,013911E-8	-5,014243E-8	-5,014017E-8	-5,013619E-8	-5,014017E-8	-5,013391E-8	-5,014098E-8	-5,013254E-8	-5,014206E-8	-5,013227E-8	-5,013798E-8	-5,013498E-8	-5,013576E-8	-5,013536E-8	-5,013144E-8	-5,013827E-8	-5,013076E-8	-5,013909E-8	-5,013238E-8	-5,013922E-8	-5,013443E-8	-5,013911E-8	-5,013974E-8	-5,013884E-8	-5,014264E-8	-5,014049E-8	-5,014983E-8	-5,014476E-8	-5,015356E-8	-5,014975E-8	-5,015164E-8	-5,014827E-8	-5,014583E-8	-5,014497E-8
-5,013597E-8	-5,013407E-8	-5,013591E-8	-5,013527E-8	-5,013561E-8	-5,013650E-8	-5,013572E-8	-5,013701E-8	-5,013367E-8	-5,013900E-8	-5,013485E-8	-5,013802E-8	-5,013352E-8	-5,013812E-8	-5,013492E-8	-5,013616E-8	-5,013647E-8	-5,013516E-8	-5,013672E-8	-5,013420E-8	-5,014000E-8	-5,013325E-8	-5,013813E-8	-5,013496E-8	-5,013861E-8	-5,013543E-8	-5,013676E-8	-5,013678E-8	-5,013448E-8	-5,013688E-8	-5,013528E-8	-5,013645E-8	-5,013326E-8	-5,013599E-8	-5,013525E-8	-5,013515E-8	-5,013457E-8	-5,013435E-8	-5,013423E-8	-5,013334E-8	-5,013471E-8	-5,013309E-8	-5,013232E-8	-5,013085E-8	-5,013089E-8	-5,012885E-8	-5,012355E-8	-5,012075E-8	-5,011345E-8	-5,010762E-8	-5,009851E-8	-5,008886E-8	-5,007766E-8	-5,006623E-8	-5,005514E-8	-5,004305E-8	-5,003297E-8	-5,002341E-8	-5,002119E-8	-5,001725E-8	-5,002051E-8	-5,002426E-8	-5,003470E-8	-5,004408E-8	-5,005915E-8	-5,007751E-8	-5,008837E-8	-5,010018E-8	-5,010856E-8	-5,011609E-8	-5,011789E-8	-5,012366E-8	-5,012528E-8	-5,012787E-8	-5,012903E-8	-5,013129E-8	-5,013176E-8	-5,013152E-8	-5,013328E-8	-5,013520E-8	-5,013493E-8	-5,013661E-8	-5,013576E-8	-5,013897E-8	-5,013717E-8	-5,014029E-8	-5,013975E-8	-5,014013E-8	-5,013970E-8	-5,014103E-8	-5,014224E-8	-5,013801E-8	-5,014066E-8	-5,013851E-8	-5,014052E-8	-5,013720E-8	-5,013937E-8	-5,013781E-8	-5,013606E-8	-5,013849E-8	-5,013735E-8	-5,013816E-8	-5,013464E-8	-5,013813E-8	-5,013534E-8	-5,013578E-8	-5,013459E-8	-5,013446E-8	-5,013412E-8	-5,013391E-8	-5,013597E-8	-5,013503E-8	-5,013536E-8	-5,013629E-8	-5,013796E-8	-5,013832E-8	-5,013849E-8	-5,014013E-8	-5,014061E-8	-5,014258E-8	-5,014382E-8	-5,014703E-8	-5,014616E-8	-5,014773E-8	-5,014792E-8	-5,014590E-8	-5,014323E-8	-5,014011E-8
-5,013488E-8	-5,013589E-8	-5,013338E-8	-5,013612E-8	-5,013593E-8	-5,013392E-8	-5,013614E-8	-5,013408E-8	-5,013873E-8	-5,013347E-8	-5,013908E-8	-5,013490E-8	-5,013690E-8	-5,013599E-8	-5,013676E-8	-5,013746E-8	-5,013333E-8	-5,013798E-8	-5,013440E-8	-5,013810E-8	-5,013300E-8	-5,013846E-8	-5,013370E-8	-5,013757E-8	-5,013560E-8	-5,013759E-8	-5,013566E-8	-5,013484E-8	-5,013872E-8	-5,013370E-8	-5,013819E-8	-5,013257E-8	-5,013816E-8	-5,013305E-8	-5,013645E-8	-5,013493E-8	-5,013312E-8	-5,013515E-8	-5,013256E-8	-5,013657E-8	-5,013097E-8	-5,013471E-8	-5,013185E-8	-5,013315E-8	-5,013104E-8	-5,013004E-8	-5,012782E-8	-5,012205E-8	-5,011987E-8	-5,011135E-8	-5,010501E-8	-5,009376E-8	-5,008555E-8	-5,007460E-8	-5,006321E-8	-5,005151E-8	-5,004044E-8	-5,003126E-8	-5,002336E-8	-5,002126E-8	-5,001563E-8	-5,002146E-8	-5,002218E-8	-5,003896E-8	-5,004773E-8	-5,006228E-8	-5,008215E-8	-5,009143E-8	-5,010495E-8	-5,010861E-8	-5,011828E-8	-5,011727E-8	-5,012425E-8	-5,012491E-8	-5,012962E-8	-5,012769E-8	-5,013098E-8	-5,013193E-8	-5,013207E-8	-5,013514E-8	-5,013386E-8	-5,013719E-8	-5,013410E-8	-5,013873E-8	-5,013840E-8	-5,013752E-8	-5,013959E-8	-5,013743E-8	-5,014186E-8	-5,013653E-8	-5,014067E-8	-5,013718E-8	-5,013741E-8	-5,013796E-8	-5,013714E-8	-5,013920E-8	-5,013461E-8	-5,013978E-8	-5,013713E-8	-5,013992E-8	-5,013649E-8	-5,013958E-8	-5,013619E-8	-5,013724E-8	-5,013604E-8	-5,013556E-8	-5,013415E-8	-5,013214E-8	-5,013607E-8	-5,013188E-8	-5,013586E-8	-5,013249E-8	-5,013744E-8	-5,013523E-8	-5,013793E-8	-5,013918E-8	-5,013821E-8	-5,014096E-8	-5,014074E-8	-5,014399E-8	-5,014180E-8	-5,014382E-8	-5,014457E-8	-5,014445E-8	-5,014374E-8	-5,014268E-8	-5,014092E-8	-5,013823E-8
-5,013623E-8	-5,013482E-8	-5,013685E-8	-5,013497E-8	-5,013482E-8	-5,013625E-8	-5,013380E-8	-5,013601E-8	-5,013558E-8	-5,013682E-8	-5,013490E-8	-5,013583E-8	-5,013732E-8	-5,013640E-8	-5,013572E-8	-5,013675E-8	-5,013603E-8	-5,013611E-8	-5,013598E-8	-5,013716E-8	-5,013489E-8	-5,013617E-8	-5,013533E-8	-5,013811E-8	-5,013399E-8	-5,013690E-8	-5,013476E-8	-5,013710E-8	-5,013512E-8	-5,013613E-8	-5,013630E-8	-5,013363E-8	-5,013787E-8	-5,013410E-8	-5,013790E-8	-5,013182E-8	-5,013728E-8	-5,013339E-8	-5,013522E-8	-5,013338E-8	-5,013435E-8	-5,013286E-8	-5,013234E-8	-5,013450E-8	-5,013044E-8	-5,013187E-8	-5,012679E-8	-5,012902E-8	-5,012015E-8	-5,011792E-8	-5,010883E-8	-5,010135E-8	-5,009283E-8	-5,008265E-8	-5,007228E-8	-5,006016E-8	-5,004989E-8	-5,003920E-8	-5,003022E-8	-5,002096E-8	-5,001709E-8	-5,001552E-8	-5,001933E-8	-5,002615E-8	-5,003977E-8	-5,005311E-8	-5,006850E-8	-5,008475E-8	-5,009874E-8	-5,010539E-8	-5,011128E-8	-5,011821E-8	-5,012100E-8	-5,012332E-8	-5,012659E-8	-5,012742E-8	-5,012950E-8	-5,012973E-8	-5,013366E-8	-5,013239E-8	-5,013285E-8	-5,013582E-8	-5,013487E-8	-5,013787E-8	-5,013523E-8	-5,013950E-8	-5,013620E-8	-5,013879E-8	-5,013890E-8	-5,013838E-8	-5,013760E-8	-5,013677E-8	-5,013856E-8	-5,013701E-8	-5,013680E-8	-5,013732E-8	-5,013770E-8	-5,013760E-8	-5,013888E-8	-5,013887E-8	-5,013853E-8	-5,013727E-8	-5,013839E-8	-5,013831E-8	-5,013488E-8	-5,013601E-8	-5,013359E-8	-5,013521E-8	-5,013268E-8	-5,013389E-8	-5,013472E-8	-5,013186E-8	-5,013757E-8	-5,013469E-8	-5,013905E-8	-5,013548E-8	-5,014027E-8	-5,014041E-8	-5,013959E-8	-5,014235E-8	-5,014048E-8	-5,014286E-8	-5,014095E-8	-5,014429E-8	-5,014085E-8	-5,014125E-8	-5,013865E-8	-5,014052E-8
-5,013688E-8	-5,013399E-8	-5,013707E-8	-5,013506E-8	-5,013538E-8	-5,013428E-8	-5,013612E-8	-5,013631E-8	-5,013459E-8	-5,013669E-8	-5,013531E-8	-5,013704E-8	-5,013530E-8	-5,013680E-8	-5,013582E-8	-5,013476E-8	-5,013664E-8	-5,013612E-8	-5,013574E-8	-5,013441E-8	-5,013634E-8	-5,013603E-8	-5,013591E-8	-5,013611E-8	-5,013659E-8	-5,013563E-8	-5,013571E-8	-5,013797E-8	-5,013523E-8	-5,013612E-8	-5,013449E-8	-5,013775E-8	-5,013438E-8	-5,013608E-8	-5,013528E-8	-5,013455E-8	-5,013534E-8	-5,013374E-8	-5,013686E-8	-5,013135E-8	-5,013496E-8	-5,013376E-8	-5,013366E-8	-5,013321E-8	-5,013148E-8	-5,013323E-8	-5,012894E-8	-5,012934E-8	-5,012478E-8	-5,012041E-8	-5,011405E-8	-5,010762E-8	-5,009922E-8	-5,009049E-8	-5,007962E-8	-5,006966E-8	-5,005868E-8	-5,004686E-8	-5,003540E-8	-5,002516E-8	-5,001839E-8	-5,001466E-8	-5,001797E-8	-5,002146E-8	-5,002834E-8	-5,004635E-8	-5,005628E-8	-5,007632E-8	-5,008483E-8	-5,010173E-8	-5,010620E-8	-5,011264E-8	-5,012022E-8	-5,012024E-8	-5,012490E-8	-5,012477E-8	-5,013126E-8	-5,012869E-8	-5,013144E-8	-5,013194E-8	-5,013293E-8	-5,013332E-8	-5,013448E-8	-5,013605E-8	-5,013453E-8	-5,013615E-8	-5,013672E-8	-5,013890E-8	-5,013569E-8	-5,013888E-8	-5,013672E-8	-5,013823E-8	-5,013738E-8	-5,013720E-8	-5,013868E-8	-5,013479E-8	-5,014075E-8	-5,013691E-8	-5,014054E-8	-5,013646E-8	-5,013997E-8	-5,013878E-8	-5,013663E-8	-5,013844E-8	-5,013491E-8	-5,013633E-8	-5,013288E-8	-5,013634E-8	-5,013283E-8	-5,013366E-8	-5,013298E-8	-5,013624E-8	-5,013430E-8	-5,013607E-8	-5,013760E-8	-5,013653E-8	-5,014002E-8	-5,013789E-8	-5,014269E-8	-5,013691E-8	-5,014177E-8	-5,014015E-8	-5,014162E-8	-5,014037E-8	-5,013973E-8	-5,014128E-8	-5,013791E-8	-5,014000E-8
-5,013747E-8	-5,013556E-8	-5,013608E-8	-5,013461E-8	-5,013580E-8	-5,013626E-8	-5,013431E-8	-5,013667E-8	-5,013509E-8	-5,013553E-8	-5,013541E-8	-5,013729E-8	-5,013618E-8	-5,013451E-8	-5,013692E-8	-5,013552E-8	-5,013702E-8	-5,013457E-8	-5,013696E-8	-5,013445E-8	-5,013624E-8	-5,013582E-8	-5,013662E-8	-5,013521E-8	-5,013518E-8	-5,013797E-8	-5,013495E-8	-5,013783E-8	-5,013404E-8	-5,013817E-8	-5,013445E-8	-5,013671E-8	-5,013638E-8	-5,013439E-8	-5,013577E-8	-5,013406E-8	-5,013737E-8	-5,013226E-8	-5,013572E-8	-5,013321E-8	-5,013511E-8	-5,013305E-8	-5,013444E-8	-5,013372E-8	-5,013145E-8	-5,013339E-8	-5,013146E-8	-5,013036E-8	-5,012573E-8	-5,012519E-8	-5,011926E-8	-5,011299E-8	-5,010532E-8	-5,009671E-8	-5,008783E-8	-5,007731E-8	-5,006670E-8	-5,005390E-8	-5,004151E-8	-5,003013E-8	-5,002375E-8	-5,001699E-8	-5,001705E-8	-5,001981E-8	-5,002485E-8	-5,003769E-8	-5,004453E-8	-5,006824E-8	-5,007127E-8	-5,009331E-8	-5,009737E-8	-5,011226E-8	-5,011083E-8	-5,011935E-8	-5,012136E-8	-5,012481E-8	-5,012741E-8	-5,012888E-8	-5,013160E-8	-5,012855E-8	-5,013476E-8	-5,013230E-8	-5,013449E-8	-5,013287E-8	-5,013538E-8	-5,013559E-8	-5,013482E-8	-5,013749E-8	-5,013597E-8	-5,013637E-8	-5,013661E-8	-5,013803E-8	-5,013692E-8	-5,013625E-8	-5,013743E-8	-5,013864E-8	-5,013757E-8	-5,013905E-8	-5,013844E-8	-5,013958E-8	-5,013798E-8	-5,013956E-8	-5,013799E-8	-5,013644E-8	-5,013517E-8	-5,013686E-8	-5,013377E-8	-5,013463E-8	-5,013205E-8	-5,013468E-8	-5,013277E-8	-5,013399E-8	-5,013646E-8	-5,013318E-8	-5,013798E-8	-5,013474E-8	-5,014136E-8	-5,013493E-8	-5,014009E-8	-5,013754E-8	-5,013964E-8	-5,013876E-8	-5,013973E-8	-5,014018E-8	-5,013785E-8	-5,014091E-8	-5,013876E-8	-5,013965E-8
-5,013632E-8	-5,013471E-8	-5,013733E-8	-5,013382E-8	-5,013669E-8	-5,013518E-8	-5,013661E-8	-5,013407E-8	-5,013558E-8	-5,013663E-8	-5,013623E-8	-5,013588E-8	-5,013591E-8	-5,013644E-8	-5,013552E-8	-5,013677E-8	-5,013656E-8	-5,013598E-8	-5,013499E-8	-5,013710E-8	-5,013688E-8	-5,013547E-8	-5,013575E-8	-5,013579E-8	-5,013675E-8	-5,013530E-8	-5,013757E-8	-5,013628E-8	-5,013588E-8	-5,013720E-8	-5,013705E-8	-5,013678E-8	-5,013476E-8	-5,013687E-8	-5,013574E-8	-5,013495E-8	-5,013538E-8	-5,013437E-8	-5,013434E-8	-5,013371E-8	-5,013515E-8	-5,013380E-8	-5,013286E-8	-5,013313E-8	-5,013415E-8	-5,013250E-8	-5,013225E-8	-5,013055E-8	-5,012921E-8	-5,012583E-8	-5,012314E-8	-5,011735E-8	-5,010969E-8	-5,010209E-8	-5,009431E-8	-5,008494E-8	-5,007333E-8	-5,006171E-8	-5,004978E-8	-5,003896E-8	-5,002935E-8	-5,002318E-8	-5,001813E-8	-5,001761E-8	-5,002125E-8	-5,002911E-8	-5,003696E-8	-5,004962E-8	-5,006702E-8	-5,008076E-8	-5,009379E-8	-5,010346E-8	-5,011093E-8	-5,011358E-8	-5,012029E-8	-5,012299E-8	-5,012652E-8	-5,012577E-8	-5,012988E-8	-5,013022E-8	-5,013113E-8	-5,013226E-8	-5,013199E-8	-5,013366E-8	-5,013243E-8	-5,013645E-8	-5,013414E-8	-5,013557E-8	-5,013514E-8	-5,013746E-8	-5,013674E-8	-5,013635E-8	-5,013712E-8	-5,013689E-8	-5,013701E-8	-5,013759E-8	-5,013846E-8	-5,013755E-8	-5,013757E-8	-5,013915E-8	-5,013964E-8	-5,013738E-8	-5,013771E-8	-5,013709E-8	-5,013664E-8	-5,013476E-8	-5,013624E-8	-5,013319E-8	-5,013379E-8	-5,013278E-8	-5,013547E-8	-5,013255E-8	-5,013480E-8	-5,013452E-8	-5,013638E-8	-5,013627E-8	-5,013694E-8	-5,013821E-8	-5,013560E-8	-5,013919E-8	-5,013700E-8	-5,014001E-8	-5,013636E-8	-5,013976E-8	-5,013896E-8	-5,013928E-8	-5,013861E-8	-5,013835E-8
-5,013482E-8	-5,013850E-8	-5,013215E-8	-5,014088E-8	-5,013290E-8	-5,013838E-8	-5,013327E-8	-5,013680E-8	-5,013509E-8	-5,013528E-8	-5,013742E-8	-5,013423E-8	-5,013661E-8	-5,013532E-8	-5,013800E-8	-5,013559E-8	-5,013570E-8	-5,013649E-8	-5,013609E-8	-5,013625E-8	-5,013570E-8	-5,013655E-8	-5,013480E-8	-5,013620E-8	-5,013650E-8	-5,013650E-8	-5,013515E-8	-5,013571E-8	-5,013828E-8	-5,013451E-8	-5,013797E-8	-5,013415E-8	-5,013799E-8	-5,013366E-8	-5,013770E-8	-5,013601E-8	-5,013419E-8	-5,013604E-8	-5,013396E-8	-5,013747E-8	-5,013124E-8	-5,013673E-8	-5,013133E-8	-5,013500E-8	-5,013198E-8	-5,013409E-8	-5,013154E-8	-5,013021E-8	-5,013161E-8	-5,012767E-8	-5,012678E-8	-5,011911E-8	-5,011642E-8	-5,010725E-8	-5,010052E-8	-5,009117E-8	-5,008105E-8	-5,007017E-8	-5,005908E-8	-5,004850E-8	-5,003731E-8	-5,002881E-8	-5,002116E-8	-5,001973E-8	-5,001629E-8	-5,002126E-8	-5,002979E-8	-5,003803E-8	-5,005592E-8	-5,006937E-8	-5,008971E-8	-5,009413E-8	-5,010722E-8	-5,011351E-8	-5,011717E-8	-5,012128E-8	-5,012349E-8	-5,012708E-8	-5,012575E-8	-5,013099E-8	-5,012919E-8	-5,013189E-8	-5,012976E-8	-5,013435E-8	-5,013317E-8	-5,013374E-8	-5,013477E-8	-5,013479E-8	-5,013675E-8	-5,013481E-8	-5,013839E-8	-5,013469E-8	-5,013714E-8	-5,013562E-8	-5,013825E-8	-5,013628E-8	-5,013630E-8	-5,013833E-8	-5,013757E-8	-5,013895E-8	-5,013783E-8	-5,013897E-8	-5,013633E-8	-5,013752E-8	-5,013729E-8	-5,013640E-8	-5,013444E-8	-5,013462E-8	-5,013569E-8	-5,013296E-8	-5,013471E-8	-5,013373E-8	-5,013431E-8	-5,013405E-8	-5,013587E-8	-5,013671E-8	-5,013443E-8	-5,013685E-8	-5,013653E-8	-5,013782E-8	-5,013609E-8	-5,013798E-8	-5,013823E-8	-5,013826E-8	-5,013944E-8	-5,013885E-8	-5,013884E-8	-5,013720E-8
-5,013410E-8	-5,013777E-8	-5,013529E-8	-5,013682E-8	-5,013622E-8	-5,013571E-8	-5,013524E-8	-5,013475E-8	-5,013678E-8	-5,013512E-8	-5,013542E-8	-5,013589E-8	-5,013678E-8	-5,013604E-8	-5,013661E-8	-5,013639E-8	-5,013660E-8	-5,013565E-8	-5,013757E-8	-5,013634E-8	-5,013614E-8	-5,013512E-8	-5,013748E-8	-5,013609E-8	-5,013600E-8	-5,013639E-8	-5,013644E-8	-5,013642E-8	-5,013620E-8	-5,013801E-8	-5,013460E-8	-5,013678E-8	-5,013569E-8	-5,013825E-8	-5,013404E-8	-5,013700E-8	-5,013482E-8	-5,013658E-8	-5,013491E-8	-5,013624E-8	-5,013462E-8	-5,013386E-8	-5,013507E-8	-5,013402E-8	-5,013431E-8	-5,013082E-8	-5,013437E-8	-5,012999E-8	-5,013259E-8	-5,012772E-8	-5,012866E-8	-5,012217E-8	-5,011933E-8	-5,011288E-8	-5,010561E-8	-5,009668E-8	-5,008814E-8	-5,007864E-8	-5,006753E-8	-5,005688E-8	-5,004481E-8	-5,003495E-8	-5,002538E-8	-5,002000E-8	-5,001551E-8	-5,001637E-8	-5,001916E-8	-5,003322E-8	-5,004283E-8	-5,005881E-8	-5,007497E-8	-5,009055E-8	-5,009872E-8	-5,010925E-8	-5,011513E-8	-5,011884E-8	-5,012151E-8	-5,012449E-8	-5,012838E-8	-5,012656E-8	-5,013015E-8	-5,012955E-8	-5,013254E-8	-5,013063E-8	-5,013447E-8	-5,013242E-8	-5,013474E-8	-5,013366E-8	-5,013728E-8	-5,013536E-8	-5,013551E-8	-5,013605E-8	-5,013711E-8	-5,013666E-8	-5,013585E-8	-5,013763E-8	-5,013523E-8	-5,013816E-8	-5,013659E-8	-5,014008E-8	-5,013543E-8	-5,013864E-8	-5,013732E-8	-5,013797E-8	-5,013584E-8	-5,013647E-8	-5,013595E-8	-5,013494E-8	-5,013586E-8	-5,013493E-8	-5,013437E-8	-5,013296E-8	-5,013592E-8	-5,013427E-8	-5,013506E-8	-5,013439E-8	-5,013628E-8	-5,013501E-8	-5,013631E-8	-5,013628E-8	-5,013693E-8	-5,013557E-8	-5,013860E-8	-5,013783E-8	-5,013914E-8	-5,013662E-8	-5,013936E-8	-5,013793E-8
-5,013430E-8	-5,013596E-8	-5,013625E-8	-5,013677E-8	-5,013475E-8	-5,013595E-8	-5,013622E-8	-5,013558E-8	-5,013599E-8	-5,013509E-8	-5,013755E-8	-5,013423E-8	-5,013902E-8	-5,013525E-8	-5,013806E-8	-5,013436E-8	-5,013782E-8	-5,013704E-8	-5,013496E-8	-5,013805E-8	-5,013413E-8	-5,013952E-8	-5,013300E-8	-5,013995E-8	-5,013414E-8	-5,013698E-8	-5,013626E-8	-5,013769E-8	-5,013704E-8	-5,013489E-8	-5,013838E-8	-5,013552E-8	-5,013752E-8	-5,013542E-8	-5,013782E-8	-5,013398E-8	-5,013748E-8	-5,013537E-8	-5,013658E-8	-5,013409E-8	-5,013530E-8	-5,013606E-8	-5,013367E-8	-5,013579E-8	-5,013268E-8	-5,013423E-8	-5,013212E-8	-5,013262E-8	-5,013275E-8	-5,012826E-8	-5,012997E-8	-5,012484E-8	-5,012362E-8	-5,011659E-8	-5,011081E-8	-5,010384E-8	-5,009491E-8	-5,008707E-8	-5,007571E-8	-5,006499E-8	-5,005253E-8	-5,004194E-8	-5,003018E-8	-5,002320E-8	-5,001421E-8	-5,001786E-8	-5,001626E-8	-5,002414E-8	-5,003897E-8	-5,004388E-8	-5,007003E-8	-5,007088E-8	-5,010143E-8	-5,009547E-8	-5,011446E-8	-5,011230E-8	-5,012221E-8	-5,012089E-8	-5,012565E-8	-5,012764E-8	-5,012726E-8	-5,013116E-8	-5,013012E-8	-5,013407E-8	-5,012968E-8	-5,013538E-8	-5,013224E-8	-5,013693E-8	-5,013278E-8	-5,013674E-8	-5,013547E-8	-5,013590E-8	-5,013737E-8	-5,013664E-8	-5,013682E-8	-5,013607E-8	-5,013727E-8	-5,013953E-8	-5,013521E-8	-5,013979E-8	-5,013564E-8	-5,013966E-8	-5,013533E-8	-5,013838E-8	-5,013631E-8	-5,013417E-8	-5,013872E-8	-5,013327E-8	-5,013934E-8	-5,013014E-8	-5,013955E-8	-5,013062E-8	-5,013841E-8	-5,013150E-8	-5,013740E-8	-5,013240E-8	-5,013572E-8	-5,013629E-8	-5,013349E-8	-5,013749E-8	-5,013159E-8	-5,014093E-8	-5,013153E-8	-5,014150E-8	-5,013333E-8	-5,014093E-8	-5,013512E-8	-5,014013E-8
-5,013673E-8	-5,013668E-8	-5,013345E-8	-5,013780E-8	-5,013200E-8	-5,013810E-8	-5,013097E-8	-5,013945E-8	-5,013132E-8	-5,013817E-8	-5,013433E-8	-5,013880E-8	-5,013685E-8	-5,013549E-8	-5,013927E-8	-5,013519E-8	-5,013901E-8	-5,013459E-8	-5,013860E-8	-5,013387E-8	-5,013704E-8	-5,013645E-8	-5,013653E-8	-5,013522E-8	-5,013591E-8	-5,013787E-8	-5,013617E-8	-5,013719E-8	-5,013773E-8	-5,013606E-8	-5,013769E-8	-5,013644E-8	-5,013940E-8	-5,013383E-8	-5,013851E-8	-5,013498E-8	-5,013790E-8	-5,013448E-8	-5,013604E-8	-5,013602E-8	-5,013316E-8	-5,013769E-8	-5,013202E-8	-5,013773E-8	-5,012948E-8	-5,013897E-8	-5,012982E-8	-5,013653E-8	-5,012885E-8	-5,013400E-8	-5,012912E-8	-5,012786E-8	-5,012668E-8	-5,011921E-8	-5,011733E-8	-5,010766E-8	-5,010354E-8	-5,009208E-8	-5,008355E-8	-5,007211E-8	-5,006105E-8	-5,004867E-8	-5,003703E-8	-5,002714E-8	-5,001951E-8	-5,001804E-8	-5,001692E-8	-5,002424E-8	-5,002646E-8	-5,004099E-8	-5,005563E-8	-5,006558E-8	-5,008551E-8	-5,009177E-8	-5,010860E-8	-5,010633E-8	-5,012066E-8	-5,011693E-8	-5,012413E-8	-5,012492E-8	-5,012748E-8	-5,013218E-8	-5,012665E-8	-5,013632E-8	-5,012788E-8	-5,013817E-8	-5,012941E-8	-5,013885E-8	-5,013112E-8	-5,013569E-8	-5,013508E-8	-5,013488E-8	-5,013814E-8	-5,013097E-8	-5,014138E-8	-5,013052E-8	-5,014227E-8	-5,013140E-8	-5,014289E-8	-5,013265E-8	-5,014034E-8	-5,013718E-8	-5,013709E-8	-5,013749E-8	-5,013422E-8	-5,014027E-8	-5,013295E-8	-5,013913E-8	-5,013355E-8	-5,013639E-8	-5,013344E-8	-5,013523E-8	-5,013488E-8	-5,013243E-8	-5,013509E-8	-5,013417E-8	-5,013570E-8	-5,013476E-8	-5,013445E-8	-5,013658E-8	-5,013312E-8	-5,013864E-8	-5,013346E-8	-5,013953E-8	-5,013183E-8	-5,014162E-8	-5,013404E-8	-5,014056E-8
-5,013565E-8	-5,013695E-8	-5,013409E-8	-5,013656E-8	-5,013246E-8	-5,013906E-8	-5,013172E-8	-5,013833E-8	-5,013252E-8	-5,013975E-8	-5,013333E-8	-5,013845E-8	-5,013655E-8	-5,013552E-8	-5,013914E-8	-5,013448E-8	-5,014248E-8	-5,013044E-8	-5,014208E-8	-5,013256E-8	-5,014055E-8	-5,013348E-8	-5,013777E-8	-5,013629E-8	-5,013410E-8	-5,013888E-8	-5,013441E-8	-5,013855E-8	-5,013275E-8	-5,014035E-8	-5,013475E-8	-5,013898E-8	-5,013491E-8	-5,013920E-8	-5,013590E-8	-5,013749E-8	-5,013764E-8	-5,013577E-8	-5,013690E-8	-5,013476E-8	-5,013841E-8	-5,013376E-8	-5,013519E-8	-5,013451E-8	-5,013383E-8	-5,013449E-8	-5,013224E-8	-5,013412E-8	-5,013079E-8	-5,013192E-8	-5,013234E-8	-5,012872E-8	-5,012829E-8	-5,012232E-8	-5,012238E-8	-5,011239E-8	-5,010825E-8	-5,009739E-8	-5,009050E-8	-5,007922E-8	-5,006902E-8	-5,005695E-8	-5,004476E-8	-5,003490E-8	-5,002634E-8	-5,002272E-8	-5,001580E-8	-5,002332E-8	-5,001935E-8	-5,003718E-8	-5,003773E-8	-5,006360E-8	-5,006946E-8	-5,008685E-8	-5,010033E-8	-5,010598E-8	-5,011479E-8	-5,011366E-8	-5,012387E-8	-5,012170E-8	-5,012809E-8	-5,012820E-8	-5,013097E-8	-5,013003E-8	-5,013264E-8	-5,013440E-8	-5,013402E-8	-5,013390E-8	-5,013535E-8	-5,013570E-8	-5,013539E-8	-5,013566E-8	-5,013638E-8	-5,013434E-8	-5,013601E-8	-5,013584E-8	-5,013744E-8	-5,013447E-8	-5,013751E-8	-5,013734E-8	-5,013756E-8	-5,013749E-8	-5,013606E-8	-5,013888E-8	-5,013417E-8	-5,013996E-8	-5,013486E-8	-5,013835E-8	-5,013359E-8	-5,013694E-8	-5,013433E-8	-5,013385E-8	-5,013279E-8	-5,013316E-8	-5,013354E-8	-5,013262E-8	-5,013558E-8	-5,013239E-8	-5,013539E-8	-5,013281E-8	-5,013839E-8	-5,013326E-8	-5,013750E-8	-5,013444E-8	-5,013862E-8	-5,013522E-8	-5,013874E-8	-5,013718E-8
-5,013652E-8	-5,013368E-8	-5,013676E-8	-5,013442E-8	-5,013781E-8	-5,013314E-8	-5,014000E-8	-5,013502E-8	-5,014059E-8	-5,013612E-8	-5,014192E-8	-5,013377E-8	-5,013906E-8	-5,013591E-8	-5,013829E-8	-5,013620E-8	-5,013553E-8	-5,013855E-8	-5,013357E-8	-5,013969E-8	-5,013386E-8	-5,014018E-8	-5,013185E-8	-5,014089E-8	-5,013426E-8	-5,013936E-8	-5,013355E-8	-5,013840E-8	-5,013574E-8	-5,013629E-8	-5,013678E-8	-5,013586E-8	-5,013692E-8	-5,013422E-8	-5,013974E-8	-5,013408E-8	-5,013830E-8	-5,013406E-8	-5,014017E-8	-5,013440E-8	-5,013880E-8	-5,013537E-8	-5,013706E-8	-5,013425E-8	-5,013635E-8	-5,013514E-8	-5,013269E-8	-5,013314E-8	-5,013287E-8	-5,013247E-8	-5,013046E-8	-5,013066E-8	-5,012842E-8	-5,012672E-8	-5,012286E-8	-5,012002E-8	-5,011075E-8	-5,010506E-8	-5,009541E-8	-5,008799E-8	-5,007605E-8	-5,006512E-8	-5,005389E-8	-5,004364E-8	-5,003368E-8	-5,002610E-8	-5,001925E-8	-5,001583E-8	-5,001804E-8	-5,002253E-8	-5,003466E-8	-5,003920E-8	-5,006773E-8	-5,007281E-8	-5,009673E-8	-5,009743E-8	-5,011483E-8	-5,011127E-8	-5,012120E-8	-5,012294E-8	-5,012624E-8	-5,012720E-8	-5,012735E-8	-5,013248E-8	-5,012912E-8	-5,013395E-8	-5,013111E-8	-5,013509E-8	-5,013189E-8	-5,013690E-8	-5,013452E-8	-5,013614E-8	-5,013437E-8	-5,013761E-8	-5,013603E-8	-5,013663E-8	-5,013603E-8	-5,013763E-8	-5,013613E-8	-5,013779E-8	-5,013725E-8	-5,013675E-8	-5,013536E-8	-5,013671E-8	-5,013704E-8	-5,013593E-8	-5,013603E-8	-5,013620E-8	-5,013658E-8	-5,013370E-8	-5,013626E-8	-5,013142E-8	-5,013424E-8	-5,013023E-8	-5,013606E-8	-5,013089E-8	-5,013372E-8	-5,013185E-8	-5,013451E-8	-5,013310E-8	-5,013327E-8	-5,013615E-8	-5,013216E-8	-5,013786E-8	-5,013352E-8	-5,014101E-8	-5,013301E-8	-5,014069E-8
-5,013814E-8	-5,013282E-8	-5,013630E-8	-5,013417E-8	-5,013571E-8	-5,013766E-8	-5,013444E-8	-5,014488E-8	-5,013706E-8	-5,014666E-8	-5,013495E-8	-5,014425E-8	-5,013560E-8	-5,014016E-8	-5,013739E-8	-5,013676E-8	-5,013710E-8	-5,013409E-8	-5,013861E-8	-5,013398E-8	-5,013611E-8	-5,013426E-8	-5,013746E-8	-5,013515E-8	-5,013730E-8	-5,013672E-8	-5,013762E-8	-5,013653E-8	-5,013884E-8	-5,013747E-8	-5,013686E-8	-5,013650E-8	-5,013846E-8	-5,013544E-8	-5,013825E-8	-5,013357E-8	-5,013936E-8	-5,013187E-8	-5,013975E-8	-5,013416E-8	-5,013737E-8	-5,013513E-8	-5,013526E-8	-5,013907E-8	-5,013208E-8	-5,013884E-8	-5,013076E-8	-5,013838E-8	-5,012940E-8	-5,013696E-8	-5,012935E-8	-5,013219E-8	-5,012862E-8	-5,012915E-8	-5,012598E-8	-5,011942E-8	-5,011827E-8	-5,010833E-8	-5,010439E-8	-5,009290E-8	-5,008568E-8	-5,007326E-8	-5,006358E-8	-5,005219E-8	-5,004099E-8	-5,003001E-8	-5,002161E-8	-5,001866E-8	-5,001357E-8	-5,002009E-8	-5,002261E-8	-5,003620E-8	-5,004802E-8	-5,006441E-8	-5,008472E-8	-5,009027E-8	-5,010559E-8	-5,011112E-8	-5,011898E-8	-5,012097E-8	-5,012419E-8	-5,012857E-8	-5,012641E-8	-5,013261E-8	-5,012810E-8	-5,013559E-8	-5,012642E-8	-5,013745E-8	-5,012989E-8	-5,013617E-8	-5,013172E-8	-5,013553E-8	-5,013599E-8	-5,013294E-8	-5,014063E-8	-5,013234E-8	-5,014176E-8	-5,013229E-8	-5,014464E-8	-5,013360E-8	-5,014040E-8	-5,013559E-8	-5,013814E-8	-5,013643E-8	-5,013482E-8	-5,013795E-8	-5,013195E-8	-5,013739E-8	-5,013179E-8	-5,013686E-8	-5,012925E-8	-5,013398E-8	-5,013191E-8	-5,013267E-8	-5,013398E-8	-5,013120E-8	-5,013640E-8	-5,013022E-8	-5,013636E-8	-5,013238E-8	-5,013393E-8	-5,013273E-8	-5,013287E-8	-5,013708E-8	-5,013114E-8	-5,013807E-8	-5,013325E-8	-5,013973E-8
-5,013572E-8	-5,013622E-8	-5,013776E-8	-5,013561E-8	-5,013615E-8	-5,013768E-8	-5,013927E-8	-5,014272E-8	-5,014200E-8	-5,014458E-8	-5,014059E-8	-5,014063E-8	-5,013969E-8	-5,013915E-8	-5,013790E-8	-5,013700E-8	-5,013939E-8	-5,013545E-8	-5,013825E-8	-5,013405E-8	-5,013836E-8	-5,013261E-8	-5,013844E-8	-5,013393E-8	-5,013665E-8	-5,013385E-8	-5,013713E-8	-5,013645E-8	-5,013546E-8	-5,013780E-8	-5,013501E-8	-5,013953E-8	-5,013453E-8	-5,014077E-8	-5,013462E-8	-5,013831E-8	-5,013573E-8	-5,013800E-8	-5,013632E-8	-5,013511E-8	-5,013657E-8	-5,013487E-8	-5,013615E-8	-5,013493E-8	-5,013574E-8	-5,013416E-8	-5,013439E-8	-5,013557E-8	-5,013413E-8	-5,013299E-8	-5,013347E-8	-5,013264E-8	-5,013242E-8	-5,012884E-8	-5,012896E-8	-5,012338E-8	-5,012111E-8	-5,011463E-8	-5,010994E-8	-5,009917E-8	-5,009242E-8	-5,008228E-8	-5,007255E-8	-5,006049E-8	-5,004777E-8	-5,003608E-8	-5,002593E-8	-5,002093E-8	-5,001505E-8	-5,002126E-8	-5,001609E-8	-5,003797E-8	-5,003592E-8	-5,006073E-8	-5,006508E-8	-5,008540E-8	-5,009586E-8	-5,010217E-8	-5,011576E-8	-5,011395E-8	-5,012368E-8	-5,012055E-8	-5,013127E-8	-5,012556E-8	-5,013235E-8	-5,012899E-8	-5,013473E-8	-5,013173E-8	-5,013437E-8	-5,013451E-8	-5,013422E-8	-5,013492E-8	-5,013610E-8	-5,013666E-8	-5,013494E-8	-5,013684E-8	-5,013773E-8	-5,013804E-8	-5,013784E-8	-5,013840E-8	-5,013848E-8	-5,013739E-8	-5,013812E-8	-5,013866E-8	-5,013555E-8	-5,013761E-8	-5,013416E-8	-5,013732E-8	-5,013097E-8	-5,013408E-8	-5,012956E-8	-5,013273E-8	-5,012940E-8	-5,013257E-8	-5,013145E-8	-5,013078E-8	-5,013412E-8	-5,013156E-8	-5,013555E-8	-5,012921E-8	-5,013657E-8	-5,013018E-8	-5,013667E-8	-5,013169E-8	-5,013717E-8	-5,013266E-8	-5,013638E-8	-5,013716E-8
-5,013930E-8	-5,013477E-8	-5,013904E-8	-5,013590E-8	-5,013987E-8	-5,013796E-8	-5,014283E-8	-5,014516E-8	-5,014279E-8	-5,014487E-8	-5,014119E-8	-5,014173E-8	-5,013740E-8	-5,013776E-8	-5,013767E-8	-5,013501E-8	-5,013825E-8	-5,013528E-8	-5,013816E-8	-5,013386E-8	-5,013806E-8	-5,013698E-8	-5,013622E-8	-5,013671E-8	-5,013510E-8	-5,013799E-8	-5,013299E-8	-5,013908E-8	-5,013259E-8	-5,013752E-8	-5,013294E-8	-5,013865E-8	-5,013512E-8	-5,013601E-8	-5,013744E-8	-5,013571E-8	-5,013977E-8	-5,013432E-8	-5,014096E-8	-5,013354E-8	-5,013979E-8	-5,013521E-8	-5,013844E-8	-5,013436E-8	-5,013495E-8	-5,013616E-8	-5,013352E-8	-5,013478E-8	-5,013228E-8	-5,013445E-8	-5,013140E-8	-5,013384E-8	-5,013276E-8	-5,013033E-8	-5,012986E-8	-5,012688E-8	-5,012539E-8	-5,011847E-8	-5,011352E-8	-5,010630E-8	-5,009739E-8	-5,008941E-8	-5,007907E-8	-5,006797E-8	-5,005555E-8	-5,004410E-8	-5,003277E-8	-5,002551E-8	-5,001726E-8	-5,001915E-8	-5,002000E-8	-5,002451E-8	-5,003849E-8	-5,004351E-8	-5,006676E-8	-5,006911E-8	-5,009649E-8	-5,009475E-8	-5,011135E-8	-5,011017E-8	-5,012059E-8	-5,011962E-8	-5,012402E-8	-5,012666E-8	-5,012705E-8	-5,013049E-8	-5,012996E-8	-5,013546E-8	-5,013090E-8	-5,013621E-8	-5,013457E-8	-5,013750E-8	-5,013572E-8	-5,013633E-8	-5,013806E-8	-5,013559E-8	-5,013844E-8	-5,013804E-8	-5,013682E-8	-5,013820E-8	-5,013558E-8	-5,014047E-8	-5,013374E-8	-5,013909E-8	-5,013435E-8	-5,013850E-8	-5,013456E-8	-5,013543E-8	-5,013397E-8	-5,013093E-8	-5,013461E-8	-5,013068E-8	-5,013683E-8	-5,012888E-8	-5,013701E-8	-5,012969E-8	-5,013588E-8	-5,012894E-8	-5,013363E-8	-5,012958E-8	-5,013100E-8	-5,013291E-8	-5,013126E-8	-5,013517E-8	-5,013071E-8	-5,013995E-8	-5,013286E-8	-5,014016E-8
-5,013820E-8	-5,013565E-8	-5,013638E-8	-5,013661E-8	-5,013736E-8	-5,014169E-8	-5,013968E-8	-5,014393E-8	-5,014325E-8	-5,014432E-8	-5,014029E-8	-5,014193E-8	-5,013697E-8	-5,013839E-8	-5,013445E-8	-5,013897E-8	-5,013381E-8	-5,013545E-8	-5,013435E-8	-5,013620E-8	-5,013420E-8	-5,013652E-8	-5,013551E-8	-5,013626E-8	-5,013555E-8	-5,013804E-8	-5,013685E-8	-5,013552E-8	-5,013709E-8	-5,013534E-8	-5,013847E-8	-5,013267E-8	-5,013904E-8	-5,013204E-8	-5,013828E-8	-5,013310E-8	-5,013901E-8	-5,013368E-8	-5,013716E-8	-5,013634E-8	-5,013819E-8	-5,013651E-8	-5,013659E-8	-5,013835E-8	-5,013463E-8	-5,013833E-8	-5,013367E-8	-5,013744E-8	-5,013065E-8	-5,013644E-8	-5,013195E-8	-5,013385E-8	-5,012990E-8	-5,013200E-8	-5,012989E-8	-5,012772E-8	-5,012766E-8	-5,012174E-8	-5,011806E-8	-5,011032E-8	-5,010474E-8	-5,009448E-8	-5,008530E-8	-5,007453E-8	-5,006367E-8	-5,005228E-8	-5,004176E-8	-5,003111E-8	-5,002467E-8	-5,001848E-8	-5,001898E-8	-5,001968E-8	-5,002550E-8	-5,003357E-8	-5,005122E-8	-5,006502E-8	-5,007963E-8	-5,009499E-8	-5,010447E-8	-5,011279E-8	-5,011413E-8	-5,012382E-8	-5,011909E-8	-5,012743E-8	-5,012392E-8	-5,013252E-8	-5,012575E-8	-5,013356E-8	-5,013030E-8	-5,013502E-8	-5,013333E-8	-5,013687E-8	-5,013609E-8	-5,013536E-8	-5,013910E-8	-5,013781E-8	-5,014100E-8	-5,013581E-8	-5,014197E-8	-5,013619E-8	-5,014076E-8	-5,013553E-8	-5,013900E-8	-5,013467E-8	-5,013685E-8	-5,013633E-8	-5,013611E-8	-5,013393E-8	-5,013312E-8	-5,013525E-8	-5,013463E-8	-5,013769E-8	-5,013696E-8	-5,013987E-8	-5,013606E-8	-5,013792E-8	-5,013445E-8	-5,013329E-8	-5,012981E-8	-5,013189E-8	-5,013041E-8	-5,013006E-8	-5,013022E-8	-5,013251E-8	-5,013210E-8	-5,013520E-8	-5,013687E-8	-5,013709E-8
-5,013457E-8	-5,013746E-8	-5,013503E-8	-5,013813E-8	-5,013571E-8	-5,013861E-8	-5,013924E-8	-5,014030E-8	-5,014046E-8	-5,014302E-8	-5,013982E-8	-5,013933E-8	-5,013763E-8	-5,013962E-8	-5,013675E-8	-5,013717E-8	-5,013620E-8	-5,013526E-8	-5,013532E-8	-5,013434E-8	-5,013721E-8	-5,013213E-8	-5,013638E-8	-5,013334E-8	-5,013807E-8	-5,013344E-8	-5,013781E-8	-5,013490E-8	-5,013772E-8	-5,013564E-8	-5,013785E-8	-5,013668E-8	-5,013472E-8	-5,013806E-8	-5,013460E-8	-5,013858E-8	-5,013184E-8	-5,013925E-8	-5,013285E-8	-5,013814E-8	-5,013408E-8	-5,013771E-8	-5,013441E-8	-5,013620E-8	-5,013774E-8	-5,013585E-8	-5,013614E-8	-5,013460E-8	-5,013723E-8	-5,013325E-8	-5,013601E-8	-5,013201E-8	-5,013396E-8	-5,012981E-8	-5,013239E-8	-5,012911E-8	-5,012717E-8	-5,012433E-8	-5,012139E-8	-5,011604E-8	-5,010925E-8	-5,010049E-8	-5,009243E-8	-5,008201E-8	-5,007251E-8	-5,006094E-8	-5,004987E-8	-5,003916E-8	-5,003103E-8	-5,002386E-8	-5,001805E-8	-5,001733E-8	-5,001813E-8	-5,002817E-8	-5,003205E-8	-5,005585E-8	-5,006330E-8	-5,008545E-8	-5,009300E-8	-5,011088E-8	-5,011081E-8	-5,011965E-8	-5,012126E-8	-5,012626E-8	-5,012720E-8	-5,012876E-8	-5,013209E-8	-5,012874E-8	-5,013419E-8	-5,013197E-8	-5,013647E-8	-5,013210E-8	-5,013609E-8	-5,013586E-8	-5,013668E-8	-5,013766E-8	-5,013863E-8	-5,013915E-8	-5,013941E-8	-5,013978E-8	-5,014139E-8	-5,013743E-8	-5,013842E-8	-5,013777E-8	-5,013741E-8	-5,013625E-8	-5,013483E-8	-5,013620E-8	-5,013325E-8	-5,013672E-8	-5,013734E-8	-5,014220E-8	-5,014064E-8	-5,014628E-8	-5,014185E-8	-5,014174E-8	-5,013451E-8	-5,013671E-8	-5,013138E-8	-5,013278E-8	-5,013166E-8	-5,013021E-8	-5,013215E-8	-5,012847E-8	-5,013626E-8	-5,013017E-8	-5,013664E-8	-5,013321E-8
-5,013652E-8	-5,013779E-8	-5,013669E-8	-5,013789E-8	-5,013860E-8	-5,013622E-8	-5,013850E-8	-5,013819E-8	-5,013986E-8	-5,013754E-8	-5,013842E-8	-5,013673E-8	-5,013770E-8	-5,013604E-8	-5,013911E-8	-5,013423E-8	-5,013761E-8	-5,013476E-8	-5,013785E-8	-5,013535E-8	-5,013473E-8	-5,013677E-8	-5,013360E-8	-5,013664E-8	-5,013349E-8	-5,013694E-8	-5,013221E-8	-5,013688E-8	-5,013445E-8	-5,013718E-8	-5,013321E-8	-5,013702E-8	-5,013605E-8	-5,013607E-8	-5,013709E-8	-5,013602E-8	-5,013775E-8	-5,013468E-8	-5,013931E-8	-5,013565E-8	-5,013657E-8	-5,013515E-8	-5,013665E-8	-5,013604E-8	-5,013519E-8	-5,013553E-8	-5,013540E-8	-5,013439E-8	-5,013611E-8	-5,013460E-8	-5,013482E-8	-5,013280E-8	-5,013388E-8	-5,013343E-8	-5,013193E-8	-5,013106E-8	-5,012957E-8	-5,012774E-8	-5,012446E-8	-5,012071E-8	-5,011379E-8	-5,010740E-8	-5,009912E-8	-5,009144E-8	-5,008079E-8	-5,007055E-8	-5,005912E-8	-5,004802E-8	-5,003715E-8	-5,002768E-8	-5,002071E-8	-5,001562E-8	-5,001898E-8	-5,002157E-8	-5,003476E-8	-5,003825E-8	-5,006020E-8	-5,007281E-8	-5,008724E-8	-5,009854E-8	-5,010815E-8	-5,011423E-8	-5,011784E-8	-5,012364E-8	-5,012632E-8	-5,012776E-8	-5,012923E-8	-5,013278E-8	-5,013312E-8	-5,013424E-8	-5,013414E-8	-5,013580E-8	-5,013561E-8	-5,013531E-8	-5,013792E-8	-5,013590E-8	-5,013726E-8	-5,013794E-8	-5,013930E-8	-5,013881E-8	-5,013722E-8	-5,013976E-8	-5,013640E-8	-5,013800E-8	-5,013640E-8	-5,013762E-8	-5,013571E-8	-5,013773E-8	-5,014011E-8	-5,014080E-8	-5,014321E-8	-5,014870E-8	-5,015162E-8	-5,015108E-8	-5,015016E-8	-5,014361E-8	-5,014037E-8	-5,013518E-8	-5,013703E-8	-5,013377E-8	-5,013354E-8	-5,013303E-8	-5,013285E-8	-5,013351E-8	-5,013169E-8	-5,013423E-8	-5,013417E-8	-5,013579E-8
-5,013652E-8	-5,013698E-8	-5,013849E-8	-5,013705E-8	-5,013782E-8	-5,013909E-8	-5,013785E-8	-5,013948E-8	-5,013852E-8	-5,013872E-8	-5,013623E-8	-5,013785E-8	-5,013638E-8	-5,013778E-8	-5,013368E-8	-5,013716E-8	-5,013433E-8	-5,013653E-8	-5,013439E-8	-5,013645E-8	-5,013484E-8	-5,013516E-8	-5,013674E-8	-5,013590E-8	-5,013522E-8	-5,013508E-8	-5,013710E-8	-5,013473E-8	-5,013613E-8	-5,013460E-8	-5,013627E-8	-5,013318E-8	-5,013725E-8	-5,013462E-8	-5,013586E-8	-5,013460E-8	-5,013741E-8	-5,013655E-8	-5,013684E-8	-5,013694E-8	-5,013722E-8	-5,013665E-8	-5,013711E-8	-5,013726E-8	-5,013577E-8	-5,013553E-8	-5,013468E-8	-5,013685E-8	-5,013345E-8	-5,013472E-8	-5,013295E-8	-5,013459E-8	-5,013205E-8	-5,013413E-8	-5,013258E-8	-5,013190E-8	-5,013069E-8	-5,013048E-8	-5,012776E-8	-5,012238E-8	-5,011939E-8	-5,011263E-8	-5,010616E-8	-5,009683E-8	-5,008817E-8	-5,007809E-8	-5,006774E-8	-5,005636E-8	-5,004435E-8	-5,003223E-8	-5,002427E-8	-5,001896E-8	-5,001780E-8	-5,002080E-8	-5,002670E-8	-5,003829E-8	-5,004805E-8	-5,006622E-8	-5,007914E-8	-5,009222E-8	-5,010102E-8	-5,011026E-8	-5,011611E-8	-5,011872E-8	-5,012214E-8	-5,012607E-8	-5,012804E-8	-5,013068E-8	-5,013192E-8	-5,013544E-8	-5,013274E-8	-5,013759E-8	-5,013611E-8	-5,013846E-8	-5,013473E-8	-5,013897E-8	-5,013762E-8	-5,013777E-8	-5,013888E-8	-5,013779E-8	-5,013826E-8	-5,013530E-8	-5,013896E-8	-5,013471E-8	-5,013596E-8	-5,013473E-8	-5,014007E-8	-5,013873E-8	-5,014599E-8	-5,014711E-8	-5,015437E-8	-5,015684E-8	-5,016127E-8	-5,016146E-8	-5,015407E-8	-5,014994E-8	-5,014304E-8	-5,014230E-8	-5,013773E-8	-5,013868E-8	-5,013736E-8	-5,013590E-8	-5,013458E-8	-5,013237E-8	-5,013286E-8	-5,013130E-8	-5,013425E-8	-5,013761E-8
-5,013459E-8	-5,013583E-8	-5,013702E-8	-5,013489E-8	-5,013792E-8	-5,013496E-8	-5,014003E-8	-5,013728E-8	-5,013728E-8	-5,013867E-8	-5,013672E-8	-5,014010E-8	-5,013467E-8	-5,013937E-8	-5,013469E-8	-5,013638E-8	-5,013496E-8	-5,013593E-8	-5,013425E-8	-5,013275E-8	-5,013632E-8	-5,013336E-8	-5,013606E-8	-5,013250E-8	-5,013853E-8	-5,013216E-8	-5,013927E-8	-5,013463E-8	-5,013846E-8	-5,013464E-8	-5,013719E-8	-5,013813E-8	-5,013339E-8	-5,013838E-8	-5,013246E-8	-5,013851E-8	-5,013253E-8	-5,013813E-8	-5,013426E-8	-5,013562E-8	-5,013607E-8	-5,013622E-8	-5,013775E-8	-5,013478E-8	-5,013791E-8	-5,013597E-8	-5,013750E-8	-5,013581E-8	-5,013661E-8	-5,013521E-8	-5,013366E-8	-5,013522E-8	-5,013300E-8	-5,013277E-8	-5,013041E-8	-5,013371E-8	-5,013003E-8	-5,013053E-8	-5,012793E-8	-5,012614E-8	-5,012250E-8	-5,011681E-8	-5,011258E-8	-5,010156E-8	-5,009469E-8	-5,008462E-8	-5,007571E-8	-5,006327E-8	-5,005139E-8	-5,004035E-8	-5,003055E-8	-5,002443E-8	-5,001903E-8	-5,002024E-8	-5,001909E-8	-5,003113E-8	-5,003757E-8	-5,005446E-8	-5,006663E-8	-5,008449E-8	-5,009732E-8	-5,010549E-8	-5,011471E-8	-5,011655E-8	-5,012263E-8	-5,012227E-8	-5,012956E-8	-5,012820E-8	-5,013078E-8	-5,013211E-8	-5,013461E-8	-5,013545E-8	-5,013535E-8	-5,013754E-8	-5,013633E-8	-5,013740E-8	-5,013871E-8	-5,013952E-8	-5,013770E-8	-5,013792E-8	-5,013910E-8	-5,013701E-8	-5,013640E-8	-5,013467E-8	-5,013570E-8	-5,013445E-8	-5,013924E-8	-5,014212E-8	-5,014748E-8	-5,015196E-8	-5,015904E-8	-5,016607E-8	-5,016561E-8	-5,016639E-8	-5,015905E-8	-5,015439E-8	-5,014796E-8	-5,014784E-8	-5,014475E-8	-5,014596E-8	-5,014312E-8	-5,014154E-8	-5,013642E-8	-5,013187E-8	-5,013041E-8	-5,013053E-8	-5,013193E-8	-5,013352E-8
-5,013538E-8	-5,013943E-8	-5,013358E-8	-5,013850E-8	-5,013515E-8	-5,013884E-8	-5,013527E-8	-5,013746E-8	-5,013754E-8	-5,013542E-8	-5,013902E-8	-5,013608E-8	-5,013972E-8	-5,013396E-8	-5,013987E-8	-5,013579E-8	-5,013724E-8	-5,013523E-8	-5,013515E-8	-5,013655E-8	-5,013195E-8	-5,013764E-8	-5,013092E-8	-5,013656E-8	-5,013165E-8	-5,013831E-8	-5,013374E-8	-5,013528E-8	-5,013650E-8	-5,013604E-8	-5,013826E-8	-5,013537E-8	-5,013931E-8	-5,013425E-8	-5,013804E-8	-5,013556E-8	-5,013801E-8	-5,013427E-8	-5,013555E-8	-5,013635E-8	-5,013409E-8	-5,013662E-8	-5,013321E-8	-5,013792E-8	-5,013251E-8	-5,013849E-8	-5,013534E-8	-5,013648E-8	-5,013587E-8	-5,013603E-8	-5,013819E-8	-5,013272E-8	-5,013683E-8	-5,013201E-8	-5,013454E-8	-5,013115E-8	-5,013294E-8	-5,013040E-8	-5,012745E-8	-5,012853E-8	-5,012420E-8	-5,012192E-8	-5,011387E-8	-5,010941E-8	-5,009994E-8	-5,009161E-8	-5,008201E-8	-5,007058E-8	-5,005950E-8	-5,004826E-8	-5,003978E-8	-5,002976E-8	-5,002490E-8	-5,001841E-8	-5,002223E-8	-5,001980E-8	-5,002943E-8	-5,003998E-8	-5,005063E-8	-5,007344E-8	-5,008055E-8	-5,010612E-8	-5,010180E-8	-5,011871E-8	-5,011753E-8	-5,012637E-8	-5,012555E-8	-5,012916E-8	-5,013273E-8	-5,013002E-8	-5,013684E-8	-5,013304E-8	-5,013766E-8	-5,013206E-8	-5,013860E-8	-5,013539E-8	-5,013732E-8	-5,013682E-8	-5,013722E-8	-5,013897E-8	-5,013517E-8	-5,014019E-8	-5,013341E-8	-5,013808E-8	-5,013397E-8	-5,014096E-8	-5,014045E-8	-5,014309E-8	-5,015379E-8	-5,015338E-8	-5,016643E-8	-5,016393E-8	-5,017203E-8	-5,016604E-8	-5,016244E-8	-5,015785E-8	-5,015360E-8	-5,015316E-8	-5,015151E-8	-5,015616E-8	-5,014934E-8	-5,014677E-8	-5,013765E-8	-5,013467E-8	-5,012815E-8	-5,013067E-8	-5,013095E-8	-5,013028E-8
-5,013455E-8	-5,013913E-8	-5,013473E-8	-5,014030E-8	-5,013482E-8	-5,014007E-8	-5,013603E-8	-5,013705E-8	-5,013722E-8	-5,013552E-8	-5,013876E-8	-5,013185E-8	-5,013957E-8	-5,013240E-8	-5,013943E-8	-5,013324E-8	-5,013796E-8	-5,013461E-8	-5,013482E-8	-5,013782E-8	-5,013326E-8	-5,013736E-8	-5,013089E-8	-5,013933E-8	-5,013140E-8	-5,013811E-8	-5,013299E-8	-5,013628E-8	-5,013437E-8	-5,013501E-8	-5,013847E-8	-5,013182E-8	-5,013920E-8	-5,013282E-8	-5,014060E-8	-5,013319E-8	-5,013887E-8	-5,013598E-8	-5,013603E-8	-5,013785E-8	-5,013465E-8	-5,013840E-8	-5,013192E-8	-5,013852E-8	-5,013330E-8	-5,013694E-8	-5,013321E-8	-5,013563E-8	-5,013611E-8	-5,013344E-8	-5,013796E-8	-5,013246E-8	-5,013707E-8	-5,013134E-8	-5,013761E-8	-5,013225E-8	-5,013286E-8	-5,013236E-8	-5,012982E-8	-5,013157E-8	-5,012392E-8	-5,012678E-8	-5,011599E-8	-5,011499E-8	-5,010560E-8	-5,009937E-8	-5,008858E-8	-5,007941E-8	-5,006942E-8	-5,005795E-8	-5,004796E-8	-5,003623E-8	-5,002979E-8	-5,002050E-8	-5,002124E-8	-5,001847E-8	-5,002355E-8	-5,003033E-8	-5,004071E-8	-5,006343E-8	-5,006563E-8	-5,009317E-8	-5,009406E-8	-5,011350E-8	-5,011139E-8	-5,012377E-8	-5,012435E-8	-5,012704E-8	-5,013307E-8	-5,013165E-8	-5,013904E-8	-5,013082E-8	-5,014032E-8	-5,013305E-8	-5,013811E-8	-5,013471E-8	-5,013594E-8	-5,013627E-8	-5,013284E-8	-5,013972E-8	-5,013251E-8	-5,013835E-8	-5,013275E-8	-5,014029E-8	-5,013652E-8	-5,014266E-8	-5,014547E-8	-5,014853E-8	-5,015772E-8	-5,015853E-8	-5,017303E-8	-5,016523E-8	-5,017415E-8	-5,016581E-8	-5,016624E-8	-5,015819E-8	-5,015758E-8	-5,015805E-8	-5,015608E-8	-5,016170E-8	-5,015381E-8	-5,015012E-8	-5,013889E-8	-5,013621E-8	-5,013142E-8	-5,013172E-8	-5,013260E-8	-5,013310E-8
-5,013406E-8	-5,013812E-8	-5,013346E-8	-5,014084E-8	-5,013613E-8	-5,013862E-8	-5,013801E-8	-5,013905E-8	-5,013954E-8	-5,013588E-8	-5,013967E-8	-5,013398E-8	-5,013754E-8	-5,013452E-8	-5,013741E-8	-5,013352E-8	-5,013435E-8	-5,013623E-8	-5,013329E-8	-5,013679E-8	-5,013171E-8	-5,013844E-8	-5,013103E-8	-5,013911E-8	-5,013409E-8	-5,013707E-8	-5,013508E-8	-5,013497E-8	-5,013877E-8	-5,013202E-8	-5,013887E-8	-5,013161E-8	-5,013892E-8	-5,013178E-8	-5,013813E-8	-5,013408E-8	-5,013495E-8	-5,013635E-8	-5,013540E-8	-5,013853E-8	-5,013284E-8	-5,013977E-8	-5,013435E-8	-5,013926E-8	-5,013456E-8	-5,013807E-8	-5,013497E-8	-5,013508E-8	-5,013717E-8	-5,013388E-8	-5,013570E-8	-5,013213E-8	-5,013604E-8	-5,013290E-8	-5,013375E-8	-5,013389E-8	-5,013181E-8	-5,013399E-8	-5,013066E-8	-5,013422E-8	-5,012705E-8	-5,012787E-8	-5,012255E-8	-5,011886E-8	-5,011236E-8	-5,010384E-8	-5,009766E-8	-5,008659E-8	-5,007960E-8	-5,006737E-8	-5,005691E-8	-5,004457E-8	-5,003469E-8	-5,002542E-8	-5,001987E-8	-5,001709E-8	-5,001878E-8	-5,002985E-8	-5,003106E-8	-5,005730E-8	-5,005939E-8	-5,008424E-8	-5,008776E-8	-5,010678E-8	-5,011118E-8	-5,011567E-8	-5,012332E-8	-5,012415E-8	-5,013115E-8	-5,012887E-8	-5,013597E-8	-5,013267E-8	-5,013615E-8	-5,013532E-8	-5,013688E-8	-5,013517E-8	-5,013516E-8	-5,013732E-8	-5,013540E-8	-5,013700E-8	-5,013484E-8	-5,013787E-8	-5,013632E-8	-5,013954E-8	-5,014206E-8	-5,014254E-8	-5,014833E-8	-5,014937E-8	-5,016084E-8	-5,016045E-8	-5,017175E-8	-5,017326E-8	-5,017278E-8	-5,016994E-8	-5,016463E-8	-5,016354E-8	-5,015831E-8	-5,016334E-8	-5,016114E-8	-5,016404E-8	-5,015690E-8	-5,015191E-8	-5,014329E-8	-5,013717E-8	-5,013412E-8	-5,013267E-8	-5,013597E-8	-5,013472E-8
-5,013587E-8	-5,013676E-8	-5,013722E-8	-5,013661E-8	-5,013818E-8	-5,013844E-8	-5,013885E-8	-5,013951E-8	-5,014097E-8	-5,013731E-8	-5,013808E-8	-5,013679E-8	-5,013852E-8	-5,013564E-8	-5,013570E-8	-5,013725E-8	-5,013408E-8	-5,013657E-8	-5,013452E-8	-5,013513E-8	-5,013324E-8	-5,013329E-8	-5,013662E-8	-5,013281E-8	-5,013605E-8	-5,013395E-8	-5,013730E-8	-5,013538E-8	-5,013690E-8	-5,013727E-8	-5,013612E-8	-5,013766E-8	-5,013675E-8	-5,013814E-8	-5,013423E-8	-5,013694E-8	-5,013465E-8	-5,013674E-8	-5,013349E-8	-5,013651E-8	-5,013402E-8	-5,013562E-8	-5,013655E-8	-5,013640E-8	-5,013726E-8	-5,013441E-8	-5,013956E-8	-5,013571E-8	-5,013788E-8	-5,013573E-8	-5,013663E-8	-5,013493E-8	-5,013431E-8	-5,013571E-8	-5,013208E-8	-5,013252E-8	-5,013203E-8	-5,013284E-8	-5,013110E-8	-5,013032E-8	-5,013110E-8	-5,012789E-8	-5,012659E-8	-5,012230E-8	-5,011739E-8	-5,010997E-8	-5,010298E-8	-5,009478E-8	-5,008514E-8	-5,007514E-8	-5,006423E-8	-5,005266E-8	-5,004102E-8	-5,003077E-8	-5,002107E-8	-5,001870E-8	-5,001415E-8	-5,002296E-8	-5,002810E-8	-5,003886E-8	-5,005556E-8	-5,006906E-8	-5,008993E-8	-5,009448E-8	-5,011299E-8	-5,011330E-8	-5,012182E-8	-5,012263E-8	-5,012955E-8	-5,012769E-8	-5,013141E-8	-5,013251E-8	-5,013409E-8	-5,013306E-8	-5,013409E-8	-5,013671E-8	-5,013507E-8	-5,013815E-8	-5,013704E-8	-5,013846E-8	-5,013761E-8	-5,014039E-8	-5,014385E-8	-5,014285E-8	-5,014635E-8	-5,014811E-8	-5,015064E-8	-5,015400E-8	-5,015650E-8	-5,016718E-8	-5,016773E-8	-5,017659E-8	-5,017413E-8	-5,017103E-8	-5,016471E-8	-5,016325E-8	-5,016537E-8	-5,016392E-8	-5,016776E-8	-5,016325E-8	-5,016180E-8	-5,015253E-8	-5,014793E-8	-5,014036E-8	-5,013772E-8	-5,013371E-8	-5,013930E-8	-5,013793E-8
-5,013747E-8	-5,013556E-8	-5,014069E-8	-5,013553E-8	-5,014097E-8	-5,013680E-8	-5,014456E-8	-5,013820E-8	-5,014106E-8	-5,013867E-8	-5,013818E-8	-5,013747E-8	-5,013591E-8	-5,013997E-8	-5,013327E-8	-5,013962E-8	-5,013512E-8	-5,013941E-8	-5,013278E-8	-5,013685E-8	-5,013522E-8	-5,013353E-8	-5,013590E-8	-5,013238E-8	-5,013657E-8	-5,013179E-8	-5,013748E-8	-5,013456E-8	-5,013588E-8	-5,013584E-8	-5,013650E-8	-5,013813E-8	-5,013604E-8	-5,013774E-8	-5,013638E-8	-5,013737E-8	-5,013591E-8	-5,013711E-8	-5,013556E-8	-5,013404E-8	-5,013581E-8	-5,013470E-8	-5,013659E-8	-5,013209E-8	-5,013838E-8	-5,013333E-8	-5,013787E-8	-5,013594E-8	-5,013754E-8	-5,013640E-8	-5,013535E-8	-5,014004E-8	-5,013355E-8	-5,013774E-8	-5,013250E-8	-5,013683E-8	-5,013106E-8	-5,013432E-8	-5,013135E-8	-5,013060E-8	-5,013055E-8	-5,012899E-8	-5,012897E-8	-5,012258E-8	-5,012238E-8	-5,011447E-8	-5,010972E-8	-5,010024E-8	-5,009082E-8	-5,008125E-8	-5,007027E-8	-5,005928E-8	-5,004752E-8	-5,003631E-8	-5,002671E-8	-5,002119E-8	-5,001801E-8	-5,001580E-8	-5,002133E-8	-5,002733E-8	-5,004284E-8	-5,005209E-8	-5,007803E-8	-5,008848E-8	-5,010344E-8	-5,011290E-8	-5,012182E-8	-5,012331E-8	-5,012620E-8	-5,013191E-8	-5,013007E-8	-5,013485E-8	-5,013082E-8	-5,013770E-8	-5,013074E-8	-5,013969E-8	-5,013619E-8	-5,013984E-8	-5,013851E-8	-5,013909E-8	-5,014437E-8	-5,014168E-8	-5,015085E-8	-5,014663E-8	-5,015488E-8	-5,015074E-8	-5,015737E-8	-5,015651E-8	-5,016211E-8	-5,016479E-8	-5,017300E-8	-5,017614E-8	-5,017277E-8	-5,016848E-8	-5,016358E-8	-5,016296E-8	-5,016233E-8	-5,016981E-8	-5,016705E-8	-5,016707E-8	-5,016299E-8	-5,015716E-8	-5,015079E-8	-5,014397E-8	-5,014310E-8	-5,013899E-8	-5,014092E-8	-5,014305E-8
-5,013418E-8	-5,014075E-8	-5,013452E-8	-5,014193E-8	-5,013971E-8	-5,014319E-8	-5,014311E-8	-5,014390E-8	-5,014230E-8	-5,013919E-8	-5,013972E-8	-5,013681E-8	-5,013524E-8	-5,013528E-8	-5,013661E-8	-5,013562E-8	-5,013559E-8	-5,013618E-8	-5,013558E-8	-5,013551E-8	-5,013553E-8	-5,013715E-8	-5,013389E-8	-5,013548E-8	-5,013554E-8	-5,013515E-8	-5,013634E-8	-5,013244E-8	-5,013818E-8	-5,013236E-8	-5,013811E-8	-5,013445E-8	-5,013707E-8	-5,013567E-8	-5,013533E-8	-5,013919E-8	-5,013482E-8	-5,013763E-8	-5,013481E-8	-5,013801E-8	-5,013490E-8	-5,013709E-8	-5,013563E-8	-5,013565E-8	-5,013480E-8	-5,013706E-8	-5,013583E-8	-5,013460E-8	-5,013631E-8	-5,013553E-8	-5,013721E-8	-5,013431E-8	-5,013777E-8	-5,013428E-8	-5,013538E-8	-5,013634E-8	-5,013387E-8	-5,013518E-8	-5,013095E-8	-5,013502E-8	-5,013068E-8	-5,013082E-8	-5,012894E-8	-5,012592E-8	-5,012449E-8	-5,011832E-8	-5,011491E-8	-5,010506E-8	-5,009763E-8	-5,008788E-8	-5,007856E-8	-5,006698E-8	-5,005494E-8	-5,004399E-8	-5,003411E-8	-5,002620E-8	-5,002018E-8	-5,001872E-8	-5,001612E-8	-5,002644E-8	-5,003175E-8	-5,005078E-8	-5,005866E-8	-5,008229E-8	-5,009647E-8	-5,010571E-8	-5,011783E-8	-5,012013E-8	-5,012697E-8	-5,012734E-8	-5,013352E-8	-5,013349E-8	-5,013392E-8	-5,013700E-8	-5,013902E-8	-5,014138E-8	-5,014218E-8	-5,014332E-8	-5,014357E-8	-5,014402E-8	-5,014624E-8	-5,014953E-8	-5,015019E-8	-5,015247E-8	-5,015476E-8	-5,015502E-8	-5,015757E-8	-5,015649E-8	-5,016803E-8	-5,016683E-8	-5,017649E-8	-5,017434E-8	-5,017035E-8	-5,016427E-8	-5,015952E-8	-5,016265E-8	-5,016004E-8	-5,016825E-8	-5,016821E-8	-5,017016E-8	-5,016364E-8	-5,015883E-8	-5,015261E-8	-5,014748E-8	-5,014427E-8	-5,014361E-8	-5,014403E-8	-5,014346E-8
-5,013417E-8	-5,013801E-8	-5,013713E-8	-5,013870E-8	-5,014074E-8	-5,014397E-8	-5,014319E-8	-5,014458E-8	-5,014316E-8	-5,014261E-8	-5,013794E-8	-5,013793E-8	-5,013657E-8	-5,013597E-8	-5,013640E-8	-5,013594E-8	-5,013641E-8	-5,013339E-8	-5,013628E-8	-5,013476E-8	-5,013579E-8	-5,013238E-8	-5,013691E-8	-5,013326E-8	-5,013750E-8	-5,013324E-8	-5,013793E-8	-5,013355E-8	-5,013645E-8	-5,013690E-8	-5,013582E-8	-5,013665E-8	-5,013353E-8	-5,013942E-8	-5,013331E-8	-5,013818E-8	-5,013417E-8	-5,013727E-8	-5,013392E-8	-5,013733E-8	-5,013666E-8	-5,013539E-8	-5,013606E-8	-5,013657E-8	-5,013763E-8	-5,013494E-8	-5,013781E-8	-5,013530E-8	-5,013719E-8	-5,013520E-8	-5,013732E-8	-5,013518E-8	-5,013440E-8	-5,013633E-8	-5,013446E-8	-5,013565E-8	-5,013237E-8	-5,013472E-8	-5,013362E-8	-5,013207E-8	-5,013464E-8	-5,012993E-8	-5,013192E-8	-5,012684E-8	-5,012829E-8	-5,012194E-8	-5,011680E-8	-5,011128E-8	-5,010300E-8	-5,009560E-8	-5,008491E-8	-5,007567E-8	-5,006401E-8	-5,005332E-8	-5,004234E-8	-5,003297E-8	-5,002249E-8	-5,002115E-8	-5,001869E-8	-5,002594E-8	-5,003201E-8	-5,004614E-8	-5,006507E-8	-5,007139E-8	-5,009874E-8	-5,010160E-8	-5,011560E-8	-5,011654E-8	-5,012469E-8	-5,012783E-8	-5,012821E-8	-5,013288E-8	-5,013428E-8	-5,013860E-8	-5,014137E-8	-5,014612E-8	-5,014857E-8	-5,014813E-8	-5,015179E-8	-5,015142E-8	-5,015412E-8	-5,015131E-8	-5,015655E-8	-5,015371E-8	-5,015461E-8	-5,015276E-8	-5,015543E-8	-5,015767E-8	-5,016149E-8	-5,017358E-8	-5,016909E-8	-5,017228E-8	-5,016192E-8	-5,016124E-8	-5,015287E-8	-5,015848E-8	-5,015963E-8	-5,016414E-8	-5,016961E-8	-5,016510E-8	-5,016490E-8	-5,015376E-8	-5,015295E-8	-5,014545E-8	-5,014658E-8	-5,014003E-8	-5,014452E-8	-5,014315E-8
-5,013560E-8	-5,013656E-8	-5,013947E-8	-5,013758E-8	-5,014283E-8	-5,013711E-8	-5,014688E-8	-5,013964E-8	-5,014428E-8	-5,013922E-8	-5,013893E-8	-5,013660E-8	-5,013531E-8	-5,013939E-8	-5,013439E-8	-5,013858E-8	-5,013412E-8	-5,013885E-8	-5,013465E-8	-5,013570E-8	-5,013621E-8	-5,013284E-8	-5,013706E-8	-5,013214E-8	-5,013917E-8	-5,013049E-8	-5,013760E-8	-5,013393E-8	-5,013722E-8	-5,013581E-8	-5,013477E-8	-5,013961E-8	-5,013175E-8	-5,014150E-8	-5,013218E-8	-5,014062E-8	-5,013061E-8	-5,013955E-8	-5,013351E-8	-5,013596E-8	-5,013491E-8	-5,013408E-8	-5,013803E-8	-5,013147E-8	-5,014151E-8	-5,013094E-8	-5,014104E-8	-5,013213E-8	-5,014173E-8	-5,013388E-8	-5,013723E-8	-5,013634E-8	-5,013482E-8	-5,013810E-8	-5,013168E-8	-5,013879E-8	-5,012970E-8	-5,013655E-8	-5,013136E-8	-5,013474E-8	-5,013115E-8	-5,013051E-8	-5,013369E-8	-5,012805E-8	-5,013054E-8	-5,012360E-8	-5,012294E-8	-5,011467E-8	-5,011001E-8	-5,010225E-8	-5,009180E-8	-5,008378E-8	-5,007345E-8	-5,006411E-8	-5,005148E-8	-5,004092E-8	-5,003046E-8	-5,002628E-8	-5,002211E-8	-5,002883E-8	-5,003646E-8	-5,004318E-8	-5,007206E-8	-5,007209E-8	-5,010558E-8	-5,009536E-8	-5,012301E-8	-5,011452E-8	-5,012689E-8	-5,012545E-8	-5,012777E-8	-5,013398E-8	-5,012869E-8	-5,014552E-8	-5,013545E-8	-5,015209E-8	-5,014326E-8	-5,015782E-8	-5,015007E-8	-5,015683E-8	-5,015607E-8	-5,015493E-8	-5,015680E-8	-5,015147E-8	-5,015611E-8	-5,014656E-8	-5,015670E-8	-5,015360E-8	-5,016583E-8	-5,016467E-8	-5,016764E-8	-5,016518E-8	-5,015546E-8	-5,015310E-8	-5,014625E-8	-5,015264E-8	-5,014867E-8	-5,016142E-8	-5,016183E-8	-5,015954E-8	-5,015649E-8	-5,014975E-8	-5,014918E-8	-5,014209E-8	-5,014591E-8	-5,013807E-8	-5,014351E-8	-5,013934E-8
-5,013555E-8	-5,013949E-8	-5,013738E-8	-5,013858E-8	-5,014083E-8	-5,013742E-8	-5,014267E-8	-5,013792E-8	-5,014309E-8	-5,013375E-8	-5,013941E-8	-5,013331E-8	-5,013747E-8	-5,013468E-8	-5,013490E-8	-5,013851E-8	-5,013213E-8	-5,014080E-8	-5,013249E-8	-5,013945E-8	-5,013167E-8	-5,013782E-8	-5,013532E-8	-5,013440E-8	-5,013603E-8	-5,013318E-8	-5,013712E-8	-5,013230E-8	-5,013865E-8	-5,013295E-8	-5,013717E-8	-5,013462E-8	-5,013831E-8	-5,013618E-8	-5,013547E-8	-5,013860E-8	-5,013420E-8	-5,013937E-8	-5,013320E-8	-5,013959E-8	-5,013215E-8	-5,013735E-8	-5,013573E-8	-5,013479E-8	-5,013663E-8	-5,013198E-8	-5,014042E-8	-5,013169E-8	-5,013975E-8	-5,013370E-8	-5,013791E-8	-5,013563E-8	-5,013600E-8	-5,013926E-8	-5,013220E-8	-5,013843E-8	-5,013154E-8	-5,013870E-8	-5,012969E-8	-5,013612E-8	-5,012985E-8	-5,013353E-8	-5,013016E-8	-5,013109E-8	-5,012996E-8	-5,012459E-8	-5,012700E-8	-5,011784E-8	-5,011719E-8	-5,010495E-8	-5,010129E-8	-5,009008E-8	-5,008225E-8	-5,007279E-8	-5,006059E-8	-5,005080E-8	-5,004030E-8	-5,003726E-8	-5,002915E-8	-5,003629E-8	-5,003814E-8	-5,005345E-8	-5,006615E-8	-5,008032E-8	-5,010026E-8	-5,010355E-8	-5,011989E-8	-5,011936E-8	-5,012950E-8	-5,012372E-8	-5,013218E-8	-5,013135E-8	-5,013690E-8	-5,013890E-8	-5,014072E-8	-5,014890E-8	-5,014306E-8	-5,015505E-8	-5,014886E-8	-5,015654E-8	-5,015113E-8	-5,015458E-8	-5,015322E-8	-5,014787E-8	-5,015070E-8	-5,014565E-8	-5,015509E-8	-5,015062E-8	-5,016469E-8	-5,016059E-8	-5,016116E-8	-5,015545E-8	-5,014937E-8	-5,014341E-8	-5,013852E-8	-5,014246E-8	-5,014090E-8	-5,015120E-8	-5,014753E-8	-5,015295E-8	-5,014548E-8	-5,014545E-8	-5,014287E-8	-5,014121E-8	-5,014112E-8	-5,013685E-8	-5,014275E-8	-5,013676E-8
-5,013246E-8	-5,014102E-8	-5,013499E-8	-5,013961E-8	-5,013597E-8	-5,013908E-8	-5,013964E-8	-5,013598E-8	-5,013923E-8	-5,013430E-8	-5,013762E-8	-5,013320E-8	-5,013737E-8	-5,013391E-8	-5,013469E-8	-5,013548E-8	-5,013605E-8	-5,013638E-8	-5,013350E-8	-5,013763E-8	-5,013419E-8	-5,013685E-8	-5,013494E-8	-5,013693E-8	-5,013467E-8	-5,013435E-8	-5,013791E-8	-5,013329E-8	-5,013673E-8	-5,013275E-8	-5,013844E-8	-5,013288E-8	-5,013709E-8	-5,013521E-8	-5,013587E-8	-5,013623E-8	-5,013558E-8	-5,013938E-8	-5,013306E-8	-5,013926E-8	-5,013406E-8	-5,014040E-8	-5,013355E-8	-5,013854E-8	-5,013465E-8	-5,013627E-8	-5,013580E-8	-5,013546E-8	-5,013721E-8	-5,013204E-8	-5,013900E-8	-5,013369E-8	-5,013852E-8	-5,013316E-8	-5,013802E-8	-5,013496E-8	-5,013536E-8	-5,013662E-8	-5,013348E-8	-5,013509E-8	-5,013144E-8	-5,013596E-8	-5,013047E-8	-5,013168E-8	-5,013010E-8	-5,012875E-8	-5,012707E-8	-5,012254E-8	-5,012024E-8	-5,011198E-8	-5,010738E-8	-5,009905E-8	-5,009175E-8	-5,008088E-8	-5,007271E-8	-5,006340E-8	-5,005487E-8	-5,005041E-8	-5,004477E-8	-5,005169E-8	-5,004906E-8	-5,006755E-8	-5,007146E-8	-5,008896E-8	-5,009646E-8	-5,010859E-8	-5,011945E-8	-5,011922E-8	-5,012848E-8	-5,012587E-8	-5,013340E-8	-5,013068E-8	-5,014077E-8	-5,013787E-8	-5,014344E-8	-5,014363E-8	-5,014702E-8	-5,014770E-8	-5,014617E-8	-5,015197E-8	-5,014686E-8	-5,015028E-8	-5,014480E-8	-5,014621E-8	-5,014181E-8	-5,014363E-8	-5,014799E-8	-5,014794E-8	-5,015478E-8	-5,015170E-8	-5,015351E-8	-5,014509E-8	-5,014150E-8	-5,013596E-8	-5,013433E-8	-5,013435E-8	-5,013572E-8	-5,014212E-8	-5,013728E-8	-5,014314E-8	-5,013751E-8	-5,014128E-8	-5,013462E-8	-5,013836E-8	-5,013632E-8	-5,013560E-8	-5,013690E-8	-5,013430E-8
-5,013571E-8	-5,013791E-8	-5,013153E-8	-5,014054E-8	-5,013123E-8	-5,014065E-8	-5,013240E-8	-5,013844E-8	-5,013453E-8	-5,013484E-8	-5,013918E-8	-5,013232E-8	-5,013966E-8	-5,013053E-8	-5,014047E-8	-5,013112E-8	-5,013841E-8	-5,013287E-8	-5,013574E-8	-5,013429E-8	-5,013465E-8	-5,013771E-8	-5,013118E-8	-5,013905E-8	-5,013155E-8	-5,014032E-8	-5,013113E-8	-5,013917E-8	-5,013433E-8	-5,013510E-8	-5,013795E-8	-5,013359E-8	-5,013928E-8	-5,012988E-8	-5,014059E-8	-5,013170E-8	-5,013791E-8	-5,013323E-8	-5,013583E-8	-5,013631E-8	-5,013394E-8	-5,013928E-8	-5,013325E-8	-5,013868E-8	-5,013330E-8	-5,013977E-8	-5,013411E-8	-5,013694E-8	-5,013530E-8	-5,013561E-8	-5,013702E-8	-5,013321E-8	-5,013921E-8	-5,013096E-8	-5,013928E-8	-5,013217E-8	-5,013886E-8	-5,013212E-8	-5,013505E-8	-5,013643E-8	-5,013128E-8	-5,013751E-8	-5,012908E-8	-5,013667E-8	-5,012737E-8	-5,013387E-8	-5,012802E-8	-5,012560E-8	-5,012291E-8	-5,011768E-8	-5,011453E-8	-5,010525E-8	-5,010095E-8	-5,009119E-8	-5,008530E-8	-5,007616E-8	-5,007230E-8	-5,006470E-8	-5,006512E-8	-5,006694E-8	-5,007048E-8	-5,008372E-8	-5,008015E-8	-5,010672E-8	-5,009816E-8	-5,011967E-8	-5,011534E-8	-5,012562E-8	-5,012682E-8	-5,012578E-8	-5,013564E-8	-5,012930E-8	-5,014016E-8	-5,013484E-8	-5,014489E-8	-5,013927E-8	-5,014486E-8	-5,014365E-8	-5,014477E-8	-5,014516E-8	-5,014500E-8	-5,014542E-8	-5,013936E-8	-5,014206E-8	-5,013782E-8	-5,014166E-8	-5,013779E-8	-5,014351E-8	-5,014299E-8	-5,014176E-8	-5,014363E-8	-5,013605E-8	-5,013602E-8	-5,012811E-8	-5,013358E-8	-5,013012E-8	-5,013286E-8	-5,013456E-8	-5,013363E-8	-5,013754E-8	-5,013194E-8	-5,013750E-8	-5,013123E-8	-5,013504E-8	-5,013143E-8	-5,013414E-8	-5,013124E-8	-5,012907E-8
-5,013530E-8	-5,013896E-8	-5,013283E-8	-5,013846E-8	-5,013355E-8	-5,013802E-8	-5,013208E-8	-5,013521E-8	-5,013483E-8	-5,013403E-8	-5,013696E-8	-5,013289E-8	-5,013901E-8	-5,013215E-8	-5,013907E-8	-5,013395E-8	-5,013675E-8	-5,013403E-8	-5,013505E-8	-5,013797E-8	-5,013196E-8	-5,013812E-8	-5,013229E-8	-5,013822E-8	-5,013219E-8	-5,013777E-8	-5,013439E-8	-5,013359E-8	-5,013730E-8	-5,013401E-8	-5,013890E-8	-5,013149E-8	-5,014024E-8	-5,013261E-8	-5,013877E-8	-5,013446E-8	-5,013667E-8	-5,013527E-8	-5,013351E-8	-5,013905E-8	-5,013172E-8	-5,013888E-8	-5,013111E-8	-5,014026E-8	-5,013171E-8	-5,013914E-8	-5,013423E-8	-5,013719E-8	-5,013621E-8	-5,013563E-8	-5,013961E-8	-5,013291E-8	-5,013903E-8	-5,013410E-8	-5,013870E-8	-5,013391E-8	-5,013534E-8	-5,013575E-8	-5,013212E-8	-5,013639E-8	-5,013205E-8	-5,013600E-8	-5,012958E-8	-5,013506E-8	-5,013261E-8	-5,013195E-8	-5,013126E-8	-5,012791E-8	-5,012847E-8	-5,012061E-8	-5,012196E-8	-5,011184E-8	-5,011035E-8	-5,010155E-8	-5,009879E-8	-5,009100E-8	-5,008579E-8	-5,008414E-8	-5,007967E-8	-5,008728E-8	-5,008244E-8	-5,009991E-8	-5,009448E-8	-5,011242E-8	-5,011254E-8	-5,012130E-8	-5,012458E-8	-5,012462E-8	-5,013384E-8	-5,012715E-8	-5,013696E-8	-5,012951E-8	-5,013998E-8	-5,013333E-8	-5,014071E-8	-5,013867E-8	-5,013885E-8	-5,014006E-8	-5,013993E-8	-5,014406E-8	-5,013781E-8	-5,014202E-8	-5,013704E-8	-5,013915E-8	-5,013564E-8	-5,013754E-8	-5,013627E-8	-5,013325E-8	-5,013780E-8	-5,013332E-8	-5,013545E-8	-5,012865E-8	-5,013138E-8	-5,012752E-8	-5,012805E-8	-5,013085E-8	-5,012759E-8	-5,013460E-8	-5,012730E-8	-5,013768E-8	-5,012875E-8	-5,013575E-8	-5,013014E-8	-5,013494E-8	-5,013154E-8	-5,013027E-8	-5,013040E-8	-5,012643E-8
-5,013271E-8	-5,013831E-8	-5,013420E-8	-5,013856E-8	-5,013432E-8	-5,013641E-8	-5,013496E-8	-5,013421E-8	-5,013579E-8	-5,013418E-8	-5,013645E-8	-5,013257E-8	-5,013722E-8	-5,013419E-8	-5,013669E-8	-5,013315E-8	-5,013581E-8	-5,013547E-8	-5,013402E-8	-5,013774E-8	-5,013372E-8	-5,013776E-8	-5,013289E-8	-5,013892E-8	-5,013448E-8	-5,013485E-8	-5,013547E-8	-5,013471E-8	-5,013628E-8	-5,013308E-8	-5,013724E-8	-5,013278E-8	-5,013628E-8	-5,013492E-8	-5,013750E-8	-5,013392E-8	-5,013607E-8	-5,013666E-8	-5,013548E-8	-5,013734E-8	-5,013411E-8	-5,013845E-8	-5,013242E-8	-5,013841E-8	-5,013438E-8	-5,013539E-8	-5,013526E-8	-5,013365E-8	-5,013868E-8	-5,013191E-8	-5,013891E-8	-5,013323E-8	-5,013886E-8	-5,013429E-8	-5,013834E-8	-5,013604E-8	-5,013499E-8	-5,013624E-8	-5,013565E-8	-5,013610E-8	-5,013193E-8	-5,013584E-8	-5,013179E-8	-5,013464E-8	-5,013106E-8	-5,013444E-8	-5,012982E-8	-5,013002E-8	-5,013068E-8	-5,012604E-8	-5,012527E-8	-5,011873E-8	-5,011955E-8	-5,011199E-8	-5,011063E-8	-5,010559E-8	-5,010233E-8	-5,010132E-8	-5,009895E-8	-5,010358E-8	-5,010032E-8	-5,010883E-8	-5,010997E-8	-5,011791E-8	-5,011926E-8	-5,012429E-8	-5,012778E-8	-5,012939E-8	-5,013310E-8	-5,013331E-8	-5,013638E-8	-5,013311E-8	-5,013883E-8	-5,013693E-8	-5,013861E-8	-5,013643E-8	-5,013770E-8	-5,013933E-8	-5,013485E-8	-5,014180E-8	-5,013407E-8	-5,013924E-8	-5,013315E-8	-5,013828E-8	-5,013454E-8	-5,013198E-8	-5,013511E-8	-5,012982E-8	-5,013369E-8	-5,012716E-8	-5,013223E-8	-5,012563E-8	-5,012948E-8	-5,012705E-8	-5,013047E-8	-5,012783E-8	-5,012986E-8	-5,013145E-8	-5,013057E-8	-5,013288E-8	-5,012997E-8	-5,013587E-8	-5,013037E-8	-5,013619E-8	-5,013180E-8	-5,013194E-8	-5,012920E-8	-5,012830E-8
-5,013432E-8	-5,013695E-8	-5,013288E-8	-5,013896E-8	-5,013270E-8	-5,013826E-8	-5,013303E-8	-5,013813E-8	-5,013582E-8	-5,013428E-8	-5,013750E-8	-5,013390E-8	-5,013841E-8	-5,013263E-8	-5,013835E-8	-5,013223E-8	-5,013562E-8	-5,013494E-8	-5,013505E-8	-5,013553E-8	-5,013316E-8	-5,013908E-8	-5,013297E-8	-5,013898E-8	-5,013328E-8	-5,013835E-8	-5,013293E-8	-5,013725E-8	-5,013577E-8	-5,013361E-8	-5,013644E-8	-5,013267E-8	-5,013862E-8	-5,013161E-8	-5,013766E-8	-5,013282E-8	-5,013663E-8	-5,013448E-8	-5,013646E-8	-5,013641E-8	-5,013417E-8	-5,013749E-8	-5,013456E-8	-5,013807E-8	-5,013241E-8	-5,013760E-8	-5,013412E-8	-5,013565E-8	-5,013513E-8	-5,013451E-8	-5,013633E-8	-5,013235E-8	-5,013949E-8	-5,013323E-8	-5,013747E-8	-5,013384E-8	-5,013761E-8	-5,013551E-8	-5,013455E-8	-5,013775E-8	-5,013168E-8	-5,013695E-8	-5,013167E-8	-5,013731E-8	-5,012979E-8	-5,013400E-8	-5,013191E-8	-5,013145E-8	-5,013150E-8	-5,012715E-8	-5,013025E-8	-5,012241E-8	-5,012684E-8	-5,011904E-8	-5,012163E-8	-5,011463E-8	-5,011707E-8	-5,011512E-8	-5,011461E-8	-5,011549E-8	-5,011487E-8	-5,012081E-8	-5,011711E-8	-5,012572E-8	-5,012199E-8	-5,012874E-8	-5,012632E-8	-5,013314E-8	-5,013252E-8	-5,013235E-8	-5,013673E-8	-5,013454E-8	-5,013877E-8	-5,013550E-8	-5,013971E-8	-5,013537E-8	-5,013769E-8	-5,013811E-8	-5,013674E-8	-5,013682E-8	-5,013359E-8	-5,013736E-8	-5,013202E-8	-5,013570E-8	-5,013166E-8	-5,013285E-8	-5,012972E-8	-5,012993E-8	-5,013121E-8	-5,012622E-8	-5,013095E-8	-5,012627E-8	-5,013386E-8	-5,012675E-8	-5,013301E-8	-5,012992E-8	-5,013220E-8	-5,013172E-8	-5,013119E-8	-5,013417E-8	-5,012876E-8	-5,013605E-8	-5,013170E-8	-5,013705E-8	-5,013034E-8	-5,013479E-8	-5,013012E-8	-5,013191E-8
-5,013548E-8	-5,013540E-8	-5,013548E-8	-5,013435E-8	-5,013420E-8	-5,013671E-8	-5,013391E-8	-5,013684E-8	-5,013434E-8	-5,013738E-8	-5,013420E-8	-5,013744E-8	-5,013681E-8	-5,013490E-8	-5,013603E-8	-5,013483E-8	-5,013692E-8	-5,013336E-8	-5,013585E-8	-5,013442E-8	-5,013485E-8	-5,013504E-8	-5,013620E-8	-5,013545E-8	-5,013417E-8	-5,013635E-8	-5,013552E-8	-5,013664E-8	-5,013362E-8	-5,013734E-8	-5,013391E-8	-5,013625E-8	-5,013521E-8	-5,013531E-8	-5,013469E-8	-5,013331E-8	-5,013733E-8	-5,013335E-8	-5,013586E-8	-5,013355E-8	-5,013668E-8	-5,013465E-8	-5,013503E-8	-5,013629E-8	-5,013381E-8	-5,013600E-8	-5,013461E-8	-5,013777E-8	-5,013272E-8	-5,013668E-8	-5,013440E-8	-5,013713E-8	-5,013392E-8	-5,013607E-8	-5,013536E-8	-5,013362E-8	-5,013690E-8	-5,013430E-8	-5,013685E-8	-5,013236E-8	-5,013691E-8	-5,013397E-8	-5,013483E-8	-5,013406E-8	-5,013385E-8	-5,013436E-8	-5,013196E-8	-5,013430E-8	-5,013120E-8	-5,013098E-8	-5,012966E-8	-5,012981E-8	-5,012806E-8	-5,012514E-8	-5,012605E-8	-5,012330E-8	-5,012443E-8	-5,012250E-8	-5,012458E-8	-5,012273E-8	-5,012434E-8	-5,012636E-8	-5,012685E-8	-5,012714E-8	-5,012751E-8	-5,013175E-8	-5,012900E-8	-5,013389E-8	-5,013104E-8	-5,013554E-8	-5,013237E-8	-5,013638E-8	-5,013642E-8	-5,013486E-8	-5,013722E-8	-5,013505E-8	-5,013920E-8	-5,013397E-8	-5,013848E-8	-5,013398E-8	-5,013614E-8	-5,013426E-8	-5,013462E-8	-5,013395E-8	-5,013083E-8	-5,013297E-8	-5,012964E-8	-5,013062E-8	-5,012660E-8	-5,012964E-8	-5,012770E-8	-5,012954E-8	-5,013143E-8	-5,013149E-8	-5,013310E-8	-5,013193E-8	-5,013592E-8	-5,013322E-8	-5,013328E-8	-5,013446E-8	-5,013400E-8	-5,013624E-8	-5,013324E-8	-5,013818E-8	-5,013197E-8	-5,013571E-8	-5,013125E-8	-5,013509E-8
-5,013885E-8	-5,013407E-8	-5,013595E-8	-5,013648E-8	-5,013353E-8	-5,013775E-8	-5,013347E-8	-5,013834E-8	-5,013093E-8	-5,013890E-8	-5,013387E-8	-5,013768E-8	-5,013376E-8	-5,013666E-8	-5,013654E-8	-5,013342E-8	-5,013981E-8	-5,013190E-8	-5,013954E-8	-5,013073E-8	-5,014112E-8	-5,013249E-8	-5,013692E-8	-5,013507E-8	-5,013511E-8	-5,013686E-8	-5,013268E-8	-5,013876E-8	-5,013114E-8	-5,013828E-8	-5,013241E-8	-5,013879E-8	-5,013261E-8	-5,013638E-8	-5,013494E-8	-5,013617E-8	-5,013553E-8	-5,013428E-8	-5,013674E-8	-5,013290E-8	-5,013704E-8	-5,013440E-8	-5,013561E-8	-5,013369E-8	-5,013439E-8	-5,013736E-8	-5,013211E-8	-5,013725E-8	-5,013323E-8	-5,013679E-8	-5,013400E-8	-5,013702E-8	-5,013641E-8	-5,013297E-8	-5,013821E-8	-5,013367E-8	-5,013874E-8	-5,013105E-8	-5,013899E-8	-5,013128E-8	-5,013700E-8	-5,013233E-8	-5,013543E-8	-5,013269E-8	-5,013243E-8	-5,013607E-8	-5,013113E-8	-5,013613E-8	-5,012905E-8	-5,013757E-8	-5,012885E-8	-5,013508E-8	-5,012902E-8	-5,013119E-8	-5,012885E-8	-5,012795E-8	-5,013121E-8	-5,012449E-8	-5,013013E-8	-5,012575E-8	-5,013135E-8	-5,012678E-8	-5,013035E-8	-5,013017E-8	-5,012972E-8	-5,013211E-8	-5,013240E-8	-5,013387E-8	-5,013233E-8	-5,013502E-8	-5,013613E-8	-5,013409E-8	-5,013582E-8	-5,013417E-8	-5,013754E-8	-5,013263E-8	-5,013920E-8	-5,013224E-8	-5,013757E-8	-5,013172E-8	-5,013711E-8	-5,013420E-8	-5,013231E-8	-5,013644E-8	-5,012956E-8	-5,013769E-8	-5,012592E-8	-5,013719E-8	-5,012399E-8	-5,013473E-8	-5,012700E-8	-5,013409E-8	-5,013061E-8	-5,013130E-8	-5,013705E-8	-5,013024E-8	-5,013918E-8	-5,012945E-8	-5,014026E-8	-5,012880E-8	-5,014054E-8	-5,013338E-8	-5,013791E-8	-5,013508E-8	-5,013559E-8	-5,013759E-8	-5,013148E-8	-5,013677E-8
-5,014086E-8	-5,013149E-8	-5,013734E-8	-5,013338E-8	-5,013663E-8	-5,013657E-8	-5,013225E-8	-5,013840E-8	-5,013261E-8	-5,013788E-8	-5,013350E-8	-5,013688E-8	-5,013499E-8	-5,013360E-8	-5,013834E-8	-5,013355E-8	-5,013784E-8	-5,013249E-8	-5,013879E-8	-5,013387E-8	-5,013708E-8	-5,013567E-8	-5,013473E-8	-5,013706E-8	-5,013266E-8	-5,014030E-8	-5,012984E-8	-5,013995E-8	-5,012969E-8	-5,014011E-8	-5,013070E-8	-5,013656E-8	-5,013445E-8	-5,013285E-8	-5,013793E-8	-5,013052E-8	-5,014110E-8	-5,012753E-8	-5,014170E-8	-5,013070E-8	-5,013972E-8	-5,013156E-8	-5,013650E-8	-5,013558E-8	-5,013216E-8	-5,013833E-8	-5,013062E-8	-5,013831E-8	-5,012898E-8	-5,013986E-8	-5,013099E-8	-5,013665E-8	-5,013342E-8	-5,013599E-8	-5,013589E-8	-5,013424E-8	-5,013804E-8	-5,013299E-8	-5,013736E-8	-5,013353E-8	-5,013722E-8	-5,013265E-8	-5,013404E-8	-5,013412E-8	-5,013229E-8	-5,013468E-8	-5,013004E-8	-5,013574E-8	-5,012933E-8	-5,013545E-8	-5,013207E-8	-5,013328E-8	-5,013200E-8	-5,013096E-8	-5,013570E-8	-5,012790E-8	-5,013502E-8	-5,012764E-8	-5,013426E-8	-5,012725E-8	-5,013348E-8	-5,013008E-8	-5,012958E-8	-5,013187E-8	-5,013042E-8	-5,013471E-8	-5,012826E-8	-5,013718E-8	-5,013119E-8	-5,013673E-8	-5,013325E-8	-5,013684E-8	-5,013439E-8	-5,013456E-8	-5,013713E-8	-5,013476E-8	-5,013596E-8	-5,013310E-8	-5,013623E-8	-5,013356E-8	-5,013461E-8	-5,013434E-8	-5,013364E-8	-5,013473E-8	-5,013287E-8	-5,013577E-8	-5,013132E-8	-5,013305E-8	-5,013193E-8	-5,013394E-8	-5,013344E-8	-5,013187E-8	-5,013678E-8	-5,013106E-8	-5,013800E-8	-5,013271E-8	-5,013824E-8	-5,013126E-8	-5,013711E-8	-5,013533E-8	-5,013532E-8	-5,013599E-8	-5,013506E-8	-5,013859E-8	-5,013283E-8	-5,013996E-8	-5,013172E-8	-5,013714E-8
-5,013771E-8	-5,013146E-8	-5,013733E-8	-5,013373E-8	-5,013509E-8	-5,013576E-8	-5,013463E-8	-5,013600E-8	-5,013452E-8	-5,013860E-8	-5,013334E-8	-5,013733E-8	-5,013450E-8	-5,013823E-8	-5,013367E-8	-5,013701E-8	-5,013478E-8	-5,013498E-8	-5,013550E-8	-5,013520E-8	-5,013550E-8	-5,013322E-8	-5,013578E-8	-5,013534E-8	-5,013495E-8	-5,013528E-8	-5,013496E-8	-5,013567E-8	-5,013506E-8	-5,013578E-8	-5,013574E-8	-5,013345E-8	-5,013582E-8	-5,013362E-8	-5,013729E-8	-5,013105E-8	-5,013700E-8	-5,013246E-8	-5,013677E-8	-5,013337E-8	-5,013633E-8	-5,013470E-8	-5,013382E-8	-5,013695E-8	-5,013445E-8	-5,013626E-8	-5,013204E-8	-5,013820E-8	-5,013197E-8	-5,013712E-8	-5,013236E-8	-5,013676E-8	-5,013213E-8	-5,013613E-8	-5,013490E-8	-5,013471E-8	-5,013428E-8	-5,013506E-8	-5,013630E-8	-5,013376E-8	-5,013593E-8	-5,013379E-8	-5,013493E-8	-5,013356E-8	-5,013480E-8	-5,013307E-8	-5,013279E-8	-5,013248E-8	-5,013453E-8	-5,013258E-8	-5,013316E-8	-5,013244E-8	-5,013367E-8	-5,013232E-8	-5,013374E-8	-5,013274E-8	-5,013289E-8	-5,013180E-8	-5,013356E-8	-5,013337E-8	-5,013089E-8	-5,013330E-8	-5,013159E-8	-5,013367E-8	-5,013089E-8	-5,013444E-8	-5,013147E-8	-5,013350E-8	-5,013348E-8	-5,013539E-8	-5,013333E-8	-5,013378E-8	-5,013579E-8	-5,013451E-8	-5,013613E-8	-5,013401E-8	-5,013667E-8	-5,013294E-8	-5,013654E-8	-5,013419E-8	-5,013595E-8	-5,013290E-8	-5,013544E-8	-5,013436E-8	-5,013460E-8	-5,013273E-8	-5,013397E-8	-5,013268E-8	-5,013338E-8	-5,013350E-8	-5,013440E-8	-5,013325E-8	-5,013412E-8	-5,013611E-8	-5,013578E-8	-5,013498E-8	-5,013570E-8	-5,013689E-8	-5,013517E-8	-5,013701E-8	-5,013513E-8	-5,013692E-8	-5,013310E-8	-5,013841E-8	-5,013428E-8	-5,013555E-8	-5,013307E-8	-5,013465E-8
-5,013436E-8	-5,013658E-8	-5,013328E-8	-5,013811E-8	-5,013217E-8	-5,013591E-8	-5,013304E-8	-5,013698E-8	-5,013359E-8	-5,013541E-8	-5,013617E-8	-5,013444E-8	-5,013684E-8	-5,013591E-8	-5,013739E-8	-5,013487E-8	-5,013612E-8	-5,013737E-8	-5,013511E-8	-5,013519E-8	-5,013463E-8	-5,013515E-8	-5,013475E-8	-5,013349E-8	-5,013623E-8	-5,013227E-8	-5,013637E-8	-5,013281E-8	-5,013862E-8	-5,013169E-8	-5,013689E-8	-5,013393E-8	-5,013665E-8	-5,013437E-8	-5,013503E-8	-5,013591E-8	-5,013225E-8	-5,013730E-8	-5,013294E-8	-5,013708E-8	-5,013048E-8	-5,013846E-8	-5,013166E-8	-5,013770E-8	-5,013196E-8	-5,013756E-8	-5,013283E-8	-5,013606E-8	-5,013603E-8	-5,013403E-8	-5,013572E-8	-5,013304E-8	-5,013807E-8	-5,013194E-8	-5,013649E-8	-5,013288E-8	-5,013657E-8	-5,013306E-8	-5,013646E-8	-5,013469E-8	-5,013420E-8	-5,013374E-8	-5,013561E-8	-5,013399E-8	-5,013375E-8	-5,013242E-8	-5,013523E-8	-5,013237E-8	-5,013457E-8	-5,013339E-8	-5,013424E-8	-5,013257E-8	-5,013423E-8	-5,013528E-8	-5,013168E-8	-5,013517E-8	-5,013125E-8	-5,013683E-8	-5,012988E-8	-5,013643E-8	-5,013047E-8	-5,013448E-8	-5,013194E-8	-5,013488E-8	-5,013291E-8	-5,013215E-8	-5,013539E-8	-5,013248E-8	-5,013663E-8	-5,013110E-8	-5,013723E-8	-5,013111E-8	-5,013678E-8	-5,013304E-8	-5,013621E-8	-5,013223E-8	-5,013483E-8	-5,013560E-8	-5,013408E-8	-5,013536E-8	-5,013392E-8	-5,013722E-8	-5,013349E-8	-5,013672E-8	-5,013459E-8	-5,013495E-8	-5,013339E-8	-5,013511E-8	-5,013517E-8	-5,013255E-8	-5,013425E-8	-5,013387E-8	-5,013422E-8	-5,013453E-8	-5,013403E-8	-5,013690E-8	-5,013310E-8	-5,013892E-8	-5,013523E-8	-5,013815E-8	-5,013423E-8	-5,013803E-8	-5,013614E-8	-5,013583E-8	-5,013631E-8	-5,013371E-8	-5,013543E-8	-5,013133E-8
-5,013215E-8	-5,013995E-8	-5,013296E-8	-5,013704E-8	-5,013436E-8	-5,013575E-8	-5,013561E-8	-5,013399E-8	-5,013722E-8	-5,013207E-8	-5,013656E-8	-5,013374E-8	-5,013746E-8	-5,013287E-8	-5,013687E-8	-5,013495E-8	-5,013662E-8	-5,013461E-8	-5,013611E-8	-5,013507E-8	-5,013353E-8	-5,013614E-8	-5,013442E-8	-5,013510E-8	-5,013332E-8	-5,013512E-8	-5,013582E-8	-5,013383E-8	-5,013613E-8	-5,013399E-8	-5,013568E-8	-5,013456E-8	-5,013621E-8	-5,013554E-8	-5,013356E-8	-5,013646E-8	-5,013402E-8	-5,013732E-8	-5,013195E-8	-5,013732E-8	-5,013260E-8	-5,013603E-8	-5,013407E-8	-5,013534E-8	-5,013391E-8	-5,013332E-8	-5,013695E-8	-5,013304E-8	-5,013615E-8	-5,013205E-8	-5,013756E-8	-5,013172E-8	-5,013668E-8	-5,013323E-8	-5,013514E-8	-5,013327E-8	-5,013512E-8	-5,013592E-8	-5,013277E-8	-5,013536E-8	-5,013342E-8	-5,013597E-8	-5,013267E-8	-5,013536E-8	-5,013360E-8	-5,013360E-8	-5,013466E-8	-5,013496E-8	-5,013463E-8	-5,013339E-8	-5,013465E-8	-5,013532E-8	-5,013399E-8	-5,013479E-8	-5,013360E-8	-5,013516E-8	-5,013248E-8	-5,013625E-8	-5,013226E-8	-5,013412E-8	-5,013199E-8	-5,013478E-8	-5,013361E-8	-5,013197E-8	-5,013587E-8	-5,013234E-8	-5,013704E-8	-5,013260E-8	-5,013797E-8	-5,013211E-8	-5,013623E-8	-5,013435E-8	-5,013656E-8	-5,013302E-8	-5,013480E-8	-5,013482E-8	-5,013354E-8	-5,013544E-8	-5,013350E-8	-5,013666E-8	-5,013215E-8	-5,013786E-8	-5,013467E-8	-5,013598E-8	-5,013416E-8	-5,013573E-8	-5,013645E-8	-5,013367E-8	-5,013603E-8	-5,013402E-8	-5,013408E-8	-5,013437E-8	-5,013407E-8	-5,013519E-8	-5,013243E-8	-5,013579E-8	-5,013587E-8	-5,013593E-8	-5,013593E-8	-5,013605E-8	-5,013720E-8	-5,013523E-8	-5,013776E-8	-5,013566E-8	-5,013591E-8	-5,013364E-8	-5,013677E-8	-5,013285E-8
-5,013456E-8	-5,013723E-8	-5,013434E-8	-5,013728E-8	-5,013329E-8	-5,013784E-8	-5,013533E-8	-5,013549E-8	-5,013528E-8	-5,013434E-8	-5,013796E-8	-5,013162E-8	-5,013909E-8	-5,013169E-8	-5,013814E-8	-5,013273E-8	-5,013805E-8	-5,013401E-8	-5,013376E-8	-5,013624E-8	-5,013321E-8	-5,013718E-8	-5,013115E-8	-5,013857E-8	-5,013130E-8	-5,013791E-8	-5,013347E-8	-5,013742E-8	-5,013332E-8	-5,013550E-8	-5,013649E-8	-5,013437E-8	-5,013564E-8	-5,013315E-8	-5,013654E-8	-5,013263E-8	-5,013623E-8	-5,013422E-8	-5,013469E-8	-5,013404E-8	-5,013483E-8	-5,013631E-8	-5,013269E-8	-5,013625E-8	-5,013403E-8	-5,013597E-8	-5,013485E-8	-5,013456E-8	-5,013642E-8	-5,013163E-8	-5,013736E-8	-5,013238E-8	-5,013639E-8	-5,013082E-8	-5,013607E-8	-5,013375E-8	-5,013456E-8	-5,013502E-8	-5,013381E-8	-5,013658E-8	-5,013191E-8	-5,013938E-8	-5,013096E-8	-5,013799E-8	-5,013030E-8	-5,013899E-8	-5,013129E-8	-5,013560E-8	-5,013371E-8	-5,013394E-8	-5,013539E-8	-5,013249E-8	-5,013817E-8	-5,013050E-8	-5,013790E-8	-5,013263E-8	-5,013841E-8	-5,013161E-8	-5,013675E-8	-5,013356E-8	-5,013531E-8	-5,013392E-8	-5,013403E-8	-5,013484E-8	-5,013170E-8	-5,013688E-8	-5,013326E-8	-5,013619E-8	-5,013305E-8	-5,013629E-8	-5,013552E-8	-5,013496E-8	-5,013637E-8	-5,013485E-8	-5,013550E-8	-5,013498E-8	-5,013590E-8	-5,013603E-8	-5,013260E-8	-5,013770E-8	-5,013333E-8	-5,013770E-8	-5,013225E-8	-5,013761E-8	-5,013311E-8	-5,013595E-8	-5,013571E-8	-5,013498E-8	-5,013598E-8	-5,013226E-8	-5,013929E-8	-5,013073E-8	-5,013848E-8	-5,013066E-8	-5,014002E-8	-5,013161E-8	-5,013942E-8	-5,013472E-8	-5,013639E-8	-5,013591E-8	-5,013490E-8	-5,013960E-8	-5,013146E-8	-5,013975E-8	-5,013147E-8	-5,013920E-8	-5,013111E-8	-5,013723E-8
-5,013873E-8	-5,013560E-8	-5,013322E-8	-5,013806E-8	-5,013274E-8	-5,013885E-8	-5,013095E-8	-5,013880E-8	-5,013171E-8	-5,013697E-8	-5,013484E-8	-5,013600E-8	-5,013518E-8	-5,013460E-8	-5,013821E-8	-5,013444E-8	-5,013613E-8	-5,013473E-8	-5,013499E-8	-5,013510E-8	-5,013391E-8	-5,013613E-8	-5,013213E-8	-5,013553E-8	-5,013369E-8	-5,013704E-8	-5,013342E-8	-5,013510E-8	-5,013621E-8	-5,013346E-8	-5,013791E-8	-5,013180E-8	-5,013939E-8	-5,012971E-8	-5,013936E-8	-5,013172E-8	-5,013691E-8	-5,013168E-8	-5,013521E-8	-5,013549E-8	-5,013186E-8	-5,013724E-8	-5,013147E-8	-5,013792E-8	-5,013074E-8	-5,013968E-8	-5,013166E-8	-5,013681E-8	-5,013278E-8	-5,013682E-8	-5,013426E-8	-5,013313E-8	-5,013641E-8	-5,013149E-8	-5,013680E-8	-5,013192E-8	-5,013730E-8	-5,013185E-8	-5,013527E-8	-5,013559E-8	-5,013426E-8	-5,013596E-8	-5,013294E-8	-5,013739E-8	-5,013323E-8	-5,013626E-8	-5,013489E-8	-5,013435E-8	-5,013508E-8	-5,013357E-8	-5,013756E-8	-5,013154E-8	-5,013655E-8	-5,013279E-8	-5,013700E-8	-5,013288E-8	-5,013584E-8	-5,013476E-8	-5,013345E-8	-5,013631E-8	-5,013360E-8	-5,013709E-8	-5,013072E-8	-5,013814E-8	-5,013305E-8	-5,013723E-8	-5,013368E-8	-5,013665E-8	-5,013471E-8	-5,013511E-8	-5,013732E-8	-5,013411E-8	-5,013634E-8	-5,013329E-8	-5,013770E-8	-5,013398E-8	-5,013563E-8	-5,013530E-8	-5,013539E-8	-5,013623E-8	-5,013530E-8	-5,013732E-8	-5,013425E-8	-5,013653E-8	-5,013590E-8	-5,013649E-8	-5,013557E-8	-5,013345E-8	-5,013792E-8	-5,013182E-8	-5,013794E-8	-5,013181E-8	-5,013802E-8	-5,013175E-8	-5,013780E-8	-5,013727E-8	-5,013503E-8	-5,013881E-8	-5,013418E-8	-5,014130E-8	-5,013261E-8	-5,014086E-8	-5,013365E-8	-5,013809E-8	-5,013411E-8	-5,013725E-8	-5,013394E-8	-5,013328E-8
-5,013422E-8	-5,013851E-8	-5,013396E-8	-5,013787E-8	-5,013347E-8	-5,013823E-8	-5,013177E-8	-5,013559E-8	-5,013287E-8	-5,013632E-8	-5,013167E-8	-5,013514E-8	-5,013480E-8	-5,013525E-8	-5,013649E-8	-5,013553E-8	-5,013721E-8	-5,013368E-8	-5,013761E-8	-5,013503E-8	-5,013581E-8	-5,013324E-8	-5,013619E-8	-5,013403E-8	-5,013568E-8	-5,013362E-8	-5,013609E-8	-5,013334E-8	-5,013539E-8	-5,013525E-8	-5,013467E-8	-5,013444E-8	-5,013380E-8	-5,013682E-8	-5,013280E-8	-5,013607E-8	-5,013254E-8	-5,013653E-8	-5,013176E-8	-5,013724E-8	-5,013218E-8	-5,013568E-8	-5,013139E-8	-5,013757E-8	-5,013257E-8	-5,013501E-8	-5,013418E-8	-5,013436E-8	-5,013568E-8	-5,013308E-8	-5,013736E-8	-5,013162E-8	-5,013602E-8	-5,013292E-8	-5,013748E-8	-5,013128E-8	-5,013666E-8	-5,013293E-8	-5,013659E-8	-5,013343E-8	-5,013607E-8	-5,013489E-8	-5,013410E-8	-5,013565E-8	-5,013507E-8	-5,013582E-8	-5,013271E-8	-5,013635E-8	-5,013428E-8	-5,013564E-8	-5,013398E-8	-5,013565E-8	-5,013449E-8	-5,013498E-8	-5,013582E-8	-5,013557E-8	-5,013379E-8	-5,013478E-8	-5,013569E-8	-5,013476E-8	-5,013450E-8	-5,013414E-8	-5,013519E-8	-5,013375E-8	-5,013637E-8	-5,013514E-8	-5,013571E-8	-5,013461E-8	-5,013749E-8	-5,013591E-8	-5,013583E-8	-5,013553E-8	-5,013662E-8	-5,013490E-8	-5,013619E-8	-5,013480E-8	-5,013579E-8	-5,013379E-8	-5,013609E-8	-5,013614E-8	-5,013402E-8	-5,013576E-8	-5,013452E-8	-5,013757E-8	-5,013483E-8	-5,013685E-8	-5,013615E-8	-5,013573E-8	-5,013605E-8	-5,013656E-8	-5,013524E-8	-5,013483E-8	-5,013419E-8	-5,013780E-8	-5,013386E-8	-5,013757E-8	-5,013528E-8	-5,013760E-8	-5,013587E-8	-5,013789E-8	-5,013705E-8	-5,013598E-8	-5,013588E-8	-5,013753E-8	-5,013564E-8	-5,013509E-8	-5,013523E-8	-5,013418E-8
-5,013610E-8	-5,013571E-8	-5,013558E-8	-5,013828E-8	-5,013292E-8	-5,013618E-8	-5,013342E-8	-5,013485E-8	-5,013277E-8	-5,013310E-8	-5,013481E-8	-5,013102E-8	-5,013710E-8	-5,013387E-8	-5,013784E-8	-5,013268E-8	-5,013815E-8	-5,013466E-8	-5,013667E-8	-5,013440E-8	-5,013594E-8	-5,013514E-8	-5,013436E-8	-5,013685E-8	-5,013388E-8	-5,013618E-8	-5,013269E-8	-5,013782E-8	-5,013327E-8	-5,013570E-8	-5,013347E-8	-5,013553E-8	-5,013399E-8	-5,013466E-8	-5,013488E-8	-5,013377E-8	-5,013336E-8	-5,013492E-8	-5,013477E-8	-5,013300E-8	-5,013415E-8	-5,013406E-8	-5,013489E-8	-5,013372E-8	-5,013548E-8	-5,013437E-8	-5,013377E-8	-5,013539E-8	-5,013591E-8	-5,013338E-8	-5,013523E-8	-5,013316E-8	-5,013689E-8	-5,013201E-8	-5,013694E-8	-5,013313E-8	-5,013527E-8	-5,013446E-8	-5,013539E-8	-5,013624E-8	-5,013252E-8	-5,013736E-8	-5,013357E-8	-5,013734E-8	-5,013240E-8	-5,013710E-8	-5,013306E-8	-5,013645E-8	-5,013377E-8	-5,013711E-8	-5,013304E-8	-5,013500E-8	-5,013575E-8	-5,013488E-8	-5,013538E-8	-5,013305E-8	-5,013735E-8	-5,013268E-8	-5,013717E-8	-5,013391E-8	-5,013614E-8	-5,013285E-8	-5,013608E-8	-5,013528E-8	-5,013425E-8	-5,013474E-8	-5,013599E-8	-5,013563E-8	-5,013617E-8	-5,013536E-8	-5,013674E-8	-5,013431E-8	-5,013675E-8	-5,013591E-8	-5,013544E-8	-5,013463E-8	-5,013500E-8	-5,013680E-8	-5,013339E-8	-5,013655E-8	-5,013305E-8	-5,013699E-8	-5,013261E-8	-5,013862E-8	-5,013341E-8	-5,013696E-8	-5,013354E-8	-5,013796E-8	-5,013534E-8	-5,013496E-8	-5,013679E-8	-5,013438E-8	-5,013793E-8	-5,013355E-8	-5,014019E-8	-5,013284E-8	-5,013873E-8	-5,013495E-8	-5,013899E-8	-5,013441E-8	-5,013639E-8	-5,013683E-8	-5,013496E-8	-5,013691E-8	-5,013417E-8	-5,013686E-8	-5,013258E-8	-5,013713E-8
-5,013781E-8	-5,013446E-8	-5,013762E-8	-5,013243E-8	-5,013762E-8	-5,013158E-8	-5,013531E-8	-5,013187E-8	-5,013439E-8	-5,013012E-8	-5,013350E-8	-5,013378E-8	-5,013486E-8	-5,013442E-8	-5,013597E-8	-5,013668E-8	-5,013510E-8	-5,013818E-8	-5,013450E-8	-5,013760E-8	-5,013249E-8	-5,013862E-8	-5,013349E-8	-5,013659E-8	-5,013280E-8	-5,013703E-8	-5,013369E-8	-5,013630E-8	-5,013436E-8	-5,013564E-8	-5,013377E-8	-5,013499E-8	-5,013629E-8	-5,013275E-8	-5,013502E-8	-5,013256E-8	-5,013685E-8	-5,013111E-8	-5,013639E-8	-5,013196E-8	-5,013541E-8	-5,013209E-8	-5,013710E-8	-5,013295E-8	-5,013543E-8	-5,013317E-8	-5,013763E-8	-5,013382E-8	-5,013528E-8	-5,013576E-8	-5,013332E-8	-5,013701E-8	-5,013229E-8	-5,013867E-8	-5,013031E-8	-5,013775E-8	-5,013222E-8	-5,013770E-8	-5,013188E-8	-5,013661E-8	-5,013407E-8	-5,013618E-8	-5,013511E-8	-5,013593E-8	-5,013529E-8	-5,013336E-8	-5,013731E-8	-5,013356E-8	-5,013683E-8	-5,013133E-8	-5,013795E-8	-5,013196E-8	-5,013645E-8	-5,013316E-8	-5,013619E-8	-5,013302E-8	-5,013570E-8	-5,013620E-8	-5,013531E-8	-5,013414E-8	-5,013591E-8	-5,013586E-8	-5,013478E-8	-5,013531E-8	-5,013497E-8	-5,013585E-8	-5,013356E-8	-5,013801E-8	-5,013384E-8	-5,013661E-8	-5,013318E-8	-5,013822E-8	-5,013359E-8	-5,013627E-8	-5,013384E-8	-5,013640E-8	-5,013472E-8	-5,013596E-8	-5,013570E-8	-5,013412E-8	-5,013542E-8	-5,013472E-8	-5,013714E-8	-5,013310E-8	-5,013706E-8	-5,013406E-8	-5,013727E-8	-5,013452E-8	-5,013756E-8	-5,013516E-8	-5,013568E-8	-5,013645E-8	-5,013771E-8	-5,013576E-8	-5,013605E-8	-5,013723E-8	-5,013673E-8	-5,013608E-8	-5,013623E-8	-5,013655E-8	-5,013494E-8	-5,013596E-8	-5,013638E-8	-5,013586E-8	-5,013362E-8	-5,013582E-8	-5,013498E-8	-5,013598E-8
-5,013555E-8	-5,013622E-8	-5,013683E-8	-5,013391E-8	-5,013486E-8	-5,013389E-8	-5,013494E-8	-5,013074E-8	-5,013309E-8	-5,013146E-8	-5,013309E-8	-5,013293E-8	-5,013449E-8	-5,013609E-8	-5,013355E-8	-5,014011E-8	-5,013455E-8	-5,013982E-8	-5,013289E-8	-5,013973E-8	-5,013398E-8	-5,013680E-8	-5,013549E-8	-5,013396E-8	-5,013618E-8	-5,013257E-8	-5,013876E-8	-5,013156E-8	-5,013717E-8	-5,013202E-8	-5,013820E-8	-5,013248E-8	-5,013600E-8	-5,013364E-8	-5,013424E-8	-5,013447E-8	-5,013370E-8	-5,013603E-8	-5,013132E-8	-5,013516E-8	-5,013357E-8	-5,013526E-8	-5,013279E-8	-5,013445E-8	-5,013527E-8	-5,013345E-8	-5,013598E-8	-5,013520E-8	-5,013517E-8	-5,013466E-8	-5,013597E-8	-5,013712E-8	-5,013336E-8	-5,013686E-8	-5,013327E-8	-5,013728E-8	-5,013245E-8	-5,013695E-8	-5,013253E-8	-5,013514E-8	-5,013418E-8	-5,013572E-8	-5,013530E-8	-5,013257E-8	-5,013783E-8	-5,013221E-8	-5,013900E-8	-5,013087E-8	-5,013970E-8	-5,013086E-8	-5,013774E-8	-5,013382E-8	-5,013569E-8	-5,013369E-8	-5,013301E-8	-5,013780E-8	-5,013156E-8	-5,013753E-8	-5,013175E-8	-5,013840E-8	-5,013168E-8	-5,013854E-8	-5,013385E-8	-5,013635E-8	-5,013400E-8	-5,013740E-8	-5,013620E-8	-5,013447E-8	-5,013650E-8	-5,013454E-8	-5,013592E-8	-5,013398E-8	-5,013580E-8	-5,013343E-8	-5,013390E-8	-5,013515E-8	-5,013555E-8	-5,013462E-8	-5,013465E-8	-5,013516E-8	-5,013642E-8	-5,013450E-8	-5,013760E-8	-5,013433E-8	-5,013810E-8	-5,013379E-8	-5,014009E-8	-5,013372E-8	-5,013756E-8	-5,013451E-8	-5,013757E-8	-5,013578E-8	-5,013435E-8	-5,013889E-8	-5,013220E-8	-5,013981E-8	-5,013234E-8	-5,014080E-8	-5,013085E-8	-5,013891E-8	-5,013458E-8	-5,013688E-8	-5,013458E-8	-5,013445E-8	-5,013640E-8	-5,013226E-8	-5,013771E-8	-5,013212E-8
-5,013491E-8	-5,013733E-8	-5,013288E-8	-5,013757E-8	-5,013360E-8	-5,013576E-8	-5,013348E-8	-5,013474E-8	-5,013255E-8	-5,013352E-8	-5,013505E-8	-5,013325E-8	-5,013476E-8	-5,013513E-8	-5,013747E-8	-5,013591E-8	-5,013707E-8	-5,013667E-8	-5,013671E-8	-5,013622E-8	-5,013774E-8	-5,013540E-8	-5,013577E-8	-5,013392E-8	-5,013733E-8	-5,013386E-8	-5,013539E-8	-5,013418E-8	-5,013492E-8	-5,013452E-8	-5,013423E-8	-5,013587E-8	-5,013269E-8	-5,013472E-8	-5,013367E-8	-5,013634E-8	-5,013190E-8	-5,013556E-8	-5,013289E-8	-5,013557E-8	-5,013237E-8	-5,013589E-8	-5,013281E-8	-5,013398E-8	-5,013428E-8	-5,013527E-8	-5,013452E-8	-5,013307E-8	-5,013626E-8	-5,013440E-8	-5,013594E-8	-5,013409E-8	-5,013699E-8	-5,013316E-8	-5,013703E-8	-5,013442E-8	-5,013670E-8	-5,013250E-8	-5,013621E-8	-5,013431E-8	-5,013591E-8	-5,013344E-8	-5,013563E-8	-5,013409E-8	-5,013440E-8	-5,013546E-8	-5,013487E-8	-5,013522E-8	-5,013377E-8	-5,013731E-8	-5,013446E-8	-5,013577E-8	-5,013349E-8	-5,013707E-8	-5,013318E-8	-5,013654E-8	-5,013430E-8	-5,013560E-8	-5,013364E-8	-5,013591E-8	-5,013612E-8	-5,013389E-8	-5,013515E-8	-5,013482E-8	-5,013643E-8	-5,013428E-8	-5,013727E-8	-5,013471E-8	-5,013618E-8	-5,013460E-8	-5,013768E-8	-5,013355E-8	-5,013587E-8	-5,013347E-8	-5,013721E-8	-5,013318E-8	-5,013565E-8	-5,013440E-8	-5,013484E-8	-5,013490E-8	-5,013578E-8	-5,013647E-8	-5,013439E-8	-5,013719E-8	-5,013588E-8	-5,013886E-8	-5,013408E-8	-5,013964E-8	-5,013446E-8	-5,013917E-8	-5,013450E-8	-5,013903E-8	-5,013414E-8	-5,013592E-8	-5,013661E-8	-5,013528E-8	-5,013584E-8	-5,013295E-8	-5,013782E-8	-5,013283E-8	-5,013733E-8	-5,013374E-8	-5,013712E-8	-5,013227E-8	-5,013734E-8	-5,013499E-8	-5,013560E-8	-5,013436E-8
-5,013698E-8	-5,013285E-8	-5,013638E-8	-5,013225E-8	-5,013855E-8	-5,013312E-8	-5,013773E-8	-5,013422E-8	-5,013962E-8	-5,013561E-8	-5,013778E-8	-5,013683E-8	-5,013772E-8	-5,013700E-8	-5,013762E-8	-5,013751E-8	-5,013620E-8	-5,013592E-8	-5,013796E-8	-5,013656E-8	-5,013565E-8	-5,013611E-8	-5,013510E-8	-5,013707E-8	-5,013283E-8	-5,013887E-8	-5,013158E-8	-5,013773E-8	-5,013247E-8	-5,013856E-8	-5,013185E-8	-5,013564E-8	-5,013361E-8	-5,013494E-8	-5,013429E-8	-5,013333E-8	-5,013614E-8	-5,013123E-8	-5,013696E-8	-5,013187E-8	-5,013757E-8	-5,013010E-8	-5,013760E-8	-5,013213E-8	-5,013667E-8	-5,013224E-8	-5,013560E-8	-5,013407E-8	-5,013399E-8	-5,013658E-8	-5,013414E-8	-5,013606E-8	-5,013284E-8	-5,013813E-8	-5,013352E-8	-5,013618E-8	-5,013366E-8	-5,013646E-8	-5,013391E-8	-5,013582E-8	-5,013533E-8	-5,013480E-8	-5,013389E-8	-5,013582E-8	-5,013558E-8	-5,013497E-8	-5,013413E-8	-5,013681E-8	-5,013466E-8	-5,013611E-8	-5,013484E-8	-5,013550E-8	-5,013443E-8	-5,013485E-8	-5,013743E-8	-5,013344E-8	-5,013685E-8	-5,013315E-8	-5,013923E-8	-5,013241E-8	-5,013811E-8	-5,013293E-8	-5,013694E-8	-5,013327E-8	-5,013725E-8	-5,013451E-8	-5,013434E-8	-5,013530E-8	-5,013463E-8	-5,013696E-8	-5,013185E-8	-5,013805E-8	-5,013151E-8	-5,013782E-8	-5,013232E-8	-5,013812E-8	-5,013261E-8	-5,013598E-8	-5,013553E-8	-5,013597E-8	-5,013484E-8	-5,013493E-8	-5,013666E-8	-5,013495E-8	-5,013644E-8	-5,013610E-8	-5,013636E-8	-5,013493E-8	-5,013750E-8	-5,013679E-8	-5,013627E-8	-5,013490E-8	-5,013698E-8	-5,013565E-8	-5,013594E-8	-5,013459E-8	-5,013652E-8	-5,013220E-8	-5,013685E-8	-5,013327E-8	-5,013691E-8	-5,013163E-8	-5,013582E-8	-5,013478E-8	-5,013425E-8	-5,013581E-8	-5,013339E-8	-5,013801E-8
-5,013614E-8	-5,013056E-8	-5,013859E-8	-5,013144E-8	-5,013906E-8	-5,013425E-8	-5,014193E-8	-5,013965E-8	-5,014153E-8	-5,014413E-8	-5,013954E-8	-5,014455E-8	-5,013810E-8	-5,014514E-8	-5,013489E-8	-5,014109E-8	-5,013525E-8	-5,013957E-8	-5,013544E-8	-5,013690E-8	-5,013652E-8	-5,013345E-8	-5,013696E-8	-5,013369E-8	-5,013682E-8	-5,013188E-8	-5,013680E-8	-5,013393E-8	-5,013543E-8	-5,013416E-8	-5,013515E-8	-5,013433E-8	-5,013431E-8	-5,013549E-8	-5,013444E-8	-5,013350E-8	-5,013442E-8	-5,013410E-8	-5,013518E-8	-5,013175E-8	-5,013570E-8	-5,013190E-8	-5,013544E-8	-5,013264E-8	-5,013541E-8	-5,013334E-8	-5,013297E-8	-5,013641E-8	-5,013347E-8	-5,013678E-8	-5,013150E-8	-5,013871E-8	-5,013185E-8	-5,013757E-8	-5,013265E-8	-5,013652E-8	-5,013257E-8	-5,013562E-8	-5,013689E-8	-5,013345E-8	-5,013671E-8	-5,013336E-8	-5,013882E-8	-5,013259E-8	-5,013869E-8	-5,013420E-8	-5,013714E-8	-5,013578E-8	-5,013722E-8	-5,013609E-8	-5,013398E-8	-5,013601E-8	-5,013471E-8	-5,013580E-8	-5,013392E-8	-5,013559E-8	-5,013484E-8	-5,013544E-8	-5,013617E-8	-5,013554E-8	-5,013537E-8	-5,013444E-8	-5,013628E-8	-5,013587E-8	-5,013439E-8	-5,013564E-8	-5,013408E-8	-5,013646E-8	-5,013183E-8	-5,013794E-8	-5,013089E-8	-5,013672E-8	-5,013206E-8	-5,013797E-8	-5,013278E-8	-5,013487E-8	-5,013692E-8	-5,013381E-8	-5,013822E-8	-5,013273E-8	-5,013961E-8	-5,013119E-8	-5,014008E-8	-5,013446E-8	-5,013797E-8	-5,013392E-8	-5,013705E-8	-5,013599E-8	-5,013583E-8	-5,013598E-8	-5,013510E-8	-5,013584E-8	-5,013442E-8	-5,013700E-8	-5,013384E-8	-5,013588E-8	-5,013292E-8	-5,013712E-8	-5,013461E-8	-5,013504E-8	-5,013495E-8	-5,013471E-8	-5,013518E-8	-5,013456E-8	-5,013592E-8	-5,013534E-8	-5,013322E-8	-5,013822E-8
-5,013468E-8	-5,013429E-8	-5,013472E-8	-5,013684E-8	-5,013869E-8	-5,014108E-8	-5,014327E-8	-5,014894E-8	-5,014648E-8	-5,015022E-8	-5,014689E-8	-5,015089E-8	-5,014410E-8	-5,014556E-8	-5,014041E-8	-5,014030E-8	-5,013814E-8	-5,013861E-8	-5,013827E-8	-5,013465E-8	-5,013728E-8	-5,013475E-8	-5,013679E-8	-5,013245E-8	-5,013670E-8	-5,013252E-8	-5,013606E-8	-5,013332E-8	-5,013594E-8	-5,013284E-8	-5,013382E-8	-5,013572E-8	-5,013390E-8	-5,013559E-8	-5,013267E-8	-5,013711E-8	-5,013269E-8	-5,013623E-8	-5,013311E-8	-5,013476E-8	-5,013211E-8	-5,013474E-8	-5,013398E-8	-5,013318E-8	-5,013278E-8	-5,013409E-8	-5,013434E-8	-5,013402E-8	-5,013444E-8	-5,013558E-8	-5,013386E-8	-5,013550E-8	-5,013583E-8	-5,013545E-8	-5,013385E-8	-5,013499E-8	-5,013605E-8	-5,013426E-8	-5,013599E-8	-5,013410E-8	-5,013704E-8	-5,013315E-8	-5,013897E-8	-5,013418E-8	-5,013761E-8	-5,013502E-8	-5,013916E-8	-5,013669E-8	-5,013666E-8	-5,013678E-8	-5,013556E-8	-5,013683E-8	-5,013394E-8	-5,013765E-8	-5,013250E-8	-5,013627E-8	-5,013378E-8	-5,013745E-8	-5,013299E-8	-5,013547E-8	-5,013493E-8	-5,013478E-8	-5,013536E-8	-5,013393E-8	-5,013663E-8	-5,013268E-8	-5,013618E-8	-5,013535E-8	-5,013455E-8	-5,013406E-8	-5,013398E-8	-5,013601E-8	-5,013347E-8	-5,013471E-8	-5,013500E-8	-5,013394E-8	-5,013564E-8	-5,013509E-8	-5,013683E-8	-5,013379E-8	-5,013655E-8	-5,013662E-8	-5,013664E-8	-5,013551E-8	-5,013662E-8	-5,013585E-8	-5,013614E-8	-5,013608E-8	-5,013604E-8	-5,013509E-8	-5,013385E-8	-5,013693E-8	-5,013348E-8	-5,013580E-8	-5,013242E-8	-5,013639E-8	-5,013323E-8	-5,013547E-8	-5,013491E-8	-5,013482E-8	-5,013423E-8	-5,013580E-8	-5,013631E-8	-5,013505E-8	-5,013484E-8	-5,013592E-8	-5,013616E-8	-5,013436E-8
-5,013229E-8	-5,013730E-8	-5,013385E-8	-5,014102E-8	-5,014016E-8	-5,015078E-8	-5,015053E-8	-5,015461E-8	-5,015826E-8	-5,015603E-8	-5,015870E-8	-5,015183E-8	-5,015331E-8	-5,014387E-8	-5,014461E-8	-5,013888E-8	-5,014107E-8	-5,013548E-8	-5,013779E-8	-5,013671E-8	-5,013508E-8	-5,013706E-8	-5,013366E-8	-5,013704E-8	-5,013105E-8	-5,013829E-8	-5,013239E-8	-5,013579E-8	-5,013152E-8	-5,013531E-8	-5,013343E-8	-5,013360E-8	-5,013488E-8	-5,013351E-8	-5,013428E-8	-5,013445E-8	-5,013590E-8	-5,013440E-8	-5,013334E-8	-5,013503E-8	-5,013396E-8	-5,013470E-8	-5,013255E-8	-5,013444E-8	-5,013318E-8	-5,013296E-8	-5,013561E-8	-5,013276E-8	-5,013574E-8	-5,013129E-8	-5,013857E-8	-5,013233E-8	-5,013727E-8	-5,013259E-8	-5,013782E-8	-5,013360E-8	-5,013625E-8	-5,013681E-8	-5,013412E-8	-5,013715E-8	-5,013464E-8	-5,014002E-8	-5,013239E-8	-5,013990E-8	-5,013431E-8	-5,013954E-8	-5,013542E-8	-5,013829E-8	-5,013679E-8	-5,013460E-8	-5,013854E-8	-5,013437E-8	-5,013752E-8	-5,013247E-8	-5,013746E-8	-5,013360E-8	-5,013641E-8	-5,013379E-8	-5,013578E-8	-5,013330E-8	-5,013462E-8	-5,013435E-8	-5,013394E-8	-5,013248E-8	-5,013322E-8	-5,013425E-8	-5,013374E-8	-5,013288E-8	-5,013493E-8	-5,013319E-8	-5,013520E-8	-5,013397E-8	-5,013615E-8	-5,013356E-8	-5,013394E-8	-5,013700E-8	-5,013382E-8	-5,013658E-8	-5,013245E-8	-5,013851E-8	-5,013214E-8	-5,013874E-8	-5,013355E-8	-5,013757E-8	-5,013334E-8	-5,013793E-8	-5,013607E-8	-5,013521E-8	-5,013594E-8	-5,013467E-8	-5,013753E-8	-5,013282E-8	-5,013794E-8	-5,013189E-8	-5,013685E-8	-5,013236E-8	-5,013690E-8	-5,013353E-8	-5,013371E-8	-5,013518E-8	-5,013435E-8	-5,013586E-8	-5,013332E-8	-5,013718E-8	-5,013387E-8	-5,013701E-8	-5,013521E-8	-5,013727E-8
-5,013545E-8	-5,013365E-8	-5,013886E-8	-5,014063E-8	-5,014721E-8	-5,015171E-8	-5,015868E-8	-5,016344E-8	-5,016357E-8	-5,016735E-8	-5,016262E-8	-5,015885E-8	-5,015193E-8	-5,014802E-8	-5,014359E-8	-5,013969E-8	-5,013843E-8	-5,013711E-8	-5,013526E-8	-5,013617E-8	-5,013561E-8	-5,013552E-8	-5,013308E-8	-5,013564E-8	-5,013475E-8	-5,013469E-8	-5,013404E-8	-5,013476E-8	-5,013345E-8	-5,013399E-8	-5,013489E-8	-5,013376E-8	-5,013347E-8	-5,013328E-8	-5,013596E-8	-5,013337E-8	-5,013501E-8	-5,013335E-8	-5,013531E-8	-5,013289E-8	-5,013532E-8	-5,013385E-8	-5,013339E-8	-5,013280E-8	-5,013457E-8	-5,013468E-8	-5,013283E-8	-5,013426E-8	-5,013465E-8	-5,013471E-8	-5,013378E-8	-5,013569E-8	-5,013425E-8	-5,013503E-8	-5,013505E-8	-5,013771E-8	-5,013444E-8	-5,013648E-8	-5,013633E-8	-5,013827E-8	-5,013664E-8	-5,013806E-8	-5,013815E-8	-5,013704E-8	-5,013841E-8	-5,013798E-8	-5,013789E-8	-5,013585E-8	-5,013731E-8	-5,013656E-8	-5,013699E-8	-5,013445E-8	-5,013747E-8	-5,013348E-8	-5,013696E-8	-5,013423E-8	-5,013643E-8	-5,013320E-8	-5,013435E-8	-5,013499E-8	-5,013342E-8	-5,013331E-8	-5,013160E-8	-5,013380E-8	-5,013064E-8	-5,013284E-8	-5,013198E-8	-5,013246E-8	-5,013113E-8	-5,013480E-8	-5,013368E-8	-5,013444E-8	-5,013246E-8	-5,013620E-8	-5,013399E-8	-5,013529E-8	-5,013560E-8	-5,013504E-8	-5,013560E-8	-5,013488E-8	-5,013793E-8	-5,013436E-8	-5,013641E-8	-5,013507E-8	-5,013753E-8	-5,013510E-8	-5,013629E-8	-5,013524E-8	-5,013570E-8	-5,013493E-8	-5,013627E-8	-5,013484E-8	-5,013452E-8	-5,013458E-8	-5,013553E-8	-5,013531E-8	-5,013386E-8	-5,013565E-8	-5,013391E-8	-5,013494E-8	-5,013440E-8	-5,013534E-8	-5,013392E-8	-5,013422E-8	-5,013602E-8	-5,013608E-8	-5,013376E-8	-5,013644E-8
-5,013621E-8	-5,013743E-8	-5,013818E-8	-5,014407E-8	-5,014813E-8	-5,015571E-8	-5,015683E-8	-5,016908E-8	-5,016755E-8	-5,017041E-8	-5,016242E-8	-5,015872E-8	-5,015019E-8	-5,014632E-8	-5,014232E-8	-5,013908E-8	-5,013729E-8	-5,013504E-8	-5,013830E-8	-5,013394E-8	-5,013501E-8	-5,013481E-8	-5,013444E-8	-5,013461E-8	-5,013414E-8	-5,013513E-8	-5,013272E-8	-5,013369E-8	-5,013478E-8	-5,013420E-8	-5,013377E-8	-5,013360E-8	-5,013523E-8	-5,013366E-8	-5,013583E-8	-5,013354E-8	-5,013564E-8	-5,013250E-8	-5,013533E-8	-5,013391E-8	-5,013319E-8	-5,013342E-8	-5,013205E-8	-5,013632E-8	-5,013067E-8	-5,013764E-8	-5,013118E-8	-5,013762E-8	-5,013187E-8	-5,013861E-8	-5,013307E-8	-5,013535E-8	-5,013518E-8	-5,013635E-8	-5,013668E-8	-5,013393E-8	-5,013953E-8	-5,013318E-8	-5,014031E-8	-5,013538E-8	-5,014176E-8	-5,013552E-8	-5,014052E-8	-5,013920E-8	-5,013862E-8	-5,013836E-8	-5,013678E-8	-5,013853E-8	-5,013562E-8	-5,013796E-8	-5,013614E-8	-5,013575E-8	-5,013544E-8	-5,013545E-8	-5,013663E-8	-5,013360E-8	-5,013509E-8	-5,013378E-8	-5,013517E-8	-5,013294E-8	-5,013302E-8	-5,013285E-8	-5,013030E-8	-5,013272E-8	-5,013034E-8	-5,013232E-8	-5,012780E-8	-5,013325E-8	-5,013059E-8	-5,013307E-8	-5,013180E-8	-5,013347E-8	-5,013372E-8	-5,013210E-8	-5,013752E-8	-5,013131E-8	-5,013712E-8	-5,013190E-8	-5,013939E-8	-5,013290E-8	-5,013757E-8	-5,013585E-8	-5,013602E-8	-5,013706E-8	-5,013515E-8	-5,013814E-8	-5,013255E-8	-5,013691E-8	-5,013409E-8	-5,013635E-8	-5,013367E-8	-5,013489E-8	-5,013524E-8	-5,013493E-8	-5,013554E-8	-5,013538E-8	-5,013515E-8	-5,013462E-8	-5,013533E-8	-5,013700E-8	-5,013366E-8	-5,013568E-8	-5,013406E-8	-5,013730E-8	-5,013252E-8	-5,013706E-8	-5,013343E-8	-5,013554E-8
-5,013585E-8	-5,014131E-8	-5,014037E-8	-5,014767E-8	-5,014484E-8	-5,015752E-8	-5,015598E-8	-5,016613E-8	-5,016518E-8	-5,016549E-8	-5,015917E-8	-5,015223E-8	-5,014874E-8	-5,014127E-8	-5,014091E-8	-5,013409E-8	-5,014066E-8	-5,013133E-8	-5,013947E-8	-5,013228E-8	-5,013735E-8	-5,013215E-8	-5,013596E-8	-5,013569E-8	-5,013138E-8	-5,013588E-8	-5,013079E-8	-5,013685E-8	-5,012970E-8	-5,013701E-8	-5,013098E-8	-5,013536E-8	-5,013315E-8	-5,013643E-8	-5,013408E-8	-5,013426E-8	-5,013506E-8	-5,013465E-8	-5,013487E-8	-5,013247E-8	-5,013475E-8	-5,013198E-8	-5,013397E-8	-5,013366E-8	-5,013407E-8	-5,013354E-8	-5,013361E-8	-5,013663E-8	-5,013459E-8	-5,013445E-8	-5,013626E-8	-5,013424E-8	-5,013788E-8	-5,013416E-8	-5,014121E-8	-5,013414E-8	-5,014071E-8	-5,013788E-8	-5,014148E-8	-5,013865E-8	-5,014080E-8	-5,014196E-8	-5,013909E-8	-5,014169E-8	-5,013704E-8	-5,014008E-8	-5,013345E-8	-5,014077E-8	-5,013437E-8	-5,013905E-8	-5,013383E-8	-5,013833E-8	-5,013623E-8	-5,013553E-8	-5,013671E-8	-5,013351E-8	-5,013639E-8	-5,013247E-8	-5,013610E-8	-5,013228E-8	-5,013194E-8	-5,013127E-8	-5,013164E-8	-5,013061E-8	-5,012932E-8	-5,013061E-8	-5,013000E-8	-5,013015E-8	-5,013180E-8	-5,013188E-8	-5,013181E-8	-5,013142E-8	-5,013503E-8	-5,013224E-8	-5,013407E-8	-5,013269E-8	-5,013559E-8	-5,013297E-8	-5,013600E-8	-5,013552E-8	-5,013495E-8	-5,013720E-8	-5,013494E-8	-5,014070E-8	-5,013257E-8	-5,014006E-8	-5,013302E-8	-5,013872E-8	-5,013328E-8	-5,013600E-8	-5,013441E-8	-5,013271E-8	-5,013623E-8	-5,013266E-8	-5,013715E-8	-5,013062E-8	-5,013777E-8	-5,013298E-8	-5,013752E-8	-5,013274E-8	-5,013739E-8	-5,013361E-8	-5,013590E-8	-5,013589E-8	-5,013488E-8	-5,013495E-8	-5,013337E-8	-5,013722E-8
-5,014226E-8	-5,013860E-8	-5,014243E-8	-5,014690E-8	-5,014423E-8	-5,015442E-8	-5,015169E-8	-5,016222E-8	-5,015554E-8	-5,015674E-8	-5,015184E-8	-5,014600E-8	-5,014293E-8	-5,013703E-8	-5,013922E-8	-5,013157E-8	-5,013855E-8	-5,013363E-8	-5,013646E-8	-5,013369E-8	-5,013532E-8	-5,013749E-8	-5,013212E-8	-5,013833E-8	-5,013051E-8	-5,013790E-8	-5,012934E-8	-5,013814E-8	-5,013063E-8	-5,013409E-8	-5,013351E-8	-5,013322E-8	-5,013736E-8	-5,012933E-8	-5,014005E-8	-5,012891E-8	-5,013978E-8	-5,012985E-8	-5,013823E-8	-5,013089E-8	-5,013424E-8	-5,013515E-8	-5,013272E-8	-5,013638E-8	-5,013024E-8	-5,013959E-8	-5,013029E-8	-5,013920E-8	-5,013224E-8	-5,013741E-8	-5,013315E-8	-5,013641E-8	-5,013850E-8	-5,013375E-8	-5,014057E-8	-5,013568E-8	-5,014396E-8	-5,013714E-8	-5,014506E-8	-5,014240E-8	-5,014312E-8	-5,014633E-8	-5,014132E-8	-5,014463E-8	-5,013538E-8	-5,014138E-8	-5,013420E-8	-5,013871E-8	-5,013424E-8	-5,013706E-8	-5,013665E-8	-5,013434E-8	-5,013970E-8	-5,013251E-8	-5,013925E-8	-5,013050E-8	-5,014000E-8	-5,013136E-8	-5,013538E-8	-5,013165E-8	-5,013144E-8	-5,013220E-8	-5,012749E-8	-5,013417E-8	-5,012494E-8	-5,013379E-8	-5,012676E-8	-5,013418E-8	-5,012659E-8	-5,013138E-8	-5,013122E-8	-5,013029E-8	-5,013425E-8	-5,013036E-8	-5,013654E-8	-5,012940E-8	-5,013786E-8	-5,013299E-8	-5,013617E-8	-5,013389E-8	-5,013599E-8	-5,013818E-8	-5,013398E-8	-5,013956E-8	-5,013353E-8	-5,013923E-8	-5,013341E-8	-5,013878E-8	-5,013456E-8	-5,013421E-8	-5,013601E-8	-5,013330E-8	-5,013803E-8	-5,012983E-8	-5,013860E-8	-5,013018E-8	-5,013757E-8	-5,013191E-8	-5,013629E-8	-5,013377E-8	-5,013299E-8	-5,013844E-8	-5,013183E-8	-5,013851E-8	-5,013072E-8	-5,013957E-8	-5,013108E-8	-5,013770E-8
-5,014114E-8	-5,014003E-8	-5,013951E-8	-5,014486E-8	-5,014046E-8	-5,015231E-8	-5,014187E-8	-5,015476E-8	-5,014455E-8	-5,014918E-8	-5,014117E-8	-5,014259E-8	-5,013686E-8	-5,013472E-8	-5,013626E-8	-5,013285E-8	-5,013753E-8	-5,012992E-8	-5,013924E-8	-5,013021E-8	-5,013824E-8	-5,013261E-8	-5,013692E-8	-5,013363E-8	-5,013286E-8	-5,013729E-8	-5,013170E-8	-5,013648E-8	-5,013082E-8	-5,013701E-8	-5,013273E-8	-5,013505E-8	-5,013530E-8	-5,013273E-8	-5,013584E-8	-5,013221E-8	-5,013758E-8	-5,013073E-8	-5,013494E-8	-5,013294E-8	-5,013440E-8	-5,013437E-8	-5,013302E-8	-5,013728E-8	-5,013145E-8	-5,013910E-8	-5,013319E-8	-5,013882E-8	-5,013231E-8	-5,013817E-8	-5,013600E-8	-5,013569E-8	-5,013862E-8	-5,013528E-8	-5,014219E-8	-5,013542E-8	-5,014729E-8	-5,013882E-8	-5,014873E-8	-5,014317E-8	-5,015103E-8	-5,014670E-8	-5,014478E-8	-5,014436E-8	-5,013777E-8	-5,014072E-8	-5,013313E-8	-5,014003E-8	-5,013193E-8	-5,013782E-8	-5,013540E-8	-5,013742E-8	-5,013564E-8	-5,013433E-8	-5,013784E-8	-5,013296E-8	-5,013723E-8	-5,013263E-8	-5,013569E-8	-5,013090E-8	-5,013266E-8	-5,013255E-8	-5,012911E-8	-5,013290E-8	-5,012989E-8	-5,013581E-8	-5,012909E-8	-5,013339E-8	-5,012831E-8	-5,012954E-8	-5,012922E-8	-5,013007E-8	-5,013282E-8	-5,012812E-8	-5,013673E-8	-5,013097E-8	-5,013783E-8	-5,013151E-8	-5,013812E-8	-5,013421E-8	-5,013661E-8	-5,013759E-8	-5,013557E-8	-5,013833E-8	-5,013267E-8	-5,014074E-8	-5,013244E-8	-5,013833E-8	-5,013208E-8	-5,013726E-8	-5,013391E-8	-5,013433E-8	-5,013699E-8	-5,013177E-8	-5,013710E-8	-5,013229E-8	-5,013841E-8	-5,013124E-8	-5,013625E-8	-5,013432E-8	-5,013487E-8	-5,013573E-8	-5,013316E-8	-5,013745E-8	-5,013096E-8	-5,013771E-8	-5,013332E-8	-5,013573E-8
-5,014161E-8	-5,013642E-8	-5,014324E-8	-5,013851E-8	-5,014292E-8	-5,014160E-8	-5,014351E-8	-5,014137E-8	-5,014105E-8	-5,014113E-8	-5,013758E-8	-5,013538E-8	-5,013456E-8	-5,013381E-8	-5,013408E-8	-5,013369E-8	-5,013547E-8	-5,013331E-8	-5,013537E-8	-5,013510E-8	-5,013619E-8	-5,013410E-8	-5,013437E-8	-5,013496E-8	-5,013322E-8	-5,013542E-8	-5,013177E-8	-5,013597E-8	-5,013096E-8	-5,013679E-8	-5,013286E-8	-5,013586E-8	-5,013269E-8	-5,013573E-8	-5,013486E-8	-5,013422E-8	-5,013447E-8	-5,013301E-8	-5,013509E-8	-5,013132E-8	-5,013735E-8	-5,013137E-8	-5,013618E-8	-5,013247E-8	-5,013819E-8	-5,013450E-8	-5,013536E-8	-5,013765E-8	-5,013442E-8	-5,013911E-8	-5,013460E-8	-5,014132E-8	-5,013592E-8	-5,014036E-8	-5,014169E-8	-5,014223E-8	-5,014470E-8	-5,014493E-8	-5,015006E-8	-5,014908E-8	-5,015060E-8	-5,014909E-8	-5,014628E-8	-5,014273E-8	-5,014014E-8	-5,013848E-8	-5,013587E-8	-5,013613E-8	-5,013581E-8	-5,013840E-8	-5,013523E-8	-5,013822E-8	-5,013520E-8	-5,013620E-8	-5,013552E-8	-5,013491E-8	-5,013619E-8	-5,013053E-8	-5,013701E-8	-5,012969E-8	-5,013518E-8	-5,012781E-8	-5,013511E-8	-5,013124E-8	-5,013563E-8	-5,013727E-8	-5,013501E-8	-5,013408E-8	-5,012988E-8	-5,013215E-8	-5,012692E-8	-5,013044E-8	-5,012772E-8	-5,013367E-8	-5,012965E-8	-5,013499E-8	-5,013372E-8	-5,013447E-8	-5,013515E-8	-5,013564E-8	-5,013881E-8	-5,013444E-8	-5,013837E-8	-5,013583E-8	-5,013753E-8	-5,013611E-8	-5,013518E-8	-5,013727E-8	-5,013243E-8	-5,013723E-8	-5,013376E-8	-5,013535E-8	-5,013318E-8	-5,013444E-8	-5,013601E-8	-5,013276E-8	-5,013582E-8	-5,013352E-8	-5,013564E-8	-5,013358E-8	-5,013716E-8	-5,013360E-8	-5,013500E-8	-5,013409E-8	-5,013586E-8	-5,013515E-8	-5,013250E-8	-5,013670E-8
-5,014077E-8	-5,013568E-8	-5,014038E-8	-5,013809E-8	-5,014132E-8	-5,013668E-8	-5,013856E-8	-5,013843E-8	-5,013489E-8	-5,013693E-8	-5,013139E-8	-5,013595E-8	-5,012791E-8	-5,013643E-8	-5,013076E-8	-5,013453E-8	-5,013277E-8	-5,013470E-8	-5,013661E-8	-5,013362E-8	-5,013631E-8	-5,013430E-8	-5,013430E-8	-5,013468E-8	-5,013416E-8	-5,013422E-8	-5,013229E-8	-5,013387E-8	-5,013417E-8	-5,013393E-8	-5,013366E-8	-5,013411E-8	-5,013453E-8	-5,013388E-8	-5,013575E-8	-5,013384E-8	-5,013523E-8	-5,013230E-8	-5,013779E-8	-5,013226E-8	-5,013641E-8	-5,013283E-8	-5,013672E-8	-5,013461E-8	-5,013474E-8	-5,013774E-8	-5,013266E-8	-5,013801E-8	-5,013387E-8	-5,014056E-8	-5,013399E-8	-5,014027E-8	-5,013851E-8	-5,014208E-8	-5,014173E-8	-5,014386E-8	-5,014810E-8	-5,014644E-8	-5,015381E-8	-5,015018E-8	-5,015259E-8	-5,014612E-8	-5,014629E-8	-5,014137E-8	-5,013857E-8	-5,013621E-8	-5,013447E-8	-5,013639E-8	-5,013404E-8	-5,013815E-8	-5,013559E-8	-5,013635E-8	-5,013620E-8	-5,013598E-8	-5,013721E-8	-5,013295E-8	-5,013683E-8	-5,013255E-8	-5,013498E-8	-5,013209E-8	-5,013287E-8	-5,013142E-8	-5,013084E-8	-5,013755E-8	-5,013518E-8	-5,014140E-8	-5,013604E-8	-5,013992E-8	-5,013154E-8	-5,013352E-8	-5,012799E-8	-5,013105E-8	-5,012805E-8	-5,013145E-8	-5,013326E-8	-5,013054E-8	-5,013503E-8	-5,013212E-8	-5,013809E-8	-5,013280E-8	-5,013782E-8	-5,013502E-8	-5,013716E-8	-5,013587E-8	-5,013747E-8	-5,013652E-8	-5,013491E-8	-5,013571E-8	-5,013614E-8	-5,013507E-8	-5,013435E-8	-5,013447E-8	-5,013484E-8	-5,013349E-8	-5,013557E-8	-5,013356E-8	-5,013479E-8	-5,013316E-8	-5,013668E-8	-5,013520E-8	-5,013468E-8	-5,013618E-8	-5,013456E-8	-5,013695E-8	-5,013305E-8	-5,013762E-8	-5,013185E-8	-5,013583E-8
-5,013634E-8	-5,013812E-8	-5,013731E-8	-5,013765E-8	-5,013657E-8	-5,013751E-8	-5,013428E-8	-5,013579E-8	-5,013398E-8	-5,013324E-8	-5,013100E-8	-5,013226E-8	-5,013327E-8	-5,013084E-8	-5,013348E-8	-5,013166E-8	-5,013548E-8	-5,013128E-8	-5,013806E-8	-5,013264E-8	-5,013605E-8	-5,013269E-8	-5,013713E-8	-5,013392E-8	-5,013353E-8	-5,013483E-8	-5,013311E-8	-5,013458E-8	-5,013234E-8	-5,013585E-8	-5,013166E-8	-5,013472E-8	-5,013396E-8	-5,013547E-8	-5,013371E-8	-5,013395E-8	-5,013562E-8	-5,013451E-8	-5,013572E-8	-5,013469E-8	-5,013573E-8	-5,013442E-8	-5,013544E-8	-5,013671E-8	-5,013388E-8	-5,013634E-8	-5,013436E-8	-5,013844E-8	-5,013425E-8	-5,013830E-8	-5,013691E-8	-5,013873E-8	-5,013978E-8	-5,014104E-8	-5,014350E-8	-5,014080E-8	-5,014916E-8	-5,014768E-8	-5,015275E-8	-5,014845E-8	-5,014975E-8	-5,014460E-8	-5,014157E-8	-5,013971E-8	-5,013613E-8	-5,013580E-8	-5,013256E-8	-5,013816E-8	-5,013314E-8	-5,013744E-8	-5,013394E-8	-5,013803E-8	-5,013508E-8	-5,013610E-8	-5,013572E-8	-5,013393E-8	-5,013497E-8	-5,013317E-8	-5,013589E-8	-5,013088E-8	-5,013298E-8	-5,013114E-8	-5,013375E-8	-5,013435E-8	-5,013711E-8	-5,014108E-8	-5,014023E-8	-5,014068E-8	-5,013772E-8	-5,013408E-8	-5,013196E-8	-5,013099E-8	-5,013252E-8	-5,013047E-8	-5,013265E-8	-5,013171E-8	-5,013422E-8	-5,013212E-8	-5,013688E-8	-5,013375E-8	-5,013589E-8	-5,013475E-8	-5,013747E-8	-5,013615E-8	-5,013468E-8	-5,013769E-8	-5,013452E-8	-5,013798E-8	-5,013430E-8	-5,013789E-8	-5,013393E-8	-5,013530E-8	-5,013602E-8	-5,013522E-8	-5,013472E-8	-5,013398E-8	-5,013541E-8	-5,013511E-8	-5,013497E-8	-5,013525E-8	-5,013501E-8	-5,013467E-8	-5,013499E-8	-5,013585E-8	-5,013444E-8	-5,013451E-8	-5,013455E-8	-5,013561E-8
-5,013742E-8	-5,013452E-8	-5,013840E-8	-5,013510E-8	-5,013623E-8	-5,013402E-8	-5,013600E-8	-5,013378E-8	-5,013215E-8	-5,013306E-8	-5,013188E-8	-5,013247E-8	-5,013225E-8	-5,013236E-8	-5,013309E-8	-5,013068E-8	-5,013634E-8	-5,013209E-8	-5,013506E-8	-5,013282E-8	-5,013542E-8	-5,013469E-8	-5,013339E-8	-5,013673E-8	-5,013194E-8	-5,013606E-8	-5,013183E-8	-5,013767E-8	-5,013074E-8	-5,013589E-8	-5,013244E-8	-5,013636E-8	-5,013258E-8	-5,013430E-8	-5,013525E-8	-5,013255E-8	-5,013635E-8	-5,013264E-8	-5,013806E-8	-5,013025E-8	-5,013811E-8	-5,013288E-8	-5,013703E-8	-5,013223E-8	-5,013631E-8	-5,013493E-8	-5,013508E-8	-5,013751E-8	-5,013573E-8	-5,013770E-8	-5,013607E-8	-5,014058E-8	-5,013861E-8	-5,013941E-8	-5,014040E-8	-5,014220E-8	-5,014407E-8	-5,014608E-8	-5,014830E-8	-5,014614E-8	-5,014396E-8	-5,014227E-8	-5,013866E-8	-5,013710E-8	-5,013358E-8	-5,013788E-8	-5,013317E-8	-5,013770E-8	-5,013369E-8	-5,013766E-8	-5,013434E-8	-5,013595E-8	-5,013698E-8	-5,013309E-8	-5,013607E-8	-5,013169E-8	-5,013831E-8	-5,013064E-8	-5,013568E-8	-5,013183E-8	-5,013330E-8	-5,013170E-8	-5,013321E-8	-5,013495E-8	-5,013383E-8	-5,014177E-8	-5,014093E-8	-5,014551E-8	-5,013915E-8	-5,014135E-8	-5,013518E-8	-5,013551E-8	-5,013295E-8	-5,013245E-8	-5,013244E-8	-5,013112E-8	-5,013542E-8	-5,013293E-8	-5,013518E-8	-5,013420E-8	-5,013639E-8	-5,013606E-8	-5,013498E-8	-5,013721E-8	-5,013373E-8	-5,013684E-8	-5,013452E-8	-5,013767E-8	-5,013447E-8	-5,013496E-8	-5,013630E-8	-5,013480E-8	-5,013683E-8	-5,013275E-8	-5,013864E-8	-5,013084E-8	-5,013883E-8	-5,013245E-8	-5,013789E-8	-5,013177E-8	-5,013602E-8	-5,013580E-8	-5,013341E-8	-5,013613E-8	-5,013264E-8	-5,013723E-8	-5,013151E-8	-5,013817E-8
-5,013905E-8	-5,013413E-8	-5,013517E-8	-5,013512E-8	-5,013488E-8	-5,013570E-8	-5,013146E-8	-5,013573E-8	-5,013018E-8	-5,013406E-8	-5,013093E-8	-5,013468E-8	-5,013117E-8	-5,013258E-8	-5,013382E-8	-5,013387E-8	-5,013465E-8	-5,013346E-8	-5,013571E-8	-5,013318E-8	-5,013550E-8	-5,013446E-8	-5,013439E-8	-5,013354E-8	-5,013317E-8	-5,013563E-8	-5,013215E-8	-5,013463E-8	-5,013323E-8	-5,013455E-8	-5,013435E-8	-5,013415E-8	-5,013624E-8	-5,013169E-8	-5,013732E-8	-5,013290E-8	-5,013837E-8	-5,013131E-8	-5,013762E-8	-5,013316E-8	-5,013491E-8	-5,013390E-8	-5,013291E-8	-5,013415E-8	-5,013010E-8	-5,013739E-8	-5,013160E-8	-5,013808E-8	-5,013161E-8	-5,014114E-8	-5,013485E-8	-5,014017E-8	-5,013742E-8	-5,013887E-8	-5,013910E-8	-5,013825E-8	-5,014364E-8	-5,013944E-8	-5,014321E-8	-5,014024E-8	-5,014127E-8	-5,013650E-8	-5,013545E-8	-5,013541E-8	-5,013390E-8	-5,013617E-8	-5,013554E-8	-5,013678E-8	-5,013502E-8	-5,013619E-8	-5,013748E-8	-5,013438E-8	-5,013574E-8	-5,013283E-8	-5,013630E-8	-5,013084E-8	-5,013705E-8	-5,013045E-8	-5,013516E-8	-5,013034E-8	-5,013397E-8	-5,013229E-8	-5,012860E-8	-5,013580E-8	-5,013084E-8	-5,014473E-8	-5,013653E-8	-5,015231E-8	-5,014321E-8	-5,014695E-8	-5,014119E-8	-5,013899E-8	-5,013494E-8	-5,013072E-8	-5,013499E-8	-5,012917E-8	-5,013579E-8	-5,012904E-8	-5,013835E-8	-5,013098E-8	-5,013808E-8	-5,013501E-8	-5,013651E-8	-5,013543E-8	-5,013453E-8	-5,013933E-8	-5,013292E-8	-5,013840E-8	-5,013358E-8	-5,013768E-8	-5,013444E-8	-5,013624E-8	-5,013625E-8	-5,013283E-8	-5,013697E-8	-5,013394E-8	-5,013738E-8	-5,013299E-8	-5,013661E-8	-5,013545E-8	-5,013464E-8	-5,013727E-8	-5,013315E-8	-5,013804E-8	-5,013035E-8	-5,013991E-8	-5,013097E-8	-5,013755E-8
-5,013474E-8	-5,013619E-8	-5,013442E-8	-5,013585E-8	-5,013300E-8	-5,013742E-8	-5,013062E-8	-5,013527E-8	-5,012969E-8	-5,013610E-8	-5,012953E-8	-5,013391E-8	-5,013228E-8	-5,013273E-8	-5,013442E-8	-5,013278E-8	-5,013642E-8	-5,013161E-8	-5,013663E-8	-5,013388E-8	-5,013670E-8	-5,013221E-8	-5,013609E-8	-5,013256E-8	-5,013531E-8	-5,013258E-8	-5,013458E-8	-5,013265E-8	-5,013289E-8	-5,013490E-8	-5,013359E-8	-5,013406E-8	-5,013296E-8	-5,013563E-8	-5,013435E-8	-5,013511E-8	-5,013553E-8	-5,013539E-8	-5,013487E-8	-5,013538E-8	-5,013512E-8	-5,013310E-8	-5,013121E-8	-5,013324E-8	-5,013202E-8	-5,013299E-8	-5,013232E-8	-5,013483E-8	-5,013437E-8	-5,013574E-8	-5,013809E-8	-5,013684E-8	-5,013779E-8	-5,013684E-8	-5,013967E-8	-5,013673E-8	-5,013944E-8	-5,013792E-8	-5,014045E-8	-5,013670E-8	-5,013859E-8	-5,013434E-8	-5,013506E-8	-5,013300E-8	-5,013601E-8	-5,013527E-8	-5,013445E-8	-5,013678E-8	-5,013532E-8	-5,013767E-8	-5,013440E-8	-5,013703E-8	-5,013315E-8	-5,013495E-8	-5,013320E-8	-5,013577E-8	-5,013118E-8	-5,013386E-8	-5,013213E-8	-5,013414E-8	-5,013093E-8	-5,013189E-8	-5,013080E-8	-5,013010E-8	-5,013446E-8	-5,013809E-8	-5,014438E-8	-5,014728E-8	-5,015349E-8	-5,015141E-8	-5,014732E-8	-5,014122E-8	-5,013790E-8	-5,013361E-8	-5,013312E-8	-5,013200E-8	-5,013262E-8	-5,013131E-8	-5,013344E-8	-5,013510E-8	-5,013483E-8	-5,013446E-8	-5,013542E-8	-5,013634E-8	-5,013584E-8	-5,013694E-8	-5,013697E-8	-5,013644E-8	-5,013558E-8	-5,013789E-8	-5,013594E-8	-5,013581E-8	-5,013381E-8	-5,013704E-8	-5,013348E-8	-5,013575E-8	-5,013404E-8	-5,013528E-8	-5,013349E-8	-5,013545E-8	-5,013572E-8	-5,013403E-8	-5,013511E-8	-5,013431E-8	-5,013709E-8	-5,013268E-8	-5,013696E-8	-5,013266E-8
-5,013289E-8	-5,013539E-8	-5,013244E-8	-5,013716E-8	-5,013318E-8	-5,013388E-8	-5,013449E-8	-5,013195E-8	-5,013564E-8	-5,012998E-8	-5,013725E-8	-5,012830E-8	-5,013613E-8	-5,013094E-8	-5,013650E-8	-5,013067E-8	-5,013544E-8	-5,013356E-8	-5,013509E-8	-5,013450E-8	-5,013507E-8	-5,013541E-8	-5,013254E-8	-5,013744E-8	-5,013235E-8	-5,013635E-8	-5,013043E-8	-5,013700E-8	-5,013193E-8	-5,013518E-8	-5,013278E-8	-5,013409E-8	-5,013393E-8	-5,013354E-8	-5,013596E-8	-5,013365E-8	-5,013465E-8	-5,013496E-8	-5,013586E-8	-5,013510E-8	-5,013311E-8	-5,013344E-8	-5,013244E-8	-5,013128E-8	-5,013306E-8	-5,013123E-8	-5,013307E-8	-5,013160E-8	-5,013715E-8	-5,013330E-8	-5,013668E-8	-5,013435E-8	-5,013844E-8	-5,013473E-8	-5,013843E-8	-5,013732E-8	-5,013718E-8	-5,013815E-8	-5,013662E-8	-5,013965E-8	-5,013215E-8	-5,013827E-8	-5,013188E-8	-5,013879E-8	-5,013190E-8	-5,013840E-8	-5,013393E-8	-5,013629E-8	-5,013550E-8	-5,013631E-8	-5,013548E-8	-5,013293E-8	-5,013603E-8	-5,013308E-8	-5,013572E-8	-5,013094E-8	-5,013596E-8	-5,013089E-8	-5,013478E-8	-5,013205E-8	-5,013285E-8	-5,013044E-8	-5,013020E-8	-5,013200E-8	-5,013251E-8	-5,013561E-8	-5,014346E-8	-5,014708E-8	-5,015370E-8	-5,015162E-8	-5,014939E-8	-5,014168E-8	-5,013788E-8	-5,013550E-8	-5,013304E-8	-5,013236E-8	-5,013113E-8	-5,013479E-8	-5,013154E-8	-5,013627E-8	-5,013262E-8	-5,013724E-8	-5,013178E-8	-5,013877E-8	-5,013442E-8	-5,013736E-8	-5,013499E-8	-5,013726E-8	-5,013801E-8	-5,013480E-8	-5,013847E-8	-5,013406E-8	-5,013791E-8	-5,013318E-8	-5,013785E-8	-5,013333E-8	-5,013495E-8	-5,013389E-8	-5,013575E-8	-5,013413E-8	-5,013414E-8	-5,013510E-8	-5,013423E-8	-5,013543E-8	-5,013453E-8	-5,013660E-8	-5,013299E-8	-5,013573E-8
-5,013638E-8	-5,013198E-8	-5,013619E-8	-5,013217E-8	-5,013608E-8	-5,013294E-8	-5,013345E-8	-5,013455E-8	-5,013429E-8	-5,013341E-8	-5,013294E-8	-5,013486E-8	-5,013422E-8	-5,013371E-8	-5,013431E-8	-5,013469E-8	-5,013293E-8	-5,013543E-8	-5,013396E-8	-5,013541E-8	-5,013131E-8	-5,013675E-8	-5,013267E-8	-5,013617E-8	-5,013151E-8	-5,013668E-8	-5,013266E-8	-5,013650E-8	-5,013423E-8	-5,013583E-8	-5,013361E-8	-5,013370E-8	-5,013669E-8	-5,013226E-8	-5,013618E-8	-5,013075E-8	-5,013830E-8	-5,013010E-8	-5,013766E-8	-5,013115E-8	-5,013552E-8	-5,013004E-8	-5,013466E-8	-5,013155E-8	-5,013110E-8	-5,013134E-8	-5,013309E-8	-5,013352E-8	-5,013334E-8	-5,013600E-8	-5,013440E-8	-5,013613E-8	-5,013515E-8	-5,013971E-8	-5,013455E-8	-5,014059E-8	-5,013663E-8	-5,014144E-8	-5,013549E-8	-5,013862E-8	-5,013461E-8	-5,013722E-8	-5,013481E-8	-5,013757E-8	-5,013540E-8	-5,013556E-8	-5,013625E-8	-5,013523E-8	-5,013719E-8	-5,013194E-8	-5,013756E-8	-5,013156E-8	-5,013672E-8	-5,013140E-8	-5,013623E-8	-5,013105E-8	-5,013413E-8	-5,013315E-8	-5,013390E-8	-5,013151E-8	-5,013236E-8	-5,013239E-8	-5,013057E-8	-5,013242E-8	-5,013231E-8	-5,013796E-8	-5,013657E-8	-5,015070E-8	-5,014633E-8	-5,015176E-8	-5,014381E-8	-5,014361E-8	-5,013631E-8	-5,013599E-8	-5,013212E-8	-5,013356E-8	-5,013107E-8	-5,013355E-8	-5,013407E-8	-5,013344E-8	-5,013474E-8	-5,013361E-8	-5,013828E-8	-5,013304E-8	-5,013857E-8	-5,013330E-8	-5,014004E-8	-5,013367E-8	-5,014029E-8	-5,013477E-8	-5,013742E-8	-5,013466E-8	-5,013714E-8	-5,013527E-8	-5,013351E-8	-5,013597E-8	-5,013354E-8	-5,013568E-8	-5,013353E-8	-5,013618E-8	-5,013284E-8	-5,013530E-8	-5,013486E-8	-5,013579E-8	-5,013362E-8	-5,013511E-8	-5,013509E-8	-5,013472E-8
-5,013486E-8	-5,013264E-8	-5,013709E-8	-5,013189E-8	-5,013504E-8	-5,013311E-8	-5,013606E-8	-5,013294E-8	-5,013352E-8	-5,013503E-8	-5,013246E-8	-5,013571E-8	-5,013242E-8	-5,013686E-8	-5,013087E-8	-5,013641E-8	-5,013352E-8	-5,013592E-8	-5,013264E-8	-5,013467E-8	-5,013488E-8	-5,013329E-8	-5,013598E-8	-5,013271E-8	-5,013538E-8	-5,013181E-8	-5,013700E-8	-5,013315E-8	-5,013516E-8	-5,013339E-8	-5,013577E-8	-5,013405E-8	-5,013440E-8	-5,013431E-8	-5,013367E-8	-5,013303E-8	-5,013394E-8	-5,013440E-8	-5,013245E-8	-5,013336E-8	-5,013402E-8	-5,013504E-8	-5,013293E-8	-5,013355E-8	-5,013261E-8	-5,013242E-8	-5,013175E-8	-5,013547E-8	-5,013155E-8	-5,013606E-8	-5,013293E-8	-5,014049E-8	-5,013444E-8	-5,014128E-8	-5,013865E-8	-5,014379E-8	-5,014137E-8	-5,014220E-8	-5,014083E-8	-5,013668E-8	-5,013909E-8	-5,013549E-8	-5,013989E-8	-5,013347E-8	-5,013947E-8	-5,013433E-8	-5,013813E-8	-5,013447E-8	-5,013685E-8	-5,013426E-8	-5,013442E-8	-5,013540E-8	-5,013425E-8	-5,013339E-8	-5,013232E-8	-5,013432E-8	-5,013266E-8	-5,013343E-8	-5,013249E-8	-5,013382E-8	-5,013142E-8	-5,013337E-8	-5,013311E-8	-5,013220E-8	-5,013277E-8	-5,013644E-8	-5,013936E-8	-5,014180E-8	-5,014296E-8	-5,014549E-8	-5,014128E-8	-5,014057E-8	-5,013649E-8	-5,013531E-8	-5,013232E-8	-5,013204E-8	-5,013481E-8	-5,013066E-8	-5,013544E-8	-5,013096E-8	-5,013860E-8	-5,013201E-8	-5,013923E-8	-5,013381E-8	-5,013775E-8	-5,013490E-8	-5,013750E-8	-5,013798E-8	-5,013363E-8	-5,013844E-8	-5,013290E-8	-5,013888E-8	-5,013130E-8	-5,013825E-8	-5,013148E-8	-5,013592E-8	-5,013375E-8	-5,013605E-8	-5,013428E-8	-5,013344E-8	-5,013693E-8	-5,013386E-8	-5,013603E-8	-5,013394E-8	-5,013605E-8	-5,013355E-8	-5,013521E-8	-5,013529E-8
