# Supplementary material for: Precursors of Majorana modes and their length-dependent energy oscillations probed at both ends of atomic Shiba chains
Source: Nat Nanotechnol. 2022 Mar 7;17(4):384–9. doi: 10.1038/s41565-022-01078-4 (PMC9018407; doi:10.1038/s41565-022-01078-4)
Supplement: Source Data Fig. 3 — Statistical source data of Fig. 3a–h in separate .txt files. [file 41565_2022_1078_MOESM4_ESM.zip › Source Data/Fig3bTopography.txt]

:NANONIS_VERSION:
2
:SCANIT_TYPE:
              FLOAT            MSBFIRST
:REC_DATE:
 30.12.2021
:REC_TIME:
11:18:10
:REC_TEMP:
      290.0000000000
:ACQ_TIME:
      85.6
:SCAN_PIXELS:
       128       128
:SCAN_TIME:
             NaN             NaN
:SCAN_RANGE:
           1.000E-8           1.000E-8
:SCAN_OFFSET:
             -1.698E-7         1.570E-7
:SCAN_ANGLE:
            0.000E+0
:SCAN_DIR:
down
:BIAS:
            -6.000E+0
:DATA_INFO:
	Channel	Name	Unit	Direction	Calibration	Offset
	0	Z	m	both	1.000E+0	0.000E+0

:SCANIT_END:


-4,997638E-8	-4,997605E-8	-4,997952E-8	-4,997671E-8	-4,997413E-8	-4,997673E-8	-4,997403E-8	-4,997072E-8	-4,997716E-8	-4,998127E-8	-4,997786E-8	-4,998006E-8	-4,998420E-8	-4,998051E-8	-4,997828E-8	-4,998083E-8	-4,997633E-8	-4,997078E-8	-4,997435E-8	-4,997665E-8	-4,997291E-8	-4,997501E-8	-4,997917E-8	-4,997601E-8	-4,997605E-8	-4,998286E-8	-4,998142E-8	-4,997543E-8	-4,997748E-8	-4,998000E-8	-4,997577E-8	-4,997534E-8	-4,997848E-8	-4,997516E-8	-4,997331E-8	-4,997811E-8	-4,997795E-8	-4,997410E-8	-4,997594E-8	-4,997792E-8	-4,997742E-8	-4,997905E-8	-4,998037E-8	-4,997741E-8	-4,997644E-8	-4,997981E-8	-4,997995E-8	-4,997858E-8	-4,998000E-8	-4,997968E-8	-4,997861E-8	-4,997988E-8	-4,998065E-8	-4,997903E-8	-4,997723E-8	-4,997852E-8	-4,997986E-8	-4,997885E-8	-4,997803E-8	-4,997747E-8	-4,997658E-8	-4,997662E-8	-4,997737E-8	-4,997829E-8	-4,997752E-8	-4,997591E-8	-4,997675E-8	-4,997942E-8	-4,997869E-8	-4,997702E-8	-4,997889E-8	-4,998023E-8	-4,997895E-8	-4,997980E-8	-4,998144E-8	-4,997763E-8	-4,997507E-8	-4,997933E-8	-4,998026E-8	-4,997662E-8	-4,997714E-8	-4,997822E-8	-4,997605E-8	-4,997634E-8	-4,997922E-8	-4,997744E-8	-4,997504E-8	-4,997861E-8	-4,997989E-8	-4,997764E-8	-4,997884E-8	-4,997930E-8	-4,997620E-8	-4,997790E-8	-4,998189E-8	-4,997851E-8	-4,997568E-8	-4,997898E-8	-4,997784E-8	-4,997493E-8	-4,997845E-8	-4,997932E-8	-4,997424E-8	-4,997550E-8	-4,998083E-8	-4,997744E-8	-4,997408E-8	-4,997813E-8	-4,997831E-8	-4,997528E-8	-4,997831E-8	-4,998166E-8	-4,997802E-8	-4,997565E-8	-4,997987E-8	-4,998141E-8	-4,997841E-8	-4,997952E-8	-4,998083E-8	-4,997895E-8	-4,997867E-8	-4,998078E-8	-4,998010E-8	-4,997705E-8	-4,997679E-8	-4,997804E-8	-4,997866E-8	-4,997938E-8
-4,998014E-8	-4,997699E-8	-4,997556E-8	-4,997679E-8	-4,997608E-8	-4,997375E-8	-4,997370E-8	-4,997498E-8	-4,997552E-8	-4,997815E-8	-4,998098E-8	-4,998009E-8	-4,997960E-8	-4,998108E-8	-4,998058E-8	-4,997803E-8	-4,997609E-8	-4,997295E-8	-4,997081E-8	-4,997269E-8	-4,997485E-8	-4,997402E-8	-4,997473E-8	-4,997732E-8	-4,997772E-8	-4,997782E-8	-4,997954E-8	-4,997849E-8	-4,997633E-8	-4,997711E-8	-4,997865E-8	-4,997765E-8	-4,997596E-8	-4,997572E-8	-4,997509E-8	-4,997517E-8	-4,997580E-8	-4,997609E-8	-4,997547E-8	-4,997490E-8	-4,997662E-8	-4,997781E-8	-4,997681E-8	-4,997671E-8	-4,997719E-8	-4,997782E-8	-4,997857E-8	-4,997966E-8	-4,997964E-8	-4,997744E-8	-4,997734E-8	-4,997972E-8	-4,997933E-8	-4,997793E-8	-4,997847E-8	-4,997856E-8	-4,997714E-8	-4,997731E-8	-4,997892E-8	-4,997721E-8	-4,997475E-8	-4,997744E-8	-4,997901E-8	-4,997693E-8	-4,997676E-8	-4,997695E-8	-4,997498E-8	-4,997587E-8	-4,997931E-8	-4,997859E-8	-4,997630E-8	-4,997782E-8	-4,997913E-8	-4,997791E-8	-4,997836E-8	-4,997895E-8	-4,997715E-8	-4,997727E-8	-4,997925E-8	-4,997881E-8	-4,997657E-8	-4,997625E-8	-4,997655E-8	-4,997678E-8	-4,997823E-8	-4,997820E-8	-4,997612E-8	-4,997588E-8	-4,997714E-8	-4,997778E-8	-4,997684E-8	-4,997750E-8	-4,997768E-8	-4,997680E-8	-4,997823E-8	-4,997861E-8	-4,997676E-8	-4,997639E-8	-4,997689E-8	-4,997731E-8	-4,997805E-8	-4,997841E-8	-4,997698E-8	-4,997570E-8	-4,997654E-8	-4,997743E-8	-4,997704E-8	-4,997706E-8	-4,997665E-8	-4,997648E-8	-4,997802E-8	-4,997823E-8	-4,997748E-8	-4,997785E-8	-4,997861E-8	-4,997836E-8	-4,997981E-8	-4,998082E-8	-4,997734E-8	-4,997591E-8	-4,997950E-8	-4,997934E-8	-4,997683E-8	-4,997829E-8	-4,997781E-8	-4,997509E-8	-4,997748E-8	-4,998152E-8
-4,997901E-8	-4,997709E-8	-4,997788E-8	-4,997714E-8	-4,997561E-8	-4,997653E-8	-4,997576E-8	-4,997356E-8	-4,997608E-8	-4,997954E-8	-4,998009E-8	-4,998117E-8	-4,998331E-8	-4,998339E-8	-4,998268E-8	-4,998139E-8	-4,997750E-8	-4,997426E-8	-4,997346E-8	-4,997396E-8	-4,997566E-8	-4,997634E-8	-4,997555E-8	-4,997519E-8	-4,997659E-8	-4,997724E-8	-4,997734E-8	-4,997812E-8	-4,997794E-8	-4,997738E-8	-4,997850E-8	-4,997864E-8	-4,997700E-8	-4,997643E-8	-4,997639E-8	-4,997671E-8	-4,997788E-8	-4,997786E-8	-4,997735E-8	-4,997646E-8	-4,997664E-8	-4,997776E-8	-4,997834E-8	-4,997863E-8	-4,997795E-8	-4,997729E-8	-4,997858E-8	-4,997858E-8	-4,997797E-8	-4,997742E-8	-4,997710E-8	-4,997813E-8	-4,997867E-8	-4,997907E-8	-4,997890E-8	-4,997694E-8	-4,997711E-8	-4,997898E-8	-4,997876E-8	-4,997805E-8	-4,997825E-8	-4,997811E-8	-4,997739E-8	-4,997836E-8	-4,997964E-8	-4,997739E-8	-4,997629E-8	-4,997952E-8	-4,997974E-8	-4,997752E-8	-4,997863E-8	-4,997856E-8	-4,997613E-8	-4,997775E-8	-4,998050E-8	-4,997770E-8	-4,997552E-8	-4,997809E-8	-4,997753E-8	-4,997510E-8	-4,997723E-8	-4,997797E-8	-4,997533E-8	-4,997596E-8	-4,997888E-8	-4,997788E-8	-4,997587E-8	-4,997737E-8	-4,997793E-8	-4,997785E-8	-4,997952E-8	-4,998042E-8	-4,997867E-8	-4,997751E-8	-4,997896E-8	-4,997930E-8	-4,997789E-8	-4,997785E-8	-4,997740E-8	-4,997682E-8	-4,997731E-8	-4,997756E-8	-4,997682E-8	-4,997514E-8	-4,997532E-8	-4,997728E-8	-4,997776E-8	-4,997687E-8	-4,997641E-8	-4,997633E-8	-4,997661E-8	-4,997858E-8	-4,998004E-8	-4,997847E-8	-4,997781E-8	-4,998023E-8	-4,997999E-8	-4,997823E-8	-4,997973E-8	-4,997934E-8	-4,997704E-8	-4,997911E-8	-4,998065E-8	-4,997792E-8	-4,997556E-8	-4,997704E-8	-4,997910E-8	-4,997949E-8
-4,998067E-8	-4,997717E-8	-4,997539E-8	-4,997819E-8	-4,997672E-8	-4,997238E-8	-4,997350E-8	-4,997441E-8	-4,997177E-8	-4,997585E-8	-4,998175E-8	-4,998090E-8	-4,998165E-8	-4,998650E-8	-4,998538E-8	-4,998159E-8	-4,998153E-8	-4,997919E-8	-4,997574E-8	-4,997847E-8	-4,998061E-8	-4,997721E-8	-4,997640E-8	-4,997848E-8	-4,997686E-8	-4,997635E-8	-4,997982E-8	-4,997945E-8	-4,997620E-8	-4,997682E-8	-4,997859E-8	-4,997717E-8	-4,997531E-8	-4,997715E-8	-4,997634E-8	-4,997421E-8	-4,997625E-8	-4,997663E-8	-4,997484E-8	-4,997424E-8	-4,997629E-8	-4,997766E-8	-4,997723E-8	-4,997778E-8	-4,997758E-8	-4,997671E-8	-4,997807E-8	-4,997913E-8	-4,997901E-8	-4,997844E-8	-4,997790E-8	-4,997900E-8	-4,997914E-8	-4,997821E-8	-4,997836E-8	-4,997774E-8	-4,997707E-8	-4,997810E-8	-4,997937E-8	-4,997749E-8	-4,997588E-8	-4,997675E-8	-4,997768E-8	-4,997711E-8	-4,997765E-8	-4,997890E-8	-4,997683E-8	-4,997592E-8	-4,997878E-8	-4,997893E-8	-4,997645E-8	-4,997760E-8	-4,997984E-8	-4,997801E-8	-4,997780E-8	-4,998070E-8	-4,997748E-8	-4,997471E-8	-4,997840E-8	-4,997943E-8	-4,997604E-8	-4,997676E-8	-4,997791E-8	-4,997451E-8	-4,997526E-8	-4,997910E-8	-4,997667E-8	-4,997552E-8	-4,997847E-8	-4,997883E-8	-4,997784E-8	-4,997946E-8	-4,997966E-8	-4,997640E-8	-4,997830E-8	-4,998146E-8	-4,997848E-8	-4,997775E-8	-4,997868E-8	-4,997674E-8	-4,997611E-8	-4,997828E-8	-4,997859E-8	-4,997582E-8	-4,997607E-8	-4,997777E-8	-4,997636E-8	-4,997602E-8	-4,997680E-8	-4,997574E-8	-4,997656E-8	-4,997878E-8	-4,997890E-8	-4,997855E-8	-4,997874E-8	-4,997781E-8	-4,997881E-8	-4,998087E-8	-4,998049E-8	-4,997890E-8	-4,997991E-8	-4,998037E-8	-4,997822E-8	-4,997990E-8	-4,998087E-8	-4,997775E-8	-4,997989E-8	-4,998479E-8
-4,997705E-8	-4,998035E-8	-4,997865E-8	-4,997415E-8	-4,997644E-8	-4,997789E-8	-4,997383E-8	-4,997401E-8	-4,997821E-8	-4,997818E-8	-4,998015E-8	-4,998787E-8	-4,998814E-8	-4,998711E-8	-4,999179E-8	-4,999012E-8	-4,998499E-8	-4,998617E-8	-4,998559E-8	-4,998072E-8	-4,998238E-8	-4,998476E-8	-4,997920E-8	-4,997655E-8	-4,997965E-8	-4,997867E-8	-4,997656E-8	-4,997877E-8	-4,998004E-8	-4,997617E-8	-4,997650E-8	-4,998080E-8	-4,997926E-8	-4,997647E-8	-4,997716E-8	-4,997694E-8	-4,997582E-8	-4,997657E-8	-4,997717E-8	-4,997592E-8	-4,997581E-8	-4,997719E-8	-4,997700E-8	-4,997758E-8	-4,997781E-8	-4,997548E-8	-4,997739E-8	-4,998052E-8	-4,997800E-8	-4,997699E-8	-4,997883E-8	-4,997767E-8	-4,997720E-8	-4,997982E-8	-4,997979E-8	-4,997727E-8	-4,997807E-8	-4,997936E-8	-4,997797E-8	-4,997829E-8	-4,997858E-8	-4,997586E-8	-4,997708E-8	-4,997997E-8	-4,997779E-8	-4,997615E-8	-4,997759E-8	-4,997690E-8	-4,997506E-8	-4,997847E-8	-4,998074E-8	-4,997525E-8	-4,997547E-8	-4,998071E-8	-4,997787E-8	-4,997484E-8	-4,997982E-8	-4,997875E-8	-4,997286E-8	-4,997758E-8	-4,998241E-8	-4,997497E-8	-4,997292E-8	-4,997953E-8	-4,997728E-8	-4,997458E-8	-4,998024E-8	-4,997950E-8	-4,997286E-8	-4,997733E-8	-4,998230E-8	-4,997651E-8	-4,997651E-8	-4,998094E-8	-4,997725E-8	-4,997604E-8	-4,998094E-8	-4,997935E-8	-4,997290E-8	-4,997601E-8	-4,998023E-8	-4,997514E-8	-4,997513E-8	-4,997974E-8	-4,997466E-8	-4,997167E-8	-4,997846E-8	-4,997861E-8	-4,997350E-8	-4,997657E-8	-4,998001E-8	-4,997633E-8	-4,997695E-8	-4,998121E-8	-4,997841E-8	-4,997607E-8	-4,997993E-8	-4,998107E-8	-4,997925E-8	-4,997914E-8	-4,997854E-8	-4,997851E-8	-4,997964E-8	-4,997976E-8	-4,997921E-8	-4,997944E-8	-4,997974E-8	-4,998135E-8
-4,997967E-8	-4,997974E-8	-4,997706E-8	-4,997682E-8	-4,997631E-8	-4,997583E-8	-4,997730E-8	-4,997661E-8	-4,997688E-8	-4,998016E-8	-4,998269E-8	-4,998672E-8	-4,999552E-8	-4,999802E-8	-4,999426E-8	-4,999746E-8	-4,999837E-8	-4,999071E-8	-4,999050E-8	-4,999439E-8	-4,998868E-8	-4,998464E-8	-4,998674E-8	-4,998277E-8	-4,997403E-8	-4,997691E-8	-4,998218E-8	-4,997543E-8	-4,997553E-8	-4,998288E-8	-4,997807E-8	-4,997403E-8	-4,998127E-8	-4,998158E-8	-4,997329E-8	-4,997580E-8	-4,998157E-8	-4,997651E-8	-4,997561E-8	-4,998137E-8	-4,997712E-8	-4,997254E-8	-4,998070E-8	-4,998131E-8	-4,997452E-8	-4,997893E-8	-4,998212E-8	-4,997543E-8	-4,997658E-8	-4,998325E-8	-4,997751E-8	-4,997257E-8	-4,998130E-8	-4,998185E-8	-4,997438E-8	-4,997770E-8	-4,998065E-8	-4,997450E-8	-4,997456E-8	-4,998178E-8	-4,997974E-8	-4,997365E-8	-4,997774E-8	-4,998079E-8	-4,997652E-8	-4,997750E-8	-4,998031E-8	-4,997737E-8	-4,997622E-8	-4,998093E-8	-4,998135E-8	-4,997668E-8	-4,997753E-8	-4,997935E-8	-4,997874E-8	-4,997943E-8	-4,997984E-8	-4,997723E-8	-4,997607E-8	-4,997765E-8	-4,997764E-8	-4,997721E-8	-4,997688E-8	-4,997477E-8	-4,997603E-8	-4,997851E-8	-4,997740E-8	-4,997694E-8	-4,997718E-8	-4,997685E-8	-4,997920E-8	-4,998197E-8	-4,997992E-8	-4,997859E-8	-4,998036E-8	-4,997980E-8	-4,997911E-8	-4,998149E-8	-4,998090E-8	-4,997650E-8	-4,997792E-8	-4,998123E-8	-4,997747E-8	-4,997590E-8	-4,997855E-8	-4,997668E-8	-4,997520E-8	-4,997873E-8	-4,997971E-8	-4,997414E-8	-4,997485E-8	-4,998003E-8	-4,997751E-8	-4,997665E-8	-4,998093E-8	-4,997871E-8	-4,997544E-8	-4,998031E-8	-4,998273E-8	-4,997786E-8	-4,997879E-8	-4,998313E-8	-4,998033E-8	-4,997957E-8	-4,998407E-8	-4,998137E-8	-4,997818E-8	-4,998432E-8
-4,997500E-8	-4,997905E-8	-4,998228E-8	-4,997490E-8	-4,997512E-8	-4,998191E-8	-4,997673E-8	-4,997344E-8	-4,998241E-8	-4,998126E-8	-4,997750E-8	-4,999159E-8	-5,000066E-8	-4,999423E-8	-4,999997E-8	-5,000745E-8	-5,000034E-8	-4,999788E-8	-5,000335E-8	-4,999899E-8	-4,999221E-8	-4,999297E-8	-4,998805E-8	-4,997893E-8	-4,997778E-8	-4,998003E-8	-4,997632E-8	-4,997675E-8	-4,998219E-8	-4,997946E-8	-4,997472E-8	-4,998037E-8	-4,998163E-8	-4,997578E-8	-4,997849E-8	-4,998138E-8	-4,997550E-8	-4,997545E-8	-4,998038E-8	-4,997674E-8	-4,997307E-8	-4,997809E-8	-4,997881E-8	-4,997471E-8	-4,997835E-8	-4,998031E-8	-4,997479E-8	-4,997613E-8	-4,998049E-8	-4,997787E-8	-4,997678E-8	-4,997922E-8	-4,997757E-8	-4,997587E-8	-4,997869E-8	-4,997911E-8	-4,997604E-8	-4,997723E-8	-4,997884E-8	-4,997755E-8	-4,997889E-8	-4,997898E-8	-4,997543E-8	-4,997625E-8	-4,997958E-8	-4,997748E-8	-4,997620E-8	-4,997850E-8	-4,997638E-8	-4,997481E-8	-4,997966E-8	-4,997941E-8	-4,997431E-8	-4,997734E-8	-4,998052E-8	-4,997664E-8	-4,997714E-8	-4,998018E-8	-4,997560E-8	-4,997363E-8	-4,997985E-8	-4,997885E-8	-4,997428E-8	-4,997749E-8	-4,997795E-8	-4,997396E-8	-4,997716E-8	-4,998108E-8	-4,997644E-8	-4,997510E-8	-4,998125E-8	-4,997998E-8	-4,997625E-8	-4,998034E-8	-4,998044E-8	-4,997548E-8	-4,997885E-8	-4,998314E-8	-4,997808E-8	-4,997544E-8	-4,997931E-8	-4,997825E-8	-4,997518E-8	-4,997911E-8	-4,997962E-8	-4,997325E-8	-4,997560E-8	-4,998021E-8	-4,997648E-8	-4,997518E-8	-4,997899E-8	-4,997844E-8	-4,997652E-8	-4,998032E-8	-4,998129E-8	-4,997584E-8	-4,997662E-8	-4,998095E-8	-4,998018E-8	-4,997958E-8	-4,998153E-8	-4,998071E-8	-4,997838E-8	-4,998056E-8	-4,998309E-8	-4,998067E-8	-4,997914E-8	-4,998303E-8
-4,998068E-8	-4,997856E-8	-4,997587E-8	-4,998014E-8	-4,997817E-8	-4,997397E-8	-4,997907E-8	-4,998098E-8	-4,997608E-8	-4,998169E-8	-4,999141E-8	-4,999001E-8	-4,999536E-8	-5,000735E-8	-5,000590E-8	-5,000518E-8	-5,001161E-8	-5,000956E-8	-5,000449E-8	-5,000467E-8	-4,999977E-8	-4,999088E-8	-4,998636E-8	-4,998325E-8	-4,997692E-8	-4,997655E-8	-4,998122E-8	-4,997874E-8	-4,997590E-8	-4,998147E-8	-4,998099E-8	-4,997560E-8	-4,998108E-8	-4,998434E-8	-4,997690E-8	-4,997614E-8	-4,998159E-8	-4,997833E-8	-4,997417E-8	-4,997977E-8	-4,998069E-8	-4,997439E-8	-4,997801E-8	-4,998245E-8	-4,997743E-8	-4,997679E-8	-4,998044E-8	-4,997917E-8	-4,997759E-8	-4,998031E-8	-4,997926E-8	-4,997602E-8	-4,997792E-8	-4,997894E-8	-4,997690E-8	-4,997819E-8	-4,997937E-8	-4,997590E-8	-4,997640E-8	-4,997969E-8	-4,997719E-8	-4,997584E-8	-4,997868E-8	-4,997800E-8	-4,997643E-8	-4,997921E-8	-4,997941E-8	-4,997513E-8	-4,997686E-8	-4,998025E-8	-4,997803E-8	-4,997792E-8	-4,998053E-8	-4,997797E-8	-4,997592E-8	-4,997899E-8	-4,997907E-8	-4,997608E-8	-4,997778E-8	-4,997806E-8	-4,997594E-8	-4,997748E-8	-4,997851E-8	-4,997519E-8	-4,997472E-8	-4,997828E-8	-4,997783E-8	-4,997653E-8	-4,997922E-8	-4,997828E-8	-4,997646E-8	-4,997962E-8	-4,998137E-8	-4,997964E-8	-4,997954E-8	-4,998138E-8	-4,998051E-8	-4,997927E-8	-4,998086E-8	-4,997945E-8	-4,997669E-8	-4,997824E-8	-4,997925E-8	-4,997770E-8	-4,997715E-8	-4,997662E-8	-4,997586E-8	-4,997660E-8	-4,997749E-8	-4,997763E-8	-4,997786E-8	-4,997732E-8	-4,997737E-8	-4,997865E-8	-4,997922E-8	-4,997768E-8	-4,997826E-8	-4,998098E-8	-4,998044E-8	-4,998085E-8	-4,998352E-8	-4,998023E-8	-4,997928E-8	-4,998314E-8	-4,998302E-8	-4,997984E-8	-4,998198E-8	-4,998362E-8
-4,997712E-8	-4,998072E-8	-4,997903E-8	-4,997512E-8	-4,997797E-8	-4,997927E-8	-4,997576E-8	-4,997905E-8	-4,998432E-8	-4,997937E-8	-4,998000E-8	-4,999370E-8	-4,999609E-8	-4,999246E-8	-5,000398E-8	-5,001046E-8	-5,000317E-8	-5,000555E-8	-5,001029E-8	-5,000089E-8	-4,999265E-8	-4,999187E-8	-4,998637E-8	-4,997797E-8	-4,997918E-8	-4,998093E-8	-4,997295E-8	-4,997651E-8	-4,998516E-8	-4,997857E-8	-4,997526E-8	-4,998331E-8	-4,998201E-8	-4,997531E-8	-4,998075E-8	-4,998237E-8	-4,997332E-8	-4,997613E-8	-4,998298E-8	-4,997697E-8	-4,997331E-8	-4,997953E-8	-4,997901E-8	-4,997381E-8	-4,997939E-8	-4,998328E-8	-4,997640E-8	-4,997577E-8	-4,998221E-8	-4,997959E-8	-4,997515E-8	-4,997959E-8	-4,997966E-8	-4,997528E-8	-4,997834E-8	-4,998095E-8	-4,997635E-8	-4,997498E-8	-4,997817E-8	-4,997750E-8	-4,997658E-8	-4,997824E-8	-4,997747E-8	-4,997581E-8	-4,997682E-8	-4,997736E-8	-4,997725E-8	-4,997737E-8	-4,997721E-8	-4,997700E-8	-4,997881E-8	-4,997946E-8	-4,997779E-8	-4,997776E-8	-4,997814E-8	-4,997840E-8	-4,997970E-8	-4,997892E-8	-4,997736E-8	-4,997735E-8	-4,997771E-8	-4,997630E-8	-4,997657E-8	-4,997891E-8	-4,997584E-8	-4,997464E-8	-4,997965E-8	-4,997885E-8	-4,997416E-8	-4,997750E-8	-4,998100E-8	-4,997691E-8	-4,997812E-8	-4,998384E-8	-4,997980E-8	-4,997565E-8	-4,998185E-8	-4,998301E-8	-4,997727E-8	-4,997960E-8	-4,998281E-8	-4,997723E-8	-4,997671E-8	-4,998116E-8	-4,997877E-8	-4,997483E-8	-4,997820E-8	-4,998004E-8	-4,997641E-8	-4,997804E-8	-4,997948E-8	-4,997574E-8	-4,997695E-8	-4,997999E-8	-4,997854E-8	-4,997775E-8	-4,998014E-8	-4,998022E-8	-4,997845E-8	-4,998168E-8	-4,998353E-8	-4,997974E-8	-4,998029E-8	-4,998364E-8	-4,998310E-8	-4,998087E-8	-4,998168E-8	-4,998276E-8
-4,997709E-8	-4,998116E-8	-4,997875E-8	-4,997720E-8	-4,997964E-8	-4,998009E-8	-4,997949E-8	-4,998131E-8	-4,998246E-8	-4,998292E-8	-4,998382E-8	-4,998683E-8	-4,999242E-8	-4,999636E-8	-4,999644E-8	-4,999765E-8	-5,000184E-8	-5,000283E-8	-4,999917E-8	-4,999630E-8	-4,999161E-8	-4,998408E-8	-4,998119E-8	-4,997980E-8	-4,997527E-8	-4,997486E-8	-4,997757E-8	-4,997704E-8	-4,997857E-8	-4,998327E-8	-4,998011E-8	-4,997619E-8	-4,998176E-8	-4,998282E-8	-4,997714E-8	-4,998019E-8	-4,998239E-8	-4,997559E-8	-4,997599E-8	-4,998235E-8	-4,997790E-8	-4,997292E-8	-4,997922E-8	-4,998128E-8	-4,997554E-8	-4,997835E-8	-4,998198E-8	-4,997514E-8	-4,997407E-8	-4,998054E-8	-4,997941E-8	-4,997463E-8	-4,997773E-8	-4,997888E-8	-4,997494E-8	-4,997701E-8	-4,998040E-8	-4,997607E-8	-4,997531E-8	-4,997995E-8	-4,997891E-8	-4,997651E-8	-4,997891E-8	-4,997807E-8	-4,997430E-8	-4,997800E-8	-4,998117E-8	-4,997685E-8	-4,997626E-8	-4,997920E-8	-4,997788E-8	-4,997690E-8	-4,997905E-8	-4,997885E-8	-4,997590E-8	-4,997679E-8	-4,997903E-8	-4,997728E-8	-4,997607E-8	-4,997586E-8	-4,997561E-8	-4,997703E-8	-4,997708E-8	-4,997644E-8	-4,997679E-8	-4,997634E-8	-4,997530E-8	-4,997750E-8	-4,997967E-8	-4,997729E-8	-4,997662E-8	-4,998086E-8	-4,998056E-8	-4,997752E-8	-4,998094E-8	-4,998194E-8	-4,997796E-8	-4,998009E-8	-4,998305E-8	-4,997879E-8	-4,997637E-8	-4,997904E-8	-4,997761E-8	-4,997487E-8	-4,997883E-8	-4,997874E-8	-4,997366E-8	-4,997691E-8	-4,997953E-8	-4,997458E-8	-4,997609E-8	-4,997999E-8	-4,997609E-8	-4,997566E-8	-4,998177E-8	-4,997947E-8	-4,997399E-8	-4,997977E-8	-4,998313E-8	-4,997764E-8	-4,998012E-8	-4,998491E-8	-4,997986E-8	-4,997741E-8	-4,998333E-8	-4,998293E-8	-4,997809E-8	-4,998112E-8
-4,997720E-8	-4,997842E-8	-4,998206E-8	-4,998046E-8	-4,997858E-8	-4,998009E-8	-4,998013E-8	-4,998064E-8	-4,998384E-8	-4,998348E-8	-4,998122E-8	-4,998567E-8	-4,998896E-8	-4,998633E-8	-4,998952E-8	-4,999428E-8	-4,999155E-8	-4,999292E-8	-4,999625E-8	-4,998967E-8	-4,998276E-8	-4,998154E-8	-4,997895E-8	-4,997493E-8	-4,997694E-8	-4,997945E-8	-4,997535E-8	-4,997713E-8	-4,998261E-8	-4,997962E-8	-4,997845E-8	-4,998144E-8	-4,997982E-8	-4,997835E-8	-4,998173E-8	-4,998136E-8	-4,997619E-8	-4,997700E-8	-4,997933E-8	-4,997663E-8	-4,997730E-8	-4,998092E-8	-4,997721E-8	-4,997482E-8	-4,998034E-8	-4,998106E-8	-4,997593E-8	-4,997724E-8	-4,998025E-8	-4,997756E-8	-4,997775E-8	-4,998074E-8	-4,997812E-8	-4,997463E-8	-4,997739E-8	-4,997992E-8	-4,997774E-8	-4,997729E-8	-4,997779E-8	-4,997575E-8	-4,997655E-8	-4,997854E-8	-4,997761E-8	-4,997597E-8	-4,997718E-8	-4,997802E-8	-4,997744E-8	-4,997858E-8	-4,997832E-8	-4,997615E-8	-4,997764E-8	-4,998034E-8	-4,997919E-8	-4,997814E-8	-4,997909E-8	-4,997740E-8	-4,997736E-8	-4,997942E-8	-4,997866E-8	-4,997673E-8	-4,997760E-8	-4,997795E-8	-4,997679E-8	-4,997758E-8	-4,997726E-8	-4,997450E-8	-4,997724E-8	-4,997973E-8	-4,997652E-8	-4,997813E-8	-4,998067E-8	-4,997719E-8	-4,997753E-8	-4,998229E-8	-4,998219E-8	-4,997817E-8	-4,998097E-8	-4,998271E-8	-4,997844E-8	-4,997928E-8	-4,998163E-8	-4,997739E-8	-4,997665E-8	-4,998107E-8	-4,997974E-8	-4,997617E-8	-4,997815E-8	-4,997869E-8	-4,997596E-8	-4,997805E-8	-4,998016E-8	-4,997629E-8	-4,997580E-8	-4,997964E-8	-4,997812E-8	-4,997647E-8	-4,998058E-8	-4,998042E-8	-4,997801E-8	-4,998168E-8	-4,998423E-8	-4,997938E-8	-4,997822E-8	-4,998241E-8	-4,998190E-8	-4,997936E-8	-4,998202E-8	-4,998352E-8
-4,997860E-8	-4,998004E-8	-4,997939E-8	-4,998026E-8	-4,998149E-8	-4,997985E-8	-4,998037E-8	-4,998396E-8	-4,998488E-8	-4,998402E-8	-4,998382E-8	-4,998260E-8	-4,998197E-8	-4,998348E-8	-4,998468E-8	-4,998473E-8	-4,998562E-8	-4,998721E-8	-4,998656E-8	-4,998324E-8	-4,997985E-8	-4,997764E-8	-4,997549E-8	-4,997467E-8	-4,997586E-8	-4,997761E-8	-4,997610E-8	-4,997431E-8	-4,997916E-8	-4,998169E-8	-4,997781E-8	-4,997889E-8	-4,998213E-8	-4,997891E-8	-4,997683E-8	-4,998149E-8	-4,998046E-8	-4,997327E-8	-4,997667E-8	-4,998139E-8	-4,997614E-8	-4,997530E-8	-4,997971E-8	-4,997650E-8	-4,997385E-8	-4,997997E-8	-4,998110E-8	-4,997456E-8	-4,997595E-8	-4,997945E-8	-4,997648E-8	-4,997627E-8	-4,997891E-8	-4,997645E-8	-4,997465E-8	-4,997882E-8	-4,997928E-8	-4,997522E-8	-4,997658E-8	-4,997842E-8	-4,997556E-8	-4,997675E-8	-4,998069E-8	-4,997688E-8	-4,997311E-8	-4,997796E-8	-4,997949E-8	-4,997461E-8	-4,997705E-8	-4,998009E-8	-4,997571E-8	-4,997566E-8	-4,998088E-8	-4,997840E-8	-4,997397E-8	-4,997728E-8	-4,997918E-8	-4,997589E-8	-4,997714E-8	-4,997965E-8	-4,997490E-8	-4,997391E-8	-4,997881E-8	-4,997791E-8	-4,997539E-8	-4,997738E-8	-4,997798E-8	-4,997710E-8	-4,997856E-8	-4,997966E-8	-4,997768E-8	-4,997788E-8	-4,998038E-8	-4,998039E-8	-4,998025E-8	-4,998091E-8	-4,997909E-8	-4,997897E-8	-4,998001E-8	-4,997965E-8	-4,997874E-8	-4,997814E-8	-4,997730E-8	-4,997726E-8	-4,997845E-8	-4,997731E-8	-4,997618E-8	-4,997835E-8	-4,997843E-8	-4,997648E-8	-4,997877E-8	-4,997936E-8	-4,997530E-8	-4,997730E-8	-4,998177E-8	-4,997822E-8	-4,997701E-8	-4,998225E-8	-4,998023E-8	-4,997645E-8	-4,998116E-8	-4,998314E-8	-4,997675E-8	-4,997801E-8	-4,998375E-8	-4,997966E-8	-4,997729E-8	-4,998337E-8
-4,997593E-8	-4,998011E-8	-4,998418E-8	-4,997871E-8	-4,998009E-8	-4,998704E-8	-4,998351E-8	-4,998089E-8	-4,998850E-8	-4,998838E-8	-4,998102E-8	-4,998221E-8	-4,998465E-8	-4,997838E-8	-4,997877E-8	-4,998598E-8	-4,998114E-8	-4,997618E-8	-4,998365E-8	-4,998287E-8	-4,997495E-8	-4,997700E-8	-4,997937E-8	-4,997293E-8	-4,997329E-8	-4,998195E-8	-4,997861E-8	-4,997329E-8	-4,998048E-8	-4,998326E-8	-4,997724E-8	-4,997895E-8	-4,998211E-8	-4,997721E-8	-4,997618E-8	-4,998120E-8	-4,998061E-8	-4,997535E-8	-4,997654E-8	-4,997923E-8	-4,997729E-8	-4,997696E-8	-4,997885E-8	-4,997787E-8	-4,997706E-8	-4,997919E-8	-4,997988E-8	-4,997795E-8	-4,997698E-8	-4,997720E-8	-4,997770E-8	-4,997874E-8	-4,997873E-8	-4,997771E-8	-4,997666E-8	-4,997638E-8	-4,997794E-8	-4,997827E-8	-4,997628E-8	-4,997624E-8	-4,997813E-8	-4,997742E-8	-4,997632E-8	-4,997835E-8	-4,997732E-8	-4,997372E-8	-4,997777E-8	-4,998183E-8	-4,997723E-8	-4,997579E-8	-4,998000E-8	-4,997864E-8	-4,997495E-8	-4,997967E-8	-4,998186E-8	-4,997429E-8	-4,997488E-8	-4,998280E-8	-4,997789E-8	-4,997275E-8	-4,997885E-8	-4,997872E-8	-4,997263E-8	-4,997736E-8	-4,998193E-8	-4,997445E-8	-4,997218E-8	-4,998004E-8	-4,997896E-8	-4,997512E-8	-4,998051E-8	-4,998077E-8	-4,997587E-8	-4,997996E-8	-4,998389E-8	-4,997882E-8	-4,997774E-8	-4,998238E-8	-4,998034E-8	-4,997711E-8	-4,998165E-8	-4,998076E-8	-4,997448E-8	-4,997788E-8	-4,998222E-8	-4,997768E-8	-4,997592E-8	-4,997954E-8	-4,997758E-8	-4,997420E-8	-4,997780E-8	-4,997900E-8	-4,997466E-8	-4,997503E-8	-4,997883E-8	-4,997916E-8	-4,997663E-8	-4,997754E-8	-4,997892E-8	-4,997808E-8	-4,997871E-8	-4,998061E-8	-4,998057E-8	-4,997727E-8	-4,997681E-8	-4,998100E-8	-4,998163E-8	-4,997930E-8
-4,997935E-8	-4,998038E-8	-4,998305E-8	-4,998297E-8	-4,998331E-8	-4,998537E-8	-4,998468E-8	-4,998482E-8	-4,998721E-8	-4,998770E-8	-4,998537E-8	-4,998229E-8	-4,997995E-8	-4,997857E-8	-4,997666E-8	-4,997662E-8	-4,997790E-8	-4,997610E-8	-4,997629E-8	-4,997930E-8	-4,997821E-8	-4,997437E-8	-4,997505E-8	-4,997648E-8	-4,997491E-8	-4,997633E-8	-4,998088E-8	-4,997803E-8	-4,997567E-8	-4,998093E-8	-4,998088E-8	-4,997677E-8	-4,997863E-8	-4,998067E-8	-4,997778E-8	-4,997764E-8	-4,998078E-8	-4,997815E-8	-4,997379E-8	-4,997754E-8	-4,997928E-8	-4,997539E-8	-4,997672E-8	-4,997982E-8	-4,997594E-8	-4,997473E-8	-4,997987E-8	-4,997827E-8	-4,997441E-8	-4,997800E-8	-4,997971E-8	-4,997572E-8	-4,997657E-8	-4,998003E-8	-4,997624E-8	-4,997407E-8	-4,997920E-8	-4,998021E-8	-4,997644E-8	-4,997715E-8	-4,997891E-8	-4,997708E-8	-4,997661E-8	-4,997986E-8	-4,997878E-8	-4,997568E-8	-4,997849E-8	-4,998070E-8	-4,997748E-8	-4,997710E-8	-4,997890E-8	-4,997724E-8	-4,997742E-8	-4,997981E-8	-4,997899E-8	-4,997632E-8	-4,997701E-8	-4,997861E-8	-4,997785E-8	-4,997807E-8	-4,997815E-8	-4,997616E-8	-4,997717E-8	-4,997833E-8	-4,997723E-8	-4,997761E-8	-4,997748E-8	-4,997755E-8	-4,997916E-8	-4,998028E-8	-4,997941E-8	-4,997875E-8	-4,997952E-8	-4,997962E-8	-4,998090E-8	-4,998256E-8	-4,998011E-8	-4,997855E-8	-4,998060E-8	-4,998059E-8	-4,997907E-8	-4,998101E-8	-4,998141E-8	-4,997832E-8	-4,997924E-8	-4,998208E-8	-4,997856E-8	-4,997526E-8	-4,997818E-8	-4,997847E-8	-4,997586E-8	-4,997876E-8	-4,997993E-8	-4,997482E-8	-4,997572E-8	-4,998074E-8	-4,997916E-8	-4,997631E-8	-4,997966E-8	-4,998000E-8	-4,997708E-8	-4,997982E-8	-4,998092E-8	-4,997644E-8	-4,997634E-8	-4,998127E-8	-4,998195E-8	-4,998028E-8
-4,998263E-8	-4,998010E-8	-4,998239E-8	-4,998509E-8	-4,998260E-8	-4,998407E-8	-4,998664E-8	-4,998442E-8	-4,998643E-8	-4,998960E-8	-4,998591E-8	-4,998098E-8	-4,997900E-8	-4,997732E-8	-4,997549E-8	-4,997642E-8	-4,997611E-8	-4,997490E-8	-4,997647E-8	-4,997725E-8	-4,997649E-8	-4,997685E-8	-4,997628E-8	-4,997510E-8	-4,997681E-8	-4,997908E-8	-4,997815E-8	-4,997758E-8	-4,997770E-8	-4,997847E-8	-4,997880E-8	-4,997852E-8	-4,997873E-8	-4,997774E-8	-4,997743E-8	-4,997738E-8	-4,997708E-8	-4,997744E-8	-4,997611E-8	-4,997559E-8	-4,997717E-8	-4,997784E-8	-4,997665E-8	-4,997661E-8	-4,997760E-8	-4,997589E-8	-4,997660E-8	-4,997979E-8	-4,997747E-8	-4,997488E-8	-4,997758E-8	-4,997900E-8	-4,997559E-8	-4,997661E-8	-4,997947E-8	-4,997605E-8	-4,997574E-8	-4,998008E-8	-4,997818E-8	-4,997486E-8	-4,997649E-8	-4,997845E-8	-4,997723E-8	-4,997757E-8	-4,997904E-8	-4,997642E-8	-4,997581E-8	-4,997914E-8	-4,997892E-8	-4,997629E-8	-4,997744E-8	-4,997925E-8	-4,997730E-8	-4,997688E-8	-4,997934E-8	-4,997720E-8	-4,997433E-8	-4,997832E-8	-4,997977E-8	-4,997554E-8	-4,997623E-8	-4,997818E-8	-4,997523E-8	-4,997577E-8	-4,997915E-8	-4,997775E-8	-4,997589E-8	-4,997791E-8	-4,997948E-8	-4,997716E-8	-4,997851E-8	-4,998040E-8	-4,997839E-8	-4,997952E-8	-4,998242E-8	-4,998164E-8	-4,997918E-8	-4,997959E-8	-4,998001E-8	-4,997970E-8	-4,998191E-8	-4,998360E-8	-4,998105E-8	-4,998046E-8	-4,998093E-8	-4,997962E-8	-4,997802E-8	-4,997824E-8	-4,997713E-8	-4,997595E-8	-4,997807E-8	-4,997825E-8	-4,997613E-8	-4,997601E-8	-4,997659E-8	-4,997795E-8	-4,997917E-8	-4,997891E-8	-4,997839E-8	-4,997809E-8	-4,997781E-8	-4,997809E-8	-4,997984E-8	-4,997858E-8	-4,997625E-8	-4,997957E-8	-4,998205E-8	-4,997944E-8
-4,998470E-8	-4,998205E-8	-4,998042E-8	-4,998463E-8	-4,998634E-8	-4,998421E-8	-4,998610E-8	-4,998850E-8	-4,998622E-8	-4,998623E-8	-4,998770E-8	-4,998281E-8	-4,997729E-8	-4,997809E-8	-4,997829E-8	-4,997482E-8	-4,997577E-8	-4,997609E-8	-4,997311E-8	-4,997548E-8	-4,997868E-8	-4,997748E-8	-4,997631E-8	-4,997749E-8	-4,997774E-8	-4,997676E-8	-4,997889E-8	-4,998012E-8	-4,997758E-8	-4,997763E-8	-4,997996E-8	-4,998023E-8	-4,997778E-8	-4,997724E-8	-4,997785E-8	-4,997711E-8	-4,997715E-8	-4,997859E-8	-4,997802E-8	-4,997581E-8	-4,997539E-8	-4,997736E-8	-4,997828E-8	-4,997681E-8	-4,997661E-8	-4,997846E-8	-4,997828E-8	-4,997704E-8	-4,997941E-8	-4,997911E-8	-4,997441E-8	-4,997708E-8	-4,998236E-8	-4,997830E-8	-4,997532E-8	-4,997952E-8	-4,997836E-8	-4,997461E-8	-4,997875E-8	-4,998057E-8	-4,997489E-8	-4,997557E-8	-4,998099E-8	-4,997852E-8	-4,997566E-8	-4,997919E-8	-4,997834E-8	-4,997589E-8	-4,997938E-8	-4,998142E-8	-4,997647E-8	-4,997493E-8	-4,998007E-8	-4,997934E-8	-4,997501E-8	-4,998019E-8	-4,998139E-8	-4,997427E-8	-4,997697E-8	-4,998262E-8	-4,997698E-8	-4,997321E-8	-4,997992E-8	-4,997944E-8	-4,997376E-8	-4,997926E-8	-4,998179E-8	-4,997392E-8	-4,997530E-8	-4,998285E-8	-4,997987E-8	-4,997636E-8	-4,998131E-8	-4,998164E-8	-4,997748E-8	-4,998006E-8	-4,998326E-8	-4,997891E-8	-4,997796E-8	-4,998374E-8	-4,998450E-8	-4,998304E-8	-4,998550E-8	-4,998371E-8	-4,997938E-8	-4,998183E-8	-4,998239E-8	-4,997729E-8	-4,997708E-8	-4,997912E-8	-4,997647E-8	-4,997620E-8	-4,997938E-8	-4,997771E-8	-4,997561E-8	-4,997862E-8	-4,998023E-8	-4,997880E-8	-4,997821E-8	-4,997765E-8	-4,997801E-8	-4,997947E-8	-4,997853E-8	-4,997847E-8	-4,997952E-8	-4,997657E-8	-4,997793E-8	-4,998327E-8
-4,998189E-8	-4,998278E-8	-4,998179E-8	-4,998186E-8	-4,998433E-8	-4,998672E-8	-4,998515E-8	-4,998279E-8	-4,998580E-8	-4,998693E-8	-4,998209E-8	-4,998121E-8	-4,998117E-8	-4,997607E-8	-4,997450E-8	-4,997761E-8	-4,997568E-8	-4,997214E-8	-4,997416E-8	-4,997696E-8	-4,997556E-8	-4,997525E-8	-4,997697E-8	-4,997469E-8	-4,997342E-8	-4,997738E-8	-4,997878E-8	-4,997608E-8	-4,997719E-8	-4,997922E-8	-4,997590E-8	-4,997628E-8	-4,998088E-8	-4,997686E-8	-4,997304E-8	-4,997895E-8	-4,997960E-8	-4,997329E-8	-4,997580E-8	-4,997910E-8	-4,997295E-8	-4,997294E-8	-4,998072E-8	-4,997857E-8	-4,997237E-8	-4,997642E-8	-4,998041E-8	-4,997562E-8	-4,997412E-8	-4,997968E-8	-4,997863E-8	-4,997302E-8	-4,997736E-8	-4,998198E-8	-4,997514E-8	-4,997245E-8	-4,997941E-8	-4,997939E-8	-4,997412E-8	-4,997820E-8	-4,998020E-8	-4,997415E-8	-4,997570E-8	-4,998072E-8	-4,997767E-8	-4,997581E-8	-4,997909E-8	-4,997918E-8	-4,997720E-8	-4,997842E-8	-4,997945E-8	-4,997776E-8	-4,997738E-8	-4,997955E-8	-4,997927E-8	-4,997744E-8	-4,997788E-8	-4,997799E-8	-4,997665E-8	-4,997661E-8	-4,997894E-8	-4,997711E-8	-4,997428E-8	-4,997770E-8	-4,997866E-8	-4,997458E-8	-4,997699E-8	-4,998025E-8	-4,997626E-8	-4,997616E-8	-4,998213E-8	-4,998098E-8	-4,997555E-8	-4,997885E-8	-4,998340E-8	-4,997970E-8	-4,997867E-8	-4,998373E-8	-4,998269E-8	-4,997844E-8	-4,998410E-8	-4,998963E-8	-4,998413E-8	-4,998165E-8	-4,998556E-8	-4,998211E-8	-4,997712E-8	-4,997990E-8	-4,997975E-8	-4,997431E-8	-4,997621E-8	-4,998034E-8	-4,997733E-8	-4,997614E-8	-4,997862E-8	-4,997792E-8	-4,997693E-8	-4,997914E-8	-4,997968E-8	-4,997798E-8	-4,997755E-8	-4,997937E-8	-4,997929E-8	-4,997747E-8	-4,997854E-8	-4,997976E-8	-4,997833E-8	-4,997963E-8
-4,997982E-8	-4,998379E-8	-4,998487E-8	-4,998027E-8	-4,998281E-8	-4,998697E-8	-4,998398E-8	-4,998228E-8	-4,998360E-8	-4,998368E-8	-4,998262E-8	-4,998132E-8	-4,997867E-8	-4,997633E-8	-4,997658E-8	-4,997652E-8	-4,997638E-8	-4,997675E-8	-4,997544E-8	-4,997407E-8	-4,997553E-8	-4,997697E-8	-4,997589E-8	-4,997410E-8	-4,997564E-8	-4,997744E-8	-4,997755E-8	-4,997810E-8	-4,997788E-8	-4,997607E-8	-4,997617E-8	-4,997819E-8	-4,997804E-8	-4,997690E-8	-4,997535E-8	-4,997452E-8	-4,997610E-8	-4,997655E-8	-4,997438E-8	-4,997462E-8	-4,997616E-8	-4,997480E-8	-4,997550E-8	-4,997885E-8	-4,997603E-8	-4,997343E-8	-4,997676E-8	-4,997931E-8	-4,997712E-8	-4,997692E-8	-4,997844E-8	-4,997693E-8	-4,997626E-8	-4,997884E-8	-4,997887E-8	-4,997687E-8	-4,997673E-8	-4,997844E-8	-4,997881E-8	-4,997760E-8	-4,997816E-8	-4,997706E-8	-4,997681E-8	-4,997954E-8	-4,997990E-8	-4,997820E-8	-4,997829E-8	-4,997824E-8	-4,997748E-8	-4,997896E-8	-4,998078E-8	-4,997698E-8	-4,997596E-8	-4,998044E-8	-4,997857E-8	-4,997604E-8	-4,997918E-8	-4,997833E-8	-4,997483E-8	-4,997803E-8	-4,998063E-8	-4,997655E-8	-4,997522E-8	-4,997769E-8	-4,997778E-8	-4,997726E-8	-4,997906E-8	-4,997887E-8	-4,997694E-8	-4,997840E-8	-4,998000E-8	-4,997928E-8	-4,997956E-8	-4,998067E-8	-4,998052E-8	-4,998074E-8	-4,998256E-8	-4,998224E-8	-4,997919E-8	-4,998151E-8	-4,998494E-8	-4,998445E-8	-4,998499E-8	-4,998505E-8	-4,998125E-8	-4,997909E-8	-4,998006E-8	-4,997916E-8	-4,997745E-8	-4,997741E-8	-4,997756E-8	-4,997830E-8	-4,997815E-8	-4,997712E-8	-4,997803E-8	-4,997838E-8	-4,997736E-8	-4,997922E-8	-4,998132E-8	-4,997811E-8	-4,997578E-8	-4,997891E-8	-4,997950E-8	-4,997652E-8	-4,997825E-8	-4,998004E-8	-4,997801E-8	-4,997846E-8
-4,998057E-8	-4,997935E-8	-4,998454E-8	-4,998209E-8	-4,997804E-8	-4,998473E-8	-4,998690E-8	-4,998075E-8	-4,998109E-8	-4,998399E-8	-4,997878E-8	-4,997739E-8	-4,998138E-8	-4,997685E-8	-4,997344E-8	-4,997911E-8	-4,997922E-8	-4,997377E-8	-4,997530E-8	-4,997787E-8	-4,997347E-8	-4,997328E-8	-4,997914E-8	-4,997665E-8	-4,997147E-8	-4,997624E-8	-4,997928E-8	-4,997444E-8	-4,997455E-8	-4,997852E-8	-4,997468E-8	-4,997268E-8	-4,997832E-8	-4,997727E-8	-4,997121E-8	-4,997340E-8	-4,997698E-8	-4,997356E-8	-4,997355E-8	-4,997720E-8	-4,997467E-8	-4,997180E-8	-4,997593E-8	-4,997812E-8	-4,997506E-8	-4,997492E-8	-4,997742E-8	-4,997732E-8	-4,997649E-8	-4,997787E-8	-4,997808E-8	-4,997532E-8	-4,997607E-8	-4,997998E-8	-4,997866E-8	-4,997595E-8	-4,997729E-8	-4,997797E-8	-4,997650E-8	-4,997752E-8	-4,998020E-8	-4,997765E-8	-4,997531E-8	-4,997960E-8	-4,998047E-8	-4,997676E-8	-4,997715E-8	-4,997913E-8	-4,997851E-8	-4,997749E-8	-4,998038E-8	-4,998047E-8	-4,997510E-8	-4,997631E-8	-4,998122E-8	-4,997866E-8	-4,997608E-8	-4,997925E-8	-4,997899E-8	-4,997412E-8	-4,997763E-8	-4,998109E-8	-4,997513E-8	-4,997432E-8	-4,998048E-8	-4,997953E-8	-4,997629E-8	-4,997944E-8	-4,997980E-8	-4,997603E-8	-4,997893E-8	-4,998309E-8	-4,998039E-8	-4,997864E-8	-4,998235E-8	-4,998215E-8	-4,997885E-8	-4,998225E-8	-4,998451E-8	-4,997975E-8	-4,998160E-8	-4,998745E-8	-4,998454E-8	-4,997969E-8	-4,998186E-8	-4,998146E-8	-4,997687E-8	-4,997863E-8	-4,998128E-8	-4,997690E-8	-4,997452E-8	-4,997893E-8	-4,998063E-8	-4,997641E-8	-4,997772E-8	-4,998181E-8	-4,997907E-8	-4,997743E-8	-4,998105E-8	-4,998131E-8	-4,997556E-8	-4,997647E-8	-4,998245E-8	-4,997903E-8	-4,997565E-8	-4,997997E-8	-4,998015E-8	-4,997682E-8
-4,998346E-8	-4,998029E-8	-4,997826E-8	-4,998260E-8	-4,998373E-8	-4,998044E-8	-4,998270E-8	-4,998541E-8	-4,997957E-8	-4,997650E-8	-4,998051E-8	-4,997950E-8	-4,997628E-8	-4,997862E-8	-4,997877E-8	-4,997549E-8	-4,997679E-8	-4,997930E-8	-4,997602E-8	-4,997350E-8	-4,997725E-8	-4,997715E-8	-4,997411E-8	-4,997566E-8	-4,997645E-8	-4,997295E-8	-4,997343E-8	-4,997839E-8	-4,997625E-8	-4,997135E-8	-4,997380E-8	-4,997465E-8	-4,997040E-8	-4,997100E-8	-4,997406E-8	-4,997079E-8	-4,996803E-8	-4,997306E-8	-4,997476E-8	-4,997033E-8	-4,997102E-8	-4,997505E-8	-4,997451E-8	-4,997263E-8	-4,997640E-8	-4,997811E-8	-4,997220E-8	-4,997338E-8	-4,997954E-8	-4,997745E-8	-4,997359E-8	-4,997765E-8	-4,997907E-8	-4,997481E-8	-4,997630E-8	-4,997996E-8	-4,997599E-8	-4,997327E-8	-4,997830E-8	-4,997970E-8	-4,997600E-8	-4,997692E-8	-4,997803E-8	-4,997579E-8	-4,997660E-8	-4,997986E-8	-4,997934E-8	-4,997531E-8	-4,997753E-8	-4,998071E-8	-4,997714E-8	-4,997731E-8	-4,998012E-8	-4,997668E-8	-4,997590E-8	-4,998096E-8	-4,998035E-8	-4,997408E-8	-4,997635E-8	-4,997991E-8	-4,997521E-8	-4,997609E-8	-4,998105E-8	-4,997688E-8	-4,997292E-8	-4,997903E-8	-4,998100E-8	-4,997473E-8	-4,997584E-8	-4,998115E-8	-4,997841E-8	-4,997625E-8	-4,998160E-8	-4,998214E-8	-4,997624E-8	-4,997879E-8	-4,998434E-8	-4,998122E-8	-4,997957E-8	-4,998320E-8	-4,998235E-8	-4,997939E-8	-4,998221E-8	-4,998319E-8	-4,997873E-8	-4,997782E-8	-4,998011E-8	-4,997907E-8	-4,997716E-8	-4,997799E-8	-4,997752E-8	-4,997609E-8	-4,997807E-8	-4,998032E-8	-4,997863E-8	-4,997654E-8	-4,997746E-8	-4,997944E-8	-4,997741E-8	-4,997770E-8	-4,997981E-8	-4,997671E-8	-4,997551E-8	-4,997966E-8	-4,997959E-8	-4,997506E-8	-4,997665E-8	-4,998116E-8
-4,997937E-8	-4,998158E-8	-4,998227E-8	-4,998077E-8	-4,998198E-8	-4,998325E-8	-4,998090E-8	-4,998128E-8	-4,998242E-8	-4,997867E-8	-4,997707E-8	-4,998031E-8	-4,998061E-8	-4,997672E-8	-4,997770E-8	-4,997991E-8	-4,997723E-8	-4,997777E-8	-4,998092E-8	-4,997805E-8	-4,997498E-8	-4,997785E-8	-4,997838E-8	-4,997482E-8	-4,997606E-8	-4,997750E-8	-4,997329E-8	-4,997308E-8	-4,997624E-8	-4,997143E-8	-4,996659E-8	-4,996908E-8	-4,996999E-8	-4,996521E-8	-4,996645E-8	-4,997008E-8	-4,996586E-8	-4,996566E-8	-4,997262E-8	-4,997286E-8	-4,996951E-8	-4,997277E-8	-4,997576E-8	-4,997353E-8	-4,997334E-8	-4,997619E-8	-4,997496E-8	-4,997256E-8	-4,997662E-8	-4,997919E-8	-4,997613E-8	-4,997576E-8	-4,997747E-8	-4,997689E-8	-4,997627E-8	-4,997861E-8	-4,997908E-8	-4,997565E-8	-4,997696E-8	-4,997980E-8	-4,997798E-8	-4,997719E-8	-4,997849E-8	-4,997778E-8	-4,997771E-8	-4,997990E-8	-4,998057E-8	-4,997687E-8	-4,997597E-8	-4,997957E-8	-4,997963E-8	-4,997771E-8	-4,997895E-8	-4,997975E-8	-4,997648E-8	-4,997651E-8	-4,998127E-8	-4,997892E-8	-4,997350E-8	-4,997741E-8	-4,998123E-8	-4,997640E-8	-4,997597E-8	-4,998041E-8	-4,997655E-8	-4,997376E-8	-4,998102E-8	-4,998249E-8	-4,997573E-8	-4,997708E-8	-4,998240E-8	-4,997887E-8	-4,997755E-8	-4,998362E-8	-4,998179E-8	-4,997644E-8	-4,998141E-8	-4,998506E-8	-4,997876E-8	-4,997846E-8	-4,998261E-8	-4,997944E-8	-4,997818E-8	-4,998337E-8	-4,998061E-8	-4,997451E-8	-4,997758E-8	-4,998101E-8	-4,997646E-8	-4,997702E-8	-4,998103E-8	-4,997662E-8	-4,997590E-8	-4,998143E-8	-4,998019E-8	-4,997566E-8	-4,997800E-8	-4,998046E-8	-4,997804E-8	-4,997855E-8	-4,998044E-8	-4,997612E-8	-4,997497E-8	-4,997908E-8	-4,997922E-8	-4,997727E-8	-4,997820E-8	-4,997898E-8
-4,997866E-8	-4,998251E-8	-4,997930E-8	-4,997967E-8	-4,998238E-8	-4,998009E-8	-4,997956E-8	-4,998237E-8	-4,998097E-8	-4,997733E-8	-4,997818E-8	-4,997851E-8	-4,997717E-8	-4,997887E-8	-4,997898E-8	-4,997701E-8	-4,997903E-8	-4,998082E-8	-4,997805E-8	-4,997817E-8	-4,997933E-8	-4,997609E-8	-4,997559E-8	-4,997909E-8	-4,997670E-8	-4,997188E-8	-4,997317E-8	-4,997234E-8	-4,996727E-8	-4,996672E-8	-4,996540E-8	-4,995938E-8	-4,995752E-8	-4,995954E-8	-4,995616E-8	-4,995439E-8	-4,996011E-8	-4,996165E-8	-4,996089E-8	-4,996923E-8	-4,997248E-8	-4,996647E-8	-4,996955E-8	-4,997602E-8	-4,997142E-8	-4,997091E-8	-4,997807E-8	-4,997472E-8	-4,997024E-8	-4,997804E-8	-4,998002E-8	-4,997219E-8	-4,997391E-8	-4,998071E-8	-4,997626E-8	-4,997401E-8	-4,998092E-8	-4,997846E-8	-4,997245E-8	-4,997800E-8	-4,998120E-8	-4,997602E-8	-4,997690E-8	-4,998030E-8	-4,997644E-8	-4,997618E-8	-4,998074E-8	-4,997815E-8	-4,997514E-8	-4,997956E-8	-4,998017E-8	-4,997693E-8	-4,997978E-8	-4,997939E-8	-4,997496E-8	-4,997739E-8	-4,998082E-8	-4,997733E-8	-4,997636E-8	-4,997872E-8	-4,997662E-8	-4,997567E-8	-4,997925E-8	-4,997839E-8	-4,997501E-8	-4,997792E-8	-4,998008E-8	-4,997782E-8	-4,997846E-8	-4,997904E-8	-4,997688E-8	-4,997825E-8	-4,998219E-8	-4,998001E-8	-4,997895E-8	-4,998155E-8	-4,997918E-8	-4,997833E-8	-4,998283E-8	-4,998162E-8	-4,997627E-8	-4,997964E-8	-4,998218E-8	-4,997648E-8	-4,997737E-8	-4,998091E-8	-4,997563E-8	-4,997484E-8	-4,998208E-8	-4,998001E-8	-4,997447E-8	-4,997819E-8	-4,998030E-8	-4,997589E-8	-4,997799E-8	-4,998206E-8	-4,997689E-8	-4,997510E-8	-4,998070E-8	-4,997924E-8	-4,997504E-8	-4,997798E-8	-4,997850E-8	-4,997476E-8	-4,997783E-8	-4,998170E-8	-4,997643E-8	-4,997460E-8
-4,997674E-8	-4,997919E-8	-4,998251E-8	-4,998067E-8	-4,997934E-8	-4,998193E-8	-4,998272E-8	-4,998016E-8	-4,998041E-8	-4,998008E-8	-4,997752E-8	-4,997809E-8	-4,998063E-8	-4,998036E-8	-4,997930E-8	-4,998001E-8	-4,997934E-8	-4,997877E-8	-4,998077E-8	-4,997970E-8	-4,997697E-8	-4,997853E-8	-4,997873E-8	-4,997554E-8	-4,997510E-8	-4,997420E-8	-4,996901E-8	-4,996642E-8	-4,996618E-8	-4,996038E-8	-4,995284E-8	-4,994845E-8	-4,994395E-8	-4,993980E-8	-4,994060E-8	-4,994392E-8	-4,994576E-8	-4,995016E-8	-4,995775E-8	-4,996249E-8	-4,996538E-8	-4,996804E-8	-4,996906E-8	-4,997108E-8	-4,997363E-8	-4,997328E-8	-4,997286E-8	-4,997417E-8	-4,997387E-8	-4,997393E-8	-4,997644E-8	-4,997790E-8	-4,997500E-8	-4,997526E-8	-4,997877E-8	-4,997734E-8	-4,997549E-8	-4,997840E-8	-4,997793E-8	-4,997584E-8	-4,997883E-8	-4,998044E-8	-4,997709E-8	-4,997642E-8	-4,997910E-8	-4,997817E-8	-4,997835E-8	-4,998067E-8	-4,997840E-8	-4,997660E-8	-4,997991E-8	-4,997895E-8	-4,997677E-8	-4,997906E-8	-4,997879E-8	-4,997545E-8	-4,997791E-8	-4,998098E-8	-4,997606E-8	-4,997420E-8	-4,997879E-8	-4,997857E-8	-4,997520E-8	-4,997873E-8	-4,998031E-8	-4,997474E-8	-4,997580E-8	-4,998149E-8	-4,997869E-8	-4,997537E-8	-4,998011E-8	-4,998136E-8	-4,997783E-8	-4,998047E-8	-4,998237E-8	-4,997752E-8	-4,997828E-8	-4,998210E-8	-4,997970E-8	-4,997902E-8	-4,998056E-8	-4,997682E-8	-4,997576E-8	-4,997997E-8	-4,997815E-8	-4,997510E-8	-4,997846E-8	-4,997920E-8	-4,997561E-8	-4,997741E-8	-4,998080E-8	-4,997658E-8	-4,997462E-8	-4,998027E-8	-4,998101E-8	-4,997684E-8	-4,997743E-8	-4,997899E-8	-4,997734E-8	-4,997668E-8	-4,997915E-8	-4,997901E-8	-4,997534E-8	-4,997632E-8	-4,997821E-8	-4,997750E-8	-4,997710E-8	-4,997624E-8
-4,997615E-8	-4,997707E-8	-4,997971E-8	-4,998196E-8	-4,997969E-8	-4,997791E-8	-4,998087E-8	-4,998138E-8	-4,997841E-8	-4,997892E-8	-4,998020E-8	-4,997775E-8	-4,997775E-8	-4,998184E-8	-4,998068E-8	-4,997618E-8	-4,997902E-8	-4,998176E-8	-4,997838E-8	-4,997935E-8	-4,998174E-8	-4,997662E-8	-4,997422E-8	-4,997780E-8	-4,997434E-8	-4,996817E-8	-4,996819E-8	-4,996445E-8	-4,995571E-8	-4,994983E-8	-4,994301E-8	-4,993272E-8	-4,992503E-8	-4,992384E-8	-4,992108E-8	-4,992043E-8	-4,993232E-8	-4,993944E-8	-4,993906E-8	-4,995417E-8	-4,996601E-8	-4,996231E-8	-4,996433E-8	-4,997270E-8	-4,997239E-8	-4,996883E-8	-4,997386E-8	-4,997557E-8	-4,997073E-8	-4,997397E-8	-4,997873E-8	-4,997604E-8	-4,997466E-8	-4,997740E-8	-4,997677E-8	-4,997510E-8	-4,997886E-8	-4,997927E-8	-4,997604E-8	-4,997854E-8	-4,997948E-8	-4,997704E-8	-4,997859E-8	-4,997997E-8	-4,997619E-8	-4,997776E-8	-4,998179E-8	-4,997842E-8	-4,997706E-8	-4,997953E-8	-4,997857E-8	-4,997733E-8	-4,997987E-8	-4,998024E-8	-4,997678E-8	-4,997781E-8	-4,997903E-8	-4,997743E-8	-4,997793E-8	-4,997813E-8	-4,997635E-8	-4,997721E-8	-4,997995E-8	-4,997784E-8	-4,997597E-8	-4,997915E-8	-4,997857E-8	-4,997625E-8	-4,998023E-8	-4,998181E-8	-4,997649E-8	-4,997690E-8	-4,998283E-8	-4,997968E-8	-4,997649E-8	-4,998169E-8	-4,998044E-8	-4,997623E-8	-4,998024E-8	-4,998176E-8	-4,997637E-8	-4,997618E-8	-4,997943E-8	-4,997804E-8	-4,997735E-8	-4,997917E-8	-4,997692E-8	-4,997560E-8	-4,997903E-8	-4,997952E-8	-4,997783E-8	-4,997922E-8	-4,997947E-8	-4,997714E-8	-4,997909E-8	-4,998142E-8	-4,997833E-8	-4,997582E-8	-4,997952E-8	-4,998062E-8	-4,997670E-8	-4,997806E-8	-4,997918E-8	-4,997486E-8	-4,997602E-8	-4,998034E-8	-4,997929E-8	-4,997626E-8
-4,997652E-8	-4,997705E-8	-4,997873E-8	-4,998036E-8	-4,997960E-8	-4,997773E-8	-4,997812E-8	-4,997956E-8	-4,998038E-8	-4,997970E-8	-4,997817E-8	-4,997818E-8	-4,997982E-8	-4,997952E-8	-4,997866E-8	-4,998030E-8	-4,997963E-8	-4,997795E-8	-4,998088E-8	-4,998131E-8	-4,997625E-8	-4,997548E-8	-4,997694E-8	-4,997356E-8	-4,997079E-8	-4,996991E-8	-4,996307E-8	-4,995478E-8	-4,994868E-8	-4,994009E-8	-4,992838E-8	-4,991687E-8	-4,990791E-8	-4,990050E-8	-4,989973E-8	-4,990520E-8	-4,990740E-8	-4,991422E-8	-4,993232E-8	-4,994458E-8	-4,994858E-8	-4,996029E-8	-4,996754E-8	-4,996225E-8	-4,996611E-8	-4,997537E-8	-4,997159E-8	-4,996808E-8	-4,997485E-8	-4,997678E-8	-4,997109E-8	-4,997476E-8	-4,998041E-8	-4,997355E-8	-4,997248E-8	-4,998067E-8	-4,997883E-8	-4,997444E-8	-4,997775E-8	-4,997880E-8	-4,997543E-8	-4,997738E-8	-4,998058E-8	-4,997833E-8	-4,997673E-8	-4,997871E-8	-4,997875E-8	-4,997861E-8	-4,997947E-8	-4,997788E-8	-4,997771E-8	-4,998040E-8	-4,997925E-8	-4,997695E-8	-4,997849E-8	-4,997800E-8	-4,997600E-8	-4,997790E-8	-4,997962E-8	-4,997684E-8	-4,997576E-8	-4,997785E-8	-4,997726E-8	-4,997670E-8	-4,997804E-8	-4,997713E-8	-4,997654E-8	-4,997882E-8	-4,997863E-8	-4,997661E-8	-4,997884E-8	-4,997815E-8	-4,997563E-8	-4,998016E-8	-4,998149E-8	-4,997569E-8	-4,997664E-8	-4,998111E-8	-4,997682E-8	-4,997438E-8	-4,998116E-8	-4,997944E-8	-4,997197E-8	-4,997817E-8	-4,998248E-8	-4,997392E-8	-4,997362E-8	-4,998161E-8	-4,997848E-8	-4,997417E-8	-4,998100E-8	-4,998197E-8	-4,997334E-8	-4,997613E-8	-4,998271E-8	-4,997661E-8	-4,997499E-8	-4,998105E-8	-4,997791E-8	-4,997339E-8	-4,997892E-8	-4,998016E-8	-4,997312E-8	-4,997558E-8	-4,998098E-8	-4,997643E-8	-4,997597E-8	-4,998099E-8
-4,997340E-8	-4,997988E-8	-4,997929E-8	-4,997624E-8	-4,998150E-8	-4,998208E-8	-4,997610E-8	-4,997943E-8	-4,998491E-8	-4,998020E-8	-4,997687E-8	-4,998092E-8	-4,998094E-8	-4,997835E-8	-4,998142E-8	-4,998221E-8	-4,997788E-8	-4,997790E-8	-4,998046E-8	-4,997941E-8	-4,997732E-8	-4,997646E-8	-4,997444E-8	-4,997277E-8	-4,997051E-8	-4,996441E-8	-4,995761E-8	-4,995010E-8	-4,994026E-8	-4,992882E-8	-4,991530E-8	-4,990197E-8	-4,989130E-8	-4,988470E-8	-4,988416E-8	-4,988709E-8	-4,989582E-8	-4,990761E-8	-4,991563E-8	-4,993087E-8	-4,994971E-8	-4,995459E-8	-4,995684E-8	-4,996470E-8	-4,996756E-8	-4,996734E-8	-4,997235E-8	-4,997390E-8	-4,996805E-8	-4,997080E-8	-4,997765E-8	-4,997390E-8	-4,997311E-8	-4,997909E-8	-4,997605E-8	-4,997213E-8	-4,997957E-8	-4,998168E-8	-4,997377E-8	-4,997559E-8	-4,998256E-8	-4,997845E-8	-4,997667E-8	-4,998243E-8	-4,997946E-8	-4,997439E-8	-4,998018E-8	-4,998322E-8	-4,997731E-8	-4,997775E-8	-4,998104E-8	-4,997749E-8	-4,997696E-8	-4,998121E-8	-4,997834E-8	-4,997429E-8	-4,997876E-8	-4,998028E-8	-4,997542E-8	-4,997660E-8	-4,997876E-8	-4,997491E-8	-4,997508E-8	-4,998076E-8	-4,997895E-8	-4,997464E-8	-4,997797E-8	-4,997982E-8	-4,997715E-8	-4,997809E-8	-4,998133E-8	-4,997840E-8	-4,997659E-8	-4,998103E-8	-4,998095E-8	-4,997641E-8	-4,997717E-8	-4,997899E-8	-4,997816E-8	-4,997755E-8	-4,997889E-8	-4,997830E-8	-4,997568E-8	-4,997641E-8	-4,997885E-8	-4,997825E-8	-4,997692E-8	-4,997694E-8	-4,997855E-8	-4,997883E-8	-4,997797E-8	-4,997932E-8	-4,997872E-8	-4,997669E-8	-4,997937E-8	-4,998133E-8	-4,997819E-8	-4,997652E-8	-4,997829E-8	-4,997823E-8	-4,997653E-8	-4,997847E-8	-4,997922E-8	-4,997572E-8	-4,997686E-8	-4,998001E-8	-4,997827E-8	-4,997666E-8
-4,997397E-8	-4,997331E-8	-4,997943E-8	-4,997935E-8	-4,997733E-8	-4,998103E-8	-4,998051E-8	-4,997602E-8	-4,997948E-8	-4,998284E-8	-4,997852E-8	-4,997774E-8	-4,998095E-8	-4,998010E-8	-4,997862E-8	-4,998083E-8	-4,998006E-8	-4,997630E-8	-4,997800E-8	-4,998044E-8	-4,997768E-8	-4,997532E-8	-4,997478E-8	-4,997009E-8	-4,996545E-8	-4,996271E-8	-4,995494E-8	-4,994444E-8	-4,993481E-8	-4,992196E-8	-4,990640E-8	-4,989278E-8	-4,988190E-8	-4,987352E-8	-4,986937E-8	-4,987510E-8	-4,988360E-8	-4,988878E-8	-4,990029E-8	-4,991906E-8	-4,993350E-8	-4,994353E-8	-4,995458E-8	-4,996107E-8	-4,996181E-8	-4,996511E-8	-4,997015E-8	-4,997154E-8	-4,996944E-8	-4,997071E-8	-4,997456E-8	-4,997442E-8	-4,997463E-8	-4,997697E-8	-4,997527E-8	-4,997340E-8	-4,997669E-8	-4,997915E-8	-4,997734E-8	-4,997647E-8	-4,997806E-8	-4,997764E-8	-4,997730E-8	-4,997935E-8	-4,997888E-8	-4,997613E-8	-4,997817E-8	-4,998159E-8	-4,997893E-8	-4,997700E-8	-4,997990E-8	-4,997906E-8	-4,997581E-8	-4,998029E-8	-4,998236E-8	-4,997534E-8	-4,997540E-8	-4,998144E-8	-4,997746E-8	-4,997380E-8	-4,997940E-8	-4,997874E-8	-4,997296E-8	-4,997798E-8	-4,998201E-8	-4,997521E-8	-4,997372E-8	-4,997982E-8	-4,997945E-8	-4,997572E-8	-4,997942E-8	-4,998086E-8	-4,997470E-8	-4,997650E-8	-4,998195E-8	-4,997809E-8	-4,997499E-8	-4,997916E-8	-4,997905E-8	-4,997563E-8	-4,997864E-8	-4,998051E-8	-4,997451E-8	-4,997585E-8	-4,998200E-8	-4,997866E-8	-4,997546E-8	-4,997909E-8	-4,997890E-8	-4,997529E-8	-4,997873E-8	-4,998169E-8	-4,997747E-8	-4,997573E-8	-4,998000E-8	-4,998022E-8	-4,997633E-8	-4,997701E-8	-4,997908E-8	-4,997678E-8	-4,997625E-8	-4,998033E-8	-4,998026E-8	-4,997454E-8	-4,997622E-8	-4,998160E-8	-4,997894E-8	-4,997662E-8
-4,997450E-8	-4,997415E-8	-4,998150E-8	-4,998002E-8	-4,997686E-8	-4,998146E-8	-4,998158E-8	-4,997665E-8	-4,997970E-8	-4,998390E-8	-4,997983E-8	-4,997831E-8	-4,998174E-8	-4,998019E-8	-4,997753E-8	-4,998060E-8	-4,998093E-8	-4,997680E-8	-4,997760E-8	-4,998012E-8	-4,997708E-8	-4,997346E-8	-4,997370E-8	-4,997021E-8	-4,996391E-8	-4,995901E-8	-4,995145E-8	-4,994088E-8	-4,992843E-8	-4,991406E-8	-4,989964E-8	-4,988607E-8	-4,987509E-8	-4,986809E-8	-4,986445E-8	-4,986426E-8	-4,987150E-8	-4,988252E-8	-4,988908E-8	-4,990166E-8	-4,992277E-8	-4,993805E-8	-4,994419E-8	-4,995258E-8	-4,996032E-8	-4,996147E-8	-4,996405E-8	-4,997015E-8	-4,997142E-8	-4,996886E-8	-4,997149E-8	-4,997587E-8	-4,997441E-8	-4,997432E-8	-4,997678E-8	-4,997590E-8	-4,997600E-8	-4,997909E-8	-4,997877E-8	-4,997638E-8	-4,997730E-8	-4,997906E-8	-4,997728E-8	-4,997896E-8	-4,998153E-8	-4,997730E-8	-4,997607E-8	-4,998012E-8	-4,998039E-8	-4,997653E-8	-4,997798E-8	-4,998072E-8	-4,997686E-8	-4,997639E-8	-4,998093E-8	-4,997850E-8	-4,997316E-8	-4,997690E-8	-4,998112E-8	-4,997595E-8	-4,997575E-8	-4,998057E-8	-4,997608E-8	-4,997322E-8	-4,997988E-8	-4,998081E-8	-4,997482E-8	-4,997641E-8	-4,998119E-8	-4,997763E-8	-4,997617E-8	-4,998023E-8	-4,997796E-8	-4,997476E-8	-4,997845E-8	-4,998006E-8	-4,997603E-8	-4,997542E-8	-4,997766E-8	-4,997587E-8	-4,997532E-8	-4,997947E-8	-4,997840E-8	-4,997379E-8	-4,997796E-8	-4,998044E-8	-4,997509E-8	-4,997621E-8	-4,997990E-8	-4,997681E-8	-4,997565E-8	-4,998105E-8	-4,998040E-8	-4,997419E-8	-4,997647E-8	-4,998068E-8	-4,997712E-8	-4,997657E-8	-4,997954E-8	-4,997692E-8	-4,997477E-8	-4,997775E-8	-4,997892E-8	-4,997546E-8	-4,997548E-8	-4,997871E-8	-4,997813E-8	-4,997669E-8
-4,997847E-8	-4,997645E-8	-4,997738E-8	-4,997920E-8	-4,997985E-8	-4,997971E-8	-4,998048E-8	-4,998022E-8	-4,997929E-8	-4,998101E-8	-4,998182E-8	-4,997921E-8	-4,997827E-8	-4,998040E-8	-4,998000E-8	-4,997894E-8	-4,998086E-8	-4,998025E-8	-4,997639E-8	-4,997739E-8	-4,997881E-8	-4,997470E-8	-4,997172E-8	-4,997075E-8	-4,996510E-8	-4,995666E-8	-4,994853E-8	-4,993964E-8	-4,992710E-8	-4,991302E-8	-4,989962E-8	-4,988615E-8	-4,987456E-8	-4,986616E-8	-4,986310E-8	-4,986038E-8	-4,986167E-8	-4,987593E-8	-4,988538E-8	-4,988862E-8	-4,990959E-8	-4,993117E-8	-4,993514E-8	-4,994548E-8	-4,995848E-8	-4,995930E-8	-4,996096E-8	-4,996894E-8	-4,997110E-8	-4,996714E-8	-4,997005E-8	-4,997533E-8	-4,997323E-8	-4,997295E-8	-4,997760E-8	-4,997595E-8	-4,997317E-8	-4,997803E-8	-4,998034E-8	-4,997532E-8	-4,997690E-8	-4,998160E-8	-4,997865E-8	-4,997774E-8	-4,998224E-8	-4,997943E-8	-4,997574E-8	-4,998053E-8	-4,998181E-8	-4,997801E-8	-4,997904E-8	-4,998042E-8	-4,997780E-8	-4,997763E-8	-4,997997E-8	-4,997912E-8	-4,997687E-8	-4,997725E-8	-4,997879E-8	-4,997846E-8	-4,997661E-8	-4,997719E-8	-4,997723E-8	-4,997637E-8	-4,997827E-8	-4,998001E-8	-4,997814E-8	-4,997661E-8	-4,997833E-8	-4,997947E-8	-4,997877E-8	-4,997932E-8	-4,997892E-8	-4,997770E-8	-4,997845E-8	-4,997922E-8	-4,997885E-8	-4,997707E-8	-4,997593E-8	-4,997850E-8	-4,997962E-8	-4,997817E-8	-4,997885E-8	-4,997818E-8	-4,997570E-8	-4,997807E-8	-4,998055E-8	-4,997765E-8	-4,997594E-8	-4,997889E-8	-4,997914E-8	-4,997718E-8	-4,997931E-8	-4,997947E-8	-4,997557E-8	-4,997774E-8	-4,998123E-8	-4,997820E-8	-4,997562E-8	-4,997764E-8	-4,997814E-8	-4,997554E-8	-4,997776E-8	-4,998093E-8	-4,997643E-8	-4,997463E-8	-4,997955E-8	-4,997938E-8
-4,998122E-8	-4,997846E-8	-4,997407E-8	-4,997878E-8	-4,998194E-8	-4,997930E-8	-4,997914E-8	-4,998021E-8	-4,997809E-8	-4,997768E-8	-4,998060E-8	-4,997938E-8	-4,997741E-8	-4,997952E-8	-4,998034E-8	-4,997840E-8	-4,997922E-8	-4,998015E-8	-4,997606E-8	-4,997565E-8	-4,997959E-8	-4,997641E-8	-4,997124E-8	-4,997058E-8	-4,996473E-8	-4,995657E-8	-4,994906E-8	-4,993987E-8	-4,992844E-8	-4,991554E-8	-4,990237E-8	-4,988877E-8	-4,987721E-8	-4,986822E-8	-4,986124E-8	-4,985915E-8	-4,986156E-8	-4,986433E-8	-4,987243E-8	-4,988469E-8	-4,989323E-8	-4,990825E-8	-4,993033E-8	-4,994197E-8	-4,994538E-8	-4,995406E-8	-4,996186E-8	-4,996284E-8	-4,996538E-8	-4,996994E-8	-4,996987E-8	-4,997004E-8	-4,997410E-8	-4,997537E-8	-4,997380E-8	-4,997429E-8	-4,997568E-8	-4,997554E-8	-4,997687E-8	-4,997884E-8	-4,997682E-8	-4,997658E-8	-4,997926E-8	-4,997759E-8	-4,997656E-8	-4,998014E-8	-4,997904E-8	-4,997541E-8	-4,997963E-8	-4,998165E-8	-4,997586E-8	-4,997635E-8	-4,998036E-8	-4,997741E-8	-4,997602E-8	-4,998015E-8	-4,997955E-8	-4,997433E-8	-4,997630E-8	-4,997952E-8	-4,997647E-8	-4,997555E-8	-4,997862E-8	-4,997806E-8	-4,997582E-8	-4,997785E-8	-4,997928E-8	-4,997585E-8	-4,997608E-8	-4,998001E-8	-4,997882E-8	-4,997728E-8	-4,997962E-8	-4,997784E-8	-4,997573E-8	-4,997878E-8	-4,997950E-8	-4,997662E-8	-4,997699E-8	-4,997917E-8	-4,997845E-8	-4,997687E-8	-4,997888E-8	-4,997850E-8	-4,997636E-8	-4,997808E-8	-4,997984E-8	-4,997830E-8	-4,997604E-8	-4,997738E-8	-4,997885E-8	-4,997667E-8	-4,997738E-8	-4,998021E-8	-4,997757E-8	-4,997480E-8	-4,997806E-8	-4,997918E-8	-4,997504E-8	-4,997549E-8	-4,997856E-8	-4,997645E-8	-4,997553E-8	-4,997876E-8	-4,997754E-8	-4,997350E-8	-4,997604E-8	-4,997922E-8
-4,997796E-8	-4,998015E-8	-4,997813E-8	-4,997656E-8	-4,998073E-8	-4,998175E-8	-4,997709E-8	-4,997832E-8	-4,998084E-8	-4,997683E-8	-4,997783E-8	-4,998309E-8	-4,997923E-8	-4,997478E-8	-4,998047E-8	-4,998213E-8	-4,997587E-8	-4,997825E-8	-4,998195E-8	-4,997552E-8	-4,997424E-8	-4,997941E-8	-4,997479E-8	-4,996616E-8	-4,996478E-8	-4,996063E-8	-4,994991E-8	-4,994079E-8	-4,993157E-8	-4,991844E-8	-4,990573E-8	-4,989422E-8	-4,988269E-8	-4,987244E-8	-4,986569E-8	-4,986179E-8	-4,985792E-8	-4,986166E-8	-4,987099E-8	-4,987367E-8	-4,988339E-8	-4,990784E-8	-4,992200E-8	-4,992906E-8	-4,994479E-8	-4,995231E-8	-4,995379E-8	-4,996187E-8	-4,996786E-8	-4,996707E-8	-4,996723E-8	-4,997218E-8	-4,997372E-8	-4,997213E-8	-4,997467E-8	-4,997612E-8	-4,997476E-8	-4,997624E-8	-4,997887E-8	-4,997876E-8	-4,997682E-8	-4,997721E-8	-4,997867E-8	-4,997918E-8	-4,997908E-8	-4,997910E-8	-4,997905E-8	-4,997839E-8	-4,997777E-8	-4,997940E-8	-4,998044E-8	-4,997716E-8	-4,997659E-8	-4,998046E-8	-4,997933E-8	-4,997603E-8	-4,997862E-8	-4,997882E-8	-4,997432E-8	-4,997712E-8	-4,998132E-8	-4,997674E-8	-4,997447E-8	-4,997872E-8	-4,997845E-8	-4,997593E-8	-4,997946E-8	-4,998017E-8	-4,997574E-8	-4,997836E-8	-4,998212E-8	-4,997755E-8	-4,997665E-8	-4,998035E-8	-4,997800E-8	-4,997672E-8	-4,998098E-8	-4,998020E-8	-4,997452E-8	-4,997746E-8	-4,998151E-8	-4,997679E-8	-4,997712E-8	-4,998206E-8	-4,997754E-8	-4,997504E-8	-4,998041E-8	-4,997968E-8	-4,997453E-8	-4,997742E-8	-4,998084E-8	-4,997687E-8	-4,997701E-8	-4,998050E-8	-4,997720E-8	-4,997472E-8	-4,997798E-8	-4,997891E-8	-4,997639E-8	-4,997694E-8	-4,997770E-8	-4,997553E-8	-4,997584E-8	-4,997806E-8	-4,997698E-8	-4,997523E-8	-4,997658E-8	-4,997806E-8
-4,998024E-8	-4,998390E-8	-4,997535E-8	-4,997461E-8	-4,998098E-8	-4,997845E-8	-4,997460E-8	-4,997909E-8	-4,997988E-8	-4,997436E-8	-4,997731E-8	-4,998169E-8	-4,997725E-8	-4,997510E-8	-4,997927E-8	-4,997961E-8	-4,997755E-8	-4,997971E-8	-4,998005E-8	-4,997491E-8	-4,997511E-8	-4,997829E-8	-4,997434E-8	-4,996953E-8	-4,996727E-8	-4,996178E-8	-4,995341E-8	-4,994489E-8	-4,993654E-8	-4,992536E-8	-4,991328E-8	-4,990266E-8	-4,989132E-8	-4,987970E-8	-4,986962E-8	-4,986319E-8	-4,985880E-8	-4,985582E-8	-4,986377E-8	-4,987276E-8	-4,987247E-8	-4,988728E-8	-4,991523E-8	-4,992188E-8	-4,992774E-8	-4,994791E-8	-4,995474E-8	-4,995343E-8	-4,996322E-8	-4,997018E-8	-4,996497E-8	-4,996598E-8	-4,997393E-8	-4,997354E-8	-4,997123E-8	-4,997583E-8	-4,997707E-8	-4,997334E-8	-4,997591E-8	-4,998035E-8	-4,997684E-8	-4,997536E-8	-4,998050E-8	-4,997989E-8	-4,997658E-8	-4,998033E-8	-4,998146E-8	-4,997562E-8	-4,997697E-8	-4,998335E-8	-4,997962E-8	-4,997585E-8	-4,998003E-8	-4,997937E-8	-4,997519E-8	-4,997851E-8	-4,998108E-8	-4,997590E-8	-4,997473E-8	-4,997992E-8	-4,997933E-8	-4,997465E-8	-4,997648E-8	-4,997899E-8	-4,997648E-8	-4,997691E-8	-4,998113E-8	-4,998008E-8	-4,997499E-8	-4,997727E-8	-4,998205E-8	-4,997843E-8	-4,997639E-8	-4,998077E-8	-4,998020E-8	-4,997644E-8	-4,997901E-8	-4,998182E-8	-4,997759E-8	-4,997569E-8	-4,998155E-8	-4,998140E-8	-4,997657E-8	-4,997979E-8	-4,998088E-8	-4,997517E-8	-4,997633E-8	-4,998193E-8	-4,997872E-8	-4,997412E-8	-4,997953E-8	-4,998053E-8	-4,997372E-8	-4,997734E-8	-4,998176E-8	-4,997481E-8	-4,997359E-8	-4,998191E-8	-4,997904E-8	-4,997207E-8	-4,997810E-8	-4,997983E-8	-4,997251E-8	-4,997604E-8	-4,998294E-8	-4,997586E-8	-4,997209E-8	-4,998078E-8
-4,997662E-8	-4,998162E-8	-4,998040E-8	-4,997422E-8	-4,997651E-8	-4,998134E-8	-4,997714E-8	-4,997582E-8	-4,998036E-8	-4,997697E-8	-4,997355E-8	-4,997943E-8	-4,998106E-8	-4,997540E-8	-4,997670E-8	-4,998115E-8	-4,997770E-8	-4,997609E-8	-4,998029E-8	-4,997747E-8	-4,997286E-8	-4,997707E-8	-4,997815E-8	-4,997094E-8	-4,996663E-8	-4,996465E-8	-4,995717E-8	-4,994810E-8	-4,994149E-8	-4,993239E-8	-4,991987E-8	-4,990906E-8	-4,989772E-8	-4,988582E-8	-4,987525E-8	-4,986720E-8	-4,986183E-8	-4,985903E-8	-4,986095E-8	-4,986763E-8	-4,987164E-8	-4,987853E-8	-4,989765E-8	-4,991477E-8	-4,992326E-8	-4,993558E-8	-4,994810E-8	-4,995224E-8	-4,995596E-8	-4,996447E-8	-4,996737E-8	-4,996458E-8	-4,996912E-8	-4,997477E-8	-4,997266E-8	-4,997227E-8	-4,997650E-8	-4,997524E-8	-4,997311E-8	-4,997914E-8	-4,998154E-8	-4,997583E-8	-4,997613E-8	-4,998108E-8	-4,997883E-8	-4,997629E-8	-4,998085E-8	-4,998041E-8	-4,997472E-8	-4,997822E-8	-4,998264E-8	-4,997665E-8	-4,997419E-8	-4,997969E-8	-4,997885E-8	-4,997484E-8	-4,997908E-8	-4,998028E-8	-4,997315E-8	-4,997462E-8	-4,998127E-8	-4,997738E-8	-4,997393E-8	-4,997962E-8	-4,997957E-8	-4,997518E-8	-4,997922E-8	-4,998228E-8	-4,997641E-8	-4,997575E-8	-4,998227E-8	-4,998095E-8	-4,997654E-8	-4,998020E-8	-4,998013E-8	-4,997580E-8	-4,997805E-8	-4,998188E-8	-4,997885E-8	-4,997620E-8	-4,997937E-8	-4,998022E-8	-4,997703E-8	-4,997770E-8	-4,997922E-8	-4,997692E-8	-4,997656E-8	-4,997952E-8	-4,997946E-8	-4,997596E-8	-4,997625E-8	-4,997876E-8	-4,997803E-8	-4,997716E-8	-4,997870E-8	-4,997800E-8	-4,997497E-8	-4,997615E-8	-4,997939E-8	-4,997662E-8	-4,997364E-8	-4,997677E-8	-4,997822E-8	-4,997518E-8	-4,997618E-8	-4,997817E-8	-4,997422E-8	-4,997397E-8
-4,998017E-8	-4,997954E-8	-4,997666E-8	-4,997827E-8	-4,997798E-8	-4,997602E-8	-4,997800E-8	-4,997847E-8	-4,997511E-8	-4,997652E-8	-4,997852E-8	-4,997678E-8	-4,997852E-8	-4,998123E-8	-4,997611E-8	-4,997521E-8	-4,998161E-8	-4,997899E-8	-4,997455E-8	-4,998030E-8	-4,997926E-8	-4,997218E-8	-4,997565E-8	-4,997693E-8	-4,996783E-8	-4,996336E-8	-4,996344E-8	-4,995498E-8	-4,994492E-8	-4,993863E-8	-4,992820E-8	-4,991593E-8	-4,990595E-8	-4,989483E-8	-4,988329E-8	-4,987319E-8	-4,986700E-8	-4,986146E-8	-4,985807E-8	-4,986553E-8	-4,987061E-8	-4,986945E-8	-4,988699E-8	-4,990914E-8	-4,991236E-8	-4,992584E-8	-4,994684E-8	-4,994729E-8	-4,995029E-8	-4,996551E-8	-4,996704E-8	-4,996213E-8	-4,996942E-8	-4,997392E-8	-4,996956E-8	-4,997281E-8	-4,997762E-8	-4,997339E-8	-4,997360E-8	-4,997937E-8	-4,997895E-8	-4,997599E-8	-4,997804E-8	-4,997854E-8	-4,997720E-8	-4,997979E-8	-4,998101E-8	-4,997800E-8	-4,997717E-8	-4,997887E-8	-4,997930E-8	-4,997876E-8	-4,997941E-8	-4,997775E-8	-4,997753E-8	-4,997970E-8	-4,997865E-8	-4,997720E-8	-4,997813E-8	-4,997670E-8	-4,997644E-8	-4,997969E-8	-4,997957E-8	-4,997580E-8	-4,997726E-8	-4,997980E-8	-4,997732E-8	-4,997857E-8	-4,998222E-8	-4,997734E-8	-4,997670E-8	-4,998218E-8	-4,997993E-8	-4,997671E-8	-4,998029E-8	-4,998059E-8	-4,997671E-8	-4,998027E-8	-4,998356E-8	-4,997804E-8	-4,997636E-8	-4,998126E-8	-4,997999E-8	-4,997737E-8	-4,998067E-8	-4,998004E-8	-4,997520E-8	-4,997795E-8	-4,998173E-8	-4,997754E-8	-4,997608E-8	-4,997985E-8	-4,997896E-8	-4,997633E-8	-4,997946E-8	-4,997898E-8	-4,997388E-8	-4,997609E-8	-4,998025E-8	-4,997728E-8	-4,997570E-8	-4,997811E-8	-4,997652E-8	-4,997570E-8	-4,997891E-8	-4,997869E-8	-4,997649E-8	-4,997793E-8
-4,997708E-8	-4,997859E-8	-4,998045E-8	-4,997657E-8	-4,997502E-8	-4,997825E-8	-4,997772E-8	-4,997528E-8	-4,997778E-8	-4,997808E-8	-4,997465E-8	-4,997732E-8	-4,997985E-8	-4,997660E-8	-4,997604E-8	-4,997771E-8	-4,997769E-8	-4,997822E-8	-4,997861E-8	-4,997671E-8	-4,997522E-8	-4,997593E-8	-4,997488E-8	-4,997374E-8	-4,997323E-8	-4,996768E-8	-4,996258E-8	-4,995996E-8	-4,995184E-8	-4,994207E-8	-4,993448E-8	-4,992521E-8	-4,991382E-8	-4,990235E-8	-4,989196E-8	-4,988069E-8	-4,987087E-8	-4,986603E-8	-4,986246E-8	-4,985871E-8	-4,986313E-8	-4,986990E-8	-4,987162E-8	-4,988487E-8	-4,990792E-8	-4,991611E-8	-4,992466E-8	-4,994473E-8	-4,995166E-8	-4,995164E-8	-4,996331E-8	-4,996759E-8	-4,996138E-8	-4,996775E-8	-4,997617E-8	-4,997076E-8	-4,997081E-8	-4,997866E-8	-4,997499E-8	-4,997117E-8	-4,997930E-8	-4,998068E-8	-4,997365E-8	-4,997630E-8	-4,998205E-8	-4,997757E-8	-4,997517E-8	-4,998011E-8	-4,997850E-8	-4,997337E-8	-4,997828E-8	-4,998157E-8	-4,997595E-8	-4,997522E-8	-4,997898E-8	-4,997721E-8	-4,997501E-8	-4,997868E-8	-4,997882E-8	-4,997527E-8	-4,997754E-8	-4,997993E-8	-4,997697E-8	-4,997700E-8	-4,997831E-8	-4,997835E-8	-4,997891E-8	-4,997964E-8	-4,997945E-8	-4,997793E-8	-4,997720E-8	-4,997860E-8	-4,997939E-8	-4,997830E-8	-4,997764E-8	-4,997925E-8	-4,997910E-8	-4,997678E-8	-4,997888E-8	-4,998017E-8	-4,997641E-8	-4,997723E-8	-4,998123E-8	-4,997923E-8	-4,997548E-8	-4,997853E-8	-4,997965E-8	-4,997592E-8	-4,997745E-8	-4,998157E-8	-4,997798E-8	-4,997479E-8	-4,997970E-8	-4,998001E-8	-4,997441E-8	-4,997717E-8	-4,998016E-8	-4,997506E-8	-4,997554E-8	-4,998032E-8	-4,997611E-8	-4,997209E-8	-4,997798E-8	-4,997860E-8	-4,997366E-8	-4,997837E-8	-4,998077E-8	-4,997420E-8
-4,998380E-8	-4,997800E-8	-4,997288E-8	-4,998101E-8	-4,997998E-8	-4,997026E-8	-4,997695E-8	-4,998483E-8	-4,997522E-8	-4,997313E-8	-4,998208E-8	-4,997809E-8	-4,997310E-8	-4,998087E-8	-4,998204E-8	-4,997318E-8	-4,997604E-8	-4,998337E-8	-4,997696E-8	-4,997393E-8	-4,997867E-8	-4,997672E-8	-4,997290E-8	-4,997584E-8	-4,997640E-8	-4,996821E-8	-4,996359E-8	-4,996377E-8	-4,995676E-8	-4,994742E-8	-4,994101E-8	-4,993238E-8	-4,992089E-8	-4,990972E-8	-4,989960E-8	-4,988871E-8	-4,987760E-8	-4,987054E-8	-4,986566E-8	-4,986002E-8	-4,985945E-8	-4,986588E-8	-4,986788E-8	-4,987352E-8	-4,989710E-8	-4,991639E-8	-4,991784E-8	-4,992811E-8	-4,995084E-8	-4,995333E-8	-4,995152E-8	-4,996527E-8	-4,996897E-8	-4,996154E-8	-4,996842E-8	-4,997879E-8	-4,997165E-8	-4,996813E-8	-4,997875E-8	-4,997819E-8	-4,997231E-8	-4,998015E-8	-4,998373E-8	-4,997405E-8	-4,997383E-8	-4,998436E-8	-4,998008E-8	-4,997322E-8	-4,998074E-8	-4,998201E-8	-4,997402E-8	-4,997743E-8	-4,998403E-8	-4,997587E-8	-4,997135E-8	-4,998187E-8	-4,998133E-8	-4,997247E-8	-4,997828E-8	-4,998134E-8	-4,997273E-8	-4,997472E-8	-4,998355E-8	-4,997823E-8	-4,997274E-8	-4,998057E-8	-4,998203E-8	-4,997548E-8	-4,997842E-8	-4,998252E-8	-4,997633E-8	-4,997539E-8	-4,998256E-8	-4,998141E-8	-4,997507E-8	-4,997728E-8	-4,998134E-8	-4,997703E-8	-4,997611E-8	-4,998189E-8	-4,997879E-8	-4,997335E-8	-4,997914E-8	-4,998136E-8	-4,997481E-8	-4,997553E-8	-4,998100E-8	-4,997755E-8	-4,997467E-8	-4,998073E-8	-4,998054E-8	-4,997337E-8	-4,997551E-8	-4,998176E-8	-4,997818E-8	-4,997351E-8	-4,997911E-8	-4,997926E-8	-4,997206E-8	-4,997616E-8	-4,998190E-8	-4,997462E-8	-4,997143E-8	-4,998145E-8	-4,998004E-8	-4,997182E-8	-4,997906E-8	-4,998270E-8
-4,997598E-8	-4,998204E-8	-4,997695E-8	-4,997425E-8	-4,998078E-8	-4,997832E-8	-4,997227E-8	-4,997837E-8	-4,998174E-8	-4,997350E-8	-4,997374E-8	-4,998086E-8	-4,997685E-8	-4,997409E-8	-4,998144E-8	-4,997844E-8	-4,997068E-8	-4,997767E-8	-4,998190E-8	-4,997394E-8	-4,997485E-8	-4,998022E-8	-4,997451E-8	-4,997097E-8	-4,997662E-8	-4,997429E-8	-4,996446E-8	-4,996451E-8	-4,996414E-8	-4,995386E-8	-4,994514E-8	-4,993927E-8	-4,992941E-8	-4,991778E-8	-4,990819E-8	-4,989805E-8	-4,988620E-8	-4,987603E-8	-4,986818E-8	-4,986048E-8	-4,985688E-8	-4,986018E-8	-4,986266E-8	-4,986701E-8	-4,988326E-8	-4,990091E-8	-4,991008E-8	-4,992369E-8	-4,993770E-8	-4,994642E-8	-4,995572E-8	-4,996086E-8	-4,996338E-8	-4,996591E-8	-4,996795E-8	-4,997058E-8	-4,997359E-8	-4,997396E-8	-4,997296E-8	-4,997612E-8	-4,997801E-8	-4,997572E-8	-4,997758E-8	-4,997904E-8	-4,997516E-8	-4,997617E-8	-4,998146E-8	-4,997915E-8	-4,997442E-8	-4,997824E-8	-4,998011E-8	-4,997469E-8	-4,997698E-8	-4,998224E-8	-4,997628E-8	-4,997329E-8	-4,998208E-8	-4,998015E-8	-4,997224E-8	-4,997855E-8	-4,998124E-8	-4,997378E-8	-4,997705E-8	-4,998406E-8	-4,997677E-8	-4,997220E-8	-4,998219E-8	-4,998144E-8	-4,997374E-8	-4,997982E-8	-4,998210E-8	-4,997455E-8	-4,997637E-8	-4,998249E-8	-4,997753E-8	-4,997271E-8	-4,997943E-8	-4,998066E-8	-4,997456E-8	-4,997760E-8	-4,998114E-8	-4,997502E-8	-4,997396E-8	-4,998186E-8	-4,998021E-8	-4,997411E-8	-4,997903E-8	-4,998141E-8	-4,997545E-8	-4,997726E-8	-4,998178E-8	-4,997708E-8	-4,997458E-8	-4,998024E-8	-4,997959E-8	-4,997501E-8	-4,997655E-8	-4,997723E-8	-4,997534E-8	-4,997631E-8	-4,997789E-8	-4,997719E-8	-4,997549E-8	-4,997566E-8	-4,997785E-8	-4,997926E-8	-4,997733E-8	-4,997801E-8
-4,997628E-8	-4,997537E-8	-4,997975E-8	-4,998000E-8	-4,997565E-8	-4,997673E-8	-4,997946E-8	-4,997732E-8	-4,997645E-8	-4,998063E-8	-4,997872E-8	-4,997463E-8	-4,997931E-8	-4,998050E-8	-4,997512E-8	-4,997716E-8	-4,997978E-8	-4,997591E-8	-4,997581E-8	-4,998006E-8	-4,997651E-8	-4,997209E-8	-4,997585E-8	-4,997656E-8	-4,997153E-8	-4,997249E-8	-4,997260E-8	-4,996605E-8	-4,996217E-8	-4,996038E-8	-4,995266E-8	-4,994309E-8	-4,993592E-8	-4,992755E-8	-4,991591E-8	-4,990449E-8	-4,989352E-8	-4,988141E-8	-4,987076E-8	-4,986420E-8	-4,986057E-8	-4,985689E-8	-4,985960E-8	-4,986673E-8	-4,987376E-8	-4,988587E-8	-4,990249E-8	-4,991459E-8	-4,992609E-8	-4,993956E-8	-4,994822E-8	-4,995654E-8	-4,996021E-8	-4,996070E-8	-4,996545E-8	-4,997023E-8	-4,997110E-8	-4,997259E-8	-4,997524E-8	-4,997361E-8	-4,997451E-8	-4,997836E-8	-4,997768E-8	-4,997684E-8	-4,997830E-8	-4,997843E-8	-4,997733E-8	-4,997823E-8	-4,997941E-8	-4,997600E-8	-4,997579E-8	-4,997989E-8	-4,997863E-8	-4,997572E-8	-4,997817E-8	-4,997813E-8	-4,997452E-8	-4,997697E-8	-4,998081E-8	-4,997649E-8	-4,997421E-8	-4,997979E-8	-4,997864E-8	-4,997440E-8	-4,997928E-8	-4,998037E-8	-4,997439E-8	-4,997749E-8	-4,998273E-8	-4,997817E-8	-4,997556E-8	-4,997896E-8	-4,997913E-8	-4,997652E-8	-4,997860E-8	-4,997971E-8	-4,997571E-8	-4,997514E-8	-4,997723E-8	-4,997722E-8	-4,997556E-8	-4,997557E-8	-4,997679E-8	-4,997649E-8	-4,997713E-8	-4,997825E-8	-4,997654E-8	-4,997549E-8	-4,997727E-8	-4,997915E-8	-4,997852E-8	-4,997816E-8	-4,997830E-8	-4,997690E-8	-4,997650E-8	-4,997792E-8	-4,997791E-8	-4,997617E-8	-4,997529E-8	-4,997725E-8	-4,997745E-8	-4,997501E-8	-4,997580E-8	-4,997702E-8	-4,997509E-8	-4,997597E-8	-4,998039E-8	-4,997843E-8
-4,997732E-8	-4,997825E-8	-4,997858E-8	-4,997676E-8	-4,997783E-8	-4,997855E-8	-4,997563E-8	-4,997734E-8	-4,998068E-8	-4,997849E-8	-4,997657E-8	-4,997776E-8	-4,997815E-8	-4,997781E-8	-4,997857E-8	-4,997859E-8	-4,997745E-8	-4,997757E-8	-4,997750E-8	-4,997735E-8	-4,997809E-8	-4,997594E-8	-4,997358E-8	-4,997659E-8	-4,997730E-8	-4,997199E-8	-4,997056E-8	-4,997102E-8	-4,996613E-8	-4,996084E-8	-4,995870E-8	-4,995140E-8	-4,994067E-8	-4,993284E-8	-4,992335E-8	-4,991162E-8	-4,989990E-8	-4,988871E-8	-4,987779E-8	-4,986800E-8	-4,986312E-8	-4,986112E-8	-4,985592E-8	-4,985961E-8	-4,987261E-8	-4,987822E-8	-4,988824E-8	-4,991065E-8	-4,992109E-8	-4,992657E-8	-4,994586E-8	-4,995694E-8	-4,995404E-8	-4,996043E-8	-4,996841E-8	-4,996669E-8	-4,996847E-8	-4,997502E-8	-4,997404E-8	-4,997018E-8	-4,997532E-8	-4,997943E-8	-4,997540E-8	-4,997631E-8	-4,997983E-8	-4,997656E-8	-4,997506E-8	-4,997997E-8	-4,998040E-8	-4,997568E-8	-4,997749E-8	-4,998085E-8	-4,997769E-8	-4,997715E-8	-4,997977E-8	-4,997754E-8	-4,997662E-8	-4,998041E-8	-4,998030E-8	-4,997739E-8	-4,997788E-8	-4,997828E-8	-4,997758E-8	-4,997867E-8	-4,998001E-8	-4,997849E-8	-4,997750E-8	-4,997908E-8	-4,997921E-8	-4,997840E-8	-4,997789E-8	-4,997801E-8	-4,997912E-8	-4,997852E-8	-4,997855E-8	-4,997945E-8	-4,997654E-8	-4,997489E-8	-4,997725E-8	-4,997807E-8	-4,997577E-8	-4,997612E-8	-4,997785E-8	-4,997655E-8	-4,997639E-8	-4,997891E-8	-4,997912E-8	-4,997623E-8	-4,997722E-8	-4,998041E-8	-4,997829E-8	-4,997608E-8	-4,997809E-8	-4,997711E-8	-4,997464E-8	-4,997740E-8	-4,997883E-8	-4,997416E-8	-4,997323E-8	-4,997717E-8	-4,997631E-8	-4,997427E-8	-4,997761E-8	-4,997746E-8	-4,997430E-8	-4,997768E-8	-4,998060E-8	-4,997674E-8
-4,998125E-8	-4,997326E-8	-4,997527E-8	-4,998314E-8	-4,997765E-8	-4,997406E-8	-4,998101E-8	-4,998013E-8	-4,997376E-8	-4,997857E-8	-4,998272E-8	-4,997420E-8	-4,997321E-8	-4,998259E-8	-4,997920E-8	-4,997239E-8	-4,997773E-8	-4,997939E-8	-4,997272E-8	-4,997425E-8	-4,998059E-8	-4,997602E-8	-4,997054E-8	-4,997595E-8	-4,997712E-8	-4,997083E-8	-4,997168E-8	-4,997369E-8	-4,996780E-8	-4,996414E-8	-4,996385E-8	-4,995629E-8	-4,994563E-8	-4,993876E-8	-4,993063E-8	-4,991929E-8	-4,990817E-8	-4,989702E-8	-4,988566E-8	-4,987438E-8	-4,986720E-8	-4,986295E-8	-4,985663E-8	-4,985658E-8	-4,986410E-8	-4,986770E-8	-4,987303E-8	-4,989441E-8	-4,991001E-8	-4,991279E-8	-4,993022E-8	-4,995244E-8	-4,995250E-8	-4,995245E-8	-4,996478E-8	-4,996742E-8	-4,996384E-8	-4,997106E-8	-4,997770E-8	-4,997184E-8	-4,997061E-8	-4,997967E-8	-4,997966E-8	-4,997376E-8	-4,997705E-8	-4,998018E-8	-4,997590E-8	-4,997609E-8	-4,998155E-8	-4,997895E-8	-4,997300E-8	-4,997752E-8	-4,998099E-8	-4,997521E-8	-4,997662E-8	-4,998123E-8	-4,997634E-8	-4,997433E-8	-4,998116E-8	-4,997983E-8	-4,997301E-8	-4,997771E-8	-4,998187E-8	-4,997519E-8	-4,997669E-8	-4,998328E-8	-4,997704E-8	-4,997293E-8	-4,998187E-8	-4,998214E-8	-4,997443E-8	-4,997854E-8	-4,998371E-8	-4,997624E-8	-4,997429E-8	-4,998295E-8	-4,997960E-8	-4,997074E-8	-4,997603E-8	-4,998066E-8	-4,997253E-8	-4,997108E-8	-4,997891E-8	-4,997552E-8	-4,997090E-8	-4,997916E-8	-4,998151E-8	-4,997358E-8	-4,997457E-8	-4,998070E-8	-4,997726E-8	-4,997464E-8	-4,997931E-8	-4,997820E-8	-4,997390E-8	-4,997649E-8	-4,997894E-8	-4,997449E-8	-4,997292E-8	-4,997688E-8	-4,997722E-8	-4,997462E-8	-4,997684E-8	-4,997791E-8	-4,997330E-8	-4,997480E-8	-4,997973E-8	-4,997626E-8
-4,998163E-8	-4,997397E-8	-4,997550E-8	-4,998314E-8	-4,997993E-8	-4,997516E-8	-4,997872E-8	-4,998066E-8	-4,997606E-8	-4,997683E-8	-4,998281E-8	-4,997903E-8	-4,997339E-8	-4,997948E-8	-4,998239E-8	-4,997555E-8	-4,997559E-8	-4,998068E-8	-4,997723E-8	-4,997438E-8	-4,997977E-8	-4,997939E-8	-4,997193E-8	-4,997359E-8	-4,997878E-8	-4,997421E-8	-4,997151E-8	-4,997491E-8	-4,997174E-8	-4,996521E-8	-4,996509E-8	-4,996201E-8	-4,995161E-8	-4,994350E-8	-4,993700E-8	-4,992709E-8	-4,991532E-8	-4,990430E-8	-4,989353E-8	-4,988181E-8	-4,987226E-8	-4,986693E-8	-4,985972E-8	-4,985476E-8	-4,986025E-8	-4,986475E-8	-4,986629E-8	-4,988392E-8	-4,990599E-8	-4,990787E-8	-4,991891E-8	-4,994667E-8	-4,995294E-8	-4,994778E-8	-4,995926E-8	-4,996821E-8	-4,996311E-8	-4,996651E-8	-4,997704E-8	-4,997254E-8	-4,996724E-8	-4,997695E-8	-4,997957E-8	-4,997195E-8	-4,997641E-8	-4,998200E-8	-4,997504E-8	-4,997483E-8	-4,998277E-8	-4,997908E-8	-4,997293E-8	-4,997891E-8	-4,998244E-8	-4,997586E-8	-4,997689E-8	-4,998215E-8	-4,997759E-8	-4,997402E-8	-4,998009E-8	-4,998132E-8	-4,997545E-8	-4,997653E-8	-4,998141E-8	-4,997725E-8	-4,997430E-8	-4,998078E-8	-4,998015E-8	-4,997384E-8	-4,997803E-8	-4,998342E-8	-4,997777E-8	-4,997531E-8	-4,998127E-8	-4,998097E-8	-4,997637E-8	-4,997986E-8	-4,998209E-8	-4,997602E-8	-4,997345E-8	-4,997743E-8	-4,997687E-8	-4,997193E-8	-4,997486E-8	-4,997849E-8	-4,997474E-8	-4,997552E-8	-4,998045E-8	-4,997712E-8	-4,997322E-8	-4,997835E-8	-4,998033E-8	-4,997448E-8	-4,997568E-8	-4,997904E-8	-4,997411E-8	-4,997254E-8	-4,997792E-8	-4,997733E-8	-4,997204E-8	-4,997515E-8	-4,997995E-8	-4,997516E-8	-4,997340E-8	-4,997913E-8	-4,997680E-8	-4,997185E-8	-4,997763E-8	-4,998113E-8
-4,997743E-8	-4,998061E-8	-4,997651E-8	-4,997573E-8	-4,998058E-8	-4,998011E-8	-4,997499E-8	-4,997676E-8	-4,998098E-8	-4,997827E-8	-4,997677E-8	-4,997965E-8	-4,997751E-8	-4,997460E-8	-4,997801E-8	-4,997970E-8	-4,997570E-8	-4,997561E-8	-4,997781E-8	-4,997560E-8	-4,997469E-8	-4,997814E-8	-4,997600E-8	-4,997195E-8	-4,997555E-8	-4,997779E-8	-4,997333E-8	-4,997226E-8	-4,997352E-8	-4,996943E-8	-4,996564E-8	-4,996535E-8	-4,995981E-8	-4,994973E-8	-4,994156E-8	-4,993419E-8	-4,992424E-8	-4,991267E-8	-4,990211E-8	-4,989162E-8	-4,987991E-8	-4,987033E-8	-4,986376E-8	-4,985676E-8	-4,985213E-8	-4,985803E-8	-4,986765E-8	-4,987293E-8	-4,988635E-8	-4,990484E-8	-4,991399E-8	-4,992855E-8	-4,994650E-8	-4,995310E-8	-4,995498E-8	-4,996002E-8	-4,996614E-8	-4,996859E-8	-4,996989E-8	-4,997299E-8	-4,997300E-8	-4,997271E-8	-4,997674E-8	-4,997899E-8	-4,997613E-8	-4,997593E-8	-4,997798E-8	-4,997650E-8	-4,997653E-8	-4,998020E-8	-4,997919E-8	-4,997455E-8	-4,997786E-8	-4,998111E-8	-4,997675E-8	-4,997688E-8	-4,998046E-8	-4,997840E-8	-4,997655E-8	-4,998045E-8	-4,998195E-8	-4,997620E-8	-4,997523E-8	-4,998077E-8	-4,998044E-8	-4,997702E-8	-4,997908E-8	-4,998051E-8	-4,997732E-8	-4,997718E-8	-4,998169E-8	-4,998068E-8	-4,997639E-8	-4,997901E-8	-4,998264E-8	-4,998013E-8	-4,997710E-8	-4,997791E-8	-4,997644E-8	-4,997400E-8	-4,997582E-8	-4,997703E-8	-4,997450E-8	-4,997387E-8	-4,997722E-8	-4,997849E-8	-4,997727E-8	-4,997900E-8	-4,997894E-8	-4,997647E-8	-4,997857E-8	-4,997968E-8	-4,997534E-8	-4,997470E-8	-4,997761E-8	-4,997571E-8	-4,997363E-8	-4,997857E-8	-4,997846E-8	-4,997209E-8	-4,997521E-8	-4,998124E-8	-4,997589E-8	-4,997304E-8	-4,997915E-8	-4,997770E-8	-4,997172E-8	-4,997517E-8
-4,997505E-8	-4,997435E-8	-4,998097E-8	-4,997753E-8	-4,997327E-8	-4,998052E-8	-4,998270E-8	-4,997489E-8	-4,997598E-8	-4,998272E-8	-4,997910E-8	-4,997545E-8	-4,997995E-8	-4,998038E-8	-4,997585E-8	-4,997766E-8	-4,998147E-8	-4,997653E-8	-4,997341E-8	-4,997801E-8	-4,997783E-8	-4,997421E-8	-4,997738E-8	-4,997715E-8	-4,997123E-8	-4,997331E-8	-4,997761E-8	-4,997315E-8	-4,996945E-8	-4,997262E-8	-4,997106E-8	-4,996462E-8	-4,996228E-8	-4,995772E-8	-4,994775E-8	-4,993877E-8	-4,993203E-8	-4,992203E-8	-4,990961E-8	-4,989839E-8	-4,988653E-8	-4,987494E-8	-4,986524E-8	-4,986164E-8	-4,985820E-8	-4,985171E-8	-4,985981E-8	-4,987609E-8	-4,987642E-8	-4,988217E-8	-4,990832E-8	-4,992434E-8	-4,992638E-8	-4,994418E-8	-4,995920E-8	-4,995317E-8	-4,995427E-8	-4,996880E-8	-4,997035E-8	-4,996575E-8	-4,997245E-8	-4,997645E-8	-4,997097E-8	-4,997395E-8	-4,998088E-8	-4,997571E-8	-4,997188E-8	-4,997973E-8	-4,998061E-8	-4,997494E-8	-4,997921E-8	-4,998114E-8	-4,997336E-8	-4,997574E-8	-4,998379E-8	-4,997879E-8	-4,997319E-8	-4,997964E-8	-4,998066E-8	-4,997349E-8	-4,997817E-8	-4,998352E-8	-4,997453E-8	-4,997285E-8	-4,998399E-8	-4,998180E-8	-4,997244E-8	-4,997744E-8	-4,998295E-8	-4,997576E-8	-4,997629E-8	-4,998575E-8	-4,998127E-8	-4,997318E-8	-4,998056E-8	-4,998594E-8	-4,997741E-8	-4,997520E-8	-4,998086E-8	-4,997693E-8	-4,997186E-8	-4,997695E-8	-4,997860E-8	-4,997195E-8	-4,997307E-8	-4,998123E-8	-4,997928E-8	-4,997558E-8	-4,997947E-8	-4,997892E-8	-4,997397E-8	-4,997654E-8	-4,997905E-8	-4,997478E-8	-4,997279E-8	-4,997687E-8	-4,997695E-8	-4,997312E-8	-4,997674E-8	-4,997920E-8	-4,997375E-8	-4,997521E-8	-4,998194E-8	-4,997768E-8	-4,997186E-8	-4,997563E-8	-4,997748E-8	-4,997155E-8
-4,998130E-8	-4,997568E-8	-4,997486E-8	-4,998116E-8	-4,997946E-8	-4,997471E-8	-4,998034E-8	-4,998200E-8	-4,997386E-8	-4,997597E-8	-4,998329E-8	-4,997888E-8	-4,997460E-8	-4,998002E-8	-4,998028E-8	-4,997355E-8	-4,997692E-8	-4,998182E-8	-4,997497E-8	-4,997308E-8	-4,998037E-8	-4,997895E-8	-4,997337E-8	-4,997663E-8	-4,997816E-8	-4,997245E-8	-4,997486E-8	-4,997933E-8	-4,997361E-8	-4,996996E-8	-4,997296E-8	-4,997014E-8	-4,996337E-8	-4,996109E-8	-4,995584E-8	-4,994516E-8	-4,993704E-8	-4,992915E-8	-4,991701E-8	-4,990535E-8	-4,989394E-8	-4,988257E-8	-4,987222E-8	-4,986491E-8	-4,986149E-8	-4,985581E-8	-4,985550E-8	-4,986631E-8	-4,987446E-8	-4,987855E-8	-4,989544E-8	-4,991681E-8	-4,992561E-8	-4,993588E-8	-4,995167E-8	-4,995670E-8	-4,995504E-8	-4,996274E-8	-4,997113E-8	-4,996958E-8	-4,996989E-8	-4,997352E-8	-4,997401E-8	-4,997326E-8	-4,997637E-8	-4,997909E-8	-4,997560E-8	-4,997512E-8	-4,997910E-8	-4,997915E-8	-4,997689E-8	-4,997840E-8	-4,997960E-8	-4,997737E-8	-4,997869E-8	-4,998227E-8	-4,997861E-8	-4,997507E-8	-4,998021E-8	-4,998127E-8	-4,997743E-8	-4,998052E-8	-4,998254E-8	-4,997615E-8	-4,997699E-8	-4,998333E-8	-4,997938E-8	-4,997500E-8	-4,998093E-8	-4,998227E-8	-4,997645E-8	-4,997933E-8	-4,998379E-8	-4,997759E-8	-4,997625E-8	-4,998418E-8	-4,998351E-8	-4,997797E-8	-4,998002E-8	-4,998085E-8	-4,997534E-8	-4,997576E-8	-4,998082E-8	-4,997791E-8	-4,997411E-8	-4,998027E-8	-4,998275E-8	-4,997727E-8	-4,997826E-8	-4,998062E-8	-4,997517E-8	-4,997510E-8	-4,998049E-8	-4,997711E-8	-4,997187E-8	-4,997460E-8	-4,997726E-8	-4,997375E-8	-4,997529E-8	-4,997966E-8	-4,997580E-8	-4,997420E-8	-4,997903E-8	-4,997914E-8	-4,997389E-8	-4,997276E-8	-4,997655E-8	-4,997583E-8
-4,998110E-8	-4,997621E-8	-4,997409E-8	-4,997905E-8	-4,997866E-8	-4,997493E-8	-4,997801E-8	-4,998097E-8	-4,997607E-8	-4,997543E-8	-4,998116E-8	-4,998115E-8	-4,997596E-8	-4,997658E-8	-4,997979E-8	-4,997703E-8	-4,997566E-8	-4,997957E-8	-4,997806E-8	-4,997306E-8	-4,997605E-8	-4,997904E-8	-4,997482E-8	-4,997352E-8	-4,997710E-8	-4,997583E-8	-4,997289E-8	-4,997595E-8	-4,997565E-8	-4,997035E-8	-4,997109E-8	-4,997299E-8	-4,996790E-8	-4,996281E-8	-4,996048E-8	-4,995226E-8	-4,994202E-8	-4,993443E-8	-4,992547E-8	-4,991377E-8	-4,990230E-8	-4,989156E-8	-4,988066E-8	-4,987001E-8	-4,986487E-8	-4,986087E-8	-4,985345E-8	-4,985758E-8	-4,986941E-8	-4,987020E-8	-4,987640E-8	-4,990135E-8	-4,991553E-8	-4,992100E-8	-4,994110E-8	-4,995472E-8	-4,995089E-8	-4,995541E-8	-4,996826E-8	-4,996829E-8	-4,996560E-8	-4,997164E-8	-4,997463E-8	-4,997187E-8	-4,997471E-8	-4,997938E-8	-4,997562E-8	-4,997304E-8	-4,997889E-8	-4,997953E-8	-4,997596E-8	-4,997856E-8	-4,998020E-8	-4,997688E-8	-4,997671E-8	-4,997974E-8	-4,997911E-8	-4,997556E-8	-4,997810E-8	-4,998083E-8	-4,997852E-8	-4,997761E-8	-4,998014E-8	-4,997977E-8	-4,997609E-8	-4,997884E-8	-4,998269E-8	-4,997885E-8	-4,997655E-8	-4,998076E-8	-4,998083E-8	-4,997686E-8	-4,998049E-8	-4,998427E-8	-4,997931E-8	-4,998012E-8	-4,998726E-8	-4,998529E-8	-4,998054E-8	-4,998257E-8	-4,998289E-8	-4,997804E-8	-4,997857E-8	-4,998253E-8	-4,997808E-8	-4,997497E-8	-4,998140E-8	-4,998194E-8	-4,997583E-8	-4,997781E-8	-4,998044E-8	-4,997477E-8	-4,997424E-8	-4,997972E-8	-4,997642E-8	-4,997032E-8	-4,997661E-8	-4,998054E-8	-4,997360E-8	-4,997545E-8	-4,998108E-8	-4,997572E-8	-4,997348E-8	-4,997965E-8	-4,997952E-8	-4,997270E-8	-4,997376E-8	-4,997840E-8
-4,997745E-8	-4,998093E-8	-4,997653E-8	-4,997349E-8	-4,997809E-8	-4,997948E-8	-4,997689E-8	-4,997835E-8	-4,997930E-8	-4,997715E-8	-4,997760E-8	-4,998044E-8	-4,997996E-8	-4,997658E-8	-4,997758E-8	-4,998007E-8	-4,997867E-8	-4,997732E-8	-4,997858E-8	-4,997715E-8	-4,997445E-8	-4,997778E-8	-4,998030E-8	-4,997564E-8	-4,997425E-8	-4,997712E-8	-4,997608E-8	-4,997368E-8	-4,997603E-8	-4,997539E-8	-4,997099E-8	-4,997172E-8	-4,997247E-8	-4,996654E-8	-4,996068E-8	-4,995696E-8	-4,994943E-8	-4,994047E-8	-4,993220E-8	-4,992294E-8	-4,991129E-8	-4,989929E-8	-4,988912E-8	-4,987870E-8	-4,986826E-8	-4,986261E-8	-4,985940E-8	-4,985532E-8	-4,985901E-8	-4,987114E-8	-4,987609E-8	-4,988377E-8	-4,990675E-8	-4,992587E-8	-4,993196E-8	-4,994284E-8	-4,995423E-8	-4,995447E-8	-4,995877E-8	-4,996802E-8	-4,996948E-8	-4,996711E-8	-4,997063E-8	-4,997533E-8	-4,997365E-8	-4,997384E-8	-4,997738E-8	-4,997600E-8	-4,997476E-8	-4,997920E-8	-4,998039E-8	-4,997691E-8	-4,997740E-8	-4,997953E-8	-4,997771E-8	-4,997842E-8	-4,998135E-8	-4,997915E-8	-4,997712E-8	-4,998027E-8	-4,998099E-8	-4,997814E-8	-4,997935E-8	-4,998139E-8	-4,997932E-8	-4,997875E-8	-4,998122E-8	-4,998029E-8	-4,997678E-8	-4,997807E-8	-4,998108E-8	-4,997980E-8	-4,997938E-8	-4,998312E-8	-4,998319E-8	-4,998212E-8	-4,998775E-8	-4,999133E-8	-4,998807E-8	-4,998708E-8	-4,998807E-8	-4,998479E-8	-4,998116E-8	-4,998270E-8	-4,998289E-8	-4,997949E-8	-4,998099E-8	-4,998284E-8	-4,997915E-8	-4,997695E-8	-4,997771E-8	-4,997648E-8	-4,997473E-8	-4,997527E-8	-4,997625E-8	-4,997379E-8	-4,997356E-8	-4,997598E-8	-4,997493E-8	-4,997431E-8	-4,997617E-8	-4,997596E-8	-4,997580E-8	-4,997812E-8	-4,997860E-8	-4,997607E-8	-4,997558E-8	-4,997677E-8
-4,997463E-8	-4,997781E-8	-4,998015E-8	-4,997488E-8	-4,997510E-8	-4,998087E-8	-4,998006E-8	-4,997663E-8	-4,997865E-8	-4,997937E-8	-4,997714E-8	-4,997915E-8	-4,998165E-8	-4,997871E-8	-4,997661E-8	-4,997814E-8	-4,997863E-8	-4,997768E-8	-4,997736E-8	-4,997695E-8	-4,997643E-8	-4,997734E-8	-4,997831E-8	-4,997706E-8	-4,997604E-8	-4,997564E-8	-4,997534E-8	-4,997661E-8	-4,997734E-8	-4,997545E-8	-4,997286E-8	-4,997248E-8	-4,997279E-8	-4,997013E-8	-4,996577E-8	-4,996108E-8	-4,995488E-8	-4,994762E-8	-4,993895E-8	-4,992931E-8	-4,991947E-8	-4,990790E-8	-4,989736E-8	-4,988683E-8	-4,987584E-8	-4,986584E-8	-4,985873E-8	-4,985607E-8	-4,985531E-8	-4,986054E-8	-4,987222E-8	-4,987998E-8	-4,988944E-8	-4,991184E-8	-4,993026E-8	-4,993514E-8	-4,994391E-8	-4,995461E-8	-4,995987E-8	-4,996330E-8	-4,996777E-8	-4,997029E-8	-4,996910E-8	-4,997074E-8	-4,997504E-8	-4,997638E-8	-4,997572E-8	-4,997585E-8	-4,997623E-8	-4,997674E-8	-4,997816E-8	-4,997843E-8	-4,997703E-8	-4,997769E-8	-4,997899E-8	-4,997860E-8	-4,997937E-8	-4,998001E-8	-4,997755E-8	-4,997699E-8	-4,998081E-8	-4,998207E-8	-4,997981E-8	-4,998028E-8	-4,998088E-8	-4,997986E-8	-4,998017E-8	-4,998154E-8	-4,998089E-8	-4,997892E-8	-4,998004E-8	-4,998267E-8	-4,998305E-8	-4,998244E-8	-4,998500E-8	-4,998899E-8	-4,999161E-8	-4,999491E-8	-4,999744E-8	-4,999547E-8	-4,999071E-8	-4,998974E-8	-4,998821E-8	-4,998481E-8	-4,998374E-8	-4,998452E-8	-4,998331E-8	-4,998074E-8	-4,997993E-8	-4,997892E-8	-4,997603E-8	-4,997623E-8	-4,997821E-8	-4,997593E-8	-4,997518E-8	-4,997654E-8	-4,997361E-8	-4,997318E-8	-4,997686E-8	-4,997613E-8	-4,997320E-8	-4,997646E-8	-4,997963E-8	-4,997656E-8	-4,997823E-8	-4,998290E-8	-4,997912E-8	-4,997635E-8
-4,997642E-8	-4,997593E-8	-4,997774E-8	-4,997850E-8	-4,997626E-8	-4,997576E-8	-4,997813E-8	-4,997934E-8	-4,997782E-8	-4,997765E-8	-4,997892E-8	-4,997949E-8	-4,998012E-8	-4,997948E-8	-4,997807E-8	-4,997813E-8	-4,997795E-8	-4,997792E-8	-4,997984E-8	-4,997907E-8	-4,997460E-8	-4,997531E-8	-4,997946E-8	-4,997705E-8	-4,997448E-8	-4,997671E-8	-4,997636E-8	-4,997373E-8	-4,997518E-8	-4,997687E-8	-4,997286E-8	-4,997015E-8	-4,997325E-8	-4,997279E-8	-4,996784E-8	-4,996452E-8	-4,995933E-8	-4,995245E-8	-4,994549E-8	-4,993666E-8	-4,992715E-8	-4,991655E-8	-4,990509E-8	-4,989333E-8	-4,988143E-8	-4,987123E-8	-4,986230E-8	-4,985690E-8	-4,985742E-8	-4,985911E-8	-4,986223E-8	-4,987349E-8	-4,988297E-8	-4,989193E-8	-4,991215E-8	-4,993057E-8	-4,993708E-8	-4,994363E-8	-4,995356E-8	-4,995930E-8	-4,996268E-8	-4,996742E-8	-4,996788E-8	-4,996922E-8	-4,997376E-8	-4,997445E-8	-4,997462E-8	-4,997716E-8	-4,997524E-8	-4,997381E-8	-4,997887E-8	-4,998143E-8	-4,997600E-8	-4,997623E-8	-4,998040E-8	-4,997809E-8	-4,997649E-8	-4,998067E-8	-4,997974E-8	-4,997446E-8	-4,997829E-8	-4,998391E-8	-4,997909E-8	-4,997625E-8	-4,998065E-8	-4,998047E-8	-4,997798E-8	-4,998130E-8	-4,998277E-8	-4,997744E-8	-4,997788E-8	-4,998340E-8	-4,998367E-8	-4,998374E-8	-4,998887E-8	-4,999145E-8	-4,999423E-8	-5,000130E-8	-5,000332E-8	-4,999929E-8	-4,999763E-8	-4,999529E-8	-4,999025E-8	-4,998842E-8	-4,998829E-8	-4,998338E-8	-4,997992E-8	-4,998206E-8	-4,998039E-8	-4,997579E-8	-4,997642E-8	-4,997717E-8	-4,997467E-8	-4,997440E-8	-4,997669E-8	-4,997434E-8	-4,997173E-8	-4,997443E-8	-4,997594E-8	-4,997490E-8	-4,997517E-8	-4,997544E-8	-4,997659E-8	-4,998107E-8	-4,998416E-8	-4,998450E-8	-4,998452E-8	-4,998310E-8
-4,997852E-8	-4,997831E-8	-4,997766E-8	-4,997820E-8	-4,997819E-8	-4,997689E-8	-4,997710E-8	-4,997927E-8	-4,998002E-8	-4,997810E-8	-4,997780E-8	-4,997943E-8	-4,997918E-8	-4,997844E-8	-4,997901E-8	-4,997908E-8	-4,997831E-8	-4,997786E-8	-4,997835E-8	-4,997870E-8	-4,997673E-8	-4,997520E-8	-4,997831E-8	-4,998028E-8	-4,997660E-8	-4,997592E-8	-4,997819E-8	-4,997640E-8	-4,997438E-8	-4,997718E-8	-4,997771E-8	-4,997246E-8	-4,997251E-8	-4,997512E-8	-4,997059E-8	-4,996616E-8	-4,996384E-8	-4,995816E-8	-4,995075E-8	-4,994300E-8	-4,993398E-8	-4,992336E-8	-4,991181E-8	-4,990055E-8	-4,988861E-8	-4,987796E-8	-4,986945E-8	-4,986159E-8	-4,985718E-8	-4,985854E-8	-4,986205E-8	-4,986528E-8	-4,987576E-8	-4,989055E-8	-4,990113E-8	-4,991781E-8	-4,993817E-8	-4,994313E-8	-4,994416E-8	-4,995719E-8	-4,996540E-8	-4,996408E-8	-4,996721E-8	-4,997187E-8	-4,997142E-8	-4,997088E-8	-4,997523E-8	-4,997764E-8	-4,997424E-8	-4,997433E-8	-4,997862E-8	-4,997937E-8	-4,997727E-8	-4,997752E-8	-4,997845E-8	-4,997764E-8	-4,997879E-8	-4,998141E-8	-4,998001E-8	-4,997777E-8	-4,997897E-8	-4,998064E-8	-4,998081E-8	-4,998087E-8	-4,998084E-8	-4,997999E-8	-4,998085E-8	-4,998238E-8	-4,998128E-8	-4,997978E-8	-4,998007E-8	-4,998205E-8	-4,998367E-8	-4,998686E-8	-4,999142E-8	-4,999217E-8	-4,999430E-8	-5,000312E-8	-5,000674E-8	-5,000329E-8	-5,000172E-8	-4,999947E-8	-4,999339E-8	-4,998936E-8	-4,998926E-8	-4,998550E-8	-4,997931E-8	-4,997953E-8	-4,998117E-8	-4,997749E-8	-4,997473E-8	-4,997640E-8	-4,997638E-8	-4,997420E-8	-4,997564E-8	-4,997758E-8	-4,997409E-8	-4,997187E-8	-4,997483E-8	-4,997586E-8	-4,997405E-8	-4,997548E-8	-4,997909E-8	-4,998198E-8	-4,998734E-8	-4,999184E-8	-4,998926E-8	-4,998586E-8
-4,997392E-8	-4,997576E-8	-4,997890E-8	-4,997645E-8	-4,997483E-8	-4,997749E-8	-4,997856E-8	-4,997754E-8	-4,997791E-8	-4,997899E-8	-4,997767E-8	-4,997695E-8	-4,997983E-8	-4,998115E-8	-4,997813E-8	-4,997749E-8	-4,997882E-8	-4,997881E-8	-4,997717E-8	-4,997740E-8	-4,997888E-8	-4,997733E-8	-4,997562E-8	-4,997792E-8	-4,997897E-8	-4,997531E-8	-4,997403E-8	-4,997750E-8	-4,997732E-8	-4,997425E-8	-4,997600E-8	-4,997626E-8	-4,997145E-8	-4,997215E-8	-4,997423E-8	-4,997014E-8	-4,996595E-8	-4,996363E-8	-4,995735E-8	-4,994856E-8	-4,994050E-8	-4,993134E-8	-4,992023E-8	-4,991001E-8	-4,989905E-8	-4,988753E-8	-4,987708E-8	-4,986854E-8	-4,986118E-8	-4,985628E-8	-4,985798E-8	-4,986132E-8	-4,986248E-8	-4,987395E-8	-4,989246E-8	-4,990129E-8	-4,991645E-8	-4,993897E-8	-4,994320E-8	-4,994615E-8	-4,996124E-8	-4,996639E-8	-4,996242E-8	-4,996778E-8	-4,997313E-8	-4,997068E-8	-4,997265E-8	-4,997757E-8	-4,997527E-8	-4,997359E-8	-4,997752E-8	-4,997793E-8	-4,997651E-8	-4,997813E-8	-4,997819E-8	-4,997710E-8	-4,997904E-8	-4,997989E-8	-4,997797E-8	-4,997816E-8	-4,997912E-8	-4,997897E-8	-4,998039E-8	-4,998202E-8	-4,998019E-8	-4,997908E-8	-4,998061E-8	-4,998121E-8	-4,998069E-8	-4,998213E-8	-4,998128E-8	-4,998031E-8	-4,998477E-8	-4,998763E-8	-4,998763E-8	-4,999198E-8	-4,999720E-8	-4,999848E-8	-5,000205E-8	-5,000624E-8	-5,000183E-8	-4,999577E-8	-4,999585E-8	-4,999209E-8	-4,998524E-8	-4,998337E-8	-4,998130E-8	-4,997568E-8	-4,997495E-8	-4,997835E-8	-4,997607E-8	-4,997304E-8	-4,997674E-8	-4,997815E-8	-4,997501E-8	-4,997638E-8	-4,997719E-8	-4,997248E-8	-4,997312E-8	-4,997715E-8	-4,997595E-8	-4,997627E-8	-4,998191E-8	-4,998421E-8	-4,998616E-8	-4,999458E-8	-4,999526E-8	-4,998765E-8
-4,997795E-8	-4,997568E-8	-4,997650E-8	-4,998058E-8	-4,997695E-8	-4,997340E-8	-4,997844E-8	-4,997948E-8	-4,997480E-8	-4,997754E-8	-4,998114E-8	-4,997636E-8	-4,997684E-8	-4,998304E-8	-4,997941E-8	-4,997547E-8	-4,997933E-8	-4,998045E-8	-4,997753E-8	-4,997889E-8	-4,998045E-8	-4,997637E-8	-4,997633E-8	-4,997996E-8	-4,997768E-8	-4,997649E-8	-4,997873E-8	-4,997714E-8	-4,997478E-8	-4,997728E-8	-4,997769E-8	-4,997229E-8	-4,997300E-8	-4,997652E-8	-4,997263E-8	-4,997005E-8	-4,997122E-8	-4,996543E-8	-4,995821E-8	-4,995507E-8	-4,994800E-8	-4,993731E-8	-4,992798E-8	-4,991870E-8	-4,990689E-8	-4,989524E-8	-4,988463E-8	-4,987424E-8	-4,986531E-8	-4,986002E-8	-4,985699E-8	-4,985700E-8	-4,986237E-8	-4,986740E-8	-4,987923E-8	-4,989894E-8	-4,991239E-8	-4,992262E-8	-4,993760E-8	-4,994819E-8	-4,995118E-8	-4,995815E-8	-4,996615E-8	-4,996468E-8	-4,996564E-8	-4,997278E-8	-4,997402E-8	-4,997138E-8	-4,997399E-8	-4,997623E-8	-4,997324E-8	-4,997603E-8	-4,998026E-8	-4,997688E-8	-4,997594E-8	-4,997911E-8	-4,997873E-8	-4,997744E-8	-4,998022E-8	-4,998005E-8	-4,997685E-8	-4,998050E-8	-4,998218E-8	-4,997830E-8	-4,997911E-8	-4,998109E-8	-4,997808E-8	-4,997914E-8	-4,998408E-8	-4,998159E-8	-4,997706E-8	-4,998129E-8	-4,998473E-8	-4,998271E-8	-4,998649E-8	-4,999396E-8	-4,999204E-8	-4,999236E-8	-5,000142E-8	-5,000198E-8	-4,999619E-8	-4,999636E-8	-4,999579E-8	-4,998898E-8	-4,998444E-8	-4,998238E-8	-4,997611E-8	-4,997237E-8	-4,997594E-8	-4,997658E-8	-4,997477E-8	-4,997645E-8	-4,997700E-8	-4,997536E-8	-4,997631E-8	-4,997807E-8	-4,997577E-8	-4,997376E-8	-4,997489E-8	-4,997511E-8	-4,997584E-8	-4,997773E-8	-4,997850E-8	-4,998157E-8	-4,998717E-8	-4,999228E-8	-4,999391E-8	-4,999148E-8
-4,997559E-8	-4,997590E-8	-4,997789E-8	-4,997764E-8	-4,997689E-8	-4,997601E-8	-4,997580E-8	-4,997827E-8	-4,997947E-8	-4,997782E-8	-4,997833E-8	-4,997926E-8	-4,997733E-8	-4,997873E-8	-4,998108E-8	-4,997933E-8	-4,997738E-8	-4,997937E-8	-4,997980E-8	-4,997723E-8	-4,997805E-8	-4,997843E-8	-4,997589E-8	-4,997744E-8	-4,997981E-8	-4,997750E-8	-4,997613E-8	-4,997700E-8	-4,997670E-8	-4,997530E-8	-4,997711E-8	-4,997705E-8	-4,997311E-8	-4,997452E-8	-4,997660E-8	-4,997184E-8	-4,996997E-8	-4,997021E-8	-4,996427E-8	-4,995777E-8	-4,995373E-8	-4,994563E-8	-4,993386E-8	-4,992466E-8	-4,991567E-8	-4,990370E-8	-4,989215E-8	-4,988198E-8	-4,987114E-8	-4,986173E-8	-4,985774E-8	-4,985716E-8	-4,985586E-8	-4,986182E-8	-4,987623E-8	-4,988603E-8	-4,989873E-8	-4,991883E-8	-4,992956E-8	-4,993515E-8	-4,995035E-8	-4,995948E-8	-4,995916E-8	-4,996410E-8	-4,996927E-8	-4,996761E-8	-4,996992E-8	-4,997558E-8	-4,997341E-8	-4,997159E-8	-4,997698E-8	-4,997834E-8	-4,997482E-8	-4,997708E-8	-4,997982E-8	-4,997545E-8	-4,997594E-8	-4,998141E-8	-4,998051E-8	-4,997751E-8	-4,997890E-8	-4,998028E-8	-4,997951E-8	-4,997965E-8	-4,998072E-8	-4,998071E-8	-4,998018E-8	-4,998168E-8	-4,998333E-8	-4,998354E-8	-4,998221E-8	-4,998149E-8	-4,998503E-8	-4,998811E-8	-4,998809E-8	-4,999098E-8	-4,999397E-8	-4,999317E-8	-4,999429E-8	-4,999799E-8	-4,999722E-8	-4,999238E-8	-4,999105E-8	-4,998819E-8	-4,998096E-8	-4,997675E-8	-4,997571E-8	-4,997253E-8	-4,997219E-8	-4,997634E-8	-4,997746E-8	-4,997567E-8	-4,997732E-8	-4,997842E-8	-4,997671E-8	-4,997870E-8	-4,998009E-8	-4,997493E-8	-4,997391E-8	-4,997749E-8	-4,997583E-8	-4,997445E-8	-4,997985E-8	-4,998276E-8	-4,998095E-8	-4,998673E-8	-4,999267E-8	-4,998798E-8
-4,998002E-8	-4,997658E-8	-4,997197E-8	-4,997757E-8	-4,997973E-8	-4,997415E-8	-4,997501E-8	-4,998012E-8	-4,997795E-8	-4,997530E-8	-4,997886E-8	-4,997938E-8	-4,997687E-8	-4,997860E-8	-4,998090E-8	-4,998018E-8	-4,997804E-8	-4,997729E-8	-4,997871E-8	-4,997907E-8	-4,997783E-8	-4,997786E-8	-4,997796E-8	-4,997729E-8	-4,997696E-8	-4,997817E-8	-4,997742E-8	-4,997476E-8	-4,997628E-8	-4,997846E-8	-4,997579E-8	-4,997508E-8	-4,997620E-8	-4,997361E-8	-4,997278E-8	-4,997523E-8	-4,997340E-8	-4,996827E-8	-4,996764E-8	-4,996505E-8	-4,995632E-8	-4,994946E-8	-4,994284E-8	-4,993213E-8	-4,992211E-8	-4,991282E-8	-4,990082E-8	-4,988811E-8	-4,987690E-8	-4,986839E-8	-4,985939E-8	-4,985545E-8	-4,986110E-8	-4,986057E-8	-4,985858E-8	-4,987816E-8	-4,989635E-8	-4,989545E-8	-4,991194E-8	-4,993813E-8	-4,993955E-8	-4,994382E-8	-4,996168E-8	-4,996394E-8	-4,995769E-8	-4,996593E-8	-4,997354E-8	-4,996899E-8	-4,997100E-8	-4,997718E-8	-4,997305E-8	-4,997117E-8	-4,997840E-8	-4,997938E-8	-4,997435E-8	-4,997662E-8	-4,998003E-8	-4,997780E-8	-4,997802E-8	-4,998125E-8	-4,997927E-8	-4,997539E-8	-4,997931E-8	-4,998273E-8	-4,997895E-8	-4,997803E-8	-4,998105E-8	-4,998205E-8	-4,998183E-8	-4,998512E-8	-4,998750E-8	-4,998354E-8	-4,998374E-8	-4,999008E-8	-4,999171E-8	-4,999001E-8	-4,999299E-8	-4,999553E-8	-4,999247E-8	-4,999138E-8	-4,999419E-8	-4,999040E-8	-4,998335E-8	-4,998296E-8	-4,998068E-8	-4,997338E-8	-4,997215E-8	-4,997473E-8	-4,997110E-8	-4,997006E-8	-4,997766E-8	-4,997889E-8	-4,997360E-8	-4,997697E-8	-4,998127E-8	-4,997630E-8	-4,997564E-8	-4,997937E-8	-4,997494E-8	-4,997051E-8	-4,997599E-8	-4,997911E-8	-4,997344E-8	-4,997494E-8	-4,998217E-8	-4,998013E-8	-4,997962E-8	-4,998881E-8
-4,997451E-8	-4,997839E-8	-4,997716E-8	-4,997503E-8	-4,997947E-8	-4,998011E-8	-4,997439E-8	-4,997609E-8	-4,998062E-8	-4,997768E-8	-4,997633E-8	-4,998089E-8	-4,997984E-8	-4,997573E-8	-4,997986E-8	-4,998243E-8	-4,997635E-8	-4,997550E-8	-4,998094E-8	-4,997956E-8	-4,997566E-8	-4,997911E-8	-4,997859E-8	-4,997379E-8	-4,997731E-8	-4,998060E-8	-4,997737E-8	-4,997585E-8	-4,997787E-8	-4,997826E-8	-4,997658E-8	-4,997640E-8	-4,997676E-8	-4,997516E-8	-4,997515E-8	-4,997584E-8	-4,997541E-8	-4,997196E-8	-4,996783E-8	-4,996683E-8	-4,996225E-8	-4,995471E-8	-4,994817E-8	-4,993926E-8	-4,992880E-8	-4,991852E-8	-4,990764E-8	-4,989607E-8	-4,988433E-8	-4,987510E-8	-4,986720E-8	-4,985998E-8	-4,985823E-8	-4,986049E-8	-4,986060E-8	-4,986535E-8	-4,988317E-8	-4,989855E-8	-4,990447E-8	-4,992141E-8	-4,994120E-8	-4,994379E-8	-4,994972E-8	-4,996362E-8	-4,996364E-8	-4,996082E-8	-4,996951E-8	-4,997466E-8	-4,996949E-8	-4,997061E-8	-4,997555E-8	-4,997320E-8	-4,997351E-8	-4,997892E-8	-4,997865E-8	-4,997427E-8	-4,997586E-8	-4,998010E-8	-4,997855E-8	-4,997732E-8	-4,998105E-8	-4,997990E-8	-4,997733E-8	-4,998136E-8	-4,998300E-8	-4,997874E-8	-4,998078E-8	-4,998849E-8	-4,998802E-8	-4,998687E-8	-4,999210E-8	-4,999116E-8	-4,998707E-8	-4,999234E-8	-4,999732E-8	-4,999346E-8	-4,999271E-8	-4,999517E-8	-4,999142E-8	-4,998600E-8	-4,998629E-8	-4,998590E-8	-4,997990E-8	-4,997646E-8	-4,997783E-8	-4,997492E-8	-4,996975E-8	-4,997176E-8	-4,997506E-8	-4,997273E-8	-4,997435E-8	-4,998180E-8	-4,998013E-8	-4,997568E-8	-4,997960E-8	-4,998144E-8	-4,997666E-8	-4,997618E-8	-4,997781E-8	-4,997458E-8	-4,997292E-8	-4,997631E-8	-4,997531E-8	-4,997109E-8	-4,997374E-8	-4,997827E-8	-4,997879E-8	-4,998152E-8
-4,997763E-8	-4,997355E-8	-4,997584E-8	-4,997889E-8	-4,997578E-8	-4,997577E-8	-4,997862E-8	-4,997569E-8	-4,997504E-8	-4,997961E-8	-4,998105E-8	-4,997672E-8	-4,997618E-8	-4,998029E-8	-4,997946E-8	-4,997742E-8	-4,998035E-8	-4,997953E-8	-4,997572E-8	-4,997775E-8	-4,998093E-8	-4,997708E-8	-4,997454E-8	-4,997782E-8	-4,997814E-8	-4,997677E-8	-4,997867E-8	-4,997801E-8	-4,997443E-8	-4,997548E-8	-4,997840E-8	-4,997699E-8	-4,997545E-8	-4,997591E-8	-4,997547E-8	-4,997373E-8	-4,997400E-8	-4,997490E-8	-4,997051E-8	-4,996615E-8	-4,996616E-8	-4,996171E-8	-4,995269E-8	-4,994447E-8	-4,993640E-8	-4,992562E-8	-4,991561E-8	-4,990558E-8	-4,989387E-8	-4,988251E-8	-4,987296E-8	-4,986506E-8	-4,985837E-8	-4,985620E-8	-4,985976E-8	-4,986074E-8	-4,986487E-8	-4,988515E-8	-4,990220E-8	-4,990578E-8	-4,991972E-8	-4,994127E-8	-4,994857E-8	-4,995169E-8	-4,996182E-8	-4,996390E-8	-4,996161E-8	-4,996861E-8	-4,997338E-8	-4,997082E-8	-4,997121E-8	-4,997478E-8	-4,997468E-8	-4,997512E-8	-4,997760E-8	-4,997676E-8	-4,997523E-8	-4,997712E-8	-4,997909E-8	-4,997978E-8	-4,997882E-8	-4,997777E-8	-4,997899E-8	-4,998021E-8	-4,998012E-8	-4,998217E-8	-4,998593E-8	-4,998554E-8	-4,998912E-8	-4,999544E-8	-4,999420E-8	-4,999304E-8	-4,999594E-8	-4,999724E-8	-4,999582E-8	-4,999711E-8	-4,999632E-8	-4,998922E-8	-4,998542E-8	-4,998553E-8	-4,998140E-8	-4,997709E-8	-4,997723E-8	-4,997600E-8	-4,997106E-8	-4,997173E-8	-4,997483E-8	-4,997069E-8	-4,996988E-8	-4,997749E-8	-4,997966E-8	-4,997614E-8	-4,997929E-8	-4,998158E-8	-4,997669E-8	-4,997827E-8	-4,998248E-8	-4,997714E-8	-4,997336E-8	-4,997660E-8	-4,997587E-8	-4,997151E-8	-4,997379E-8	-4,997526E-8	-4,997092E-8	-4,997391E-8	-4,998247E-8	-4,998239E-8
-4,998020E-8	-4,998039E-8	-4,997165E-8	-4,997573E-8	-4,998225E-8	-4,997539E-8	-4,997424E-8	-4,998143E-8	-4,997892E-8	-4,997365E-8	-4,997968E-8	-4,998253E-8	-4,997475E-8	-4,997581E-8	-4,998414E-8	-4,997969E-8	-4,997483E-8	-4,998068E-8	-4,998115E-8	-4,997427E-8	-4,997645E-8	-4,998272E-8	-4,997811E-8	-4,997350E-8	-4,997906E-8	-4,998041E-8	-4,997526E-8	-4,997693E-8	-4,998000E-8	-4,997695E-8	-4,997498E-8	-4,997843E-8	-4,997906E-8	-4,997409E-8	-4,997296E-8	-4,997636E-8	-4,997527E-8	-4,997256E-8	-4,997362E-8	-4,997183E-8	-4,996488E-8	-4,996263E-8	-4,996007E-8	-4,995069E-8	-4,994103E-8	-4,993370E-8	-4,992393E-8	-4,991257E-8	-4,990157E-8	-4,989088E-8	-4,987932E-8	-4,986841E-8	-4,986394E-8	-4,985841E-8	-4,985215E-8	-4,985952E-8	-4,986833E-8	-4,986593E-8	-4,988359E-8	-4,991357E-8	-4,991212E-8	-4,991564E-8	-4,994743E-8	-4,995549E-8	-4,994594E-8	-4,995910E-8	-4,996998E-8	-4,996111E-8	-4,996479E-8	-4,997842E-8	-4,997311E-8	-4,996572E-8	-4,997571E-8	-4,997949E-8	-4,997182E-8	-4,997667E-8	-4,998206E-8	-4,997465E-8	-4,997484E-8	-4,998320E-8	-4,998036E-8	-4,997551E-8	-4,998034E-8	-4,998238E-8	-4,997869E-8	-4,998394E-8	-4,998970E-8	-4,998505E-8	-4,998800E-8	-4,999879E-8	-4,999960E-8	-4,999717E-8	-5,000011E-8	-5,000109E-8	-4,999644E-8	-4,999479E-8	-4,999442E-8	-4,998816E-8	-4,998122E-8	-4,997946E-8	-4,997955E-8	-4,997529E-8	-4,997090E-8	-4,997302E-8	-4,997337E-8	-4,996894E-8	-4,997178E-8	-4,997806E-8	-4,997425E-8	-4,997046E-8	-4,997914E-8	-4,998272E-8	-4,997568E-8	-4,997815E-8	-4,998371E-8	-4,997765E-8	-4,997442E-8	-4,998059E-8	-4,997812E-8	-4,996985E-8	-4,997395E-8	-4,997900E-8	-4,997133E-8	-4,997148E-8	-4,997970E-8	-4,997465E-8	-4,997218E-8	-4,998792E-8
-4,997333E-8	-4,998045E-8	-4,997726E-8	-4,997118E-8	-4,997939E-8	-4,998311E-8	-4,997430E-8	-4,997450E-8	-4,998260E-8	-4,997833E-8	-4,997317E-8	-4,998259E-8	-4,998324E-8	-4,997272E-8	-4,997747E-8	-4,998543E-8	-4,997695E-8	-4,997286E-8	-4,998205E-8	-4,998085E-8	-4,997245E-8	-4,997844E-8	-4,998349E-8	-4,997371E-8	-4,997261E-8	-4,998234E-8	-4,997922E-8	-4,997352E-8	-4,997952E-8	-4,998051E-8	-4,997314E-8	-4,997596E-8	-4,998227E-8	-4,997547E-8	-4,997169E-8	-4,997898E-8	-4,997796E-8	-4,997137E-8	-4,997451E-8	-4,997545E-8	-4,996654E-8	-4,996380E-8	-4,996597E-8	-4,995712E-8	-4,994614E-8	-4,994055E-8	-4,993154E-8	-4,991992E-8	-4,990989E-8	-4,989946E-8	-4,988793E-8	-4,987515E-8	-4,986721E-8	-4,986148E-8	-4,985272E-8	-4,985419E-8	-4,986595E-8	-4,986700E-8	-4,987200E-8	-4,989917E-8	-4,991463E-8	-4,990999E-8	-4,992911E-8	-4,995497E-8	-4,995139E-8	-4,995026E-8	-4,996594E-8	-4,996816E-8	-4,996132E-8	-4,996982E-8	-4,997787E-8	-4,996922E-8	-4,996795E-8	-4,997967E-8	-4,997822E-8	-4,997138E-8	-4,997787E-8	-4,998083E-8	-4,997266E-8	-4,997572E-8	-4,998550E-8	-4,997937E-8	-4,997313E-8	-4,998378E-8	-4,998599E-8	-4,997758E-8	-4,998642E-8	-4,999766E-8	-4,998909E-8	-4,999125E-8	-5,000944E-8	-5,000524E-8	-4,999393E-8	-5,000204E-8	-5,000372E-8	-4,999080E-8	-4,998833E-8	-4,999038E-8	-4,997981E-8	-4,997162E-8	-4,997874E-8	-4,997795E-8	-4,996644E-8	-4,997035E-8	-4,997874E-8	-4,997003E-8	-4,996746E-8	-4,998034E-8	-4,997763E-8	-4,996727E-8	-4,997779E-8	-4,998725E-8	-4,997630E-8	-4,997543E-8	-4,998607E-8	-4,997949E-8	-4,997183E-8	-4,998143E-8	-4,998263E-8	-4,997099E-8	-4,997410E-8	-4,998450E-8	-4,997675E-8	-4,997170E-8	-4,998477E-8	-4,998395E-8	-4,997489E-8	-4,998835E-8
-4,997149E-8	-4,997491E-8	-4,998349E-8	-4,997561E-8	-4,997062E-8	-4,998080E-8	-4,998137E-8	-4,997117E-8	-4,997485E-8	-4,998417E-8	-4,997614E-8	-4,997289E-8	-4,998309E-8	-4,997979E-8	-4,997102E-8	-4,997854E-8	-4,998408E-8	-4,997522E-8	-4,997485E-8	-4,998249E-8	-4,997710E-8	-4,997231E-8	-4,998092E-8	-4,998060E-8	-4,997136E-8	-4,997658E-8	-4,998380E-8	-4,997527E-8	-4,997268E-8	-4,998200E-8	-4,997729E-8	-4,997024E-8	-4,997970E-8	-4,998231E-8	-4,997029E-8	-4,997154E-8	-4,998100E-8	-4,997380E-8	-4,996778E-8	-4,997622E-8	-4,997420E-8	-4,996358E-8	-4,996471E-8	-4,996499E-8	-4,995281E-8	-4,994377E-8	-4,993871E-8	-4,992895E-8	-4,991707E-8	-4,990682E-8	-4,989577E-8	-4,988172E-8	-4,987097E-8	-4,986612E-8	-4,985973E-8	-4,985296E-8	-4,985876E-8	-4,986740E-8	-4,986510E-8	-4,987710E-8	-4,990245E-8	-4,990580E-8	-4,991056E-8	-4,993897E-8	-4,995148E-8	-4,994709E-8	-4,995523E-8	-4,996514E-8	-4,996231E-8	-4,996367E-8	-4,997421E-8	-4,997380E-8	-4,996742E-8	-4,997381E-8	-4,997983E-8	-4,997357E-8	-4,997329E-8	-4,997969E-8	-4,997754E-8	-4,997387E-8	-4,998123E-8	-4,998375E-8	-4,997542E-8	-4,997671E-8	-4,998658E-8	-4,998425E-8	-4,998110E-8	-4,999124E-8	-4,999568E-8	-4,999006E-8	-4,999690E-8	-5,000775E-8	-5,000108E-8	-4,999483E-8	-4,999904E-8	-4,999619E-8	-4,998570E-8	-4,998284E-8	-4,998240E-8	-4,997427E-8	-4,997140E-8	-4,997846E-8	-4,997620E-8	-4,996841E-8	-4,997338E-8	-4,997708E-8	-4,997119E-8	-4,997314E-8	-4,998021E-8	-4,997612E-8	-4,997293E-8	-4,998197E-8	-4,998294E-8	-4,997588E-8	-4,997819E-8	-4,998121E-8	-4,997626E-8	-4,997660E-8	-4,998150E-8	-4,997827E-8	-4,997267E-8	-4,997992E-8	-4,998544E-8	-4,997973E-8	-4,998226E-8	-4,999009E-8	-4,998640E-8	-4,998563E-8
-4,997785E-8	-4,997603E-8	-4,997829E-8	-4,997796E-8	-4,997591E-8	-4,997739E-8	-4,998037E-8	-4,997954E-8	-4,997645E-8	-4,997857E-8	-4,998080E-8	-4,997803E-8	-4,997768E-8	-4,997974E-8	-4,997913E-8	-4,997715E-8	-4,997894E-8	-4,998062E-8	-4,997719E-8	-4,997530E-8	-4,997813E-8	-4,997866E-8	-4,997681E-8	-4,997760E-8	-4,997862E-8	-4,997635E-8	-4,997621E-8	-4,997921E-8	-4,997802E-8	-4,997610E-8	-4,997811E-8	-4,997895E-8	-4,997667E-8	-4,997721E-8	-4,997789E-8	-4,997470E-8	-4,997520E-8	-4,997803E-8	-4,997512E-8	-4,997322E-8	-4,997410E-8	-4,997064E-8	-4,996641E-8	-4,996517E-8	-4,996013E-8	-4,995121E-8	-4,994379E-8	-4,993598E-8	-4,992496E-8	-4,991398E-8	-4,990322E-8	-4,989049E-8	-4,987915E-8	-4,987098E-8	-4,986473E-8	-4,985886E-8	-4,985602E-8	-4,985995E-8	-4,986530E-8	-4,987077E-8	-4,988667E-8	-4,990309E-8	-4,991110E-8	-4,992692E-8	-4,994389E-8	-4,994942E-8	-4,995298E-8	-4,995964E-8	-4,996430E-8	-4,996622E-8	-4,997000E-8	-4,997186E-8	-4,997084E-8	-4,997247E-8	-4,997509E-8	-4,997544E-8	-4,997613E-8	-4,997733E-8	-4,997642E-8	-4,997667E-8	-4,997898E-8	-4,997991E-8	-4,997881E-8	-4,998001E-8	-4,998292E-8	-4,998430E-8	-4,998547E-8	-4,998883E-8	-4,999072E-8	-4,999289E-8	-4,999754E-8	-5,000065E-8	-5,000043E-8	-4,999843E-8	-4,999501E-8	-4,999072E-8	-4,998676E-8	-4,998279E-8	-4,997920E-8	-4,997730E-8	-4,997628E-8	-4,997551E-8	-4,997564E-8	-4,997478E-8	-4,997352E-8	-4,997339E-8	-4,997491E-8	-4,997613E-8	-4,997663E-8	-4,997689E-8	-4,997638E-8	-4,997811E-8	-4,998027E-8	-4,997941E-8	-4,997971E-8	-4,998023E-8	-4,997863E-8	-4,997899E-8	-4,998195E-8	-4,998090E-8	-4,997937E-8	-4,998435E-8	-4,998922E-8	-4,998866E-8	-4,999016E-8	-4,999296E-8	-4,999040E-8	-4,998979E-8
-4,997721E-8	-4,997392E-8	-4,997818E-8	-4,997813E-8	-4,997396E-8	-4,997706E-8	-4,998077E-8	-4,997709E-8	-4,997462E-8	-4,997818E-8	-4,997817E-8	-4,997613E-8	-4,997879E-8	-4,997964E-8	-4,997602E-8	-4,997690E-8	-4,997971E-8	-4,997800E-8	-4,997678E-8	-4,997840E-8	-4,997811E-8	-4,997676E-8	-4,997913E-8	-4,997954E-8	-4,997530E-8	-4,997623E-8	-4,997969E-8	-4,997820E-8	-4,997695E-8	-4,997922E-8	-4,997830E-8	-4,997504E-8	-4,997694E-8	-4,997904E-8	-4,997570E-8	-4,997427E-8	-4,997597E-8	-4,997665E-8	-4,997415E-8	-4,997282E-8	-4,997354E-8	-4,997185E-8	-4,996852E-8	-4,996743E-8	-4,996440E-8	-4,995721E-8	-4,994879E-8	-4,994109E-8	-4,993256E-8	-4,992132E-8	-4,991139E-8	-4,989983E-8	-4,988788E-8	-4,987797E-8	-4,986935E-8	-4,986263E-8	-4,985719E-8	-4,985589E-8	-4,986072E-8	-4,986583E-8	-4,987339E-8	-4,988923E-8	-4,990257E-8	-4,991295E-8	-4,993128E-8	-4,994504E-8	-4,994828E-8	-4,995464E-8	-4,996187E-8	-4,996352E-8	-4,996597E-8	-4,997161E-8	-4,997092E-8	-4,996964E-8	-4,997602E-8	-4,997767E-8	-4,997364E-8	-4,997609E-8	-4,997911E-8	-4,997597E-8	-4,997592E-8	-4,998227E-8	-4,998227E-8	-4,997674E-8	-4,998053E-8	-4,998653E-8	-4,998339E-8	-4,998311E-8	-4,998998E-8	-4,999194E-8	-4,998951E-8	-4,999450E-8	-4,999869E-8	-4,999274E-8	-4,998931E-8	-4,999044E-8	-4,998619E-8	-4,998159E-8	-4,998114E-8	-4,997968E-8	-4,997602E-8	-4,997667E-8	-4,997893E-8	-4,997749E-8	-4,997619E-8	-4,997631E-8	-4,997617E-8	-4,997661E-8	-4,997717E-8	-4,997700E-8	-4,997639E-8	-4,997739E-8	-4,997970E-8	-4,997989E-8	-4,997981E-8	-4,998014E-8	-4,997842E-8	-4,997835E-8	-4,998196E-8	-4,998511E-8	-4,998450E-8	-4,998634E-8	-4,999279E-8	-4,999453E-8	-4,999363E-8	-4,999549E-8	-4,999373E-8	-4,999042E-8
-4,997950E-8	-4,997833E-8	-4,997632E-8	-4,997846E-8	-4,997884E-8	-4,997675E-8	-4,997842E-8	-4,998040E-8	-4,997714E-8	-4,997643E-8	-4,997990E-8	-4,997929E-8	-4,997828E-8	-4,997932E-8	-4,997774E-8	-4,997580E-8	-4,997797E-8	-4,998010E-8	-4,997746E-8	-4,997658E-8	-4,997875E-8	-4,997761E-8	-4,997575E-8	-4,997854E-8	-4,997918E-8	-4,997487E-8	-4,997689E-8	-4,998155E-8	-4,997773E-8	-4,997506E-8	-4,997894E-8	-4,997837E-8	-4,997514E-8	-4,997823E-8	-4,998008E-8	-4,997464E-8	-4,997411E-8	-4,997696E-8	-4,997566E-8	-4,997329E-8	-4,997404E-8	-4,997391E-8	-4,997083E-8	-4,996928E-8	-4,996614E-8	-4,996046E-8	-4,995460E-8	-4,994751E-8	-4,993946E-8	-4,992962E-8	-4,991957E-8	-4,990813E-8	-4,989590E-8	-4,988590E-8	-4,987540E-8	-4,986589E-8	-4,985994E-8	-4,985722E-8	-4,985637E-8	-4,985957E-8	-4,986990E-8	-4,988139E-8	-4,989027E-8	-4,990621E-8	-4,992495E-8	-4,993671E-8	-4,994343E-8	-4,994954E-8	-4,995731E-8	-4,996183E-8	-4,996291E-8	-4,996744E-8	-4,997192E-8	-4,997032E-8	-4,997008E-8	-4,997562E-8	-4,997626E-8	-4,997230E-8	-4,997572E-8	-4,998010E-8	-4,997773E-8	-4,997717E-8	-4,998210E-8	-4,998142E-8	-4,997777E-8	-4,998257E-8	-4,998663E-8	-4,998407E-8	-4,998489E-8	-4,998879E-8	-4,998804E-8	-4,998721E-8	-4,999111E-8	-4,998977E-8	-4,998548E-8	-4,998685E-8	-4,998536E-8	-4,997975E-8	-4,997946E-8	-4,998059E-8	-4,997524E-8	-4,997563E-8	-4,998232E-8	-4,997813E-8	-4,997344E-8	-4,997839E-8	-4,997792E-8	-4,997237E-8	-4,997527E-8	-4,998078E-8	-4,997521E-8	-4,997285E-8	-4,998142E-8	-4,998099E-8	-4,997546E-8	-4,997898E-8	-4,998255E-8	-4,997963E-8	-4,998015E-8	-4,998718E-8	-4,998794E-8	-4,998543E-8	-4,999097E-8	-4,999598E-8	-4,999326E-8	-4,999215E-8	-4,999209E-8	-4,998785E-8
-4,997766E-8	-4,998002E-8	-4,997572E-8	-4,997580E-8	-4,997816E-8	-4,997612E-8	-4,997591E-8	-4,998039E-8	-4,997927E-8	-4,997501E-8	-4,997810E-8	-4,998076E-8	-4,997755E-8	-4,997807E-8	-4,998043E-8	-4,997793E-8	-4,997733E-8	-4,998049E-8	-4,998072E-8	-4,997683E-8	-4,997669E-8	-4,997938E-8	-4,997866E-8	-4,997717E-8	-4,997880E-8	-4,997901E-8	-4,997500E-8	-4,997588E-8	-4,998006E-8	-4,997766E-8	-4,997412E-8	-4,997742E-8	-4,997894E-8	-4,997571E-8	-4,997595E-8	-4,997839E-8	-4,997487E-8	-4,997295E-8	-4,997752E-8	-4,997780E-8	-4,997350E-8	-4,997345E-8	-4,997447E-8	-4,997133E-8	-4,996777E-8	-4,996654E-8	-4,996090E-8	-4,995191E-8	-4,994585E-8	-4,993780E-8	-4,992617E-8	-4,991525E-8	-4,990497E-8	-4,989360E-8	-4,988209E-8	-4,987209E-8	-4,986396E-8	-4,985560E-8	-4,985458E-8	-4,985997E-8	-4,986142E-8	-4,986929E-8	-4,988740E-8	-4,989635E-8	-4,990603E-8	-4,992970E-8	-4,994330E-8	-4,994376E-8	-4,995173E-8	-4,996346E-8	-4,996424E-8	-4,996505E-8	-4,997137E-8	-4,997241E-8	-4,996969E-8	-4,997327E-8	-4,997822E-8	-4,997636E-8	-4,997462E-8	-4,997725E-8	-4,997857E-8	-4,997759E-8	-4,997886E-8	-4,998053E-8	-4,998030E-8	-4,998023E-8	-4,998279E-8	-4,998472E-8	-4,998338E-8	-4,998257E-8	-4,998471E-8	-4,998626E-8	-4,998506E-8	-4,998515E-8	-4,998578E-8	-4,998186E-8	-4,998051E-8	-4,998294E-8	-4,998114E-8	-4,997831E-8	-4,998000E-8	-4,998106E-8	-4,997883E-8	-4,997884E-8	-4,998009E-8	-4,997624E-8	-4,997452E-8	-4,997837E-8	-4,997768E-8	-4,997489E-8	-4,997717E-8	-4,997763E-8	-4,997523E-8	-4,997826E-8	-4,998258E-8	-4,997907E-8	-4,997758E-8	-4,998316E-8	-4,998513E-8	-4,998271E-8	-4,998755E-8	-4,999283E-8	-4,998948E-8	-4,999072E-8	-4,999616E-8	-4,999200E-8	-4,998500E-8	-4,998522E-8
-4,997646E-8	-4,997835E-8	-4,997846E-8	-4,997782E-8	-4,997761E-8	-4,997758E-8	-4,997823E-8	-4,997944E-8	-4,997889E-8	-4,997629E-8	-4,997636E-8	-4,997829E-8	-4,997830E-8	-4,997830E-8	-4,997876E-8	-4,997686E-8	-4,997593E-8	-4,997784E-8	-4,997866E-8	-4,997735E-8	-4,997693E-8	-4,997726E-8	-4,997765E-8	-4,997889E-8	-4,997822E-8	-4,997662E-8	-4,997726E-8	-4,997745E-8	-4,997777E-8	-4,997963E-8	-4,997952E-8	-4,997552E-8	-4,997557E-8	-4,997927E-8	-4,997720E-8	-4,997551E-8	-4,997716E-8	-4,997571E-8	-4,997403E-8	-4,997564E-8	-4,997606E-8	-4,997212E-8	-4,997068E-8	-4,997294E-8	-4,997101E-8	-4,996694E-8	-4,996475E-8	-4,995815E-8	-4,995043E-8	-4,994366E-8	-4,993504E-8	-4,992373E-8	-4,991280E-8	-4,990214E-8	-4,988948E-8	-4,987790E-8	-4,986963E-8	-4,986207E-8	-4,985580E-8	-4,985841E-8	-4,986358E-8	-4,986375E-8	-4,987283E-8	-4,988970E-8	-4,989718E-8	-4,990849E-8	-4,993244E-8	-4,994358E-8	-4,994319E-8	-4,995286E-8	-4,996224E-8	-4,996164E-8	-4,996428E-8	-4,997034E-8	-4,997033E-8	-4,996977E-8	-4,997474E-8	-4,997647E-8	-4,997350E-8	-4,997473E-8	-4,997793E-8	-4,997783E-8	-4,997910E-8	-4,998169E-8	-4,998043E-8	-4,997898E-8	-4,998236E-8	-4,998361E-8	-4,998136E-8	-4,998216E-8	-4,998352E-8	-4,998174E-8	-4,998146E-8	-4,998276E-8	-4,998151E-8	-4,997893E-8	-4,997973E-8	-4,998168E-8	-4,998068E-8	-4,997928E-8	-4,997948E-8	-4,997927E-8	-4,997855E-8	-4,997825E-8	-4,997920E-8	-4,997825E-8	-4,997487E-8	-4,997611E-8	-4,997803E-8	-4,997548E-8	-4,997468E-8	-4,997699E-8	-4,997752E-8	-4,997769E-8	-4,998024E-8	-4,998152E-8	-4,997882E-8	-4,997958E-8	-4,998393E-8	-4,998509E-8	-4,998552E-8	-4,998853E-8	-4,998940E-8	-4,998818E-8	-4,998911E-8	-4,998870E-8	-4,998419E-8	-4,998097E-8
-4,997501E-8	-4,997538E-8	-4,998064E-8	-4,997980E-8	-4,997498E-8	-4,997697E-8	-4,998021E-8	-4,997786E-8	-4,997657E-8	-4,998037E-8	-4,997942E-8	-4,997565E-8	-4,997961E-8	-4,998264E-8	-4,997736E-8	-4,997572E-8	-4,998007E-8	-4,997974E-8	-4,997725E-8	-4,998014E-8	-4,998059E-8	-4,997527E-8	-4,997634E-8	-4,998120E-8	-4,997860E-8	-4,997527E-8	-4,997924E-8	-4,997933E-8	-4,997507E-8	-4,997828E-8	-4,998088E-8	-4,997489E-8	-4,997388E-8	-4,998093E-8	-4,997909E-8	-4,997343E-8	-4,997868E-8	-4,997869E-8	-4,997129E-8	-4,997498E-8	-4,998103E-8	-4,997421E-8	-4,996942E-8	-4,997699E-8	-4,997509E-8	-4,996562E-8	-4,996699E-8	-4,996588E-8	-4,995459E-8	-4,994732E-8	-4,994297E-8	-4,993128E-8	-4,991819E-8	-4,990886E-8	-4,989841E-8	-4,988540E-8	-4,987554E-8	-4,986986E-8	-4,986187E-8	-4,985496E-8	-4,985964E-8	-4,986483E-8	-4,986290E-8	-4,987530E-8	-4,989630E-8	-4,990413E-8	-4,991506E-8	-4,993871E-8	-4,994705E-8	-4,994567E-8	-4,995703E-8	-4,996545E-8	-4,996309E-8	-4,996654E-8	-4,997232E-8	-4,997043E-8	-4,996947E-8	-4,997505E-8	-4,997660E-8	-4,997307E-8	-4,997575E-8	-4,997960E-8	-4,997723E-8	-4,997640E-8	-4,998055E-8	-4,998089E-8	-4,997761E-8	-4,998104E-8	-4,998484E-8	-4,998071E-8	-4,997850E-8	-4,998193E-8	-4,998195E-8	-4,997733E-8	-4,997966E-8	-4,998353E-8	-4,997877E-8	-4,997746E-8	-4,998248E-8	-4,998153E-8	-4,997654E-8	-4,997861E-8	-4,998245E-8	-4,997836E-8	-4,997580E-8	-4,997953E-8	-4,997663E-8	-4,997185E-8	-4,997569E-8	-4,997811E-8	-4,997422E-8	-4,997480E-8	-4,997925E-8	-4,997776E-8	-4,997659E-8	-4,998165E-8	-4,998219E-8	-4,997904E-8	-4,998311E-8	-4,998811E-8	-4,998484E-8	-4,998461E-8	-4,998883E-8	-4,998660E-8	-4,998348E-8	-4,998613E-8	-4,998588E-8	-4,997904E-8
-4,997766E-8	-4,997758E-8	-4,997790E-8	-4,997964E-8	-4,997796E-8	-4,997491E-8	-4,997666E-8	-4,997956E-8	-4,997823E-8	-4,997702E-8	-4,997904E-8	-4,997771E-8	-4,997586E-8	-4,997848E-8	-4,997979E-8	-4,997656E-8	-4,997680E-8	-4,997976E-8	-4,997928E-8	-4,997753E-8	-4,997883E-8	-4,997878E-8	-4,997675E-8	-4,997850E-8	-4,998077E-8	-4,997911E-8	-4,997744E-8	-4,997797E-8	-4,997829E-8	-4,997773E-8	-4,997845E-8	-4,997914E-8	-4,997665E-8	-4,997657E-8	-4,997857E-8	-4,997698E-8	-4,997601E-8	-4,997600E-8	-4,997518E-8	-4,997510E-8	-4,997580E-8	-4,997631E-8	-4,997322E-8	-4,997166E-8	-4,997335E-8	-4,997249E-8	-4,996904E-8	-4,996593E-8	-4,996135E-8	-4,995458E-8	-4,994610E-8	-4,993725E-8	-4,992713E-8	-4,991615E-8	-4,990640E-8	-4,989533E-8	-4,988470E-8	-4,987453E-8	-4,986604E-8	-4,986013E-8	-4,985557E-8	-4,985651E-8	-4,986332E-8	-4,986878E-8	-4,987497E-8	-4,989299E-8	-4,991136E-8	-4,992100E-8	-4,993394E-8	-4,994709E-8	-4,995175E-8	-4,995658E-8	-4,996401E-8	-4,996616E-8	-4,996597E-8	-4,996998E-8	-4,997234E-8	-4,997212E-8	-4,997566E-8	-4,997778E-8	-4,997462E-8	-4,997534E-8	-4,998050E-8	-4,997919E-8	-4,997677E-8	-4,998129E-8	-4,998160E-8	-4,997786E-8	-4,998039E-8	-4,998335E-8	-4,997810E-8	-4,997604E-8	-4,998177E-8	-4,998109E-8	-4,997632E-8	-4,997963E-8	-4,998160E-8	-4,997778E-8	-4,997894E-8	-4,998318E-8	-4,998185E-8	-4,997837E-8	-4,998020E-8	-4,998157E-8	-4,997857E-8	-4,997725E-8	-4,997756E-8	-4,997631E-8	-4,997604E-8	-4,997739E-8	-4,997717E-8	-4,997687E-8	-4,997701E-8	-4,997775E-8	-4,997853E-8	-4,998058E-8	-4,998183E-8	-4,998046E-8	-4,998159E-8	-4,998399E-8	-4,998360E-8	-4,998339E-8	-4,998457E-8	-4,998427E-8	-4,998338E-8	-4,998331E-8	-4,998302E-8	-4,998019E-8
-4,997812E-8	-4,997887E-8	-4,997571E-8	-4,997784E-8	-4,998055E-8	-4,997692E-8	-4,997511E-8	-4,998013E-8	-4,998070E-8	-4,997671E-8	-4,997814E-8	-4,997936E-8	-4,997700E-8	-4,997796E-8	-4,998069E-8	-4,997885E-8	-4,997637E-8	-4,997767E-8	-4,997798E-8	-4,997752E-8	-4,997868E-8	-4,997794E-8	-4,997604E-8	-4,997791E-8	-4,997962E-8	-4,997720E-8	-4,997689E-8	-4,997802E-8	-4,997725E-8	-4,997706E-8	-4,997936E-8	-4,997965E-8	-4,997553E-8	-4,997555E-8	-4,997937E-8	-4,997808E-8	-4,997601E-8	-4,997774E-8	-4,997727E-8	-4,997493E-8	-4,997543E-8	-4,997697E-8	-4,997480E-8	-4,997202E-8	-4,997406E-8	-4,997440E-8	-4,997115E-8	-4,996773E-8	-4,996414E-8	-4,995872E-8	-4,995211E-8	-4,994436E-8	-4,993567E-8	-4,992540E-8	-4,991468E-8	-4,990413E-8	-4,989258E-8	-4,988166E-8	-4,987163E-8	-4,986323E-8	-4,985781E-8	-4,985746E-8	-4,985945E-8	-4,986272E-8	-4,987215E-8	-4,988683E-8	-4,989936E-8	-4,991464E-8	-4,993232E-8	-4,994027E-8	-4,994443E-8	-4,995417E-8	-4,996185E-8	-4,996267E-8	-4,996346E-8	-4,996912E-8	-4,997121E-8	-4,997008E-8	-4,997243E-8	-4,997571E-8	-4,997337E-8	-4,997201E-8	-4,997754E-8	-4,997899E-8	-4,997555E-8	-4,997711E-8	-4,997946E-8	-4,997788E-8	-4,997858E-8	-4,998086E-8	-4,998009E-8	-4,997821E-8	-4,997971E-8	-4,998070E-8	-4,997944E-8	-4,997989E-8	-4,997997E-8	-4,997961E-8	-4,998164E-8	-4,998266E-8	-4,998043E-8	-4,997910E-8	-4,997926E-8	-4,997858E-8	-4,997747E-8	-4,997803E-8	-4,997750E-8	-4,997387E-8	-4,997429E-8	-4,997723E-8	-4,997568E-8	-4,997396E-8	-4,997629E-8	-4,997821E-8	-4,997822E-8	-4,997931E-8	-4,998171E-8	-4,998077E-8	-4,997906E-8	-4,998188E-8	-4,998450E-8	-4,998347E-8	-4,998174E-8	-4,998277E-8	-4,998327E-8	-4,998086E-8	-4,998063E-8	-4,998093E-8
-4,997836E-8	-4,997717E-8	-4,997696E-8	-4,997950E-8	-4,997935E-8	-4,997750E-8	-4,997720E-8	-4,997741E-8	-4,997775E-8	-4,997843E-8	-4,997830E-8	-4,997770E-8	-4,997751E-8	-4,997791E-8	-4,997844E-8	-4,997851E-8	-4,997729E-8	-4,997669E-8	-4,997829E-8	-4,997927E-8	-4,997918E-8	-4,997955E-8	-4,997775E-8	-4,997682E-8	-4,997966E-8	-4,998001E-8	-4,997865E-8	-4,997854E-8	-4,997881E-8	-4,997887E-8	-4,997840E-8	-4,997915E-8	-4,997836E-8	-4,997587E-8	-4,997692E-8	-4,997947E-8	-4,997825E-8	-4,997571E-8	-4,997568E-8	-4,997593E-8	-4,997489E-8	-4,997620E-8	-4,997744E-8	-4,997384E-8	-4,997271E-8	-4,997472E-8	-4,997328E-8	-4,997034E-8	-4,996748E-8	-4,996315E-8	-4,995729E-8	-4,995067E-8	-4,994195E-8	-4,993167E-8	-4,992143E-8	-4,991114E-8	-4,990018E-8	-4,988904E-8	-4,987797E-8	-4,986789E-8	-4,986027E-8	-4,985712E-8	-4,985736E-8	-4,986010E-8	-4,986633E-8	-4,987657E-8	-4,988880E-8	-4,990321E-8	-4,992071E-8	-4,993254E-8	-4,993896E-8	-4,994925E-8	-4,995841E-8	-4,996186E-8	-4,996506E-8	-4,996794E-8	-4,996860E-8	-4,997061E-8	-4,997374E-8	-4,997438E-8	-4,997434E-8	-4,997466E-8	-4,997504E-8	-4,997658E-8	-4,997741E-8	-4,997702E-8	-4,997655E-8	-4,997730E-8	-4,997862E-8	-4,997985E-8	-4,998032E-8	-4,997817E-8	-4,997758E-8	-4,997995E-8	-4,998047E-8	-4,998071E-8	-4,998152E-8	-4,998043E-8	-4,998076E-8	-4,998254E-8	-4,998268E-8	-4,998075E-8	-4,997923E-8	-4,997947E-8	-4,997987E-8	-4,997893E-8	-4,997741E-8	-4,997600E-8	-4,997464E-8	-4,997519E-8	-4,997774E-8	-4,997754E-8	-4,997493E-8	-4,997727E-8	-4,997934E-8	-4,997760E-8	-4,997951E-8	-4,998171E-8	-4,997862E-8	-4,997944E-8	-4,998387E-8	-4,998271E-8	-4,998052E-8	-4,998210E-8	-4,998212E-8	-4,998061E-8	-4,998239E-8	-4,998304E-8
-4,997820E-8	-4,997996E-8	-4,997644E-8	-4,997665E-8	-4,998011E-8	-4,997881E-8	-4,997570E-8	-4,997795E-8	-4,998025E-8	-4,997844E-8	-4,997762E-8	-4,997938E-8	-4,997872E-8	-4,997634E-8	-4,997737E-8	-4,997923E-8	-4,997853E-8	-4,997635E-8	-4,997739E-8	-4,997870E-8	-4,997592E-8	-4,997664E-8	-4,997919E-8	-4,997646E-8	-4,997625E-8	-4,998009E-8	-4,998001E-8	-4,997676E-8	-4,997776E-8	-4,997917E-8	-4,997716E-8	-4,997849E-8	-4,998038E-8	-4,997682E-8	-4,997649E-8	-4,997872E-8	-4,997739E-8	-4,997574E-8	-4,997663E-8	-4,997681E-8	-4,997477E-8	-4,997501E-8	-4,997727E-8	-4,997425E-8	-4,997067E-8	-4,997392E-8	-4,997478E-8	-4,996986E-8	-4,996881E-8	-4,996841E-8	-4,996099E-8	-4,995361E-8	-4,994910E-8	-4,993997E-8	-4,992878E-8	-4,991922E-8	-4,990887E-8	-4,989702E-8	-4,988501E-8	-4,987488E-8	-4,986574E-8	-4,985940E-8	-4,985904E-8	-4,986015E-8	-4,986191E-8	-4,986819E-8	-4,987813E-8	-4,989011E-8	-4,990575E-8	-4,992222E-8	-4,993275E-8	-4,994062E-8	-4,995026E-8	-4,995767E-8	-4,996141E-8	-4,996380E-8	-4,996591E-8	-4,996874E-8	-4,997154E-8	-4,997379E-8	-4,997454E-8	-4,997305E-8	-4,997245E-8	-4,997528E-8	-4,997794E-8	-4,997672E-8	-4,997625E-8	-4,997828E-8	-4,997845E-8	-4,997701E-8	-4,998019E-8	-4,998100E-8	-4,997543E-8	-4,997759E-8	-4,998336E-8	-4,998035E-8	-4,997795E-8	-4,998143E-8	-4,998024E-8	-4,997797E-8	-4,998177E-8	-4,998340E-8	-4,997818E-8	-4,997781E-8	-4,997983E-8	-4,997742E-8	-4,997652E-8	-4,997767E-8	-4,997599E-8	-4,997425E-8	-4,997695E-8	-4,997856E-8	-4,997584E-8	-4,997596E-8	-4,997845E-8	-4,997813E-8	-4,997837E-8	-4,998145E-8	-4,998126E-8	-4,997685E-8	-4,997895E-8	-4,998351E-8	-4,998025E-8	-4,997892E-8	-4,998288E-8	-4,998157E-8	-4,997841E-8	-4,998169E-8
-4,997824E-8	-4,997862E-8	-4,997757E-8	-4,997804E-8	-4,997876E-8	-4,997872E-8	-4,997817E-8	-4,997785E-8	-4,997833E-8	-4,997872E-8	-4,997883E-8	-4,997848E-8	-4,997763E-8	-4,997782E-8	-4,997948E-8	-4,997942E-8	-4,997870E-8	-4,997860E-8	-4,997786E-8	-4,997830E-8	-4,997951E-8	-4,997927E-8	-4,997855E-8	-4,997873E-8	-4,997902E-8	-4,997911E-8	-4,997955E-8	-4,997927E-8	-4,997781E-8	-4,997942E-8	-4,998002E-8	-4,997806E-8	-4,997976E-8	-4,997911E-8	-4,997626E-8	-4,997812E-8	-4,998004E-8	-4,997684E-8	-4,997618E-8	-4,997894E-8	-4,997659E-8	-4,997343E-8	-4,997707E-8	-4,997732E-8	-4,997304E-8	-4,997421E-8	-4,997657E-8	-4,997312E-8	-4,996989E-8	-4,996996E-8	-4,996565E-8	-4,995827E-8	-4,995388E-8	-4,994638E-8	-4,993592E-8	-4,992598E-8	-4,991533E-8	-4,990449E-8	-4,989304E-8	-4,988287E-8	-4,987376E-8	-4,986474E-8	-4,986083E-8	-4,985987E-8	-4,985699E-8	-4,986106E-8	-4,987319E-8	-4,988133E-8	-4,989316E-8	-4,991611E-8	-4,992878E-8	-4,993209E-8	-4,994626E-8	-4,995826E-8	-4,995782E-8	-4,996091E-8	-4,996825E-8	-4,996899E-8	-4,996827E-8	-4,997177E-8	-4,997395E-8	-4,997198E-8	-4,997205E-8	-4,997556E-8	-4,997675E-8	-4,997609E-8	-4,997626E-8	-4,997656E-8	-4,997743E-8	-4,997827E-8	-4,997862E-8	-4,998031E-8	-4,998001E-8	-4,997734E-8	-4,997895E-8	-4,998191E-8	-4,998001E-8	-4,997830E-8	-4,998150E-8	-4,998222E-8	-4,997970E-8	-4,998157E-8	-4,998184E-8	-4,997668E-8	-4,997676E-8	-4,997962E-8	-4,997821E-8	-4,997666E-8	-4,997708E-8	-4,997507E-8	-4,997399E-8	-4,997755E-8	-4,997741E-8	-4,997514E-8	-4,997722E-8	-4,997898E-8	-4,997753E-8	-4,997884E-8	-4,998097E-8	-4,997766E-8	-4,997632E-8	-4,998219E-8	-4,998324E-8	-4,997899E-8	-4,998064E-8	-4,998272E-8	-4,997921E-8	-4,997887E-8
-4,998007E-8	-4,997393E-8	-4,997607E-8	-4,998119E-8	-4,997824E-8	-4,997632E-8	-4,998064E-8	-4,997758E-8	-4,997323E-8	-4,997880E-8	-4,998106E-8	-4,997647E-8	-4,997631E-8	-4,997917E-8	-4,997817E-8	-4,997779E-8	-4,997937E-8	-4,997770E-8	-4,997589E-8	-4,997840E-8	-4,997968E-8	-4,997862E-8	-4,997872E-8	-4,997742E-8	-4,997649E-8	-4,997960E-8	-4,998050E-8	-4,997831E-8	-4,997905E-8	-4,997986E-8	-4,997811E-8	-4,997829E-8	-4,998039E-8	-4,997825E-8	-4,997578E-8	-4,997842E-8	-4,997946E-8	-4,997698E-8	-4,997665E-8	-4,997671E-8	-4,997506E-8	-4,997566E-8	-4,997792E-8	-4,997612E-8	-4,997441E-8	-4,997557E-8	-4,997383E-8	-4,997264E-8	-4,997402E-8	-4,997107E-8	-4,996616E-8	-4,996451E-8	-4,995994E-8	-4,995047E-8	-4,994189E-8	-4,993393E-8	-4,992306E-8	-4,991247E-8	-4,990313E-8	-4,989183E-8	-4,988047E-8	-4,987073E-8	-4,986417E-8	-4,985802E-8	-4,985548E-8	-4,985971E-8	-4,986388E-8	-4,987011E-8	-4,988738E-8	-4,990329E-8	-4,991240E-8	-4,992772E-8	-4,994190E-8	-4,994803E-8	-4,995602E-8	-4,996271E-8	-4,996306E-8	-4,996441E-8	-4,997053E-8	-4,997102E-8	-4,996999E-8	-4,997447E-8	-4,997497E-8	-4,997230E-8	-4,997552E-8	-4,997780E-8	-4,997512E-8	-4,997507E-8	-4,997838E-8	-4,997833E-8	-4,997738E-8	-4,997979E-8	-4,997846E-8	-4,997658E-8	-4,997874E-8	-4,998009E-8	-4,997977E-8	-4,998009E-8	-4,997990E-8	-4,998008E-8	-4,998107E-8	-4,998077E-8	-4,997928E-8	-4,997965E-8	-4,997996E-8	-4,997842E-8	-4,997893E-8	-4,997962E-8	-4,997628E-8	-4,997520E-8	-4,997778E-8	-4,997793E-8	-4,997623E-8	-4,997771E-8	-4,997837E-8	-4,997604E-8	-4,997722E-8	-4,997970E-8	-4,997811E-8	-4,997752E-8	-4,997997E-8	-4,997962E-8	-4,997857E-8	-4,998090E-8	-4,998140E-8	-4,997816E-8	-4,997971E-8	-4,998280E-8
-4,997861E-8	-4,998114E-8	-4,997569E-8	-4,997511E-8	-4,998202E-8	-4,997874E-8	-4,997373E-8	-4,997956E-8	-4,997983E-8	-4,997375E-8	-4,997830E-8	-4,998444E-8	-4,997729E-8	-4,997304E-8	-4,998206E-8	-4,998084E-8	-4,997393E-8	-4,997979E-8	-4,998234E-8	-4,997415E-8	-4,997537E-8	-4,998299E-8	-4,997790E-8	-4,997349E-8	-4,997971E-8	-4,998030E-8	-4,997641E-8	-4,998005E-8	-4,998074E-8	-4,997591E-8	-4,997734E-8	-4,998116E-8	-4,997871E-8	-4,997844E-8	-4,998016E-8	-4,997716E-8	-4,997660E-8	-4,997955E-8	-4,997869E-8	-4,997499E-8	-4,997663E-8	-4,997833E-8	-4,997555E-8	-4,997582E-8	-4,997619E-8	-4,997337E-8	-4,997267E-8	-4,997456E-8	-4,997429E-8	-4,997133E-8	-4,996921E-8	-4,996514E-8	-4,996129E-8	-4,995661E-8	-4,994813E-8	-4,993981E-8	-4,993152E-8	-4,992101E-8	-4,990994E-8	-4,989931E-8	-4,988813E-8	-4,987636E-8	-4,986719E-8	-4,986269E-8	-4,985551E-8	-4,985402E-8	-4,986387E-8	-4,986686E-8	-4,986989E-8	-4,989436E-8	-4,991368E-8	-4,991140E-8	-4,992687E-8	-4,995028E-8	-4,994904E-8	-4,995088E-8	-4,996507E-8	-4,996420E-8	-4,995983E-8	-4,997132E-8	-4,997500E-8	-4,996657E-8	-4,997077E-8	-4,997717E-8	-4,997108E-8	-4,997212E-8	-4,998174E-8	-4,997676E-8	-4,997007E-8	-4,998056E-8	-4,998186E-8	-4,997253E-8	-4,997802E-8	-4,998311E-8	-4,997521E-8	-4,997553E-8	-4,998501E-8	-4,998036E-8	-4,997310E-8	-4,998095E-8	-4,998346E-8	-4,997703E-8	-4,997936E-8	-4,998255E-8	-4,997728E-8	-4,997594E-8	-4,998073E-8	-4,997918E-8	-4,997536E-8	-4,997700E-8	-4,997723E-8	-4,997608E-8	-4,997709E-8	-4,997684E-8	-4,997534E-8	-4,997568E-8	-4,997744E-8	-4,997735E-8	-4,997857E-8	-4,997926E-8	-4,997593E-8	-4,997754E-8	-4,998097E-8	-4,997908E-8	-4,997921E-8	-4,998097E-8	-4,997925E-8	-4,997912E-8
-4,997963E-8	-4,997938E-8	-4,997767E-8	-4,997667E-8	-4,997753E-8	-4,997858E-8	-4,997818E-8	-4,997661E-8	-4,997684E-8	-4,997862E-8	-4,997803E-8	-4,997722E-8	-4,998002E-8	-4,997825E-8	-4,997469E-8	-4,997999E-8	-4,998293E-8	-4,997693E-8	-4,997613E-8	-4,998069E-8	-4,997866E-8	-4,997602E-8	-4,998164E-8	-4,998160E-8	-4,997501E-8	-4,997787E-8	-4,998262E-8	-4,997937E-8	-4,997732E-8	-4,998018E-8	-4,997930E-8	-4,997774E-8	-4,998102E-8	-4,998081E-8	-4,997618E-8	-4,997676E-8	-4,997896E-8	-4,997821E-8	-4,997782E-8	-4,997879E-8	-4,997575E-8	-4,997433E-8	-4,997825E-8	-4,997742E-8	-4,997392E-8	-4,997622E-8	-4,997606E-8	-4,997310E-8	-4,997502E-8	-4,997544E-8	-4,996950E-8	-4,996638E-8	-4,996650E-8	-4,996066E-8	-4,995304E-8	-4,994728E-8	-4,993771E-8	-4,992656E-8	-4,991757E-8	-4,990713E-8	-4,989536E-8	-4,988393E-8	-4,987318E-8	-4,986471E-8	-4,985868E-8	-4,985814E-8	-4,985845E-8	-4,985902E-8	-4,987070E-8	-4,988606E-8	-4,989465E-8	-4,990998E-8	-4,992572E-8	-4,993254E-8	-4,994430E-8	-4,995748E-8	-4,995944E-8	-4,995934E-8	-4,996604E-8	-4,996897E-8	-4,996826E-8	-4,997289E-8	-4,997375E-8	-4,997037E-8	-4,997491E-8	-4,997855E-8	-4,997473E-8	-4,997566E-8	-4,997874E-8	-4,997547E-8	-4,997577E-8	-4,998098E-8	-4,997933E-8	-4,997573E-8	-4,997879E-8	-4,998028E-8	-4,997776E-8	-4,997965E-8	-4,998172E-8	-4,997898E-8	-4,997939E-8	-4,998242E-8	-4,998061E-8	-4,997830E-8	-4,997948E-8	-4,997911E-8	-4,997829E-8	-4,998012E-8	-4,997966E-8	-4,997631E-8	-4,997615E-8	-4,997748E-8	-4,997582E-8	-4,997555E-8	-4,997767E-8	-4,997556E-8	-4,997439E-8	-4,997885E-8	-4,997871E-8	-4,997488E-8	-4,997767E-8	-4,997945E-8	-4,997756E-8	-4,997990E-8	-4,998253E-8	-4,997885E-8	-4,997759E-8	-4,998206E-8
-4,997650E-8	-4,997862E-8	-4,997878E-8	-4,997447E-8	-4,997682E-8	-4,998065E-8	-4,997671E-8	-4,997625E-8	-4,998002E-8	-4,997754E-8	-4,997599E-8	-4,998097E-8	-4,998145E-8	-4,997689E-8	-4,997792E-8	-4,998085E-8	-4,997876E-8	-4,997798E-8	-4,997917E-8	-4,997760E-8	-4,997734E-8	-4,997908E-8	-4,997937E-8	-4,997833E-8	-4,997745E-8	-4,997750E-8	-4,997851E-8	-4,998026E-8	-4,998016E-8	-4,997782E-8	-4,997820E-8	-4,997970E-8	-4,997859E-8	-4,997808E-8	-4,997965E-8	-4,997861E-8	-4,997569E-8	-4,997887E-8	-4,998102E-8	-4,997577E-8	-4,997534E-8	-4,997821E-8	-4,997678E-8	-4,997592E-8	-4,997813E-8	-4,997617E-8	-4,997280E-8	-4,997427E-8	-4,997476E-8	-4,997280E-8	-4,997276E-8	-4,997016E-8	-4,996586E-8	-4,996481E-8	-4,995990E-8	-4,995132E-8	-4,994350E-8	-4,993543E-8	-4,992556E-8	-4,991448E-8	-4,990401E-8	-4,989228E-8	-4,988005E-8	-4,987132E-8	-4,986504E-8	-4,985934E-8	-4,985764E-8	-4,986103E-8	-4,986367E-8	-4,986939E-8	-4,988601E-8	-4,990046E-8	-4,990735E-8	-4,992275E-8	-4,994049E-8	-4,994726E-8	-4,995374E-8	-4,995957E-8	-4,995988E-8	-4,996444E-8	-4,997056E-8	-4,997024E-8	-4,997117E-8	-4,997453E-8	-4,997392E-8	-4,997292E-8	-4,997691E-8	-4,997793E-8	-4,997460E-8	-4,997655E-8	-4,997939E-8	-4,997819E-8	-4,997752E-8	-4,997837E-8	-4,997803E-8	-4,997719E-8	-4,997852E-8	-4,998047E-8	-4,998011E-8	-4,997859E-8	-4,997840E-8	-4,997918E-8	-4,997959E-8	-4,997939E-8	-4,997877E-8	-4,997892E-8	-4,997939E-8	-4,997864E-8	-4,997817E-8	-4,997833E-8	-4,997591E-8	-4,997463E-8	-4,997750E-8	-4,997818E-8	-4,997489E-8	-4,997472E-8	-4,997674E-8	-4,997673E-8	-4,997633E-8	-4,997818E-8	-4,997790E-8	-4,997671E-8	-4,997863E-8	-4,997933E-8	-4,997845E-8	-4,997932E-8	-4,997813E-8	-4,997851E-8
-4,997928E-8	-4,997931E-8	-4,997749E-8	-4,997808E-8	-4,997782E-8	-4,997781E-8	-4,998011E-8	-4,998089E-8	-4,997823E-8	-4,997985E-8	-4,998185E-8	-4,997950E-8	-4,997998E-8	-4,998072E-8	-4,997749E-8	-4,997749E-8	-4,998081E-8	-4,998015E-8	-4,997785E-8	-4,997895E-8	-4,997944E-8	-4,997813E-8	-4,997911E-8	-4,997977E-8	-4,997802E-8	-4,997799E-8	-4,998052E-8	-4,998011E-8	-4,997864E-8	-4,997986E-8	-4,997827E-8	-4,997703E-8	-4,998057E-8	-4,998067E-8	-4,997690E-8	-4,997855E-8	-4,998060E-8	-4,997631E-8	-4,997661E-8	-4,998111E-8	-4,997771E-8	-4,997371E-8	-4,997920E-8	-4,998052E-8	-4,997382E-8	-4,997524E-8	-4,997875E-8	-4,997378E-8	-4,997308E-8	-4,997777E-8	-4,997509E-8	-4,996865E-8	-4,996883E-8	-4,996864E-8	-4,996157E-8	-4,995590E-8	-4,995074E-8	-4,994132E-8	-4,993155E-8	-4,992220E-8	-4,991084E-8	-4,989999E-8	-4,988881E-8	-4,987857E-8	-4,987010E-8	-4,986379E-8	-4,985956E-8	-4,985569E-8	-4,985840E-8	-4,986806E-8	-4,987617E-8	-4,988701E-8	-4,990520E-8	-4,991788E-8	-4,992770E-8	-4,994388E-8	-4,995283E-8	-4,995541E-8	-4,995914E-8	-4,996404E-8	-4,996850E-8	-4,997021E-8	-4,996993E-8	-4,997126E-8	-4,997409E-8	-4,997334E-8	-4,997318E-8	-4,997830E-8	-4,997788E-8	-4,997259E-8	-4,997662E-8	-4,998072E-8	-4,997594E-8	-4,997544E-8	-4,998142E-8	-4,997908E-8	-4,997545E-8	-4,998172E-8	-4,998329E-8	-4,997680E-8	-4,997742E-8	-4,998276E-8	-4,998017E-8	-4,997739E-8	-4,998121E-8	-4,997984E-8	-4,997564E-8	-4,997919E-8	-4,998032E-8	-4,997565E-8	-4,997553E-8	-4,997742E-8	-4,997437E-8	-4,997342E-8	-4,997753E-8	-4,997530E-8	-4,997076E-8	-4,997752E-8	-4,998057E-8	-4,997347E-8	-4,997504E-8	-4,998095E-8	-4,997610E-8	-4,997400E-8	-4,998213E-8	-4,998218E-8	-4,997507E-8	-4,997904E-8
-4,997723E-8	-4,997533E-8	-4,998208E-8	-4,997973E-8	-4,997351E-8	-4,997924E-8	-4,998445E-8	-4,998099E-8	-4,998124E-8	-4,998362E-8	-4,998080E-8	-4,997939E-8	-4,998122E-8	-4,997977E-8	-4,997713E-8	-4,997836E-8	-4,997954E-8	-4,997858E-8	-4,997879E-8	-4,997823E-8	-4,997620E-8	-4,997710E-8	-4,997980E-8	-4,997970E-8	-4,997808E-8	-4,997830E-8	-4,997956E-8	-4,997852E-8	-4,997869E-8	-4,998008E-8	-4,997984E-8	-4,997755E-8	-4,997829E-8	-4,998164E-8	-4,998006E-8	-4,997644E-8	-4,997806E-8	-4,998065E-8	-4,997815E-8	-4,997666E-8	-4,998084E-8	-4,997898E-8	-4,997246E-8	-4,997666E-8	-4,998178E-8	-4,997490E-8	-4,997188E-8	-4,997865E-8	-4,997707E-8	-4,996986E-8	-4,997456E-8	-4,997674E-8	-4,996710E-8	-4,996575E-8	-4,997013E-8	-4,996175E-8	-4,995223E-8	-4,994815E-8	-4,993937E-8	-4,992749E-8	-4,991833E-8	-4,990897E-8	-4,989723E-8	-4,988623E-8	-4,987727E-8	-4,986705E-8	-4,985905E-8	-4,985889E-8	-4,985715E-8	-4,985425E-8	-4,986958E-8	-4,988686E-8	-4,988613E-8	-4,989881E-8	-4,992832E-8	-4,993450E-8	-4,993729E-8	-4,995653E-8	-4,996181E-8	-4,995605E-8	-4,996467E-8	-4,997319E-8	-4,996906E-8	-4,996841E-8	-4,997475E-8	-4,997531E-8	-4,997310E-8	-4,997652E-8	-4,997831E-8	-4,997515E-8	-4,997522E-8	-4,997898E-8	-4,997993E-8	-4,997859E-8	-4,997884E-8	-4,997909E-8	-4,997910E-8	-4,997966E-8	-4,998037E-8	-4,998028E-8	-4,997913E-8	-4,997880E-8	-4,998023E-8	-4,997944E-8	-4,997810E-8	-4,997803E-8	-4,997764E-8	-4,997755E-8	-4,997810E-8	-4,997748E-8	-4,997436E-8	-4,997309E-8	-4,997574E-8	-4,997562E-8	-4,997357E-8	-4,997613E-8	-4,997681E-8	-4,997342E-8	-4,997540E-8	-4,997950E-8	-4,997611E-8	-4,997212E-8	-4,997787E-8	-4,998072E-8	-4,997570E-8	-4,997789E-8	-4,998228E-8	-4,997710E-8
-4,998206E-8	-4,997719E-8	-4,997514E-8	-4,998116E-8	-4,997942E-8	-4,997607E-8	-4,998397E-8	-4,998759E-8	-4,998202E-8	-4,998236E-8	-4,998509E-8	-4,998054E-8	-4,997858E-8	-4,998261E-8	-4,998068E-8	-4,997538E-8	-4,997862E-8	-4,998100E-8	-4,997604E-8	-4,997624E-8	-4,998024E-8	-4,997774E-8	-4,997581E-8	-4,998051E-8	-4,998048E-8	-4,997494E-8	-4,997726E-8	-4,998125E-8	-4,997788E-8	-4,997760E-8	-4,998115E-8	-4,997828E-8	-4,997520E-8	-4,997907E-8	-4,998077E-8	-4,997712E-8	-4,997702E-8	-4,997937E-8	-4,997866E-8	-4,997715E-8	-4,997813E-8	-4,997853E-8	-4,997620E-8	-4,997649E-8	-4,997890E-8	-4,997833E-8	-4,997583E-8	-4,997508E-8	-4,997600E-8	-4,997499E-8	-4,997337E-8	-4,997484E-8	-4,997301E-8	-4,996862E-8	-4,996796E-8	-4,996538E-8	-4,995873E-8	-4,995188E-8	-4,994545E-8	-4,993716E-8	-4,992646E-8	-4,991664E-8	-4,990593E-8	-4,989410E-8	-4,988282E-8	-4,987298E-8	-4,986432E-8	-4,985778E-8	-4,985797E-8	-4,985878E-8	-4,985855E-8	-4,987266E-8	-4,989066E-8	-4,989306E-8	-4,990657E-8	-4,993276E-8	-4,993828E-8	-4,994147E-8	-4,995779E-8	-4,996090E-8	-4,995618E-8	-4,996591E-8	-4,997332E-8	-4,996746E-8	-4,996825E-8	-4,997572E-8	-4,997235E-8	-4,997023E-8	-4,997818E-8	-4,997858E-8	-4,997224E-8	-4,997669E-8	-4,998222E-8	-4,997656E-8	-4,997546E-8	-4,998159E-8	-4,997966E-8	-4,997637E-8	-4,998207E-8	-4,998340E-8	-4,997672E-8	-4,997703E-8	-4,998199E-8	-4,997836E-8	-4,997570E-8	-4,997995E-8	-4,997854E-8	-4,997387E-8	-4,997608E-8	-4,997690E-8	-4,997202E-8	-4,997120E-8	-4,997479E-8	-4,997441E-8	-4,997282E-8	-4,997544E-8	-4,997518E-8	-4,997186E-8	-4,997349E-8	-4,997641E-8	-4,997503E-8	-4,997409E-8	-4,997598E-8	-4,997742E-8	-4,997604E-8	-4,997716E-8	-4,998034E-8	-4,997796E-8
-4,998251E-8	-4,998056E-8	-4,997569E-8	-4,998271E-8	-4,998486E-8	-4,997773E-8	-4,998200E-8	-4,999114E-8	-4,998582E-8	-4,998009E-8	-4,998498E-8	-4,998477E-8	-4,997774E-8	-4,997938E-8	-4,998234E-8	-4,997619E-8	-4,997427E-8	-4,998052E-8	-4,998053E-8	-4,997489E-8	-4,997761E-8	-4,998094E-8	-4,997674E-8	-4,997650E-8	-4,998186E-8	-4,997980E-8	-4,997512E-8	-4,997967E-8	-4,998316E-8	-4,997731E-8	-4,997682E-8	-4,998131E-8	-4,997788E-8	-4,997591E-8	-4,998186E-8	-4,998133E-8	-4,997462E-8	-4,997680E-8	-4,998174E-8	-4,997736E-8	-4,997526E-8	-4,998151E-8	-4,997900E-8	-4,997339E-8	-4,997966E-8	-4,998195E-8	-4,997365E-8	-4,997333E-8	-4,998029E-8	-4,997669E-8	-4,997109E-8	-4,997713E-8	-4,997664E-8	-4,996660E-8	-4,996847E-8	-4,997181E-8	-4,996262E-8	-4,995487E-8	-4,995293E-8	-4,994409E-8	-4,993182E-8	-4,992330E-8	-4,991401E-8	-4,990141E-8	-4,989033E-8	-4,988039E-8	-4,987051E-8	-4,986124E-8	-4,985932E-8	-4,985999E-8	-4,985609E-8	-4,986466E-8	-4,988278E-8	-4,988780E-8	-4,989300E-8	-4,991771E-8	-4,993460E-8	-4,993569E-8	-4,994871E-8	-4,996090E-8	-4,995755E-8	-4,996071E-8	-4,997147E-8	-4,997055E-8	-4,996603E-8	-4,997122E-8	-4,997521E-8	-4,997251E-8	-4,997417E-8	-4,997891E-8	-4,997619E-8	-4,997345E-8	-4,997882E-8	-4,998114E-8	-4,997681E-8	-4,997835E-8	-4,998262E-8	-4,998059E-8	-4,997810E-8	-4,998216E-8	-4,998205E-8	-4,997588E-8	-4,997832E-8	-4,998304E-8	-4,997806E-8	-4,997558E-8	-4,997927E-8	-4,997717E-8	-4,997207E-8	-4,997480E-8	-4,997817E-8	-4,997310E-8	-4,997272E-8	-4,997867E-8	-4,997610E-8	-4,997207E-8	-4,997580E-8	-4,997668E-8	-4,997134E-8	-4,997286E-8	-4,997804E-8	-4,997373E-8	-4,997021E-8	-4,997741E-8	-4,997850E-8	-4,997329E-8	-4,997862E-8	-4,998296E-8
-4,997936E-8	-4,998235E-8	-4,997659E-8	-4,997796E-8	-4,998466E-8	-4,998034E-8	-4,997705E-8	-4,998767E-8	-4,999002E-8	-4,998027E-8	-4,998089E-8	-4,998623E-8	-4,997917E-8	-4,997494E-8	-4,998289E-8	-4,998051E-8	-4,997193E-8	-4,997863E-8	-4,998403E-8	-4,997440E-8	-4,997386E-8	-4,998181E-8	-4,997674E-8	-4,997367E-8	-4,998279E-8	-4,998107E-8	-4,997196E-8	-4,997740E-8	-4,998378E-8	-4,997576E-8	-4,997463E-8	-4,998288E-8	-4,997814E-8	-4,997316E-8	-4,998194E-8	-4,998248E-8	-4,997235E-8	-4,997510E-8	-4,998411E-8	-4,997812E-8	-4,997421E-8	-4,998226E-8	-4,997952E-8	-4,997172E-8	-4,997839E-8	-4,998301E-8	-4,997476E-8	-4,997323E-8	-4,997958E-8	-4,997714E-8	-4,997204E-8	-4,997517E-8	-4,997650E-8	-4,996993E-8	-4,996927E-8	-4,997263E-8	-4,996727E-8	-4,995941E-8	-4,995571E-8	-4,994978E-8	-4,993982E-8	-4,993053E-8	-4,992171E-8	-4,990999E-8	-4,989840E-8	-4,988781E-8	-4,987745E-8	-4,986811E-8	-4,986171E-8	-4,986072E-8	-4,985808E-8	-4,985903E-8	-4,987149E-8	-4,987964E-8	-4,988075E-8	-4,989976E-8	-4,992505E-8	-4,992974E-8	-4,993820E-8	-4,995553E-8	-4,995644E-8	-4,995353E-8	-4,996621E-8	-4,997214E-8	-4,996382E-8	-4,996705E-8	-4,997737E-8	-4,997286E-8	-4,996922E-8	-4,997915E-8	-4,997908E-8	-4,997064E-8	-4,997766E-8	-4,998519E-8	-4,997700E-8	-4,997548E-8	-4,998453E-8	-4,998141E-8	-4,997579E-8	-4,998229E-8	-4,998471E-8	-4,997622E-8	-4,997691E-8	-4,998319E-8	-4,997790E-8	-4,997432E-8	-4,997908E-8	-4,997754E-8	-4,997215E-8	-4,997557E-8	-4,998025E-8	-4,997569E-8	-4,997443E-8	-4,998078E-8	-4,997955E-8	-4,997444E-8	-4,997690E-8	-4,997753E-8	-4,997193E-8	-4,997169E-8	-4,997567E-8	-4,997427E-8	-4,997068E-8	-4,997492E-8	-4,997889E-8	-4,997624E-8	-4,997691E-8	-4,998053E-8
-4,997622E-8	-4,998287E-8	-4,998000E-8	-4,997642E-8	-4,998274E-8	-4,998472E-8	-4,997917E-8	-4,998200E-8	-4,998853E-8	-4,998378E-8	-4,997775E-8	-4,998095E-8	-4,998201E-8	-4,997730E-8	-4,997803E-8	-4,998193E-8	-4,997711E-8	-4,997272E-8	-4,997987E-8	-4,998190E-8	-4,997437E-8	-4,997584E-8	-4,998210E-8	-4,997825E-8	-4,997528E-8	-4,998187E-8	-4,998047E-8	-4,997267E-8	-4,997838E-8	-4,998472E-8	-4,997715E-8	-4,997486E-8	-4,998141E-8	-4,997857E-8	-4,997381E-8	-4,998055E-8	-4,998256E-8	-4,997376E-8	-4,997504E-8	-4,998392E-8	-4,997857E-8	-4,997340E-8	-4,998092E-8	-4,998009E-8	-4,997294E-8	-4,997939E-8	-4,998460E-8	-4,997501E-8	-4,997212E-8	-4,998072E-8	-4,997774E-8	-4,997126E-8	-4,997722E-8	-4,997726E-8	-4,996792E-8	-4,996916E-8	-4,997340E-8	-4,996519E-8	-4,995659E-8	-4,995487E-8	-4,994799E-8	-4,993677E-8	-4,992802E-8	-4,991798E-8	-4,990593E-8	-4,989539E-8	-4,988583E-8	-4,987655E-8	-4,986706E-8	-4,986104E-8	-4,985909E-8	-4,985679E-8	-4,985960E-8	-4,987263E-8	-4,988138E-8	-4,988593E-8	-4,990651E-8	-4,993086E-8	-4,993717E-8	-4,994127E-8	-4,995421E-8	-4,996002E-8	-4,995919E-8	-4,996583E-8	-4,997286E-8	-4,996803E-8	-4,996593E-8	-4,997550E-8	-4,997699E-8	-4,997061E-8	-4,997554E-8	-4,998094E-8	-4,997444E-8	-4,997549E-8	-4,998430E-8	-4,997996E-8	-4,997361E-8	-4,998214E-8	-4,998584E-8	-4,997734E-8	-4,997919E-8	-4,998475E-8	-4,997677E-8	-4,997440E-8	-4,998312E-8	-4,998035E-8	-4,997278E-8	-4,997773E-8	-4,998217E-8	-4,997494E-8	-4,997773E-8	-4,998839E-8	-4,998244E-8	-4,997832E-8	-4,998680E-8	-4,998405E-8	-4,997382E-8	-4,997426E-8	-4,997832E-8	-4,997096E-8	-4,996889E-8	-4,997846E-8	-4,997504E-8	-4,996759E-8	-4,997653E-8	-4,998204E-8	-4,997361E-8	-4,997513E-8
-4,997733E-8	-4,997419E-8	-4,998122E-8	-4,998294E-8	-4,997796E-8	-4,998009E-8	-4,998411E-8	-4,998053E-8	-4,997974E-8	-4,998370E-8	-4,998200E-8	-4,997755E-8	-4,997894E-8	-4,998175E-8	-4,997861E-8	-4,997688E-8	-4,997873E-8	-4,997755E-8	-4,997604E-8	-4,997890E-8	-4,998041E-8	-4,997680E-8	-4,997561E-8	-4,997911E-8	-4,997863E-8	-4,997694E-8	-4,997952E-8	-4,997920E-8	-4,997624E-8	-4,997867E-8	-4,998109E-8	-4,997736E-8	-4,997550E-8	-4,997926E-8	-4,997980E-8	-4,997705E-8	-4,997947E-8	-4,998131E-8	-4,997537E-8	-4,997527E-8	-4,998230E-8	-4,998066E-8	-4,997523E-8	-4,997869E-8	-4,998148E-8	-4,997578E-8	-4,997612E-8	-4,998211E-8	-4,997655E-8	-4,997156E-8	-4,997828E-8	-4,997946E-8	-4,997228E-8	-4,997256E-8	-4,997539E-8	-4,997003E-8	-4,996742E-8	-4,997089E-8	-4,996522E-8	-4,995563E-8	-4,995170E-8	-4,994508E-8	-4,993430E-8	-4,992469E-8	-4,991522E-8	-4,990429E-8	-4,989367E-8	-4,988398E-8	-4,987328E-8	-4,986356E-8	-4,985930E-8	-4,985809E-8	-4,985624E-8	-4,986376E-8	-4,987832E-8	-4,988173E-8	-4,989026E-8	-4,991651E-8	-4,993284E-8	-4,993565E-8	-4,994669E-8	-4,995831E-8	-4,995913E-8	-4,996188E-8	-4,996899E-8	-4,997030E-8	-4,996771E-8	-4,997104E-8	-4,997685E-8	-4,997710E-8	-4,997528E-8	-4,997717E-8	-4,997894E-8	-4,997807E-8	-4,997884E-8	-4,998233E-8	-4,998133E-8	-4,997806E-8	-4,998125E-8	-4,998354E-8	-4,997944E-8	-4,997850E-8	-4,997989E-8	-4,997829E-8	-4,997715E-8	-4,998013E-8	-4,997995E-8	-4,997585E-8	-4,997933E-8	-4,998536E-8	-4,998518E-8	-4,998828E-8	-4,999412E-8	-4,999101E-8	-4,998668E-8	-4,998683E-8	-4,998319E-8	-4,997572E-8	-4,997552E-8	-4,997964E-8	-4,997522E-8	-4,997214E-8	-4,997747E-8	-4,997557E-8	-4,996940E-8	-4,997614E-8	-4,998267E-8	-4,997588E-8
-4,998160E-8	-4,997547E-8	-4,997754E-8	-4,998346E-8	-4,998002E-8	-4,997689E-8	-4,998207E-8	-4,998164E-8	-4,997720E-8	-4,998171E-8	-4,998395E-8	-4,997674E-8	-4,997577E-8	-4,998147E-8	-4,997856E-8	-4,997454E-8	-4,997942E-8	-4,997974E-8	-4,997377E-8	-4,997734E-8	-4,998157E-8	-4,997580E-8	-4,997367E-8	-4,997973E-8	-4,997981E-8	-4,997535E-8	-4,997945E-8	-4,998134E-8	-4,997450E-8	-4,997576E-8	-4,998165E-8	-4,997889E-8	-4,997482E-8	-4,997823E-8	-4,997991E-8	-4,997555E-8	-4,997691E-8	-4,998043E-8	-4,997655E-8	-4,997440E-8	-4,997940E-8	-4,998039E-8	-4,997678E-8	-4,997726E-8	-4,997887E-8	-4,997686E-8	-4,997696E-8	-4,998019E-8	-4,997902E-8	-4,997463E-8	-4,997602E-8	-4,997825E-8	-4,997460E-8	-4,997305E-8	-4,997491E-8	-4,997316E-8	-4,996910E-8	-4,997043E-8	-4,996895E-8	-4,996018E-8	-4,995462E-8	-4,995125E-8	-4,994269E-8	-4,993249E-8	-4,992345E-8	-4,991315E-8	-4,990104E-8	-4,989041E-8	-4,987991E-8	-4,986911E-8	-4,986076E-8	-4,985897E-8	-4,985890E-8	-4,985678E-8	-4,986611E-8	-4,988108E-8	-4,988300E-8	-4,989615E-8	-4,992552E-8	-4,993395E-8	-4,993448E-8	-4,995181E-8	-4,995973E-8	-4,995540E-8	-4,996430E-8	-4,997226E-8	-4,996535E-8	-4,996718E-8	-4,997813E-8	-4,997436E-8	-4,997035E-8	-4,997882E-8	-4,997915E-8	-4,997283E-8	-4,997905E-8	-4,998486E-8	-4,997761E-8	-4,997524E-8	-4,998306E-8	-4,998198E-8	-4,997652E-8	-4,998096E-8	-4,998135E-8	-4,997463E-8	-4,997580E-8	-4,998168E-8	-4,997977E-8	-4,997696E-8	-4,998466E-8	-4,999065E-8	-4,999044E-8	-4,999613E-8	-5,000012E-8	-4,999640E-8	-4,999346E-8	-4,999012E-8	-4,998540E-8	-4,998182E-8	-4,997942E-8	-4,997817E-8	-4,997858E-8	-4,997784E-8	-4,997485E-8	-4,997369E-8	-4,997413E-8	-4,997411E-8	-4,997559E-8	-4,997843E-8
-4,997971E-8	-4,997776E-8	-4,997943E-8	-4,998047E-8	-4,997966E-8	-4,998119E-8	-4,998201E-8	-4,997923E-8	-4,997957E-8	-4,998239E-8	-4,998112E-8	-4,997749E-8	-4,997797E-8	-4,997945E-8	-4,997888E-8	-4,997780E-8	-4,997895E-8	-4,997802E-8	-4,997466E-8	-4,997656E-8	-4,997965E-8	-4,997796E-8	-4,997594E-8	-4,997760E-8	-4,997935E-8	-4,997779E-8	-4,997812E-8	-4,997959E-8	-4,997768E-8	-4,997744E-8	-4,997990E-8	-4,998059E-8	-4,997886E-8	-4,997722E-8	-4,997781E-8	-4,997884E-8	-4,997875E-8	-4,997910E-8	-4,997923E-8	-4,997862E-8	-4,997844E-8	-4,997869E-8	-4,997930E-8	-4,997930E-8	-4,997756E-8	-4,997779E-8	-4,998028E-8	-4,998022E-8	-4,997693E-8	-4,997652E-8	-4,997782E-8	-4,997580E-8	-4,997511E-8	-4,997757E-8	-4,997538E-8	-4,997127E-8	-4,997224E-8	-4,997286E-8	-4,996836E-8	-4,996441E-8	-4,996173E-8	-4,995536E-8	-4,994759E-8	-4,993945E-8	-4,992972E-8	-4,991885E-8	-4,990758E-8	-4,989706E-8	-4,988654E-8	-4,987581E-8	-4,986716E-8	-4,986053E-8	-4,985733E-8	-4,985975E-8	-4,986357E-8	-4,986676E-8	-4,987835E-8	-4,989465E-8	-4,990567E-8	-4,992034E-8	-4,993817E-8	-4,994378E-8	-4,994818E-8	-4,996038E-8	-4,996517E-8	-4,996375E-8	-4,996797E-8	-4,997167E-8	-4,997146E-8	-4,997406E-8	-4,997759E-8	-4,997786E-8	-4,997699E-8	-4,997850E-8	-4,998027E-8	-4,998023E-8	-4,998035E-8	-4,997972E-8	-4,997969E-8	-4,998104E-8	-4,998064E-8	-4,997895E-8	-4,997760E-8	-4,997656E-8	-4,997631E-8	-4,997845E-8	-4,998274E-8	-4,998450E-8	-4,998690E-8	-4,999446E-8	-5,000075E-8	-5,000370E-8	-5,000639E-8	-5,000453E-8	-4,999910E-8	-4,999504E-8	-4,999132E-8	-4,998721E-8	-4,998594E-8	-4,998547E-8	-4,998282E-8	-4,998166E-8	-4,997990E-8	-4,997383E-8	-4,997135E-8	-4,997389E-8	-4,997433E-8	-4,997408E-8
-4,997767E-8	-4,997542E-8	-4,998008E-8	-4,997966E-8	-4,997755E-8	-4,998157E-8	-4,998127E-8	-4,997619E-8	-4,997837E-8	-4,998265E-8	-4,997812E-8	-4,997628E-8	-4,998133E-8	-4,997868E-8	-4,997525E-8	-4,997941E-8	-4,998050E-8	-4,997472E-8	-4,997488E-8	-4,998057E-8	-4,997782E-8	-4,997450E-8	-4,997936E-8	-4,997917E-8	-4,997428E-8	-4,997671E-8	-4,998174E-8	-4,997808E-8	-4,997469E-8	-4,997990E-8	-4,998016E-8	-4,997523E-8	-4,997750E-8	-4,998039E-8	-4,997626E-8	-4,997557E-8	-4,998055E-8	-4,998022E-8	-4,997573E-8	-4,997651E-8	-4,997900E-8	-4,997849E-8	-4,997783E-8	-4,997965E-8	-4,997952E-8	-4,997670E-8	-4,997753E-8	-4,998042E-8	-4,997893E-8	-4,997527E-8	-4,997705E-8	-4,997886E-8	-4,997514E-8	-4,997499E-8	-4,997683E-8	-4,997233E-8	-4,996958E-8	-4,997356E-8	-4,997268E-8	-4,996541E-8	-4,996366E-8	-4,996138E-8	-4,995227E-8	-4,994453E-8	-4,993758E-8	-4,992741E-8	-4,991628E-8	-4,990556E-8	-4,989531E-8	-4,988349E-8	-4,987348E-8	-4,986723E-8	-4,986005E-8	-4,985667E-8	-4,986315E-8	-4,986703E-8	-4,986403E-8	-4,987926E-8	-4,990341E-8	-4,990725E-8	-4,991876E-8	-4,994478E-8	-4,994791E-8	-4,994555E-8	-4,996135E-8	-4,996795E-8	-4,996141E-8	-4,996618E-8	-4,997574E-8	-4,997267E-8	-4,997216E-8	-4,998082E-8	-4,997863E-8	-4,997227E-8	-4,997923E-8	-4,998333E-8	-4,997696E-8	-4,997733E-8	-4,998264E-8	-4,997853E-8	-4,997495E-8	-4,998067E-8	-4,997991E-8	-4,997243E-8	-4,997731E-8	-4,998550E-8	-4,998167E-8	-4,998366E-8	-4,999660E-8	-4,999924E-8	-4,999903E-8	-5,000932E-8	-5,001386E-8	-5,000599E-8	-5,000146E-8	-4,999958E-8	-4,999445E-8	-4,999112E-8	-4,999270E-8	-4,999336E-8	-4,998873E-8	-4,998466E-8	-4,998161E-8	-4,997550E-8	-4,997066E-8	-4,997192E-8	-4,997541E-8	-4,997563E-8
-4,998496E-8	-4,997939E-8	-4,997355E-8	-4,998270E-8	-4,998506E-8	-4,997541E-8	-4,997876E-8	-4,998606E-8	-4,997712E-8	-4,997489E-8	-4,998597E-8	-4,998242E-8	-4,997214E-8	-4,997857E-8	-4,998409E-8	-4,997399E-8	-4,997445E-8	-4,998481E-8	-4,997713E-8	-4,997063E-8	-4,998188E-8	-4,998239E-8	-4,997119E-8	-4,997619E-8	-4,998434E-8	-4,997576E-8	-4,997450E-8	-4,998528E-8	-4,997984E-8	-4,997058E-8	-4,998003E-8	-4,998440E-8	-4,997394E-8	-4,997585E-8	-4,998368E-8	-4,997650E-8	-4,997239E-8	-4,998246E-8	-4,998111E-8	-4,997094E-8	-4,997722E-8	-4,998414E-8	-4,997597E-8	-4,997506E-8	-4,998244E-8	-4,997820E-8	-4,997307E-8	-4,998099E-8	-4,998356E-8	-4,997491E-8	-4,997468E-8	-4,998095E-8	-4,997704E-8	-4,997226E-8	-4,997700E-8	-4,997762E-8	-4,997023E-8	-4,997180E-8	-4,997657E-8	-4,996999E-8	-4,996300E-8	-4,996379E-8	-4,995976E-8	-4,994992E-8	-4,994272E-8	-4,993589E-8	-4,992455E-8	-4,991249E-8	-4,990333E-8	-4,989312E-8	-4,988144E-8	-4,987252E-8	-4,986662E-8	-4,985931E-8	-4,985501E-8	-4,986247E-8	-4,986713E-8	-4,986381E-8	-4,988279E-8	-4,991261E-8	-4,991423E-8	-4,992126E-8	-4,994680E-8	-4,995141E-8	-4,994816E-8	-4,996245E-8	-4,997120E-8	-4,996318E-8	-4,996613E-8	-4,997841E-8	-4,997461E-8	-4,997122E-8	-4,997892E-8	-4,997921E-8	-4,997338E-8	-4,997737E-8	-4,998355E-8	-4,997677E-8	-4,997291E-8	-4,998053E-8	-4,997998E-8	-4,997329E-8	-4,997836E-8	-4,998304E-8	-4,997499E-8	-4,997729E-8	-4,999232E-8	-4,999111E-8	-4,998719E-8	-5,000374E-8	-5,001435E-8	-5,000629E-8	-5,000887E-8	-5,001469E-8	-5,000441E-8	-4,999598E-8	-5,000110E-8	-5,000225E-8	-4,999360E-8	-4,999525E-8	-4,999868E-8	-4,998786E-8	-4,997866E-8	-4,997876E-8	-4,997514E-8	-4,996631E-8	-4,997196E-8	-4,998224E-8
-4,997823E-8	-4,998292E-8	-4,997844E-8	-4,997502E-8	-4,998135E-8	-4,998311E-8	-4,997753E-8	-4,997914E-8	-4,998348E-8	-4,997926E-8	-4,997631E-8	-4,998126E-8	-4,998106E-8	-4,997401E-8	-4,997760E-8	-4,998340E-8	-4,997640E-8	-4,997456E-8	-4,998158E-8	-4,997738E-8	-4,997190E-8	-4,997962E-8	-4,998205E-8	-4,997334E-8	-4,997518E-8	-4,998356E-8	-4,997749E-8	-4,997249E-8	-4,998163E-8	-4,998114E-8	-4,997205E-8	-4,997768E-8	-4,998544E-8	-4,997649E-8	-4,997158E-8	-4,998244E-8	-4,998148E-8	-4,997172E-8	-4,997935E-8	-4,998579E-8	-4,997421E-8	-4,997316E-8	-4,998562E-8	-4,998082E-8	-4,997145E-8	-4,998084E-8	-4,998489E-8	-4,997416E-8	-4,997656E-8	-4,998494E-8	-4,997630E-8	-4,997066E-8	-4,998093E-8	-4,998030E-8	-4,997034E-8	-4,997516E-8	-4,997952E-8	-4,996982E-8	-4,996875E-8	-4,997658E-8	-4,997040E-8	-4,996102E-8	-4,996369E-8	-4,995985E-8	-4,994645E-8	-4,993974E-8	-4,993372E-8	-4,992075E-8	-4,990956E-8	-4,990142E-8	-4,989081E-8	-4,987799E-8	-4,986939E-8	-4,986470E-8	-4,985584E-8	-4,985428E-8	-4,986866E-8	-4,986944E-8	-4,986568E-8	-4,989374E-8	-4,991738E-8	-4,991207E-8	-4,992485E-8	-4,995096E-8	-4,995224E-8	-4,994980E-8	-4,996573E-8	-4,997165E-8	-4,996207E-8	-4,996843E-8	-4,998053E-8	-4,997566E-8	-4,997245E-8	-4,998017E-8	-4,998026E-8	-4,997363E-8	-4,997823E-8	-4,998332E-8	-4,997666E-8	-4,997525E-8	-4,998190E-8	-4,998174E-8	-4,997730E-8	-4,998142E-8	-4,998594E-8	-4,998317E-8	-4,998663E-8	-4,999797E-8	-5,000111E-8	-4,999963E-8	-5,000935E-8	-5,001741E-8	-5,001134E-8	-5,000851E-8	-5,001012E-8	-5,000426E-8	-4,999844E-8	-5,000479E-8	-5,000786E-8	-4,999841E-8	-4,999529E-8	-4,999412E-8	-4,998411E-8	-4,997597E-8	-4,997861E-8	-4,997811E-8	-4,996894E-8	-4,997580E-8
-4,997583E-8	-4,997843E-8	-4,998388E-8	-4,997770E-8	-4,997692E-8	-4,998597E-8	-4,998370E-8	-4,997671E-8	-4,998060E-8	-4,998337E-8	-4,997748E-8	-4,997653E-8	-4,998135E-8	-4,997858E-8	-4,997406E-8	-4,997900E-8	-4,998033E-8	-4,997498E-8	-4,997530E-8	-4,997850E-8	-4,997737E-8	-4,997578E-8	-4,997895E-8	-4,997893E-8	-4,997436E-8	-4,997688E-8	-4,998076E-8	-4,997812E-8	-4,997712E-8	-4,997988E-8	-4,997884E-8	-4,997665E-8	-4,997892E-8	-4,998003E-8	-4,997614E-8	-4,997625E-8	-4,997954E-8	-4,997904E-8	-4,997690E-8	-4,997760E-8	-4,997799E-8	-4,997648E-8	-4,997712E-8	-4,998035E-8	-4,997944E-8	-4,997563E-8	-4,997813E-8	-4,998093E-8	-4,997708E-8	-4,997634E-8	-4,998054E-8	-4,997827E-8	-4,997421E-8	-4,997867E-8	-4,997947E-8	-4,997236E-8	-4,997242E-8	-4,997669E-8	-4,997380E-8	-4,996987E-8	-4,997226E-8	-4,997044E-8	-4,996222E-8	-4,995975E-8	-4,995701E-8	-4,994746E-8	-4,993838E-8	-4,993085E-8	-4,992044E-8	-4,990848E-8	-4,989768E-8	-4,988708E-8	-4,987522E-8	-4,986609E-8	-4,986267E-8	-4,985792E-8	-4,985635E-8	-4,986572E-8	-4,987200E-8	-4,987541E-8	-4,989623E-8	-4,991712E-8	-4,991951E-8	-4,993024E-8	-4,995063E-8	-4,995393E-8	-4,995374E-8	-4,996588E-8	-4,996934E-8	-4,996419E-8	-4,997144E-8	-4,997878E-8	-4,997346E-8	-4,997144E-8	-4,997779E-8	-4,997818E-8	-4,997450E-8	-4,997857E-8	-4,998154E-8	-4,997721E-8	-4,997726E-8	-4,998260E-8	-4,998378E-8	-4,998263E-8	-4,998651E-8	-4,999098E-8	-4,999156E-8	-4,999518E-8	-5,000170E-8	-5,000620E-8	-5,000946E-8	-5,001405E-8	-5,001533E-8	-5,001155E-8	-5,000748E-8	-5,000486E-8	-5,000382E-8	-5,000477E-8	-5,000598E-8	-5,000524E-8	-5,000068E-8	-4,999421E-8	-4,998789E-8	-4,998178E-8	-4,997820E-8	-4,997829E-8	-4,997787E-8	-4,997794E-8
-4,998128E-8	-4,997787E-8	-4,997860E-8	-4,998344E-8	-4,998148E-8	-4,997950E-8	-4,998518E-8	-4,998582E-8	-4,997913E-8	-4,997987E-8	-4,998421E-8	-4,997994E-8	-4,997662E-8	-4,998120E-8	-4,997992E-8	-4,997471E-8	-4,997860E-8	-4,998202E-8	-4,997676E-8	-4,997477E-8	-4,998006E-8	-4,997851E-8	-4,997447E-8	-4,997835E-8	-4,997938E-8	-4,997494E-8	-4,997740E-8	-4,998222E-8	-4,997856E-8	-4,997500E-8	-4,997879E-8	-4,998021E-8	-4,997703E-8	-4,997901E-8	-4,998116E-8	-4,997723E-8	-4,997606E-8	-4,998054E-8	-4,998011E-8	-4,997602E-8	-4,997834E-8	-4,998101E-8	-4,997841E-8	-4,997883E-8	-4,998175E-8	-4,997917E-8	-4,997602E-8	-4,997937E-8	-4,998200E-8	-4,997822E-8	-4,997728E-8	-4,997946E-8	-4,997728E-8	-4,997485E-8	-4,997757E-8	-4,997789E-8	-4,997363E-8	-4,997347E-8	-4,997653E-8	-4,997429E-8	-4,997093E-8	-4,997111E-8	-4,996802E-8	-4,996275E-8	-4,996063E-8	-4,995472E-8	-4,994534E-8	-4,993594E-8	-4,992676E-8	-4,991608E-8	-4,990440E-8	-4,989369E-8	-4,988321E-8	-4,987236E-8	-4,986527E-8	-4,986193E-8	-4,985961E-8	-4,985926E-8	-4,986513E-8	-4,987580E-8	-4,988480E-8	-4,989964E-8	-4,991725E-8	-4,992522E-8	-4,993466E-8	-4,995124E-8	-4,995949E-8	-4,996002E-8	-4,996523E-8	-4,997128E-8	-4,997086E-8	-4,997190E-8	-4,997687E-8	-4,997767E-8	-4,997500E-8	-4,997793E-8	-4,998349E-8	-4,998122E-8	-4,997913E-8	-4,998310E-8	-4,998352E-8	-4,998192E-8	-4,998741E-8	-4,999349E-8	-4,998970E-8	-4,998960E-8	-4,999784E-8	-4,999867E-8	-4,999927E-8	-5,001049E-8	-5,001650E-8	-5,001306E-8	-5,001361E-8	-5,001343E-8	-5,000575E-8	-5,000275E-8	-5,000824E-8	-5,000952E-8	-5,000653E-8	-5,000868E-8	-5,000592E-8	-4,999491E-8	-4,998890E-8	-4,998837E-8	-4,998161E-8	-4,997768E-8	-4,998430E-8	-4,998523E-8
-4,998196E-8	-4,998184E-8	-4,997725E-8	-4,998067E-8	-4,998416E-8	-4,998003E-8	-4,998115E-8	-4,998860E-8	-4,998451E-8	-4,997713E-8	-4,998057E-8	-4,998313E-8	-4,997614E-8	-4,997580E-8	-4,998122E-8	-4,997786E-8	-4,997482E-8	-4,998114E-8	-4,998109E-8	-4,997315E-8	-4,997507E-8	-4,998104E-8	-4,997654E-8	-4,997535E-8	-4,998072E-8	-4,997773E-8	-4,997377E-8	-4,997954E-8	-4,998123E-8	-4,997491E-8	-4,997602E-8	-4,998086E-8	-4,997798E-8	-4,997670E-8	-4,998035E-8	-4,997729E-8	-4,997387E-8	-4,997839E-8	-4,998183E-8	-4,997701E-8	-4,997593E-8	-4,998013E-8	-4,997826E-8	-4,997640E-8	-4,998062E-8	-4,998084E-8	-4,997599E-8	-4,997763E-8	-4,998283E-8	-4,997972E-8	-4,997600E-8	-4,997929E-8	-4,997834E-8	-4,997493E-8	-4,997798E-8	-4,997979E-8	-4,997448E-8	-4,997150E-8	-4,997539E-8	-4,997553E-8	-4,997084E-8	-4,997144E-8	-4,997181E-8	-4,996602E-8	-4,996267E-8	-4,996007E-8	-4,995159E-8	-4,994199E-8	-4,993364E-8	-4,992484E-8	-4,991330E-8	-4,990198E-8	-4,989175E-8	-4,988010E-8	-4,987108E-8	-4,986664E-8	-4,986193E-8	-4,985789E-8	-4,986185E-8	-4,986848E-8	-4,987347E-8	-4,988690E-8	-4,990798E-8	-4,991619E-8	-4,992151E-8	-4,994481E-8	-4,995814E-8	-4,995487E-8	-4,996019E-8	-4,997018E-8	-4,996908E-8	-4,996857E-8	-4,997801E-8	-4,997948E-8	-4,997397E-8	-4,997983E-8	-4,998738E-8	-4,998418E-8	-4,998275E-8	-4,998826E-8	-4,998954E-8	-4,998731E-8	-4,999274E-8	-4,999684E-8	-4,999409E-8	-4,999253E-8	-4,999742E-8	-5,000229E-8	-5,000279E-8	-5,000885E-8	-5,001571E-8	-5,001265E-8	-5,000966E-8	-5,000850E-8	-5,000391E-8	-5,000127E-8	-5,000591E-8	-5,001026E-8	-5,000838E-8	-5,000853E-8	-5,000603E-8	-4,999732E-8	-4,999124E-8	-4,999052E-8	-4,998649E-8	-4,998162E-8	-4,998433E-8	-4,998779E-8
-4,997920E-8	-4,998383E-8	-4,998168E-8	-4,997978E-8	-4,998578E-8	-4,998682E-8	-4,998275E-8	-4,998638E-8	-4,998921E-8	-4,998066E-8	-4,997618E-8	-4,998221E-8	-4,998113E-8	-4,997497E-8	-4,997910E-8	-4,998169E-8	-4,997507E-8	-4,997549E-8	-4,998282E-8	-4,997820E-8	-4,997229E-8	-4,997968E-8	-4,998107E-8	-4,997477E-8	-4,997798E-8	-4,998110E-8	-4,997465E-8	-4,997577E-8	-4,998367E-8	-4,997946E-8	-4,997476E-8	-4,998108E-8	-4,998027E-8	-4,997456E-8	-4,997974E-8	-4,998225E-8	-4,997468E-8	-4,997548E-8	-4,998285E-8	-4,997860E-8	-4,997403E-8	-4,997947E-8	-4,998014E-8	-4,997463E-8	-4,997857E-8	-4,998326E-8	-4,997732E-8	-4,997395E-8	-4,998077E-8	-4,998123E-8	-4,997573E-8	-4,997840E-8	-4,998078E-8	-4,997585E-8	-4,997577E-8	-4,997938E-8	-4,997726E-8	-4,997356E-8	-4,997431E-8	-4,997600E-8	-4,997539E-8	-4,997390E-8	-4,997145E-8	-4,996811E-8	-4,996594E-8	-4,996211E-8	-4,995623E-8	-4,994950E-8	-4,994085E-8	-4,993162E-8	-4,992162E-8	-4,991062E-8	-4,989983E-8	-4,988935E-8	-4,987931E-8	-4,987102E-8	-4,986509E-8	-4,985989E-8	-4,985655E-8	-4,986087E-8	-4,986922E-8	-4,987637E-8	-4,989304E-8	-4,991208E-8	-4,991770E-8	-4,992856E-8	-4,995076E-8	-4,995876E-8	-4,995526E-8	-4,996411E-8	-4,997370E-8	-4,996962E-8	-4,997120E-8	-4,998273E-8	-4,998173E-8	-4,997630E-8	-4,998629E-8	-4,999390E-8	-4,998762E-8	-4,998801E-8	-4,999541E-8	-4,999309E-8	-4,999102E-8	-4,999729E-8	-4,999783E-8	-4,999307E-8	-4,999564E-8	-5,000261E-8	-5,000541E-8	-5,000861E-8	-5,001325E-8	-5,001018E-8	-5,000457E-8	-5,000288E-8	-5,000076E-8	-4,999714E-8	-4,999981E-8	-5,000647E-8	-5,000756E-8	-5,000594E-8	-5,000484E-8	-4,999787E-8	-4,999043E-8	-4,998940E-8	-4,998784E-8	-4,998206E-8	-4,998201E-8	-4,998680E-8
-4,997719E-8	-4,997998E-8	-4,998221E-8	-4,998166E-8	-4,998113E-8	-4,998381E-8	-4,998558E-8	-4,998351E-8	-4,998389E-8	-4,998335E-8	-4,997936E-8	-4,997825E-8	-4,998099E-8	-4,998096E-8	-4,997779E-8	-4,997815E-8	-4,998047E-8	-4,997884E-8	-4,997795E-8	-4,998036E-8	-4,997953E-8	-4,997602E-8	-4,997770E-8	-4,998025E-8	-4,997679E-8	-4,997537E-8	-4,997965E-8	-4,997842E-8	-4,997559E-8	-4,997931E-8	-4,997972E-8	-4,997521E-8	-4,997677E-8	-4,998079E-8	-4,997793E-8	-4,997721E-8	-4,998038E-8	-4,997814E-8	-4,997603E-8	-4,997959E-8	-4,998096E-8	-4,997789E-8	-4,997800E-8	-4,998103E-8	-4,997997E-8	-4,997798E-8	-4,998045E-8	-4,998003E-8	-4,997649E-8	-4,997893E-8	-4,998171E-8	-4,997850E-8	-4,997596E-8	-4,997730E-8	-4,997744E-8	-4,997622E-8	-4,997685E-8	-4,997699E-8	-4,997431E-8	-4,997402E-8	-4,997525E-8	-4,997477E-8	-4,997271E-8	-4,996981E-8	-4,996917E-8	-4,996661E-8	-4,996066E-8	-4,995493E-8	-4,994733E-8	-4,993745E-8	-4,992830E-8	-4,991885E-8	-4,990818E-8	-4,989700E-8	-4,988690E-8	-4,987626E-8	-4,986649E-8	-4,986190E-8	-4,985911E-8	-4,985636E-8	-4,986239E-8	-4,987515E-8	-4,988229E-8	-4,989431E-8	-4,991454E-8	-4,992588E-8	-4,993373E-8	-4,995201E-8	-4,996450E-8	-4,996193E-8	-4,996421E-8	-4,997537E-8	-4,997639E-8	-4,997534E-8	-4,998565E-8	-4,999011E-8	-4,998567E-8	-4,999109E-8	-4,999889E-8	-4,999499E-8	-4,999215E-8	-4,999721E-8	-4,999723E-8	-4,999360E-8	-4,999570E-8	-4,999651E-8	-4,999292E-8	-4,999645E-8	-5,000700E-8	-5,000940E-8	-5,000709E-8	-5,000577E-8	-5,000017E-8	-4,999322E-8	-4,999196E-8	-4,999429E-8	-4,999536E-8	-4,999713E-8	-5,000287E-8	-5,000351E-8	-4,999702E-8	-4,999292E-8	-4,998968E-8	-4,998529E-8	-4,998435E-8	-4,998518E-8	-4,998457E-8	-4,998436E-8
-4,997921E-8	-4,998057E-8	-4,998141E-8	-4,998246E-8	-4,998204E-8	-4,997996E-8	-4,998246E-8	-4,998487E-8	-4,998151E-8	-4,997928E-8	-4,998027E-8	-4,997894E-8	-4,997569E-8	-4,997795E-8	-4,998082E-8	-4,997636E-8	-4,997574E-8	-4,998062E-8	-4,998022E-8	-4,997532E-8	-4,997676E-8	-4,998004E-8	-4,997607E-8	-4,997566E-8	-4,998058E-8	-4,997934E-8	-4,997480E-8	-4,997692E-8	-4,998024E-8	-4,997762E-8	-4,997682E-8	-4,997901E-8	-4,997793E-8	-4,997785E-8	-4,997947E-8	-4,997840E-8	-4,997699E-8	-4,997725E-8	-4,997780E-8	-4,997820E-8	-4,997959E-8	-4,997872E-8	-4,997619E-8	-4,997745E-8	-4,997993E-8	-4,997846E-8	-4,997722E-8	-4,997888E-8	-4,997887E-8	-4,997756E-8	-4,997859E-8	-4,997926E-8	-4,997694E-8	-4,997581E-8	-4,997776E-8	-4,997866E-8	-4,997691E-8	-4,997635E-8	-4,997536E-8	-4,997447E-8	-4,997489E-8	-4,997442E-8	-4,997429E-8	-4,997294E-8	-4,996889E-8	-4,996741E-8	-4,996551E-8	-4,995916E-8	-4,995150E-8	-4,994494E-8	-4,993753E-8	-4,992678E-8	-4,991646E-8	-4,990553E-8	-4,989329E-8	-4,988238E-8	-4,987236E-8	-4,986508E-8	-4,985930E-8	-4,985695E-8	-4,985982E-8	-4,986530E-8	-4,987401E-8	-4,988766E-8	-4,990235E-8	-4,991399E-8	-4,992903E-8	-4,994455E-8	-4,995556E-8	-4,996100E-8	-4,996397E-8	-4,996847E-8	-4,997441E-8	-4,997907E-8	-4,998198E-8	-4,998529E-8	-4,998869E-8	-4,999063E-8	-4,999296E-8	-4,999566E-8	-4,999577E-8	-4,999379E-8	-4,999327E-8	-4,999346E-8	-4,999155E-8	-4,998967E-8	-4,999254E-8	-4,999694E-8	-5,000051E-8	-5,000368E-8	-5,000434E-8	-4,999868E-8	-4,999077E-8	-4,998693E-8	-4,998585E-8	-4,998487E-8	-4,998714E-8	-4,999198E-8	-4,999334E-8	-4,999204E-8	-4,999035E-8	-4,998792E-8	-4,998381E-8	-4,998169E-8	-4,998189E-8	-4,998182E-8	-4,998132E-8	-4,998203E-8
-4,997649E-8	-4,998055E-8	-4,998244E-8	-4,997850E-8	-4,997979E-8	-4,998213E-8	-4,997964E-8	-4,997962E-8	-4,998299E-8	-4,997955E-8	-4,997525E-8	-4,997844E-8	-4,997964E-8	-4,997736E-8	-4,997924E-8	-4,998111E-8	-4,997688E-8	-4,997640E-8	-4,998074E-8	-4,998028E-8	-4,997628E-8	-4,997728E-8	-4,997992E-8	-4,997886E-8	-4,997743E-8	-4,997891E-8	-4,997819E-8	-4,997578E-8	-4,997747E-8	-4,998091E-8	-4,997963E-8	-4,997661E-8	-4,997748E-8	-4,997925E-8	-4,997895E-8	-4,997830E-8	-4,997917E-8	-4,997909E-8	-4,997739E-8	-4,997931E-8	-4,998136E-8	-4,997856E-8	-4,997708E-8	-4,997865E-8	-4,998040E-8	-4,997944E-8	-4,997947E-8	-4,997944E-8	-4,997662E-8	-4,997750E-8	-4,997965E-8	-4,997834E-8	-4,997792E-8	-4,997851E-8	-4,997717E-8	-4,997690E-8	-4,997837E-8	-4,997790E-8	-4,997440E-8	-4,997518E-8	-4,997768E-8	-4,997555E-8	-4,997415E-8	-4,997527E-8	-4,997220E-8	-4,996765E-8	-4,996794E-8	-4,996624E-8	-4,995767E-8	-4,995009E-8	-4,994365E-8	-4,993347E-8	-4,992269E-8	-4,991219E-8	-4,990078E-8	-4,988939E-8	-4,987904E-8	-4,987067E-8	-4,986279E-8	-4,985781E-8	-4,985823E-8	-4,986066E-8	-4,986700E-8	-4,988050E-8	-4,989309E-8	-4,990433E-8	-4,992264E-8	-4,994040E-8	-4,994977E-8	-4,995889E-8	-4,996780E-8	-4,997036E-8	-4,997271E-8	-4,998092E-8	-4,998436E-8	-4,998289E-8	-4,998668E-8	-4,999210E-8	-4,999154E-8	-4,999072E-8	-4,999413E-8	-4,999279E-8	-4,998651E-8	-4,998657E-8	-4,998902E-8	-4,998623E-8	-4,998527E-8	-4,999187E-8	-4,999645E-8	-4,999361E-8	-4,999256E-8	-4,999128E-8	-4,998346E-8	-4,997785E-8	-4,997991E-8	-4,998154E-8	-4,997986E-8	-4,998175E-8	-4,998596E-8	-4,998513E-8	-4,998226E-8	-4,998255E-8	-4,998108E-8	-4,997843E-8	-4,997898E-8	-4,997876E-8	-4,997707E-8	-4,997793E-8
-4,997764E-8	-4,997775E-8	-4,998110E-8	-4,998009E-8	-4,997789E-8	-4,997975E-8	-4,998005E-8	-4,997606E-8	-4,997667E-8	-4,998044E-8	-4,997729E-8	-4,997382E-8	-4,997852E-8	-4,998123E-8	-4,997596E-8	-4,997635E-8	-4,998079E-8	-4,997679E-8	-4,997510E-8	-4,998173E-8	-4,998127E-8	-4,997442E-8	-4,997736E-8	-4,998194E-8	-4,997665E-8	-4,997591E-8	-4,998144E-8	-4,997788E-8	-4,997419E-8	-4,998048E-8	-4,998129E-8	-4,997421E-8	-4,997561E-8	-4,998078E-8	-4,997730E-8	-4,997539E-8	-4,998086E-8	-4,997914E-8	-4,997314E-8	-4,997732E-8	-4,998189E-8	-4,997666E-8	-4,997629E-8	-4,998072E-8	-4,997849E-8	-4,997623E-8	-4,998052E-8	-4,998104E-8	-4,997511E-8	-4,997706E-8	-4,998227E-8	-4,997920E-8	-4,997741E-8	-4,998000E-8	-4,997791E-8	-4,997563E-8	-4,997830E-8	-4,997989E-8	-4,997627E-8	-4,997466E-8	-4,997636E-8	-4,997583E-8	-4,997451E-8	-4,997469E-8	-4,997221E-8	-4,996997E-8	-4,996992E-8	-4,996807E-8	-4,996205E-8	-4,995518E-8	-4,994839E-8	-4,993989E-8	-4,993051E-8	-4,992048E-8	-4,990914E-8	-4,989726E-8	-4,988630E-8	-4,987699E-8	-4,986874E-8	-4,986171E-8	-4,985898E-8	-4,986172E-8	-4,986640E-8	-4,987281E-8	-4,988841E-8	-4,990461E-8	-4,991098E-8	-4,992714E-8	-4,995215E-8	-4,995854E-8	-4,995827E-8	-4,996891E-8	-4,997420E-8	-4,997182E-8	-4,997805E-8	-4,998648E-8	-4,998248E-8	-4,998112E-8	-4,998977E-8	-4,999066E-8	-4,998458E-8	-4,998637E-8	-4,998741E-8	-4,998205E-8	-4,998192E-8	-4,998723E-8	-4,998564E-8	-4,998180E-8	-4,998731E-8	-4,998985E-8	-4,998328E-8	-4,998110E-8	-4,998066E-8	-4,997402E-8	-4,997165E-8	-4,997752E-8	-4,997755E-8	-4,997283E-8	-4,997779E-8	-4,998161E-8	-4,997557E-8	-4,997551E-8	-4,997986E-8	-4,997464E-8	-4,997140E-8	-4,997672E-8	-4,997693E-8	-4,997234E-8
-4,998074E-8	-4,997935E-8	-4,997662E-8	-4,998022E-8	-4,998127E-8	-4,997620E-8	-4,997623E-8	-4,997975E-8	-4,997796E-8	-4,997662E-8	-4,998019E-8	-4,997949E-8	-4,997573E-8	-4,997836E-8	-4,998108E-8	-4,997732E-8	-4,997663E-8	-4,997973E-8	-4,997888E-8	-4,997647E-8	-4,997963E-8	-4,997935E-8	-4,997424E-8	-4,997661E-8	-4,998119E-8	-4,997735E-8	-4,997498E-8	-4,997975E-8	-4,997793E-8	-4,997374E-8	-4,997927E-8	-4,998156E-8	-4,997534E-8	-4,997606E-8	-4,998227E-8	-4,997948E-8	-4,997541E-8	-4,998036E-8	-4,998091E-8	-4,997568E-8	-4,997901E-8	-4,998329E-8	-4,997943E-8	-4,997519E-8	-4,997901E-8	-4,998096E-8	-4,997615E-8	-4,997812E-8	-4,998152E-8	-4,997662E-8	-4,997520E-8	-4,998019E-8	-4,997997E-8	-4,997511E-8	-4,997658E-8	-4,997987E-8	-4,997692E-8	-4,997684E-8	-4,997954E-8	-4,997638E-8	-4,997326E-8	-4,997628E-8	-4,997789E-8	-4,997455E-8	-4,997383E-8	-4,997416E-8	-4,997060E-8	-4,996804E-8	-4,996701E-8	-4,996083E-8	-4,995243E-8	-4,994632E-8	-4,993861E-8	-4,992744E-8	-4,991635E-8	-4,990641E-8	-4,989517E-8	-4,988441E-8	-4,987558E-8	-4,986817E-8	-4,986083E-8	-4,985936E-8	-4,986514E-8	-4,986991E-8	-4,987921E-8	-4,989952E-8	-4,991308E-8	-4,992164E-8	-4,994261E-8	-4,996009E-8	-4,995990E-8	-4,996194E-8	-4,997191E-8	-4,997505E-8	-4,997363E-8	-4,997933E-8	-4,998372E-8	-4,997894E-8	-4,997959E-8	-4,998560E-8	-4,998398E-8	-4,998009E-8	-4,998146E-8	-4,998105E-8	-4,997782E-8	-4,997825E-8	-4,998099E-8	-4,997865E-8	-4,997644E-8	-4,997970E-8	-4,997993E-8	-4,997459E-8	-4,997219E-8	-4,997355E-8	-4,997161E-8	-4,996895E-8	-4,997467E-8	-4,997830E-8	-4,997206E-8	-4,997200E-8	-4,997846E-8	-4,997528E-8	-4,997074E-8	-4,997538E-8	-4,997593E-8	-4,996964E-8	-4,997105E-8	-4,997590E-8
-4,998035E-8	-4,998148E-8	-4,997661E-8	-4,997672E-8	-4,998114E-8	-4,997808E-8	-4,997409E-8	-4,997808E-8	-4,998024E-8	-4,997581E-8	-4,997689E-8	-4,998127E-8	-4,997672E-8	-4,997458E-8	-4,998169E-8	-4,998147E-8	-4,997490E-8	-4,997752E-8	-4,998171E-8	-4,997653E-8	-4,997543E-8	-4,998262E-8	-4,997985E-8	-4,997298E-8	-4,998006E-8	-4,998328E-8	-4,997458E-8	-4,997490E-8	-4,998168E-8	-4,997720E-8	-4,997410E-8	-4,998192E-8	-4,998131E-8	-4,997238E-8	-4,997641E-8	-4,998309E-8	-4,997653E-8	-4,997548E-8	-4,998186E-8	-4,997861E-8	-4,997469E-8	-4,998040E-8	-4,998193E-8	-4,997550E-8	-4,997666E-8	-4,998198E-8	-4,997885E-8	-4,997766E-8	-4,998105E-8	-4,997804E-8	-4,997508E-8	-4,997951E-8	-4,998086E-8	-4,997700E-8	-4,997760E-8	-4,997945E-8	-4,997692E-8	-4,997636E-8	-4,997967E-8	-4,997764E-8	-4,997403E-8	-4,997655E-8	-4,997849E-8	-4,997573E-8	-4,997424E-8	-4,997456E-8	-4,997281E-8	-4,996998E-8	-4,996936E-8	-4,996653E-8	-4,995857E-8	-4,995039E-8	-4,994353E-8	-4,993548E-8	-4,992449E-8	-4,991443E-8	-4,990460E-8	-4,989340E-8	-4,988311E-8	-4,987464E-8	-4,986943E-8	-4,986367E-8	-4,986495E-8	-4,987928E-8	-4,988645E-8	-4,989272E-8	-4,991566E-8	-4,993120E-8	-4,993542E-8	-4,995325E-8	-4,996905E-8	-4,996428E-8	-4,996429E-8	-4,997667E-8	-4,997710E-8	-4,997248E-8	-4,998073E-8	-4,998341E-8	-4,997603E-8	-4,998016E-8	-4,998684E-8	-4,997877E-8	-4,997449E-8	-4,998120E-8	-4,997858E-8	-4,997178E-8	-4,997796E-8	-4,997983E-8	-4,996994E-8	-4,997113E-8	-4,997850E-8	-4,997125E-8	-4,996722E-8	-4,997419E-8	-4,997312E-8	-4,996832E-8	-4,997425E-8	-4,997818E-8	-4,997090E-8	-4,997090E-8	-4,997763E-8	-4,997548E-8	-4,997369E-8	-4,997681E-8	-4,997441E-8	-4,997043E-8	-4,997292E-8	-4,997515E-8
-4,997846E-8	-4,997959E-8	-4,997711E-8	-4,997692E-8	-4,997963E-8	-4,997927E-8	-4,997629E-8	-4,997741E-8	-4,997816E-8	-4,997669E-8	-4,997755E-8	-4,997909E-8	-4,997797E-8	-4,997722E-8	-4,997931E-8	-4,997858E-8	-4,997697E-8	-4,997758E-8	-4,997731E-8	-4,997746E-8	-4,997885E-8	-4,997906E-8	-4,997862E-8	-4,997722E-8	-4,997720E-8	-4,997845E-8	-4,997888E-8	-4,997765E-8	-4,997703E-8	-4,997875E-8	-4,997884E-8	-4,997706E-8	-4,997795E-8	-4,997863E-8	-4,997620E-8	-4,997754E-8	-4,998028E-8	-4,997828E-8	-4,997588E-8	-4,997741E-8	-4,997824E-8	-4,997691E-8	-4,997780E-8	-4,997913E-8	-4,997692E-8	-4,997663E-8	-4,997913E-8	-4,997811E-8	-4,997713E-8	-4,997788E-8	-4,997782E-8	-4,997758E-8	-4,997936E-8	-4,997958E-8	-4,997653E-8	-4,997734E-8	-4,997892E-8	-4,997702E-8	-4,997807E-8	-4,998028E-8	-4,997605E-8	-4,997399E-8	-4,997791E-8	-4,997703E-8	-4,997237E-8	-4,997409E-8	-4,997501E-8	-4,997029E-8	-4,996937E-8	-4,996902E-8	-4,996248E-8	-4,995493E-8	-4,994974E-8	-4,994355E-8	-4,993391E-8	-4,992405E-8	-4,991453E-8	-4,990338E-8	-4,989277E-8	-4,988480E-8	-4,987882E-8	-4,987621E-8	-4,987638E-8	-4,988242E-8	-4,989486E-8	-4,990557E-8	-4,991583E-8	-4,993073E-8	-4,994530E-8	-4,995393E-8	-4,996063E-8	-4,996796E-8	-4,996937E-8	-4,996696E-8	-4,997191E-8	-4,997753E-8	-4,997641E-8	-4,997715E-8	-4,997958E-8	-4,997880E-8	-4,997687E-8	-4,997869E-8	-4,997816E-8	-4,997429E-8	-4,997526E-8	-4,997650E-8	-4,997386E-8	-4,997332E-8	-4,997329E-8	-4,997038E-8	-4,997020E-8	-4,997386E-8	-4,997370E-8	-4,997128E-8	-4,997381E-8	-4,997496E-8	-4,997254E-8	-4,997459E-8	-4,997692E-8	-4,997294E-8	-4,997261E-8	-4,997847E-8	-4,997734E-8	-4,997256E-8	-4,997441E-8	-4,997496E-8	-4,997023E-8	-4,997184E-8
-4,997933E-8	-4,997585E-8	-4,997826E-8	-4,998009E-8	-4,997708E-8	-4,997737E-8	-4,997984E-8	-4,997689E-8	-4,997505E-8	-4,997970E-8	-4,998165E-8	-4,997791E-8	-4,997803E-8	-4,998027E-8	-4,997927E-8	-4,997874E-8	-4,998048E-8	-4,997980E-8	-4,997771E-8	-4,997943E-8	-4,998108E-8	-4,997855E-8	-4,997772E-8	-4,997838E-8	-4,997735E-8	-4,997785E-8	-4,997916E-8	-4,997905E-8	-4,997611E-8	-4,997586E-8	-4,997879E-8	-4,997869E-8	-4,997693E-8	-4,997840E-8	-4,997925E-8	-4,997759E-8	-4,997795E-8	-4,998081E-8	-4,997942E-8	-4,997572E-8	-4,997918E-8	-4,998222E-8	-4,997822E-8	-4,997826E-8	-4,998100E-8	-4,997714E-8	-4,997548E-8	-4,998069E-8	-4,998120E-8	-4,997535E-8	-4,997623E-8	-4,998046E-8	-4,997705E-8	-4,997539E-8	-4,998007E-8	-4,997809E-8	-4,997379E-8	-4,997887E-8	-4,998122E-8	-4,997516E-8	-4,997487E-8	-4,997884E-8	-4,997515E-8	-4,997406E-8	-4,997969E-8	-4,997638E-8	-4,996980E-8	-4,997394E-8	-4,997534E-8	-4,996714E-8	-4,996469E-8	-4,996451E-8	-4,995514E-8	-4,994677E-8	-4,994274E-8	-4,993340E-8	-4,992188E-8	-4,991375E-8	-4,990573E-8	-4,989597E-8	-4,988998E-8	-4,989127E-8	-4,988803E-8	-4,988668E-8	-4,990325E-8	-4,991631E-8	-4,991894E-8	-4,993317E-8	-4,995249E-8	-4,995602E-8	-4,995988E-8	-4,997047E-8	-4,997039E-8	-4,996778E-8	-4,997361E-8	-4,997790E-8	-4,997727E-8	-4,997784E-8	-4,997825E-8	-4,997670E-8	-4,997693E-8	-4,997814E-8	-4,997716E-8	-4,997582E-8	-4,997467E-8	-4,997409E-8	-4,997372E-8	-4,997247E-8	-4,997075E-8	-4,997089E-8	-4,997208E-8	-4,997204E-8	-4,997324E-8	-4,997479E-8	-4,997280E-8	-4,997322E-8	-4,997688E-8	-4,997667E-8	-4,997437E-8	-4,997628E-8	-4,997808E-8	-4,997452E-8	-4,997606E-8	-4,998092E-8	-4,997568E-8	-4,997188E-8	-4,997762E-8	-4,997739E-8
-4,998195E-8	-4,997944E-8	-4,997411E-8	-4,997737E-8	-4,998144E-8	-4,997650E-8	-4,997436E-8	-4,998021E-8	-4,997944E-8	-4,997365E-8	-4,997831E-8	-4,998265E-8	-4,997543E-8	-4,997342E-8	-4,998142E-8	-4,998091E-8	-4,997466E-8	-4,997906E-8	-4,998156E-8	-4,997457E-8	-4,997645E-8	-4,998210E-8	-4,997764E-8	-4,997524E-8	-4,997968E-8	-4,997938E-8	-4,997548E-8	-4,997862E-8	-4,997975E-8	-4,997412E-8	-4,997694E-8	-4,998115E-8	-4,997720E-8	-4,997641E-8	-4,997950E-8	-4,997713E-8	-4,997448E-8	-4,997946E-8	-4,998106E-8	-4,997505E-8	-4,997593E-8	-4,998073E-8	-4,997746E-8	-4,997520E-8	-4,997978E-8	-4,997861E-8	-4,997402E-8	-4,997807E-8	-4,998207E-8	-4,997679E-8	-4,997396E-8	-4,997829E-8	-4,997919E-8	-4,997697E-8	-4,997883E-8	-4,997928E-8	-4,997688E-8	-4,997683E-8	-4,997879E-8	-4,997934E-8	-4,997720E-8	-4,997542E-8	-4,997733E-8	-4,997829E-8	-4,997555E-8	-4,997488E-8	-4,997548E-8	-4,997249E-8	-4,997136E-8	-4,997331E-8	-4,996982E-8	-4,996360E-8	-4,996058E-8	-4,995565E-8	-4,994802E-8	-4,994146E-8	-4,993555E-8	-4,992627E-8	-4,991713E-8	-4,991231E-8	-4,990648E-8	-4,990160E-8	-4,990445E-8	-4,990972E-8	-4,991109E-8	-4,992200E-8	-4,994163E-8	-4,994304E-8	-4,994415E-8	-4,996227E-8	-4,996918E-8	-4,996419E-8	-4,997045E-8	-4,997585E-8	-4,997067E-8	-4,997228E-8	-4,998069E-8	-4,997838E-8	-4,997336E-8	-4,997748E-8	-4,997938E-8	-4,997571E-8	-4,997671E-8	-4,997800E-8	-4,997351E-8	-4,997344E-8	-4,997587E-8	-4,997441E-8	-4,997267E-8	-4,997387E-8	-4,997395E-8	-4,997294E-8	-4,997619E-8	-4,997742E-8	-4,997454E-8	-4,997561E-8	-4,997896E-8	-4,997735E-8	-4,997551E-8	-4,997747E-8	-4,997775E-8	-4,997550E-8	-4,997792E-8	-4,998060E-8	-4,997822E-8	-4,997566E-8	-4,997642E-8	-4,997735E-8
-4,998001E-8	-4,997785E-8	-4,997717E-8	-4,997805E-8	-4,997795E-8	-4,997864E-8	-4,997957E-8	-4,997774E-8	-4,997619E-8	-4,997805E-8	-4,997887E-8	-4,997703E-8	-4,997819E-8	-4,997978E-8	-4,997699E-8	-4,997793E-8	-4,998094E-8	-4,997862E-8	-4,997651E-8	-4,997833E-8	-4,997917E-8	-4,997800E-8	-4,997921E-8	-4,997883E-8	-4,997515E-8	-4,997720E-8	-4,997960E-8	-4,997606E-8	-4,997777E-8	-4,997995E-8	-4,997503E-8	-4,997617E-8	-4,998184E-8	-4,997795E-8	-4,997313E-8	-4,997902E-8	-4,998059E-8	-4,997474E-8	-4,997828E-8	-4,998185E-8	-4,997430E-8	-4,997326E-8	-4,998177E-8	-4,998007E-8	-4,997340E-8	-4,997755E-8	-4,998090E-8	-4,997438E-8	-4,997520E-8	-4,998109E-8	-4,997691E-8	-4,997294E-8	-4,997893E-8	-4,998022E-8	-4,997530E-8	-4,997721E-8	-4,997877E-8	-4,997544E-8	-4,997683E-8	-4,997990E-8	-4,997781E-8	-4,997624E-8	-4,997695E-8	-4,997617E-8	-4,997608E-8	-4,997709E-8	-4,997547E-8	-4,997390E-8	-4,997480E-8	-4,997350E-8	-4,997053E-8	-4,996932E-8	-4,996500E-8	-4,995954E-8	-4,995714E-8	-4,995215E-8	-4,994485E-8	-4,993872E-8	-4,993223E-8	-4,992647E-8	-4,992276E-8	-4,992221E-8	-4,992099E-8	-4,992113E-8	-4,993089E-8	-4,993811E-8	-4,994076E-8	-4,995279E-8	-4,996083E-8	-4,995983E-8	-4,996731E-8	-4,997595E-8	-4,997191E-8	-4,996961E-8	-4,997653E-8	-4,997752E-8	-4,997323E-8	-4,997870E-8	-4,998059E-8	-4,997340E-8	-4,997465E-8	-4,998010E-8	-4,997514E-8	-4,997224E-8	-4,997767E-8	-4,997593E-8	-4,997089E-8	-4,997569E-8	-4,997742E-8	-4,997024E-8	-4,997223E-8	-4,997921E-8	-4,997507E-8	-4,997394E-8	-4,998111E-8	-4,997823E-8	-4,997271E-8	-4,997905E-8	-4,998156E-8	-4,997447E-8	-4,997639E-8	-4,998238E-8	-4,997856E-8	-4,997636E-8	-4,998047E-8	-4,997896E-8	-4,997329E-8	-4,997599E-8
-4,997804E-8	-4,997737E-8	-4,997935E-8	-4,997744E-8	-4,997558E-8	-4,997911E-8	-4,997962E-8	-4,997611E-8	-4,997613E-8	-4,997769E-8	-4,997800E-8	-4,997884E-8	-4,998012E-8	-4,997823E-8	-4,997710E-8	-4,998005E-8	-4,998020E-8	-4,997865E-8	-4,998007E-8	-4,997954E-8	-4,997738E-8	-4,997947E-8	-4,998074E-8	-4,997824E-8	-4,997633E-8	-4,997807E-8	-4,997948E-8	-4,997862E-8	-4,997817E-8	-4,997797E-8	-4,997662E-8	-4,997686E-8	-4,997836E-8	-4,997949E-8	-4,997800E-8	-4,997587E-8	-4,997791E-8	-4,997925E-8	-4,997705E-8	-4,997700E-8	-4,997850E-8	-4,997743E-8	-4,997685E-8	-4,997995E-8	-4,998039E-8	-4,997581E-8	-4,997649E-8	-4,997967E-8	-4,997875E-8	-4,997752E-8	-4,997942E-8	-4,997820E-8	-4,997595E-8	-4,997825E-8	-4,997909E-8	-4,997642E-8	-4,997684E-8	-4,997830E-8	-4,997691E-8	-4,997710E-8	-4,997888E-8	-4,997639E-8	-4,997358E-8	-4,997672E-8	-4,997837E-8	-4,997532E-8	-4,997530E-8	-4,997646E-8	-4,997322E-8	-4,997202E-8	-4,997464E-8	-4,997239E-8	-4,996668E-8	-4,996568E-8	-4,996523E-8	-4,995886E-8	-4,995355E-8	-4,995242E-8	-4,994660E-8	-4,994118E-8	-4,994259E-8	-4,994273E-8	-4,993850E-8	-4,993937E-8	-4,994733E-8	-4,995079E-8	-4,995226E-8	-4,996162E-8	-4,996566E-8	-4,996419E-8	-4,997005E-8	-4,997504E-8	-4,997342E-8	-4,997309E-8	-4,997610E-8	-4,997709E-8	-4,997635E-8	-4,997796E-8	-4,997885E-8	-4,997584E-8	-4,997560E-8	-4,997882E-8	-4,997891E-8	-4,997662E-8	-4,997717E-8	-4,997804E-8	-4,997593E-8	-4,997541E-8	-4,997858E-8	-4,997743E-8	-4,997396E-8	-4,997681E-8	-4,998059E-8	-4,997723E-8	-4,997579E-8	-4,997965E-8	-4,997822E-8	-4,997505E-8	-4,997928E-8	-4,998191E-8	-4,997614E-8	-4,997542E-8	-4,998120E-8	-4,997947E-8	-4,997516E-8	-4,997908E-8	-4,997954E-8	-4,997388E-8
-4,998057E-8	-4,997912E-8	-4,997639E-8	-4,997925E-8	-4,997914E-8	-4,997536E-8	-4,997768E-8	-4,998118E-8	-4,997775E-8	-4,997536E-8	-4,998007E-8	-4,997998E-8	-4,997569E-8	-4,997853E-8	-4,998019E-8	-4,997611E-8	-4,997766E-8	-4,998155E-8	-4,997868E-8	-4,997469E-8	-4,997742E-8	-4,997907E-8	-4,997523E-8	-4,997681E-8	-4,997960E-8	-4,997586E-8	-4,997483E-8	-4,997902E-8	-4,997871E-8	-4,997503E-8	-4,997710E-8	-4,997970E-8	-4,997722E-8	-4,997765E-8	-4,998063E-8	-4,997699E-8	-4,997457E-8	-4,997889E-8	-4,997985E-8	-4,997602E-8	-4,997701E-8	-4,997915E-8	-4,997600E-8	-4,997529E-8	-4,997948E-8	-4,997828E-8	-4,997367E-8	-4,997674E-8	-4,998036E-8	-4,997636E-8	-4,997503E-8	-4,997869E-8	-4,997646E-8	-4,997396E-8	-4,997890E-8	-4,998033E-8	-4,997483E-8	-4,997535E-8	-4,997913E-8	-4,997736E-8	-4,997553E-8	-4,997818E-8	-4,997774E-8	-4,997441E-8	-4,997632E-8	-4,997823E-8	-4,997532E-8	-4,997320E-8	-4,997436E-8	-4,997487E-8	-4,997353E-8	-4,997352E-8	-4,997231E-8	-4,996715E-8	-4,996638E-8	-4,996687E-8	-4,996237E-8	-4,995929E-8	-4,995817E-8	-4,995548E-8	-4,995337E-8	-4,995488E-8	-4,995523E-8	-4,995285E-8	-4,995601E-8	-4,996197E-8	-4,996370E-8	-4,996569E-8	-4,996924E-8	-4,996969E-8	-4,997059E-8	-4,997448E-8	-4,997651E-8	-4,997609E-8	-4,997558E-8	-4,997674E-8	-4,997749E-8	-4,997660E-8	-4,997722E-8	-4,997737E-8	-4,997629E-8	-4,997666E-8	-4,997863E-8	-4,997893E-8	-4,997653E-8	-4,997541E-8	-4,997698E-8	-4,997827E-8	-4,997824E-8	-4,997768E-8	-4,997798E-8	-4,997737E-8	-4,997629E-8	-4,997881E-8	-4,997994E-8	-4,997636E-8	-4,997647E-8	-4,998067E-8	-4,997913E-8	-4,997663E-8	-4,997930E-8	-4,997802E-8	-4,997495E-8	-4,997921E-8	-4,998100E-8	-4,997609E-8	-4,997549E-8	-4,997753E-8
-4,997780E-8	-4,998027E-8	-4,997996E-8	-4,997664E-8	-4,997704E-8	-4,997932E-8	-4,997823E-8	-4,997734E-8	-4,997946E-8	-4,997757E-8	-4,997545E-8	-4,997887E-8	-4,997972E-8	-4,997768E-8	-4,997831E-8	-4,997944E-8	-4,997830E-8	-4,997811E-8	-4,997970E-8	-4,997843E-8	-4,997552E-8	-4,997853E-8	-4,998050E-8	-4,997688E-8	-4,997707E-8	-4,997892E-8	-4,997694E-8	-4,997591E-8	-4,997974E-8	-4,997954E-8	-4,997540E-8	-4,997734E-8	-4,998011E-8	-4,997619E-8	-4,997633E-8	-4,997965E-8	-4,997692E-8	-4,997596E-8	-4,997950E-8	-4,997944E-8	-4,997582E-8	-4,997674E-8	-4,997874E-8	-4,997775E-8	-4,997766E-8	-4,997966E-8	-4,997906E-8	-4,997649E-8	-4,997708E-8	-4,997941E-8	-4,997827E-8	-4,997622E-8	-4,997718E-8	-4,997822E-8	-4,997695E-8	-4,997719E-8	-4,997804E-8	-4,997619E-8	-4,997489E-8	-4,997778E-8	-4,997975E-8	-4,997669E-8	-4,997588E-8	-4,997741E-8	-4,997722E-8	-4,997563E-8	-4,997730E-8	-4,997833E-8	-4,997396E-8	-4,997418E-8	-4,997815E-8	-4,997428E-8	-4,997114E-8	-4,997375E-8	-4,997178E-8	-4,996797E-8	-4,996982E-8	-4,997004E-8	-4,996313E-8	-4,996175E-8	-4,996642E-8	-4,996336E-8	-4,996117E-8	-4,996600E-8	-4,996657E-8	-4,996362E-8	-4,996783E-8	-4,997346E-8	-4,997109E-8	-4,996898E-8	-4,997558E-8	-4,997812E-8	-4,997405E-8	-4,997745E-8	-4,998029E-8	-4,997437E-8	-4,997540E-8	-4,998196E-8	-4,997887E-8	-4,997453E-8	-4,997929E-8	-4,997985E-8	-4,997418E-8	-4,997788E-8	-4,998106E-8	-4,997480E-8	-4,997485E-8	-4,998050E-8	-4,997836E-8	-4,997496E-8	-4,997806E-8	-4,997773E-8	-4,997438E-8	-4,997798E-8	-4,998167E-8	-4,997762E-8	-4,997553E-8	-4,997955E-8	-4,998094E-8	-4,997715E-8	-4,997874E-8	-4,998117E-8	-4,997737E-8	-4,997688E-8	-4,998096E-8	-4,997897E-8	-4,997422E-8	-4,997546E-8
-4,997545E-8	-4,997890E-8	-4,998097E-8	-4,997699E-8	-4,997654E-8	-4,997968E-8	-4,997895E-8	-4,997640E-8	-4,997818E-8	-4,997871E-8	-4,997504E-8	-4,997719E-8	-4,998136E-8	-4,997739E-8	-4,997595E-8	-4,997912E-8	-4,997874E-8	-4,997565E-8	-4,997830E-8	-4,998047E-8	-4,997551E-8	-4,997518E-8	-4,997966E-8	-4,997834E-8	-4,997465E-8	-4,997696E-8	-4,997998E-8	-4,997682E-8	-4,997584E-8	-4,998101E-8	-4,997885E-8	-4,997325E-8	-4,997786E-8	-4,998197E-8	-4,997620E-8	-4,997541E-8	-4,998165E-8	-4,997799E-8	-4,997272E-8	-4,997915E-8	-4,998123E-8	-4,997326E-8	-4,997456E-8	-4,998214E-8	-4,997732E-8	-4,997335E-8	-4,997993E-8	-4,997864E-8	-4,997254E-8	-4,997817E-8	-4,998229E-8	-4,997555E-8	-4,997426E-8	-4,997999E-8	-4,997746E-8	-4,997398E-8	-4,997957E-8	-4,997997E-8	-4,997340E-8	-4,997696E-8	-4,998256E-8	-4,997646E-8	-4,997361E-8	-4,997939E-8	-4,997813E-8	-4,997391E-8	-4,997841E-8	-4,997997E-8	-4,997269E-8	-4,997274E-8	-4,997861E-8	-4,997506E-8	-4,997145E-8	-4,997583E-8	-4,997554E-8	-4,997035E-8	-4,997125E-8	-4,997451E-8	-4,997068E-8	-4,996629E-8	-4,997099E-8	-4,997267E-8	-4,996875E-8	-4,997058E-8	-4,997337E-8	-4,997074E-8	-4,997029E-8	-4,997544E-8	-4,997696E-8	-4,997371E-8	-4,997503E-8	-4,997797E-8	-4,997593E-8	-4,997607E-8	-4,997948E-8	-4,997782E-8	-4,997458E-8	-4,997859E-8	-4,998147E-8	-4,997684E-8	-4,997561E-8	-4,998008E-8	-4,997872E-8	-4,997509E-8	-4,998056E-8	-4,998244E-8	-4,997415E-8	-4,997556E-8	-4,998376E-8	-4,997815E-8	-4,997303E-8	-4,998123E-8	-4,998193E-8	-4,997313E-8	-4,997815E-8	-4,998568E-8	-4,997658E-8	-4,997311E-8	-4,998424E-8	-4,998264E-8	-4,997369E-8	-4,997980E-8	-4,998387E-8	-4,997469E-8	-4,997475E-8	-4,998278E-8	-4,997844E-8	-4,997199E-8
-4,997915E-8	-4,997568E-8	-4,998060E-8	-4,998158E-8	-4,997543E-8	-4,997619E-8	-4,998085E-8	-4,997744E-8	-4,997579E-8	-4,997953E-8	-4,997744E-8	-4,997547E-8	-4,997954E-8	-4,998008E-8	-4,997568E-8	-4,997684E-8	-4,998072E-8	-4,997851E-8	-4,997565E-8	-4,997929E-8	-4,997848E-8	-4,997335E-8	-4,997690E-8	-4,998049E-8	-4,997556E-8	-4,997484E-8	-4,997989E-8	-4,997804E-8	-4,997437E-8	-4,997834E-8	-4,997951E-8	-4,997501E-8	-4,997616E-8	-4,997992E-8	-4,997842E-8	-4,997560E-8	-4,997654E-8	-4,997793E-8	-4,997679E-8	-4,997581E-8	-4,997833E-8	-4,997891E-8	-4,997518E-8	-4,997514E-8	-4,997879E-8	-4,997825E-8	-4,997569E-8	-4,997750E-8	-4,997851E-8	-4,997688E-8	-4,997742E-8	-4,997815E-8	-4,997560E-8	-4,997494E-8	-4,997758E-8	-4,997807E-8	-4,997631E-8	-4,997713E-8	-4,997701E-8	-4,997474E-8	-4,997694E-8	-4,997968E-8	-4,997667E-8	-4,997488E-8	-4,997915E-8	-4,997889E-8	-4,997375E-8	-4,997711E-8	-4,997932E-8	-4,997234E-8	-4,997401E-8	-4,998090E-8	-4,997528E-8	-4,997043E-8	-4,997723E-8	-4,997698E-8	-4,996966E-8	-4,997385E-8	-4,997835E-8	-4,997111E-8	-4,996933E-8	-4,997634E-8	-4,997377E-8	-4,996960E-8	-4,997450E-8	-4,997603E-8	-4,997162E-8	-4,997417E-8	-4,997888E-8	-4,997458E-8	-4,997223E-8	-4,997829E-8	-4,997753E-8	-4,997442E-8	-4,997997E-8	-4,997977E-8	-4,997350E-8	-4,997762E-8	-4,998259E-8	-4,997640E-8	-4,997517E-8	-4,998159E-8	-4,997845E-8	-4,997489E-8	-4,998066E-8	-4,998067E-8	-4,997407E-8	-4,997623E-8	-4,998145E-8	-4,997826E-8	-4,997619E-8	-4,997852E-8	-4,997829E-8	-4,997661E-8	-4,997792E-8	-4,997994E-8	-4,998000E-8	-4,997826E-8	-4,997886E-8	-4,998066E-8	-4,997982E-8	-4,997820E-8	-4,997841E-8	-4,997944E-8	-4,997871E-8	-4,997777E-8	-4,997866E-8	-4,997816E-8
-4,997702E-8	-4,997966E-8	-4,997997E-8	-4,997806E-8	-4,997763E-8	-4,997771E-8	-4,997795E-8	-4,997744E-8	-4,997757E-8	-4,997872E-8	-4,997606E-8	-4,997498E-8	-4,997887E-8	-4,998024E-8	-4,997784E-8	-4,997841E-8	-4,998007E-8	-4,997861E-8	-4,997736E-8	-4,997883E-8	-4,997919E-8	-4,997640E-8	-4,997649E-8	-4,997940E-8	-4,997923E-8	-4,997609E-8	-4,997628E-8	-4,997863E-8	-4,997695E-8	-4,997678E-8	-4,998001E-8	-4,997823E-8	-4,997490E-8	-4,997797E-8	-4,997950E-8	-4,997697E-8	-4,997737E-8	-4,997820E-8	-4,997644E-8	-4,997802E-8	-4,997991E-8	-4,997643E-8	-4,997539E-8	-4,997782E-8	-4,997816E-8	-4,997774E-8	-4,997943E-8	-4,997913E-8	-4,997491E-8	-4,997687E-8	-4,998079E-8	-4,997732E-8	-4,997484E-8	-4,997840E-8	-4,997877E-8	-4,997559E-8	-4,997745E-8	-4,998006E-8	-4,997485E-8	-4,997424E-8	-4,998099E-8	-4,997981E-8	-4,997559E-8	-4,997869E-8	-4,997926E-8	-4,997550E-8	-4,997720E-8	-4,997975E-8	-4,997683E-8	-4,997512E-8	-4,997707E-8	-4,997698E-8	-4,997580E-8	-4,997666E-8	-4,997587E-8	-4,997427E-8	-4,997571E-8	-4,997713E-8	-4,997607E-8	-4,997439E-8	-4,997447E-8	-4,997522E-8	-4,997487E-8	-4,997625E-8	-4,997742E-8	-4,997511E-8	-4,997491E-8	-4,997701E-8	-4,997783E-8	-4,997688E-8	-4,997673E-8	-4,997767E-8	-4,997804E-8	-4,997820E-8	-4,997882E-8	-4,997844E-8	-4,997694E-8	-4,997685E-8	-4,997995E-8	-4,998000E-8	-4,997697E-8	-4,997815E-8	-4,997977E-8	-4,997729E-8	-4,997770E-8	-4,998083E-8	-4,997905E-8	-4,997650E-8	-4,997982E-8	-4,998059E-8	-4,997663E-8	-4,997788E-8	-4,998005E-8	-4,997798E-8	-4,997819E-8	-4,998163E-8	-4,998045E-8	-4,997758E-8	-4,997957E-8	-4,998101E-8	-4,997743E-8	-4,997804E-8	-4,998147E-8	-4,997790E-8	-4,997564E-8	-4,997992E-8	-4,997902E-8	-4,997448E-8
-4,997999E-8	-4,997454E-8	-4,997801E-8	-4,998211E-8	-4,997748E-8	-4,997451E-8	-4,997857E-8	-4,997819E-8	-4,997359E-8	-4,997594E-8	-4,997877E-8	-4,997452E-8	-4,997461E-8	-4,998153E-8	-4,998040E-8	-4,997537E-8	-4,997797E-8	-4,998016E-8	-4,997599E-8	-4,997714E-8	-4,998120E-8	-4,997642E-8	-4,997365E-8	-4,997879E-8	-4,997865E-8	-4,997520E-8	-4,997666E-8	-4,997812E-8	-4,997606E-8	-4,997674E-8	-4,998003E-8	-4,997743E-8	-4,997382E-8	-4,997664E-8	-4,997981E-8	-4,997746E-8	-4,997588E-8	-4,997857E-8	-4,997677E-8	-4,997359E-8	-4,997796E-8	-4,998011E-8	-4,997422E-8	-4,997339E-8	-4,997973E-8	-4,997893E-8	-4,997350E-8	-4,997676E-8	-4,997901E-8	-4,997396E-8	-4,997536E-8	-4,998162E-8	-4,997840E-8	-4,997185E-8	-4,997695E-8	-4,998115E-8	-4,997439E-8	-4,997519E-8	-4,998209E-8	-4,997648E-8	-4,997256E-8	-4,998173E-8	-4,998122E-8	-4,997245E-8	-4,997631E-8	-4,998153E-8	-4,997518E-8	-4,997516E-8	-4,998168E-8	-4,997573E-8	-4,997039E-8	-4,997866E-8	-4,997921E-8	-4,997278E-8	-4,997570E-8	-4,997894E-8	-4,997336E-8	-4,997294E-8	-4,997986E-8	-4,997694E-8	-4,997010E-8	-4,997600E-8	-4,998112E-8	-4,997447E-8	-4,997393E-8	-4,998016E-8	-4,997634E-8	-4,997212E-8	-4,998052E-8	-4,998179E-8	-4,997343E-8	-4,997547E-8	-4,998147E-8	-4,997722E-8	-4,997499E-8	-4,998041E-8	-4,997919E-8	-4,997467E-8	-4,997830E-8	-4,998150E-8	-4,997706E-8	-4,997511E-8	-4,997862E-8	-4,998017E-8	-4,997742E-8	-4,997843E-8	-4,998156E-8	-4,997814E-8	-4,997577E-8	-4,998059E-8	-4,998079E-8	-4,997635E-8	-4,997879E-8	-4,998183E-8	-4,997839E-8	-4,997768E-8	-4,998186E-8	-4,998042E-8	-4,997573E-8	-4,997945E-8	-4,998277E-8	-4,997792E-8	-4,997710E-8	-4,998045E-8	-4,997861E-8	-4,997488E-8	-4,997903E-8	-4,998176E-8
-4,997968E-8	-4,998030E-8	-4,997642E-8	-4,997844E-8	-4,998132E-8	-4,997664E-8	-4,997331E-8	-4,997740E-8	-4,997643E-8	-4,997342E-8	-4,997738E-8	-4,997906E-8	-4,997368E-8	-4,997583E-8	-4,998404E-8	-4,997996E-8	-4,997378E-8	-4,998114E-8	-4,998330E-8	-4,997492E-8	-4,997824E-8	-4,998452E-8	-4,997493E-8	-4,997155E-8	-4,998360E-8	-4,998187E-8	-4,997181E-8	-4,997776E-8	-4,998215E-8	-4,997339E-8	-4,997435E-8	-4,998293E-8	-4,997706E-8	-4,997030E-8	-4,997904E-8	-4,998182E-8	-4,997335E-8	-4,997411E-8	-4,998001E-8	-4,997537E-8	-4,997368E-8	-4,998137E-8	-4,997965E-8	-4,997216E-8	-4,997644E-8	-4,998117E-8	-4,997556E-8	-4,997634E-8	-4,998171E-8	-4,997644E-8	-4,997418E-8	-4,998133E-8	-4,998017E-8	-4,997390E-8	-4,997624E-8	-4,998021E-8	-4,997662E-8	-4,997568E-8	-4,998030E-8	-4,997806E-8	-4,997275E-8	-4,997704E-8	-4,998174E-8	-4,997748E-8	-4,997361E-8	-4,997848E-8	-4,997943E-8	-4,997327E-8	-4,997679E-8	-4,998120E-8	-4,997340E-8	-4,997212E-8	-4,998151E-8	-4,997983E-8	-4,997153E-8	-4,997556E-8	-4,998027E-8	-4,997380E-8	-4,997506E-8	-4,998228E-8	-4,997738E-8	-4,997117E-8	-4,997793E-8	-4,998125E-8	-4,997419E-8	-4,997485E-8	-4,998003E-8	-4,997624E-8	-4,997462E-8	-4,998139E-8	-4,997925E-8	-4,997173E-8	-4,997709E-8	-4,998244E-8	-4,997549E-8	-4,997579E-8	-4,998226E-8	-4,997642E-8	-4,997228E-8	-4,998136E-8	-4,998175E-8	-4,997274E-8	-4,997666E-8	-4,998326E-8	-4,997763E-8	-4,997536E-8	-4,998246E-8	-4,998029E-8	-4,997288E-8	-4,997930E-8	-4,998524E-8	-4,997728E-8	-4,997488E-8	-4,998199E-8	-4,998074E-8	-4,997506E-8	-4,998046E-8	-4,998413E-8	-4,997547E-8	-4,997556E-8	-4,998326E-8	-4,997953E-8	-4,997427E-8	-4,997796E-8	-4,997932E-8	-4,997594E-8	-4,997805E-8	-4,998114E-8
-4,997842E-8	-4,998249E-8	-4,997535E-8	-4,997378E-8	-4,998118E-8	-4,997802E-8	-4,997122E-8	-4,997696E-8	-4,997893E-8	-4,997169E-8	-4,997509E-8	-4,998127E-8	-4,997541E-8	-4,997365E-8	-4,998264E-8	-4,998335E-8	-4,997629E-8	-4,997855E-8	-4,998282E-8	-4,997794E-8	-4,997596E-8	-4,998115E-8	-4,998051E-8	-4,997418E-8	-4,997689E-8	-4,998228E-8	-4,997638E-8	-4,997336E-8	-4,997921E-8	-4,997895E-8	-4,997398E-8	-4,997749E-8	-4,998135E-8	-4,997496E-8	-4,997317E-8	-4,997984E-8	-4,997888E-8	-4,997398E-8	-4,997717E-8	-4,998001E-8	-4,997546E-8	-4,997473E-8	-4,998034E-8	-4,997780E-8	-4,997204E-8	-4,997789E-8	-4,998165E-8	-4,997544E-8	-4,997640E-8	-4,998147E-8	-4,997581E-8	-4,997354E-8	-4,998234E-8	-4,998074E-8	-4,997259E-8	-4,997772E-8	-4,998244E-8	-4,997487E-8	-4,997577E-8	-4,998200E-8	-4,997637E-8	-4,997334E-8	-4,998178E-8	-4,998151E-8	-4,997347E-8	-4,997513E-8	-4,998016E-8	-4,997583E-8	-4,997485E-8	-4,998126E-8	-4,997802E-8	-4,997180E-8	-4,997718E-8	-4,998093E-8	-4,997485E-8	-4,997420E-8	-4,997971E-8	-4,997764E-8	-4,997502E-8	-4,998047E-8	-4,997959E-8	-4,997354E-8	-4,997662E-8	-4,998119E-8	-4,997792E-8	-4,997671E-8	-4,997968E-8	-4,997769E-8	-4,997496E-8	-4,997887E-8	-4,998083E-8	-4,997611E-8	-4,997465E-8	-4,997953E-8	-4,997956E-8	-4,997539E-8	-4,997751E-8	-4,997927E-8	-4,997462E-8	-4,997563E-8	-4,998198E-8	-4,998046E-8	-4,997423E-8	-4,997764E-8	-4,998179E-8	-4,997796E-8	-4,997804E-8	-4,998237E-8	-4,997977E-8	-4,997611E-8	-4,998133E-8	-4,998369E-8	-4,997707E-8	-4,997612E-8	-4,998209E-8	-4,998094E-8	-4,997673E-8	-4,998084E-8	-4,998031E-8	-4,997335E-8	-4,997781E-8	-4,998282E-8	-4,997624E-8	-4,997510E-8	-4,998061E-8	-4,997752E-8	-4,997443E-8	-4,998109E-8
-4,997677E-8	-4,997832E-8	-4,997970E-8	-4,997554E-8	-4,997606E-8	-4,998144E-8	-4,997698E-8	-4,997168E-8	-4,997873E-8	-4,997942E-8	-4,997269E-8	-4,997634E-8	-4,998210E-8	-4,997650E-8	-4,997614E-8	-4,998369E-8	-4,998050E-8	-4,997452E-8	-4,997949E-8	-4,998200E-8	-4,997684E-8	-4,997755E-8	-4,998119E-8	-4,997668E-8	-4,997442E-8	-4,997973E-8	-4,997872E-8	-4,997445E-8	-4,997788E-8	-4,997968E-8	-4,997501E-8	-4,997599E-8	-4,997995E-8	-4,997522E-8	-4,997322E-8	-4,997991E-8	-4,997833E-8	-4,997368E-8	-4,997793E-8	-4,997855E-8	-4,997324E-8	-4,997586E-8	-4,998001E-8	-4,997612E-8	-4,997478E-8	-4,997819E-8	-4,997783E-8	-4,997578E-8	-4,997770E-8	-4,997801E-8	-4,997623E-8	-4,997745E-8	-4,997899E-8	-4,997845E-8	-4,997726E-8	-4,997608E-8	-4,997695E-8	-4,997816E-8	-4,997806E-8	-4,997793E-8	-4,997722E-8	-4,997715E-8	-4,997742E-8	-4,997786E-8	-4,997819E-8	-4,997624E-8	-4,997593E-8	-4,997836E-8	-4,997845E-8	-4,997693E-8	-4,997664E-8	-4,997664E-8	-4,997493E-8	-4,997635E-8	-4,997911E-8	-4,997631E-8	-4,997505E-8	-4,997819E-8	-4,997700E-8	-4,997591E-8	-4,997932E-8	-4,997872E-8	-4,997440E-8	-4,997775E-8	-4,998094E-8	-4,997602E-8	-4,997569E-8	-4,997906E-8	-4,997637E-8	-4,997543E-8	-4,997989E-8	-4,997922E-8	-4,997395E-8	-4,997560E-8	-4,997939E-8	-4,997717E-8	-4,997590E-8	-4,997915E-8	-4,997790E-8	-4,997486E-8	-4,997903E-8	-4,998075E-8	-4,997585E-8	-4,997611E-8	-4,998038E-8	-4,997917E-8	-4,997819E-8	-4,998150E-8	-4,997863E-8	-4,997490E-8	-4,998004E-8	-4,998096E-8	-4,997765E-8	-4,997879E-8	-4,997921E-8	-4,997703E-8	-4,997817E-8	-4,998015E-8	-4,997757E-8	-4,997580E-8	-4,997842E-8	-4,997946E-8	-4,997842E-8	-4,997782E-8	-4,997687E-8	-4,997678E-8	-4,997763E-8	-4,997909E-8
-4,997780E-8	-4,997711E-8	-4,997757E-8	-4,997912E-8	-4,997886E-8	-4,997861E-8	-4,997899E-8	-4,997828E-8	-4,997818E-8	-4,998114E-8	-4,998196E-8	-4,997833E-8	-4,997958E-8	-4,998225E-8	-4,997939E-8	-4,997983E-8	-4,998252E-8	-4,997928E-8	-4,997734E-8	-4,998181E-8	-4,998224E-8	-4,997627E-8	-4,997705E-8	-4,997997E-8	-4,997722E-8	-4,997606E-8	-4,997985E-8	-4,997970E-8	-4,997423E-8	-4,997589E-8	-4,998052E-8	-4,997664E-8	-4,997425E-8	-4,997947E-8	-4,997809E-8	-4,997403E-8	-4,997926E-8	-4,997975E-8	-4,997336E-8	-4,997622E-8	-4,998034E-8	-4,997513E-8	-4,997556E-8	-4,998097E-8	-4,997625E-8	-4,997254E-8	-4,997986E-8	-4,997939E-8	-4,997405E-8	-4,997838E-8	-4,998105E-8	-4,997583E-8	-4,997624E-8	-4,998155E-8	-4,997847E-8	-4,997365E-8	-4,997918E-8	-4,998213E-8	-4,997587E-8	-4,997611E-8	-4,998171E-8	-4,997785E-8	-4,997392E-8	-4,998024E-8	-4,998199E-8	-4,997531E-8	-4,997703E-8	-4,998167E-8	-4,997748E-8	-4,997579E-8	-4,997961E-8	-4,997811E-8	-4,997576E-8	-4,997799E-8	-4,997886E-8	-4,997699E-8	-4,997692E-8	-4,997788E-8	-4,997765E-8	-4,997812E-8	-4,997917E-8	-4,997914E-8	-4,997787E-8	-4,997779E-8	-4,997911E-8	-4,997817E-8	-4,997793E-8	-4,997948E-8	-4,997812E-8	-4,997680E-8	-4,997873E-8	-4,997904E-8	-4,997612E-8	-4,997643E-8	-4,997925E-8	-4,997784E-8	-4,997703E-8	-4,997942E-8	-4,997865E-8	-4,997605E-8	-4,997705E-8	-4,997975E-8	-4,998011E-8	-4,997684E-8	-4,997799E-8	-4,998146E-8	-4,997836E-8	-4,997657E-8	-4,998112E-8	-4,997965E-8	-4,997548E-8	-4,997975E-8	-4,998239E-8	-4,997647E-8	-4,997559E-8	-4,998041E-8	-4,997759E-8	-4,997552E-8	-4,998007E-8	-4,997929E-8	-4,997473E-8	-4,997712E-8	-4,998001E-8	-4,997682E-8	-4,997549E-8	-4,997881E-8	-4,997904E-8	-4,997633E-8
-4,997630E-8	-4,997627E-8	-4,997896E-8	-4,997689E-8	-4,997690E-8	-4,998299E-8	-4,998369E-8	-4,997910E-8	-4,998198E-8	-4,998748E-8	-4,998539E-8	-4,998171E-8	-4,998293E-8	-4,998268E-8	-4,997951E-8	-4,998059E-8	-4,998347E-8	-4,997979E-8	-4,997545E-8	-4,997907E-8	-4,998136E-8	-4,997674E-8	-4,997650E-8	-4,997947E-8	-4,997618E-8	-4,997552E-8	-4,998005E-8	-4,997775E-8	-4,997361E-8	-4,997664E-8	-4,997856E-8	-4,997658E-8	-4,997743E-8	-4,997854E-8	-4,997507E-8	-4,997480E-8	-4,997917E-8	-4,997800E-8	-4,997508E-8	-4,997696E-8	-4,997792E-8	-4,997582E-8	-4,997606E-8	-4,997831E-8	-4,997585E-8	-4,997255E-8	-4,997769E-8	-4,998023E-8	-4,997533E-8	-4,997600E-8	-4,997912E-8	-4,997634E-8	-4,997535E-8	-4,998011E-8	-4,997996E-8	-4,997437E-8	-4,997638E-8	-4,998048E-8	-4,997748E-8	-4,997569E-8	-4,997837E-8	-4,997820E-8	-4,997635E-8	-4,997889E-8	-4,998081E-8	-4,997685E-8	-4,997499E-8	-4,997904E-8	-4,998010E-8	-4,997707E-8	-4,997775E-8	-4,997896E-8	-4,997529E-8	-4,997585E-8	-4,997967E-8	-4,997736E-8	-4,997452E-8	-4,997841E-8	-4,997965E-8	-4,997695E-8	-4,997825E-8	-4,997971E-8	-4,997646E-8	-4,997614E-8	-4,997999E-8	-4,997912E-8	-4,997596E-8	-4,997742E-8	-4,997836E-8	-4,997547E-8	-4,997578E-8	-4,997845E-8	-4,997703E-8	-4,997365E-8	-4,997770E-8	-4,998033E-8	-4,997494E-8	-4,997566E-8	-4,998018E-8	-4,997737E-8	-4,997603E-8	-4,998141E-8	-4,998117E-8	-4,997557E-8	-4,997788E-8	-4,998190E-8	-4,997798E-8	-4,997761E-8	-4,998127E-8	-4,997888E-8	-4,997663E-8	-4,997945E-8	-4,998007E-8	-4,997615E-8	-4,997597E-8	-4,997909E-8	-4,997821E-8	-4,997647E-8	-4,997819E-8	-4,997787E-8	-4,997455E-8	-4,997701E-8	-4,997978E-8	-4,997709E-8	-4,997657E-8	-4,997898E-8	-4,997835E-8	-4,997720E-8
-4,997871E-8	-4,997635E-8	-4,997806E-8	-4,998002E-8	-4,998050E-8	-4,998616E-8	-4,999103E-8	-4,998727E-8	-4,998753E-8	-4,999309E-8	-4,999120E-8	-4,998721E-8	-4,998838E-8	-4,998674E-8	-4,998157E-8	-4,998190E-8	-4,998384E-8	-4,998062E-8	-4,997742E-8	-4,997862E-8	-4,998039E-8	-4,997956E-8	-4,997776E-8	-4,997819E-8	-4,997764E-8	-4,997623E-8	-4,997685E-8	-4,997917E-8	-4,997777E-8	-4,997489E-8	-4,997666E-8	-4,997931E-8	-4,997732E-8	-4,997612E-8	-4,997749E-8	-4,997690E-8	-4,997660E-8	-4,997854E-8	-4,997910E-8	-4,997683E-8	-4,997502E-8	-4,997641E-8	-4,997768E-8	-4,997711E-8	-4,997660E-8	-4,997564E-8	-4,997591E-8	-4,997772E-8	-4,997757E-8	-4,997631E-8	-4,997718E-8	-4,997753E-8	-4,997651E-8	-4,997836E-8	-4,998068E-8	-4,997622E-8	-4,997413E-8	-4,997961E-8	-4,998043E-8	-4,997618E-8	-4,997821E-8	-4,998136E-8	-4,997721E-8	-4,997609E-8	-4,998195E-8	-4,998126E-8	-4,997535E-8	-4,997782E-8	-4,998287E-8	-4,997852E-8	-4,997547E-8	-4,997917E-8	-4,997831E-8	-4,997408E-8	-4,997750E-8	-4,998065E-8	-4,997686E-8	-4,997554E-8	-4,997841E-8	-4,997764E-8	-4,997704E-8	-4,997883E-8	-4,997777E-8	-4,997636E-8	-4,997869E-8	-4,997854E-8	-4,997611E-8	-4,997776E-8	-4,997721E-8	-4,997498E-8	-4,997774E-8	-4,997955E-8	-4,997625E-8	-4,997476E-8	-4,997717E-8	-4,997829E-8	-4,997692E-8	-4,997756E-8	-4,997889E-8	-4,997795E-8	-4,997738E-8	-4,997895E-8	-4,997958E-8	-4,997824E-8	-4,997642E-8	-4,997898E-8	-4,998115E-8	-4,997848E-8	-4,997678E-8	-4,997842E-8	-4,997914E-8	-4,997620E-8	-4,997683E-8	-4,998058E-8	-4,997743E-8	-4,997392E-8	-4,997849E-8	-4,998057E-8	-4,997525E-8	-4,997562E-8	-4,997943E-8	-4,997720E-8	-4,997601E-8	-4,997935E-8	-4,997855E-8	-4,997575E-8	-4,997745E-8	-4,997874E-8
-4,997611E-8	-4,998062E-8	-4,997856E-8	-4,997920E-8	-4,998867E-8	-4,999092E-8	-4,999084E-8	-4,999848E-8	-4,999943E-8	-4,999357E-8	-4,999755E-8	-4,999898E-8	-4,998997E-8	-4,998627E-8	-4,998798E-8	-4,998255E-8	-4,997753E-8	-4,998286E-8	-4,998342E-8	-4,997483E-8	-4,997662E-8	-4,998311E-8	-4,997752E-8	-4,997343E-8	-4,997871E-8	-4,997878E-8	-4,997428E-8	-4,997761E-8	-4,998116E-8	-4,997563E-8	-4,997340E-8	-4,997858E-8	-4,997903E-8	-4,997668E-8	-4,997837E-8	-4,997775E-8	-4,997630E-8	-4,997869E-8	-4,997833E-8	-4,997554E-8	-4,997634E-8	-4,997732E-8	-4,997590E-8	-4,997711E-8	-4,997902E-8	-4,997509E-8	-4,997355E-8	-4,997814E-8	-4,997913E-8	-4,997655E-8	-4,997717E-8	-4,997878E-8	-4,997793E-8	-4,997691E-8	-4,997866E-8	-4,997948E-8	-4,997750E-8	-4,997740E-8	-4,998017E-8	-4,998149E-8	-4,997929E-8	-4,997781E-8	-4,998002E-8	-4,998119E-8	-4,997943E-8	-4,998002E-8	-4,998275E-8	-4,997963E-8	-4,997559E-8	-4,998002E-8	-4,998249E-8	-4,997551E-8	-4,997494E-8	-4,998160E-8	-4,997854E-8	-4,997397E-8	-4,997965E-8	-4,998064E-8	-4,997320E-8	-4,997573E-8	-4,998230E-8	-4,997807E-8	-4,997482E-8	-4,997825E-8	-4,997782E-8	-4,997587E-8	-4,997830E-8	-4,997903E-8	-4,997531E-8	-4,997613E-8	-4,997914E-8	-4,997713E-8	-4,997620E-8	-4,997846E-8	-4,997651E-8	-4,997583E-8	-4,998033E-8	-4,998060E-8	-4,997595E-8	-4,997708E-8	-4,998103E-8	-4,997809E-8	-4,997744E-8	-4,998206E-8	-4,998038E-8	-4,997605E-8	-4,997946E-8	-4,998185E-8	-4,997792E-8	-4,997619E-8	-4,997873E-8	-4,997973E-8	-4,997742E-8	-4,997728E-8	-4,997933E-8	-4,997730E-8	-4,997457E-8	-4,997796E-8	-4,998065E-8	-4,997728E-8	-4,997573E-8	-4,997894E-8	-4,997852E-8	-4,997635E-8	-4,997889E-8	-4,997977E-8	-4,997689E-8	-4,997748E-8
-4,997937E-8	-4,997786E-8	-4,998236E-8	-4,998645E-8	-4,998673E-8	-4,999285E-8	-5,000208E-8	-5,000324E-8	-5,000376E-8	-5,000534E-8	-5,000235E-8	-4,999776E-8	-4,999457E-8	-4,998919E-8	-4,998345E-8	-4,998250E-8	-4,998289E-8	-4,997992E-8	-4,997954E-8	-4,998021E-8	-4,997698E-8	-4,997570E-8	-4,997925E-8	-4,997983E-8	-4,997498E-8	-4,997513E-8	-4,997950E-8	-4,997734E-8	-4,997463E-8	-4,997791E-8	-4,997766E-8	-4,997394E-8	-4,997708E-8	-4,998088E-8	-4,997742E-8	-4,997451E-8	-4,997692E-8	-4,997850E-8	-4,997650E-8	-4,997695E-8	-4,997770E-8	-4,997569E-8	-4,997489E-8	-4,997674E-8	-4,997730E-8	-4,997582E-8	-4,997556E-8	-4,997674E-8	-4,997780E-8	-4,997827E-8	-4,997783E-8	-4,997592E-8	-4,997702E-8	-4,997877E-8	-4,997814E-8	-4,997899E-8	-4,998043E-8	-4,997789E-8	-4,997695E-8	-4,998113E-8	-4,998233E-8	-4,997861E-8	-4,997927E-8	-4,998163E-8	-4,998113E-8	-4,997970E-8	-4,998059E-8	-4,998024E-8	-4,997705E-8	-4,997747E-8	-4,998089E-8	-4,998001E-8	-4,997601E-8	-4,997618E-8	-4,997852E-8	-4,997789E-8	-4,997631E-8	-4,997820E-8	-4,997758E-8	-4,997526E-8	-4,997630E-8	-4,997756E-8	-4,997655E-8	-4,997379E-8	-4,997382E-8	-4,997636E-8	-4,997659E-8	-4,997557E-8	-4,997577E-8	-4,997521E-8	-4,997517E-8	-4,997642E-8	-4,997765E-8	-4,997729E-8	-4,997653E-8	-4,997650E-8	-4,997774E-8	-4,997869E-8	-4,997808E-8	-4,997696E-8	-4,997809E-8	-4,997941E-8	-4,997857E-8	-4,997984E-8	-4,998023E-8	-4,997715E-8	-4,997756E-8	-4,997970E-8	-4,997922E-8	-4,997767E-8	-4,997745E-8	-4,997735E-8	-4,997705E-8	-4,997794E-8	-4,997768E-8	-4,997619E-8	-4,997714E-8	-4,997819E-8	-4,997779E-8	-4,997846E-8	-4,997831E-8	-4,997611E-8	-4,997640E-8	-4,997978E-8	-4,997982E-8	-4,997732E-8	-4,997732E-8	-4,997865E-8
-4,997869E-8	-4,998335E-8	-4,998538E-8	-4,998580E-8	-4,999088E-8	-5,000080E-8	-5,000530E-8	-5,000678E-8	-5,001134E-8	-5,000964E-8	-5,000258E-8	-4,999847E-8	-4,999449E-8	-4,998815E-8	-4,998344E-8	-4,998333E-8	-4,998256E-8	-4,997863E-8	-4,997890E-8	-4,998002E-8	-4,997695E-8	-4,997648E-8	-4,997969E-8	-4,997960E-8	-4,997578E-8	-4,997562E-8	-4,997767E-8	-4,997709E-8	-4,997600E-8	-4,997860E-8	-4,997775E-8	-4,997454E-8	-4,997817E-8	-4,997994E-8	-4,997641E-8	-4,997688E-8	-4,997925E-8	-4,997683E-8	-4,997614E-8	-4,998021E-8	-4,997801E-8	-4,997210E-8	-4,997599E-8	-4,997954E-8	-4,997552E-8	-4,997616E-8	-4,998038E-8	-4,997749E-8	-4,997360E-8	-4,997966E-8	-4,998165E-8	-4,997531E-8	-4,997579E-8	-4,998227E-8	-4,998062E-8	-4,997609E-8	-4,998155E-8	-4,998293E-8	-4,997580E-8	-4,997935E-8	-4,998739E-8	-4,998252E-8	-4,997781E-8	-4,998278E-8	-4,998343E-8	-4,997784E-8	-4,997991E-8	-4,998338E-8	-4,997828E-8	-4,997660E-8	-4,998136E-8	-4,998108E-8	-4,997616E-8	-4,997748E-8	-4,997977E-8	-4,997707E-8	-4,997727E-8	-4,998071E-8	-4,997759E-8	-4,997285E-8	-4,997644E-8	-4,997770E-8	-4,997317E-8	-4,997463E-8	-4,997653E-8	-4,997274E-8	-4,997266E-8	-4,997694E-8	-4,997578E-8	-4,997209E-8	-4,997549E-8	-4,997852E-8	-4,997606E-8	-4,997610E-8	-4,997802E-8	-4,997679E-8	-4,997518E-8	-4,997775E-8	-4,998149E-8	-4,997816E-8	-4,997544E-8	-4,998077E-8	-4,998162E-8	-4,997667E-8	-4,997926E-8	-4,998211E-8	-4,997706E-8	-4,997673E-8	-4,998254E-8	-4,997979E-8	-4,997346E-8	-4,997745E-8	-4,998031E-8	-4,997525E-8	-4,997644E-8	-4,998101E-8	-4,997656E-8	-4,997339E-8	-4,997989E-8	-4,998060E-8	-4,997420E-8	-4,997670E-8	-4,998163E-8	-4,997682E-8	-4,997609E-8	-4,998188E-8	-4,997845E-8	-4,997257E-8
-4,998128E-8	-4,998042E-8	-4,998430E-8	-4,999095E-8	-4,999280E-8	-4,999460E-8	-5,000513E-8	-5,001042E-8	-5,000668E-8	-5,000483E-8	-5,000225E-8	-4,999516E-8	-4,998857E-8	-4,998709E-8	-4,998332E-8	-4,997757E-8	-4,997868E-8	-4,998090E-8	-4,997794E-8	-4,997675E-8	-4,997958E-8	-4,997847E-8	-4,997531E-8	-4,997766E-8	-4,997949E-8	-4,997528E-8	-4,997374E-8	-4,997869E-8	-4,997880E-8	-4,997478E-8	-4,997767E-8	-4,997886E-8	-4,997471E-8	-4,997641E-8	-4,998192E-8	-4,997862E-8	-4,997356E-8	-4,997926E-8	-4,997979E-8	-4,997358E-8	-4,997699E-8	-4,997953E-8	-4,997374E-8	-4,997455E-8	-4,998092E-8	-4,997779E-8	-4,997356E-8	-4,997817E-8	-4,997888E-8	-4,997557E-8	-4,997876E-8	-4,998114E-8	-4,997691E-8	-4,997622E-8	-4,998169E-8	-4,998147E-8	-4,997825E-8	-4,998234E-8	-4,998399E-8	-4,998077E-8	-4,998336E-8	-4,998706E-8	-4,998310E-8	-4,997963E-8	-4,998293E-8	-4,998217E-8	-4,997912E-8	-4,998090E-8	-4,998029E-8	-4,997647E-8	-4,997818E-8	-4,998114E-8	-4,997882E-8	-4,997717E-8	-4,997838E-8	-4,997824E-8	-4,997759E-8	-4,997749E-8	-4,997751E-8	-4,997526E-8	-4,997390E-8	-4,997556E-8	-4,997598E-8	-4,997431E-8	-4,997194E-8	-4,997241E-8	-4,997430E-8	-4,997370E-8	-4,997471E-8	-4,997535E-8	-4,997402E-8	-4,997441E-8	-4,997601E-8	-4,997769E-8	-4,997598E-8	-4,997434E-8	-4,997807E-8	-4,997953E-8	-4,997716E-8	-4,997827E-8	-4,998027E-8	-4,997667E-8	-4,997720E-8	-4,998313E-8	-4,998106E-8	-4,997646E-8	-4,998000E-8	-4,998029E-8	-4,997615E-8	-4,997816E-8	-4,998042E-8	-4,997588E-8	-4,997576E-8	-4,998033E-8	-4,997878E-8	-4,997575E-8	-4,997782E-8	-4,997777E-8	-4,997600E-8	-4,997850E-8	-4,998099E-8	-4,997708E-8	-4,997545E-8	-4,997904E-8	-4,997895E-8	-4,997658E-8	-4,997924E-8	-4,997900E-8
-4,998191E-8	-4,998569E-8	-4,998641E-8	-4,998802E-8	-4,999300E-8	-4,999564E-8	-4,999715E-8	-5,000171E-8	-5,000375E-8	-4,999883E-8	-4,999330E-8	-4,999082E-8	-4,998596E-8	-4,998024E-8	-4,998060E-8	-4,998043E-8	-4,997578E-8	-4,997777E-8	-4,998182E-8	-4,997867E-8	-4,997599E-8	-4,997858E-8	-4,997865E-8	-4,997606E-8	-4,997809E-8	-4,997861E-8	-4,997576E-8	-4,997577E-8	-4,997763E-8	-4,997783E-8	-4,997670E-8	-4,997601E-8	-4,997745E-8	-4,997865E-8	-4,997796E-8	-4,997851E-8	-4,997766E-8	-4,997530E-8	-4,997681E-8	-4,997862E-8	-4,997682E-8	-4,997632E-8	-4,997751E-8	-4,997690E-8	-4,997622E-8	-4,997840E-8	-4,997895E-8	-4,997665E-8	-4,997792E-8	-4,998003E-8	-4,997899E-8	-4,997826E-8	-4,998049E-8	-4,998065E-8	-4,997859E-8	-4,998185E-8	-4,998629E-8	-4,998319E-8	-4,998198E-8	-4,998681E-8	-4,998736E-8	-4,998422E-8	-4,998628E-8	-4,998620E-8	-4,998011E-8	-4,997998E-8	-4,998240E-8	-4,997914E-8	-4,997745E-8	-4,997911E-8	-4,997924E-8	-4,997885E-8	-4,998000E-8	-4,998005E-8	-4,997680E-8	-4,997673E-8	-4,997890E-8	-4,997815E-8	-4,997676E-8	-4,997591E-8	-4,997468E-8	-4,997359E-8	-4,997367E-8	-4,997426E-8	-4,997259E-8	-4,997143E-8	-4,997396E-8	-4,997441E-8	-4,997322E-8	-4,997360E-8	-4,997329E-8	-4,997289E-8	-4,997517E-8	-4,997677E-8	-4,997644E-8	-4,997630E-8	-4,997673E-8	-4,997777E-8	-4,997881E-8	-4,997877E-8	-4,997816E-8	-4,997959E-8	-4,998021E-8	-4,997932E-8	-4,998060E-8	-4,998024E-8	-4,997641E-8	-4,997698E-8	-4,997943E-8	-4,997803E-8	-4,997705E-8	-4,997783E-8	-4,997636E-8	-4,997542E-8	-4,997771E-8	-4,997805E-8	-4,997584E-8	-4,997657E-8	-4,997795E-8	-4,997730E-8	-4,997813E-8	-4,997931E-8	-4,997579E-8	-4,997491E-8	-4,997990E-8	-4,998005E-8	-4,997568E-8	-4,997771E-8
-4,998007E-8	-4,998300E-8	-4,998847E-8	-4,998759E-8	-4,998711E-8	-4,999200E-8	-4,999461E-8	-4,999427E-8	-4,999527E-8	-4,999292E-8	-4,998633E-8	-4,998323E-8	-4,998295E-8	-4,997944E-8	-4,997781E-8	-4,997935E-8	-4,997731E-8	-4,997557E-8	-4,997963E-8	-4,998004E-8	-4,997470E-8	-4,997635E-8	-4,998077E-8	-4,997657E-8	-4,997551E-8	-4,998047E-8	-4,997574E-8	-4,997216E-8	-4,997957E-8	-4,998045E-8	-4,997456E-8	-4,997715E-8	-4,998111E-8	-4,997661E-8	-4,997580E-8	-4,998125E-8	-4,997870E-8	-4,997381E-8	-4,997784E-8	-4,998043E-8	-4,997624E-8	-4,997565E-8	-4,997852E-8	-4,997705E-8	-4,997648E-8	-4,998021E-8	-4,997983E-8	-4,997762E-8	-4,997850E-8	-4,997893E-8	-4,997884E-8	-4,998056E-8	-4,998142E-8	-4,998056E-8	-4,998289E-8	-4,998504E-8	-4,998475E-8	-4,998746E-8	-4,998861E-8	-4,998729E-8	-4,999022E-8	-4,999156E-8	-4,998752E-8	-4,998545E-8	-4,998269E-8	-4,997923E-8	-4,998006E-8	-4,998137E-8	-4,997829E-8	-4,997774E-8	-4,998135E-8	-4,997946E-8	-4,997692E-8	-4,998093E-8	-4,998013E-8	-4,997469E-8	-4,997823E-8	-4,998212E-8	-4,997613E-8	-4,997327E-8	-4,997704E-8	-4,997620E-8	-4,997136E-8	-4,997605E-8	-4,998000E-8	-4,997291E-8	-4,997303E-8	-4,997863E-8	-4,997348E-8	-4,996935E-8	-4,997475E-8	-4,997528E-8	-4,997070E-8	-4,997560E-8	-4,997979E-8	-4,997385E-8	-4,997429E-8	-4,998065E-8	-4,997785E-8	-4,997673E-8	-4,998262E-8	-4,998102E-8	-4,997650E-8	-4,998093E-8	-4,998283E-8	-4,997737E-8	-4,997816E-8	-4,998204E-8	-4,997834E-8	-4,997630E-8	-4,998040E-8	-4,997948E-8	-4,997431E-8	-4,997655E-8	-4,998093E-8	-4,997795E-8	-4,997603E-8	-4,997884E-8	-4,997785E-8	-4,997641E-8	-4,997823E-8	-4,997934E-8	-4,997802E-8	-4,997718E-8	-4,997808E-8	-4,997936E-8	-4,997906E-8	-4,997613E-8
-4,998069E-8	-4,998113E-8	-4,998435E-8	-4,998510E-8	-4,998588E-8	-4,998631E-8	-4,998653E-8	-4,998805E-8	-4,998689E-8	-4,998386E-8	-4,998165E-8	-4,997909E-8	-4,997790E-8	-4,997857E-8	-4,997875E-8	-4,997647E-8	-4,997531E-8	-4,997767E-8	-4,997829E-8	-4,997773E-8	-4,997894E-8	-4,997761E-8	-4,997550E-8	-4,997744E-8	-4,997814E-8	-4,997538E-8	-4,997531E-8	-4,997669E-8	-4,997602E-8	-4,997678E-8	-4,997875E-8	-4,997666E-8	-4,997485E-8	-4,997787E-8	-4,997913E-8	-4,997671E-8	-4,997752E-8	-4,997854E-8	-4,997575E-8	-4,997575E-8	-4,997917E-8	-4,997788E-8	-4,997537E-8	-4,997826E-8	-4,997931E-8	-4,997756E-8	-4,997845E-8	-4,997939E-8	-4,997727E-8	-4,997784E-8	-4,998075E-8	-4,998093E-8	-4,998157E-8	-4,998295E-8	-4,998158E-8	-4,998374E-8	-4,998808E-8	-4,998880E-8	-4,998984E-8	-4,999186E-8	-4,999167E-8	-4,999069E-8	-4,998942E-8	-4,998565E-8	-4,998109E-8	-4,997999E-8	-4,998068E-8	-4,997969E-8	-4,997970E-8	-4,997913E-8	-4,997804E-8	-4,997917E-8	-4,998009E-8	-4,997950E-8	-4,997866E-8	-4,997841E-8	-4,997785E-8	-4,997738E-8	-4,997714E-8	-4,997637E-8	-4,997367E-8	-4,997392E-8	-4,997661E-8	-4,997675E-8	-4,997667E-8	-4,997816E-8	-4,997725E-8	-4,997447E-8	-4,997449E-8	-4,997449E-8	-4,997132E-8	-4,997066E-8	-4,997400E-8	-4,997418E-8	-4,997396E-8	-4,997678E-8	-4,997753E-8	-4,997643E-8	-4,997823E-8	-4,998021E-8	-4,997937E-8	-4,997899E-8	-4,997946E-8	-4,997936E-8	-4,997990E-8	-4,998052E-8	-4,997904E-8	-4,997781E-8	-4,997741E-8	-4,997734E-8	-4,997760E-8	-4,997804E-8	-4,997665E-8	-4,997581E-8	-4,997798E-8	-4,997817E-8	-4,997601E-8	-4,997695E-8	-4,997764E-8	-4,997628E-8	-4,997788E-8	-4,998095E-8	-4,997766E-8	-4,997502E-8	-4,997921E-8	-4,997927E-8	-4,997540E-8	-4,997877E-8
-4,997899E-8	-4,997977E-8	-4,998508E-8	-4,998411E-8	-4,998245E-8	-4,998400E-8	-4,998243E-8	-4,998037E-8	-4,998196E-8	-4,998203E-8	-4,997775E-8	-4,997559E-8	-4,997752E-8	-4,997705E-8	-4,997544E-8	-4,997743E-8	-4,997765E-8	-4,997569E-8	-4,997791E-8	-4,998115E-8	-4,997882E-8	-4,997616E-8	-4,997717E-8	-4,997828E-8	-4,997734E-8	-4,997779E-8	-4,997835E-8	-4,997699E-8	-4,997683E-8	-4,997769E-8	-4,997845E-8	-4,997876E-8	-4,997728E-8	-4,997698E-8	-4,997962E-8	-4,997958E-8	-4,997660E-8	-4,997724E-8	-4,997819E-8	-4,997598E-8	-4,997715E-8	-4,998034E-8	-4,997808E-8	-4,997584E-8	-4,997877E-8	-4,997962E-8	-4,997815E-8	-4,997997E-8	-4,998052E-8	-4,997869E-8	-4,998142E-8	-4,998399E-8	-4,998178E-8	-4,998321E-8	-4,998676E-8	-4,998612E-8	-4,998898E-8	-4,999561E-8	-4,999310E-8	-4,998978E-8	-4,999472E-8	-4,999315E-8	-4,998456E-8	-4,998441E-8	-4,998516E-8	-4,997761E-8	-4,997628E-8	-4,998290E-8	-4,997959E-8	-4,997406E-8	-4,997943E-8	-4,998308E-8	-4,997740E-8	-4,997755E-8	-4,998193E-8	-4,997772E-8	-4,997564E-8	-4,997987E-8	-4,997878E-8	-4,997498E-8	-4,997613E-8	-4,997748E-8	-4,997614E-8	-4,997857E-8	-4,998161E-8	-4,998059E-8	-4,998029E-8	-4,998103E-8	-4,997681E-8	-4,997319E-8	-4,997378E-8	-4,997209E-8	-4,997050E-8	-4,997473E-8	-4,997700E-8	-4,997454E-8	-4,997548E-8	-4,997849E-8	-4,997777E-8	-4,997802E-8	-4,998086E-8	-4,997965E-8	-4,997793E-8	-4,998087E-8	-4,998126E-8	-4,997918E-8	-4,997905E-8	-4,997852E-8	-4,997703E-8	-4,997892E-8	-4,998038E-8	-4,997707E-8	-4,997720E-8	-4,997883E-8	-4,997657E-8	-4,997655E-8	-4,997951E-8	-4,997814E-8	-4,997501E-8	-4,997871E-8	-4,998080E-8	-4,997571E-8	-4,997688E-8	-4,998002E-8	-4,997612E-8	-4,997675E-8	-4,998061E-8	-4,997855E-8
-4,998153E-8	-4,998072E-8	-4,997836E-8	-4,998101E-8	-4,998290E-8	-4,997950E-8	-4,997758E-8	-4,997955E-8	-4,997901E-8	-4,997697E-8	-4,997800E-8	-4,997519E-8	-4,997247E-8	-4,997635E-8	-4,997755E-8	-4,997518E-8	-4,997715E-8	-4,997885E-8	-4,997473E-8	-4,997615E-8	-4,998167E-8	-4,997684E-8	-4,997309E-8	-4,997879E-8	-4,997888E-8	-4,997406E-8	-4,997804E-8	-4,997922E-8	-4,997269E-8	-4,997512E-8	-4,998154E-8	-4,997726E-8	-4,997506E-8	-4,997947E-8	-4,997723E-8	-4,997414E-8	-4,997985E-8	-4,998068E-8	-4,997350E-8	-4,997594E-8	-4,998163E-8	-4,997684E-8	-4,997545E-8	-4,998070E-8	-4,997665E-8	-4,997361E-8	-4,998219E-8	-4,998294E-8	-4,997538E-8	-4,997818E-8	-4,998396E-8	-4,997992E-8	-4,998087E-8	-4,998847E-8	-4,998492E-8	-4,998234E-8	-4,999178E-8	-4,999434E-8	-4,999065E-8	-4,999256E-8	-4,999193E-8	-4,998711E-8	-4,998599E-8	-4,998424E-8	-4,997900E-8	-4,997720E-8	-4,997909E-8	-4,997760E-8	-4,997809E-8	-4,998170E-8	-4,997898E-8	-4,997592E-8	-4,997984E-8	-4,998097E-8	-4,997688E-8	-4,997664E-8	-4,997921E-8	-4,997725E-8	-4,997597E-8	-4,997869E-8	-4,997675E-8	-4,997253E-8	-4,997609E-8	-4,998104E-8	-4,998130E-8	-4,998331E-8	-4,998482E-8	-4,998135E-8	-4,997852E-8	-4,997752E-8	-4,997486E-8	-4,997274E-8	-4,997356E-8	-4,997372E-8	-4,997531E-8	-4,997819E-8	-4,997552E-8	-4,997387E-8	-4,997920E-8	-4,998116E-8	-4,997766E-8	-4,997986E-8	-4,998190E-8	-4,997684E-8	-4,997744E-8	-4,998303E-8	-4,997946E-8	-4,997524E-8	-4,997908E-8	-4,998059E-8	-4,997655E-8	-4,997804E-8	-4,997997E-8	-4,997520E-8	-4,997642E-8	-4,998123E-8	-4,997857E-8	-4,997639E-8	-4,997955E-8	-4,997791E-8	-4,997603E-8	-4,998029E-8	-4,998041E-8	-4,997555E-8	-4,997765E-8	-4,998072E-8	-4,997705E-8	-4,997674E-8
-4,998037E-8	-4,997496E-8	-4,998016E-8	-4,998217E-8	-4,997682E-8	-4,997870E-8	-4,998103E-8	-4,997539E-8	-4,997426E-8	-4,997836E-8	-4,997593E-8	-4,997229E-8	-4,997577E-8	-4,997708E-8	-4,997420E-8	-4,997669E-8	-4,997909E-8	-4,997495E-8	-4,997501E-8	-4,997878E-8	-4,997881E-8	-4,997749E-8	-4,997781E-8	-4,997698E-8	-4,997610E-8	-4,997657E-8	-4,997726E-8	-4,997735E-8	-4,997656E-8	-4,997606E-8	-4,997778E-8	-4,997944E-8	-4,997718E-8	-4,997569E-8	-4,997797E-8	-4,997879E-8	-4,997766E-8	-4,997929E-8	-4,998017E-8	-4,997545E-8	-4,997534E-8	-4,997998E-8	-4,997785E-8	-4,997509E-8	-4,997864E-8	-4,997868E-8	-4,997514E-8	-4,997952E-8	-4,998299E-8	-4,997660E-8	-4,997800E-8	-4,998653E-8	-4,998291E-8	-4,998111E-8	-4,998838E-8	-4,998626E-8	-4,998219E-8	-4,999167E-8	-4,999523E-8	-4,998632E-8	-4,998569E-8	-4,998853E-8	-4,998079E-8	-4,997623E-8	-4,998226E-8	-4,997934E-8	-4,997177E-8	-4,997927E-8	-4,998475E-8	-4,997614E-8	-4,997574E-8	-4,998240E-8	-4,997810E-8	-4,997383E-8	-4,998117E-8	-4,998132E-8	-4,997287E-8	-4,997587E-8	-4,998074E-8	-4,997466E-8	-4,997363E-8	-4,997826E-8	-4,997558E-8	-4,997462E-8	-4,998364E-8	-4,998633E-8	-4,998145E-8	-4,998348E-8	-4,998484E-8	-4,997969E-8	-4,997756E-8	-4,997839E-8	-4,997434E-8	-4,997128E-8	-4,997490E-8	-4,997695E-8	-4,997463E-8	-4,997517E-8	-4,997844E-8	-4,997865E-8	-4,997860E-8	-4,998008E-8	-4,997946E-8	-4,997794E-8	-4,997878E-8	-4,998039E-8	-4,998094E-8	-4,997887E-8	-4,997689E-8	-4,997827E-8	-4,997987E-8	-4,997642E-8	-4,997684E-8	-4,998027E-8	-4,997624E-8	-4,997445E-8	-4,998066E-8	-4,997947E-8	-4,997313E-8	-4,997680E-8	-4,998153E-8	-4,997598E-8	-4,997641E-8	-4,998245E-8	-4,997592E-8	-4,997240E-8	-4,998134E-8	-4,998069E-8
-4,998137E-8	-4,998154E-8	-4,997221E-8	-4,997815E-8	-4,998546E-8	-4,997547E-8	-4,997185E-8	-4,998108E-8	-4,997754E-8	-4,996947E-8	-4,997774E-8	-4,998188E-8	-4,997052E-8	-4,997202E-8	-4,998292E-8	-4,997678E-8	-4,997097E-8	-4,997969E-8	-4,998062E-8	-4,997285E-8	-4,997788E-8	-4,998279E-8	-4,997458E-8	-4,997282E-8	-4,998051E-8	-4,997799E-8	-4,997351E-8	-4,997990E-8	-4,997980E-8	-4,997212E-8	-4,997704E-8	-4,998288E-8	-4,997534E-8	-4,997466E-8	-4,998210E-8	-4,997935E-8	-4,997483E-8	-4,998097E-8	-4,998174E-8	-4,997397E-8	-4,997611E-8	-4,998165E-8	-4,997737E-8	-4,997415E-8	-4,997806E-8	-4,997832E-8	-4,997514E-8	-4,997726E-8	-4,998203E-8	-4,998092E-8	-4,997829E-8	-4,998210E-8	-4,998531E-8	-4,998217E-8	-4,998169E-8	-4,998594E-8	-4,998704E-8	-4,998482E-8	-4,998757E-8	-4,998946E-8	-4,998292E-8	-4,997873E-8	-4,998228E-8	-4,998031E-8	-4,997584E-8	-4,997957E-8	-4,998154E-8	-4,997551E-8	-4,997722E-8	-4,998384E-8	-4,997844E-8	-4,997375E-8	-4,998117E-8	-4,998076E-8	-4,997277E-8	-4,997770E-8	-4,998158E-8	-4,997271E-8	-4,997279E-8	-4,998211E-8	-4,997738E-8	-4,996993E-8	-4,997809E-8	-4,998114E-8	-4,997361E-8	-4,998168E-8	-4,999388E-8	-4,998682E-8	-4,998280E-8	-4,998959E-8	-4,998579E-8	-4,997597E-8	-4,997681E-8	-4,997888E-8	-4,997274E-8	-4,997293E-8	-4,998043E-8	-4,997768E-8	-4,997247E-8	-4,997846E-8	-4,998152E-8	-4,997656E-8	-4,997862E-8	-4,998220E-8	-4,997806E-8	-4,997708E-8	-4,998173E-8	-4,998065E-8	-4,997580E-8	-4,997780E-8	-4,998117E-8	-4,997828E-8	-4,997747E-8	-4,998083E-8	-4,997824E-8	-4,997464E-8	-4,997875E-8	-4,998167E-8	-4,997766E-8	-4,997619E-8	-4,998031E-8	-4,998000E-8	-4,997550E-8	-4,997858E-8	-4,998176E-8	-4,997564E-8	-4,997462E-8	-4,998221E-8
-4,997578E-8	-4,998100E-8	-4,997797E-8	-4,997370E-8	-4,997854E-8	-4,998028E-8	-4,997358E-8	-4,997269E-8	-4,997830E-8	-4,997641E-8	-4,997255E-8	-4,997715E-8	-4,997746E-8	-4,997128E-8	-4,997479E-8	-4,998143E-8	-4,997696E-8	-4,997296E-8	-4,997894E-8	-4,997977E-8	-4,997384E-8	-4,997745E-8	-4,998180E-8	-4,997443E-8	-4,997278E-8	-4,998193E-8	-4,997975E-8	-4,997133E-8	-4,997701E-8	-4,998057E-8	-4,997258E-8	-4,997530E-8	-4,998374E-8	-4,997638E-8	-4,997011E-8	-4,998056E-8	-4,998238E-8	-4,997239E-8	-4,997679E-8	-4,998309E-8	-4,997387E-8	-4,997210E-8	-4,998122E-8	-4,997653E-8	-4,996833E-8	-4,997613E-8	-4,998186E-8	-4,997388E-8	-4,997611E-8	-4,998518E-8	-4,997860E-8	-4,997419E-8	-4,998451E-8	-4,998505E-8	-4,997707E-8	-4,998128E-8	-4,998721E-8	-4,998194E-8	-4,998023E-8	-4,998519E-8	-4,998159E-8	-4,997495E-8	-4,997827E-8	-4,998146E-8	-4,997662E-8	-4,997556E-8	-4,997931E-8	-4,997909E-8	-4,997588E-8	-4,997907E-8	-4,998220E-8	-4,997653E-8	-4,997444E-8	-4,998000E-8	-4,997902E-8	-4,997323E-8	-4,997619E-8	-4,997996E-8	-4,997427E-8	-4,997361E-8	-4,997996E-8	-4,997520E-8	-4,996856E-8	-4,997641E-8	-4,998274E-8	-4,997690E-8	-4,998304E-8	-4,999603E-8	-4,999048E-8	-4,998445E-8	-4,998954E-8	-4,998495E-8	-4,997410E-8	-4,997588E-8	-4,998067E-8	-4,997241E-8	-4,997048E-8	-4,998180E-8	-4,997789E-8	-4,996997E-8	-4,998105E-8	-4,998536E-8	-4,997409E-8	-4,997627E-8	-4,998554E-8	-4,997795E-8	-4,997361E-8	-4,998402E-8	-4,998251E-8	-4,997254E-8	-4,997874E-8	-4,998466E-8	-4,997455E-8	-4,997354E-8	-4,998262E-8	-4,997796E-8	-4,997209E-8	-4,998087E-8	-4,998320E-8	-4,997247E-8	-4,997442E-8	-4,998387E-8	-4,997739E-8	-4,997335E-8	-4,998181E-8	-4,998078E-8	-4,997345E-8	-4,997763E-8
-4,997345E-8	-4,997899E-8	-4,998116E-8	-4,997390E-8	-4,997596E-8	-4,998250E-8	-4,997798E-8	-4,997417E-8	-4,997863E-8	-4,997773E-8	-4,997411E-8	-4,997839E-8	-4,997941E-8	-4,997361E-8	-4,997514E-8	-4,998097E-8	-4,997842E-8	-4,997477E-8	-4,997769E-8	-4,997812E-8	-4,997563E-8	-4,997791E-8	-4,998065E-8	-4,997769E-8	-4,997355E-8	-4,997660E-8	-4,998076E-8	-4,997773E-8	-4,997484E-8	-4,997890E-8	-4,998002E-8	-4,997599E-8	-4,997811E-8	-4,998265E-8	-4,997687E-8	-4,997323E-8	-4,998181E-8	-4,998341E-8	-4,997565E-8	-4,997705E-8	-4,998077E-8	-4,997437E-8	-4,997230E-8	-4,997911E-8	-4,997749E-8	-4,996993E-8	-4,997511E-8	-4,998186E-8	-4,997499E-8	-4,997538E-8	-4,998303E-8	-4,997851E-8	-4,997558E-8	-4,998503E-8	-4,998481E-8	-4,997604E-8	-4,998014E-8	-4,998625E-8	-4,997860E-8	-4,997859E-8	-4,998508E-8	-4,997787E-8	-4,997251E-8	-4,998138E-8	-4,998279E-8	-4,997406E-8	-4,997700E-8	-4,998331E-8	-4,997775E-8	-4,997582E-8	-4,998236E-8	-4,997916E-8	-4,997185E-8	-4,997659E-8	-4,998135E-8	-4,997550E-8	-4,997416E-8	-4,997866E-8	-4,997629E-8	-4,997290E-8	-4,997622E-8	-4,997712E-8	-4,997214E-8	-4,997320E-8	-4,998054E-8	-4,998284E-8	-4,998403E-8	-4,999067E-8	-4,999476E-8	-4,999180E-8	-4,998914E-8	-4,998629E-8	-4,998020E-8	-4,997520E-8	-4,997571E-8	-4,997700E-8	-4,997358E-8	-4,997460E-8	-4,997983E-8	-4,997625E-8	-4,997436E-8	-4,998213E-8	-4,998160E-8	-4,997385E-8	-4,997767E-8	-4,998435E-8	-4,997839E-8	-4,997631E-8	-4,998444E-8	-4,998002E-8	-4,997257E-8	-4,998045E-8	-4,998373E-8	-4,997478E-8	-4,997460E-8	-4,998245E-8	-4,997815E-8	-4,997267E-8	-4,998051E-8	-4,998108E-8	-4,997183E-8	-4,997660E-8	-4,998483E-8	-4,997676E-8	-4,997352E-8	-4,998093E-8	-4,997870E-8	-4,997336E-8
-4,998136E-8	-4,997284E-8	-4,997554E-8	-4,998179E-8	-4,997468E-8	-4,997380E-8	-4,998260E-8	-4,997784E-8	-4,996984E-8	-4,997788E-8	-4,998128E-8	-4,997301E-8	-4,997624E-8	-4,998205E-8	-4,997412E-8	-4,997242E-8	-4,998187E-8	-4,997961E-8	-4,997219E-8	-4,997747E-8	-4,998111E-8	-4,997521E-8	-4,997630E-8	-4,998025E-8	-4,997573E-8	-4,997365E-8	-4,997869E-8	-4,997969E-8	-4,997672E-8	-4,997750E-8	-4,997732E-8	-4,997620E-8	-4,997806E-8	-4,997902E-8	-4,997774E-8	-4,997704E-8	-4,997739E-8	-4,997820E-8	-4,997850E-8	-4,997793E-8	-4,997551E-8	-4,997520E-8	-4,997626E-8	-4,997566E-8	-4,997631E-8	-4,997520E-8	-4,997253E-8	-4,997554E-8	-4,997943E-8	-4,997829E-8	-4,997793E-8	-4,998082E-8	-4,997957E-8	-4,997781E-8	-4,998419E-8	-4,998533E-8	-4,997725E-8	-4,997985E-8	-4,998643E-8	-4,997948E-8	-4,997575E-8	-4,998257E-8	-4,997901E-8	-4,997193E-8	-4,998089E-8	-4,998564E-8	-4,997477E-8	-4,997509E-8	-4,998430E-8	-4,997805E-8	-4,997356E-8	-4,998219E-8	-4,997954E-8	-4,997163E-8	-4,997840E-8	-4,998280E-8	-4,997338E-8	-4,997337E-8	-4,998059E-8	-4,997452E-8	-4,997181E-8	-4,997989E-8	-4,997677E-8	-4,996876E-8	-4,997703E-8	-4,998583E-8	-4,997996E-8	-4,998601E-8	-4,999731E-8	-4,998997E-8	-4,998478E-8	-4,998758E-8	-4,998182E-8	-4,997319E-8	-4,997553E-8	-4,997943E-8	-4,997410E-8	-4,997477E-8	-4,998104E-8	-4,997676E-8	-4,997421E-8	-4,998082E-8	-4,998257E-8	-4,997860E-8	-4,997826E-8	-4,998061E-8	-4,998142E-8	-4,998009E-8	-4,997934E-8	-4,997935E-8	-4,997855E-8	-4,997798E-8	-4,997950E-8	-4,998038E-8	-4,997646E-8	-4,997456E-8	-4,997886E-8	-4,997958E-8	-4,997639E-8	-4,997888E-8	-4,998045E-8	-4,997606E-8	-4,997755E-8	-4,998262E-8	-4,997920E-8	-4,997469E-8	-4,997997E-8	-4,998186E-8
-4,997716E-8	-4,998020E-8	-4,997834E-8	-4,997576E-8	-4,997915E-8	-4,997917E-8	-4,997612E-8	-4,997909E-8	-4,997993E-8	-4,997513E-8	-4,997707E-8	-4,998167E-8	-4,997666E-8	-4,997366E-8	-4,997914E-8	-4,997798E-8	-4,997351E-8	-4,997903E-8	-4,998159E-8	-4,997374E-8	-4,997423E-8	-4,998159E-8	-4,997720E-8	-4,997379E-8	-4,998062E-8	-4,997921E-8	-4,997323E-8	-4,997907E-8	-4,998293E-8	-4,997511E-8	-4,997445E-8	-4,998130E-8	-4,997850E-8	-4,997484E-8	-4,998002E-8	-4,997877E-8	-4,997167E-8	-4,997607E-8	-4,998135E-8	-4,997556E-8	-4,997386E-8	-4,997887E-8	-4,997662E-8	-4,997220E-8	-4,997665E-8	-4,997756E-8	-4,997083E-8	-4,997343E-8	-4,998093E-8	-4,997838E-8	-4,997561E-8	-4,997980E-8	-4,998203E-8	-4,998023E-8	-4,998300E-8	-4,998841E-8	-4,998608E-8	-4,998103E-8	-4,998252E-8	-4,998424E-8	-4,998001E-8	-4,997695E-8	-4,998056E-8	-4,998117E-8	-4,997635E-8	-4,997888E-8	-4,998236E-8	-4,997641E-8	-4,997351E-8	-4,998028E-8	-4,997966E-8	-4,997414E-8	-4,997774E-8	-4,997928E-8	-4,997282E-8	-4,997479E-8	-4,998073E-8	-4,997548E-8	-4,997218E-8	-4,997836E-8	-4,997758E-8	-4,997208E-8	-4,997631E-8	-4,997818E-8	-4,997188E-8	-4,997770E-8	-4,998883E-8	-4,998485E-8	-4,998293E-8	-4,998983E-8	-4,998648E-8	-4,997909E-8	-4,998082E-8	-4,998078E-8	-4,997241E-8	-4,997309E-8	-4,998016E-8	-4,997515E-8	-4,997163E-8	-4,997841E-8	-4,997912E-8	-4,997479E-8	-4,997976E-8	-4,998384E-8	-4,997730E-8	-4,997628E-8	-4,998223E-8	-4,998084E-8	-4,997770E-8	-4,998078E-8	-4,998037E-8	-4,997716E-8	-4,997841E-8	-4,997977E-8	-4,997742E-8	-4,997627E-8	-4,997767E-8	-4,997848E-8	-4,997815E-8	-4,997824E-8	-4,997752E-8	-4,997690E-8	-4,997798E-8	-4,997798E-8	-4,997892E-8	-4,997947E-8	-4,997611E-8	-4,997637E-8
-4,997719E-8	-4,997997E-8	-4,997835E-8	-4,997520E-8	-4,997716E-8	-4,997910E-8	-4,997773E-8	-4,997793E-8	-4,997987E-8	-4,997765E-8	-4,997499E-8	-4,997824E-8	-4,998032E-8	-4,997621E-8	-4,997614E-8	-4,997951E-8	-4,997808E-8	-4,997606E-8	-4,997927E-8	-4,997926E-8	-4,997417E-8	-4,997683E-8	-4,998185E-8	-4,997764E-8	-4,997617E-8	-4,997995E-8	-4,997822E-8	-4,997552E-8	-4,997998E-8	-4,998195E-8	-4,997550E-8	-4,997590E-8	-4,998138E-8	-4,997682E-8	-4,997391E-8	-4,997925E-8	-4,997750E-8	-4,997333E-8	-4,997935E-8	-4,998302E-8	-4,997664E-8	-4,997730E-8	-4,998309E-8	-4,997952E-8	-4,997574E-8	-4,997954E-8	-4,997764E-8	-4,997277E-8	-4,997672E-8	-4,998117E-8	-4,997839E-8	-4,997915E-8	-4,998480E-8	-4,998647E-8	-4,998622E-8	-4,999016E-8	-4,999016E-8	-4,998525E-8	-4,998446E-8	-4,998448E-8	-4,998230E-8	-4,998106E-8	-4,998092E-8	-4,997976E-8	-4,997951E-8	-4,997998E-8	-4,997931E-8	-4,997879E-8	-4,997854E-8	-4,997835E-8	-4,997905E-8	-4,997904E-8	-4,997667E-8	-4,997669E-8	-4,997775E-8	-4,997720E-8	-4,997731E-8	-4,997873E-8	-4,997572E-8	-4,997351E-8	-4,997739E-8	-4,997705E-8	-4,997297E-8	-4,997638E-8	-4,997886E-8	-4,997523E-8	-4,997896E-8	-4,998632E-8	-4,998181E-8	-4,997833E-8	-4,998542E-8	-4,998436E-8	-4,997645E-8	-4,997871E-8	-4,998105E-8	-4,997295E-8	-4,997369E-8	-4,998224E-8	-4,997788E-8	-4,997211E-8	-4,998038E-8	-4,998298E-8	-4,997479E-8	-4,997823E-8	-4,998457E-8	-4,997642E-8	-4,997484E-8	-4,998486E-8	-4,998175E-8	-4,997387E-8	-4,997916E-8	-4,998141E-8	-4,997440E-8	-4,997716E-8	-4,998321E-8	-4,997661E-8	-4,997350E-8	-4,998144E-8	-4,997994E-8	-4,997488E-8	-4,998014E-8	-4,998112E-8	-4,997566E-8	-4,997890E-8	-4,998376E-8	-4,997792E-8	-4,997486E-8	-4,997981E-8
