# Supplementary material for: Precursors of Majorana modes and their length-dependent energy oscillations probed at both ends of atomic Shiba chains
Source: Nat Nanotechnol. 2022 Mar 7;17(4):384–9. doi: 10.1038/s41565-022-01078-4 (PMC9018407; doi:10.1038/s41565-022-01078-4)
Supplement: Source Data Fig. 3 — Statistical source data of Fig. 3a–h in separate .txt files. [file 41565_2022_1078_MOESM4_ESM.zip › Source Data/Fig3cTopography.txt]

:NANONIS_VERSION:
2
:SCANIT_TYPE:
              FLOAT            MSBFIRST
:REC_DATE:
 30.12.2021
:REC_TIME:
11:18:15
:REC_TEMP:
      290.0000000000
:ACQ_TIME:
      85.5
:SCAN_PIXELS:
       128       128
:SCAN_TIME:
             NaN             NaN
:SCAN_RANGE:
           1.000E-8           1.000E-8
:SCAN_OFFSET:
             -1.698E-7         1.570E-7
:SCAN_ANGLE:
            0.000E+0
:SCAN_DIR:
down
:BIAS:
            -6.000E+0
:DATA_INFO:
	Channel	Name	Unit	Direction	Calibration	Offset
	0	Z	m	both	1.000E+0	0.000E+0

:SCANIT_END:


-4,992374E-8	-4,992043E-8	-4,992288E-8	-4,992332E-8	-4,991820E-8	-4,991952E-8	-4,992282E-8	-4,992108E-8	-4,992088E-8	-4,992785E-8	-4,992823E-8	-4,992529E-8	-4,992857E-8	-4,993003E-8	-4,992494E-8	-4,992220E-8	-4,992386E-8	-4,992036E-8	-4,991518E-8	-4,991668E-8	-4,992173E-8	-4,992042E-8	-4,992144E-8	-4,992616E-8	-4,992532E-8	-4,992394E-8	-4,992638E-8	-4,992762E-8	-4,992414E-8	-4,992408E-8	-4,992402E-8	-4,992235E-8	-4,992013E-8	-4,992194E-8	-4,992227E-8	-4,991911E-8	-4,992160E-8	-4,992399E-8	-4,992151E-8	-4,992137E-8	-4,992438E-8	-4,992412E-8	-4,992247E-8	-4,992313E-8	-4,992519E-8	-4,992246E-8	-4,992370E-8	-4,992775E-8	-4,992327E-8	-4,992275E-8	-4,992656E-8	-4,992473E-8	-4,992206E-8	-4,992535E-8	-4,992596E-8	-4,992232E-8	-4,992221E-8	-4,992461E-8	-4,992305E-8	-4,991974E-8	-4,992351E-8	-4,992366E-8	-4,992007E-8	-4,992199E-8	-4,992309E-8	-4,992095E-8	-4,991900E-8	-4,992143E-8	-4,992253E-8	-4,992170E-8	-4,992180E-8	-4,992424E-8	-4,992373E-8	-4,992225E-8	-4,992314E-8	-4,992391E-8	-4,992211E-8	-4,992278E-8	-4,992419E-8	-4,992375E-8	-4,992152E-8	-4,992286E-8	-4,992574E-8	-4,992075E-8	-4,992132E-8	-4,992559E-8	-4,992351E-8	-4,992000E-8	-4,992321E-8	-4,992348E-8	-4,991999E-8	-4,992306E-8	-4,992398E-8	-4,992120E-8	-4,992049E-8	-4,992251E-8	-4,992072E-8	-4,991909E-8	-4,992089E-8	-4,992193E-8	-4,991927E-8	-4,992011E-8	-4,992224E-8	-4,992107E-8	-4,992074E-8	-4,992355E-8	-4,992400E-8	-4,992185E-8	-4,992219E-8	-4,992411E-8	-4,992274E-8	-4,992116E-8	-4,992324E-8	-4,992381E-8	-4,992259E-8	-4,992397E-8	-4,992519E-8	-4,992139E-8	-4,992119E-8	-4,992466E-8	-4,992172E-8	-4,992008E-8	-4,992354E-8	-4,992189E-8	-4,991974E-8	-4,992178E-8	-4,992314E-8	-4,992002E-8
-4,992356E-8	-4,992310E-8	-4,991990E-8	-4,992059E-8	-4,992093E-8	-4,991847E-8	-4,992098E-8	-4,992264E-8	-4,992139E-8	-4,992269E-8	-4,992662E-8	-4,992813E-8	-4,992829E-8	-4,992691E-8	-4,992581E-8	-4,992435E-8	-4,992015E-8	-4,991849E-8	-4,991866E-8	-4,991837E-8	-4,991831E-8	-4,992065E-8	-4,992338E-8	-4,992365E-8	-4,992439E-8	-4,992368E-8	-4,992431E-8	-4,992376E-8	-4,992400E-8	-4,992385E-8	-4,992248E-8	-4,992142E-8	-4,991962E-8	-4,992076E-8	-4,992157E-8	-4,992305E-8	-4,992188E-8	-4,992140E-8	-4,992367E-8	-4,992424E-8	-4,992255E-8	-4,992305E-8	-4,992413E-8	-4,992339E-8	-4,992369E-8	-4,992521E-8	-4,992304E-8	-4,992044E-8	-4,992340E-8	-4,992460E-8	-4,992184E-8	-4,992200E-8	-4,992485E-8	-4,992301E-8	-4,992235E-8	-4,992424E-8	-4,992244E-8	-4,992037E-8	-4,992256E-8	-4,992496E-8	-4,992221E-8	-4,992195E-8	-4,992382E-8	-4,992214E-8	-4,992189E-8	-4,992334E-8	-4,992287E-8	-4,991953E-8	-4,992231E-8	-4,992386E-8	-4,992075E-8	-4,992367E-8	-4,992506E-8	-4,992255E-8	-4,992212E-8	-4,992513E-8	-4,992294E-8	-4,992047E-8	-4,992307E-8	-4,992317E-8	-4,992040E-8	-4,992186E-8	-4,992370E-8	-4,992149E-8	-4,992179E-8	-4,992298E-8	-4,992295E-8	-4,992225E-8	-4,992214E-8	-4,992257E-8	-4,992140E-8	-4,992333E-8	-4,992213E-8	-4,992206E-8	-4,992220E-8	-4,992094E-8	-4,992145E-8	-4,992291E-8	-4,992157E-8	-4,991930E-8	-4,992140E-8	-4,992109E-8	-4,992023E-8	-4,992081E-8	-4,992122E-8	-4,992127E-8	-4,991984E-8	-4,992222E-8	-4,992230E-8	-4,992066E-8	-4,992070E-8	-4,992206E-8	-4,992165E-8	-4,992154E-8	-4,992495E-8	-4,992358E-8	-4,992092E-8	-4,992511E-8	-4,992350E-8	-4,992180E-8	-4,992311E-8	-4,992329E-8	-4,992144E-8	-4,992225E-8	-4,992296E-8	-4,992129E-8	-4,992031E-8	-4,992437E-8
-4,992025E-8	-4,992403E-8	-4,992518E-8	-4,991836E-8	-4,991803E-8	-4,992310E-8	-4,991695E-8	-4,991664E-8	-4,992395E-8	-4,992132E-8	-4,991978E-8	-4,992802E-8	-4,992908E-8	-4,992545E-8	-4,992592E-8	-4,992611E-8	-4,992102E-8	-4,992048E-8	-4,992048E-8	-4,991695E-8	-4,991699E-8	-4,992208E-8	-4,992258E-8	-4,991978E-8	-4,992289E-8	-4,992497E-8	-4,992260E-8	-4,992346E-8	-4,992470E-8	-4,992236E-8	-4,992056E-8	-4,992217E-8	-4,992226E-8	-4,992062E-8	-4,992102E-8	-4,992093E-8	-4,991999E-8	-4,992251E-8	-4,992215E-8	-4,992055E-8	-4,992320E-8	-4,992400E-8	-4,992142E-8	-4,992256E-8	-4,992570E-8	-4,992232E-8	-4,992079E-8	-4,992476E-8	-4,992353E-8	-4,992091E-8	-4,992488E-8	-4,992418E-8	-4,992091E-8	-4,992328E-8	-4,992516E-8	-4,992124E-8	-4,992252E-8	-4,992633E-8	-4,992282E-8	-4,992070E-8	-4,992511E-8	-4,992472E-8	-4,991906E-8	-4,992223E-8	-4,992505E-8	-4,992093E-8	-4,992056E-8	-4,992422E-8	-4,992211E-8	-4,991864E-8	-4,992483E-8	-4,992574E-8	-4,991823E-8	-4,992363E-8	-4,992776E-8	-4,992077E-8	-4,992012E-8	-4,992568E-8	-4,992328E-8	-4,991747E-8	-4,992491E-8	-4,992474E-8	-4,991956E-8	-4,992333E-8	-4,992454E-8	-4,991939E-8	-4,992277E-8	-4,992532E-8	-4,992174E-8	-4,992096E-8	-4,992467E-8	-4,992210E-8	-4,991930E-8	-4,992314E-8	-4,992363E-8	-4,992121E-8	-4,992150E-8	-4,992308E-8	-4,992009E-8	-4,991939E-8	-4,992183E-8	-4,992182E-8	-4,991961E-8	-4,992093E-8	-4,992378E-8	-4,992079E-8	-4,992080E-8	-4,992423E-8	-4,992189E-8	-4,992047E-8	-4,992360E-8	-4,992400E-8	-4,992060E-8	-4,992276E-8	-4,992403E-8	-4,992259E-8	-4,992244E-8	-4,992331E-8	-4,992337E-8	-4,992300E-8	-4,992139E-8	-4,992134E-8	-4,992348E-8	-4,992198E-8	-4,991921E-8	-4,992253E-8	-4,992172E-8	-4,992156E-8
-4,992512E-8	-4,992019E-8	-4,992268E-8	-4,992479E-8	-4,991750E-8	-4,991773E-8	-4,992230E-8	-4,991953E-8	-4,991661E-8	-4,992416E-8	-4,992499E-8	-4,992081E-8	-4,992979E-8	-4,993345E-8	-4,992451E-8	-4,992395E-8	-4,992695E-8	-4,992056E-8	-4,991743E-8	-4,992090E-8	-4,991902E-8	-4,991570E-8	-4,992003E-8	-4,992411E-8	-4,991940E-8	-4,991876E-8	-4,992395E-8	-4,992258E-8	-4,991904E-8	-4,992294E-8	-4,992345E-8	-4,991945E-8	-4,992160E-8	-4,992512E-8	-4,992039E-8	-4,992071E-8	-4,992457E-8	-4,992113E-8	-4,991924E-8	-4,992389E-8	-4,992467E-8	-4,991841E-8	-4,992254E-8	-4,992422E-8	-4,992076E-8	-4,992302E-8	-4,992404E-8	-4,992051E-8	-4,992192E-8	-4,992384E-8	-4,992135E-8	-4,992199E-8	-4,992317E-8	-4,992306E-8	-4,992220E-8	-4,992425E-8	-4,992292E-8	-4,992146E-8	-4,992442E-8	-4,992360E-8	-4,992240E-8	-4,992339E-8	-4,992379E-8	-4,992309E-8	-4,992265E-8	-4,992417E-8	-4,992171E-8	-4,992110E-8	-4,992267E-8	-4,992231E-8	-4,992075E-8	-4,992360E-8	-4,992449E-8	-4,991958E-8	-4,992241E-8	-4,992447E-8	-4,992084E-8	-4,992088E-8	-4,992470E-8	-4,992097E-8	-4,991886E-8	-4,992566E-8	-4,992411E-8	-4,991838E-8	-4,992249E-8	-4,992592E-8	-4,991989E-8	-4,992125E-8	-4,992492E-8	-4,992064E-8	-4,991941E-8	-4,992569E-8	-4,992441E-8	-4,991856E-8	-4,992179E-8	-4,992369E-8	-4,991997E-8	-4,992201E-8	-4,992381E-8	-4,991933E-8	-4,991846E-8	-4,992357E-8	-4,992211E-8	-4,991922E-8	-4,992144E-8	-4,992312E-8	-4,991916E-8	-4,991952E-8	-4,992382E-8	-4,992160E-8	-4,991963E-8	-4,992436E-8	-4,992258E-8	-4,991985E-8	-4,992468E-8	-4,992564E-8	-4,992231E-8	-4,992246E-8	-4,992482E-8	-4,992356E-8	-4,992258E-8	-4,992373E-8	-4,992107E-8	-4,992099E-8	-4,992373E-8	-4,992107E-8	-4,992182E-8	-4,992386E-8
-4,992112E-8	-4,992424E-8	-4,992400E-8	-4,991777E-8	-4,992079E-8	-4,992266E-8	-4,991684E-8	-4,991683E-8	-4,992159E-8	-4,992065E-8	-4,991900E-8	-4,992792E-8	-4,993221E-8	-4,992753E-8	-4,993095E-8	-4,993194E-8	-4,992484E-8	-4,992370E-8	-4,992528E-8	-4,992228E-8	-4,991920E-8	-4,992507E-8	-4,992408E-8	-4,991962E-8	-4,992211E-8	-4,992375E-8	-4,992038E-8	-4,991994E-8	-4,992368E-8	-4,992288E-8	-4,992020E-8	-4,992223E-8	-4,992272E-8	-4,991994E-8	-4,992097E-8	-4,992212E-8	-4,991999E-8	-4,992063E-8	-4,992378E-8	-4,992365E-8	-4,992149E-8	-4,992144E-8	-4,992262E-8	-4,992325E-8	-4,992425E-8	-4,992290E-8	-4,992414E-8	-4,992285E-8	-4,992261E-8	-4,992228E-8	-4,992392E-8	-4,992091E-8	-4,992178E-8	-4,992492E-8	-4,992318E-8	-4,992093E-8	-4,992426E-8	-4,992348E-8	-4,992077E-8	-4,992299E-8	-4,992542E-8	-4,992263E-8	-4,992033E-8	-4,992469E-8	-4,992389E-8	-4,991996E-8	-4,992374E-8	-4,992502E-8	-4,992004E-8	-4,992200E-8	-4,992683E-8	-4,992254E-8	-4,991886E-8	-4,992420E-8	-4,992516E-8	-4,991940E-8	-4,992316E-8	-4,992605E-8	-4,991956E-8	-4,992128E-8	-4,992582E-8	-4,992052E-8	-4,992007E-8	-4,992506E-8	-4,992235E-8	-4,991691E-8	-4,992293E-8	-4,992454E-8	-4,991817E-8	-4,992135E-8	-4,992599E-8	-4,992101E-8	-4,991965E-8	-4,992675E-8	-4,992134E-8	-4,991798E-8	-4,992395E-8	-4,992375E-8	-4,991972E-8	-4,992064E-8	-4,992290E-8	-4,992101E-8	-4,991976E-8	-4,992288E-8	-4,992167E-8	-4,991945E-8	-4,992112E-8	-4,992231E-8	-4,992128E-8	-4,992129E-8	-4,992173E-8	-4,992083E-8	-4,992104E-8	-4,992363E-8	-4,992219E-8	-4,992204E-8	-4,992298E-8	-4,992259E-8	-4,992123E-8	-4,992454E-8	-4,992144E-8	-4,992112E-8	-4,992400E-8	-4,992200E-8	-4,992051E-8	-4,992386E-8	-4,992586E-8	-4,992491E-8
-4,992306E-8	-4,992549E-8	-4,992095E-8	-4,992059E-8	-4,992198E-8	-4,992022E-8	-4,991833E-8	-4,992199E-8	-4,992081E-8	-4,991904E-8	-4,992539E-8	-4,992980E-8	-4,993060E-8	-4,993655E-8	-4,993609E-8	-4,993237E-8	-4,993272E-8	-4,993150E-8	-4,992761E-8	-4,992592E-8	-4,992810E-8	-4,992653E-8	-4,992420E-8	-4,992420E-8	-4,992167E-8	-4,991972E-8	-4,992140E-8	-4,992239E-8	-4,992180E-8	-4,992197E-8	-4,992396E-8	-4,992205E-8	-4,992146E-8	-4,992388E-8	-4,992334E-8	-4,992082E-8	-4,992232E-8	-4,992413E-8	-4,992047E-8	-4,992113E-8	-4,992280E-8	-4,992035E-8	-4,991981E-8	-4,992120E-8	-4,992276E-8	-4,992144E-8	-4,992198E-8	-4,992157E-8	-4,992128E-8	-4,992338E-8	-4,992246E-8	-4,992043E-8	-4,992303E-8	-4,992379E-8	-4,992282E-8	-4,992335E-8	-4,992436E-8	-4,992262E-8	-4,992251E-8	-4,992505E-8	-4,992459E-8	-4,992276E-8	-4,992300E-8	-4,992433E-8	-4,992281E-8	-4,992338E-8	-4,992403E-8	-4,992170E-8	-4,992074E-8	-4,992273E-8	-4,992197E-8	-4,992113E-8	-4,992208E-8	-4,992160E-8	-4,992257E-8	-4,992227E-8	-4,992244E-8	-4,992120E-8	-4,992080E-8	-4,992284E-8	-4,992140E-8	-4,992130E-8	-4,992396E-8	-4,992155E-8	-4,992064E-8	-4,992332E-8	-4,992222E-8	-4,992136E-8	-4,992286E-8	-4,992480E-8	-4,992024E-8	-4,992182E-8	-4,992494E-8	-4,992302E-8	-4,991995E-8	-4,992271E-8	-4,992222E-8	-4,991919E-8	-4,992168E-8	-4,992221E-8	-4,992000E-8	-4,992089E-8	-4,992185E-8	-4,992200E-8	-4,992156E-8	-4,992178E-8	-4,992021E-8	-4,992144E-8	-4,992261E-8	-4,992056E-8	-4,992155E-8	-4,992403E-8	-4,992168E-8	-4,992257E-8	-4,992415E-8	-4,992319E-8	-4,992178E-8	-4,992293E-8	-4,992459E-8	-4,992284E-8	-4,992205E-8	-4,992322E-8	-4,992284E-8	-4,992093E-8	-4,992239E-8	-4,992440E-8	-4,992344E-8	-4,992607E-8
-4,992196E-8	-4,992495E-8	-4,992387E-8	-4,991995E-8	-4,992098E-8	-4,992020E-8	-4,991924E-8	-4,992026E-8	-4,992215E-8	-4,992236E-8	-4,992446E-8	-4,993129E-8	-4,993630E-8	-4,993883E-8	-4,994162E-8	-4,994285E-8	-4,994019E-8	-4,993760E-8	-4,993706E-8	-4,993591E-8	-4,993332E-8	-4,993129E-8	-4,993107E-8	-4,992493E-8	-4,992179E-8	-4,992274E-8	-4,992147E-8	-4,992046E-8	-4,992244E-8	-4,992391E-8	-4,992072E-8	-4,992173E-8	-4,992441E-8	-4,992431E-8	-4,992082E-8	-4,992297E-8	-4,992430E-8	-4,992145E-8	-4,992117E-8	-4,992491E-8	-4,992169E-8	-4,991931E-8	-4,992446E-8	-4,992486E-8	-4,991918E-8	-4,992146E-8	-4,992430E-8	-4,992065E-8	-4,992052E-8	-4,992403E-8	-4,992239E-8	-4,992075E-8	-4,992253E-8	-4,992406E-8	-4,992151E-8	-4,992039E-8	-4,992504E-8	-4,992159E-8	-4,991993E-8	-4,992342E-8	-4,992532E-8	-4,992059E-8	-4,992219E-8	-4,992493E-8	-4,992221E-8	-4,992078E-8	-4,992555E-8	-4,992384E-8	-4,991951E-8	-4,992187E-8	-4,992410E-8	-4,992179E-8	-4,992049E-8	-4,992255E-8	-4,992223E-8	-4,991979E-8	-4,992318E-8	-4,992352E-8	-4,991975E-8	-4,992133E-8	-4,992345E-8	-4,992068E-8	-4,992064E-8	-4,992199E-8	-4,992132E-8	-4,991993E-8	-4,992192E-8	-4,992355E-8	-4,992130E-8	-4,992163E-8	-4,992190E-8	-4,992468E-8	-4,992143E-8	-4,992362E-8	-4,992433E-8	-4,992140E-8	-4,992168E-8	-4,992375E-8	-4,992357E-8	-4,992049E-8	-4,992221E-8	-4,992395E-8	-4,992031E-8	-4,992072E-8	-4,992358E-8	-4,992091E-8	-4,991776E-8	-4,992166E-8	-4,992311E-8	-4,991933E-8	-4,992091E-8	-4,992278E-8	-4,992280E-8	-4,991945E-8	-4,992453E-8	-4,992367E-8	-4,991872E-8	-4,992221E-8	-4,992411E-8	-4,992327E-8	-4,992298E-8	-4,992448E-8	-4,992484E-8	-4,992258E-8	-4,992441E-8	-4,992621E-8	-4,992411E-8	-4,992533E-8
-4,992071E-8	-4,992359E-8	-4,992476E-8	-4,992027E-8	-4,992130E-8	-4,992332E-8	-4,992034E-8	-4,991998E-8	-4,992503E-8	-4,992407E-8	-4,992422E-8	-4,993219E-8	-4,993898E-8	-4,994296E-8	-4,994730E-8	-4,994927E-8	-4,994705E-8	-4,994597E-8	-4,994552E-8	-4,994433E-8	-4,994169E-8	-4,993832E-8	-4,993246E-8	-4,992840E-8	-4,992550E-8	-4,992168E-8	-4,992093E-8	-4,992335E-8	-4,992211E-8	-4,992290E-8	-4,992573E-8	-4,992356E-8	-4,992243E-8	-4,992656E-8	-4,992571E-8	-4,992074E-8	-4,992343E-8	-4,992541E-8	-4,992125E-8	-4,992209E-8	-4,992641E-8	-4,992193E-8	-4,991790E-8	-4,992360E-8	-4,992603E-8	-4,991924E-8	-4,992299E-8	-4,992730E-8	-4,991997E-8	-4,991885E-8	-4,992618E-8	-4,992343E-8	-4,991765E-8	-4,992416E-8	-4,992608E-8	-4,991949E-8	-4,992306E-8	-4,992570E-8	-4,991961E-8	-4,992017E-8	-4,992778E-8	-4,992430E-8	-4,991980E-8	-4,992384E-8	-4,992512E-8	-4,991936E-8	-4,992084E-8	-4,992555E-8	-4,992149E-8	-4,991891E-8	-4,992440E-8	-4,992441E-8	-4,991913E-8	-4,992155E-8	-4,992565E-8	-4,992159E-8	-4,991995E-8	-4,992642E-8	-4,992326E-8	-4,991761E-8	-4,992294E-8	-4,992371E-8	-4,992088E-8	-4,992166E-8	-4,992269E-8	-4,992144E-8	-4,992115E-8	-4,992353E-8	-4,992308E-8	-4,992079E-8	-4,992156E-8	-4,992435E-8	-4,992328E-8	-4,992195E-8	-4,992321E-8	-4,992362E-8	-4,992205E-8	-4,992161E-8	-4,992473E-8	-4,992309E-8	-4,992060E-8	-4,992382E-8	-4,992337E-8	-4,992018E-8	-4,992239E-8	-4,992376E-8	-4,992074E-8	-4,991901E-8	-4,992428E-8	-4,992446E-8	-4,991939E-8	-4,992135E-8	-4,992607E-8	-4,992232E-8	-4,992042E-8	-4,992496E-8	-4,992313E-8	-4,992042E-8	-4,992257E-8	-4,992692E-8	-4,992232E-8	-4,992153E-8	-4,992686E-8	-4,992436E-8	-4,992279E-8	-4,992753E-8	-4,992711E-8	-4,992406E-8
-4,992548E-8	-4,991897E-8	-4,992010E-8	-4,992532E-8	-4,992043E-8	-4,991817E-8	-4,992618E-8	-4,992464E-8	-4,991983E-8	-4,992626E-8	-4,993342E-8	-4,992804E-8	-4,993770E-8	-4,995268E-8	-4,994819E-8	-4,994784E-8	-4,995703E-8	-4,995324E-8	-4,994766E-8	-4,995034E-8	-4,994839E-8	-4,993886E-8	-4,993239E-8	-4,992974E-8	-4,992371E-8	-4,991919E-8	-4,992108E-8	-4,992175E-8	-4,992141E-8	-4,992435E-8	-4,992509E-8	-4,992165E-8	-4,992377E-8	-4,992712E-8	-4,992379E-8	-4,992367E-8	-4,992448E-8	-4,992282E-8	-4,992213E-8	-4,992557E-8	-4,992339E-8	-4,992048E-8	-4,992307E-8	-4,992271E-8	-4,992204E-8	-4,992207E-8	-4,992247E-8	-4,992161E-8	-4,992149E-8	-4,992327E-8	-4,992076E-8	-4,992271E-8	-4,992250E-8	-4,991913E-8	-4,992141E-8	-4,992474E-8	-4,992075E-8	-4,992097E-8	-4,992576E-8	-4,992286E-8	-4,992013E-8	-4,992715E-8	-4,992519E-8	-4,991905E-8	-4,992283E-8	-4,992630E-8	-4,992076E-8	-4,992079E-8	-4,992496E-8	-4,992220E-8	-4,991720E-8	-4,992287E-8	-4,992538E-8	-4,991953E-8	-4,991934E-8	-4,992426E-8	-4,992042E-8	-4,992025E-8	-4,992349E-8	-4,992248E-8	-4,991844E-8	-4,992295E-8	-4,992422E-8	-4,991912E-8	-4,992190E-8	-4,992542E-8	-4,991909E-8	-4,992100E-8	-4,992625E-8	-4,992151E-8	-4,991884E-8	-4,992573E-8	-4,992450E-8	-4,991967E-8	-4,992341E-8	-4,992518E-8	-4,992233E-8	-4,992024E-8	-4,992480E-8	-4,992383E-8	-4,991994E-8	-4,992208E-8	-4,992378E-8	-4,992087E-8	-4,992118E-8	-4,992286E-8	-4,992160E-8	-4,991942E-8	-4,992182E-8	-4,992321E-8	-4,992198E-8	-4,992044E-8	-4,992251E-8	-4,992364E-8	-4,992223E-8	-4,992194E-8	-4,992434E-8	-4,992264E-8	-4,992080E-8	-4,992530E-8	-4,992684E-8	-4,992306E-8	-4,992315E-8	-4,992634E-8	-4,992560E-8	-4,992294E-8	-4,992692E-8	-4,992773E-8
-4,992099E-8	-4,992349E-8	-4,992333E-8	-4,992059E-8	-4,992135E-8	-4,992201E-8	-4,992024E-8	-4,992217E-8	-4,992527E-8	-4,992415E-8	-4,992714E-8	-4,993543E-8	-4,993672E-8	-4,994023E-8	-4,995010E-8	-4,995119E-8	-4,994875E-8	-4,995424E-8	-4,995479E-8	-4,994782E-8	-4,994458E-8	-4,993986E-8	-4,993114E-8	-4,992571E-8	-4,992534E-8	-4,992132E-8	-4,991826E-8	-4,992282E-8	-4,992468E-8	-4,992015E-8	-4,992336E-8	-4,992704E-8	-4,992258E-8	-4,992301E-8	-4,992857E-8	-4,992306E-8	-4,992122E-8	-4,992640E-8	-4,992513E-8	-4,992052E-8	-4,992322E-8	-4,992538E-8	-4,992113E-8	-4,992269E-8	-4,992598E-8	-4,992235E-8	-4,992039E-8	-4,992485E-8	-4,992328E-8	-4,992056E-8	-4,992331E-8	-4,992263E-8	-4,991981E-8	-4,992192E-8	-4,992212E-8	-4,992245E-8	-4,992158E-8	-4,992329E-8	-4,992201E-8	-4,992080E-8	-4,992354E-8	-4,992441E-8	-4,992133E-8	-4,992252E-8	-4,992349E-8	-4,992099E-8	-4,992356E-8	-4,992360E-8	-4,991994E-8	-4,992126E-8	-4,992369E-8	-4,992232E-8	-4,992302E-8	-4,992281E-8	-4,992191E-8	-4,992256E-8	-4,992313E-8	-4,992361E-8	-4,992199E-8	-4,992195E-8	-4,992166E-8	-4,992186E-8	-4,992246E-8	-4,992223E-8	-4,991854E-8	-4,992059E-8	-4,992375E-8	-4,992071E-8	-4,992111E-8	-4,992442E-8	-4,992234E-8	-4,992036E-8	-4,992339E-8	-4,992413E-8	-4,992153E-8	-4,992336E-8	-4,992507E-8	-4,992367E-8	-4,992259E-8	-4,992576E-8	-4,992305E-8	-4,992102E-8	-4,992171E-8	-4,992370E-8	-4,992171E-8	-4,992087E-8	-4,992344E-8	-4,992188E-8	-4,992084E-8	-4,992386E-8	-4,992332E-8	-4,992142E-8	-4,992291E-8	-4,992250E-8	-4,992009E-8	-4,992070E-8	-4,992329E-8	-4,992183E-8	-4,992169E-8	-4,992401E-8	-4,992408E-8	-4,992327E-8	-4,992450E-8	-4,992445E-8	-4,992497E-8	-4,992691E-8	-4,992562E-8	-4,992518E-8
-4,992333E-8	-4,992310E-8	-4,992386E-8	-4,992279E-8	-4,992189E-8	-4,992403E-8	-4,992377E-8	-4,992319E-8	-4,992506E-8	-4,992729E-8	-4,992747E-8	-4,993015E-8	-4,993671E-8	-4,993962E-8	-4,993735E-8	-4,994404E-8	-4,994981E-8	-4,994713E-8	-4,994548E-8	-4,994591E-8	-4,993879E-8	-4,993168E-8	-4,992958E-8	-4,992494E-8	-4,991774E-8	-4,992039E-8	-4,992491E-8	-4,991928E-8	-4,991928E-8	-4,992687E-8	-4,992469E-8	-4,992052E-8	-4,992648E-8	-4,992890E-8	-4,992159E-8	-4,992505E-8	-4,992831E-8	-4,992209E-8	-4,992142E-8	-4,992737E-8	-4,992370E-8	-4,991926E-8	-4,992550E-8	-4,992592E-8	-4,991875E-8	-4,992242E-8	-4,992573E-8	-4,991982E-8	-4,991966E-8	-4,992382E-8	-4,992117E-8	-4,991860E-8	-4,992150E-8	-4,992274E-8	-4,992054E-8	-4,992099E-8	-4,992287E-8	-4,992192E-8	-4,992093E-8	-4,992235E-8	-4,992262E-8	-4,992334E-8	-4,992306E-8	-4,992210E-8	-4,992203E-8	-4,992220E-8	-4,992222E-8	-4,992205E-8	-4,992305E-8	-4,992079E-8	-4,992184E-8	-4,992296E-8	-4,992185E-8	-4,992043E-8	-4,992242E-8	-4,992242E-8	-4,992077E-8	-4,992314E-8	-4,992355E-8	-4,991965E-8	-4,992065E-8	-4,992403E-8	-4,992076E-8	-4,991990E-8	-4,992294E-8	-4,992274E-8	-4,992019E-8	-4,992360E-8	-4,992441E-8	-4,991940E-8	-4,992207E-8	-4,992516E-8	-4,992209E-8	-4,992120E-8	-4,992602E-8	-4,992491E-8	-4,992076E-8	-4,992341E-8	-4,992658E-8	-4,992178E-8	-4,992058E-8	-4,992481E-8	-4,992138E-8	-4,991861E-8	-4,992360E-8	-4,992338E-8	-4,991774E-8	-4,992199E-8	-4,992647E-8	-4,992040E-8	-4,992055E-8	-4,992632E-8	-4,992169E-8	-4,991761E-8	-4,992539E-8	-4,992489E-8	-4,991828E-8	-4,992197E-8	-4,992706E-8	-4,992272E-8	-4,992307E-8	-4,992730E-8	-4,992418E-8	-4,992128E-8	-4,992676E-8	-4,992640E-8	-4,992345E-8	-4,992522E-8
-4,992321E-8	-4,992019E-8	-4,992319E-8	-4,992411E-8	-4,992006E-8	-4,992273E-8	-4,992527E-8	-4,992375E-8	-4,992406E-8	-4,992753E-8	-4,992985E-8	-4,992730E-8	-4,993139E-8	-4,993479E-8	-4,993494E-8	-4,993800E-8	-4,994014E-8	-4,994046E-8	-4,993957E-8	-4,993644E-8	-4,993281E-8	-4,992763E-8	-4,992368E-8	-4,992135E-8	-4,992174E-8	-4,991954E-8	-4,991800E-8	-4,992091E-8	-4,992516E-8	-4,992185E-8	-4,992282E-8	-4,992584E-8	-4,992318E-8	-4,992379E-8	-4,992714E-8	-4,992460E-8	-4,992111E-8	-4,992306E-8	-4,992585E-8	-4,992189E-8	-4,992226E-8	-4,992538E-8	-4,992064E-8	-4,992144E-8	-4,992558E-8	-4,992541E-8	-4,992021E-8	-4,992265E-8	-4,992489E-8	-4,992026E-8	-4,992166E-8	-4,992333E-8	-4,991980E-8	-4,991965E-8	-4,992371E-8	-4,992440E-8	-4,991999E-8	-4,992067E-8	-4,992331E-8	-4,992126E-8	-4,992151E-8	-4,992423E-8	-4,992282E-8	-4,991926E-8	-4,992273E-8	-4,992264E-8	-4,992125E-8	-4,992217E-8	-4,992135E-8	-4,992048E-8	-4,992236E-8	-4,992308E-8	-4,992213E-8	-4,992233E-8	-4,992191E-8	-4,992052E-8	-4,992281E-8	-4,992260E-8	-4,992126E-8	-4,992294E-8	-4,992216E-8	-4,992139E-8	-4,992316E-8	-4,992291E-8	-4,992024E-8	-4,992116E-8	-4,992226E-8	-4,992116E-8	-4,992059E-8	-4,992276E-8	-4,992215E-8	-4,992137E-8	-4,992385E-8	-4,992580E-8	-4,992312E-8	-4,992124E-8	-4,992501E-8	-4,992533E-8	-4,992260E-8	-4,992413E-8	-4,992529E-8	-4,991880E-8	-4,992134E-8	-4,992333E-8	-4,992023E-8	-4,992038E-8	-4,992481E-8	-4,992312E-8	-4,991913E-8	-4,992162E-8	-4,992457E-8	-4,991876E-8	-4,991884E-8	-4,992443E-8	-4,992033E-8	-4,991817E-8	-4,992208E-8	-4,992254E-8	-4,992115E-8	-4,992309E-8	-4,992580E-8	-4,992199E-8	-4,992411E-8	-4,992586E-8	-4,992368E-8	-4,992316E-8	-4,992649E-8	-4,992587E-8
-4,992399E-8	-4,992291E-8	-4,992402E-8	-4,992665E-8	-4,992389E-8	-4,992337E-8	-4,992652E-8	-4,992793E-8	-4,992713E-8	-4,992995E-8	-4,992991E-8	-4,992715E-8	-4,992805E-8	-4,992942E-8	-4,992856E-8	-4,992876E-8	-4,993369E-8	-4,993383E-8	-4,993159E-8	-4,993095E-8	-4,992845E-8	-4,992267E-8	-4,992063E-8	-4,992037E-8	-4,991793E-8	-4,991973E-8	-4,992338E-8	-4,992181E-8	-4,992061E-8	-4,992634E-8	-4,992703E-8	-4,992040E-8	-4,992324E-8	-4,992838E-8	-4,992400E-8	-4,992299E-8	-4,992733E-8	-4,992358E-8	-4,991889E-8	-4,992373E-8	-4,992565E-8	-4,992022E-8	-4,992114E-8	-4,992410E-8	-4,992106E-8	-4,992128E-8	-4,992377E-8	-4,992284E-8	-4,991865E-8	-4,992184E-8	-4,992320E-8	-4,992055E-8	-4,992006E-8	-4,992321E-8	-4,992146E-8	-4,992034E-8	-4,992364E-8	-4,992428E-8	-4,992007E-8	-4,992262E-8	-4,992416E-8	-4,992322E-8	-4,992232E-8	-4,992468E-8	-4,992281E-8	-4,992081E-8	-4,992259E-8	-4,992298E-8	-4,992115E-8	-4,992117E-8	-4,992163E-8	-4,992270E-8	-4,992198E-8	-4,992069E-8	-4,992269E-8	-4,992296E-8	-4,991886E-8	-4,992146E-8	-4,992474E-8	-4,992012E-8	-4,992026E-8	-4,992390E-8	-4,992349E-8	-4,992015E-8	-4,992296E-8	-4,992523E-8	-4,991870E-8	-4,992190E-8	-4,992640E-8	-4,992162E-8	-4,991795E-8	-4,992327E-8	-4,992447E-8	-4,992041E-8	-4,992231E-8	-4,992665E-8	-4,991978E-8	-4,992112E-8	-4,992631E-8	-4,992339E-8	-4,991864E-8	-4,992340E-8	-4,992423E-8	-4,991883E-8	-4,992249E-8	-4,992658E-8	-4,991930E-8	-4,991901E-8	-4,992743E-8	-4,992434E-8	-4,991799E-8	-4,992270E-8	-4,992514E-8	-4,991841E-8	-4,992105E-8	-4,992684E-8	-4,991951E-8	-4,991699E-8	-4,992452E-8	-4,992559E-8	-4,991963E-8	-4,992288E-8	-4,992583E-8	-4,992036E-8	-4,992000E-8	-4,992783E-8	-4,992588E-8	-4,992100E-8
-4,992567E-8	-4,992004E-8	-4,992501E-8	-4,992668E-8	-4,992098E-8	-4,992399E-8	-4,993004E-8	-4,992820E-8	-4,992552E-8	-4,993061E-8	-4,993057E-8	-4,992599E-8	-4,992696E-8	-4,992811E-8	-4,992453E-8	-4,992308E-8	-4,992749E-8	-4,992898E-8	-4,992591E-8	-4,992565E-8	-4,992571E-8	-4,991962E-8	-4,991866E-8	-4,991997E-8	-4,992017E-8	-4,991698E-8	-4,991884E-8	-4,992404E-8	-4,992251E-8	-4,992132E-8	-4,992382E-8	-4,992529E-8	-4,992091E-8	-4,992303E-8	-4,992759E-8	-4,992275E-8	-4,992002E-8	-4,992523E-8	-4,992555E-8	-4,991913E-8	-4,992223E-8	-4,992674E-8	-4,992024E-8	-4,991860E-8	-4,992606E-8	-4,992332E-8	-4,991799E-8	-4,992196E-8	-4,992637E-8	-4,991719E-8	-4,991855E-8	-4,992635E-8	-4,992036E-8	-4,991464E-8	-4,992443E-8	-4,992524E-8	-4,991589E-8	-4,992155E-8	-4,992815E-8	-4,991848E-8	-4,991828E-8	-4,992758E-8	-4,992352E-8	-4,991748E-8	-4,992488E-8	-4,992606E-8	-4,991879E-8	-4,992176E-8	-4,992786E-8	-4,992009E-8	-4,991747E-8	-4,992664E-8	-4,992304E-8	-4,991714E-8	-4,992215E-8	-4,992414E-8	-4,991868E-8	-4,991953E-8	-4,992541E-8	-4,992003E-8	-4,991791E-8	-4,992367E-8	-4,992298E-8	-4,991877E-8	-4,992096E-8	-4,992490E-8	-4,992001E-8	-4,991874E-8	-4,992451E-8	-4,992317E-8	-4,991875E-8	-4,992254E-8	-4,992657E-8	-4,992344E-8	-4,992145E-8	-4,992567E-8	-4,992525E-8	-4,992070E-8	-4,992323E-8	-4,992518E-8	-4,992170E-8	-4,991981E-8	-4,992612E-8	-4,992460E-8	-4,991930E-8	-4,992308E-8	-4,992587E-8	-4,991961E-8	-4,991847E-8	-4,992550E-8	-4,992277E-8	-4,991490E-8	-4,992223E-8	-4,992470E-8	-4,991653E-8	-4,991914E-8	-4,992580E-8	-4,992162E-8	-4,991779E-8	-4,992634E-8	-4,992587E-8	-4,991801E-8	-4,992232E-8	-4,992731E-8	-4,992119E-8	-4,991995E-8	-4,992977E-8	-4,992562E-8
-4,992906E-8	-4,992771E-8	-4,991963E-8	-4,992883E-8	-4,993194E-8	-4,992387E-8	-4,992542E-8	-4,993620E-8	-4,993206E-8	-4,992588E-8	-4,993246E-8	-4,993290E-8	-4,992241E-8	-4,992329E-8	-4,992908E-8	-4,992019E-8	-4,991777E-8	-4,992646E-8	-4,992582E-8	-4,991801E-8	-4,992273E-8	-4,992593E-8	-4,991668E-8	-4,991672E-8	-4,992550E-8	-4,992089E-8	-4,991762E-8	-4,992338E-8	-4,992486E-8	-4,992157E-8	-4,992337E-8	-4,992653E-8	-4,992267E-8	-4,992178E-8	-4,992582E-8	-4,992531E-8	-4,992285E-8	-4,992305E-8	-4,992387E-8	-4,992167E-8	-4,992192E-8	-4,992414E-8	-4,992165E-8	-4,991895E-8	-4,992165E-8	-4,992392E-8	-4,992240E-8	-4,991918E-8	-4,992195E-8	-4,992147E-8	-4,991983E-8	-4,992202E-8	-4,992339E-8	-4,992131E-8	-4,992038E-8	-4,992410E-8	-4,992561E-8	-4,991974E-8	-4,992293E-8	-4,992595E-8	-4,992157E-8	-4,992154E-8	-4,992573E-8	-4,992312E-8	-4,991898E-8	-4,992279E-8	-4,992499E-8	-4,991968E-8	-4,992019E-8	-4,992527E-8	-4,992076E-8	-4,991725E-8	-4,992324E-8	-4,992493E-8	-4,991794E-8	-4,992034E-8	-4,992666E-8	-4,992067E-8	-4,991936E-8	-4,992463E-8	-4,992244E-8	-4,991749E-8	-4,992457E-8	-4,992496E-8	-4,991877E-8	-4,992028E-8	-4,992509E-8	-4,992155E-8	-4,991835E-8	-4,992461E-8	-4,992481E-8	-4,991815E-8	-4,992096E-8	-4,992675E-8	-4,992149E-8	-4,992040E-8	-4,992701E-8	-4,992343E-8	-4,991914E-8	-4,992624E-8	-4,992521E-8	-4,992044E-8	-4,992455E-8	-4,992834E-8	-4,992276E-8	-4,992053E-8	-4,992584E-8	-4,992289E-8	-4,992078E-8	-4,992415E-8	-4,992397E-8	-4,991870E-8	-4,991926E-8	-4,992312E-8	-4,992115E-8	-4,991892E-8	-4,992217E-8	-4,992178E-8	-4,991907E-8	-4,992135E-8	-4,992379E-8	-4,992078E-8	-4,991857E-8	-4,992284E-8	-4,992323E-8	-4,992202E-8	-4,992369E-8	-4,992532E-8
-4,992266E-8	-4,992770E-8	-4,992724E-8	-4,992356E-8	-4,992620E-8	-4,992967E-8	-4,992897E-8	-4,993059E-8	-4,993450E-8	-4,993350E-8	-4,992918E-8	-4,993029E-8	-4,992843E-8	-4,992249E-8	-4,992230E-8	-4,992369E-8	-4,992016E-8	-4,991845E-8	-4,992349E-8	-4,992314E-8	-4,991799E-8	-4,991997E-8	-4,992106E-8	-4,991906E-8	-4,991930E-8	-4,992214E-8	-4,992000E-8	-4,991907E-8	-4,992293E-8	-4,992507E-8	-4,992110E-8	-4,992286E-8	-4,992664E-8	-4,992218E-8	-4,992199E-8	-4,992624E-8	-4,992420E-8	-4,992086E-8	-4,992411E-8	-4,992505E-8	-4,992135E-8	-4,992237E-8	-4,992392E-8	-4,992109E-8	-4,992081E-8	-4,992307E-8	-4,992313E-8	-4,991940E-8	-4,992029E-8	-4,992231E-8	-4,992006E-8	-4,991936E-8	-4,992318E-8	-4,992305E-8	-4,991974E-8	-4,992222E-8	-4,992360E-8	-4,992190E-8	-4,992070E-8	-4,992395E-8	-4,992378E-8	-4,992296E-8	-4,992236E-8	-4,992303E-8	-4,992243E-8	-4,992264E-8	-4,992333E-8	-4,992440E-8	-4,992171E-8	-4,992130E-8	-4,992343E-8	-4,992218E-8	-4,992119E-8	-4,992199E-8	-4,992259E-8	-4,992113E-8	-4,992115E-8	-4,992314E-8	-4,992132E-8	-4,992055E-8	-4,992332E-8	-4,992107E-8	-4,991978E-8	-4,992411E-8	-4,992252E-8	-4,991985E-8	-4,992083E-8	-4,992573E-8	-4,992222E-8	-4,991911E-8	-4,992405E-8	-4,992469E-8	-4,992081E-8	-4,992352E-8	-4,992424E-8	-4,992179E-8	-4,992123E-8	-4,992481E-8	-4,992338E-8	-4,992150E-8	-4,992414E-8	-4,992543E-8	-4,992459E-8	-4,992645E-8	-4,992820E-8	-4,992413E-8	-4,992049E-8	-4,992467E-8	-4,992277E-8	-4,991833E-8	-4,992194E-8	-4,992365E-8	-4,991819E-8	-4,992001E-8	-4,992294E-8	-4,992057E-8	-4,992010E-8	-4,992352E-8	-4,992233E-8	-4,992050E-8	-4,992264E-8	-4,992460E-8	-4,992102E-8	-4,992038E-8	-4,992470E-8	-4,992243E-8	-4,992178E-8	-4,992418E-8
-4,992649E-8	-4,992864E-8	-4,992489E-8	-4,992632E-8	-4,992959E-8	-4,992706E-8	-4,992727E-8	-4,993312E-8	-4,993134E-8	-4,992975E-8	-4,993227E-8	-4,992998E-8	-4,992440E-8	-4,992396E-8	-4,992345E-8	-4,991835E-8	-4,991997E-8	-4,992302E-8	-4,991996E-8	-4,991935E-8	-4,992113E-8	-4,992114E-8	-4,991836E-8	-4,992052E-8	-4,992227E-8	-4,992060E-8	-4,992171E-8	-4,992321E-8	-4,992103E-8	-4,992153E-8	-4,992537E-8	-4,992247E-8	-4,992051E-8	-4,992387E-8	-4,992348E-8	-4,992240E-8	-4,992375E-8	-4,992198E-8	-4,991982E-8	-4,992133E-8	-4,992379E-8	-4,992124E-8	-4,991936E-8	-4,992254E-8	-4,992082E-8	-4,991955E-8	-4,992373E-8	-4,992294E-8	-4,991849E-8	-4,992127E-8	-4,992259E-8	-4,992082E-8	-4,992256E-8	-4,992329E-8	-4,992097E-8	-4,992233E-8	-4,992550E-8	-4,992146E-8	-4,992093E-8	-4,992446E-8	-4,992262E-8	-4,991976E-8	-4,992497E-8	-4,992344E-8	-4,991865E-8	-4,992184E-8	-4,992535E-8	-4,992055E-8	-4,991850E-8	-4,992477E-8	-4,992205E-8	-4,991771E-8	-4,992279E-8	-4,992475E-8	-4,991945E-8	-4,992133E-8	-4,992636E-8	-4,992077E-8	-4,992092E-8	-4,992667E-8	-4,992098E-8	-4,991884E-8	-4,992500E-8	-4,992320E-8	-4,991781E-8	-4,992272E-8	-4,992469E-8	-4,991955E-8	-4,992106E-8	-4,992451E-8	-4,992100E-8	-4,992006E-8	-4,992423E-8	-4,992429E-8	-4,992200E-8	-4,992390E-8	-4,992661E-8	-4,992122E-8	-4,992355E-8	-4,992749E-8	-4,992591E-8	-4,992559E-8	-4,992944E-8	-4,992940E-8	-4,992589E-8	-4,992758E-8	-4,992624E-8	-4,992171E-8	-4,992120E-8	-4,992413E-8	-4,992313E-8	-4,991997E-8	-4,992063E-8	-4,992078E-8	-4,992003E-8	-4,992077E-8	-4,992191E-8	-4,992238E-8	-4,991945E-8	-4,992219E-8	-4,992346E-8	-4,992266E-8	-4,992016E-8	-4,992114E-8	-4,992368E-8	-4,992211E-8	-4,992233E-8	-4,992675E-8
-4,992399E-8	-4,992694E-8	-4,992983E-8	-4,992651E-8	-4,992664E-8	-4,993066E-8	-4,992959E-8	-4,992739E-8	-4,993473E-8	-4,993442E-8	-4,992547E-8	-4,992801E-8	-4,993096E-8	-4,992169E-8	-4,991954E-8	-4,992474E-8	-4,992007E-8	-4,991504E-8	-4,992367E-8	-4,992420E-8	-4,991503E-8	-4,991738E-8	-4,992479E-8	-4,991818E-8	-4,991618E-8	-4,992557E-8	-4,992233E-8	-4,991536E-8	-4,992427E-8	-4,992713E-8	-4,991794E-8	-4,992128E-8	-4,992705E-8	-4,992136E-8	-4,991951E-8	-4,992514E-8	-4,992312E-8	-4,991897E-8	-4,992297E-8	-4,992333E-8	-4,991856E-8	-4,992070E-8	-4,992428E-8	-4,991953E-8	-4,991856E-8	-4,992381E-8	-4,992152E-8	-4,991740E-8	-4,992108E-8	-4,992368E-8	-4,991871E-8	-4,992081E-8	-4,992489E-8	-4,992134E-8	-4,991925E-8	-4,992360E-8	-4,992388E-8	-4,992104E-8	-4,992258E-8	-4,992494E-8	-4,992310E-8	-4,992189E-8	-4,992425E-8	-4,992312E-8	-4,992320E-8	-4,992189E-8	-4,992315E-8	-4,992294E-8	-4,992163E-8	-4,992125E-8	-4,992237E-8	-4,992361E-8	-4,992146E-8	-4,992073E-8	-4,992287E-8	-4,992124E-8	-4,992044E-8	-4,992469E-8	-4,992254E-8	-4,991955E-8	-4,992322E-8	-4,992487E-8	-4,991976E-8	-4,992265E-8	-4,992452E-8	-4,992114E-8	-4,991989E-8	-4,992572E-8	-4,992291E-8	-4,992045E-8	-4,992306E-8	-4,992424E-8	-4,991973E-8	-4,992322E-8	-4,992738E-8	-4,992090E-8	-4,992121E-8	-4,992784E-8	-4,992545E-8	-4,992155E-8	-4,992952E-8	-4,993200E-8	-4,992622E-8	-4,992789E-8	-4,993323E-8	-4,992573E-8	-4,992010E-8	-4,992509E-8	-4,992524E-8	-4,991916E-8	-4,992180E-8	-4,992510E-8	-4,991913E-8	-4,991843E-8	-4,992394E-8	-4,992367E-8	-4,991882E-8	-4,992276E-8	-4,992361E-8	-4,991936E-8	-4,992232E-8	-4,992430E-8	-4,992041E-8	-4,991939E-8	-4,992511E-8	-4,992432E-8	-4,992057E-8	-4,992329E-8
-4,992301E-8	-4,992517E-8	-4,992695E-8	-4,992566E-8	-4,992622E-8	-4,992955E-8	-4,992793E-8	-4,992815E-8	-4,992967E-8	-4,992926E-8	-4,992684E-8	-4,992595E-8	-4,992632E-8	-4,992516E-8	-4,992246E-8	-4,992085E-8	-4,992330E-8	-4,992159E-8	-4,991856E-8	-4,992166E-8	-4,992118E-8	-4,991635E-8	-4,991818E-8	-4,992249E-8	-4,991876E-8	-4,991615E-8	-4,992215E-8	-4,992199E-8	-4,991762E-8	-4,992171E-8	-4,992640E-8	-4,991996E-8	-4,991905E-8	-4,992429E-8	-4,992150E-8	-4,991786E-8	-4,992374E-8	-4,992261E-8	-4,991719E-8	-4,992062E-8	-4,992430E-8	-4,991756E-8	-4,991839E-8	-4,992388E-8	-4,992164E-8	-4,991757E-8	-4,992340E-8	-4,992377E-8	-4,991625E-8	-4,992017E-8	-4,992773E-8	-4,992092E-8	-4,991901E-8	-4,992604E-8	-4,992409E-8	-4,991895E-8	-4,992211E-8	-4,992721E-8	-4,992139E-8	-4,992080E-8	-4,992570E-8	-4,992227E-8	-4,992075E-8	-4,992367E-8	-4,992378E-8	-4,991973E-8	-4,992181E-8	-4,992505E-8	-4,992201E-8	-4,991996E-8	-4,992306E-8	-4,992395E-8	-4,992193E-8	-4,992249E-8	-4,992358E-8	-4,992202E-8	-4,992199E-8	-4,992493E-8	-4,992347E-8	-4,992059E-8	-4,992139E-8	-4,992348E-8	-4,992138E-8	-4,992163E-8	-4,992346E-8	-4,992166E-8	-4,991925E-8	-4,992020E-8	-4,992658E-8	-4,992302E-8	-4,991818E-8	-4,992291E-8	-4,992464E-8	-4,992073E-8	-4,992408E-8	-4,992618E-8	-4,992141E-8	-4,992177E-8	-4,992844E-8	-4,992841E-8	-4,992388E-8	-4,992989E-8	-4,993181E-8	-4,992684E-8	-4,992751E-8	-4,993059E-8	-4,992527E-8	-4,992013E-8	-4,992455E-8	-4,992354E-8	-4,991988E-8	-4,992148E-8	-4,992281E-8	-4,991978E-8	-4,992069E-8	-4,992613E-8	-4,992129E-8	-4,991814E-8	-4,992278E-8	-4,992319E-8	-4,991930E-8	-4,992196E-8	-4,992467E-8	-4,992086E-8	-4,992055E-8	-4,992501E-8	-4,992668E-8	-4,992198E-8
-4,992713E-8	-4,992329E-8	-4,992435E-8	-4,993039E-8	-4,992698E-8	-4,992406E-8	-4,992897E-8	-4,993094E-8	-4,992666E-8	-4,992620E-8	-4,992753E-8	-4,992418E-8	-4,992267E-8	-4,992456E-8	-4,992402E-8	-4,992198E-8	-4,992067E-8	-4,992106E-8	-4,992122E-8	-4,991978E-8	-4,992106E-8	-4,991975E-8	-4,991734E-8	-4,991769E-8	-4,992195E-8	-4,992069E-8	-4,991878E-8	-4,992182E-8	-4,992154E-8	-4,992074E-8	-4,992016E-8	-4,992195E-8	-4,992017E-8	-4,991846E-8	-4,992239E-8	-4,992165E-8	-4,991799E-8	-4,991821E-8	-4,992181E-8	-4,991731E-8	-4,991648E-8	-4,992230E-8	-4,992128E-8	-4,991508E-8	-4,991971E-8	-4,992463E-8	-4,991821E-8	-4,991795E-8	-4,992361E-8	-4,992232E-8	-4,991698E-8	-4,992316E-8	-4,992419E-8	-4,991849E-8	-4,992098E-8	-4,992707E-8	-4,992225E-8	-4,991876E-8	-4,992467E-8	-4,992452E-8	-4,991949E-8	-4,992225E-8	-4,992751E-8	-4,992158E-8	-4,991911E-8	-4,992613E-8	-4,992351E-8	-4,991910E-8	-4,992273E-8	-4,992402E-8	-4,991970E-8	-4,992014E-8	-4,992675E-8	-4,992156E-8	-4,991878E-8	-4,992487E-8	-4,992323E-8	-4,991947E-8	-4,992367E-8	-4,992353E-8	-4,991799E-8	-4,992206E-8	-4,992614E-8	-4,992154E-8	-4,991819E-8	-4,992447E-8	-4,992484E-8	-4,991860E-8	-4,992264E-8	-4,992592E-8	-4,991937E-8	-4,991961E-8	-4,992618E-8	-4,992429E-8	-4,992171E-8	-4,992392E-8	-4,992464E-8	-4,992247E-8	-4,992433E-8	-4,992837E-8	-4,992641E-8	-4,992488E-8	-4,992991E-8	-4,992987E-8	-4,992554E-8	-4,992493E-8	-4,992550E-8	-4,992264E-8	-4,992038E-8	-4,992417E-8	-4,992277E-8	-4,992055E-8	-4,992071E-8	-4,992316E-8	-4,992197E-8	-4,991952E-8	-4,992258E-8	-4,992247E-8	-4,992009E-8	-4,992208E-8	-4,992344E-8	-4,992036E-8	-4,991931E-8	-4,992232E-8	-4,992301E-8	-4,992068E-8	-4,992288E-8	-4,992692E-8
-4,992378E-8	-4,992690E-8	-4,992255E-8	-4,992445E-8	-4,992886E-8	-4,992696E-8	-4,992400E-8	-4,992790E-8	-4,993033E-8	-4,992402E-8	-4,992243E-8	-4,992708E-8	-4,992300E-8	-4,992177E-8	-4,992649E-8	-4,992469E-8	-4,991883E-8	-4,992137E-8	-4,992424E-8	-4,991904E-8	-4,991746E-8	-4,992378E-8	-4,991990E-8	-4,991532E-8	-4,992116E-8	-4,992231E-8	-4,991593E-8	-4,991702E-8	-4,992217E-8	-4,991870E-8	-4,991585E-8	-4,991957E-8	-4,991959E-8	-4,991483E-8	-4,991681E-8	-4,991994E-8	-4,991653E-8	-4,991497E-8	-4,992076E-8	-4,991795E-8	-4,991481E-8	-4,992020E-8	-4,992040E-8	-4,991503E-8	-4,991864E-8	-4,992160E-8	-4,991770E-8	-4,991790E-8	-4,992143E-8	-4,992077E-8	-4,991774E-8	-4,992081E-8	-4,992426E-8	-4,992075E-8	-4,991974E-8	-4,992507E-8	-4,992371E-8	-4,992178E-8	-4,992055E-8	-4,992416E-8	-4,992143E-8	-4,992173E-8	-4,992405E-8	-4,992307E-8	-4,992020E-8	-4,992236E-8	-4,992452E-8	-4,992268E-8	-4,991985E-8	-4,992323E-8	-4,992356E-8	-4,991967E-8	-4,992284E-8	-4,992475E-8	-4,992014E-8	-4,992032E-8	-4,992338E-8	-4,992316E-8	-4,991979E-8	-4,992287E-8	-4,992199E-8	-4,992012E-8	-4,992107E-8	-4,992382E-8	-4,992144E-8	-4,991830E-8	-4,992293E-8	-4,992282E-8	-4,991881E-8	-4,992156E-8	-4,992508E-8	-4,992077E-8	-4,992080E-8	-4,992714E-8	-4,992519E-8	-4,991946E-8	-4,992566E-8	-4,992774E-8	-4,992197E-8	-4,992323E-8	-4,993161E-8	-4,992587E-8	-4,992162E-8	-4,992918E-8	-4,992749E-8	-4,991982E-8	-4,992317E-8	-4,992604E-8	-4,991963E-8	-4,991987E-8	-4,992591E-8	-4,992156E-8	-4,991792E-8	-4,992269E-8	-4,992390E-8	-4,991982E-8	-4,992107E-8	-4,992537E-8	-4,991946E-8	-4,991954E-8	-4,992572E-8	-4,992292E-8	-4,991773E-8	-4,992227E-8	-4,992543E-8	-4,992185E-8	-4,992189E-8	-4,992723E-8
-4,992087E-8	-4,992498E-8	-4,992595E-8	-4,992411E-8	-4,992655E-8	-4,992917E-8	-4,992668E-8	-4,992475E-8	-4,992712E-8	-4,992733E-8	-4,992103E-8	-4,992218E-8	-4,992717E-8	-4,992351E-8	-4,992107E-8	-4,992492E-8	-4,992433E-8	-4,991958E-8	-4,992272E-8	-4,992424E-8	-4,992071E-8	-4,991820E-8	-4,992314E-8	-4,992120E-8	-4,991789E-8	-4,992133E-8	-4,992020E-8	-4,991535E-8	-4,991772E-8	-4,991986E-8	-4,991563E-8	-4,991350E-8	-4,991413E-8	-4,991501E-8	-4,991062E-8	-4,991305E-8	-4,991587E-8	-4,991104E-8	-4,991135E-8	-4,991983E-8	-4,991695E-8	-4,991158E-8	-4,991795E-8	-4,992105E-8	-4,991369E-8	-4,991671E-8	-4,992417E-8	-4,991792E-8	-4,991379E-8	-4,992292E-8	-4,992326E-8	-4,991779E-8	-4,992021E-8	-4,992547E-8	-4,992111E-8	-4,991858E-8	-4,992654E-8	-4,992506E-8	-4,991895E-8	-4,992278E-8	-4,992599E-8	-4,992110E-8	-4,992217E-8	-4,992607E-8	-4,992172E-8	-4,991887E-8	-4,992251E-8	-4,992382E-8	-4,992022E-8	-4,992174E-8	-4,992303E-8	-4,992155E-8	-4,992107E-8	-4,992316E-8	-4,992300E-8	-4,992106E-8	-4,992295E-8	-4,992376E-8	-4,992129E-8	-4,992045E-8	-4,992370E-8	-4,992349E-8	-4,991952E-8	-4,992261E-8	-4,992437E-8	-4,992028E-8	-4,992056E-8	-4,992350E-8	-4,992246E-8	-4,992047E-8	-4,992268E-8	-4,992305E-8	-4,992022E-8	-4,992236E-8	-4,992562E-8	-4,992238E-8	-4,992186E-8	-4,992495E-8	-4,992671E-8	-4,992505E-8	-4,992425E-8	-4,992703E-8	-4,992528E-8	-4,992130E-8	-4,992486E-8	-4,992564E-8	-4,992153E-8	-4,992174E-8	-4,992481E-8	-4,992203E-8	-4,992035E-8	-4,992314E-8	-4,992210E-8	-4,991753E-8	-4,992209E-8	-4,992487E-8	-4,992001E-8	-4,991873E-8	-4,992268E-8	-4,992302E-8	-4,991949E-8	-4,992199E-8	-4,992176E-8	-4,991890E-8	-4,992039E-8	-4,992473E-8	-4,992252E-8	-4,991953E-8
-4,992159E-8	-4,992335E-8	-4,992426E-8	-4,992405E-8	-4,992640E-8	-4,992647E-8	-4,992570E-8	-4,992622E-8	-4,992526E-8	-4,992389E-8	-4,992500E-8	-4,992388E-8	-4,992299E-8	-4,992485E-8	-4,992571E-8	-4,992379E-8	-4,992384E-8	-4,992555E-8	-4,992351E-8	-4,992216E-8	-4,992441E-8	-4,992302E-8	-4,991948E-8	-4,992089E-8	-4,992117E-8	-4,991881E-8	-4,991720E-8	-4,991751E-8	-4,991516E-8	-4,991144E-8	-4,991198E-8	-4,990776E-8	-4,990340E-8	-4,990295E-8	-4,990369E-8	-4,990327E-8	-4,990451E-8	-4,990855E-8	-4,990937E-8	-4,990870E-8	-4,991422E-8	-4,991686E-8	-4,991414E-8	-4,991609E-8	-4,991911E-8	-4,991606E-8	-4,991657E-8	-4,992097E-8	-4,991831E-8	-4,991698E-8	-4,992172E-8	-4,992177E-8	-4,992073E-8	-4,992124E-8	-4,992314E-8	-4,992182E-8	-4,992156E-8	-4,992366E-8	-4,992281E-8	-4,992244E-8	-4,992268E-8	-4,992304E-8	-4,992255E-8	-4,992207E-8	-4,992178E-8	-4,992278E-8	-4,992301E-8	-4,992205E-8	-4,992247E-8	-4,992351E-8	-4,992119E-8	-4,992177E-8	-4,992328E-8	-4,992307E-8	-4,992300E-8	-4,992081E-8	-4,992242E-8	-4,992187E-8	-4,992208E-8	-4,992197E-8	-4,992147E-8	-4,992214E-8	-4,992223E-8	-4,992247E-8	-4,992215E-8	-4,992331E-8	-4,992239E-8	-4,992027E-8	-4,992273E-8	-4,992430E-8	-4,992115E-8	-4,992023E-8	-4,992506E-8	-4,992310E-8	-4,992222E-8	-4,992495E-8	-4,992376E-8	-4,992276E-8	-4,992470E-8	-4,992611E-8	-4,992427E-8	-4,992257E-8	-4,992433E-8	-4,992157E-8	-4,992347E-8	-4,992343E-8	-4,992364E-8	-4,992176E-8	-4,992055E-8	-4,992395E-8	-4,992301E-8	-4,992084E-8	-4,992193E-8	-4,992315E-8	-4,992150E-8	-4,992169E-8	-4,992177E-8	-4,992051E-8	-4,992133E-8	-4,992307E-8	-4,992199E-8	-4,992076E-8	-4,992157E-8	-4,992149E-8	-4,992066E-8	-4,992288E-8	-4,992269E-8	-4,992400E-8
-4,992284E-8	-4,992215E-8	-4,992149E-8	-4,992544E-8	-4,992648E-8	-4,992168E-8	-4,992423E-8	-4,992785E-8	-4,992386E-8	-4,992291E-8	-4,992611E-8	-4,992424E-8	-4,992119E-8	-4,992449E-8	-4,992657E-8	-4,992273E-8	-4,992248E-8	-4,992572E-8	-4,992405E-8	-4,992213E-8	-4,992442E-8	-4,992281E-8	-4,991946E-8	-4,991932E-8	-4,992254E-8	-4,991781E-8	-4,991295E-8	-4,991490E-8	-4,991209E-8	-4,990567E-8	-4,990202E-8	-4,989922E-8	-4,989080E-8	-4,988686E-8	-4,988798E-8	-4,988905E-8	-4,988848E-8	-4,989497E-8	-4,990006E-8	-4,990366E-8	-4,990725E-8	-4,991402E-8	-4,991434E-8	-4,991152E-8	-4,991477E-8	-4,991895E-8	-4,991775E-8	-4,991575E-8	-4,991920E-8	-4,991985E-8	-4,991844E-8	-4,992157E-8	-4,992347E-8	-4,991776E-8	-4,992042E-8	-4,992521E-8	-4,992280E-8	-4,992151E-8	-4,992392E-8	-4,992407E-8	-4,992061E-8	-4,992180E-8	-4,992568E-8	-4,992296E-8	-4,992037E-8	-4,992334E-8	-4,992523E-8	-4,991950E-8	-4,992218E-8	-4,992572E-8	-4,992040E-8	-4,992024E-8	-4,992487E-8	-4,992287E-8	-4,991904E-8	-4,992378E-8	-4,992478E-8	-4,991971E-8	-4,992231E-8	-4,992577E-8	-4,992150E-8	-4,991814E-8	-4,992570E-8	-4,992573E-8	-4,991918E-8	-4,992059E-8	-4,992588E-8	-4,992165E-8	-4,991814E-8	-4,992459E-8	-4,992427E-8	-4,991828E-8	-4,992190E-8	-4,992668E-8	-4,992101E-8	-4,992059E-8	-4,992777E-8	-4,992451E-8	-4,991946E-8	-4,992515E-8	-4,992730E-8	-4,991911E-8	-4,992172E-8	-4,992792E-8	-4,992149E-8	-4,992005E-8	-4,992494E-8	-4,992410E-8	-4,991969E-8	-4,992343E-8	-4,992600E-8	-4,991965E-8	-4,991886E-8	-4,992490E-8	-4,992357E-8	-4,991879E-8	-4,992259E-8	-4,992389E-8	-4,991898E-8	-4,991980E-8	-4,992500E-8	-4,992086E-8	-4,991754E-8	-4,992197E-8	-4,992395E-8	-4,991879E-8	-4,992223E-8	-4,992560E-8
-4,992109E-8	-4,992517E-8	-4,992296E-8	-4,992089E-8	-4,992615E-8	-4,992755E-8	-4,992279E-8	-4,992494E-8	-4,992915E-8	-4,992314E-8	-4,992116E-8	-4,992547E-8	-4,992517E-8	-4,992171E-8	-4,992393E-8	-4,992737E-8	-4,992408E-8	-4,992193E-8	-4,992516E-8	-4,992625E-8	-4,992031E-8	-4,992150E-8	-4,992396E-8	-4,992017E-8	-4,991627E-8	-4,991855E-8	-4,991453E-8	-4,990627E-8	-4,990394E-8	-4,990045E-8	-4,989057E-8	-4,988236E-8	-4,987517E-8	-4,986921E-8	-4,986387E-8	-4,986856E-8	-4,987640E-8	-4,987406E-8	-4,988478E-8	-4,990273E-8	-4,990113E-8	-4,990251E-8	-4,991442E-8	-4,991361E-8	-4,990850E-8	-4,991549E-8	-4,992040E-8	-4,991273E-8	-4,991453E-8	-4,992481E-8	-4,991829E-8	-4,991406E-8	-4,992495E-8	-4,992590E-8	-4,991653E-8	-4,992075E-8	-4,992855E-8	-4,992053E-8	-4,991807E-8	-4,992641E-8	-4,992510E-8	-4,991890E-8	-4,992453E-8	-4,992654E-8	-4,991938E-8	-4,992012E-8	-4,992517E-8	-4,992312E-8	-4,992086E-8	-4,992404E-8	-4,992286E-8	-4,992053E-8	-4,992229E-8	-4,992514E-8	-4,992162E-8	-4,992201E-8	-4,992344E-8	-4,992277E-8	-4,992134E-8	-4,992288E-8	-4,992234E-8	-4,992018E-8	-4,992168E-8	-4,992249E-8	-4,992096E-8	-4,992058E-8	-4,992205E-8	-4,992156E-8	-4,992089E-8	-4,992197E-8	-4,992310E-8	-4,992263E-8	-4,992095E-8	-4,992064E-8	-4,992372E-8	-4,992278E-8	-4,992076E-8	-4,992352E-8	-4,992523E-8	-4,992027E-8	-4,992215E-8	-4,992633E-8	-4,992049E-8	-4,991977E-8	-4,992534E-8	-4,992324E-8	-4,991811E-8	-4,992239E-8	-4,992486E-8	-4,991876E-8	-4,992078E-8	-4,992594E-8	-4,991996E-8	-4,991739E-8	-4,992448E-8	-4,992383E-8	-4,991803E-8	-4,992187E-8	-4,992474E-8	-4,991760E-8	-4,991827E-8	-4,992766E-8	-4,992175E-8	-4,991455E-8	-4,992627E-8	-4,992430E-8	-4,991693E-8	-4,992377E-8
-4,991677E-8	-4,991605E-8	-4,992629E-8	-4,992387E-8	-4,991835E-8	-4,992603E-8	-4,992777E-8	-4,992068E-8	-4,992330E-8	-4,993004E-8	-4,992399E-8	-4,992006E-8	-4,992734E-8	-4,992657E-8	-4,992146E-8	-4,992529E-8	-4,992828E-8	-4,992128E-8	-4,992249E-8	-4,992896E-8	-4,992339E-8	-4,991886E-8	-4,992132E-8	-4,992060E-8	-4,991561E-8	-4,991288E-8	-4,991134E-8	-4,990516E-8	-4,989766E-8	-4,989010E-8	-4,987860E-8	-4,986828E-8	-4,985820E-8	-4,985023E-8	-4,984686E-8	-4,984621E-8	-4,985234E-8	-4,986353E-8	-4,986965E-8	-4,988025E-8	-4,989789E-8	-4,990483E-8	-4,990463E-8	-4,991069E-8	-4,991555E-8	-4,991378E-8	-4,991486E-8	-4,992081E-8	-4,991594E-8	-4,991396E-8	-4,992261E-8	-4,992325E-8	-4,991612E-8	-4,992031E-8	-4,992539E-8	-4,991931E-8	-4,991877E-8	-4,992843E-8	-4,992449E-8	-4,991701E-8	-4,992454E-8	-4,992762E-8	-4,991990E-8	-4,992163E-8	-4,992724E-8	-4,992203E-8	-4,991852E-8	-4,992761E-8	-4,992564E-8	-4,991739E-8	-4,992352E-8	-4,992690E-8	-4,991875E-8	-4,992091E-8	-4,992789E-8	-4,992200E-8	-4,991735E-8	-4,992540E-8	-4,992579E-8	-4,991834E-8	-4,992229E-8	-4,992569E-8	-4,992043E-8	-4,992053E-8	-4,992562E-8	-4,992186E-8	-4,991836E-8	-4,992303E-8	-4,992375E-8	-4,992006E-8	-4,992206E-8	-4,992474E-8	-4,992187E-8	-4,991994E-8	-4,992359E-8	-4,992491E-8	-4,991944E-8	-4,992080E-8	-4,992472E-8	-4,992408E-8	-4,991955E-8	-4,992161E-8	-4,992438E-8	-4,992130E-8	-4,991993E-8	-4,992517E-8	-4,992341E-8	-4,991762E-8	-4,992284E-8	-4,992667E-8	-4,992120E-8	-4,991962E-8	-4,992450E-8	-4,992354E-8	-4,991791E-8	-4,992161E-8	-4,992689E-8	-4,991927E-8	-4,991781E-8	-4,992665E-8	-4,992291E-8	-4,991788E-8	-4,992483E-8	-4,992366E-8	-4,991634E-8	-4,992106E-8	-4,992848E-8	-4,991989E-8
-4,992332E-8	-4,991770E-8	-4,991994E-8	-4,992894E-8	-4,992506E-8	-4,991838E-8	-4,992665E-8	-4,992995E-8	-4,992043E-8	-4,992442E-8	-4,993011E-8	-4,992298E-8	-4,992118E-8	-4,992799E-8	-4,992651E-8	-4,991959E-8	-4,992370E-8	-4,992796E-8	-4,991991E-8	-4,992003E-8	-4,992537E-8	-4,991991E-8	-4,991432E-8	-4,991946E-8	-4,991695E-8	-4,990873E-8	-4,990539E-8	-4,990144E-8	-4,989037E-8	-4,987799E-8	-4,986574E-8	-4,985390E-8	-4,984172E-8	-4,983270E-8	-4,983027E-8	-4,982977E-8	-4,983551E-8	-4,984503E-8	-4,985544E-8	-4,986900E-8	-4,988156E-8	-4,989623E-8	-4,990193E-8	-4,990355E-8	-4,990995E-8	-4,991335E-8	-4,991331E-8	-4,991346E-8	-4,991700E-8	-4,991697E-8	-4,991495E-8	-4,992095E-8	-4,992299E-8	-4,991700E-8	-4,992045E-8	-4,992660E-8	-4,992044E-8	-4,991791E-8	-4,992643E-8	-4,992408E-8	-4,991614E-8	-4,992368E-8	-4,992707E-8	-4,991784E-8	-4,992049E-8	-4,992837E-8	-4,992003E-8	-4,991745E-8	-4,992715E-8	-4,992395E-8	-4,991437E-8	-4,992212E-8	-4,992889E-8	-4,991872E-8	-4,991830E-8	-4,992724E-8	-4,992127E-8	-4,991567E-8	-4,992567E-8	-4,992555E-8	-4,991499E-8	-4,992055E-8	-4,992767E-8	-4,991898E-8	-4,991711E-8	-4,992707E-8	-4,992214E-8	-4,991515E-8	-4,992328E-8	-4,992597E-8	-4,991615E-8	-4,991999E-8	-4,992664E-8	-4,992018E-8	-4,991712E-8	-4,992557E-8	-4,992273E-8	-4,991722E-8	-4,992258E-8	-4,992473E-8	-4,992048E-8	-4,992023E-8	-4,992457E-8	-4,992180E-8	-4,991934E-8	-4,992375E-8	-4,992172E-8	-4,991926E-8	-4,992212E-8	-4,992418E-8	-4,992214E-8	-4,992188E-8	-4,992272E-8	-4,992149E-8	-4,992056E-8	-4,992228E-8	-4,992240E-8	-4,992150E-8	-4,991970E-8	-4,992110E-8	-4,992257E-8	-4,992221E-8	-4,991927E-8	-4,992203E-8	-4,992397E-8	-4,992172E-8	-4,991998E-8	-4,992603E-8
-4,992028E-8	-4,991832E-8	-4,992246E-8	-4,992373E-8	-4,992293E-8	-4,992305E-8	-4,992517E-8	-4,992445E-8	-4,992619E-8	-4,992634E-8	-4,992371E-8	-4,992468E-8	-4,992538E-8	-4,992314E-8	-4,992670E-8	-4,992623E-8	-4,992161E-8	-4,992296E-8	-4,992753E-8	-4,992148E-8	-4,991860E-8	-4,992274E-8	-4,991978E-8	-4,991166E-8	-4,991377E-8	-4,991237E-8	-4,990020E-8	-4,989278E-8	-4,988556E-8	-4,987178E-8	-4,985743E-8	-4,984341E-8	-4,982992E-8	-4,981971E-8	-4,981887E-8	-4,982065E-8	-4,981655E-8	-4,982888E-8	-4,985297E-8	-4,985505E-8	-4,986386E-8	-4,989215E-8	-4,989791E-8	-4,989273E-8	-4,990902E-8	-4,991701E-8	-4,990569E-8	-4,991125E-8	-4,992275E-8	-4,991358E-8	-4,991075E-8	-4,992356E-8	-4,992265E-8	-4,991373E-8	-4,992059E-8	-4,992646E-8	-4,991914E-8	-4,991975E-8	-4,992736E-8	-4,992297E-8	-4,991806E-8	-4,992506E-8	-4,992685E-8	-4,992008E-8	-4,992164E-8	-4,992641E-8	-4,992179E-8	-4,992252E-8	-4,992553E-8	-4,992402E-8	-4,991854E-8	-4,992372E-8	-4,992443E-8	-4,992209E-8	-4,992179E-8	-4,992302E-8	-4,992174E-8	-4,992145E-8	-4,992290E-8	-4,992101E-8	-4,992035E-8	-4,991944E-8	-4,992125E-8	-4,992242E-8	-4,992126E-8	-4,992159E-8	-4,992306E-8	-4,992162E-8	-4,991875E-8	-4,992259E-8	-4,992512E-8	-4,991985E-8	-4,991979E-8	-4,992555E-8	-4,992223E-8	-4,991970E-8	-4,992380E-8	-4,992216E-8	-4,991804E-8	-4,992290E-8	-4,992536E-8	-4,991799E-8	-4,991870E-8	-4,992598E-8	-4,992118E-8	-4,991775E-8	-4,992485E-8	-4,992361E-8	-4,991661E-8	-4,992152E-8	-4,992738E-8	-4,991980E-8	-4,991811E-8	-4,992566E-8	-4,992284E-8	-4,991765E-8	-4,992542E-8	-4,992513E-8	-4,991623E-8	-4,991960E-8	-4,992685E-8	-4,992080E-8	-4,991936E-8	-4,992621E-8	-4,992340E-8	-4,991698E-8	-4,992477E-8	-4,992712E-8
-4,992243E-8	-4,992460E-8	-4,991693E-8	-4,992156E-8	-4,993117E-8	-4,992234E-8	-4,991966E-8	-4,992980E-8	-4,992637E-8	-4,992142E-8	-4,992610E-8	-4,992769E-8	-4,992237E-8	-4,992387E-8	-4,992865E-8	-4,992430E-8	-4,992082E-8	-4,992344E-8	-4,992399E-8	-4,991978E-8	-4,992243E-8	-4,992244E-8	-4,991650E-8	-4,991490E-8	-4,991250E-8	-4,990564E-8	-4,989878E-8	-4,989081E-8	-4,987835E-8	-4,986570E-8	-4,985247E-8	-4,983722E-8	-4,982468E-8	-4,981592E-8	-4,980955E-8	-4,980969E-8	-4,981218E-8	-4,981836E-8	-4,982908E-8	-4,984386E-8	-4,985670E-8	-4,987079E-8	-4,988641E-8	-4,989383E-8	-4,989711E-8	-4,990745E-8	-4,991233E-8	-4,990899E-8	-4,991216E-8	-4,991824E-8	-4,991629E-8	-4,991481E-8	-4,992345E-8	-4,992184E-8	-4,991569E-8	-4,992187E-8	-4,992523E-8	-4,991971E-8	-4,991962E-8	-4,992660E-8	-4,992144E-8	-4,991798E-8	-4,992556E-8	-4,992576E-8	-4,991711E-8	-4,992137E-8	-4,992720E-8	-4,991968E-8	-4,992071E-8	-4,992769E-8	-4,992146E-8	-4,991862E-8	-4,992560E-8	-4,992580E-8	-4,991813E-8	-4,992162E-8	-4,992687E-8	-4,991996E-8	-4,992004E-8	-4,992661E-8	-4,992192E-8	-4,991725E-8	-4,992396E-8	-4,992582E-8	-4,991905E-8	-4,991865E-8	-4,992535E-8	-4,992066E-8	-4,991785E-8	-4,992310E-8	-4,992375E-8	-4,991798E-8	-4,992018E-8	-4,992432E-8	-4,992059E-8	-4,991846E-8	-4,992251E-8	-4,992215E-8	-4,991952E-8	-4,992427E-8	-4,992435E-8	-4,992064E-8	-4,992217E-8	-4,992333E-8	-4,992288E-8	-4,992143E-8	-4,992408E-8	-4,992299E-8	-4,992020E-8	-4,992140E-8	-4,992404E-8	-4,992280E-8	-4,992061E-8	-4,992243E-8	-4,992367E-8	-4,992170E-8	-4,992209E-8	-4,992131E-8	-4,991962E-8	-4,991883E-8	-4,992265E-8	-4,992280E-8	-4,991963E-8	-4,992035E-8	-4,992446E-8	-4,992071E-8	-4,992045E-8	-4,992673E-8
-4,991802E-8	-4,992315E-8	-4,992410E-8	-4,992041E-8	-4,992343E-8	-4,992582E-8	-4,992457E-8	-4,992227E-8	-4,992558E-8	-4,992606E-8	-4,992386E-8	-4,992472E-8	-4,992627E-8	-4,992419E-8	-4,992318E-8	-4,992448E-8	-4,992438E-8	-4,992199E-8	-4,992397E-8	-4,992284E-8	-4,991944E-8	-4,992099E-8	-4,991928E-8	-4,991390E-8	-4,991049E-8	-4,990724E-8	-4,989777E-8	-4,988635E-8	-4,987597E-8	-4,986308E-8	-4,984949E-8	-4,983633E-8	-4,982284E-8	-4,981284E-8	-4,980722E-8	-4,980770E-8	-4,980823E-8	-4,980919E-8	-4,982216E-8	-4,983682E-8	-4,984344E-8	-4,985918E-8	-4,987878E-8	-4,988867E-8	-4,989249E-8	-4,990222E-8	-4,990840E-8	-4,990719E-8	-4,990989E-8	-4,991374E-8	-4,991623E-8	-4,991745E-8	-4,991892E-8	-4,991794E-8	-4,991885E-8	-4,992072E-8	-4,991991E-8	-4,992214E-8	-4,992330E-8	-4,992172E-8	-4,992051E-8	-4,992263E-8	-4,992318E-8	-4,992317E-8	-4,992256E-8	-4,992321E-8	-4,992315E-8	-4,992265E-8	-4,992351E-8	-4,992388E-8	-4,992300E-8	-4,992188E-8	-4,992178E-8	-4,992533E-8	-4,992194E-8	-4,992015E-8	-4,992235E-8	-4,992228E-8	-4,992027E-8	-4,992179E-8	-4,992264E-8	-4,991990E-8	-4,992002E-8	-4,992200E-8	-4,992192E-8	-4,991978E-8	-4,992150E-8	-4,992264E-8	-4,992152E-8	-4,992125E-8	-4,992256E-8	-4,992187E-8	-4,992068E-8	-4,992139E-8	-4,992264E-8	-4,992138E-8	-4,992252E-8	-4,992203E-8	-4,992114E-8	-4,992155E-8	-4,992280E-8	-4,992204E-8	-4,992089E-8	-4,992248E-8	-4,992190E-8	-4,992119E-8	-4,992266E-8	-4,992138E-8	-4,991919E-8	-4,992214E-8	-4,992275E-8	-4,992289E-8	-4,992144E-8	-4,992069E-8	-4,992216E-8	-4,992118E-8	-4,992230E-8	-4,992316E-8	-4,992022E-8	-4,991973E-8	-4,992155E-8	-4,992228E-8	-4,992174E-8	-4,992111E-8	-4,992111E-8	-4,992199E-8	-4,992190E-8	-4,992150E-8
-4,992194E-8	-4,992277E-8	-4,992068E-8	-4,992324E-8	-4,992688E-8	-4,992339E-8	-4,992170E-8	-4,992580E-8	-4,992682E-8	-4,992355E-8	-4,992518E-8	-4,992682E-8	-4,992201E-8	-4,992108E-8	-4,992626E-8	-4,992589E-8	-4,992138E-8	-4,992270E-8	-4,992465E-8	-4,992184E-8	-4,992092E-8	-4,992161E-8	-4,991856E-8	-4,991402E-8	-4,991094E-8	-4,990652E-8	-4,989815E-8	-4,988701E-8	-4,987628E-8	-4,986594E-8	-4,985256E-8	-4,983855E-8	-4,982569E-8	-4,981556E-8	-4,980767E-8	-4,980643E-8	-4,980508E-8	-4,980495E-8	-4,981293E-8	-4,982375E-8	-4,983288E-8	-4,985105E-8	-4,986826E-8	-4,987552E-8	-4,988722E-8	-4,990111E-8	-4,990476E-8	-4,990396E-8	-4,991048E-8	-4,991423E-8	-4,991347E-8	-4,991576E-8	-4,991945E-8	-4,991909E-8	-4,991787E-8	-4,992060E-8	-4,992211E-8	-4,992058E-8	-4,992015E-8	-4,992346E-8	-4,992253E-8	-4,991996E-8	-4,992318E-8	-4,992367E-8	-4,992108E-8	-4,992132E-8	-4,992459E-8	-4,992233E-8	-4,992092E-8	-4,992368E-8	-4,992272E-8	-4,992141E-8	-4,992342E-8	-4,992420E-8	-4,992147E-8	-4,992128E-8	-4,992190E-8	-4,992161E-8	-4,992210E-8	-4,992291E-8	-4,992100E-8	-4,992094E-8	-4,992130E-8	-4,992124E-8	-4,992285E-8	-4,992125E-8	-4,992079E-8	-4,992235E-8	-4,992183E-8	-4,992136E-8	-4,992213E-8	-4,992238E-8	-4,992058E-8	-4,992147E-8	-4,992377E-8	-4,992192E-8	-4,991997E-8	-4,992186E-8	-4,992295E-8	-4,992104E-8	-4,992277E-8	-4,992546E-8	-4,992187E-8	-4,992139E-8	-4,992590E-8	-4,992218E-8	-4,991947E-8	-4,992378E-8	-4,992441E-8	-4,992078E-8	-4,992025E-8	-4,992392E-8	-4,992043E-8	-4,992074E-8	-4,992329E-8	-4,992088E-8	-4,991892E-8	-4,992268E-8	-4,992346E-8	-4,991957E-8	-4,991938E-8	-4,992237E-8	-4,992184E-8	-4,992046E-8	-4,992078E-8	-4,992228E-8	-4,992062E-8	-4,992157E-8
-4,992202E-8	-4,991882E-8	-4,992568E-8	-4,992637E-8	-4,992042E-8	-4,992436E-8	-4,992860E-8	-4,992197E-8	-4,992240E-8	-4,992809E-8	-4,992426E-8	-4,991828E-8	-4,992458E-8	-4,992636E-8	-4,991994E-8	-4,992272E-8	-4,992692E-8	-4,992172E-8	-4,991939E-8	-4,992510E-8	-4,992309E-8	-4,991753E-8	-4,991929E-8	-4,991753E-8	-4,990990E-8	-4,990538E-8	-4,990059E-8	-4,989108E-8	-4,988015E-8	-4,986849E-8	-4,985648E-8	-4,984439E-8	-4,983233E-8	-4,982192E-8	-4,981159E-8	-4,980551E-8	-4,980644E-8	-4,980497E-8	-4,980313E-8	-4,981424E-8	-4,982894E-8	-4,983658E-8	-4,985046E-8	-4,987479E-8	-4,988086E-8	-4,988547E-8	-4,990156E-8	-4,990506E-8	-4,990486E-8	-4,990959E-8	-4,991389E-8	-4,991549E-8	-4,991698E-8	-4,991997E-8	-4,991887E-8	-4,991752E-8	-4,991971E-8	-4,992366E-8	-4,992200E-8	-4,991868E-8	-4,992234E-8	-4,992454E-8	-4,991922E-8	-4,992098E-8	-4,992545E-8	-4,992058E-8	-4,992007E-8	-4,992554E-8	-4,992319E-8	-4,991890E-8	-4,992205E-8	-4,992446E-8	-4,992056E-8	-4,991984E-8	-4,992509E-8	-4,992222E-8	-4,991837E-8	-4,992346E-8	-4,992519E-8	-4,991938E-8	-4,991910E-8	-4,992452E-8	-4,992138E-8	-4,991704E-8	-4,992570E-8	-4,992488E-8	-4,991666E-8	-4,992033E-8	-4,992551E-8	-4,992116E-8	-4,991991E-8	-4,992579E-8	-4,992166E-8	-4,991772E-8	-4,992361E-8	-4,992478E-8	-4,991813E-8	-4,991993E-8	-4,992576E-8	-4,992135E-8	-4,991910E-8	-4,992621E-8	-4,992381E-8	-4,991664E-8	-4,992298E-8	-4,992736E-8	-4,992040E-8	-4,991850E-8	-4,992473E-8	-4,992259E-8	-4,991728E-8	-4,992345E-8	-4,992489E-8	-4,991768E-8	-4,991952E-8	-4,992523E-8	-4,992054E-8	-4,991764E-8	-4,992170E-8	-4,992256E-8	-4,991776E-8	-4,992023E-8	-4,992433E-8	-4,992067E-8	-4,991712E-8	-4,992165E-8	-4,992345E-8	-4,991837E-8
-4,992497E-8	-4,991801E-8	-4,992288E-8	-4,992653E-8	-4,992109E-8	-4,992288E-8	-4,992550E-8	-4,992241E-8	-4,992144E-8	-4,992459E-8	-4,992425E-8	-4,992267E-8	-4,992305E-8	-4,992395E-8	-4,992451E-8	-4,992329E-8	-4,992313E-8	-4,992564E-8	-4,992222E-8	-4,992131E-8	-4,992351E-8	-4,992156E-8	-4,991635E-8	-4,991641E-8	-4,991585E-8	-4,990774E-8	-4,989932E-8	-4,989467E-8	-4,988462E-8	-4,987344E-8	-4,986269E-8	-4,985244E-8	-4,983897E-8	-4,982807E-8	-4,981948E-8	-4,981063E-8	-4,980383E-8	-4,980534E-8	-4,980864E-8	-4,980526E-8	-4,981518E-8	-4,984213E-8	-4,984587E-8	-4,985210E-8	-4,988078E-8	-4,989046E-8	-4,988703E-8	-4,990092E-8	-4,991103E-8	-4,990477E-8	-4,990684E-8	-4,991880E-8	-4,991597E-8	-4,991180E-8	-4,991961E-8	-4,991971E-8	-4,991556E-8	-4,992098E-8	-4,992690E-8	-4,991886E-8	-4,991760E-8	-4,992629E-8	-4,992371E-8	-4,991743E-8	-4,992365E-8	-4,992476E-8	-4,991802E-8	-4,992280E-8	-4,992913E-8	-4,992047E-8	-4,991767E-8	-4,992676E-8	-4,992504E-8	-4,991922E-8	-4,992561E-8	-4,992602E-8	-4,991953E-8	-4,992116E-8	-4,992555E-8	-4,992287E-8	-4,991851E-8	-4,992198E-8	-4,992392E-8	-4,991873E-8	-4,991896E-8	-4,992345E-8	-4,992096E-8	-4,991988E-8	-4,992174E-8	-4,992406E-8	-4,992158E-8	-4,992079E-8	-4,992487E-8	-4,992397E-8	-4,992142E-8	-4,992457E-8	-4,992546E-8	-4,992145E-8	-4,992062E-8	-4,992305E-8	-4,992368E-8	-4,992315E-8	-4,992357E-8	-4,992248E-8	-4,992190E-8	-4,992218E-8	-4,992425E-8	-4,992205E-8	-4,991827E-8	-4,992247E-8	-4,992367E-8	-4,991997E-8	-4,992082E-8	-4,992470E-8	-4,991886E-8	-4,991810E-8	-4,992416E-8	-4,992312E-8	-4,991695E-8	-4,992013E-8	-4,992524E-8	-4,991936E-8	-4,991904E-8	-4,992379E-8	-4,992067E-8	-4,991825E-8	-4,992281E-8	-4,992318E-8
-4,992404E-8	-4,992689E-8	-4,992133E-8	-4,992140E-8	-4,992653E-8	-4,992181E-8	-4,991846E-8	-4,992406E-8	-4,992357E-8	-4,992118E-8	-4,992299E-8	-4,992529E-8	-4,992072E-8	-4,992157E-8	-4,992311E-8	-4,992378E-8	-4,992200E-8	-4,992287E-8	-4,992352E-8	-4,992119E-8	-4,992173E-8	-4,992208E-8	-4,991768E-8	-4,991695E-8	-4,991432E-8	-4,991008E-8	-4,990424E-8	-4,989858E-8	-4,988931E-8	-4,987930E-8	-4,986968E-8	-4,985811E-8	-4,984710E-8	-4,983502E-8	-4,982408E-8	-4,981515E-8	-4,980790E-8	-4,980289E-8	-4,980224E-8	-4,980588E-8	-4,981308E-8	-4,982115E-8	-4,983278E-8	-4,984895E-8	-4,986159E-8	-4,987294E-8	-4,988817E-8	-4,989669E-8	-4,990027E-8	-4,990614E-8	-4,991142E-8	-4,991221E-8	-4,991427E-8	-4,991839E-8	-4,991721E-8	-4,991831E-8	-4,992031E-8	-4,992164E-8	-4,992112E-8	-4,992063E-8	-4,992266E-8	-4,992132E-8	-4,992243E-8	-4,992500E-8	-4,992144E-8	-4,992082E-8	-4,992376E-8	-4,992243E-8	-4,992176E-8	-4,992554E-8	-4,992178E-8	-4,991839E-8	-4,992430E-8	-4,992575E-8	-4,992131E-8	-4,992011E-8	-4,992400E-8	-4,992155E-8	-4,992080E-8	-4,992332E-8	-4,992197E-8	-4,991768E-8	-4,992086E-8	-4,992432E-8	-4,992214E-8	-4,992014E-8	-4,992203E-8	-4,992239E-8	-4,992084E-8	-4,992319E-8	-4,992309E-8	-4,992136E-8	-4,992283E-8	-4,992308E-8	-4,992223E-8	-4,992375E-8	-4,992294E-8	-4,992161E-8	-4,992354E-8	-4,992386E-8	-4,992254E-8	-4,992324E-8	-4,992534E-8	-4,992307E-8	-4,992149E-8	-4,992311E-8	-4,992362E-8	-4,992075E-8	-4,992228E-8	-4,992334E-8	-4,992075E-8	-4,992036E-8	-4,992312E-8	-4,992147E-8	-4,991913E-8	-4,992214E-8	-4,992273E-8	-4,992037E-8	-4,992067E-8	-4,992197E-8	-4,991884E-8	-4,991957E-8	-4,992333E-8	-4,992057E-8	-4,991712E-8	-4,992279E-8	-4,992370E-8	-4,991947E-8
-4,992487E-8	-4,992037E-8	-4,992362E-8	-4,992381E-8	-4,992057E-8	-4,992086E-8	-4,992364E-8	-4,992147E-8	-4,992051E-8	-4,992194E-8	-4,992365E-8	-4,992090E-8	-4,992219E-8	-4,992413E-8	-4,992185E-8	-4,992116E-8	-4,992350E-8	-4,992320E-8	-4,992008E-8	-4,991999E-8	-4,992314E-8	-4,992048E-8	-4,992005E-8	-4,991889E-8	-4,991473E-8	-4,991179E-8	-4,991025E-8	-4,990256E-8	-4,989298E-8	-4,988619E-8	-4,987755E-8	-4,986518E-8	-4,985381E-8	-4,984369E-8	-4,983063E-8	-4,982088E-8	-4,981280E-8	-4,980753E-8	-4,980396E-8	-4,980446E-8	-4,980926E-8	-4,981648E-8	-4,982502E-8	-4,983724E-8	-4,985262E-8	-4,986633E-8	-4,987773E-8	-4,989003E-8	-4,989815E-8	-4,990046E-8	-4,990553E-8	-4,991227E-8	-4,991285E-8	-4,991222E-8	-4,991598E-8	-4,991931E-8	-4,991655E-8	-4,991762E-8	-4,992333E-8	-4,992075E-8	-4,991793E-8	-4,992394E-8	-4,992535E-8	-4,991904E-8	-4,992167E-8	-4,992618E-8	-4,991974E-8	-4,991991E-8	-4,992630E-8	-4,992356E-8	-4,991796E-8	-4,992503E-8	-4,992412E-8	-4,991822E-8	-4,992337E-8	-4,992602E-8	-4,991870E-8	-4,991972E-8	-4,992523E-8	-4,992111E-8	-4,991812E-8	-4,992253E-8	-4,992357E-8	-4,991667E-8	-4,992234E-8	-4,992652E-8	-4,991829E-8	-4,991933E-8	-4,992699E-8	-4,992407E-8	-4,991999E-8	-4,992341E-8	-4,992648E-8	-4,991974E-8	-4,992091E-8	-4,992791E-8	-4,992221E-8	-4,991844E-8	-4,992514E-8	-4,992554E-8	-4,991988E-8	-4,992369E-8	-4,992585E-8	-4,992099E-8	-4,991922E-8	-4,992452E-8	-4,992339E-8	-4,991832E-8	-4,992241E-8	-4,992457E-8	-4,992000E-8	-4,992026E-8	-4,992367E-8	-4,992152E-8	-4,992077E-8	-4,992269E-8	-4,992222E-8	-4,991948E-8	-4,992177E-8	-4,992368E-8	-4,992025E-8	-4,991984E-8	-4,992135E-8	-4,992271E-8	-4,992052E-8	-4,992068E-8	-4,992223E-8	-4,992055E-8
-4,992615E-8	-4,992613E-8	-4,991823E-8	-4,992117E-8	-4,992797E-8	-4,992004E-8	-4,991698E-8	-4,992599E-8	-4,992309E-8	-4,991666E-8	-4,992414E-8	-4,992687E-8	-4,991793E-8	-4,991970E-8	-4,992883E-8	-4,992134E-8	-4,991661E-8	-4,992643E-8	-4,992480E-8	-4,991653E-8	-4,992303E-8	-4,992622E-8	-4,991649E-8	-4,991715E-8	-4,992150E-8	-4,991368E-8	-4,990799E-8	-4,990827E-8	-4,990107E-8	-4,988922E-8	-4,988328E-8	-4,987508E-8	-4,986199E-8	-4,985110E-8	-4,984091E-8	-4,982858E-8	-4,981840E-8	-4,981340E-8	-4,980773E-8	-4,980302E-8	-4,980405E-8	-4,981229E-8	-4,981752E-8	-4,982469E-8	-4,984233E-8	-4,985617E-8	-4,986819E-8	-4,988632E-8	-4,989706E-8	-4,989638E-8	-4,990300E-8	-4,991097E-8	-4,991287E-8	-4,991510E-8	-4,991419E-8	-4,991641E-8	-4,991977E-8	-4,992002E-8	-4,991894E-8	-4,992098E-8	-4,992095E-8	-4,991906E-8	-4,992268E-8	-4,992399E-8	-4,992022E-8	-4,992098E-8	-4,992458E-8	-4,992207E-8	-4,992169E-8	-4,992533E-8	-4,992117E-8	-4,991848E-8	-4,992365E-8	-4,992397E-8	-4,991968E-8	-4,992197E-8	-4,992487E-8	-4,992018E-8	-4,991834E-8	-4,992614E-8	-4,992244E-8	-4,991662E-8	-4,992308E-8	-4,992442E-8	-4,991915E-8	-4,991968E-8	-4,992592E-8	-4,992147E-8	-4,991907E-8	-4,992560E-8	-4,992447E-8	-4,991816E-8	-4,992192E-8	-4,992577E-8	-4,991888E-8	-4,992258E-8	-4,992775E-8	-4,992164E-8	-4,991960E-8	-4,992607E-8	-4,992568E-8	-4,992075E-8	-4,992156E-8	-4,992499E-8	-4,992182E-8	-4,992143E-8	-4,992548E-8	-4,992264E-8	-4,991872E-8	-4,992319E-8	-4,992547E-8	-4,992170E-8	-4,991924E-8	-4,992237E-8	-4,992206E-8	-4,991934E-8	-4,992133E-8	-4,992330E-8	-4,991873E-8	-4,991931E-8	-4,992240E-8	-4,992271E-8	-4,991939E-8	-4,992140E-8	-4,992257E-8	-4,992225E-8	-4,991987E-8	-4,992290E-8
-4,991979E-8	-4,992363E-8	-4,992506E-8	-4,992112E-8	-4,992149E-8	-4,992582E-8	-4,992166E-8	-4,991796E-8	-4,992352E-8	-4,992588E-8	-4,991999E-8	-4,992006E-8	-4,992571E-8	-4,992071E-8	-4,991829E-8	-4,992513E-8	-4,992388E-8	-4,991580E-8	-4,992092E-8	-4,992697E-8	-4,991751E-8	-4,991765E-8	-4,992404E-8	-4,991939E-8	-4,991319E-8	-4,991819E-8	-4,991537E-8	-4,990512E-8	-4,990338E-8	-4,989946E-8	-4,988849E-8	-4,987868E-8	-4,987125E-8	-4,985901E-8	-4,984711E-8	-4,983658E-8	-4,982775E-8	-4,981655E-8	-4,980954E-8	-4,980697E-8	-4,980136E-8	-4,980158E-8	-4,981477E-8	-4,981938E-8	-4,982184E-8	-4,984370E-8	-4,986421E-8	-4,986970E-8	-4,988154E-8	-4,989895E-8	-4,989957E-8	-4,990060E-8	-4,991071E-8	-4,991491E-8	-4,991067E-8	-4,991507E-8	-4,991985E-8	-4,991820E-8	-4,991871E-8	-4,992316E-8	-4,992027E-8	-4,992025E-8	-4,992359E-8	-4,992503E-8	-4,992266E-8	-4,992105E-8	-4,992257E-8	-4,992308E-8	-4,992146E-8	-4,992253E-8	-4,992353E-8	-4,992042E-8	-4,991981E-8	-4,992411E-8	-4,992302E-8	-4,991851E-8	-4,992133E-8	-4,992503E-8	-4,992120E-8	-4,991819E-8	-4,992280E-8	-4,992241E-8	-4,991851E-8	-4,992309E-8	-4,992580E-8	-4,992183E-8	-4,991824E-8	-4,992567E-8	-4,992440E-8	-4,991882E-8	-4,992170E-8	-4,992657E-8	-4,992015E-8	-4,991860E-8	-4,992613E-8	-4,992342E-8	-4,991795E-8	-4,992411E-8	-4,992596E-8	-4,991938E-8	-4,992238E-8	-4,992797E-8	-4,992207E-8	-4,991757E-8	-4,992462E-8	-4,992319E-8	-4,991877E-8	-4,992276E-8	-4,992431E-8	-4,991792E-8	-4,992120E-8	-4,992744E-8	-4,992165E-8	-4,991729E-8	-4,992367E-8	-4,992459E-8	-4,991816E-8	-4,992220E-8	-4,992472E-8	-4,991695E-8	-4,991821E-8	-4,992583E-8	-4,992151E-8	-4,991725E-8	-4,992306E-8	-4,992407E-8	-4,991950E-8	-4,992136E-8
-4,992111E-8	-4,992235E-8	-4,992389E-8	-4,992134E-8	-4,992169E-8	-4,992378E-8	-4,992117E-8	-4,992161E-8	-4,992289E-8	-4,992146E-8	-4,992318E-8	-4,992408E-8	-4,992060E-8	-4,992128E-8	-4,992332E-8	-4,992263E-8	-4,992182E-8	-4,992373E-8	-4,992155E-8	-4,992099E-8	-4,992380E-8	-4,992381E-8	-4,991816E-8	-4,991903E-8	-4,992097E-8	-4,991664E-8	-4,991339E-8	-4,991305E-8	-4,990709E-8	-4,990054E-8	-4,989520E-8	-4,988740E-8	-4,987756E-8	-4,986742E-8	-4,985712E-8	-4,984560E-8	-4,983407E-8	-4,982492E-8	-4,981358E-8	-4,980581E-8	-4,980453E-8	-4,980345E-8	-4,980247E-8	-4,981294E-8	-4,982574E-8	-4,983141E-8	-4,984893E-8	-4,987225E-8	-4,987748E-8	-4,988256E-8	-4,989942E-8	-4,990425E-8	-4,990284E-8	-4,991053E-8	-4,991520E-8	-4,991215E-8	-4,991448E-8	-4,992012E-8	-4,991903E-8	-4,991825E-8	-4,992105E-8	-4,992021E-8	-4,992080E-8	-4,992341E-8	-4,992330E-8	-4,992088E-8	-4,992177E-8	-4,992254E-8	-4,992236E-8	-4,992328E-8	-4,992321E-8	-4,991995E-8	-4,992251E-8	-4,992533E-8	-4,992252E-8	-4,992132E-8	-4,992209E-8	-4,992228E-8	-4,992048E-8	-4,992260E-8	-4,992224E-8	-4,991927E-8	-4,991973E-8	-4,992322E-8	-4,992231E-8	-4,992003E-8	-4,992204E-8	-4,992225E-8	-4,992084E-8	-4,992335E-8	-4,992280E-8	-4,992132E-8	-4,992309E-8	-4,992509E-8	-4,992118E-8	-4,992141E-8	-4,992414E-8	-4,992208E-8	-4,992105E-8	-4,992368E-8	-4,992283E-8	-4,992061E-8	-4,992132E-8	-4,992311E-8	-4,992163E-8	-4,992052E-8	-4,992385E-8	-4,992246E-8	-4,991899E-8	-4,992144E-8	-4,992217E-8	-4,992119E-8	-4,991954E-8	-4,992160E-8	-4,992125E-8	-4,991929E-8	-4,992174E-8	-4,992273E-8	-4,992053E-8	-4,991799E-8	-4,992060E-8	-4,992149E-8	-4,992181E-8	-4,992085E-8	-4,992064E-8	-4,992098E-8	-4,992050E-8	-4,992373E-8
-4,992295E-8	-4,992323E-8	-4,992240E-8	-4,992244E-8	-4,992383E-8	-4,992413E-8	-4,992174E-8	-4,992257E-8	-4,992297E-8	-4,992208E-8	-4,992203E-8	-4,992292E-8	-4,992259E-8	-4,992154E-8	-4,992135E-8	-4,992256E-8	-4,992353E-8	-4,991975E-8	-4,991943E-8	-4,992364E-8	-4,992042E-8	-4,991917E-8	-4,992317E-8	-4,991953E-8	-4,991458E-8	-4,991833E-8	-4,991869E-8	-4,991150E-8	-4,990948E-8	-4,990766E-8	-4,990022E-8	-4,989134E-8	-4,988444E-8	-4,987430E-8	-4,986270E-8	-4,985300E-8	-4,984210E-8	-4,983085E-8	-4,981998E-8	-4,981058E-8	-4,980301E-8	-4,979908E-8	-4,980333E-8	-4,980738E-8	-4,980911E-8	-4,982352E-8	-4,984373E-8	-4,985208E-8	-4,986127E-8	-4,988338E-8	-4,989128E-8	-4,989322E-8	-4,990613E-8	-4,991076E-8	-4,990606E-8	-4,991108E-8	-4,991977E-8	-4,991626E-8	-4,991487E-8	-4,992159E-8	-4,992410E-8	-4,991715E-8	-4,991910E-8	-4,992527E-8	-4,992049E-8	-4,991828E-8	-4,992383E-8	-4,992273E-8	-4,991804E-8	-4,992245E-8	-4,992514E-8	-4,991956E-8	-4,992010E-8	-4,992472E-8	-4,992343E-8	-4,991863E-8	-4,992311E-8	-4,992540E-8	-4,991956E-8	-4,992051E-8	-4,992619E-8	-4,992113E-8	-4,991784E-8	-4,992466E-8	-4,992422E-8	-4,991934E-8	-4,992249E-8	-4,992481E-8	-4,991971E-8	-4,991977E-8	-4,992703E-8	-4,992347E-8	-4,991605E-8	-4,992177E-8	-4,992483E-8	-4,991957E-8	-4,992081E-8	-4,992484E-8	-4,992030E-8	-4,991819E-8	-4,992358E-8	-4,992404E-8	-4,991632E-8	-4,992070E-8	-4,992544E-8	-4,992084E-8	-4,991953E-8	-4,992422E-8	-4,992297E-8	-4,991838E-8	-4,992358E-8	-4,992445E-8	-4,992015E-8	-4,991812E-8	-4,992416E-8	-4,992123E-8	-4,991862E-8	-4,992260E-8	-4,992190E-8	-4,991887E-8	-4,992014E-8	-4,992218E-8	-4,992017E-8	-4,991983E-8	-4,992044E-8	-4,992197E-8	-4,991992E-8	-4,992177E-8
-4,991836E-8	-4,991921E-8	-4,992775E-8	-4,992186E-8	-4,991837E-8	-4,992598E-8	-4,992572E-8	-4,991758E-8	-4,992248E-8	-4,992827E-8	-4,992132E-8	-4,991934E-8	-4,992654E-8	-4,992337E-8	-4,991793E-8	-4,992312E-8	-4,992440E-8	-4,991899E-8	-4,991957E-8	-4,992523E-8	-4,992236E-8	-4,991691E-8	-4,992147E-8	-4,992296E-8	-4,991712E-8	-4,991752E-8	-4,992071E-8	-4,991544E-8	-4,991099E-8	-4,991157E-8	-4,990645E-8	-4,989689E-8	-4,988988E-8	-4,988299E-8	-4,987148E-8	-4,986056E-8	-4,985010E-8	-4,983680E-8	-4,982564E-8	-4,981591E-8	-4,980886E-8	-4,980242E-8	-4,980140E-8	-4,980698E-8	-4,980642E-8	-4,981198E-8	-4,983183E-8	-4,984672E-8	-4,984953E-8	-4,986643E-8	-4,988709E-8	-4,989165E-8	-4,989684E-8	-4,990873E-8	-4,990946E-8	-4,990390E-8	-4,991283E-8	-4,992003E-8	-4,991427E-8	-4,991493E-8	-4,992329E-8	-4,992136E-8	-4,991657E-8	-4,992258E-8	-4,992593E-8	-4,991852E-8	-4,991978E-8	-4,992629E-8	-4,992291E-8	-4,991816E-8	-4,992359E-8	-4,992503E-8	-4,991903E-8	-4,992077E-8	-4,992559E-8	-4,992183E-8	-4,991730E-8	-4,992287E-8	-4,992431E-8	-4,991833E-8	-4,992020E-8	-4,992521E-8	-4,992055E-8	-4,991647E-8	-4,992337E-8	-4,992377E-8	-4,991761E-8	-4,992182E-8	-4,992530E-8	-4,991902E-8	-4,992037E-8	-4,992714E-8	-4,992230E-8	-4,991754E-8	-4,992387E-8	-4,992713E-8	-4,991956E-8	-4,991922E-8	-4,992442E-8	-4,991949E-8	-4,991735E-8	-4,992426E-8	-4,992135E-8	-4,991535E-8	-4,992081E-8	-4,992533E-8	-4,991916E-8	-4,991824E-8	-4,992341E-8	-4,992162E-8	-4,991787E-8	-4,992260E-8	-4,992364E-8	-4,991798E-8	-4,991846E-8	-4,992384E-8	-4,992018E-8	-4,991841E-8	-4,992229E-8	-4,992250E-8	-4,991776E-8	-4,992000E-8	-4,992431E-8	-4,991976E-8	-4,991779E-8	-4,992483E-8	-4,992189E-8	-4,991808E-8
-4,992377E-8	-4,992179E-8	-4,992365E-8	-4,992319E-8	-4,992252E-8	-4,992462E-8	-4,992439E-8	-4,992304E-8	-4,992129E-8	-4,992318E-8	-4,992541E-8	-4,992252E-8	-4,992022E-8	-4,992212E-8	-4,992360E-8	-4,992103E-8	-4,992268E-8	-4,992337E-8	-4,991868E-8	-4,991951E-8	-4,992537E-8	-4,992240E-8	-4,991582E-8	-4,992038E-8	-4,992359E-8	-4,991671E-8	-4,991652E-8	-4,991993E-8	-4,991484E-8	-4,990967E-8	-4,990971E-8	-4,990520E-8	-4,989406E-8	-4,988689E-8	-4,987943E-8	-4,986693E-8	-4,985638E-8	-4,984577E-8	-4,983381E-8	-4,982386E-8	-4,981469E-8	-4,980787E-8	-4,980160E-8	-4,980345E-8	-4,980766E-8	-4,980511E-8	-4,981597E-8	-4,983972E-8	-4,984648E-8	-4,985342E-8	-4,987874E-8	-4,989095E-8	-4,988990E-8	-4,990265E-8	-4,991097E-8	-4,990670E-8	-4,990827E-8	-4,991893E-8	-4,991844E-8	-4,991330E-8	-4,991922E-8	-4,992239E-8	-4,991739E-8	-4,992049E-8	-4,992552E-8	-4,992050E-8	-4,991737E-8	-4,992367E-8	-4,992495E-8	-4,992026E-8	-4,992160E-8	-4,992343E-8	-4,992261E-8	-4,992109E-8	-4,992478E-8	-4,992183E-8	-4,992018E-8	-4,992228E-8	-4,992437E-8	-4,992289E-8	-4,992035E-8	-4,992236E-8	-4,992337E-8	-4,992207E-8	-4,992109E-8	-4,992238E-8	-4,992116E-8	-4,992029E-8	-4,992162E-8	-4,992367E-8	-4,992177E-8	-4,992224E-8	-4,992437E-8	-4,992326E-8	-4,992125E-8	-4,992475E-8	-4,992335E-8	-4,991732E-8	-4,992122E-8	-4,992338E-8	-4,991692E-8	-4,991812E-8	-4,992454E-8	-4,991871E-8	-4,991449E-8	-4,992362E-8	-4,992529E-8	-4,991691E-8	-4,991942E-8	-4,992562E-8	-4,991877E-8	-4,991897E-8	-4,992537E-8	-4,992098E-8	-4,991419E-8	-4,992131E-8	-4,992427E-8	-4,991675E-8	-4,991879E-8	-4,992337E-8	-4,991814E-8	-4,991685E-8	-4,992419E-8	-4,992221E-8	-4,991400E-8	-4,992102E-8	-4,992494E-8	-4,991822E-8
-4,992826E-8	-4,991949E-8	-4,991973E-8	-4,992805E-8	-4,992221E-8	-4,991835E-8	-4,992620E-8	-4,992837E-8	-4,991838E-8	-4,992026E-8	-4,992864E-8	-4,992243E-8	-4,991878E-8	-4,992497E-8	-4,992415E-8	-4,991783E-8	-4,992155E-8	-4,992592E-8	-4,991747E-8	-4,991708E-8	-4,992621E-8	-4,992215E-8	-4,991724E-8	-4,992126E-8	-4,992106E-8	-4,991818E-8	-4,991984E-8	-4,992037E-8	-4,991532E-8	-4,991214E-8	-4,991400E-8	-4,990897E-8	-4,989975E-8	-4,989288E-8	-4,988463E-8	-4,987445E-8	-4,986365E-8	-4,985399E-8	-4,984149E-8	-4,983006E-8	-4,982126E-8	-4,981354E-8	-4,980432E-8	-4,979984E-8	-4,980243E-8	-4,980474E-8	-4,980482E-8	-4,982227E-8	-4,984126E-8	-4,984280E-8	-4,985920E-8	-4,988772E-8	-4,989133E-8	-4,989074E-8	-4,990748E-8	-4,991013E-8	-4,990488E-8	-4,991193E-8	-4,991889E-8	-4,991490E-8	-4,991577E-8	-4,992284E-8	-4,992113E-8	-4,991660E-8	-4,992234E-8	-4,992427E-8	-4,991885E-8	-4,992016E-8	-4,992593E-8	-4,992111E-8	-4,991906E-8	-4,992499E-8	-4,992370E-8	-4,991753E-8	-4,992311E-8	-4,992692E-8	-4,991953E-8	-4,991805E-8	-4,992665E-8	-4,992370E-8	-4,991771E-8	-4,992298E-8	-4,992436E-8	-4,991825E-8	-4,992045E-8	-4,992513E-8	-4,992319E-8	-4,991846E-8	-4,992291E-8	-4,992524E-8	-4,992176E-8	-4,992190E-8	-4,992531E-8	-4,992296E-8	-4,992171E-8	-4,992447E-8	-4,992489E-8	-4,992068E-8	-4,991880E-8	-4,992140E-8	-4,992059E-8	-4,991622E-8	-4,991807E-8	-4,992272E-8	-4,991846E-8	-4,991765E-8	-4,992282E-8	-4,992145E-8	-4,991733E-8	-4,992208E-8	-4,992440E-8	-4,991778E-8	-4,991937E-8	-4,992547E-8	-4,991961E-8	-4,991443E-8	-4,992344E-8	-4,992302E-8	-4,991452E-8	-4,992031E-8	-4,992361E-8	-4,991536E-8	-4,991874E-8	-4,992769E-8	-4,991944E-8	-4,991354E-8	-4,992457E-8	-4,992312E-8
-4,992386E-8	-4,992450E-8	-4,991838E-8	-4,992159E-8	-4,992767E-8	-4,992263E-8	-4,991886E-8	-4,992657E-8	-4,992513E-8	-4,991868E-8	-4,992300E-8	-4,992750E-8	-4,991988E-8	-4,992019E-8	-4,992788E-8	-4,992274E-8	-4,991924E-8	-4,992430E-8	-4,992424E-8	-4,991774E-8	-4,992059E-8	-4,992573E-8	-4,991967E-8	-4,991697E-8	-4,992317E-8	-4,992136E-8	-4,991525E-8	-4,991739E-8	-4,991965E-8	-4,991323E-8	-4,991222E-8	-4,991176E-8	-4,990532E-8	-4,989766E-8	-4,989120E-8	-4,988198E-8	-4,987156E-8	-4,986171E-8	-4,985058E-8	-4,983838E-8	-4,982644E-8	-4,981715E-8	-4,980958E-8	-4,980285E-8	-4,979844E-8	-4,980179E-8	-4,980645E-8	-4,981400E-8	-4,982890E-8	-4,984227E-8	-4,985071E-8	-4,986795E-8	-4,989028E-8	-4,989459E-8	-4,989179E-8	-4,990412E-8	-4,991042E-8	-4,990534E-8	-4,991158E-8	-4,992056E-8	-4,991265E-8	-4,991232E-8	-4,992517E-8	-4,992066E-8	-4,991326E-8	-4,992211E-8	-4,992549E-8	-4,991688E-8	-4,991974E-8	-4,992757E-8	-4,992170E-8	-4,991675E-8	-4,992648E-8	-4,992808E-8	-4,991774E-8	-4,992217E-8	-4,992841E-8	-4,991984E-8	-4,991730E-8	-4,992761E-8	-4,992306E-8	-4,991634E-8	-4,992461E-8	-4,992513E-8	-4,991619E-8	-4,992135E-8	-4,992722E-8	-4,991752E-8	-4,991694E-8	-4,992651E-8	-4,992488E-8	-4,991869E-8	-4,992500E-8	-4,992581E-8	-4,992002E-8	-4,992457E-8	-4,992855E-8	-4,991992E-8	-4,991810E-8	-4,992329E-8	-4,992172E-8	-4,991647E-8	-4,991895E-8	-4,992159E-8	-4,991840E-8	-4,991768E-8	-4,992513E-8	-4,992317E-8	-4,991705E-8	-4,992109E-8	-4,992467E-8	-4,991918E-8	-4,991859E-8	-4,991958E-8	-4,992145E-8	-4,991875E-8	-4,991776E-8	-4,992109E-8	-4,992027E-8	-4,991658E-8	-4,992165E-8	-4,992410E-8	-4,992023E-8	-4,991955E-8	-4,992362E-8	-4,992063E-8	-4,991546E-8	-4,991992E-8
-4,992043E-8	-4,992401E-8	-4,992344E-8	-4,992028E-8	-4,992325E-8	-4,992648E-8	-4,992210E-8	-4,991941E-8	-4,992580E-8	-4,992470E-8	-4,991960E-8	-4,992495E-8	-4,992391E-8	-4,991915E-8	-4,992111E-8	-4,992483E-8	-4,992083E-8	-4,991657E-8	-4,992364E-8	-4,992205E-8	-4,991602E-8	-4,992147E-8	-4,992329E-8	-4,991663E-8	-4,991871E-8	-4,992449E-8	-4,991836E-8	-4,991459E-8	-4,992196E-8	-4,992058E-8	-4,990950E-8	-4,991069E-8	-4,991242E-8	-4,990363E-8	-4,989381E-8	-4,988918E-8	-4,987967E-8	-4,986794E-8	-4,985684E-8	-4,984774E-8	-4,983449E-8	-4,982332E-8	-4,981506E-8	-4,980662E-8	-4,979794E-8	-4,980081E-8	-4,980473E-8	-4,980352E-8	-4,981768E-8	-4,983684E-8	-4,984086E-8	-4,985306E-8	-4,987846E-8	-4,988840E-8	-4,989239E-8	-4,990085E-8	-4,990758E-8	-4,990694E-8	-4,991021E-8	-4,991646E-8	-4,991720E-8	-4,991436E-8	-4,991841E-8	-4,992322E-8	-4,991844E-8	-4,991870E-8	-4,992325E-8	-4,992164E-8	-4,991830E-8	-4,992397E-8	-4,992408E-8	-4,991896E-8	-4,992106E-8	-4,992377E-8	-4,992278E-8	-4,992082E-8	-4,992350E-8	-4,992485E-8	-4,992033E-8	-4,992144E-8	-4,992597E-8	-4,992335E-8	-4,991906E-8	-4,992516E-8	-4,992492E-8	-4,991794E-8	-4,992182E-8	-4,992657E-8	-4,992044E-8	-4,992012E-8	-4,992672E-8	-4,992473E-8	-4,992000E-8	-4,992573E-8	-4,992686E-8	-4,992021E-8	-4,992377E-8	-4,992592E-8	-4,992043E-8	-4,991883E-8	-4,992248E-8	-4,992280E-8	-4,991708E-8	-4,991887E-8	-4,992443E-8	-4,991817E-8	-4,991825E-8	-4,992745E-8	-4,992398E-8	-4,991589E-8	-4,992208E-8	-4,992736E-8	-4,991764E-8	-4,991694E-8	-4,992404E-8	-4,991751E-8	-4,991545E-8	-4,992349E-8	-4,992298E-8	-4,991680E-8	-4,992082E-8	-4,992528E-8	-4,991988E-8	-4,991864E-8	-4,992208E-8	-4,992081E-8	-4,991615E-8	-4,991862E-8
-4,992098E-8	-4,992169E-8	-4,992275E-8	-4,992084E-8	-4,992172E-8	-4,992485E-8	-4,992248E-8	-4,992102E-8	-4,992314E-8	-4,992273E-8	-4,992332E-8	-4,992316E-8	-4,992191E-8	-4,992201E-8	-4,992202E-8	-4,992427E-8	-4,992370E-8	-4,992050E-8	-4,992071E-8	-4,992346E-8	-4,992124E-8	-4,992128E-8	-4,992228E-8	-4,992157E-8	-4,991848E-8	-4,991962E-8	-4,992112E-8	-4,991982E-8	-4,991809E-8	-4,991703E-8	-4,991820E-8	-4,991562E-8	-4,991060E-8	-4,990942E-8	-4,990298E-8	-4,989274E-8	-4,988484E-8	-4,987696E-8	-4,986513E-8	-4,985288E-8	-4,984259E-8	-4,983105E-8	-4,981845E-8	-4,981174E-8	-4,980620E-8	-4,979968E-8	-4,980227E-8	-4,980896E-8	-4,980970E-8	-4,981796E-8	-4,983672E-8	-4,984665E-8	-4,986066E-8	-4,988153E-8	-4,988950E-8	-4,988993E-8	-4,989953E-8	-4,990737E-8	-4,990665E-8	-4,991059E-8	-4,991627E-8	-4,991467E-8	-4,991421E-8	-4,992202E-8	-4,992179E-8	-4,991617E-8	-4,992035E-8	-4,992457E-8	-4,991934E-8	-4,992027E-8	-4,992615E-8	-4,992212E-8	-4,991856E-8	-4,992366E-8	-4,992604E-8	-4,992104E-8	-4,992163E-8	-4,992243E-8	-4,992162E-8	-4,992157E-8	-4,992261E-8	-4,992160E-8	-4,992117E-8	-4,992336E-8	-4,992216E-8	-4,992272E-8	-4,992215E-8	-4,992100E-8	-4,992162E-8	-4,992204E-8	-4,992370E-8	-4,992353E-8	-4,992296E-8	-4,992357E-8	-4,992384E-8	-4,992569E-8	-4,992656E-8	-4,992463E-8	-4,992446E-8	-4,992406E-8	-4,992226E-8	-4,992127E-8	-4,992059E-8	-4,992084E-8	-4,992032E-8	-4,992224E-8	-4,992315E-8	-4,992153E-8	-4,992157E-8	-4,992325E-8	-4,992083E-8	-4,991846E-8	-4,992237E-8	-4,991978E-8	-4,991569E-8	-4,991986E-8	-4,992264E-8	-4,991663E-8	-4,991769E-8	-4,992369E-8	-4,992176E-8	-4,991971E-8	-4,992493E-8	-4,992285E-8	-4,991725E-8	-4,991943E-8	-4,992252E-8	-4,991574E-8
-4,992325E-8	-4,992292E-8	-4,992019E-8	-4,992343E-8	-4,992435E-8	-4,992340E-8	-4,992244E-8	-4,992314E-8	-4,992310E-8	-4,992263E-8	-4,992487E-8	-4,992351E-8	-4,992200E-8	-4,992211E-8	-4,992221E-8	-4,992216E-8	-4,992209E-8	-4,992208E-8	-4,992211E-8	-4,992108E-8	-4,992164E-8	-4,992314E-8	-4,992147E-8	-4,992030E-8	-4,992128E-8	-4,992086E-8	-4,991987E-8	-4,992065E-8	-4,992052E-8	-4,991839E-8	-4,991796E-8	-4,991517E-8	-4,991551E-8	-4,991129E-8	-4,990464E-8	-4,989996E-8	-4,989182E-8	-4,988118E-8	-4,987321E-8	-4,986185E-8	-4,985021E-8	-4,983880E-8	-4,982812E-8	-4,981820E-8	-4,980960E-8	-4,980585E-8	-4,980271E-8	-4,979946E-8	-4,980621E-8	-4,981783E-8	-4,982190E-8	-4,983577E-8	-4,985955E-8	-4,987160E-8	-4,987807E-8	-4,989083E-8	-4,990146E-8	-4,990260E-8	-4,990802E-8	-4,991421E-8	-4,991266E-8	-4,991350E-8	-4,991794E-8	-4,991816E-8	-4,991700E-8	-4,992047E-8	-4,992084E-8	-4,991971E-8	-4,992185E-8	-4,992246E-8	-4,992015E-8	-4,992043E-8	-4,992409E-8	-4,992330E-8	-4,992302E-8	-4,992361E-8	-4,992257E-8	-4,992295E-8	-4,992200E-8	-4,992427E-8	-4,992495E-8	-4,992322E-8	-4,992278E-8	-4,992340E-8	-4,992428E-8	-4,992174E-8	-4,992311E-8	-4,992462E-8	-4,992220E-8	-4,992138E-8	-4,992463E-8	-4,992393E-8	-4,992162E-8	-4,992302E-8	-4,992574E-8	-4,992618E-8	-4,992672E-8	-4,992857E-8	-4,992880E-8	-4,992607E-8	-4,992638E-8	-4,992592E-8	-4,992388E-8	-4,992184E-8	-4,992482E-8	-4,992391E-8	-4,992325E-8	-4,992579E-8	-4,992399E-8	-4,991921E-8	-4,992169E-8	-4,992343E-8	-4,991992E-8	-4,991784E-8	-4,991994E-8	-4,991935E-8	-4,991714E-8	-4,992066E-8	-4,992194E-8	-4,991720E-8	-4,991940E-8	-4,992365E-8	-4,992140E-8	-4,991942E-8	-4,992156E-8	-4,992160E-8	-4,991725E-8	-4,991958E-8
-4,991867E-8	-4,991992E-8	-4,992326E-8	-4,992135E-8	-4,992105E-8	-4,992441E-8	-4,992484E-8	-4,992213E-8	-4,992061E-8	-4,992433E-8	-4,992511E-8	-4,992404E-8	-4,992346E-8	-4,992304E-8	-4,992245E-8	-4,992195E-8	-4,992403E-8	-4,992322E-8	-4,992036E-8	-4,992084E-8	-4,992330E-8	-4,992209E-8	-4,992045E-8	-4,991996E-8	-4,992051E-8	-4,992105E-8	-4,992127E-8	-4,992058E-8	-4,991792E-8	-4,991838E-8	-4,991944E-8	-4,991649E-8	-4,991560E-8	-4,991422E-8	-4,990946E-8	-4,990186E-8	-4,989749E-8	-4,989041E-8	-4,987929E-8	-4,986913E-8	-4,985865E-8	-4,984751E-8	-4,983546E-8	-4,982631E-8	-4,981738E-8	-4,980695E-8	-4,980315E-8	-4,980425E-8	-4,980022E-8	-4,980227E-8	-4,981840E-8	-4,982771E-8	-4,983482E-8	-4,985967E-8	-4,987996E-8	-4,987843E-8	-4,988534E-8	-4,990592E-8	-4,990752E-8	-4,990383E-8	-4,991149E-8	-4,991548E-8	-4,991266E-8	-4,991600E-8	-4,992223E-8	-4,991829E-8	-4,991594E-8	-4,992326E-8	-4,992132E-8	-4,991800E-8	-4,992382E-8	-4,992361E-8	-4,991843E-8	-4,992236E-8	-4,992618E-8	-4,992134E-8	-4,991987E-8	-4,992396E-8	-4,992299E-8	-4,992091E-8	-4,992288E-8	-4,992583E-8	-4,992210E-8	-4,992045E-8	-4,992355E-8	-4,992473E-8	-4,992161E-8	-4,992372E-8	-4,992476E-8	-4,992125E-8	-4,992193E-8	-4,992638E-8	-4,992505E-8	-4,992113E-8	-4,992680E-8	-4,993167E-8	-4,992985E-8	-4,993116E-8	-4,993441E-8	-4,993286E-8	-4,992900E-8	-4,992896E-8	-4,992920E-8	-4,992365E-8	-4,992515E-8	-4,992738E-8	-4,992573E-8	-4,992289E-8	-4,992356E-8	-4,992319E-8	-4,991949E-8	-4,992185E-8	-4,992255E-8	-4,991847E-8	-4,991623E-8	-4,992000E-8	-4,991929E-8	-4,991831E-8	-4,992073E-8	-4,992169E-8	-4,991866E-8	-4,991917E-8	-4,992330E-8	-4,992178E-8	-4,991941E-8	-4,992215E-8	-4,992173E-8	-4,991947E-8
-4,992523E-8	-4,991786E-8	-4,992006E-8	-4,992668E-8	-4,992036E-8	-4,991754E-8	-4,992613E-8	-4,992500E-8	-4,991846E-8	-4,992259E-8	-4,992617E-8	-4,992173E-8	-4,992132E-8	-4,992591E-8	-4,992398E-8	-4,992019E-8	-4,992267E-8	-4,992349E-8	-4,992160E-8	-4,992076E-8	-4,992317E-8	-4,992287E-8	-4,992183E-8	-4,992227E-8	-4,992297E-8	-4,992056E-8	-4,992046E-8	-4,992138E-8	-4,992046E-8	-4,991777E-8	-4,991904E-8	-4,991823E-8	-4,991593E-8	-4,991509E-8	-4,991209E-8	-4,990811E-8	-4,990072E-8	-4,989541E-8	-4,988754E-8	-4,987701E-8	-4,986692E-8	-4,985586E-8	-4,984527E-8	-4,983398E-8	-4,982248E-8	-4,981479E-8	-4,980424E-8	-4,980005E-8	-4,980372E-8	-4,980184E-8	-4,980374E-8	-4,982595E-8	-4,983828E-8	-4,983752E-8	-4,986326E-8	-4,988584E-8	-4,988051E-8	-4,988802E-8	-4,990678E-8	-4,990807E-8	-4,990143E-8	-4,991240E-8	-4,991814E-8	-4,991035E-8	-4,991504E-8	-4,992402E-8	-4,991655E-8	-4,991396E-8	-4,992504E-8	-4,992447E-8	-4,991658E-8	-4,992306E-8	-4,992643E-8	-4,991734E-8	-4,992033E-8	-4,992901E-8	-4,992262E-8	-4,991747E-8	-4,992622E-8	-4,992615E-8	-4,991891E-8	-4,992362E-8	-4,992700E-8	-4,992060E-8	-4,992025E-8	-4,992964E-8	-4,992510E-8	-4,991869E-8	-4,992272E-8	-4,992696E-8	-4,992159E-8	-4,992181E-8	-4,992915E-8	-4,992563E-8	-4,992412E-8	-4,993379E-8	-4,993863E-8	-4,993448E-8	-4,993678E-8	-4,994439E-8	-4,993860E-8	-4,993218E-8	-4,993391E-8	-4,993050E-8	-4,992567E-8	-4,992717E-8	-4,992844E-8	-4,992529E-8	-4,992082E-8	-4,992421E-8	-4,992388E-8	-4,991668E-8	-4,992014E-8	-4,992190E-8	-4,991772E-8	-4,991447E-8	-4,992023E-8	-4,992039E-8	-4,991558E-8	-4,991764E-8	-4,992102E-8	-4,991702E-8	-4,991757E-8	-4,992730E-8	-4,992476E-8	-4,991826E-8	-4,992547E-8	-4,992692E-8
-4,992468E-8	-4,992820E-8	-4,991733E-8	-4,991862E-8	-4,992997E-8	-4,992332E-8	-4,991687E-8	-4,992566E-8	-4,992730E-8	-4,991728E-8	-4,992226E-8	-4,993036E-8	-4,992069E-8	-4,991906E-8	-4,992655E-8	-4,992434E-8	-4,991690E-8	-4,992320E-8	-4,992658E-8	-4,991678E-8	-4,991862E-8	-4,992788E-8	-4,992208E-8	-4,991617E-8	-4,992482E-8	-4,992472E-8	-4,991607E-8	-4,992175E-8	-4,992491E-8	-4,991766E-8	-4,991547E-8	-4,992378E-8	-4,992093E-8	-4,991158E-8	-4,991422E-8	-4,991436E-8	-4,990458E-8	-4,989759E-8	-4,989510E-8	-4,988437E-8	-4,987236E-8	-4,986551E-8	-4,985523E-8	-4,984091E-8	-4,982940E-8	-4,982009E-8	-4,981008E-8	-4,980147E-8	-4,980183E-8	-4,980435E-8	-4,979952E-8	-4,980945E-8	-4,983256E-8	-4,983879E-8	-4,984259E-8	-4,986774E-8	-4,988468E-8	-4,988367E-8	-4,989639E-8	-4,990961E-8	-4,990567E-8	-4,990384E-8	-4,991845E-8	-4,991838E-8	-4,991124E-8	-4,991868E-8	-4,992521E-8	-4,991471E-8	-4,991668E-8	-4,992739E-8	-4,992227E-8	-4,991424E-8	-4,992502E-8	-4,992706E-8	-4,991586E-8	-4,992102E-8	-4,992982E-8	-4,991950E-8	-4,991538E-8	-4,992838E-8	-4,992694E-8	-4,991516E-8	-4,992344E-8	-4,993127E-8	-4,991977E-8	-4,991922E-8	-4,993147E-8	-4,992679E-8	-4,991625E-8	-4,992727E-8	-4,993210E-8	-4,992015E-8	-4,992266E-8	-4,993496E-8	-4,992984E-8	-4,992760E-8	-4,994376E-8	-4,994542E-8	-4,993652E-8	-4,994536E-8	-4,994996E-8	-4,993767E-8	-4,993226E-8	-4,993725E-8	-4,993246E-8	-4,992493E-8	-4,992756E-8	-4,992816E-8	-4,992069E-8	-4,991894E-8	-4,992493E-8	-4,992154E-8	-4,991658E-8	-4,992039E-8	-4,992089E-8	-4,991653E-8	-4,991837E-8	-4,992245E-8	-4,991846E-8	-4,991635E-8	-4,992022E-8	-4,992329E-8	-4,991906E-8	-4,992207E-8	-4,992958E-8	-4,992918E-8	-4,992536E-8	-4,992864E-8
-4,991905E-8	-4,992223E-8	-4,992506E-8	-4,991969E-8	-4,992049E-8	-4,992536E-8	-4,992355E-8	-4,991858E-8	-4,992173E-8	-4,992492E-8	-4,992167E-8	-4,992239E-8	-4,992647E-8	-4,992297E-8	-4,992041E-8	-4,992540E-8	-4,992540E-8	-4,992051E-8	-4,992226E-8	-4,992595E-8	-4,992113E-8	-4,991926E-8	-4,992584E-8	-4,992318E-8	-4,991814E-8	-4,992372E-8	-4,992608E-8	-4,991932E-8	-4,991978E-8	-4,992412E-8	-4,991831E-8	-4,991615E-8	-4,992178E-8	-4,991844E-8	-4,991224E-8	-4,991204E-8	-4,991239E-8	-4,990403E-8	-4,989702E-8	-4,989315E-8	-4,988251E-8	-4,987094E-8	-4,986227E-8	-4,985105E-8	-4,983748E-8	-4,982544E-8	-4,981638E-8	-4,980852E-8	-4,980406E-8	-4,980344E-8	-4,980217E-8	-4,980490E-8	-4,981491E-8	-4,982708E-8	-4,983816E-8	-4,985143E-8	-4,986735E-8	-4,988095E-8	-4,989092E-8	-4,989667E-8	-4,990377E-8	-4,990554E-8	-4,990753E-8	-4,991187E-8	-4,991585E-8	-4,991541E-8	-4,991664E-8	-4,992008E-8	-4,991887E-8	-4,991812E-8	-4,992165E-8	-4,992316E-8	-4,991988E-8	-4,992130E-8	-4,992510E-8	-4,992342E-8	-4,992103E-8	-4,992430E-8	-4,992502E-8	-4,992011E-8	-4,992187E-8	-4,992707E-8	-4,992167E-8	-4,992039E-8	-4,992669E-8	-4,992506E-8	-4,992105E-8	-4,992508E-8	-4,992731E-8	-4,992039E-8	-4,992192E-8	-4,993070E-8	-4,992534E-8	-4,992455E-8	-4,993485E-8	-4,993653E-8	-4,993571E-8	-4,994648E-8	-4,994986E-8	-4,994496E-8	-4,994705E-8	-4,994777E-8	-4,993954E-8	-4,993216E-8	-4,993393E-8	-4,993111E-8	-4,992364E-8	-4,992574E-8	-4,992492E-8	-4,991765E-8	-4,991873E-8	-4,992300E-8	-4,992012E-8	-4,991632E-8	-4,992156E-8	-4,992006E-8	-4,991387E-8	-4,991922E-8	-4,992226E-8	-4,991685E-8	-4,991677E-8	-4,992194E-8	-4,992255E-8	-4,992412E-8	-4,993005E-8	-4,993226E-8	-4,993201E-8	-4,993199E-8
-4,992365E-8	-4,992220E-8	-4,992206E-8	-4,992156E-8	-4,992228E-8	-4,992313E-8	-4,992222E-8	-4,992177E-8	-4,992387E-8	-4,992454E-8	-4,992341E-8	-4,992438E-8	-4,992312E-8	-4,992249E-8	-4,992374E-8	-4,992389E-8	-4,992355E-8	-4,992356E-8	-4,992330E-8	-4,992086E-8	-4,992303E-8	-4,992442E-8	-4,992170E-8	-4,992130E-8	-4,992263E-8	-4,992179E-8	-4,992094E-8	-4,992322E-8	-4,992166E-8	-4,991775E-8	-4,992171E-8	-4,992197E-8	-4,991748E-8	-4,991745E-8	-4,991953E-8	-4,991362E-8	-4,991051E-8	-4,991154E-8	-4,990480E-8	-4,989509E-8	-4,988881E-8	-4,987992E-8	-4,986817E-8	-4,985829E-8	-4,984806E-8	-4,983522E-8	-4,982500E-8	-4,981657E-8	-4,980868E-8	-4,980187E-8	-4,980280E-8	-4,980364E-8	-4,980526E-8	-4,981689E-8	-4,983297E-8	-4,983836E-8	-4,985581E-8	-4,987911E-8	-4,988365E-8	-4,989088E-8	-4,990526E-8	-4,990479E-8	-4,990430E-8	-4,991330E-8	-4,991817E-8	-4,991394E-8	-4,991589E-8	-4,992159E-8	-4,991877E-8	-4,991871E-8	-4,992415E-8	-4,992172E-8	-4,991959E-8	-4,992382E-8	-4,992327E-8	-4,992257E-8	-4,992330E-8	-4,992267E-8	-4,992168E-8	-4,992400E-8	-4,992512E-8	-4,992288E-8	-4,992170E-8	-4,992483E-8	-4,992343E-8	-4,992287E-8	-4,992650E-8	-4,992460E-8	-4,992074E-8	-4,992513E-8	-4,992777E-8	-4,992352E-8	-4,992476E-8	-4,993012E-8	-4,993101E-8	-4,993220E-8	-4,994086E-8	-4,994312E-8	-4,994137E-8	-4,994776E-8	-4,994935E-8	-4,994296E-8	-4,994104E-8	-4,993791E-8	-4,993036E-8	-4,992701E-8	-4,992735E-8	-4,992238E-8	-4,991839E-8	-4,992294E-8	-4,992055E-8	-4,991617E-8	-4,992138E-8	-4,992331E-8	-4,991645E-8	-4,991886E-8	-4,992285E-8	-4,991944E-8	-4,991584E-8	-4,991986E-8	-4,991985E-8	-4,991679E-8	-4,992255E-8	-4,992793E-8	-4,992825E-8	-4,993288E-8	-4,993853E-8	-4,993590E-8
-4,992168E-8	-4,992455E-8	-4,992031E-8	-4,991850E-8	-4,992317E-8	-4,992319E-8	-4,992080E-8	-4,992269E-8	-4,992469E-8	-4,992117E-8	-4,992219E-8	-4,992521E-8	-4,992290E-8	-4,992037E-8	-4,992450E-8	-4,992461E-8	-4,992111E-8	-4,992332E-8	-4,992505E-8	-4,992194E-8	-4,992071E-8	-4,992419E-8	-4,992463E-8	-4,992069E-8	-4,992229E-8	-4,992456E-8	-4,992149E-8	-4,991941E-8	-4,992318E-8	-4,992221E-8	-4,991825E-8	-4,991867E-8	-4,992240E-8	-4,991812E-8	-4,991516E-8	-4,991757E-8	-4,991621E-8	-4,990990E-8	-4,990872E-8	-4,990237E-8	-4,989398E-8	-4,988517E-8	-4,987783E-8	-4,986732E-8	-4,985469E-8	-4,984345E-8	-4,983369E-8	-4,982285E-8	-4,981379E-8	-4,980905E-8	-4,980124E-8	-4,979774E-8	-4,980449E-8	-4,981029E-8	-4,981416E-8	-4,983254E-8	-4,984950E-8	-4,985547E-8	-4,987227E-8	-4,989458E-8	-4,989491E-8	-4,989580E-8	-4,990861E-8	-4,991071E-8	-4,990835E-8	-4,991607E-8	-4,991960E-8	-4,991528E-8	-4,991765E-8	-4,992240E-8	-4,992030E-8	-4,991926E-8	-4,992081E-8	-4,992332E-8	-4,992248E-8	-4,992168E-8	-4,992317E-8	-4,992295E-8	-4,992128E-8	-4,992093E-8	-4,992392E-8	-4,992267E-8	-4,992038E-8	-4,992294E-8	-4,992351E-8	-4,992152E-8	-4,992436E-8	-4,992531E-8	-4,992252E-8	-4,992353E-8	-4,992648E-8	-4,992731E-8	-4,992433E-8	-4,992849E-8	-4,993318E-8	-4,993269E-8	-4,993583E-8	-4,994369E-8	-4,994358E-8	-4,994130E-8	-4,994552E-8	-4,994614E-8	-4,993885E-8	-4,993500E-8	-4,993248E-8	-4,992438E-8	-4,992044E-8	-4,992224E-8	-4,991904E-8	-4,991350E-8	-4,991779E-8	-4,992259E-8	-4,991835E-8	-4,991777E-8	-4,992425E-8	-4,992043E-8	-4,991668E-8	-4,992213E-8	-4,992176E-8	-4,991533E-8	-4,991895E-8	-4,992353E-8	-4,992109E-8	-4,992346E-8	-4,993481E-8	-4,993625E-8	-4,993254E-8	-4,993702E-8
-4,991950E-8	-4,992410E-8	-4,992348E-8	-4,991878E-8	-4,992175E-8	-4,992568E-8	-4,992007E-8	-4,991952E-8	-4,992382E-8	-4,992210E-8	-4,991874E-8	-4,992482E-8	-4,992436E-8	-4,991845E-8	-4,992116E-8	-4,992512E-8	-4,992253E-8	-4,992174E-8	-4,992462E-8	-4,992276E-8	-4,992075E-8	-4,992286E-8	-4,992338E-8	-4,992204E-8	-4,992221E-8	-4,992313E-8	-4,992326E-8	-4,992224E-8	-4,992373E-8	-4,992171E-8	-4,992100E-8	-4,992091E-8	-4,991901E-8	-4,991970E-8	-4,992007E-8	-4,991704E-8	-4,991486E-8	-4,991499E-8	-4,991006E-8	-4,990396E-8	-4,989959E-8	-4,989373E-8	-4,988205E-8	-4,987307E-8	-4,986487E-8	-4,985178E-8	-4,983977E-8	-4,983008E-8	-4,981849E-8	-4,980996E-8	-4,980401E-8	-4,979986E-8	-4,979806E-8	-4,980866E-8	-4,981931E-8	-4,982026E-8	-4,983574E-8	-4,986103E-8	-4,986558E-8	-4,987543E-8	-4,989636E-8	-4,989908E-8	-4,989533E-8	-4,990761E-8	-4,991500E-8	-4,990812E-8	-4,991366E-8	-4,992229E-8	-4,991476E-8	-4,991330E-8	-4,992360E-8	-4,992067E-8	-4,991364E-8	-4,992267E-8	-4,992539E-8	-4,991820E-8	-4,992219E-8	-4,992701E-8	-4,992192E-8	-4,992104E-8	-4,992539E-8	-4,992373E-8	-4,992007E-8	-4,992575E-8	-4,992547E-8	-4,992031E-8	-4,992395E-8	-4,992792E-8	-4,992354E-8	-4,992410E-8	-4,992859E-8	-4,992751E-8	-4,992479E-8	-4,992869E-8	-4,993347E-8	-4,993120E-8	-4,993433E-8	-4,994186E-8	-4,993923E-8	-4,993721E-8	-4,994076E-8	-4,994107E-8	-4,993762E-8	-4,993209E-8	-4,992765E-8	-4,992318E-8	-4,991934E-8	-4,991722E-8	-4,991760E-8	-4,991820E-8	-4,991660E-8	-4,991966E-8	-4,992363E-8	-4,992144E-8	-4,991933E-8	-4,992413E-8	-4,992185E-8	-4,991790E-8	-4,992045E-8	-4,992146E-8	-4,991693E-8	-4,991780E-8	-4,992344E-8	-4,992327E-8	-4,992314E-8	-4,992939E-8	-4,993261E-8	-4,993029E-8
-4,992312E-8	-4,992011E-8	-4,992018E-8	-4,992313E-8	-4,992105E-8	-4,991867E-8	-4,992437E-8	-4,992282E-8	-4,991803E-8	-4,992410E-8	-4,992467E-8	-4,992013E-8	-4,992355E-8	-4,992785E-8	-4,992138E-8	-4,992021E-8	-4,992715E-8	-4,992575E-8	-4,991899E-8	-4,992316E-8	-4,992529E-8	-4,991952E-8	-4,992209E-8	-4,992598E-8	-4,992090E-8	-4,991951E-8	-4,992625E-8	-4,992238E-8	-4,991873E-8	-4,992384E-8	-4,992307E-8	-4,991664E-8	-4,992113E-8	-4,992455E-8	-4,991638E-8	-4,991652E-8	-4,992246E-8	-4,991536E-8	-4,991092E-8	-4,991201E-8	-4,990627E-8	-4,989488E-8	-4,989008E-8	-4,988270E-8	-4,986945E-8	-4,985965E-8	-4,984875E-8	-4,983749E-8	-4,982562E-8	-4,981673E-8	-4,980786E-8	-4,979890E-8	-4,979968E-8	-4,980595E-8	-4,980490E-8	-4,981219E-8	-4,983155E-8	-4,983989E-8	-4,985207E-8	-4,987483E-8	-4,988484E-8	-4,988787E-8	-4,990049E-8	-4,990584E-8	-4,990605E-8	-4,991267E-8	-4,991599E-8	-4,991252E-8	-4,991701E-8	-4,991994E-8	-4,991627E-8	-4,991852E-8	-4,992246E-8	-4,991875E-8	-4,991876E-8	-4,992380E-8	-4,992220E-8	-4,991885E-8	-4,992267E-8	-4,992354E-8	-4,992101E-8	-4,992326E-8	-4,992475E-8	-4,992100E-8	-4,992146E-8	-4,992620E-8	-4,992469E-8	-4,992475E-8	-4,992980E-8	-4,992950E-8	-4,992607E-8	-4,993065E-8	-4,993472E-8	-4,992794E-8	-4,993243E-8	-4,994097E-8	-4,993587E-8	-4,993507E-8	-4,994246E-8	-4,993736E-8	-4,993094E-8	-4,993536E-8	-4,993510E-8	-4,992609E-8	-4,992193E-8	-4,992230E-8	-4,991508E-8	-4,991311E-8	-4,992010E-8	-4,991832E-8	-4,991411E-8	-4,992144E-8	-4,992435E-8	-4,992035E-8	-4,992205E-8	-4,992460E-8	-4,992140E-8	-4,992019E-8	-4,992348E-8	-4,991877E-8	-4,991652E-8	-4,992087E-8	-4,992123E-8	-4,991833E-8	-4,992320E-8	-4,992777E-8	-4,992375E-8	-4,992586E-8
-4,992271E-8	-4,992226E-8	-4,992366E-8	-4,992138E-8	-4,992016E-8	-4,992186E-8	-4,992212E-8	-4,992236E-8	-4,992198E-8	-4,992149E-8	-4,992266E-8	-4,992254E-8	-4,992208E-8	-4,992240E-8	-4,992262E-8	-4,992245E-8	-4,992321E-8	-4,992393E-8	-4,992253E-8	-4,992267E-8	-4,992408E-8	-4,992477E-8	-4,992247E-8	-4,992220E-8	-4,992303E-8	-4,992330E-8	-4,992142E-8	-4,992334E-8	-4,992193E-8	-4,992020E-8	-4,992159E-8	-4,992182E-8	-4,991965E-8	-4,991938E-8	-4,992013E-8	-4,991677E-8	-4,991638E-8	-4,991856E-8	-4,991529E-8	-4,991099E-8	-4,990809E-8	-4,990267E-8	-4,989521E-8	-4,988823E-8	-4,987918E-8	-4,986850E-8	-4,985751E-8	-4,984562E-8	-4,983492E-8	-4,982302E-8	-4,981382E-8	-4,980770E-8	-4,980145E-8	-4,980137E-8	-4,980663E-8	-4,980959E-8	-4,981497E-8	-4,982993E-8	-4,984486E-8	-4,985862E-8	-4,987183E-8	-4,988500E-8	-4,989209E-8	-4,989917E-8	-4,990672E-8	-4,990813E-8	-4,990967E-8	-4,991358E-8	-4,991589E-8	-4,991681E-8	-4,991910E-8	-4,991863E-8	-4,991655E-8	-4,992058E-8	-4,992341E-8	-4,992038E-8	-4,992048E-8	-4,992204E-8	-4,992223E-8	-4,992112E-8	-4,992327E-8	-4,992449E-8	-4,992223E-8	-4,992198E-8	-4,992394E-8	-4,992292E-8	-4,992458E-8	-4,992823E-8	-4,992851E-8	-4,992933E-8	-4,993396E-8	-4,993393E-8	-4,993363E-8	-4,993524E-8	-4,993674E-8	-4,993815E-8	-4,993974E-8	-4,993925E-8	-4,993593E-8	-4,993366E-8	-4,993142E-8	-4,992838E-8	-4,992753E-8	-4,992485E-8	-4,992066E-8	-4,991776E-8	-4,991652E-8	-4,991446E-8	-4,991595E-8	-4,991792E-8	-4,991896E-8	-4,991907E-8	-4,992214E-8	-4,992221E-8	-4,992228E-8	-4,992285E-8	-4,992410E-8	-4,991994E-8	-4,991828E-8	-4,992103E-8	-4,991830E-8	-4,991644E-8	-4,991928E-8	-4,991838E-8	-4,991692E-8	-4,992060E-8	-4,992278E-8	-4,992383E-8
-4,992462E-8	-4,992087E-8	-4,991995E-8	-4,992458E-8	-4,992105E-8	-4,991976E-8	-4,992438E-8	-4,992441E-8	-4,991979E-8	-4,992048E-8	-4,992526E-8	-4,992279E-8	-4,992158E-8	-4,992433E-8	-4,992399E-8	-4,992140E-8	-4,992455E-8	-4,992513E-8	-4,992137E-8	-4,992144E-8	-4,992464E-8	-4,992295E-8	-4,992055E-8	-4,992507E-8	-4,992270E-8	-4,991994E-8	-4,992328E-8	-4,992466E-8	-4,992081E-8	-4,992025E-8	-4,992381E-8	-4,992052E-8	-4,991854E-8	-4,992239E-8	-4,992243E-8	-4,991629E-8	-4,991729E-8	-4,992198E-8	-4,991723E-8	-4,991163E-8	-4,991107E-8	-4,990779E-8	-4,989919E-8	-4,989289E-8	-4,988501E-8	-4,987525E-8	-4,986418E-8	-4,985426E-8	-4,984230E-8	-4,983059E-8	-4,982130E-8	-4,981203E-8	-4,980441E-8	-4,980100E-8	-4,980212E-8	-4,980412E-8	-4,980684E-8	-4,982160E-8	-4,983855E-8	-4,984797E-8	-4,986294E-8	-4,988278E-8	-4,988974E-8	-4,989241E-8	-4,990281E-8	-4,991017E-8	-4,990760E-8	-4,990969E-8	-4,991780E-8	-4,991502E-8	-4,991459E-8	-4,991938E-8	-4,992044E-8	-4,991622E-8	-4,991883E-8	-4,992480E-8	-4,992010E-8	-4,991607E-8	-4,992359E-8	-4,992468E-8	-4,991896E-8	-4,992244E-8	-4,992618E-8	-4,992273E-8	-4,991926E-8	-4,992880E-8	-4,992988E-8	-4,992601E-8	-4,993390E-8	-4,993971E-8	-4,993682E-8	-4,993829E-8	-4,994276E-8	-4,993987E-8	-4,993768E-8	-4,994165E-8	-4,994127E-8	-4,993538E-8	-4,993306E-8	-4,993099E-8	-4,992426E-8	-4,992215E-8	-4,992222E-8	-4,991938E-8	-4,991432E-8	-4,991612E-8	-4,991682E-8	-4,991373E-8	-4,991520E-8	-4,991906E-8	-4,991990E-8	-4,991935E-8	-4,992451E-8	-4,992676E-8	-4,992331E-8	-4,992276E-8	-4,992554E-8	-4,992251E-8	-4,991966E-8	-4,992107E-8	-4,991977E-8	-4,991604E-8	-4,991702E-8	-4,991889E-8	-4,991677E-8	-4,991456E-8	-4,992085E-8	-4,992571E-8
-4,992064E-8	-4,992327E-8	-4,992103E-8	-4,991873E-8	-4,992236E-8	-4,992333E-8	-4,992012E-8	-4,991971E-8	-4,992345E-8	-4,992169E-8	-4,992000E-8	-4,992435E-8	-4,992450E-8	-4,991982E-8	-4,992233E-8	-4,992581E-8	-4,992236E-8	-4,992222E-8	-4,992543E-8	-4,992357E-8	-4,991998E-8	-4,992480E-8	-4,992566E-8	-4,991919E-8	-4,992163E-8	-4,992609E-8	-4,992189E-8	-4,992001E-8	-4,992536E-8	-4,992365E-8	-4,991693E-8	-4,992152E-8	-4,992580E-8	-4,991792E-8	-4,991690E-8	-4,992293E-8	-4,991899E-8	-4,991434E-8	-4,991942E-8	-4,991907E-8	-4,991015E-8	-4,990850E-8	-4,990702E-8	-4,989911E-8	-4,989041E-8	-4,988273E-8	-4,987216E-8	-4,986097E-8	-4,985161E-8	-4,983957E-8	-4,982763E-8	-4,981766E-8	-4,980917E-8	-4,980356E-8	-4,979961E-8	-4,979992E-8	-4,980581E-8	-4,981103E-8	-4,982189E-8	-4,984084E-8	-4,985359E-8	-4,986248E-8	-4,987800E-8	-4,989290E-8	-4,989719E-8	-4,990141E-8	-4,990823E-8	-4,990919E-8	-4,991086E-8	-4,991500E-8	-4,991874E-8	-4,991543E-8	-4,991675E-8	-4,992158E-8	-4,992159E-8	-4,991821E-8	-4,992121E-8	-4,992361E-8	-4,992034E-8	-4,992108E-8	-4,992537E-8	-4,992319E-8	-4,991975E-8	-4,992486E-8	-4,992627E-8	-4,992227E-8	-4,992692E-8	-4,993500E-8	-4,993278E-8	-4,993398E-8	-4,994456E-8	-4,994475E-8	-4,993871E-8	-4,994383E-8	-4,994624E-8	-4,993904E-8	-4,993724E-8	-4,993696E-8	-4,992950E-8	-4,992209E-8	-4,992310E-8	-4,992174E-8	-4,991496E-8	-4,991790E-8	-4,991968E-8	-4,991304E-8	-4,991362E-8	-4,992203E-8	-4,991916E-8	-4,991261E-8	-4,992125E-8	-4,992526E-8	-4,992127E-8	-4,992284E-8	-4,992701E-8	-4,992145E-8	-4,991944E-8	-4,992477E-8	-4,992266E-8	-4,991698E-8	-4,991910E-8	-4,992098E-8	-4,991681E-8	-4,991776E-8	-4,992035E-8	-4,991920E-8	-4,991904E-8	-4,992774E-8
-4,992118E-8	-4,992203E-8	-4,992519E-8	-4,992141E-8	-4,992025E-8	-4,992562E-8	-4,992400E-8	-4,991998E-8	-4,992040E-8	-4,992544E-8	-4,992267E-8	-4,992036E-8	-4,992484E-8	-4,992496E-8	-4,992022E-8	-4,992118E-8	-4,992656E-8	-4,992163E-8	-4,991875E-8	-4,992506E-8	-4,992387E-8	-4,991793E-8	-4,992528E-8	-4,992852E-8	-4,991874E-8	-4,991906E-8	-4,992742E-8	-4,992343E-8	-4,991856E-8	-4,992442E-8	-4,992533E-8	-4,991749E-8	-4,992044E-8	-4,992661E-8	-4,991871E-8	-4,991461E-8	-4,992205E-8	-4,992224E-8	-4,991506E-8	-4,991642E-8	-4,991802E-8	-4,991016E-8	-4,990828E-8	-4,990670E-8	-4,989727E-8	-4,988649E-8	-4,988006E-8	-4,987041E-8	-4,985884E-8	-4,984885E-8	-4,983678E-8	-4,982394E-8	-4,981345E-8	-4,980626E-8	-4,980181E-8	-4,979783E-8	-4,980314E-8	-4,981060E-8	-4,981500E-8	-4,982855E-8	-4,985034E-8	-4,986067E-8	-4,986782E-8	-4,988419E-8	-4,989727E-8	-4,989959E-8	-4,990137E-8	-4,990951E-8	-4,991264E-8	-4,991034E-8	-4,991571E-8	-4,991913E-8	-4,991563E-8	-4,991500E-8	-4,992199E-8	-4,992009E-8	-4,991627E-8	-4,992116E-8	-4,992330E-8	-4,991971E-8	-4,992050E-8	-4,992609E-8	-4,992332E-8	-4,991976E-8	-4,992584E-8	-4,993110E-8	-4,992721E-8	-4,993128E-8	-4,993889E-8	-4,993895E-8	-4,994047E-8	-4,994955E-8	-4,994882E-8	-4,994217E-8	-4,994454E-8	-4,994395E-8	-4,993479E-8	-4,993040E-8	-4,992985E-8	-4,992241E-8	-4,991719E-8	-4,991987E-8	-4,991881E-8	-4,991177E-8	-4,991407E-8	-4,991956E-8	-4,991396E-8	-4,991412E-8	-4,992235E-8	-4,992057E-8	-4,991677E-8	-4,992303E-8	-4,992657E-8	-4,992142E-8	-4,992208E-8	-4,992654E-8	-4,992255E-8	-4,991956E-8	-4,992294E-8	-4,992276E-8	-4,991817E-8	-4,991931E-8	-4,992263E-8	-4,992053E-8	-4,991946E-8	-4,992435E-8	-4,992539E-8	-4,992567E-8
-4,992184E-8	-4,992022E-8	-4,992343E-8	-4,992270E-8	-4,992017E-8	-4,992188E-8	-4,992391E-8	-4,992124E-8	-4,992024E-8	-4,992255E-8	-4,992402E-8	-4,992152E-8	-4,992330E-8	-4,992367E-8	-4,992248E-8	-4,992289E-8	-4,992378E-8	-4,992383E-8	-4,992177E-8	-4,992122E-8	-4,992454E-8	-4,992444E-8	-4,992187E-8	-4,992165E-8	-4,992340E-8	-4,992243E-8	-4,992056E-8	-4,992313E-8	-4,992375E-8	-4,991962E-8	-4,992118E-8	-4,992365E-8	-4,992085E-8	-4,992009E-8	-4,992290E-8	-4,991998E-8	-4,991710E-8	-4,992095E-8	-4,992187E-8	-4,991620E-8	-4,991603E-8	-4,991792E-8	-4,991174E-8	-4,990594E-8	-4,990391E-8	-4,989511E-8	-4,988465E-8	-4,987726E-8	-4,986758E-8	-4,985538E-8	-4,984463E-8	-4,983194E-8	-4,981927E-8	-4,981091E-8	-4,980608E-8	-4,980151E-8	-4,979669E-8	-4,980404E-8	-4,981580E-8	-4,981938E-8	-4,982948E-8	-4,985192E-8	-4,986122E-8	-4,987096E-8	-4,989012E-8	-4,989920E-8	-4,989841E-8	-4,990516E-8	-4,991188E-8	-4,991286E-8	-4,991362E-8	-4,991771E-8	-4,991683E-8	-4,991675E-8	-4,991827E-8	-4,991949E-8	-4,991993E-8	-4,991949E-8	-4,991977E-8	-4,992104E-8	-4,992222E-8	-4,992139E-8	-4,992189E-8	-4,992405E-8	-4,992375E-8	-4,992650E-8	-4,993147E-8	-4,993192E-8	-4,993286E-8	-4,994150E-8	-4,994369E-8	-4,994362E-8	-4,994840E-8	-4,994790E-8	-4,994182E-8	-4,993759E-8	-4,993715E-8	-4,992962E-8	-4,992377E-8	-4,992328E-8	-4,991914E-8	-4,991499E-8	-4,991914E-8	-4,991952E-8	-4,991329E-8	-4,991597E-8	-4,992223E-8	-4,991690E-8	-4,991541E-8	-4,992201E-8	-4,992343E-8	-4,991837E-8	-4,992302E-8	-4,992910E-8	-4,992163E-8	-4,992085E-8	-4,992616E-8	-4,992387E-8	-4,991978E-8	-4,992450E-8	-4,992459E-8	-4,992067E-8	-4,992560E-8	-4,993215E-8	-4,992689E-8	-4,992722E-8	-4,993477E-8	-4,993481E-8
-4,992440E-8	-4,992324E-8	-4,992026E-8	-4,992199E-8	-4,992370E-8	-4,992094E-8	-4,992032E-8	-4,992503E-8	-4,992185E-8	-4,991982E-8	-4,992287E-8	-4,992399E-8	-4,992123E-8	-4,992062E-8	-4,992192E-8	-4,992257E-8	-4,992245E-8	-4,992453E-8	-4,992341E-8	-4,992172E-8	-4,992296E-8	-4,992356E-8	-4,992408E-8	-4,992278E-8	-4,992166E-8	-4,992155E-8	-4,992330E-8	-4,992323E-8	-4,992402E-8	-4,992289E-8	-4,992110E-8	-4,992111E-8	-4,992441E-8	-4,992227E-8	-4,992076E-8	-4,992115E-8	-4,992098E-8	-4,991754E-8	-4,991945E-8	-4,992090E-8	-4,991490E-8	-4,991397E-8	-4,991660E-8	-4,991064E-8	-4,990460E-8	-4,990119E-8	-4,989278E-8	-4,988206E-8	-4,987429E-8	-4,986432E-8	-4,985137E-8	-4,983848E-8	-4,982778E-8	-4,981812E-8	-4,980884E-8	-4,980575E-8	-4,980391E-8	-4,979821E-8	-4,980323E-8	-4,981843E-8	-4,982331E-8	-4,982849E-8	-4,985170E-8	-4,986777E-8	-4,987167E-8	-4,988767E-8	-4,990029E-8	-4,989900E-8	-4,990216E-8	-4,991166E-8	-4,991383E-8	-4,991286E-8	-4,991747E-8	-4,991686E-8	-4,991519E-8	-4,991924E-8	-4,992170E-8	-4,991856E-8	-4,992108E-8	-4,992376E-8	-4,992128E-8	-4,992342E-8	-4,992420E-8	-4,992364E-8	-4,992580E-8	-4,992762E-8	-4,992856E-8	-4,993186E-8	-4,993465E-8	-4,993507E-8	-4,993940E-8	-4,994238E-8	-4,994324E-8	-4,994316E-8	-4,994208E-8	-4,993696E-8	-4,993284E-8	-4,993006E-8	-4,992483E-8	-4,992012E-8	-4,992056E-8	-4,992168E-8	-4,991904E-8	-4,991868E-8	-4,992172E-8	-4,991961E-8	-4,991696E-8	-4,992124E-8	-4,992506E-8	-4,991921E-8	-4,991889E-8	-4,992523E-8	-4,992397E-8	-4,992300E-8	-4,992641E-8	-4,992400E-8	-4,991832E-8	-4,992522E-8	-4,992821E-8	-4,992027E-8	-4,992166E-8	-4,992983E-8	-4,992681E-8	-4,992902E-8	-4,993786E-8	-4,993451E-8	-4,993174E-8	-4,993701E-8
-4,992143E-8	-4,992139E-8	-4,992217E-8	-4,992174E-8	-4,992107E-8	-4,992328E-8	-4,992294E-8	-4,992391E-8	-4,992466E-8	-4,992256E-8	-4,992255E-8	-4,992510E-8	-4,992344E-8	-4,992245E-8	-4,992360E-8	-4,992464E-8	-4,992252E-8	-4,992441E-8	-4,992414E-8	-4,992016E-8	-4,992337E-8	-4,992413E-8	-4,992097E-8	-4,992033E-8	-4,992370E-8	-4,992278E-8	-4,991936E-8	-4,992231E-8	-4,992510E-8	-4,991978E-8	-4,992127E-8	-4,992461E-8	-4,992126E-8	-4,992024E-8	-4,992372E-8	-4,992205E-8	-4,991743E-8	-4,992402E-8	-4,992422E-8	-4,991651E-8	-4,991670E-8	-4,992238E-8	-4,991557E-8	-4,991092E-8	-4,991364E-8	-4,990523E-8	-4,989582E-8	-4,989057E-8	-4,988206E-8	-4,987056E-8	-4,986052E-8	-4,984882E-8	-4,983584E-8	-4,982398E-8	-4,981833E-8	-4,980999E-8	-4,980128E-8	-4,980060E-8	-4,980218E-8	-4,980589E-8	-4,981539E-8	-4,982964E-8	-4,984015E-8	-4,985592E-8	-4,987508E-8	-4,988622E-8	-4,989336E-8	-4,990020E-8	-4,990513E-8	-4,990642E-8	-4,991183E-8	-4,991489E-8	-4,991350E-8	-4,991563E-8	-4,991811E-8	-4,991742E-8	-4,992012E-8	-4,991964E-8	-4,991777E-8	-4,992011E-8	-4,992147E-8	-4,992021E-8	-4,992279E-8	-4,992643E-8	-4,992300E-8	-4,992469E-8	-4,993176E-8	-4,993021E-8	-4,992735E-8	-4,993613E-8	-4,993807E-8	-4,993465E-8	-4,994009E-8	-4,994387E-8	-4,993604E-8	-4,993369E-8	-4,993378E-8	-4,992837E-8	-4,992212E-8	-4,992319E-8	-4,992429E-8	-4,991822E-8	-4,992018E-8	-4,992347E-8	-4,991851E-8	-4,991563E-8	-4,992281E-8	-4,992142E-8	-4,991745E-8	-4,992161E-8	-4,992300E-8	-4,991936E-8	-4,992201E-8	-4,992664E-8	-4,992318E-8	-4,992037E-8	-4,992626E-8	-4,992564E-8	-4,992203E-8	-4,992863E-8	-4,993015E-8	-4,992748E-8	-4,993393E-8	-4,994100E-8	-4,993787E-8	-4,993646E-8	-4,993805E-8	-4,993581E-8
-4,992413E-8	-4,992546E-8	-4,991941E-8	-4,992116E-8	-4,992433E-8	-4,992149E-8	-4,991998E-8	-4,992547E-8	-4,992366E-8	-4,991840E-8	-4,992205E-8	-4,992547E-8	-4,992216E-8	-4,992114E-8	-4,992422E-8	-4,992269E-8	-4,992008E-8	-4,992462E-8	-4,992664E-8	-4,992062E-8	-4,992087E-8	-4,992586E-8	-4,992309E-8	-4,991950E-8	-4,992382E-8	-4,992474E-8	-4,992032E-8	-4,992215E-8	-4,992625E-8	-4,992291E-8	-4,991796E-8	-4,992338E-8	-4,992501E-8	-4,991847E-8	-4,992017E-8	-4,992437E-8	-4,991906E-8	-4,991626E-8	-4,992224E-8	-4,992107E-8	-4,991401E-8	-4,991721E-8	-4,992132E-8	-4,991397E-8	-4,990975E-8	-4,991136E-8	-4,990451E-8	-4,989352E-8	-4,988730E-8	-4,987979E-8	-4,986817E-8	-4,985569E-8	-4,984597E-8	-4,983432E-8	-4,982223E-8	-4,981409E-8	-4,980698E-8	-4,979846E-8	-4,980013E-8	-4,980738E-8	-4,980492E-8	-4,981436E-8	-4,983606E-8	-4,984289E-8	-4,985272E-8	-4,987781E-8	-4,989024E-8	-4,988771E-8	-4,989631E-8	-4,990878E-8	-4,990931E-8	-4,990816E-8	-4,991519E-8	-4,991540E-8	-4,991371E-8	-4,991774E-8	-4,992293E-8	-4,991908E-8	-4,991735E-8	-4,992217E-8	-4,992343E-8	-4,992072E-8	-4,992506E-8	-4,992692E-8	-4,992278E-8	-4,992463E-8	-4,992902E-8	-4,992932E-8	-4,992634E-8	-4,993024E-8	-4,993454E-8	-4,993219E-8	-4,993252E-8	-4,993605E-8	-4,993240E-8	-4,992775E-8	-4,992942E-8	-4,992853E-8	-4,992214E-8	-4,992044E-8	-4,992532E-8	-4,992235E-8	-4,991918E-8	-4,992271E-8	-4,992426E-8	-4,991914E-8	-4,991952E-8	-4,992445E-8	-4,991979E-8	-4,991755E-8	-4,992342E-8	-4,992262E-8	-4,991885E-8	-4,992251E-8	-4,992659E-8	-4,992132E-8	-4,992142E-8	-4,992803E-8	-4,992665E-8	-4,992322E-8	-4,993228E-8	-4,993483E-8	-4,993139E-8	-4,993779E-8	-4,994306E-8	-4,993630E-8	-4,993296E-8	-4,993744E-8
-4,992235E-8	-4,992233E-8	-4,992187E-8	-4,992227E-8	-4,992292E-8	-4,992210E-8	-4,992361E-8	-4,992337E-8	-4,992187E-8	-4,992178E-8	-4,992304E-8	-4,992387E-8	-4,992434E-8	-4,992273E-8	-4,992232E-8	-4,992356E-8	-4,992251E-8	-4,992350E-8	-4,992522E-8	-4,992284E-8	-4,992141E-8	-4,992198E-8	-4,992564E-8	-4,992268E-8	-4,992016E-8	-4,992279E-8	-4,992360E-8	-4,992115E-8	-4,992312E-8	-4,992439E-8	-4,992042E-8	-4,992087E-8	-4,992352E-8	-4,992291E-8	-4,991937E-8	-4,992213E-8	-4,992180E-8	-4,991976E-8	-4,991950E-8	-4,992155E-8	-4,991865E-8	-4,991664E-8	-4,991740E-8	-4,991765E-8	-4,991452E-8	-4,991138E-8	-4,990657E-8	-4,990088E-8	-4,989454E-8	-4,988549E-8	-4,987634E-8	-4,986454E-8	-4,985370E-8	-4,984190E-8	-4,983024E-8	-4,982095E-8	-4,981112E-8	-4,980329E-8	-4,980039E-8	-4,980451E-8	-4,980572E-8	-4,980899E-8	-4,982432E-8	-4,983830E-8	-4,984772E-8	-4,986393E-8	-4,988066E-8	-4,988698E-8	-4,989255E-8	-4,990149E-8	-4,990813E-8	-4,990777E-8	-4,991108E-8	-4,991415E-8	-4,991513E-8	-4,991621E-8	-4,991884E-8	-4,991893E-8	-4,991702E-8	-4,992085E-8	-4,992206E-8	-4,992244E-8	-4,992328E-8	-4,992485E-8	-4,992433E-8	-4,992520E-8	-4,992782E-8	-4,992805E-8	-4,992740E-8	-4,992842E-8	-4,993017E-8	-4,992888E-8	-4,992961E-8	-4,993089E-8	-4,992798E-8	-4,992645E-8	-4,992734E-8	-4,992670E-8	-4,992264E-8	-4,992201E-8	-4,992387E-8	-4,992115E-8	-4,992117E-8	-4,992339E-8	-4,992284E-8	-4,991874E-8	-4,991865E-8	-4,992209E-8	-4,992089E-8	-4,991782E-8	-4,991983E-8	-4,992355E-8	-4,992138E-8	-4,992311E-8	-4,992679E-8	-4,992232E-8	-4,992291E-8	-4,992682E-8	-4,992831E-8	-4,992951E-8	-4,993072E-8	-4,993348E-8	-4,993596E-8	-4,993704E-8	-4,993753E-8	-4,993559E-8	-4,993260E-8	-4,992976E-8
-4,992058E-8	-4,992357E-8	-4,992203E-8	-4,991952E-8	-4,992293E-8	-4,992437E-8	-4,991921E-8	-4,992090E-8	-4,992565E-8	-4,992208E-8	-4,991816E-8	-4,992421E-8	-4,992585E-8	-4,992040E-8	-4,992292E-8	-4,992583E-8	-4,992301E-8	-4,992105E-8	-4,992670E-8	-4,992587E-8	-4,992066E-8	-4,992318E-8	-4,992569E-8	-4,992294E-8	-4,992197E-8	-4,992386E-8	-4,992206E-8	-4,992190E-8	-4,992441E-8	-4,992309E-8	-4,992087E-8	-4,992119E-8	-4,992222E-8	-4,992158E-8	-4,992303E-8	-4,992206E-8	-4,991929E-8	-4,991952E-8	-4,992109E-8	-4,992220E-8	-4,991802E-8	-4,991889E-8	-4,992141E-8	-4,991694E-8	-4,991508E-8	-4,991558E-8	-4,991250E-8	-4,990429E-8	-4,989888E-8	-4,989287E-8	-4,988260E-8	-4,987108E-8	-4,986126E-8	-4,985012E-8	-4,983755E-8	-4,982733E-8	-4,981727E-8	-4,980780E-8	-4,980245E-8	-4,980244E-8	-4,980354E-8	-4,980334E-8	-4,981285E-8	-4,982752E-8	-4,983786E-8	-4,984991E-8	-4,987101E-8	-4,988315E-8	-4,988632E-8	-4,989705E-8	-4,990585E-8	-4,990606E-8	-4,990947E-8	-4,991436E-8	-4,991432E-8	-4,991612E-8	-4,991731E-8	-4,991902E-8	-4,991827E-8	-4,991976E-8	-4,992202E-8	-4,992116E-8	-4,992266E-8	-4,992362E-8	-4,992265E-8	-4,992281E-8	-4,992670E-8	-4,992750E-8	-4,992368E-8	-4,992527E-8	-4,992770E-8	-4,992515E-8	-4,992610E-8	-4,992686E-8	-4,992438E-8	-4,992277E-8	-4,992556E-8	-4,992626E-8	-4,992460E-8	-4,992155E-8	-4,992367E-8	-4,992578E-8	-4,992401E-8	-4,992381E-8	-4,992414E-8	-4,992156E-8	-4,991934E-8	-4,992078E-8	-4,992210E-8	-4,991929E-8	-4,991904E-8	-4,992140E-8	-4,992167E-8	-4,991864E-8	-4,992255E-8	-4,992429E-8	-4,992169E-8	-4,992407E-8	-4,992847E-8	-4,992673E-8	-4,992838E-8	-4,993136E-8	-4,993247E-8	-4,993219E-8	-4,993605E-8	-4,993387E-8	-4,992672E-8	-4,992738E-8
-4,992054E-8	-4,992375E-8	-4,992549E-8	-4,992162E-8	-4,992095E-8	-4,992429E-8	-4,992466E-8	-4,992058E-8	-4,992242E-8	-4,992511E-8	-4,992270E-8	-4,992111E-8	-4,992587E-8	-4,992437E-8	-4,991700E-8	-4,992334E-8	-4,992750E-8	-4,991918E-8	-4,991892E-8	-4,992649E-8	-4,992229E-8	-4,991779E-8	-4,992528E-8	-4,992568E-8	-4,991714E-8	-4,992253E-8	-4,992736E-8	-4,991954E-8	-4,992157E-8	-4,992777E-8	-4,992097E-8	-4,991792E-8	-4,992590E-8	-4,992581E-8	-4,991872E-8	-4,992141E-8	-4,992584E-8	-4,991841E-8	-4,991812E-8	-4,992592E-8	-4,992153E-8	-4,991359E-8	-4,991934E-8	-4,992304E-8	-4,991436E-8	-4,991304E-8	-4,991636E-8	-4,990903E-8	-4,990052E-8	-4,989773E-8	-4,989121E-8	-4,987859E-8	-4,986809E-8	-4,985846E-8	-4,984658E-8	-4,983423E-8	-4,982410E-8	-4,981472E-8	-4,980835E-8	-4,980463E-8	-4,980483E-8	-4,980404E-8	-4,980683E-8	-4,982011E-8	-4,983299E-8	-4,984015E-8	-4,985660E-8	-4,987752E-8	-4,988272E-8	-4,988880E-8	-4,990092E-8	-4,990651E-8	-4,990345E-8	-4,990862E-8	-4,991592E-8	-4,991272E-8	-4,991313E-8	-4,991907E-8	-4,991854E-8	-4,991534E-8	-4,992118E-8	-4,992425E-8	-4,991985E-8	-4,992084E-8	-4,992853E-8	-4,992462E-8	-4,992017E-8	-4,992954E-8	-4,992945E-8	-4,991973E-8	-4,992375E-8	-4,993159E-8	-4,992325E-8	-4,991864E-8	-4,992750E-8	-4,992568E-8	-4,991750E-8	-4,992341E-8	-4,992838E-8	-4,991919E-8	-4,992051E-8	-4,992900E-8	-4,992299E-8	-4,991805E-8	-4,992407E-8	-4,992382E-8	-4,991674E-8	-4,992141E-8	-4,992532E-8	-4,991740E-8	-4,991688E-8	-4,992403E-8	-4,992146E-8	-4,991927E-8	-4,992430E-8	-4,992538E-8	-4,992285E-8	-4,992626E-8	-4,992888E-8	-4,992847E-8	-4,992566E-8	-4,993126E-8	-4,993326E-8	-4,992883E-8	-4,992992E-8	-4,993286E-8	-4,992786E-8	-4,992346E-8
-4,992049E-8	-4,992112E-8	-4,992383E-8	-4,992123E-8	-4,991988E-8	-4,992251E-8	-4,992238E-8	-4,992318E-8	-4,992126E-8	-4,992127E-8	-4,992356E-8	-4,992371E-8	-4,992257E-8	-4,992379E-8	-4,992298E-8	-4,992263E-8	-4,992330E-8	-4,992593E-8	-4,992370E-8	-4,992139E-8	-4,992588E-8	-4,992480E-8	-4,992103E-8	-4,992427E-8	-4,992596E-8	-4,991984E-8	-4,992050E-8	-4,992664E-8	-4,992186E-8	-4,991849E-8	-4,992377E-8	-4,992338E-8	-4,991746E-8	-4,992253E-8	-4,992719E-8	-4,991729E-8	-4,991754E-8	-4,992680E-8	-4,992143E-8	-4,991585E-8	-4,992226E-8	-4,992308E-8	-4,991547E-8	-4,991941E-8	-4,992426E-8	-4,991650E-8	-4,991155E-8	-4,991476E-8	-4,990929E-8	-4,989994E-8	-4,989703E-8	-4,988735E-8	-4,987421E-8	-4,986591E-8	-4,985520E-8	-4,984319E-8	-4,983168E-8	-4,982289E-8	-4,981501E-8	-4,980605E-8	-4,980268E-8	-4,980241E-8	-4,979948E-8	-4,980758E-8	-4,982325E-8	-4,983184E-8	-4,984595E-8	-4,986584E-8	-4,987758E-8	-4,988526E-8	-4,989578E-8	-4,990293E-8	-4,990575E-8	-4,990850E-8	-4,991202E-8	-4,991333E-8	-4,991507E-8	-4,991623E-8	-4,991761E-8	-4,991833E-8	-4,991908E-8	-4,991934E-8	-4,992065E-8	-4,992248E-8	-4,992068E-8	-4,992167E-8	-4,992487E-8	-4,992333E-8	-4,992379E-8	-4,992551E-8	-4,992454E-8	-4,992294E-8	-4,992686E-8	-4,992513E-8	-4,991980E-8	-4,992283E-8	-4,992687E-8	-4,992317E-8	-4,992329E-8	-4,992682E-8	-4,992350E-8	-4,992119E-8	-4,992626E-8	-4,992620E-8	-4,991958E-8	-4,992138E-8	-4,992367E-8	-4,991885E-8	-4,991833E-8	-4,992194E-8	-4,991851E-8	-4,991669E-8	-4,992231E-8	-4,992483E-8	-4,992063E-8	-4,992221E-8	-4,992683E-8	-4,992438E-8	-4,992361E-8	-4,993029E-8	-4,992968E-8	-4,992458E-8	-4,992950E-8	-4,993186E-8	-4,992775E-8	-4,992675E-8	-4,992781E-8	-4,992638E-8
-4,992172E-8	-4,992552E-8	-4,992250E-8	-4,991953E-8	-4,992451E-8	-4,992339E-8	-4,992057E-8	-4,992320E-8	-4,992531E-8	-4,992113E-8	-4,992061E-8	-4,992427E-8	-4,992539E-8	-4,992124E-8	-4,992070E-8	-4,992388E-8	-4,992265E-8	-4,992090E-8	-4,992209E-8	-4,992375E-8	-4,992079E-8	-4,992194E-8	-4,992519E-8	-4,992241E-8	-4,992133E-8	-4,992274E-8	-4,992338E-8	-4,992279E-8	-4,992266E-8	-4,992476E-8	-4,992189E-8	-4,992043E-8	-4,992413E-8	-4,992320E-8	-4,992048E-8	-4,992292E-8	-4,992311E-8	-4,991877E-8	-4,992098E-8	-4,992332E-8	-4,991842E-8	-4,991779E-8	-4,992144E-8	-4,991918E-8	-4,991640E-8	-4,991835E-8	-4,991958E-8	-4,991312E-8	-4,990885E-8	-4,990687E-8	-4,990125E-8	-4,989155E-8	-4,988336E-8	-4,987329E-8	-4,986216E-8	-4,985156E-8	-4,984199E-8	-4,983038E-8	-4,981865E-8	-4,981110E-8	-4,980432E-8	-4,979916E-8	-4,980027E-8	-4,980663E-8	-4,981008E-8	-4,982168E-8	-4,984078E-8	-4,984996E-8	-4,986095E-8	-4,987853E-8	-4,989035E-8	-4,989488E-8	-4,989810E-8	-4,990614E-8	-4,990996E-8	-4,990892E-8	-4,991269E-8	-4,991807E-8	-4,991533E-8	-4,991532E-8	-4,992215E-8	-4,992221E-8	-4,991776E-8	-4,992178E-8	-4,992496E-8	-4,992060E-8	-4,992065E-8	-4,992688E-8	-4,992445E-8	-4,991978E-8	-4,992364E-8	-4,992598E-8	-4,991999E-8	-4,992147E-8	-4,992556E-8	-4,992150E-8	-4,991996E-8	-4,992500E-8	-4,992700E-8	-4,992100E-8	-4,992352E-8	-4,992531E-8	-4,992210E-8	-4,992314E-8	-4,992486E-8	-4,992230E-8	-4,991933E-8	-4,992255E-8	-4,992257E-8	-4,991983E-8	-4,991982E-8	-4,992218E-8	-4,992053E-8	-4,992152E-8	-4,992386E-8	-4,992302E-8	-4,992124E-8	-4,992456E-8	-4,992697E-8	-4,992395E-8	-4,992570E-8	-4,992653E-8	-4,992465E-8	-4,992630E-8	-4,992775E-8	-4,992545E-8	-4,992393E-8	-4,992612E-8
-4,992241E-8	-4,992035E-8	-4,992388E-8	-4,992391E-8	-4,992033E-8	-4,992170E-8	-4,992425E-8	-4,992420E-8	-4,992206E-8	-4,992330E-8	-4,992288E-8	-4,992215E-8	-4,992397E-8	-4,992457E-8	-4,992170E-8	-4,992075E-8	-4,992339E-8	-4,992410E-8	-4,992271E-8	-4,992209E-8	-4,992329E-8	-4,992312E-8	-4,992073E-8	-4,992368E-8	-4,992352E-8	-4,992090E-8	-4,992122E-8	-4,992326E-8	-4,992267E-8	-4,992120E-8	-4,992146E-8	-4,992381E-8	-4,992126E-8	-4,992202E-8	-4,992512E-8	-4,992219E-8	-4,991960E-8	-4,992221E-8	-4,992407E-8	-4,992091E-8	-4,992038E-8	-4,992182E-8	-4,991993E-8	-4,991862E-8	-4,991984E-8	-4,991924E-8	-4,991490E-8	-4,991512E-8	-4,991580E-8	-4,990856E-8	-4,990418E-8	-4,989910E-8	-4,988967E-8	-4,988058E-8	-4,987159E-8	-4,986057E-8	-4,984955E-8	-4,983857E-8	-4,982569E-8	-4,981482E-8	-4,980829E-8	-4,980516E-8	-4,980033E-8	-4,979948E-8	-4,981097E-8	-4,982221E-8	-4,982578E-8	-4,983736E-8	-4,986249E-8	-4,987147E-8	-4,987623E-8	-4,989648E-8	-4,990468E-8	-4,989718E-8	-4,990271E-8	-4,991449E-8	-4,991268E-8	-4,991077E-8	-4,991687E-8	-4,991757E-8	-4,991378E-8	-4,991834E-8	-4,992211E-8	-4,991833E-8	-4,991738E-8	-4,992285E-8	-4,992295E-8	-4,992102E-8	-4,992428E-8	-4,992541E-8	-4,992187E-8	-4,992285E-8	-4,992673E-8	-4,992323E-8	-4,992202E-8	-4,992706E-8	-4,992505E-8	-4,992255E-8	-4,992510E-8	-4,992705E-8	-4,992271E-8	-4,992345E-8	-4,992648E-8	-4,992290E-8	-4,992008E-8	-4,992289E-8	-4,992145E-8	-4,991788E-8	-4,991897E-8	-4,992263E-8	-4,991992E-8	-4,991570E-8	-4,992106E-8	-4,992432E-8	-4,992075E-8	-4,992139E-8	-4,992586E-8	-4,992475E-8	-4,992252E-8	-4,992780E-8	-4,992879E-8	-4,992336E-8	-4,992444E-8	-4,992856E-8	-4,992792E-8	-4,992456E-8	-4,992499E-8	-4,992664E-8
-4,992474E-8	-4,992540E-8	-4,992209E-8	-4,992177E-8	-4,992373E-8	-4,992251E-8	-4,992049E-8	-4,992469E-8	-4,992351E-8	-4,991874E-8	-4,992074E-8	-4,992435E-8	-4,992337E-8	-4,992055E-8	-4,992327E-8	-4,992380E-8	-4,992125E-8	-4,992284E-8	-4,992632E-8	-4,992238E-8	-4,991989E-8	-4,992487E-8	-4,992445E-8	-4,992074E-8	-4,992374E-8	-4,992651E-8	-4,992045E-8	-4,992067E-8	-4,992830E-8	-4,992408E-8	-4,991845E-8	-4,992343E-8	-4,992668E-8	-4,991888E-8	-4,992039E-8	-4,992693E-8	-4,992049E-8	-4,991622E-8	-4,992422E-8	-4,992449E-8	-4,991525E-8	-4,991902E-8	-4,992471E-8	-4,991721E-8	-4,991554E-8	-4,992408E-8	-4,991945E-8	-4,991223E-8	-4,991556E-8	-4,991564E-8	-4,990654E-8	-4,990032E-8	-4,989723E-8	-4,988716E-8	-4,987638E-8	-4,986897E-8	-4,985722E-8	-4,984353E-8	-4,983311E-8	-4,982421E-8	-4,981265E-8	-4,980638E-8	-4,980455E-8	-4,980171E-8	-4,979951E-8	-4,981136E-8	-4,982459E-8	-4,982440E-8	-4,983827E-8	-4,986447E-8	-4,987393E-8	-4,988009E-8	-4,989654E-8	-4,990192E-8	-4,989959E-8	-4,990567E-8	-4,991647E-8	-4,991277E-8	-4,991000E-8	-4,991758E-8	-4,992089E-8	-4,991691E-8	-4,991721E-8	-4,992244E-8	-4,991946E-8	-4,991660E-8	-4,992366E-8	-4,992561E-8	-4,991963E-8	-4,992050E-8	-4,992622E-8	-4,992296E-8	-4,991984E-8	-4,992478E-8	-4,992549E-8	-4,991803E-8	-4,992260E-8	-4,992922E-8	-4,992354E-8	-4,992135E-8	-4,992776E-8	-4,992682E-8	-4,992040E-8	-4,992470E-8	-4,992674E-8	-4,991903E-8	-4,991964E-8	-4,992518E-8	-4,992118E-8	-4,991705E-8	-4,992287E-8	-4,992348E-8	-4,991555E-8	-4,992182E-8	-4,992633E-8	-4,991943E-8	-4,991885E-8	-4,992699E-8	-4,992440E-8	-4,991893E-8	-4,992555E-8	-4,992832E-8	-4,991894E-8	-4,992271E-8	-4,993090E-8	-4,992629E-8	-4,992025E-8	-4,992619E-8
-4,991791E-8	-4,992300E-8	-4,992719E-8	-4,991984E-8	-4,992035E-8	-4,992680E-8	-4,992225E-8	-4,992043E-8	-4,992616E-8	-4,992361E-8	-4,991963E-8	-4,992613E-8	-4,992634E-8	-4,992099E-8	-4,992129E-8	-4,992565E-8	-4,992319E-8	-4,992067E-8	-4,992437E-8	-4,992515E-8	-4,992018E-8	-4,992117E-8	-4,992513E-8	-4,992370E-8	-4,992132E-8	-4,992264E-8	-4,992350E-8	-4,992297E-8	-4,992171E-8	-4,992376E-8	-4,992467E-8	-4,992167E-8	-4,992216E-8	-4,992616E-8	-4,992279E-8	-4,992075E-8	-4,992420E-8	-4,992480E-8	-4,991951E-8	-4,991978E-8	-4,992453E-8	-4,992023E-8	-4,991725E-8	-4,992231E-8	-4,992276E-8	-4,991682E-8	-4,991734E-8	-4,992173E-8	-4,991599E-8	-4,991254E-8	-4,991429E-8	-4,990819E-8	-4,989704E-8	-4,989392E-8	-4,988656E-8	-4,987430E-8	-4,986359E-8	-4,985448E-8	-4,984223E-8	-4,983205E-8	-4,982240E-8	-4,981310E-8	-4,980507E-8	-4,980360E-8	-4,980550E-8	-4,980117E-8	-4,980943E-8	-4,982816E-8	-4,983013E-8	-4,984211E-8	-4,987199E-8	-4,988117E-8	-4,987850E-8	-4,989560E-8	-4,990580E-8	-4,990035E-8	-4,990752E-8	-4,991603E-8	-4,991150E-8	-4,991131E-8	-4,991840E-8	-4,991877E-8	-4,991558E-8	-4,991891E-8	-4,992199E-8	-4,991941E-8	-4,991924E-8	-4,992439E-8	-4,992230E-8	-4,992069E-8	-4,992405E-8	-4,992319E-8	-4,992098E-8	-4,992427E-8	-4,992377E-8	-4,992085E-8	-4,992391E-8	-4,992654E-8	-4,992426E-8	-4,992315E-8	-4,992475E-8	-4,992500E-8	-4,992478E-8	-4,992410E-8	-4,992317E-8	-4,992234E-8	-4,992156E-8	-4,992231E-8	-4,992114E-8	-4,992173E-8	-4,992013E-8	-4,991807E-8	-4,992278E-8	-4,992164E-8	-4,991908E-8	-4,992384E-8	-4,992431E-8	-4,991994E-8	-4,992271E-8	-4,992637E-8	-4,992260E-8	-4,992109E-8	-4,992782E-8	-4,992528E-8	-4,992097E-8	-4,992647E-8	-4,992654E-8	-4,992255E-8
-4,992546E-8	-4,992255E-8	-4,992357E-8	-4,992541E-8	-4,992282E-8	-4,991940E-8	-4,992240E-8	-4,992584E-8	-4,992120E-8	-4,991953E-8	-4,992513E-8	-4,992268E-8	-4,992056E-8	-4,992446E-8	-4,992438E-8	-4,992086E-8	-4,992402E-8	-4,992607E-8	-4,992317E-8	-4,992243E-8	-4,992453E-8	-4,992381E-8	-4,992181E-8	-4,992469E-8	-4,992496E-8	-4,992168E-8	-4,992230E-8	-4,992580E-8	-4,992404E-8	-4,992094E-8	-4,992387E-8	-4,992408E-8	-4,992187E-8	-4,992364E-8	-4,992408E-8	-4,992230E-8	-4,992160E-8	-4,992298E-8	-4,992339E-8	-4,992186E-8	-4,992127E-8	-4,992302E-8	-4,992127E-8	-4,991794E-8	-4,992127E-8	-4,992264E-8	-4,991883E-8	-4,991614E-8	-4,992117E-8	-4,991742E-8	-4,991137E-8	-4,991158E-8	-4,990670E-8	-4,989753E-8	-4,989020E-8	-4,988360E-8	-4,987172E-8	-4,986162E-8	-4,985178E-8	-4,984084E-8	-4,982900E-8	-4,982011E-8	-4,981133E-8	-4,980338E-8	-4,980123E-8	-4,980580E-8	-4,980537E-8	-4,980657E-8	-4,982879E-8	-4,984594E-8	-4,984632E-8	-4,987017E-8	-4,989120E-8	-4,988650E-8	-4,989320E-8	-4,991048E-8	-4,990848E-8	-4,990581E-8	-4,991504E-8	-4,991550E-8	-4,991035E-8	-4,991720E-8	-4,992049E-8	-4,991466E-8	-4,991686E-8	-4,992372E-8	-4,992040E-8	-4,991672E-8	-4,992278E-8	-4,992317E-8	-4,991825E-8	-4,992212E-8	-4,992611E-8	-4,992178E-8	-4,992111E-8	-4,992576E-8	-4,992452E-8	-4,992246E-8	-4,992572E-8	-4,992678E-8	-4,992368E-8	-4,992418E-8	-4,992609E-8	-4,992478E-8	-4,992328E-8	-4,992277E-8	-4,992216E-8	-4,992307E-8	-4,992169E-8	-4,992079E-8	-4,992153E-8	-4,992127E-8	-4,991871E-8	-4,992118E-8	-4,992254E-8	-4,992009E-8	-4,991921E-8	-4,992334E-8	-4,992187E-8	-4,991985E-8	-4,992535E-8	-4,992351E-8	-4,992004E-8	-4,992600E-8	-4,992798E-8	-4,992418E-8	-4,992388E-8	-4,992726E-8
-4,992364E-8	-4,992555E-8	-4,992319E-8	-4,992149E-8	-4,992410E-8	-4,992265E-8	-4,992042E-8	-4,992388E-8	-4,992422E-8	-4,992074E-8	-4,992254E-8	-4,992507E-8	-4,992387E-8	-4,992231E-8	-4,992580E-8	-4,992321E-8	-4,992017E-8	-4,992441E-8	-4,992573E-8	-4,992050E-8	-4,992007E-8	-4,992483E-8	-4,992299E-8	-4,992032E-8	-4,992521E-8	-4,992414E-8	-4,992011E-8	-4,992525E-8	-4,992848E-8	-4,992285E-8	-4,992113E-8	-4,992745E-8	-4,992459E-8	-4,992111E-8	-4,992682E-8	-4,992732E-8	-4,992004E-8	-4,992154E-8	-4,992728E-8	-4,992272E-8	-4,991886E-8	-4,992179E-8	-4,992225E-8	-4,991857E-8	-4,992009E-8	-4,992350E-8	-4,991764E-8	-4,991530E-8	-4,992022E-8	-4,991842E-8	-4,991264E-8	-4,991272E-8	-4,990954E-8	-4,990244E-8	-4,989650E-8	-4,988947E-8	-4,987907E-8	-4,986979E-8	-4,985970E-8	-4,984811E-8	-4,983725E-8	-4,982562E-8	-4,981594E-8	-4,980721E-8	-4,980206E-8	-4,980090E-8	-4,980399E-8	-4,980723E-8	-4,981415E-8	-4,982843E-8	-4,984645E-8	-4,985628E-8	-4,986886E-8	-4,988409E-8	-4,988952E-8	-4,989629E-8	-4,990606E-8	-4,990975E-8	-4,990603E-8	-4,991108E-8	-4,991724E-8	-4,991543E-8	-4,991712E-8	-4,992119E-8	-4,991822E-8	-4,991696E-8	-4,992350E-8	-4,992464E-8	-4,991759E-8	-4,991993E-8	-4,992491E-8	-4,992057E-8	-4,991934E-8	-4,992567E-8	-4,992234E-8	-4,991764E-8	-4,992308E-8	-4,992661E-8	-4,992112E-8	-4,992037E-8	-4,992625E-8	-4,992327E-8	-4,992058E-8	-4,992571E-8	-4,992531E-8	-4,991857E-8	-4,992223E-8	-4,992751E-8	-4,992034E-8	-4,992019E-8	-4,992501E-8	-4,992020E-8	-4,991824E-8	-4,992335E-8	-4,992409E-8	-4,991885E-8	-4,992073E-8	-4,992447E-8	-4,992138E-8	-4,991924E-8	-4,992404E-8	-4,992322E-8	-4,991969E-8	-4,992514E-8	-4,992711E-8	-4,992138E-8	-4,992181E-8	-4,992576E-8
-4,992164E-8	-4,992178E-8	-4,992275E-8	-4,992144E-8	-4,992103E-8	-4,992141E-8	-4,992276E-8	-4,992155E-8	-4,992224E-8	-4,992249E-8	-4,992121E-8	-4,992274E-8	-4,992505E-8	-4,992554E-8	-4,992388E-8	-4,992251E-8	-4,992411E-8	-4,992561E-8	-4,992342E-8	-4,992327E-8	-4,992408E-8	-4,992398E-8	-4,992290E-8	-4,992429E-8	-4,992314E-8	-4,992106E-8	-4,992367E-8	-4,992325E-8	-4,992283E-8	-4,992514E-8	-4,992314E-8	-4,992146E-8	-4,992332E-8	-4,992454E-8	-4,992350E-8	-4,992210E-8	-4,992286E-8	-4,992216E-8	-4,992186E-8	-4,992403E-8	-4,992324E-8	-4,992063E-8	-4,992168E-8	-4,992405E-8	-4,991993E-8	-4,992065E-8	-4,992228E-8	-4,991840E-8	-4,991664E-8	-4,991911E-8	-4,991908E-8	-4,991270E-8	-4,991071E-8	-4,990821E-8	-4,990072E-8	-4,989498E-8	-4,988700E-8	-4,987681E-8	-4,986810E-8	-4,985754E-8	-4,984479E-8	-4,983272E-8	-4,982171E-8	-4,981261E-8	-4,980443E-8	-4,980109E-8	-4,980422E-8	-4,980473E-8	-4,980785E-8	-4,982297E-8	-4,983378E-8	-4,984432E-8	-4,986695E-8	-4,987831E-8	-4,988284E-8	-4,989493E-8	-4,990416E-8	-4,990393E-8	-4,990583E-8	-4,991313E-8	-4,991266E-8	-4,991143E-8	-4,991917E-8	-4,992017E-8	-4,991401E-8	-4,991792E-8	-4,992222E-8	-4,991893E-8	-4,992018E-8	-4,992433E-8	-4,992170E-8	-4,991892E-8	-4,992359E-8	-4,992416E-8	-4,991914E-8	-4,992326E-8	-4,992565E-8	-4,992212E-8	-4,992269E-8	-4,992601E-8	-4,992420E-8	-4,992144E-8	-4,992414E-8	-4,992570E-8	-4,992251E-8	-4,992147E-8	-4,992437E-8	-4,992254E-8	-4,992011E-8	-4,992279E-8	-4,992257E-8	-4,991868E-8	-4,991920E-8	-4,992223E-8	-4,992148E-8	-4,991880E-8	-4,991949E-8	-4,992138E-8	-4,992051E-8	-4,992159E-8	-4,992281E-8	-4,992271E-8	-4,992198E-8	-4,992284E-8	-4,992423E-8	-4,992534E-8	-4,992432E-8	-4,992398E-8
-4,992280E-8	-4,992322E-8	-4,992319E-8	-4,992227E-8	-4,992350E-8	-4,992285E-8	-4,992202E-8	-4,992362E-8	-4,992553E-8	-4,992414E-8	-4,992215E-8	-4,992491E-8	-4,992496E-8	-4,992414E-8	-4,992187E-8	-4,992428E-8	-4,992412E-8	-4,992332E-8	-4,992489E-8	-4,992533E-8	-4,992125E-8	-4,992238E-8	-4,992495E-8	-4,992315E-8	-4,992282E-8	-4,992570E-8	-4,992388E-8	-4,992087E-8	-4,992636E-8	-4,992689E-8	-4,992020E-8	-4,992339E-8	-4,992729E-8	-4,992257E-8	-4,992235E-8	-4,992609E-8	-4,992309E-8	-4,992034E-8	-4,992458E-8	-4,992459E-8	-4,991997E-8	-4,992249E-8	-4,992425E-8	-4,992005E-8	-4,991990E-8	-4,992396E-8	-4,991891E-8	-4,991659E-8	-4,992216E-8	-4,992004E-8	-4,991462E-8	-4,991566E-8	-4,991569E-8	-4,990838E-8	-4,990475E-8	-4,990212E-8	-4,989176E-8	-4,988213E-8	-4,987631E-8	-4,986380E-8	-4,985084E-8	-4,984087E-8	-4,982946E-8	-4,981879E-8	-4,981178E-8	-4,980718E-8	-4,980194E-8	-4,980125E-8	-4,980768E-8	-4,981293E-8	-4,981919E-8	-4,983910E-8	-4,985448E-8	-4,985968E-8	-4,987591E-8	-4,989283E-8	-4,989611E-8	-4,990112E-8	-4,990821E-8	-4,990885E-8	-4,990947E-8	-4,991634E-8	-4,991728E-8	-4,991649E-8	-4,991819E-8	-4,991960E-8	-4,991955E-8	-4,992190E-8	-4,992221E-8	-4,991917E-8	-4,992081E-8	-4,992246E-8	-4,992268E-8	-4,992187E-8	-4,992308E-8	-4,992135E-8	-4,992113E-8	-4,992442E-8	-4,992572E-8	-4,992116E-8	-4,992318E-8	-4,992543E-8	-4,992314E-8	-4,992391E-8	-4,992505E-8	-4,992207E-8	-4,992302E-8	-4,992612E-8	-4,992332E-8	-4,992204E-8	-4,992194E-8	-4,992081E-8	-4,991794E-8	-4,992151E-8	-4,992240E-8	-4,991560E-8	-4,991941E-8	-4,992435E-8	-4,991799E-8	-4,991820E-8	-4,992452E-8	-4,992031E-8	-4,991693E-8	-4,992500E-8	-4,992452E-8	-4,992074E-8	-4,992510E-8	-4,992721E-8
-4,992211E-8	-4,992570E-8	-4,992172E-8	-4,991927E-8	-4,992516E-8	-4,992432E-8	-4,991981E-8	-4,992529E-8	-4,992782E-8	-4,992246E-8	-4,992334E-8	-4,992933E-8	-4,992458E-8	-4,992301E-8	-4,992881E-8	-4,992532E-8	-4,992003E-8	-4,992553E-8	-4,992565E-8	-4,991938E-8	-4,992285E-8	-4,992704E-8	-4,992076E-8	-4,992064E-8	-4,992725E-8	-4,992363E-8	-4,991795E-8	-4,992442E-8	-4,992607E-8	-4,992154E-8	-4,992348E-8	-4,992635E-8	-4,992242E-8	-4,992257E-8	-4,992508E-8	-4,992439E-8	-4,992186E-8	-4,992396E-8	-4,992420E-8	-4,992339E-8	-4,992286E-8	-4,992334E-8	-4,992174E-8	-4,992098E-8	-4,992224E-8	-4,992241E-8	-4,992097E-8	-4,991979E-8	-4,991910E-8	-4,991936E-8	-4,991778E-8	-4,991622E-8	-4,991600E-8	-4,991321E-8	-4,990846E-8	-4,990364E-8	-4,989966E-8	-4,989013E-8	-4,987929E-8	-4,987155E-8	-4,986047E-8	-4,984849E-8	-4,983763E-8	-4,982648E-8	-4,981741E-8	-4,980970E-8	-4,980655E-8	-4,980170E-8	-4,979925E-8	-4,981001E-8	-4,981614E-8	-4,981990E-8	-4,984019E-8	-4,986208E-8	-4,986203E-8	-4,987719E-8	-4,989966E-8	-4,989769E-8	-4,989657E-8	-4,991043E-8	-4,991245E-8	-4,990735E-8	-4,991503E-8	-4,992082E-8	-4,991426E-8	-4,991470E-8	-4,992398E-8	-4,992052E-8	-4,991736E-8	-4,992381E-8	-4,992565E-8	-4,991854E-8	-4,992081E-8	-4,992786E-8	-4,992214E-8	-4,991865E-8	-4,992675E-8	-4,992433E-8	-4,992053E-8	-4,992498E-8	-4,992530E-8	-4,992036E-8	-4,992332E-8	-4,992562E-8	-4,992217E-8	-4,992100E-8	-4,992399E-8	-4,992287E-8	-4,992171E-8	-4,992301E-8	-4,992143E-8	-4,991916E-8	-4,991863E-8	-4,991907E-8	-4,991962E-8	-4,992002E-8	-4,991944E-8	-4,991922E-8	-4,992115E-8	-4,992079E-8	-4,992063E-8	-4,992125E-8	-4,992147E-8	-4,992228E-8	-4,992421E-8	-4,992456E-8	-4,992232E-8	-4,992323E-8
-4,992227E-8	-4,992232E-8	-4,992427E-8	-4,992198E-8	-4,992114E-8	-4,992347E-8	-4,992590E-8	-4,992567E-8	-4,992572E-8	-4,992751E-8	-4,992487E-8	-4,992328E-8	-4,992702E-8	-4,992600E-8	-4,992253E-8	-4,992410E-8	-4,992530E-8	-4,992248E-8	-4,992238E-8	-4,992626E-8	-4,992320E-8	-4,991954E-8	-4,992595E-8	-4,992685E-8	-4,991910E-8	-4,992392E-8	-4,992680E-8	-4,992184E-8	-4,992280E-8	-4,992796E-8	-4,992247E-8	-4,991958E-8	-4,992606E-8	-4,992532E-8	-4,992085E-8	-4,992372E-8	-4,992591E-8	-4,992082E-8	-4,992104E-8	-4,992711E-8	-4,992458E-8	-4,991912E-8	-4,992294E-8	-4,992439E-8	-4,992055E-8	-4,992257E-8	-4,992208E-8	-4,991929E-8	-4,992003E-8	-4,992177E-8	-4,992051E-8	-4,991618E-8	-4,991613E-8	-4,991525E-8	-4,991252E-8	-4,990812E-8	-4,990359E-8	-4,989523E-8	-4,988711E-8	-4,987908E-8	-4,986871E-8	-4,985770E-8	-4,984653E-8	-4,983501E-8	-4,982548E-8	-4,981591E-8	-4,980756E-8	-4,980348E-8	-4,979868E-8	-4,979932E-8	-4,981138E-8	-4,982348E-8	-4,982682E-8	-4,984335E-8	-4,986916E-8	-4,987315E-8	-4,988125E-8	-4,990167E-8	-4,990329E-8	-4,989738E-8	-4,990889E-8	-4,991754E-8	-4,991005E-8	-4,991319E-8	-4,992170E-8	-4,991531E-8	-4,991172E-8	-4,992294E-8	-4,992295E-8	-4,991360E-8	-4,991794E-8	-4,992573E-8	-4,991899E-8	-4,991964E-8	-4,992679E-8	-4,992101E-8	-4,991884E-8	-4,992721E-8	-4,992738E-8	-4,992107E-8	-4,992388E-8	-4,992777E-8	-4,992190E-8	-4,992330E-8	-4,992703E-8	-4,992136E-8	-4,991887E-8	-4,992494E-8	-4,992260E-8	-4,991743E-8	-4,992067E-8	-4,992166E-8	-4,991544E-8	-4,991896E-8	-4,992206E-8	-4,991661E-8	-4,991638E-8	-4,991982E-8	-4,991955E-8	-4,991789E-8	-4,992075E-8	-4,991990E-8	-4,991746E-8	-4,992306E-8	-4,992213E-8	-4,992046E-8	-4,992526E-8	-4,992387E-8
-4,992206E-8	-4,992426E-8	-4,992515E-8	-4,992322E-8	-4,992373E-8	-4,992709E-8	-4,992660E-8	-4,992808E-8	-4,993171E-8	-4,993012E-8	-4,992785E-8	-4,992892E-8	-4,992691E-8	-4,992510E-8	-4,992564E-8	-4,992412E-8	-4,992104E-8	-4,992395E-8	-4,992419E-8	-4,992064E-8	-4,992176E-8	-4,992359E-8	-4,992018E-8	-4,992144E-8	-4,992614E-8	-4,992207E-8	-4,991989E-8	-4,992547E-8	-4,992604E-8	-4,992227E-8	-4,992531E-8	-4,992619E-8	-4,992150E-8	-4,992343E-8	-4,992772E-8	-4,992472E-8	-4,992261E-8	-4,992600E-8	-4,992466E-8	-4,992152E-8	-4,992457E-8	-4,992432E-8	-4,992126E-8	-4,992270E-8	-4,992357E-8	-4,992062E-8	-4,992055E-8	-4,992173E-8	-4,991836E-8	-4,991951E-8	-4,992136E-8	-4,991763E-8	-4,991589E-8	-4,991568E-8	-4,991579E-8	-4,991109E-8	-4,990671E-8	-4,990206E-8	-4,989407E-8	-4,988502E-8	-4,987583E-8	-4,986572E-8	-4,985475E-8	-4,984304E-8	-4,983273E-8	-4,982003E-8	-4,981163E-8	-4,980580E-8	-4,980109E-8	-4,979904E-8	-4,980346E-8	-4,981246E-8	-4,982113E-8	-4,983448E-8	-4,984579E-8	-4,986036E-8	-4,987689E-8	-4,988607E-8	-4,989468E-8	-4,990348E-8	-4,990375E-8	-4,990618E-8	-4,991323E-8	-4,991631E-8	-4,991282E-8	-4,991573E-8	-4,991999E-8	-4,991822E-8	-4,991908E-8	-4,992350E-8	-4,992052E-8	-4,991891E-8	-4,992334E-8	-4,992369E-8	-4,992024E-8	-4,992288E-8	-4,992510E-8	-4,992238E-8	-4,992398E-8	-4,992601E-8	-4,992324E-8	-4,992167E-8	-4,992541E-8	-4,992297E-8	-4,991954E-8	-4,992434E-8	-4,992416E-8	-4,991913E-8	-4,992004E-8	-4,992375E-8	-4,991753E-8	-4,991623E-8	-4,992147E-8	-4,991819E-8	-4,991693E-8	-4,992130E-8	-4,992101E-8	-4,991481E-8	-4,991906E-8	-4,992298E-8	-4,991767E-8	-4,991617E-8	-4,992267E-8	-4,991972E-8	-4,991839E-8	-4,992557E-8	-4,992429E-8	-4,991989E-8
-4,992783E-8	-4,992304E-8	-4,991997E-8	-4,992698E-8	-4,992438E-8	-4,991941E-8	-4,992795E-8	-4,993286E-8	-4,992774E-8	-4,992941E-8	-4,993139E-8	-4,992694E-8	-4,992411E-8	-4,992835E-8	-4,992523E-8	-4,992048E-8	-4,992448E-8	-4,992707E-8	-4,992182E-8	-4,992253E-8	-4,992566E-8	-4,992208E-8	-4,992070E-8	-4,992546E-8	-4,992538E-8	-4,992119E-8	-4,992312E-8	-4,992630E-8	-4,992195E-8	-4,992288E-8	-4,992488E-8	-4,992204E-8	-4,992222E-8	-4,992302E-8	-4,992456E-8	-4,992384E-8	-4,992150E-8	-4,992383E-8	-4,992501E-8	-4,992347E-8	-4,992339E-8	-4,992481E-8	-4,992357E-8	-4,992027E-8	-4,992340E-8	-4,992517E-8	-4,991986E-8	-4,991859E-8	-4,992382E-8	-4,992149E-8	-4,991672E-8	-4,992041E-8	-4,991935E-8	-4,991351E-8	-4,991497E-8	-4,991783E-8	-4,990886E-8	-4,990149E-8	-4,989919E-8	-4,989445E-8	-4,988239E-8	-4,987392E-8	-4,986493E-8	-4,985097E-8	-4,983977E-8	-4,982902E-8	-4,981751E-8	-4,980799E-8	-4,980622E-8	-4,980415E-8	-4,979682E-8	-4,980960E-8	-4,982455E-8	-4,981817E-8	-4,983317E-8	-4,986579E-8	-4,986782E-8	-4,987164E-8	-4,989671E-8	-4,990093E-8	-4,989402E-8	-4,990660E-8	-4,991515E-8	-4,990835E-8	-4,990972E-8	-4,991842E-8	-4,991452E-8	-4,991392E-8	-4,992127E-8	-4,992098E-8	-4,991555E-8	-4,991948E-8	-4,992564E-8	-4,992279E-8	-4,992182E-8	-4,992354E-8	-4,992414E-8	-4,992349E-8	-4,992604E-8	-4,992551E-8	-4,992428E-8	-4,992386E-8	-4,992361E-8	-4,992344E-8	-4,992512E-8	-4,992136E-8	-4,992109E-8	-4,992363E-8	-4,992008E-8	-4,991730E-8	-4,992231E-8	-4,991924E-8	-4,991392E-8	-4,992152E-8	-4,992439E-8	-4,991519E-8	-4,991699E-8	-4,992379E-8	-4,991674E-8	-4,991187E-8	-4,992195E-8	-4,991957E-8	-4,991276E-8	-4,992079E-8	-4,992659E-8	-4,991835E-8	-4,991915E-8	-4,992966E-8
-4,991876E-8	-4,992958E-8	-4,992606E-8	-4,991959E-8	-4,992693E-8	-4,993000E-8	-4,992338E-8	-4,993008E-8	-4,993589E-8	-4,992751E-8	-4,992427E-8	-4,993128E-8	-4,992856E-8	-4,992020E-8	-4,992543E-8	-4,992737E-8	-4,991732E-8	-4,992047E-8	-4,992830E-8	-4,992110E-8	-4,991626E-8	-4,992583E-8	-4,992621E-8	-4,991734E-8	-4,992394E-8	-4,992928E-8	-4,991777E-8	-4,991934E-8	-4,993174E-8	-4,992405E-8	-4,991757E-8	-4,992624E-8	-4,992701E-8	-4,991923E-8	-4,992318E-8	-4,992952E-8	-4,992168E-8	-4,992003E-8	-4,992614E-8	-4,992604E-8	-4,991973E-8	-4,992248E-8	-4,992526E-8	-4,991939E-8	-4,992032E-8	-4,992459E-8	-4,992203E-8	-4,991707E-8	-4,992084E-8	-4,992329E-8	-4,991823E-8	-4,991821E-8	-4,992062E-8	-4,991721E-8	-4,991451E-8	-4,991562E-8	-4,991517E-8	-4,990703E-8	-4,990178E-8	-4,989851E-8	-4,989051E-8	-4,987914E-8	-4,986980E-8	-4,985888E-8	-4,984669E-8	-4,983537E-8	-4,982558E-8	-4,981586E-8	-4,980686E-8	-4,980540E-8	-4,980441E-8	-4,979756E-8	-4,980583E-8	-4,982495E-8	-4,982172E-8	-4,982848E-8	-4,986856E-8	-4,987801E-8	-4,986969E-8	-4,989409E-8	-4,990915E-8	-4,989620E-8	-4,990434E-8	-4,992016E-8	-4,991085E-8	-4,990542E-8	-4,992269E-8	-4,992375E-8	-4,991110E-8	-4,991781E-8	-4,992737E-8	-4,991818E-8	-4,991617E-8	-4,992852E-8	-4,992457E-8	-4,991459E-8	-4,992685E-8	-4,992968E-8	-4,991777E-8	-4,992219E-8	-4,992988E-8	-4,992190E-8	-4,991908E-8	-4,992857E-8	-4,992572E-8	-4,991755E-8	-4,992264E-8	-4,992582E-8	-4,991855E-8	-4,991869E-8	-4,992484E-8	-4,992072E-8	-4,991860E-8	-4,992560E-8	-4,992692E-8	-4,992121E-8	-4,991914E-8	-4,992171E-8	-4,991727E-8	-4,991545E-8	-4,991896E-8	-4,991837E-8	-4,991324E-8	-4,991626E-8	-4,992216E-8	-4,992101E-8	-4,991961E-8	-4,992298E-8
-4,992108E-8	-4,992553E-8	-4,992516E-8	-4,992148E-8	-4,992490E-8	-4,992618E-8	-4,992552E-8	-4,992620E-8	-4,993082E-8	-4,992956E-8	-4,992548E-8	-4,992572E-8	-4,992877E-8	-4,992462E-8	-4,992264E-8	-4,992619E-8	-4,992427E-8	-4,992063E-8	-4,992348E-8	-4,992721E-8	-4,992024E-8	-4,991990E-8	-4,992682E-8	-4,992408E-8	-4,991933E-8	-4,992409E-8	-4,992633E-8	-4,991889E-8	-4,992149E-8	-4,992922E-8	-4,992094E-8	-4,991615E-8	-4,992629E-8	-4,992677E-8	-4,991822E-8	-4,992368E-8	-4,992798E-8	-4,992015E-8	-4,992035E-8	-4,992876E-8	-4,992534E-8	-4,991908E-8	-4,992394E-8	-4,992661E-8	-4,991969E-8	-4,992163E-8	-4,992594E-8	-4,992047E-8	-4,991879E-8	-4,992511E-8	-4,992183E-8	-4,991589E-8	-4,992047E-8	-4,991987E-8	-4,991317E-8	-4,991502E-8	-4,991744E-8	-4,991044E-8	-4,990462E-8	-4,990363E-8	-4,989615E-8	-4,988465E-8	-4,987692E-8	-4,986790E-8	-4,985541E-8	-4,984346E-8	-4,983367E-8	-4,982386E-8	-4,981352E-8	-4,980741E-8	-4,980385E-8	-4,980283E-8	-4,980437E-8	-4,981224E-8	-4,981982E-8	-4,982848E-8	-4,984810E-8	-4,986514E-8	-4,987423E-8	-4,988477E-8	-4,989443E-8	-4,990206E-8	-4,990290E-8	-4,990734E-8	-4,991176E-8	-4,991092E-8	-4,991351E-8	-4,991950E-8	-4,991957E-8	-4,991632E-8	-4,991858E-8	-4,992509E-8	-4,992103E-8	-4,992075E-8	-4,992619E-8	-4,992610E-8	-4,992168E-8	-4,992530E-8	-4,992886E-8	-4,992384E-8	-4,992292E-8	-4,992752E-8	-4,992435E-8	-4,992025E-8	-4,992616E-8	-4,992531E-8	-4,991843E-8	-4,992263E-8	-4,992469E-8	-4,991890E-8	-4,992219E-8	-4,992869E-8	-4,992500E-8	-4,992354E-8	-4,993064E-8	-4,992721E-8	-4,991808E-8	-4,992019E-8	-4,992297E-8	-4,991661E-8	-4,991616E-8	-4,992177E-8	-4,991792E-8	-4,991268E-8	-4,992102E-8	-4,992569E-8	-4,991930E-8	-4,992068E-8
-4,992219E-8	-4,992376E-8	-4,992716E-8	-4,992564E-8	-4,992334E-8	-4,992529E-8	-4,992603E-8	-4,992616E-8	-4,992796E-8	-4,992661E-8	-4,992517E-8	-4,992473E-8	-4,992484E-8	-4,992354E-8	-4,992391E-8	-4,992442E-8	-4,992129E-8	-4,992246E-8	-4,992503E-8	-4,992260E-8	-4,992139E-8	-4,992219E-8	-4,992466E-8	-4,992197E-8	-4,992407E-8	-4,992406E-8	-4,992171E-8	-4,992299E-8	-4,992583E-8	-4,992310E-8	-4,992290E-8	-4,992441E-8	-4,992269E-8	-4,992130E-8	-4,992409E-8	-4,992502E-8	-4,992097E-8	-4,992229E-8	-4,992436E-8	-4,992354E-8	-4,992356E-8	-4,992410E-8	-4,992103E-8	-4,992156E-8	-4,992402E-8	-4,992334E-8	-4,991997E-8	-4,992224E-8	-4,992306E-8	-4,992039E-8	-4,992155E-8	-4,992050E-8	-4,991770E-8	-4,991720E-8	-4,991945E-8	-4,991768E-8	-4,991511E-8	-4,991344E-8	-4,991167E-8	-4,990495E-8	-4,989939E-8	-4,989338E-8	-4,988427E-8	-4,987402E-8	-4,986460E-8	-4,985436E-8	-4,984173E-8	-4,983108E-8	-4,982117E-8	-4,981080E-8	-4,980517E-8	-4,980275E-8	-4,979995E-8	-4,980265E-8	-4,981264E-8	-4,982080E-8	-4,983414E-8	-4,985445E-8	-4,986971E-8	-4,987737E-8	-4,989086E-8	-4,990073E-8	-4,990296E-8	-4,990723E-8	-4,991031E-8	-4,991085E-8	-4,991357E-8	-4,991836E-8	-4,991770E-8	-4,991659E-8	-4,992007E-8	-4,992024E-8	-4,991937E-8	-4,992422E-8	-4,992450E-8	-4,992033E-8	-4,992224E-8	-4,992653E-8	-4,992404E-8	-4,992334E-8	-4,992603E-8	-4,992415E-8	-4,992170E-8	-4,992445E-8	-4,992401E-8	-4,992155E-8	-4,992200E-8	-4,992511E-8	-4,992494E-8	-4,992566E-8	-4,993022E-8	-4,993115E-8	-4,993284E-8	-4,993631E-8	-4,993462E-8	-4,993080E-8	-4,992625E-8	-4,992230E-8	-4,991990E-8	-4,991955E-8	-4,992035E-8	-4,991796E-8	-4,991664E-8	-4,991900E-8	-4,991957E-8	-4,991850E-8	-4,992179E-8	-4,992342E-8
-4,992241E-8	-4,992420E-8	-4,992303E-8	-4,992359E-8	-4,992517E-8	-4,992411E-8	-4,992419E-8	-4,992701E-8	-4,992696E-8	-4,992499E-8	-4,992587E-8	-4,992711E-8	-4,992518E-8	-4,992515E-8	-4,992614E-8	-4,992312E-8	-4,992246E-8	-4,992368E-8	-4,992379E-8	-4,992309E-8	-4,992180E-8	-4,992105E-8	-4,992142E-8	-4,992200E-8	-4,992228E-8	-4,992146E-8	-4,992145E-8	-4,992211E-8	-4,992181E-8	-4,992336E-8	-4,992413E-8	-4,992152E-8	-4,992160E-8	-4,992294E-8	-4,992210E-8	-4,992342E-8	-4,992543E-8	-4,992275E-8	-4,992328E-8	-4,992547E-8	-4,992250E-8	-4,992359E-8	-4,992433E-8	-4,992245E-8	-4,992254E-8	-4,992271E-8	-4,992338E-8	-4,992076E-8	-4,991966E-8	-4,992224E-8	-4,992200E-8	-4,991914E-8	-4,991914E-8	-4,991860E-8	-4,991568E-8	-4,991604E-8	-4,991850E-8	-4,991469E-8	-4,990994E-8	-4,991087E-8	-4,990528E-8	-4,989683E-8	-4,989038E-8	-4,988293E-8	-4,986983E-8	-4,986029E-8	-4,985142E-8	-4,983914E-8	-4,982697E-8	-4,981668E-8	-4,980964E-8	-4,980181E-8	-4,980018E-8	-4,980555E-8	-4,980444E-8	-4,981181E-8	-4,983007E-8	-4,984033E-8	-4,984927E-8	-4,987023E-8	-4,988500E-8	-4,988651E-8	-4,989808E-8	-4,990801E-8	-4,990545E-8	-4,990845E-8	-4,991542E-8	-4,991589E-8	-4,991508E-8	-4,992087E-8	-4,992218E-8	-4,991863E-8	-4,992273E-8	-4,992510E-8	-4,992157E-8	-4,992222E-8	-4,992632E-8	-4,992318E-8	-4,992312E-8	-4,992831E-8	-4,992440E-8	-4,992106E-8	-4,992399E-8	-4,992396E-8	-4,992031E-8	-4,992168E-8	-4,992454E-8	-4,992232E-8	-4,992692E-8	-4,993493E-8	-4,993340E-8	-4,993606E-8	-4,994363E-8	-4,994401E-8	-4,994011E-8	-4,993777E-8	-4,993001E-8	-4,992527E-8	-4,992614E-8	-4,992598E-8	-4,992208E-8	-4,992067E-8	-4,992323E-8	-4,991835E-8	-4,991600E-8	-4,992033E-8	-4,991962E-8	-4,991677E-8
-4,991922E-8	-4,992689E-8	-4,992750E-8	-4,992089E-8	-4,992457E-8	-4,992771E-8	-4,992212E-8	-4,992358E-8	-4,992978E-8	-4,992556E-8	-4,992038E-8	-4,992502E-8	-4,992757E-8	-4,992200E-8	-4,992244E-8	-4,992577E-8	-4,992257E-8	-4,991924E-8	-4,992616E-8	-4,992499E-8	-4,991914E-8	-4,992275E-8	-4,992349E-8	-4,992057E-8	-4,992226E-8	-4,992636E-8	-4,992118E-8	-4,991990E-8	-4,992668E-8	-4,992559E-8	-4,992004E-8	-4,992427E-8	-4,992472E-8	-4,992081E-8	-4,992208E-8	-4,992592E-8	-4,992156E-8	-4,991977E-8	-4,992402E-8	-4,992453E-8	-4,992198E-8	-4,992313E-8	-4,992453E-8	-4,992164E-8	-4,992080E-8	-4,992450E-8	-4,992505E-8	-4,992014E-8	-4,992092E-8	-4,992402E-8	-4,992219E-8	-4,992149E-8	-4,992142E-8	-4,991876E-8	-4,991783E-8	-4,991774E-8	-4,991824E-8	-4,991677E-8	-4,991377E-8	-4,990993E-8	-4,990855E-8	-4,990436E-8	-4,989622E-8	-4,988709E-8	-4,988034E-8	-4,987026E-8	-4,985784E-8	-4,984522E-8	-4,983583E-8	-4,982405E-8	-4,981368E-8	-4,980767E-8	-4,980223E-8	-4,980246E-8	-4,980487E-8	-4,980904E-8	-4,982070E-8	-4,983524E-8	-4,984402E-8	-4,985681E-8	-4,987439E-8	-4,988640E-8	-4,989159E-8	-4,990158E-8	-4,990589E-8	-4,990411E-8	-4,990887E-8	-4,991683E-8	-4,991714E-8	-4,991380E-8	-4,991841E-8	-4,992165E-8	-4,991842E-8	-4,992047E-8	-4,992541E-8	-4,992235E-8	-4,992031E-8	-4,992731E-8	-4,992681E-8	-4,992133E-8	-4,992462E-8	-4,992599E-8	-4,992123E-8	-4,992192E-8	-4,992629E-8	-4,992287E-8	-4,992049E-8	-4,992955E-8	-4,993316E-8	-4,993277E-8	-4,994159E-8	-4,994736E-8	-4,994445E-8	-4,994747E-8	-4,994927E-8	-4,994060E-8	-4,993244E-8	-4,993156E-8	-4,993118E-8	-4,992732E-8	-4,992895E-8	-4,992896E-8	-4,992250E-8	-4,991808E-8	-4,991994E-8	-4,991853E-8	-4,991514E-8	-4,992001E-8
-4,992245E-8	-4,992055E-8	-4,992564E-8	-4,992707E-8	-4,992213E-8	-4,992458E-8	-4,992892E-8	-4,992388E-8	-4,992389E-8	-4,992970E-8	-4,992469E-8	-4,992129E-8	-4,992624E-8	-4,992573E-8	-4,992068E-8	-4,992328E-8	-4,992438E-8	-4,991945E-8	-4,992128E-8	-4,992533E-8	-4,992017E-8	-4,991717E-8	-4,992413E-8	-4,992530E-8	-4,991977E-8	-4,992189E-8	-4,992516E-8	-4,992161E-8	-4,992073E-8	-4,992695E-8	-4,992587E-8	-4,992037E-8	-4,992429E-8	-4,992670E-8	-4,992183E-8	-4,992363E-8	-4,992599E-8	-4,992164E-8	-4,992119E-8	-4,992624E-8	-4,992410E-8	-4,992116E-8	-4,992371E-8	-4,992325E-8	-4,992048E-8	-4,992253E-8	-4,992444E-8	-4,992065E-8	-4,992028E-8	-4,992327E-8	-4,992086E-8	-4,991953E-8	-4,992227E-8	-4,992007E-8	-4,991696E-8	-4,991983E-8	-4,992060E-8	-4,991724E-8	-4,991466E-8	-4,991427E-8	-4,991167E-8	-4,990695E-8	-4,990149E-8	-4,989483E-8	-4,988547E-8	-4,987518E-8	-4,986532E-8	-4,985287E-8	-4,984307E-8	-4,983182E-8	-4,982165E-8	-4,981267E-8	-4,980705E-8	-4,980444E-8	-4,980081E-8	-4,980355E-8	-4,980954E-8	-4,982004E-8	-4,983428E-8	-4,984546E-8	-4,986302E-8	-4,988002E-8	-4,988725E-8	-4,989734E-8	-4,990394E-8	-4,990458E-8	-4,990874E-8	-4,991547E-8	-4,991625E-8	-4,991519E-8	-4,991925E-8	-4,992173E-8	-4,992111E-8	-4,992223E-8	-4,992502E-8	-4,992281E-8	-4,992022E-8	-4,992447E-8	-4,992513E-8	-4,992178E-8	-4,992373E-8	-4,992391E-8	-4,992001E-8	-4,992151E-8	-4,992514E-8	-4,992258E-8	-4,992137E-8	-4,993002E-8	-4,993708E-8	-4,993834E-8	-4,994661E-8	-4,995522E-8	-4,995061E-8	-4,995093E-8	-4,995212E-8	-4,994526E-8	-4,993712E-8	-4,993753E-8	-4,993804E-8	-4,993510E-8	-4,993453E-8	-4,993315E-8	-4,992594E-8	-4,992039E-8	-4,991829E-8	-4,991763E-8	-4,991548E-8	-4,991708E-8
-4,991779E-8	-4,992171E-8	-4,992727E-8	-4,992277E-8	-4,992117E-8	-4,992803E-8	-4,992512E-8	-4,992102E-8	-4,992572E-8	-4,992818E-8	-4,992115E-8	-4,992046E-8	-4,992833E-8	-4,992518E-8	-4,991981E-8	-4,992451E-8	-4,992504E-8	-4,991892E-8	-4,992222E-8	-4,992725E-8	-4,992085E-8	-4,991790E-8	-4,992373E-8	-4,992394E-8	-4,992112E-8	-4,992148E-8	-4,992346E-8	-4,992204E-8	-4,992092E-8	-4,992356E-8	-4,992484E-8	-4,992068E-8	-4,992064E-8	-4,992508E-8	-4,992437E-8	-4,992145E-8	-4,992214E-8	-4,992332E-8	-4,992317E-8	-4,992164E-8	-4,992434E-8	-4,992394E-8	-4,992017E-8	-4,992224E-8	-4,992505E-8	-4,992292E-8	-4,992149E-8	-4,992573E-8	-4,992446E-8	-4,991909E-8	-4,992293E-8	-4,992493E-8	-4,991837E-8	-4,991853E-8	-4,992242E-8	-4,991867E-8	-4,991600E-8	-4,991957E-8	-4,991813E-8	-4,991027E-8	-4,991369E-8	-4,991391E-8	-4,990460E-8	-4,989786E-8	-4,989273E-8	-4,988292E-8	-4,987201E-8	-4,986367E-8	-4,985206E-8	-4,984009E-8	-4,982922E-8	-4,982073E-8	-4,981116E-8	-4,980460E-8	-4,980480E-8	-4,980181E-8	-4,980160E-8	-4,981684E-8	-4,983208E-8	-4,983278E-8	-4,984916E-8	-4,987507E-8	-4,988085E-8	-4,988653E-8	-4,990095E-8	-4,990412E-8	-4,990111E-8	-4,991125E-8	-4,991582E-8	-4,991275E-8	-4,991534E-8	-4,992142E-8	-4,991958E-8	-4,992071E-8	-4,992358E-8	-4,992158E-8	-4,991930E-8	-4,992264E-8	-4,992309E-8	-4,992133E-8	-4,992186E-8	-4,992278E-8	-4,992241E-8	-4,992344E-8	-4,992289E-8	-4,992716E-8	-4,992778E-8	-4,993063E-8	-4,993948E-8	-4,994619E-8	-4,994847E-8	-4,995142E-8	-4,995614E-8	-4,995566E-8	-4,994988E-8	-4,994642E-8	-4,994431E-8	-4,994068E-8	-4,993828E-8	-4,994254E-8	-4,994283E-8	-4,993527E-8	-4,992907E-8	-4,992332E-8	-4,991797E-8	-4,991629E-8	-4,991985E-8	-4,991961E-8
-4,992361E-8	-4,992821E-8	-4,992006E-8	-4,992195E-8	-4,993004E-8	-4,992512E-8	-4,992132E-8	-4,992906E-8	-4,992856E-8	-4,992229E-8	-4,992429E-8	-4,992710E-8	-4,992292E-8	-4,992109E-8	-4,992656E-8	-4,992364E-8	-4,991800E-8	-4,992170E-8	-4,992431E-8	-4,992129E-8	-4,991933E-8	-4,992268E-8	-4,992115E-8	-4,991941E-8	-4,992344E-8	-4,992638E-8	-4,992081E-8	-4,991999E-8	-4,992469E-8	-4,992590E-8	-4,992181E-8	-4,992493E-8	-4,992570E-8	-4,992190E-8	-4,992287E-8	-4,992676E-8	-4,992305E-8	-4,992010E-8	-4,992449E-8	-4,992459E-8	-4,992009E-8	-4,992216E-8	-4,992517E-8	-4,992071E-8	-4,992057E-8	-4,992341E-8	-4,992324E-8	-4,991964E-8	-4,992114E-8	-4,992410E-8	-4,991920E-8	-4,992039E-8	-4,992506E-8	-4,991995E-8	-4,991627E-8	-4,992258E-8	-4,992275E-8	-4,991536E-8	-4,991620E-8	-4,992031E-8	-4,991471E-8	-4,990995E-8	-4,991044E-8	-4,990416E-8	-4,989410E-8	-4,988847E-8	-4,988251E-8	-4,986942E-8	-4,985868E-8	-4,984933E-8	-4,983877E-8	-4,982552E-8	-4,981700E-8	-4,981110E-8	-4,980096E-8	-4,979735E-8	-4,980557E-8	-4,980770E-8	-4,981099E-8	-4,982980E-8	-4,984764E-8	-4,985321E-8	-4,987089E-8	-4,989127E-8	-4,989485E-8	-4,989501E-8	-4,990446E-8	-4,991184E-8	-4,991008E-8	-4,991214E-8	-4,991843E-8	-4,991682E-8	-4,991670E-8	-4,992024E-8	-4,992247E-8	-4,991804E-8	-4,991938E-8	-4,992476E-8	-4,992195E-8	-4,991934E-8	-4,992546E-8	-4,992463E-8	-4,991813E-8	-4,992340E-8	-4,993154E-8	-4,992597E-8	-4,992777E-8	-4,994060E-8	-4,994120E-8	-4,993952E-8	-4,995644E-8	-4,996180E-8	-4,995239E-8	-4,995396E-8	-4,995873E-8	-4,994792E-8	-4,994198E-8	-4,994919E-8	-4,994906E-8	-4,994103E-8	-4,994445E-8	-4,994169E-8	-4,992950E-8	-4,992161E-8	-4,992317E-8	-4,991984E-8	-4,991458E-8	-4,992140E-8
-4,991931E-8	-4,992166E-8	-4,992892E-8	-4,992534E-8	-4,992127E-8	-4,992586E-8	-4,992841E-8	-4,992439E-8	-4,992654E-8	-4,992980E-8	-4,992345E-8	-4,992304E-8	-4,992818E-8	-4,992465E-8	-4,992108E-8	-4,992467E-8	-4,992404E-8	-4,992027E-8	-4,992284E-8	-4,992619E-8	-4,992231E-8	-4,991795E-8	-4,992338E-8	-4,992416E-8	-4,991965E-8	-4,992201E-8	-4,992513E-8	-4,992058E-8	-4,992098E-8	-4,992604E-8	-4,992561E-8	-4,991930E-8	-4,992344E-8	-4,992589E-8	-4,992141E-8	-4,992297E-8	-4,992728E-8	-4,992182E-8	-4,992039E-8	-4,992658E-8	-4,992529E-8	-4,992022E-8	-4,992310E-8	-4,992464E-8	-4,992211E-8	-4,992118E-8	-4,992421E-8	-4,992423E-8	-4,992069E-8	-4,992227E-8	-4,992512E-8	-4,992153E-8	-4,991938E-8	-4,992095E-8	-4,991984E-8	-4,991911E-8	-4,992027E-8	-4,992055E-8	-4,991671E-8	-4,991594E-8	-4,991689E-8	-4,991558E-8	-4,990984E-8	-4,990801E-8	-4,990550E-8	-4,989483E-8	-4,988639E-8	-4,987917E-8	-4,986845E-8	-4,985649E-8	-4,984581E-8	-4,983445E-8	-4,982363E-8	-4,981242E-8	-4,980668E-8	-4,980068E-8	-4,979799E-8	-4,980768E-8	-4,981666E-8	-4,981336E-8	-4,982909E-8	-4,985429E-8	-4,986041E-8	-4,986951E-8	-4,988992E-8	-4,989690E-8	-4,989453E-8	-4,990584E-8	-4,991509E-8	-4,991015E-8	-4,991085E-8	-4,992027E-8	-4,991858E-8	-4,991571E-8	-4,992103E-8	-4,992348E-8	-4,991803E-8	-4,992186E-8	-4,992802E-8	-4,992348E-8	-4,992049E-8	-4,992780E-8	-4,992972E-8	-4,992501E-8	-4,993240E-8	-4,993796E-8	-4,993163E-8	-4,993379E-8	-4,994669E-8	-4,994996E-8	-4,994705E-8	-4,995979E-8	-4,996250E-8	-4,995364E-8	-4,995200E-8	-4,995218E-8	-4,994782E-8	-4,994568E-8	-4,995222E-8	-4,995193E-8	-4,994517E-8	-4,994153E-8	-4,993593E-8	-4,992653E-8	-4,992358E-8	-4,992515E-8	-4,992315E-8	-4,992150E-8
-4,992711E-8	-4,992300E-8	-4,992127E-8	-4,992900E-8	-4,992695E-8	-4,992202E-8	-4,992996E-8	-4,993152E-8	-4,992412E-8	-4,992630E-8	-4,992995E-8	-4,992182E-8	-4,992118E-8	-4,992813E-8	-4,992495E-8	-4,991854E-8	-4,992361E-8	-4,992569E-8	-4,991781E-8	-4,992100E-8	-4,992560E-8	-4,991997E-8	-4,991909E-8	-4,992512E-8	-4,992430E-8	-4,991998E-8	-4,992300E-8	-4,992595E-8	-4,992022E-8	-4,992226E-8	-4,992809E-8	-4,992308E-8	-4,992000E-8	-4,992718E-8	-4,992481E-8	-4,992057E-8	-4,992317E-8	-4,992497E-8	-4,992162E-8	-4,992178E-8	-4,992638E-8	-4,992274E-8	-4,991996E-8	-4,992284E-8	-4,992410E-8	-4,992273E-8	-4,992184E-8	-4,992230E-8	-4,992171E-8	-4,992273E-8	-4,992379E-8	-4,992345E-8	-4,992065E-8	-4,992118E-8	-4,992292E-8	-4,992169E-8	-4,991843E-8	-4,992013E-8	-4,992036E-8	-4,991674E-8	-4,991714E-8	-4,991762E-8	-4,991488E-8	-4,990915E-8	-4,990675E-8	-4,990117E-8	-4,989311E-8	-4,988418E-8	-4,987546E-8	-4,986505E-8	-4,985344E-8	-4,984150E-8	-4,983072E-8	-4,981915E-8	-4,981117E-8	-4,980616E-8	-4,980180E-8	-4,980043E-8	-4,980744E-8	-4,981733E-8	-4,981835E-8	-4,983429E-8	-4,985557E-8	-4,986518E-8	-4,987587E-8	-4,989178E-8	-4,989692E-8	-4,989820E-8	-4,990978E-8	-4,991333E-8	-4,990924E-8	-4,991357E-8	-4,991954E-8	-4,991702E-8	-4,991773E-8	-4,992323E-8	-4,992202E-8	-4,992049E-8	-4,992569E-8	-4,992878E-8	-4,992420E-8	-4,992578E-8	-4,993340E-8	-4,993510E-8	-4,993226E-8	-4,993998E-8	-4,994192E-8	-4,993811E-8	-4,994402E-8	-4,995419E-8	-4,995524E-8	-4,995630E-8	-4,995999E-8	-4,995742E-8	-4,995006E-8	-4,994913E-8	-4,995159E-8	-4,995088E-8	-4,994996E-8	-4,995217E-8	-4,995163E-8	-4,994280E-8	-4,993610E-8	-4,993333E-8	-4,992796E-8	-4,992339E-8	-4,992866E-8	-4,992782E-8
-4,992431E-8	-4,992525E-8	-4,992206E-8	-4,992562E-8	-4,993000E-8	-4,992593E-8	-4,992526E-8	-4,993444E-8	-4,993264E-8	-4,992421E-8	-4,992646E-8	-4,992933E-8	-4,992328E-8	-4,992219E-8	-4,992892E-8	-4,992560E-8	-4,991768E-8	-4,992426E-8	-4,992729E-8	-4,991875E-8	-4,992057E-8	-4,992729E-8	-4,992027E-8	-4,991745E-8	-4,992682E-8	-4,992546E-8	-4,991542E-8	-4,992096E-8	-4,992793E-8	-4,992144E-8	-4,991951E-8	-4,992822E-8	-4,992295E-8	-4,991922E-8	-4,992497E-8	-4,992671E-8	-4,991933E-8	-4,992244E-8	-4,992631E-8	-4,992146E-8	-4,992163E-8	-4,992719E-8	-4,992181E-8	-4,991904E-8	-4,992443E-8	-4,992700E-8	-4,992175E-8	-4,991984E-8	-4,992413E-8	-4,992301E-8	-4,992151E-8	-4,992373E-8	-4,992494E-8	-4,991952E-8	-4,991934E-8	-4,992395E-8	-4,992303E-8	-4,991770E-8	-4,991826E-8	-4,992112E-8	-4,991620E-8	-4,991529E-8	-4,991817E-8	-4,991254E-8	-4,990519E-8	-4,990476E-8	-4,990138E-8	-4,989070E-8	-4,988147E-8	-4,987271E-8	-4,986148E-8	-4,984892E-8	-4,983839E-8	-4,982828E-8	-4,981803E-8	-4,981037E-8	-4,980789E-8	-4,980270E-8	-4,979939E-8	-4,981074E-8	-4,981792E-8	-4,981706E-8	-4,984077E-8	-4,986516E-8	-4,986414E-8	-4,987609E-8	-4,990135E-8	-4,989856E-8	-4,989659E-8	-4,991313E-8	-4,991541E-8	-4,990723E-8	-4,991341E-8	-4,992535E-8	-4,991885E-8	-4,991745E-8	-4,993026E-8	-4,992988E-8	-4,992182E-8	-4,993055E-8	-4,993682E-8	-4,992651E-8	-4,992937E-8	-4,994204E-8	-4,993781E-8	-4,993403E-8	-4,994391E-8	-4,994477E-8	-4,993891E-8	-4,995211E-8	-4,996404E-8	-4,995577E-8	-4,995296E-8	-4,995650E-8	-4,994958E-8	-4,994450E-8	-4,995012E-8	-4,995440E-8	-4,995077E-8	-4,995256E-8	-4,995309E-8	-4,994646E-8	-4,993749E-8	-4,993507E-8	-4,993198E-8	-4,992786E-8	-4,992551E-8	-4,993077E-8
-4,992371E-8	-4,992715E-8	-4,992268E-8	-4,992454E-8	-4,993007E-8	-4,992807E-8	-4,992643E-8	-4,993015E-8	-4,993284E-8	-4,992814E-8	-4,992379E-8	-4,992548E-8	-4,992562E-8	-4,992200E-8	-4,992268E-8	-4,992547E-8	-4,992265E-8	-4,992040E-8	-4,992429E-8	-4,992603E-8	-4,991951E-8	-4,991951E-8	-4,992509E-8	-4,992248E-8	-4,991878E-8	-4,992540E-8	-4,992662E-8	-4,991838E-8	-4,992102E-8	-4,993077E-8	-4,992276E-8	-4,991701E-8	-4,992665E-8	-4,992516E-8	-4,991766E-8	-4,992464E-8	-4,992834E-8	-4,991735E-8	-4,991956E-8	-4,992908E-8	-4,992209E-8	-4,991755E-8	-4,992681E-8	-4,992562E-8	-4,991744E-8	-4,992406E-8	-4,992841E-8	-4,991927E-8	-4,992018E-8	-4,992880E-8	-4,992283E-8	-4,991757E-8	-4,992682E-8	-4,992422E-8	-4,991529E-8	-4,992080E-8	-4,992600E-8	-4,991817E-8	-4,991670E-8	-4,992338E-8	-4,991866E-8	-4,991229E-8	-4,991811E-8	-4,991799E-8	-4,990766E-8	-4,990581E-8	-4,990553E-8	-4,989649E-8	-4,988583E-8	-4,988054E-8	-4,986979E-8	-4,985701E-8	-4,984738E-8	-4,983679E-8	-4,982503E-8	-4,981636E-8	-4,980995E-8	-4,980289E-8	-4,980020E-8	-4,980423E-8	-4,980978E-8	-4,981421E-8	-4,982995E-8	-4,984868E-8	-4,985970E-8	-4,986878E-8	-4,988356E-8	-4,989727E-8	-4,990031E-8	-4,990216E-8	-4,990885E-8	-4,991283E-8	-4,991258E-8	-4,991690E-8	-4,992421E-8	-4,992468E-8	-4,992492E-8	-4,993346E-8	-4,993555E-8	-4,993161E-8	-4,993577E-8	-4,994196E-8	-4,993700E-8	-4,993634E-8	-4,994433E-8	-4,994228E-8	-4,993610E-8	-4,994360E-8	-4,995168E-8	-4,994633E-8	-4,995241E-8	-4,996172E-8	-4,995136E-8	-4,994315E-8	-4,994845E-8	-4,994415E-8	-4,993707E-8	-4,994865E-8	-4,995549E-8	-4,994842E-8	-4,994740E-8	-4,994894E-8	-4,993842E-8	-4,993120E-8	-4,993489E-8	-4,993162E-8	-4,992395E-8	-4,993191E-8
-4,991758E-8	-4,992181E-8	-4,993244E-8	-4,992524E-8	-4,992187E-8	-4,993224E-8	-4,993240E-8	-4,992308E-8	-4,993079E-8	-4,993397E-8	-4,992211E-8	-4,992114E-8	-4,992773E-8	-4,992414E-8	-4,991974E-8	-4,992634E-8	-4,992560E-8	-4,991813E-8	-4,992314E-8	-4,992742E-8	-4,991837E-8	-4,991817E-8	-4,992595E-8	-4,992250E-8	-4,991820E-8	-4,992523E-8	-4,992408E-8	-4,991787E-8	-4,992124E-8	-4,992756E-8	-4,992431E-8	-4,992079E-8	-4,992409E-8	-4,992570E-8	-4,992260E-8	-4,992235E-8	-4,992448E-8	-4,992365E-8	-4,992027E-8	-4,992429E-8	-4,992589E-8	-4,992176E-8	-4,991945E-8	-4,992519E-8	-4,992381E-8	-4,991877E-8	-4,992207E-8	-4,992694E-8	-4,992088E-8	-4,991924E-8	-4,992484E-8	-4,992359E-8	-4,991821E-8	-4,992242E-8	-4,992577E-8	-4,991844E-8	-4,991946E-8	-4,992632E-8	-4,991995E-8	-4,991537E-8	-4,992192E-8	-4,992132E-8	-4,991399E-8	-4,991513E-8	-4,991708E-8	-4,990772E-8	-4,990458E-8	-4,990457E-8	-4,989468E-8	-4,988262E-8	-4,987768E-8	-4,986802E-8	-4,985514E-8	-4,984524E-8	-4,983539E-8	-4,982308E-8	-4,981282E-8	-4,981032E-8	-4,980238E-8	-4,979566E-8	-4,980594E-8	-4,982053E-8	-4,981499E-8	-4,983040E-8	-4,986458E-8	-4,986394E-8	-4,986562E-8	-4,989595E-8	-4,990406E-8	-4,989454E-8	-4,990489E-8	-4,991779E-8	-4,991274E-8	-4,991438E-8	-4,992781E-8	-4,992787E-8	-4,992319E-8	-4,993365E-8	-4,993924E-8	-4,993374E-8	-4,993730E-8	-4,994162E-8	-4,993933E-8	-4,993800E-8	-4,993877E-8	-4,993901E-8	-4,993666E-8	-4,994037E-8	-4,994759E-8	-4,995237E-8	-4,995131E-8	-4,995137E-8	-4,994640E-8	-4,993993E-8	-4,993531E-8	-4,993950E-8	-4,994011E-8	-4,993854E-8	-4,994540E-8	-4,994965E-8	-4,994401E-8	-4,993876E-8	-4,993707E-8	-4,993358E-8	-4,992656E-8	-4,992922E-8	-4,993209E-8	-4,992494E-8
-4,992776E-8	-4,992389E-8	-4,991930E-8	-4,992862E-8	-4,992932E-8	-4,992156E-8	-4,992580E-8	-4,993255E-8	-4,992564E-8	-4,992383E-8	-4,992871E-8	-4,992540E-8	-4,991967E-8	-4,992590E-8	-4,992820E-8	-4,991978E-8	-4,992203E-8	-4,992776E-8	-4,992195E-8	-4,991999E-8	-4,992647E-8	-4,992382E-8	-4,991655E-8	-4,992383E-8	-4,992532E-8	-4,991927E-8	-4,992136E-8	-4,992608E-8	-4,992021E-8	-4,992021E-8	-4,992708E-8	-4,992340E-8	-4,991752E-8	-4,992467E-8	-4,992630E-8	-4,992010E-8	-4,992303E-8	-4,992590E-8	-4,991976E-8	-4,992197E-8	-4,992706E-8	-4,992350E-8	-4,991954E-8	-4,992235E-8	-4,992432E-8	-4,992236E-8	-4,992389E-8	-4,992416E-8	-4,992230E-8	-4,992215E-8	-4,992338E-8	-4,992298E-8	-4,992157E-8	-4,992190E-8	-4,992078E-8	-4,992220E-8	-4,992248E-8	-4,992064E-8	-4,991908E-8	-4,992072E-8	-4,991866E-8	-4,991717E-8	-4,992077E-8	-4,991781E-8	-4,991181E-8	-4,991245E-8	-4,991102E-8	-4,990472E-8	-4,990028E-8	-4,989353E-8	-4,988214E-8	-4,987258E-8	-4,986445E-8	-4,985316E-8	-4,984079E-8	-4,982957E-8	-4,981899E-8	-4,980933E-8	-4,980478E-8	-4,980375E-8	-4,980066E-8	-4,980615E-8	-4,982216E-8	-4,982696E-8	-4,983375E-8	-4,985679E-8	-4,987129E-8	-4,987423E-8	-4,989251E-8	-4,990501E-8	-4,990128E-8	-4,990529E-8	-4,992005E-8	-4,992046E-8	-4,991976E-8	-4,992949E-8	-4,993262E-8	-4,993003E-8	-4,993764E-8	-4,994282E-8	-4,993861E-8	-4,993709E-8	-4,994023E-8	-4,993738E-8	-4,993472E-8	-4,993686E-8	-4,993466E-8	-4,993701E-8	-4,994443E-8	-4,994874E-8	-4,994679E-8	-4,994473E-8	-4,993791E-8	-4,993133E-8	-4,993059E-8	-4,992985E-8	-4,993007E-8	-4,993408E-8	-4,993863E-8	-4,993701E-8	-4,993609E-8	-4,993593E-8	-4,992950E-8	-4,992647E-8	-4,992982E-8	-4,992793E-8	-4,992499E-8	-4,992920E-8
-4,992246E-8	-4,992331E-8	-4,992798E-8	-4,992549E-8	-4,992357E-8	-4,992844E-8	-4,992658E-8	-4,992226E-8	-4,992713E-8	-4,992694E-8	-4,992075E-8	-4,992096E-8	-4,992608E-8	-4,992105E-8	-4,992041E-8	-4,992667E-8	-4,992181E-8	-4,991726E-8	-4,992440E-8	-4,992477E-8	-4,991939E-8	-4,992151E-8	-4,992636E-8	-4,992029E-8	-4,991976E-8	-4,992649E-8	-4,992464E-8	-4,991949E-8	-4,992443E-8	-4,992718E-8	-4,992149E-8	-4,992366E-8	-4,992659E-8	-4,992251E-8	-4,992098E-8	-4,992618E-8	-4,992317E-8	-4,992068E-8	-4,992272E-8	-4,992376E-8	-4,992109E-8	-4,992107E-8	-4,992324E-8	-4,992049E-8	-4,992151E-8	-4,992337E-8	-4,992296E-8	-4,992199E-8	-4,992275E-8	-4,992184E-8	-4,992230E-8	-4,992411E-8	-4,992326E-8	-4,992074E-8	-4,992281E-8	-4,992330E-8	-4,992151E-8	-4,992229E-8	-4,992166E-8	-4,991916E-8	-4,992133E-8	-4,992093E-8	-4,991767E-8	-4,991699E-8	-4,991726E-8	-4,991329E-8	-4,991087E-8	-4,991074E-8	-4,990341E-8	-4,989717E-8	-4,989138E-8	-4,988273E-8	-4,987061E-8	-4,986197E-8	-4,984967E-8	-4,983703E-8	-4,982659E-8	-4,981864E-8	-4,980928E-8	-4,980313E-8	-4,980629E-8	-4,980657E-8	-4,980553E-8	-4,982131E-8	-4,983703E-8	-4,983892E-8	-4,985174E-8	-4,987819E-8	-4,988687E-8	-4,988987E-8	-4,990389E-8	-4,990841E-8	-4,990590E-8	-4,991400E-8	-4,992393E-8	-4,992364E-8	-4,992417E-8	-4,993123E-8	-4,993382E-8	-4,993190E-8	-4,993671E-8	-4,993651E-8	-4,993224E-8	-4,993265E-8	-4,993363E-8	-4,993118E-8	-4,993097E-8	-4,993558E-8	-4,993736E-8	-4,994014E-8	-4,994073E-8	-4,993593E-8	-4,993080E-8	-4,992628E-8	-4,992318E-8	-4,992256E-8	-4,992474E-8	-4,992485E-8	-4,992722E-8	-4,993034E-8	-4,992897E-8	-4,992678E-8	-4,992610E-8	-4,992321E-8	-4,992158E-8	-4,992393E-8	-4,992422E-8	-4,992073E-8
-4,992322E-8	-4,992237E-8	-4,992546E-8	-4,992646E-8	-4,992349E-8	-4,992128E-8	-4,992648E-8	-4,992490E-8	-4,992256E-8	-4,992466E-8	-4,992673E-8	-4,992210E-8	-4,992160E-8	-4,992706E-8	-4,992418E-8	-4,992039E-8	-4,992495E-8	-4,992602E-8	-4,992039E-8	-4,992344E-8	-4,992704E-8	-4,991979E-8	-4,991920E-8	-4,992662E-8	-4,992332E-8	-4,992016E-8	-4,992315E-8	-4,992396E-8	-4,991950E-8	-4,992183E-8	-4,992706E-8	-4,992190E-8	-4,991929E-8	-4,992582E-8	-4,992532E-8	-4,992056E-8	-4,992489E-8	-4,992570E-8	-4,991949E-8	-4,992116E-8	-4,992825E-8	-4,992359E-8	-4,991965E-8	-4,992476E-8	-4,992506E-8	-4,992047E-8	-4,992327E-8	-4,992568E-8	-4,992023E-8	-4,991969E-8	-4,992527E-8	-4,992359E-8	-4,991818E-8	-4,992159E-8	-4,992258E-8	-4,992080E-8	-4,992159E-8	-4,992320E-8	-4,992027E-8	-4,991864E-8	-4,992100E-8	-4,992121E-8	-4,991900E-8	-4,991871E-8	-4,991957E-8	-4,991577E-8	-4,991342E-8	-4,991279E-8	-4,990906E-8	-4,990059E-8	-4,989488E-8	-4,988867E-8	-4,987917E-8	-4,986779E-8	-4,985705E-8	-4,984656E-8	-4,983466E-8	-4,982546E-8	-4,981827E-8	-4,980923E-8	-4,980330E-8	-4,980611E-8	-4,980772E-8	-4,980708E-8	-4,982100E-8	-4,983816E-8	-4,984197E-8	-4,985723E-8	-4,988501E-8	-4,989104E-8	-4,989052E-8	-4,990644E-8	-4,991495E-8	-4,991016E-8	-4,991874E-8	-4,992798E-8	-4,992213E-8	-4,992227E-8	-4,993338E-8	-4,993244E-8	-4,992637E-8	-4,993118E-8	-4,993128E-8	-4,992525E-8	-4,992606E-8	-4,993005E-8	-4,992578E-8	-4,992583E-8	-4,993337E-8	-4,993336E-8	-4,992752E-8	-4,992835E-8	-4,992496E-8	-4,991712E-8	-4,991891E-8	-4,992305E-8	-4,991821E-8	-4,991708E-8	-4,992551E-8	-4,992524E-8	-4,992063E-8	-4,992276E-8	-4,992278E-8	-4,991880E-8	-4,991977E-8	-4,992229E-8	-4,991933E-8	-4,991797E-8
-4,992530E-8	-4,991980E-8	-4,992583E-8	-4,992784E-8	-4,992163E-8	-4,992109E-8	-4,992536E-8	-4,992286E-8	-4,992074E-8	-4,992435E-8	-4,992398E-8	-4,991883E-8	-4,992207E-8	-4,992605E-8	-4,992181E-8	-4,992262E-8	-4,992517E-8	-4,992186E-8	-4,992168E-8	-4,992493E-8	-4,992465E-8	-4,991961E-8	-4,992209E-8	-4,992586E-8	-4,992226E-8	-4,992168E-8	-4,992380E-8	-4,992293E-8	-4,992177E-8	-4,992430E-8	-4,992567E-8	-4,992136E-8	-4,992342E-8	-4,992585E-8	-4,992227E-8	-4,992102E-8	-4,992441E-8	-4,992314E-8	-4,992055E-8	-4,992215E-8	-4,992358E-8	-4,992166E-8	-4,992143E-8	-4,992213E-8	-4,992211E-8	-4,992132E-8	-4,992254E-8	-4,992441E-8	-4,992266E-8	-4,992054E-8	-4,992294E-8	-4,992481E-8	-4,992336E-8	-4,992234E-8	-4,992226E-8	-4,992299E-8	-4,992087E-8	-4,992334E-8	-4,992329E-8	-4,991828E-8	-4,991906E-8	-4,992266E-8	-4,991937E-8	-4,991800E-8	-4,991917E-8	-4,991598E-8	-4,991462E-8	-4,991608E-8	-4,991162E-8	-4,990515E-8	-4,989981E-8	-4,989572E-8	-4,988432E-8	-4,987475E-8	-4,986737E-8	-4,985474E-8	-4,984314E-8	-4,983367E-8	-4,982386E-8	-4,981379E-8	-4,980752E-8	-4,980514E-8	-4,980295E-8	-4,980464E-8	-4,981750E-8	-4,982460E-8	-4,983031E-8	-4,985187E-8	-4,987302E-8	-4,987869E-8	-4,988851E-8	-4,990187E-8	-4,990634E-8	-4,990946E-8	-4,991765E-8	-4,992049E-8	-4,991848E-8	-4,992123E-8	-4,992781E-8	-4,992726E-8	-4,992718E-8	-4,992830E-8	-4,992535E-8	-4,992509E-8	-4,992368E-8	-4,992656E-8	-4,992317E-8	-4,992146E-8	-4,992536E-8	-4,992596E-8	-4,992237E-8	-4,992135E-8	-4,991833E-8	-4,991438E-8	-4,991584E-8	-4,991970E-8	-4,991760E-8	-4,991564E-8	-4,991813E-8	-4,992100E-8	-4,991866E-8	-4,991869E-8	-4,992113E-8	-4,991738E-8	-4,991759E-8	-4,992078E-8	-4,991916E-8	-4,991426E-8
-4,992399E-8	-4,992153E-8	-4,992343E-8	-4,992610E-8	-4,992301E-8	-4,992107E-8	-4,992446E-8	-4,992437E-8	-4,991948E-8	-4,992415E-8	-4,992839E-8	-4,992152E-8	-4,992099E-8	-4,992664E-8	-4,992476E-8	-4,991973E-8	-4,992249E-8	-4,992477E-8	-4,991985E-8	-4,991980E-8	-4,992580E-8	-4,992317E-8	-4,991773E-8	-4,992432E-8	-4,992660E-8	-4,992202E-8	-4,992178E-8	-4,992407E-8	-4,992192E-8	-4,992172E-8	-4,992585E-8	-4,992432E-8	-4,992049E-8	-4,992478E-8	-4,992581E-8	-4,992144E-8	-4,992173E-8	-4,992669E-8	-4,992201E-8	-4,991977E-8	-4,992517E-8	-4,992464E-8	-4,991853E-8	-4,992181E-8	-4,992592E-8	-4,992155E-8	-4,991925E-8	-4,992497E-8	-4,992332E-8	-4,991675E-8	-4,992205E-8	-4,992804E-8	-4,992111E-8	-4,991893E-8	-4,992502E-8	-4,992335E-8	-4,991931E-8	-4,992437E-8	-4,992502E-8	-4,992010E-8	-4,991920E-8	-4,992439E-8	-4,992127E-8	-4,991697E-8	-4,992056E-8	-4,992069E-8	-4,991623E-8	-4,991468E-8	-4,991538E-8	-4,991139E-8	-4,990269E-8	-4,989893E-8	-4,989433E-8	-4,988339E-8	-4,987412E-8	-4,986489E-8	-4,985382E-8	-4,984205E-8	-4,983104E-8	-4,982072E-8	-4,981026E-8	-4,980483E-8	-4,980494E-8	-4,980214E-8	-4,980631E-8	-4,981906E-8	-4,982546E-8	-4,983605E-8	-4,986263E-8	-4,987783E-8	-4,987901E-8	-4,989644E-8	-4,991156E-8	-4,990454E-8	-4,990874E-8	-4,992164E-8	-4,991985E-8	-4,991559E-8	-4,992280E-8	-4,992822E-8	-4,992067E-8	-4,992086E-8	-4,992626E-8	-4,992095E-8	-4,991670E-8	-4,992329E-8	-4,992304E-8	-4,991603E-8	-4,991690E-8	-4,992170E-8	-4,991685E-8	-4,991499E-8	-4,991724E-8	-4,991611E-8	-4,991406E-8	-4,991836E-8	-4,992034E-8	-4,991702E-8	-4,991663E-8	-4,992046E-8	-4,991967E-8	-4,991870E-8	-4,992088E-8	-4,992027E-8	-4,991768E-8	-4,991699E-8	-4,991817E-8	-4,991580E-8
-4,992602E-8	-4,992339E-8	-4,992135E-8	-4,992402E-8	-4,992506E-8	-4,992261E-8	-4,992148E-8	-4,992455E-8	-4,992303E-8	-4,992140E-8	-4,992382E-8	-4,992539E-8	-4,992126E-8	-4,992130E-8	-4,992628E-8	-4,992502E-8	-4,991849E-8	-4,992405E-8	-4,992641E-8	-4,992086E-8	-4,992197E-8	-4,992781E-8	-4,992091E-8	-4,991887E-8	-4,992608E-8	-4,992608E-8	-4,992016E-8	-4,992051E-8	-4,992626E-8	-4,992261E-8	-4,992053E-8	-4,992632E-8	-4,992394E-8	-4,991870E-8	-4,992286E-8	-4,992577E-8	-4,992158E-8	-4,991977E-8	-4,992435E-8	-4,992186E-8	-4,991912E-8	-4,992548E-8	-4,992464E-8	-4,991819E-8	-4,992180E-8	-4,992639E-8	-4,991958E-8	-4,992030E-8	-4,992581E-8	-4,992214E-8	-4,991989E-8	-4,992480E-8	-4,992548E-8	-4,991890E-8	-4,992124E-8	-4,992705E-8	-4,992163E-8	-4,991871E-8	-4,992499E-8	-4,992340E-8	-4,991717E-8	-4,992093E-8	-4,992360E-8	-4,991834E-8	-4,991585E-8	-4,992009E-8	-4,992030E-8	-4,991438E-8	-4,991504E-8	-4,991395E-8	-4,990745E-8	-4,990237E-8	-4,989876E-8	-4,989035E-8	-4,987991E-8	-4,987109E-8	-4,986146E-8	-4,984919E-8	-4,983632E-8	-4,982640E-8	-4,981725E-8	-4,980801E-8	-4,980287E-8	-4,980378E-8	-4,980447E-8	-4,980775E-8	-4,981704E-8	-4,983089E-8	-4,984456E-8	-4,986482E-8	-4,987860E-8	-4,988450E-8	-4,989693E-8	-4,990841E-8	-4,991128E-8	-4,991262E-8	-4,991770E-8	-4,991960E-8	-4,991755E-8	-4,992254E-8	-4,992578E-8	-4,991993E-8	-4,991804E-8	-4,992375E-8	-4,992253E-8	-4,991690E-8	-4,991854E-8	-4,991936E-8	-4,991325E-8	-4,991254E-8	-4,991744E-8	-4,991530E-8	-4,991061E-8	-4,991598E-8	-4,991980E-8	-4,991387E-8	-4,991708E-8	-4,992111E-8	-4,991723E-8	-4,991655E-8	-4,992250E-8	-4,992047E-8	-4,991865E-8	-4,992141E-8	-4,992201E-8	-4,991761E-8	-4,991795E-8	-4,992059E-8
-4,992109E-8	-4,992736E-8	-4,992375E-8	-4,992086E-8	-4,992558E-8	-4,992489E-8	-4,992061E-8	-4,992334E-8	-4,992665E-8	-4,992308E-8	-4,992214E-8	-4,992411E-8	-4,992242E-8	-4,992188E-8	-4,992473E-8	-4,992371E-8	-4,992155E-8	-4,992198E-8	-4,992392E-8	-4,992326E-8	-4,992202E-8	-4,992294E-8	-4,992333E-8	-4,992299E-8	-4,992267E-8	-4,992329E-8	-4,992424E-8	-4,992214E-8	-4,992222E-8	-4,992452E-8	-4,992478E-8	-4,992276E-8	-4,992315E-8	-4,992406E-8	-4,992191E-8	-4,992214E-8	-4,992414E-8	-4,992178E-8	-4,991936E-8	-4,992220E-8	-4,992369E-8	-4,992065E-8	-4,992015E-8	-4,992346E-8	-4,992054E-8	-4,991963E-8	-4,992556E-8	-4,992270E-8	-4,991723E-8	-4,992089E-8	-4,992631E-8	-4,992104E-8	-4,992092E-8	-4,992589E-8	-4,992286E-8	-4,992034E-8	-4,992463E-8	-4,992437E-8	-4,991985E-8	-4,992133E-8	-4,992464E-8	-4,992066E-8	-4,991931E-8	-4,992216E-8	-4,992088E-8	-4,991725E-8	-4,991928E-8	-4,992044E-8	-4,991445E-8	-4,991239E-8	-4,991274E-8	-4,990680E-8	-4,990038E-8	-4,989743E-8	-4,988953E-8	-4,987675E-8	-4,986736E-8	-4,985814E-8	-4,984657E-8	-4,983348E-8	-4,982312E-8	-4,981403E-8	-4,980742E-8	-4,980537E-8	-4,980447E-8	-4,980514E-8	-4,981184E-8	-4,982586E-8	-4,983873E-8	-4,985349E-8	-4,987115E-8	-4,988111E-8	-4,989164E-8	-4,990357E-8	-4,990951E-8	-4,991070E-8	-4,991302E-8	-4,991769E-8	-4,991849E-8	-4,991857E-8	-4,992111E-8	-4,992042E-8	-4,991911E-8	-4,991808E-8	-4,992035E-8	-4,991981E-8	-4,991750E-8	-4,991627E-8	-4,991759E-8	-4,991594E-8	-4,991385E-8	-4,991865E-8	-4,991859E-8	-4,991495E-8	-4,991830E-8	-4,992329E-8	-4,991919E-8	-4,991745E-8	-4,992165E-8	-4,992077E-8	-4,991769E-8	-4,992158E-8	-4,992430E-8	-4,992026E-8	-4,991956E-8	-4,992066E-8	-4,991930E-8	-4,991815E-8
-4,992413E-8	-4,992036E-8	-4,992388E-8	-4,992630E-8	-4,992155E-8	-4,992184E-8	-4,992338E-8	-4,992178E-8	-4,992337E-8	-4,992621E-8	-4,992364E-8	-4,992069E-8	-4,992466E-8	-4,992696E-8	-4,992240E-8	-4,992269E-8	-4,992546E-8	-4,992190E-8	-4,992231E-8	-4,992475E-8	-4,992509E-8	-4,992114E-8	-4,992252E-8	-4,992538E-8	-4,992249E-8	-4,992237E-8	-4,992530E-8	-4,992217E-8	-4,992066E-8	-4,992324E-8	-4,992395E-8	-4,992267E-8	-4,992199E-8	-4,992297E-8	-4,992248E-8	-4,992266E-8	-4,992373E-8	-4,992223E-8	-4,992284E-8	-4,992306E-8	-4,992165E-8	-4,992461E-8	-4,992379E-8	-4,991966E-8	-4,992251E-8	-4,992382E-8	-4,992142E-8	-4,992209E-8	-4,992329E-8	-4,992046E-8	-4,991970E-8	-4,992535E-8	-4,992439E-8	-4,992112E-8	-4,992300E-8	-4,992243E-8	-4,992052E-8	-4,992301E-8	-4,992190E-8	-4,991916E-8	-4,992127E-8	-4,992297E-8	-4,992151E-8	-4,991823E-8	-4,992000E-8	-4,992019E-8	-4,991783E-8	-4,991900E-8	-4,992005E-8	-4,991385E-8	-4,991215E-8	-4,991194E-8	-4,990624E-8	-4,989880E-8	-4,989419E-8	-4,988659E-8	-4,987459E-8	-4,986447E-8	-4,985411E-8	-4,984182E-8	-4,983032E-8	-4,982200E-8	-4,981318E-8	-4,980506E-8	-4,980389E-8	-4,980573E-8	-4,980618E-8	-4,981737E-8	-4,983449E-8	-4,984636E-8	-4,986004E-8	-4,987991E-8	-4,989248E-8	-4,989931E-8	-4,990814E-8	-4,991318E-8	-4,991233E-8	-4,991443E-8	-4,991931E-8	-4,991991E-8	-4,992038E-8	-4,992065E-8	-4,991933E-8	-4,991869E-8	-4,992027E-8	-4,992151E-8	-4,991684E-8	-4,991665E-8	-4,991760E-8	-4,991549E-8	-4,991697E-8	-4,991883E-8	-4,991589E-8	-4,991864E-8	-4,992232E-8	-4,991906E-8	-4,992162E-8	-4,992273E-8	-4,991877E-8	-4,992215E-8	-4,992515E-8	-4,992327E-8	-4,992125E-8	-4,992444E-8	-4,992456E-8	-4,992139E-8	-4,992132E-8	-4,992308E-8
-4,992143E-8	-4,992245E-8	-4,992541E-8	-4,992307E-8	-4,992298E-8	-4,992420E-8	-4,992268E-8	-4,992103E-8	-4,992369E-8	-4,992380E-8	-4,992063E-8	-4,992306E-8	-4,992292E-8	-4,992213E-8	-4,992360E-8	-4,992364E-8	-4,992214E-8	-4,992191E-8	-4,992580E-8	-4,992218E-8	-4,992190E-8	-4,992613E-8	-4,992249E-8	-4,992020E-8	-4,992696E-8	-4,992473E-8	-4,992012E-8	-4,992312E-8	-4,992690E-8	-4,992082E-8	-4,992117E-8	-4,992729E-8	-4,992193E-8	-4,991862E-8	-4,992560E-8	-4,992343E-8	-4,991830E-8	-4,992268E-8	-4,992312E-8	-4,991699E-8	-4,992159E-8	-4,992471E-8	-4,991990E-8	-4,992046E-8	-4,992484E-8	-4,992040E-8	-4,991886E-8	-4,992483E-8	-4,992456E-8	-4,991760E-8	-4,992220E-8	-4,992686E-8	-4,992312E-8	-4,992318E-8	-4,992448E-8	-4,992349E-8	-4,992009E-8	-4,992457E-8	-4,992614E-8	-4,991884E-8	-4,992107E-8	-4,992338E-8	-4,992062E-8	-4,991955E-8	-4,992019E-8	-4,991892E-8	-4,991692E-8	-4,991967E-8	-4,991875E-8	-4,991526E-8	-4,991485E-8	-4,991375E-8	-4,990777E-8	-4,990432E-8	-4,989904E-8	-4,989082E-8	-4,988257E-8	-4,987371E-8	-4,986111E-8	-4,985058E-8	-4,983896E-8	-4,982803E-8	-4,981991E-8	-4,981293E-8	-4,980723E-8	-4,980592E-8	-4,980993E-8	-4,981777E-8	-4,982642E-8	-4,984457E-8	-4,986359E-8	-4,987134E-8	-4,988622E-8	-4,990219E-8	-4,990218E-8	-4,990716E-8	-4,991569E-8	-4,991334E-8	-4,991180E-8	-4,992224E-8	-4,992243E-8	-4,991594E-8	-4,991931E-8	-4,992560E-8	-4,991951E-8	-4,991896E-8	-4,992397E-8	-4,992017E-8	-4,991325E-8	-4,992189E-8	-4,992398E-8	-4,991717E-8	-4,991967E-8	-4,992541E-8	-4,991977E-8	-4,991976E-8	-4,992707E-8	-4,992234E-8	-4,991622E-8	-4,992366E-8	-4,992509E-8	-4,992105E-8	-4,992171E-8	-4,992568E-8	-4,992135E-8	-4,992181E-8	-4,992474E-8	-4,992258E-8
-4,992346E-8	-4,992569E-8	-4,992124E-8	-4,992225E-8	-4,992655E-8	-4,992310E-8	-4,992161E-8	-4,992457E-8	-4,992484E-8	-4,992254E-8	-4,992395E-8	-4,992443E-8	-4,992249E-8	-4,992286E-8	-4,992523E-8	-4,992466E-8	-4,992220E-8	-4,992269E-8	-4,992487E-8	-4,992266E-8	-4,992314E-8	-4,992478E-8	-4,992025E-8	-4,992029E-8	-4,992457E-8	-4,992378E-8	-4,992186E-8	-4,992236E-8	-4,992167E-8	-4,992213E-8	-4,992406E-8	-4,992244E-8	-4,992219E-8	-4,992207E-8	-4,992159E-8	-4,992354E-8	-4,992377E-8	-4,991967E-8	-4,992224E-8	-4,992501E-8	-4,992180E-8	-4,991936E-8	-4,992514E-8	-4,992288E-8	-4,991768E-8	-4,992222E-8	-4,992575E-8	-4,991941E-8	-4,991899E-8	-4,992435E-8	-4,992128E-8	-4,991967E-8	-4,992365E-8	-4,992341E-8	-4,991950E-8	-4,992263E-8	-4,992434E-8	-4,991993E-8	-4,992014E-8	-4,992409E-8	-4,992047E-8	-4,991768E-8	-4,992434E-8	-4,992365E-8	-4,991661E-8	-4,991920E-8	-4,992343E-8	-4,991726E-8	-4,991733E-8	-4,992208E-8	-4,991607E-8	-4,990998E-8	-4,991468E-8	-4,991131E-8	-4,990080E-8	-4,989558E-8	-4,989173E-8	-4,988134E-8	-4,986963E-8	-4,986193E-8	-4,985062E-8	-4,983768E-8	-4,982808E-8	-4,981996E-8	-4,981341E-8	-4,981190E-8	-4,981638E-8	-4,982011E-8	-4,983002E-8	-4,985121E-8	-4,986307E-8	-4,987356E-8	-4,989091E-8	-4,990062E-8	-4,990344E-8	-4,991054E-8	-4,991412E-8	-4,991187E-8	-4,991536E-8	-4,991943E-8	-4,991854E-8	-4,992052E-8	-4,992206E-8	-4,992032E-8	-4,991977E-8	-4,992263E-8	-4,992192E-8	-4,991888E-8	-4,992085E-8	-4,992003E-8	-4,992006E-8	-4,992257E-8	-4,992176E-8	-4,992001E-8	-4,992311E-8	-4,992519E-8	-4,992130E-8	-4,992352E-8	-4,992648E-8	-4,992132E-8	-4,992225E-8	-4,992751E-8	-4,992391E-8	-4,991906E-8	-4,992518E-8	-4,992512E-8	-4,992008E-8	-4,992243E-8
-4,992027E-8	-4,992487E-8	-4,992708E-8	-4,992071E-8	-4,992186E-8	-4,992663E-8	-4,992104E-8	-4,991916E-8	-4,992593E-8	-4,992506E-8	-4,991830E-8	-4,992287E-8	-4,992718E-8	-4,991943E-8	-4,992099E-8	-4,992863E-8	-4,992324E-8	-4,991847E-8	-4,992600E-8	-4,992696E-8	-4,991946E-8	-4,992245E-8	-4,992648E-8	-4,992066E-8	-4,991977E-8	-4,992721E-8	-4,992306E-8	-4,991742E-8	-4,992428E-8	-4,992598E-8	-4,991900E-8	-4,992286E-8	-4,992629E-8	-4,991854E-8	-4,991960E-8	-4,992675E-8	-4,992346E-8	-4,991884E-8	-4,992171E-8	-4,992477E-8	-4,991998E-8	-4,992162E-8	-4,992433E-8	-4,991931E-8	-4,991945E-8	-4,992287E-8	-4,992505E-8	-4,992271E-8	-4,992123E-8	-4,992329E-8	-4,992232E-8	-4,992076E-8	-4,992323E-8	-4,992382E-8	-4,992017E-8	-4,992046E-8	-4,992162E-8	-4,992411E-8	-4,992059E-8	-4,991944E-8	-4,992314E-8	-4,992096E-8	-4,991900E-8	-4,992284E-8	-4,992195E-8	-4,991547E-8	-4,991930E-8	-4,992201E-8	-4,991880E-8	-4,991759E-8	-4,991890E-8	-4,991656E-8	-4,991234E-8	-4,991286E-8	-4,990951E-8	-4,989888E-8	-4,989505E-8	-4,988959E-8	-4,987760E-8	-4,986752E-8	-4,985999E-8	-4,984925E-8	-4,983725E-8	-4,982956E-8	-4,982491E-8	-4,981910E-8	-4,982206E-8	-4,983488E-8	-4,983593E-8	-4,984470E-8	-4,987117E-8	-4,988012E-8	-4,988205E-8	-4,990051E-8	-4,991252E-8	-4,990682E-8	-4,990841E-8	-4,991826E-8	-4,991687E-8	-4,991311E-8	-4,992234E-8	-4,992600E-8	-4,991759E-8	-4,992078E-8	-4,992729E-8	-4,992177E-8	-4,991742E-8	-4,992494E-8	-4,992313E-8	-4,991761E-8	-4,992347E-8	-4,992601E-8	-4,991882E-8	-4,991848E-8	-4,992631E-8	-4,992293E-8	-4,991966E-8	-4,992555E-8	-4,992470E-8	-4,991876E-8	-4,992284E-8	-4,992763E-8	-4,992290E-8	-4,992073E-8	-4,992445E-8	-4,992414E-8	-4,992075E-8	-4,992302E-8
-4,992165E-8	-4,992265E-8	-4,992640E-8	-4,992374E-8	-4,992263E-8	-4,992607E-8	-4,992538E-8	-4,992170E-8	-4,992452E-8	-4,992637E-8	-4,992193E-8	-4,992071E-8	-4,992534E-8	-4,992379E-8	-4,992162E-8	-4,992402E-8	-4,992371E-8	-4,992042E-8	-4,992232E-8	-4,992415E-8	-4,992281E-8	-4,992222E-8	-4,992340E-8	-4,992209E-8	-4,992210E-8	-4,992358E-8	-4,992480E-8	-4,992286E-8	-4,992241E-8	-4,992444E-8	-4,992279E-8	-4,992316E-8	-4,992259E-8	-4,992187E-8	-4,992154E-8	-4,992144E-8	-4,992322E-8	-4,992364E-8	-4,992051E-8	-4,992113E-8	-4,992326E-8	-4,992132E-8	-4,992045E-8	-4,992376E-8	-4,992064E-8	-4,992017E-8	-4,992445E-8	-4,992295E-8	-4,991997E-8	-4,992102E-8	-4,992493E-8	-4,992186E-8	-4,992088E-8	-4,992364E-8	-4,992102E-8	-4,991928E-8	-4,992193E-8	-4,992330E-8	-4,992119E-8	-4,992079E-8	-4,992215E-8	-4,992170E-8	-4,992035E-8	-4,992246E-8	-4,992049E-8	-4,991837E-8	-4,992103E-8	-4,992253E-8	-4,991913E-8	-4,991864E-8	-4,991965E-8	-4,991803E-8	-4,991456E-8	-4,991406E-8	-4,991164E-8	-4,990461E-8	-4,990090E-8	-4,989646E-8	-4,988608E-8	-4,987874E-8	-4,986990E-8	-4,985959E-8	-4,985134E-8	-4,984351E-8	-4,983965E-8	-4,983608E-8	-4,983599E-8	-4,984359E-8	-4,985239E-8	-4,986223E-8	-4,987477E-8	-4,988543E-8	-4,989326E-8	-4,990086E-8	-4,991094E-8	-4,991231E-8	-4,991063E-8	-4,991375E-8	-4,991719E-8	-4,991747E-8	-4,992129E-8	-4,992262E-8	-4,991936E-8	-4,992004E-8	-4,992357E-8	-4,992281E-8	-4,992252E-8	-4,992324E-8	-4,992094E-8	-4,992108E-8	-4,992216E-8	-4,992405E-8	-4,992387E-8	-4,991963E-8	-4,992181E-8	-4,992578E-8	-4,992445E-8	-4,992103E-8	-4,992468E-8	-4,992453E-8	-4,992062E-8	-4,992350E-8	-4,992654E-8	-4,992174E-8	-4,991911E-8	-4,992506E-8	-4,992135E-8	-4,991928E-8
-4,992284E-8	-4,992154E-8	-4,992485E-8	-4,992531E-8	-4,992310E-8	-4,992318E-8	-4,992302E-8	-4,992169E-8	-4,992287E-8	-4,992284E-8	-4,992384E-8	-4,992188E-8	-4,992241E-8	-4,992415E-8	-4,992209E-8	-4,992223E-8	-4,992412E-8	-4,992361E-8	-4,992402E-8	-4,992402E-8	-4,992302E-8	-4,992168E-8	-4,992121E-8	-4,992244E-8	-4,992319E-8	-4,992263E-8	-4,992481E-8	-4,992199E-8	-4,992134E-8	-4,992103E-8	-4,992432E-8	-4,992268E-8	-4,991970E-8	-4,992184E-8	-4,992329E-8	-4,992191E-8	-4,992149E-8	-4,992302E-8	-4,992089E-8	-4,991841E-8	-4,992213E-8	-4,992447E-8	-4,992097E-8	-4,991946E-8	-4,992255E-8	-4,992263E-8	-4,992259E-8	-4,992361E-8	-4,992244E-8	-4,991966E-8	-4,992189E-8	-4,992573E-8	-4,992038E-8	-4,991930E-8	-4,992113E-8	-4,992043E-8	-4,991903E-8	-4,992300E-8	-4,992239E-8	-4,991827E-8	-4,992065E-8	-4,992270E-8	-4,991918E-8	-4,991952E-8	-4,992338E-8	-4,991978E-8	-4,991829E-8	-4,992197E-8	-4,992254E-8	-4,991831E-8	-4,991778E-8	-4,991985E-8	-4,991839E-8	-4,991557E-8	-4,991393E-8	-4,991060E-8	-4,990579E-8	-4,990262E-8	-4,989612E-8	-4,988842E-8	-4,988141E-8	-4,987493E-8	-4,986727E-8	-4,985948E-8	-4,985658E-8	-4,985454E-8	-4,985421E-8	-4,985830E-8	-4,986683E-8	-4,987704E-8	-4,988502E-8	-4,989154E-8	-4,989872E-8	-4,990829E-8	-4,991171E-8	-4,991490E-8	-4,991639E-8	-4,991577E-8	-4,991772E-8	-4,992173E-8	-4,992343E-8	-4,992074E-8	-4,992306E-8	-4,992316E-8	-4,992213E-8	-4,992339E-8	-4,992528E-8	-4,992000E-8	-4,991943E-8	-4,992484E-8	-4,992310E-8	-4,992014E-8	-4,992264E-8	-4,992304E-8	-4,992155E-8	-4,992327E-8	-4,992477E-8	-4,992333E-8	-4,992169E-8	-4,992540E-8	-4,992672E-8	-4,992291E-8	-4,992399E-8	-4,992503E-8	-4,992235E-8	-4,992269E-8	-4,992484E-8	-4,992302E-8
-4,992602E-8	-4,992424E-8	-4,992169E-8	-4,992476E-8	-4,992695E-8	-4,992350E-8	-4,992214E-8	-4,992431E-8	-4,992284E-8	-4,992119E-8	-4,992408E-8	-4,992263E-8	-4,991918E-8	-4,992398E-8	-4,992523E-8	-4,992321E-8	-4,992075E-8	-4,992400E-8	-4,992167E-8	-4,992137E-8	-4,992396E-8	-4,992163E-8	-4,992087E-8	-4,992338E-8	-4,992399E-8	-4,992337E-8	-4,992447E-8	-4,992270E-8	-4,992271E-8	-4,992432E-8	-4,992303E-8	-4,992187E-8	-4,992445E-8	-4,992262E-8	-4,992044E-8	-4,992282E-8	-4,992305E-8	-4,992054E-8	-4,992078E-8	-4,992280E-8	-4,992076E-8	-4,991921E-8	-4,992378E-8	-4,992277E-8	-4,991977E-8	-4,992054E-8	-4,992382E-8	-4,992192E-8	-4,992039E-8	-4,992356E-8	-4,992162E-8	-4,991988E-8	-4,992447E-8	-4,992348E-8	-4,991877E-8	-4,992139E-8	-4,992441E-8	-4,992133E-8	-4,992222E-8	-4,992540E-8	-4,991870E-8	-4,991803E-8	-4,992602E-8	-4,992465E-8	-4,991765E-8	-4,992124E-8	-4,992365E-8	-4,991849E-8	-4,991892E-8	-4,992338E-8	-4,991899E-8	-4,991439E-8	-4,992162E-8	-4,992151E-8	-4,991251E-8	-4,991168E-8	-4,991345E-8	-4,990617E-8	-4,990074E-8	-4,989955E-8	-4,989222E-8	-4,988591E-8	-4,988212E-8	-4,987837E-8	-4,987352E-8	-4,987368E-8	-4,987490E-8	-4,987410E-8	-4,988240E-8	-4,989267E-8	-4,989359E-8	-4,989703E-8	-4,990718E-8	-4,991078E-8	-4,991017E-8	-4,991811E-8	-4,991970E-8	-4,991565E-8	-4,991881E-8	-4,992384E-8	-4,992320E-8	-4,992199E-8	-4,992189E-8	-4,992352E-8	-4,992211E-8	-4,992363E-8	-4,992454E-8	-4,992287E-8	-4,992236E-8	-4,992351E-8	-4,992410E-8	-4,992383E-8	-4,992284E-8	-4,992151E-8	-4,992303E-8	-4,992451E-8	-4,992433E-8	-4,992473E-8	-4,992458E-8	-4,992278E-8	-4,992321E-8	-4,992646E-8	-4,992352E-8	-4,992108E-8	-4,992272E-8	-4,992454E-8	-4,992010E-8	-4,992154E-8
-4,992321E-8	-4,992567E-8	-4,992333E-8	-4,992262E-8	-4,992544E-8	-4,992610E-8	-4,992044E-8	-4,992184E-8	-4,992508E-8	-4,992230E-8	-4,992066E-8	-4,992265E-8	-4,992243E-8	-4,992204E-8	-4,992459E-8	-4,992475E-8	-4,992204E-8	-4,992271E-8	-4,992422E-8	-4,992356E-8	-4,992173E-8	-4,992443E-8	-4,992214E-8	-4,992144E-8	-4,992376E-8	-4,992477E-8	-4,992023E-8	-4,992134E-8	-4,992315E-8	-4,992163E-8	-4,992311E-8	-4,992359E-8	-4,992033E-8	-4,992054E-8	-4,992274E-8	-4,992264E-8	-4,992171E-8	-4,992193E-8	-4,992153E-8	-4,991985E-8	-4,992180E-8	-4,992289E-8	-4,992150E-8	-4,992117E-8	-4,992246E-8	-4,992238E-8	-4,992141E-8	-4,992305E-8	-4,992284E-8	-4,992080E-8	-4,992133E-8	-4,992232E-8	-4,992260E-8	-4,992157E-8	-4,992112E-8	-4,991992E-8	-4,992061E-8	-4,992204E-8	-4,992097E-8	-4,992208E-8	-4,992140E-8	-4,992067E-8	-4,992172E-8	-4,992451E-8	-4,992292E-8	-4,991917E-8	-4,992158E-8	-4,992357E-8	-4,992071E-8	-4,992084E-8	-4,992215E-8	-4,991942E-8	-4,991741E-8	-4,991969E-8	-4,991845E-8	-4,991308E-8	-4,991401E-8	-4,991417E-8	-4,990833E-8	-4,990319E-8	-4,990274E-8	-4,989680E-8	-4,989320E-8	-4,989305E-8	-4,988942E-8	-4,988856E-8	-4,989058E-8	-4,989275E-8	-4,989365E-8	-4,989985E-8	-4,990676E-8	-4,990557E-8	-4,991016E-8	-4,991800E-8	-4,991653E-8	-4,991594E-8	-4,992111E-8	-4,992246E-8	-4,991925E-8	-4,992257E-8	-4,992487E-8	-4,992032E-8	-4,991910E-8	-4,992436E-8	-4,992236E-8	-4,991935E-8	-4,992461E-8	-4,992487E-8	-4,991971E-8	-4,992210E-8	-4,992561E-8	-4,992200E-8	-4,992096E-8	-4,992412E-8	-4,992419E-8	-4,992323E-8	-4,992625E-8	-4,992747E-8	-4,992358E-8	-4,992297E-8	-4,992636E-8	-4,992637E-8	-4,992457E-8	-4,992287E-8	-4,992200E-8	-4,992243E-8	-4,992291E-8	-4,992195E-8
-4,992457E-8	-4,992402E-8	-4,992395E-8	-4,992389E-8	-4,992362E-8	-4,992491E-8	-4,992052E-8	-4,992041E-8	-4,992329E-8	-4,992047E-8	-4,991892E-8	-4,992200E-8	-4,992160E-8	-4,992008E-8	-4,992456E-8	-4,992604E-8	-4,992343E-8	-4,992189E-8	-4,992374E-8	-4,992375E-8	-4,992254E-8	-4,992317E-8	-4,992527E-8	-4,992231E-8	-4,992115E-8	-4,992552E-8	-4,992462E-8	-4,991944E-8	-4,992227E-8	-4,992551E-8	-4,992125E-8	-4,992234E-8	-4,992411E-8	-4,992068E-8	-4,991989E-8	-4,992381E-8	-4,992459E-8	-4,991918E-8	-4,991982E-8	-4,992262E-8	-4,992174E-8	-4,991993E-8	-4,992287E-8	-4,992146E-8	-4,991935E-8	-4,992286E-8	-4,992469E-8	-4,992126E-8	-4,992130E-8	-4,992366E-8	-4,992281E-8	-4,992243E-8	-4,992362E-8	-4,992371E-8	-4,992070E-8	-4,992139E-8	-4,992316E-8	-4,992193E-8	-4,992195E-8	-4,992404E-8	-4,992204E-8	-4,992007E-8	-4,992347E-8	-4,992422E-8	-4,991982E-8	-4,992159E-8	-4,992381E-8	-4,992206E-8	-4,992034E-8	-4,992104E-8	-4,992201E-8	-4,991865E-8	-4,991984E-8	-4,992170E-8	-4,992047E-8	-4,991684E-8	-4,991665E-8	-4,991733E-8	-4,991242E-8	-4,991094E-8	-4,991035E-8	-4,990553E-8	-4,990291E-8	-4,990432E-8	-4,990531E-8	-4,990064E-8	-4,990073E-8	-4,990526E-8	-4,990622E-8	-4,990638E-8	-4,991264E-8	-4,991409E-8	-4,991096E-8	-4,991545E-8	-4,992268E-8	-4,992026E-8	-4,991650E-8	-4,992241E-8	-4,992346E-8	-4,991945E-8	-4,992475E-8	-4,992545E-8	-4,991902E-8	-4,992176E-8	-4,992714E-8	-4,992372E-8	-4,992150E-8	-4,992564E-8	-4,992426E-8	-4,991977E-8	-4,992306E-8	-4,992714E-8	-4,992205E-8	-4,992097E-8	-4,992742E-8	-4,992504E-8	-4,992189E-8	-4,992576E-8	-4,992653E-8	-4,992089E-8	-4,992197E-8	-4,992649E-8	-4,992413E-8	-4,992014E-8	-4,992355E-8	-4,992482E-8	-4,992077E-8	-4,992278E-8
-4,992205E-8	-4,992172E-8	-4,992786E-8	-4,992403E-8	-4,991958E-8	-4,992558E-8	-4,992493E-8	-4,991744E-8	-4,992017E-8	-4,992582E-8	-4,991971E-8	-4,991788E-8	-4,992531E-8	-4,992340E-8	-4,991880E-8	-4,992659E-8	-4,992711E-8	-4,992048E-8	-4,992266E-8	-4,992636E-8	-4,992246E-8	-4,992240E-8	-4,992503E-8	-4,992232E-8	-4,992082E-8	-4,992399E-8	-4,992395E-8	-4,992019E-8	-4,992208E-8	-4,992392E-8	-4,992093E-8	-4,992309E-8	-4,992250E-8	-4,992009E-8	-4,992060E-8	-4,992222E-8	-4,992157E-8	-4,992054E-8	-4,992089E-8	-4,992024E-8	-4,992031E-8	-4,992390E-8	-4,992096E-8	-4,991829E-8	-4,992249E-8	-4,992298E-8	-4,991885E-8	-4,992269E-8	-4,992526E-8	-4,991901E-8	-4,991964E-8	-4,992680E-8	-4,992292E-8	-4,991826E-8	-4,992325E-8	-4,992321E-8	-4,991894E-8	-4,992297E-8	-4,992551E-8	-4,991964E-8	-4,992032E-8	-4,992502E-8	-4,992195E-8	-4,992084E-8	-4,992519E-8	-4,992127E-8	-4,991856E-8	-4,992292E-8	-4,992354E-8	-4,991886E-8	-4,991957E-8	-4,992215E-8	-4,991843E-8	-4,991763E-8	-4,992405E-8	-4,991901E-8	-4,991413E-8	-4,991831E-8	-4,991949E-8	-4,991232E-8	-4,991273E-8	-4,991491E-8	-4,990925E-8	-4,990838E-8	-4,991400E-8	-4,991162E-8	-4,990728E-8	-4,991250E-8	-4,991508E-8	-4,991301E-8	-4,991653E-8	-4,991819E-8	-4,991478E-8	-4,991858E-8	-4,992235E-8	-4,992151E-8	-4,992095E-8	-4,991957E-8	-4,992110E-8	-4,992247E-8	-4,992273E-8	-4,992154E-8	-4,992099E-8	-4,992282E-8	-4,992239E-8	-4,992327E-8	-4,992368E-8	-4,992171E-8	-4,992119E-8	-4,992332E-8	-4,992430E-8	-4,992327E-8	-4,992454E-8	-4,992478E-8	-4,992237E-8	-4,992420E-8	-4,992682E-8	-4,992410E-8	-4,992174E-8	-4,992632E-8	-4,992567E-8	-4,992126E-8	-4,992518E-8	-4,992489E-8	-4,991995E-8	-4,992126E-8	-4,992545E-8	-4,992135E-8
-4,992446E-8	-4,992561E-8	-4,992022E-8	-4,992222E-8	-4,992705E-8	-4,992184E-8	-4,991865E-8	-4,992184E-8	-4,992319E-8	-4,991726E-8	-4,991974E-8	-4,992405E-8	-4,991787E-8	-4,992072E-8	-4,992754E-8	-4,992458E-8	-4,992104E-8	-4,992532E-8	-4,992501E-8	-4,992281E-8	-4,992584E-8	-4,992572E-8	-4,992152E-8	-4,992260E-8	-4,992453E-8	-4,992333E-8	-4,992285E-8	-4,992397E-8	-4,992101E-8	-4,992123E-8	-4,992470E-8	-4,992284E-8	-4,991986E-8	-4,992084E-8	-4,992249E-8	-4,991920E-8	-4,991967E-8	-4,992439E-8	-4,992073E-8	-4,991796E-8	-4,992251E-8	-4,992452E-8	-4,992089E-8	-4,992020E-8	-4,992256E-8	-4,992182E-8	-4,992179E-8	-4,992335E-8	-4,992229E-8	-4,992196E-8	-4,992181E-8	-4,992141E-8	-4,992389E-8	-4,992453E-8	-4,992026E-8	-4,992132E-8	-4,992484E-8	-4,992092E-8	-4,991918E-8	-4,992413E-8	-4,992247E-8	-4,991794E-8	-4,992155E-8	-4,992498E-8	-4,991907E-8	-4,991764E-8	-4,992345E-8	-4,992280E-8	-4,991916E-8	-4,992220E-8	-4,992307E-8	-4,991835E-8	-4,991945E-8	-4,992345E-8	-4,991951E-8	-4,991809E-8	-4,992123E-8	-4,991939E-8	-4,991619E-8	-4,992050E-8	-4,991884E-8	-4,991322E-8	-4,991680E-8	-4,991864E-8	-4,991308E-8	-4,991501E-8	-4,991835E-8	-4,991372E-8	-4,991333E-8	-4,992088E-8	-4,991982E-8	-4,991368E-8	-4,991721E-8	-4,992276E-8	-4,991779E-8	-4,991891E-8	-4,992413E-8	-4,992133E-8	-4,991881E-8	-4,992381E-8	-4,992474E-8	-4,992124E-8	-4,992002E-8	-4,992402E-8	-4,992315E-8	-4,992170E-8	-4,992431E-8	-4,992284E-8	-4,992276E-8	-4,992475E-8	-4,992254E-8	-4,992291E-8	-4,992490E-8	-4,992231E-8	-4,992134E-8	-4,992536E-8	-4,992497E-8	-4,992191E-8	-4,992338E-8	-4,992430E-8	-4,992172E-8	-4,992220E-8	-4,992640E-8	-4,992258E-8	-4,992006E-8	-4,992305E-8	-4,992406E-8	-4,992302E-8
-4,992288E-8	-4,992341E-8	-4,992346E-8	-4,992178E-8	-4,992365E-8	-4,992568E-8	-4,992258E-8	-4,991858E-8	-4,992406E-8	-4,992377E-8	-4,991894E-8	-4,992229E-8	-4,992463E-8	-4,992061E-8	-4,992128E-8	-4,992820E-8	-4,992351E-8	-4,991963E-8	-4,992539E-8	-4,992594E-8	-4,992097E-8	-4,992454E-8	-4,992697E-8	-4,992080E-8	-4,992061E-8	-4,992619E-8	-4,992200E-8	-4,991962E-8	-4,992413E-8	-4,992475E-8	-4,991968E-8	-4,992230E-8	-4,992481E-8	-4,991952E-8	-4,991773E-8	-4,992433E-8	-4,992156E-8	-4,991766E-8	-4,992214E-8	-4,992296E-8	-4,991812E-8	-4,991973E-8	-4,992309E-8	-4,992107E-8	-4,991820E-8	-4,992229E-8	-4,992246E-8	-4,992006E-8	-4,992141E-8	-4,992388E-8	-4,992034E-8	-4,992153E-8	-4,992439E-8	-4,992330E-8	-4,992035E-8	-4,992221E-8	-4,992398E-8	-4,992255E-8	-4,992228E-8	-4,992271E-8	-4,992074E-8	-4,992080E-8	-4,992211E-8	-4,992320E-8	-4,992059E-8	-4,991853E-8	-4,992152E-8	-4,992232E-8	-4,992114E-8	-4,992168E-8	-4,992088E-8	-4,992130E-8	-4,991957E-8	-4,992137E-8	-4,992300E-8	-4,991869E-8	-4,991854E-8	-4,992256E-8	-4,992187E-8	-4,991912E-8	-4,992004E-8	-4,992089E-8	-4,991683E-8	-4,991892E-8	-4,992204E-8	-4,991830E-8	-4,991571E-8	-4,992033E-8	-4,992008E-8	-4,991690E-8	-4,992121E-8	-4,992106E-8	-4,991617E-8	-4,991866E-8	-4,992503E-8	-4,991928E-8	-4,991826E-8	-4,992399E-8	-4,992233E-8	-4,991870E-8	-4,992296E-8	-4,992529E-8	-4,991900E-8	-4,992004E-8	-4,992574E-8	-4,992431E-8	-4,992092E-8	-4,992620E-8	-4,992521E-8	-4,991923E-8	-4,992295E-8	-4,992729E-8	-4,992251E-8	-4,992133E-8	-4,992608E-8	-4,992381E-8	-4,992094E-8	-4,992524E-8	-4,992457E-8	-4,991886E-8	-4,992176E-8	-4,992405E-8	-4,992252E-8	-4,992087E-8	-4,992244E-8	-4,992232E-8	-4,992109E-8	-4,992246E-8
-4,992106E-8	-4,992334E-8	-4,992518E-8	-4,992227E-8	-4,992180E-8	-4,992512E-8	-4,992293E-8	-4,992221E-8	-4,992457E-8	-4,992533E-8	-4,992549E-8	-4,992412E-8	-4,992461E-8	-4,992459E-8	-4,992506E-8	-4,992540E-8	-4,992586E-8	-4,992389E-8	-4,992252E-8	-4,992523E-8	-4,992602E-8	-4,992236E-8	-4,992252E-8	-4,992460E-8	-4,992222E-8	-4,992159E-8	-4,992393E-8	-4,992333E-8	-4,991986E-8	-4,992031E-8	-4,992375E-8	-4,992186E-8	-4,991931E-8	-4,992035E-8	-4,992154E-8	-4,992010E-8	-4,992121E-8	-4,992242E-8	-4,991863E-8	-4,991905E-8	-4,992402E-8	-4,992108E-8	-4,991991E-8	-4,992379E-8	-4,992043E-8	-4,991843E-8	-4,992306E-8	-4,992322E-8	-4,992044E-8	-4,992222E-8	-4,992449E-8	-4,992032E-8	-4,991925E-8	-4,992557E-8	-4,992240E-8	-4,991718E-8	-4,992187E-8	-4,992405E-8	-4,991999E-8	-4,992046E-8	-4,992442E-8	-4,992043E-8	-4,991817E-8	-4,992461E-8	-4,992320E-8	-4,991854E-8	-4,991998E-8	-4,992569E-8	-4,992298E-8	-4,991908E-8	-4,992330E-8	-4,992254E-8	-4,991903E-8	-4,992053E-8	-4,992392E-8	-4,992032E-8	-4,992050E-8	-4,991951E-8	-4,991956E-8	-4,992163E-8	-4,992066E-8	-4,991910E-8	-4,991863E-8	-4,991990E-8	-4,991914E-8	-4,991987E-8	-4,991956E-8	-4,991738E-8	-4,992021E-8	-4,992069E-8	-4,991865E-8	-4,991844E-8	-4,991970E-8	-4,992104E-8	-4,991982E-8	-4,992295E-8	-4,992444E-8	-4,991962E-8	-4,992182E-8	-4,992424E-8	-4,992277E-8	-4,992233E-8	-4,992424E-8	-4,992332E-8	-4,992166E-8	-4,992513E-8	-4,992403E-8	-4,992133E-8	-4,992385E-8	-4,992458E-8	-4,992025E-8	-4,992324E-8	-4,992688E-8	-4,992092E-8	-4,991845E-8	-4,992673E-8	-4,992453E-8	-4,991909E-8	-4,992307E-8	-4,992569E-8	-4,991838E-8	-4,992094E-8	-4,992732E-8	-4,992124E-8	-4,991652E-8	-4,992539E-8	-4,992410E-8	-4,991829E-8
-4,992753E-8	-4,991863E-8	-4,992108E-8	-4,992949E-8	-4,992466E-8	-4,992226E-8	-4,992976E-8	-4,992872E-8	-4,992563E-8	-4,993324E-8	-4,993267E-8	-4,992432E-8	-4,992690E-8	-4,993153E-8	-4,992479E-8	-4,992279E-8	-4,992937E-8	-4,992495E-8	-4,991975E-8	-4,992689E-8	-4,992812E-8	-4,991879E-8	-4,992108E-8	-4,992753E-8	-4,992199E-8	-4,991969E-8	-4,992621E-8	-4,992419E-8	-4,991706E-8	-4,992294E-8	-4,992651E-8	-4,991950E-8	-4,992064E-8	-4,992561E-8	-4,992219E-8	-4,991812E-8	-4,992159E-8	-4,992373E-8	-4,991850E-8	-4,991806E-8	-4,992255E-8	-4,992208E-8	-4,991926E-8	-4,992147E-8	-4,992081E-8	-4,991899E-8	-4,992212E-8	-4,992238E-8	-4,992033E-8	-4,992178E-8	-4,992183E-8	-4,992258E-8	-4,992426E-8	-4,992339E-8	-4,992068E-8	-4,992166E-8	-4,992175E-8	-4,992128E-8	-4,992362E-8	-4,992192E-8	-4,992044E-8	-4,992375E-8	-4,992325E-8	-4,992102E-8	-4,992164E-8	-4,992324E-8	-4,992104E-8	-4,992214E-8	-4,992565E-8	-4,992122E-8	-4,991914E-8	-4,992378E-8	-4,992248E-8	-4,991790E-8	-4,992113E-8	-4,992439E-8	-4,991795E-8	-4,991780E-8	-4,992508E-8	-4,992168E-8	-4,991617E-8	-4,992197E-8	-4,992276E-8	-4,991718E-8	-4,992085E-8	-4,992450E-8	-4,991781E-8	-4,991718E-8	-4,992435E-8	-4,992238E-8	-4,991599E-8	-4,992117E-8	-4,992380E-8	-4,991707E-8	-4,991849E-8	-4,992631E-8	-4,992011E-8	-4,991763E-8	-4,992463E-8	-4,992362E-8	-4,991895E-8	-4,992362E-8	-4,992503E-8	-4,992001E-8	-4,992141E-8	-4,992583E-8	-4,992437E-8	-4,992017E-8	-4,992329E-8	-4,992422E-8	-4,992185E-8	-4,992238E-8	-4,992378E-8	-4,992187E-8	-4,992139E-8	-4,992295E-8	-4,992404E-8	-4,992151E-8	-4,992022E-8	-4,992118E-8	-4,992207E-8	-4,991913E-8	-4,992128E-8	-4,992261E-8	-4,991966E-8	-4,991941E-8	-4,992394E-8	-4,992361E-8
-4,992407E-8	-4,992009E-8	-4,992180E-8	-4,992565E-8	-4,992609E-8	-4,992836E-8	-4,993208E-8	-4,993288E-8	-4,993257E-8	-4,993586E-8	-4,993558E-8	-4,993194E-8	-4,993137E-8	-4,992898E-8	-4,992994E-8	-4,992733E-8	-4,992555E-8	-4,992594E-8	-4,992506E-8	-4,992426E-8	-4,992461E-8	-4,992511E-8	-4,992142E-8	-4,992046E-8	-4,992396E-8	-4,992273E-8	-4,992046E-8	-4,992384E-8	-4,992320E-8	-4,991779E-8	-4,992014E-8	-4,992424E-8	-4,991895E-8	-4,991743E-8	-4,992429E-8	-4,992264E-8	-4,991844E-8	-4,992408E-8	-4,992364E-8	-4,991760E-8	-4,991889E-8	-4,992471E-8	-4,992165E-8	-4,991780E-8	-4,992247E-8	-4,992090E-8	-4,991801E-8	-4,992320E-8	-4,992538E-8	-4,991791E-8	-4,991904E-8	-4,992549E-8	-4,992147E-8	-4,991908E-8	-4,992440E-8	-4,992237E-8	-4,991771E-8	-4,992254E-8	-4,992578E-8	-4,992029E-8	-4,991908E-8	-4,992503E-8	-4,992374E-8	-4,992059E-8	-4,992415E-8	-4,992350E-8	-4,992080E-8	-4,992327E-8	-4,992642E-8	-4,992410E-8	-4,992088E-8	-4,992180E-8	-4,992283E-8	-4,991978E-8	-4,992280E-8	-4,992206E-8	-4,991881E-8	-4,991990E-8	-4,992260E-8	-4,992236E-8	-4,991875E-8	-4,991889E-8	-4,992102E-8	-4,992027E-8	-4,992097E-8	-4,992264E-8	-4,991960E-8	-4,991923E-8	-4,992154E-8	-4,992260E-8	-4,991983E-8	-4,991867E-8	-4,992106E-8	-4,992016E-8	-4,992060E-8	-4,992420E-8	-4,992500E-8	-4,991889E-8	-4,992045E-8	-4,992542E-8	-4,992347E-8	-4,992034E-8	-4,992269E-8	-4,992252E-8	-4,991980E-8	-4,992240E-8	-4,992650E-8	-4,992216E-8	-4,991995E-8	-4,992399E-8	-4,992432E-8	-4,992084E-8	-4,992365E-8	-4,992425E-8	-4,991936E-8	-4,992148E-8	-4,992584E-8	-4,992295E-8	-4,991846E-8	-4,992270E-8	-4,992307E-8	-4,992000E-8	-4,992400E-8	-4,992306E-8	-4,991883E-8	-4,992055E-8	-4,992549E-8	-4,992234E-8
-4,992588E-8	-4,992194E-8	-4,992039E-8	-4,992840E-8	-4,993321E-8	-4,993043E-8	-4,993455E-8	-4,994371E-8	-4,993922E-8	-4,993800E-8	-4,994501E-8	-4,994023E-8	-4,993282E-8	-4,993364E-8	-4,993210E-8	-4,992637E-8	-4,992642E-8	-4,992744E-8	-4,992367E-8	-4,992291E-8	-4,992579E-8	-4,992485E-8	-4,991990E-8	-4,992134E-8	-4,992575E-8	-4,992257E-8	-4,992014E-8	-4,992317E-8	-4,992134E-8	-4,991908E-8	-4,992237E-8	-4,992318E-8	-4,991933E-8	-4,991906E-8	-4,992433E-8	-4,992096E-8	-4,991952E-8	-4,992315E-8	-4,992179E-8	-4,991671E-8	-4,992136E-8	-4,992365E-8	-4,992057E-8	-4,991834E-8	-4,992207E-8	-4,992132E-8	-4,991937E-8	-4,992177E-8	-4,992405E-8	-4,992029E-8	-4,991905E-8	-4,992471E-8	-4,992519E-8	-4,991957E-8	-4,992089E-8	-4,992387E-8	-4,992140E-8	-4,992083E-8	-4,992393E-8	-4,992408E-8	-4,991940E-8	-4,992177E-8	-4,992596E-8	-4,992289E-8	-4,992293E-8	-4,992585E-8	-4,992420E-8	-4,992164E-8	-4,992527E-8	-4,992502E-8	-4,991950E-8	-4,992154E-8	-4,992429E-8	-4,992139E-8	-4,992103E-8	-4,992471E-8	-4,992027E-8	-4,991766E-8	-4,992277E-8	-4,992400E-8	-4,991811E-8	-4,991844E-8	-4,992275E-8	-4,992022E-8	-4,991836E-8	-4,992182E-8	-4,992188E-8	-4,991661E-8	-4,991984E-8	-4,992289E-8	-4,991973E-8	-4,991717E-8	-4,992163E-8	-4,992187E-8	-4,991803E-8	-4,992183E-8	-4,992464E-8	-4,992100E-8	-4,991870E-8	-4,992334E-8	-4,992458E-8	-4,991977E-8	-4,992148E-8	-4,992584E-8	-4,992222E-8	-4,992073E-8	-4,992540E-8	-4,992501E-8	-4,992011E-8	-4,992098E-8	-4,992452E-8	-4,992219E-8	-4,991997E-8	-4,992313E-8	-4,992259E-8	-4,991998E-8	-4,992193E-8	-4,992362E-8	-4,992150E-8	-4,992004E-8	-4,992312E-8	-4,992179E-8	-4,992245E-8	-4,992321E-8	-4,992001E-8	-4,991995E-8	-4,992336E-8	-4,992537E-8
-4,992731E-8	-4,992451E-8	-4,992133E-8	-4,992981E-8	-4,993724E-8	-4,993605E-8	-4,993833E-8	-4,994731E-8	-4,995059E-8	-4,994712E-8	-4,994864E-8	-4,994580E-8	-4,993810E-8	-4,993358E-8	-4,993149E-8	-4,992917E-8	-4,992456E-8	-4,992551E-8	-4,992550E-8	-4,992242E-8	-4,992298E-8	-4,992676E-8	-4,992179E-8	-4,991900E-8	-4,992338E-8	-4,992394E-8	-4,992003E-8	-4,992133E-8	-4,992183E-8	-4,992048E-8	-4,992007E-8	-4,992314E-8	-4,992204E-8	-4,991859E-8	-4,992192E-8	-4,992400E-8	-4,991988E-8	-4,992030E-8	-4,992335E-8	-4,992139E-8	-4,991734E-8	-4,992270E-8	-4,992458E-8	-4,991730E-8	-4,991775E-8	-4,992507E-8	-4,992058E-8	-4,991716E-8	-4,992316E-8	-4,992448E-8	-4,991803E-8	-4,992193E-8	-4,992562E-8	-4,992158E-8	-4,991928E-8	-4,992427E-8	-4,992420E-8	-4,992077E-8	-4,992403E-8	-4,992627E-8	-4,992261E-8	-4,992331E-8	-4,992682E-8	-4,992630E-8	-4,992329E-8	-4,992587E-8	-4,992528E-8	-4,992235E-8	-4,992348E-8	-4,992655E-8	-4,992251E-8	-4,992033E-8	-4,992333E-8	-4,992398E-8	-4,992064E-8	-4,992224E-8	-4,992130E-8	-4,991806E-8	-4,992081E-8	-4,992278E-8	-4,991945E-8	-4,991557E-8	-4,991997E-8	-4,992177E-8	-4,991722E-8	-4,991846E-8	-4,992221E-8	-4,991909E-8	-4,991663E-8	-4,992281E-8	-4,992511E-8	-4,991700E-8	-4,991779E-8	-4,992578E-8	-4,992173E-8	-4,991898E-8	-4,992457E-8	-4,992346E-8	-4,991793E-8	-4,992372E-8	-4,992632E-8	-4,991984E-8	-4,991981E-8	-4,992568E-8	-4,992408E-8	-4,991946E-8	-4,992644E-8	-4,992492E-8	-4,991847E-8	-4,992315E-8	-4,992698E-8	-4,992129E-8	-4,992097E-8	-4,992584E-8	-4,992168E-8	-4,991887E-8	-4,992468E-8	-4,992540E-8	-4,991918E-8	-4,992097E-8	-4,992621E-8	-4,992157E-8	-4,991901E-8	-4,992400E-8	-4,992293E-8	-4,991849E-8	-4,992458E-8	-4,992563E-8
-4,992048E-8	-4,992869E-8	-4,992811E-8	-4,992723E-8	-4,993923E-8	-4,994412E-8	-4,993980E-8	-4,994818E-8	-4,995693E-8	-4,995265E-8	-4,994855E-8	-4,994605E-8	-4,993809E-8	-4,993188E-8	-4,993120E-8	-4,992921E-8	-4,992416E-8	-4,992357E-8	-4,992689E-8	-4,992326E-8	-4,992187E-8	-4,992617E-8	-4,992267E-8	-4,991943E-8	-4,992257E-8	-4,992392E-8	-4,992119E-8	-4,992092E-8	-4,992151E-8	-4,991934E-8	-4,991842E-8	-4,992343E-8	-4,992253E-8	-4,991789E-8	-4,992074E-8	-4,992260E-8	-4,992139E-8	-4,992054E-8	-4,992208E-8	-4,992081E-8	-4,991939E-8	-4,992113E-8	-4,992304E-8	-4,992068E-8	-4,991919E-8	-4,992141E-8	-4,992292E-8	-4,992235E-8	-4,992260E-8	-4,992211E-8	-4,992088E-8	-4,992129E-8	-4,992480E-8	-4,992456E-8	-4,991988E-8	-4,992103E-8	-4,992612E-8	-4,992343E-8	-4,992210E-8	-4,992646E-8	-4,992607E-8	-4,992391E-8	-4,992613E-8	-4,992782E-8	-4,992550E-8	-4,992553E-8	-4,992477E-8	-4,992519E-8	-4,992502E-8	-4,992428E-8	-4,992456E-8	-4,992167E-8	-4,992283E-8	-4,992421E-8	-4,992128E-8	-4,992004E-8	-4,992355E-8	-4,992170E-8	-4,991980E-8	-4,992122E-8	-4,992047E-8	-4,991660E-8	-4,991606E-8	-4,992033E-8	-4,991941E-8	-4,991709E-8	-4,991953E-8	-4,991854E-8	-4,991600E-8	-4,992002E-8	-4,992233E-8	-4,992101E-8	-4,991785E-8	-4,992173E-8	-4,992308E-8	-4,992139E-8	-4,992266E-8	-4,992193E-8	-4,992031E-8	-4,992281E-8	-4,992475E-8	-4,992333E-8	-4,992103E-8	-4,992295E-8	-4,992420E-8	-4,992332E-8	-4,992271E-8	-4,992404E-8	-4,992216E-8	-4,991998E-8	-4,992411E-8	-4,992282E-8	-4,992001E-8	-4,992175E-8	-4,992269E-8	-4,992101E-8	-4,992123E-8	-4,992441E-8	-4,992203E-8	-4,991951E-8	-4,992194E-8	-4,992459E-8	-4,992321E-8	-4,992074E-8	-4,992352E-8	-4,992388E-8	-4,991996E-8	-4,992215E-8
-4,992738E-8	-4,992456E-8	-4,992794E-8	-4,993328E-8	-4,993710E-8	-4,994101E-8	-4,994535E-8	-4,994926E-8	-4,995313E-8	-4,995314E-8	-4,994709E-8	-4,993960E-8	-4,993533E-8	-4,993093E-8	-4,992706E-8	-4,992702E-8	-4,992326E-8	-4,992276E-8	-4,992443E-8	-4,992377E-8	-4,992235E-8	-4,992342E-8	-4,992368E-8	-4,992087E-8	-4,992132E-8	-4,992315E-8	-4,992195E-8	-4,991872E-8	-4,992049E-8	-4,992313E-8	-4,992052E-8	-4,991955E-8	-4,992294E-8	-4,992118E-8	-4,991908E-8	-4,992270E-8	-4,992273E-8	-4,992021E-8	-4,992028E-8	-4,992070E-8	-4,992021E-8	-4,992128E-8	-4,992161E-8	-4,991992E-8	-4,991994E-8	-4,992212E-8	-4,992168E-8	-4,992213E-8	-4,992265E-8	-4,992082E-8	-4,991981E-8	-4,992415E-8	-4,992462E-8	-4,992175E-8	-4,992341E-8	-4,992433E-8	-4,992328E-8	-4,992399E-8	-4,992909E-8	-4,992768E-8	-4,992331E-8	-4,992705E-8	-4,993055E-8	-4,992662E-8	-4,992522E-8	-4,992598E-8	-4,992427E-8	-4,992280E-8	-4,992487E-8	-4,992523E-8	-4,992156E-8	-4,992169E-8	-4,992453E-8	-4,992353E-8	-4,992219E-8	-4,992268E-8	-4,992198E-8	-4,991998E-8	-4,992087E-8	-4,992085E-8	-4,991993E-8	-4,991761E-8	-4,991842E-8	-4,991830E-8	-4,991849E-8	-4,991931E-8	-4,991763E-8	-4,991659E-8	-4,991862E-8	-4,991950E-8	-4,991931E-8	-4,992000E-8	-4,991903E-8	-4,992049E-8	-4,992192E-8	-4,991953E-8	-4,992018E-8	-4,992197E-8	-4,992184E-8	-4,992112E-8	-4,992297E-8	-4,992466E-8	-4,992060E-8	-4,992178E-8	-4,992533E-8	-4,992376E-8	-4,992214E-8	-4,992445E-8	-4,992287E-8	-4,992108E-8	-4,992355E-8	-4,992296E-8	-4,992108E-8	-4,992142E-8	-4,992466E-8	-4,992217E-8	-4,992133E-8	-4,992523E-8	-4,992252E-8	-4,991896E-8	-4,992179E-8	-4,992334E-8	-4,992096E-8	-4,992169E-8	-4,992289E-8	-4,991958E-8	-4,991965E-8	-4,992388E-8
-4,992643E-8	-4,992510E-8	-4,992843E-8	-4,993251E-8	-4,993521E-8	-4,993824E-8	-4,994047E-8	-4,994294E-8	-4,994543E-8	-4,994589E-8	-4,994159E-8	-4,993529E-8	-4,992986E-8	-4,992723E-8	-4,992724E-8	-4,992390E-8	-4,992379E-8	-4,992338E-8	-4,992295E-8	-4,992356E-8	-4,992405E-8	-4,992276E-8	-4,992329E-8	-4,992211E-8	-4,992053E-8	-4,992150E-8	-4,992253E-8	-4,992141E-8	-4,991849E-8	-4,992083E-8	-4,992169E-8	-4,991951E-8	-4,992084E-8	-4,992262E-8	-4,992018E-8	-4,992052E-8	-4,992382E-8	-4,992300E-8	-4,992024E-8	-4,992013E-8	-4,992247E-8	-4,992247E-8	-4,992078E-8	-4,992251E-8	-4,992274E-8	-4,992142E-8	-4,992259E-8	-4,992348E-8	-4,992362E-8	-4,992262E-8	-4,992099E-8	-4,992282E-8	-4,992554E-8	-4,992368E-8	-4,992309E-8	-4,992480E-8	-4,992628E-8	-4,992684E-8	-4,992910E-8	-4,993045E-8	-4,992818E-8	-4,992902E-8	-4,993274E-8	-4,993032E-8	-4,992480E-8	-4,992670E-8	-4,992695E-8	-4,992293E-8	-4,992376E-8	-4,992563E-8	-4,992427E-8	-4,992201E-8	-4,992414E-8	-4,992457E-8	-4,992154E-8	-4,992270E-8	-4,992367E-8	-4,991953E-8	-4,991999E-8	-4,992195E-8	-4,991946E-8	-4,991734E-8	-4,991832E-8	-4,991763E-8	-4,991744E-8	-4,991831E-8	-4,991839E-8	-4,991503E-8	-4,991621E-8	-4,992002E-8	-4,991733E-8	-4,991861E-8	-4,992201E-8	-4,991864E-8	-4,991920E-8	-4,992412E-8	-4,992302E-8	-4,991751E-8	-4,992114E-8	-4,992549E-8	-4,992193E-8	-4,992252E-8	-4,992645E-8	-4,992199E-8	-4,992105E-8	-4,992749E-8	-4,992438E-8	-4,992010E-8	-4,992203E-8	-4,992373E-8	-4,992157E-8	-4,992248E-8	-4,992443E-8	-4,992209E-8	-4,992010E-8	-4,992182E-8	-4,992310E-8	-4,992060E-8	-4,992076E-8	-4,992259E-8	-4,992219E-8	-4,992207E-8	-4,992270E-8	-4,992303E-8	-4,992116E-8	-4,992189E-8	-4,992302E-8	-4,992247E-8
-4,992762E-8	-4,992665E-8	-4,992850E-8	-4,993102E-8	-4,993491E-8	-4,993474E-8	-4,993389E-8	-4,993692E-8	-4,993827E-8	-4,993692E-8	-4,993412E-8	-4,993097E-8	-4,992495E-8	-4,992265E-8	-4,992556E-8	-4,992521E-8	-4,992124E-8	-4,992263E-8	-4,992442E-8	-4,992297E-8	-4,992226E-8	-4,992411E-8	-4,992338E-8	-4,991966E-8	-4,992279E-8	-4,992503E-8	-4,992019E-8	-4,992085E-8	-4,992357E-8	-4,992042E-8	-4,991934E-8	-4,992411E-8	-4,992346E-8	-4,991893E-8	-4,991997E-8	-4,992264E-8	-4,992086E-8	-4,992075E-8	-4,992267E-8	-4,992080E-8	-4,991872E-8	-4,992088E-8	-4,992362E-8	-4,992087E-8	-4,991980E-8	-4,992359E-8	-4,992381E-8	-4,992234E-8	-4,992429E-8	-4,992495E-8	-4,992162E-8	-4,992282E-8	-4,992684E-8	-4,992597E-8	-4,992471E-8	-4,992547E-8	-4,992957E-8	-4,992994E-8	-4,993149E-8	-4,993403E-8	-4,993275E-8	-4,993122E-8	-4,993247E-8	-4,993131E-8	-4,992839E-8	-4,992526E-8	-4,992407E-8	-4,992408E-8	-4,992305E-8	-4,992472E-8	-4,992570E-8	-4,992261E-8	-4,992179E-8	-4,992465E-8	-4,992403E-8	-4,992068E-8	-4,992148E-8	-4,992226E-8	-4,991957E-8	-4,991963E-8	-4,992105E-8	-4,991880E-8	-4,991593E-8	-4,992033E-8	-4,992062E-8	-4,991750E-8	-4,991968E-8	-4,992113E-8	-4,991541E-8	-4,991462E-8	-4,992012E-8	-4,991689E-8	-4,991392E-8	-4,992099E-8	-4,992244E-8	-4,991639E-8	-4,992260E-8	-4,992413E-8	-4,991798E-8	-4,992026E-8	-4,992842E-8	-4,992363E-8	-4,991965E-8	-4,992545E-8	-4,992544E-8	-4,991986E-8	-4,992399E-8	-4,992556E-8	-4,992087E-8	-4,991914E-8	-4,992402E-8	-4,992291E-8	-4,991811E-8	-4,992301E-8	-4,992402E-8	-4,991853E-8	-4,992126E-8	-4,992459E-8	-4,992102E-8	-4,991900E-8	-4,992294E-8	-4,992354E-8	-4,992032E-8	-4,992317E-8	-4,992318E-8	-4,991994E-8	-4,992143E-8	-4,992420E-8
-4,992622E-8	-4,992551E-8	-4,992946E-8	-4,992934E-8	-4,992985E-8	-4,993331E-8	-4,993178E-8	-4,993019E-8	-4,993126E-8	-4,992994E-8	-4,992806E-8	-4,992521E-8	-4,992368E-8	-4,992047E-8	-4,992053E-8	-4,992382E-8	-4,992426E-8	-4,992007E-8	-4,992063E-8	-4,992489E-8	-4,992280E-8	-4,992098E-8	-4,992432E-8	-4,992154E-8	-4,992004E-8	-4,992201E-8	-4,992314E-8	-4,992015E-8	-4,991819E-8	-4,992270E-8	-4,992409E-8	-4,992080E-8	-4,992177E-8	-4,992227E-8	-4,991975E-8	-4,992133E-8	-4,992533E-8	-4,992338E-8	-4,991812E-8	-4,992128E-8	-4,992373E-8	-4,991954E-8	-4,992097E-8	-4,992582E-8	-4,992136E-8	-4,992012E-8	-4,992592E-8	-4,992481E-8	-4,992153E-8	-4,992330E-8	-4,992582E-8	-4,992228E-8	-4,992501E-8	-4,992977E-8	-4,992777E-8	-4,992544E-8	-4,993178E-8	-4,993522E-8	-4,993181E-8	-4,993467E-8	-4,993909E-8	-4,993435E-8	-4,993278E-8	-4,993390E-8	-4,992966E-8	-4,992296E-8	-4,992449E-8	-4,992618E-8	-4,992185E-8	-4,992291E-8	-4,992591E-8	-4,992163E-8	-4,992024E-8	-4,992464E-8	-4,992398E-8	-4,991961E-8	-4,992087E-8	-4,992261E-8	-4,992053E-8	-4,992012E-8	-4,991992E-8	-4,991701E-8	-4,991798E-8	-4,992157E-8	-4,992171E-8	-4,992225E-8	-4,992324E-8	-4,992040E-8	-4,991906E-8	-4,991834E-8	-4,991773E-8	-4,991553E-8	-4,991726E-8	-4,991876E-8	-4,991809E-8	-4,991970E-8	-4,992208E-8	-4,991955E-8	-4,992064E-8	-4,992303E-8	-4,992324E-8	-4,992448E-8	-4,992440E-8	-4,992289E-8	-4,992151E-8	-4,992517E-8	-4,992369E-8	-4,992102E-8	-4,992267E-8	-4,992354E-8	-4,992022E-8	-4,992233E-8	-4,992501E-8	-4,992101E-8	-4,991859E-8	-4,992492E-8	-4,992366E-8	-4,991940E-8	-4,992266E-8	-4,992325E-8	-4,991892E-8	-4,992052E-8	-4,992657E-8	-4,992231E-8	-4,991657E-8	-4,992270E-8	-4,992555E-8	-4,991984E-8
-4,992867E-8	-4,992550E-8	-4,992488E-8	-4,992714E-8	-4,992709E-8	-4,992829E-8	-4,992804E-8	-4,992613E-8	-4,992512E-8	-4,992411E-8	-4,992457E-8	-4,992279E-8	-4,992062E-8	-4,991936E-8	-4,992022E-8	-4,992259E-8	-4,992381E-8	-4,992103E-8	-4,992119E-8	-4,992393E-8	-4,992324E-8	-4,992165E-8	-4,992464E-8	-4,992247E-8	-4,992012E-8	-4,992232E-8	-4,992294E-8	-4,991963E-8	-4,991840E-8	-4,992284E-8	-4,992140E-8	-4,991901E-8	-4,992077E-8	-4,992005E-8	-4,991938E-8	-4,992237E-8	-4,992183E-8	-4,992137E-8	-4,992233E-8	-4,992130E-8	-4,992124E-8	-4,992379E-8	-4,992525E-8	-4,992219E-8	-4,992078E-8	-4,992514E-8	-4,992423E-8	-4,992376E-8	-4,992573E-8	-4,992427E-8	-4,992371E-8	-4,992519E-8	-4,992935E-8	-4,992688E-8	-4,992703E-8	-4,993111E-8	-4,993158E-8	-4,993241E-8	-4,993767E-8	-4,993867E-8	-4,993481E-8	-4,993479E-8	-4,993405E-8	-4,993105E-8	-4,992773E-8	-4,992485E-8	-4,992271E-8	-4,992193E-8	-4,992494E-8	-4,992508E-8	-4,992281E-8	-4,992219E-8	-4,992424E-8	-4,992161E-8	-4,992487E-8	-4,992432E-8	-4,992002E-8	-4,991970E-8	-4,992374E-8	-4,992075E-8	-4,991897E-8	-4,992144E-8	-4,991984E-8	-4,991795E-8	-4,992456E-8	-4,992904E-8	-4,992403E-8	-4,992294E-8	-4,992364E-8	-4,991909E-8	-4,991711E-8	-4,991771E-8	-4,991524E-8	-4,991502E-8	-4,992112E-8	-4,992217E-8	-4,991944E-8	-4,992097E-8	-4,992349E-8	-4,992246E-8	-4,992366E-8	-4,992581E-8	-4,992442E-8	-4,992096E-8	-4,992360E-8	-4,992550E-8	-4,992272E-8	-4,992348E-8	-4,992457E-8	-4,992042E-8	-4,992111E-8	-4,992497E-8	-4,992291E-8	-4,992005E-8	-4,992182E-8	-4,992151E-8	-4,991993E-8	-4,992358E-8	-4,992278E-8	-4,992051E-8	-4,992147E-8	-4,992422E-8	-4,992139E-8	-4,992302E-8	-4,992224E-8	-4,992015E-8	-4,992199E-8	-4,992441E-8
-4,992622E-8	-4,992774E-8	-4,992274E-8	-4,992620E-8	-4,992939E-8	-4,992572E-8	-4,992343E-8	-4,992545E-8	-4,992302E-8	-4,992074E-8	-4,992303E-8	-4,992315E-8	-4,991705E-8	-4,991880E-8	-4,992485E-8	-4,992071E-8	-4,992057E-8	-4,992435E-8	-4,992122E-8	-4,992012E-8	-4,992675E-8	-4,992325E-8	-4,991832E-8	-4,992194E-8	-4,992269E-8	-4,991967E-8	-4,992336E-8	-4,992528E-8	-4,991701E-8	-4,991847E-8	-4,992660E-8	-4,992248E-8	-4,991854E-8	-4,992334E-8	-4,992538E-8	-4,991852E-8	-4,992049E-8	-4,992819E-8	-4,992095E-8	-4,991730E-8	-4,992488E-8	-4,992465E-8	-4,991785E-8	-4,992290E-8	-4,992486E-8	-4,991875E-8	-4,992211E-8	-4,992820E-8	-4,992269E-8	-4,992165E-8	-4,992739E-8	-4,992541E-8	-4,992388E-8	-4,993062E-8	-4,993051E-8	-4,992741E-8	-4,993302E-8	-4,993844E-8	-4,993593E-8	-4,993767E-8	-4,993798E-8	-4,993252E-8	-4,992938E-8	-4,992998E-8	-4,992691E-8	-4,992153E-8	-4,992177E-8	-4,992500E-8	-4,992212E-8	-4,992254E-8	-4,992500E-8	-4,992211E-8	-4,992172E-8	-4,992404E-8	-4,992380E-8	-4,992101E-8	-4,992220E-8	-4,991918E-8	-4,991881E-8	-4,992374E-8	-4,992117E-8	-4,991618E-8	-4,992147E-8	-4,992495E-8	-4,992172E-8	-4,992751E-8	-4,993236E-8	-4,992583E-8	-4,992265E-8	-4,992573E-8	-4,992055E-8	-4,991455E-8	-4,991904E-8	-4,991927E-8	-4,991537E-8	-4,991970E-8	-4,992341E-8	-4,991824E-8	-4,991838E-8	-4,992461E-8	-4,992163E-8	-4,992049E-8	-4,992587E-8	-4,992435E-8	-4,991968E-8	-4,992466E-8	-4,992744E-8	-4,992037E-8	-4,992157E-8	-4,992633E-8	-4,992104E-8	-4,991912E-8	-4,992707E-8	-4,992387E-8	-4,991705E-8	-4,992370E-8	-4,992663E-8	-4,991910E-8	-4,992051E-8	-4,992661E-8	-4,992066E-8	-4,991839E-8	-4,992580E-8	-4,992356E-8	-4,991790E-8	-4,992246E-8	-4,992376E-8	-4,991971E-8
-4,992757E-8	-4,992365E-8	-4,992001E-8	-4,992707E-8	-4,992539E-8	-4,992036E-8	-4,992195E-8	-4,992345E-8	-4,991932E-8	-4,991927E-8	-4,992351E-8	-4,992051E-8	-4,991649E-8	-4,991994E-8	-4,992211E-8	-4,992197E-8	-4,992330E-8	-4,992392E-8	-4,992096E-8	-4,992183E-8	-4,992492E-8	-4,992357E-8	-4,992115E-8	-4,992147E-8	-4,992197E-8	-4,992076E-8	-4,992209E-8	-4,992164E-8	-4,991931E-8	-4,991944E-8	-4,992134E-8	-4,992209E-8	-4,992184E-8	-4,992028E-8	-4,991991E-8	-4,992184E-8	-4,992302E-8	-4,992255E-8	-4,992281E-8	-4,992285E-8	-4,992047E-8	-4,992285E-8	-4,992591E-8	-4,992059E-8	-4,991978E-8	-4,992469E-8	-4,992482E-8	-4,992129E-8	-4,992468E-8	-4,992580E-8	-4,992161E-8	-4,992468E-8	-4,992967E-8	-4,992759E-8	-4,992600E-8	-4,993078E-8	-4,993250E-8	-4,993042E-8	-4,993539E-8	-4,993671E-8	-4,993060E-8	-4,992975E-8	-4,993091E-8	-4,992581E-8	-4,992281E-8	-4,992518E-8	-4,992295E-8	-4,992030E-8	-4,992627E-8	-4,992668E-8	-4,992231E-8	-4,992184E-8	-4,992494E-8	-4,992190E-8	-4,992213E-8	-4,992436E-8	-4,992166E-8	-4,991711E-8	-4,992217E-8	-4,992268E-8	-4,991787E-8	-4,991930E-8	-4,992128E-8	-4,991940E-8	-4,992424E-8	-4,992903E-8	-4,992875E-8	-4,992905E-8	-4,992890E-8	-4,992685E-8	-4,992352E-8	-4,992212E-8	-4,992018E-8	-4,991820E-8	-4,992011E-8	-4,992247E-8	-4,992028E-8	-4,991881E-8	-4,992133E-8	-4,992234E-8	-4,992314E-8	-4,992572E-8	-4,992387E-8	-4,992046E-8	-4,992469E-8	-4,992362E-8	-4,992078E-8	-4,992372E-8	-4,992413E-8	-4,991965E-8	-4,992170E-8	-4,992433E-8	-4,992190E-8	-4,992220E-8	-4,992334E-8	-4,992225E-8	-4,992131E-8	-4,992481E-8	-4,992393E-8	-4,992048E-8	-4,992145E-8	-4,992500E-8	-4,992257E-8	-4,992261E-8	-4,992393E-8	-4,992098E-8	-4,992085E-8	-4,992405E-8
-4,992273E-8	-4,992564E-8	-4,992416E-8	-4,992207E-8	-4,992505E-8	-4,992442E-8	-4,992081E-8	-4,992199E-8	-4,992159E-8	-4,991790E-8	-4,991936E-8	-4,992175E-8	-4,991791E-8	-4,991787E-8	-4,992162E-8	-4,992029E-8	-4,991935E-8	-4,992297E-8	-4,992215E-8	-4,991915E-8	-4,992410E-8	-4,992456E-8	-4,992121E-8	-4,992014E-8	-4,992317E-8	-4,992095E-8	-4,992042E-8	-4,992417E-8	-4,992200E-8	-4,991907E-8	-4,992291E-8	-4,992514E-8	-4,992071E-8	-4,992033E-8	-4,992359E-8	-4,992143E-8	-4,992238E-8	-4,992548E-8	-4,992185E-8	-4,991880E-8	-4,992338E-8	-4,992359E-8	-4,991980E-8	-4,992183E-8	-4,992125E-8	-4,991860E-8	-4,992099E-8	-4,992575E-8	-4,992141E-8	-4,992037E-8	-4,992516E-8	-4,992639E-8	-4,992540E-8	-4,992800E-8	-4,992896E-8	-4,992563E-8	-4,992950E-8	-4,993354E-8	-4,993060E-8	-4,993105E-8	-4,992990E-8	-4,992605E-8	-4,992434E-8	-4,992581E-8	-4,992357E-8	-4,992000E-8	-4,992443E-8	-4,992341E-8	-4,992180E-8	-4,992537E-8	-4,992527E-8	-4,992011E-8	-4,992044E-8	-4,992431E-8	-4,992149E-8	-4,992042E-8	-4,992430E-8	-4,992095E-8	-4,991742E-8	-4,992195E-8	-4,992435E-8	-4,991771E-8	-4,991810E-8	-4,992288E-8	-4,992231E-8	-4,992597E-8	-4,993311E-8	-4,993035E-8	-4,992902E-8	-4,993392E-8	-4,993008E-8	-4,992269E-8	-4,992281E-8	-4,992187E-8	-4,991680E-8	-4,991735E-8	-4,992291E-8	-4,992029E-8	-4,991677E-8	-4,992361E-8	-4,992501E-8	-4,992024E-8	-4,992357E-8	-4,992631E-8	-4,992183E-8	-4,992285E-8	-4,992787E-8	-4,992514E-8	-4,992161E-8	-4,992527E-8	-4,992463E-8	-4,992234E-8	-4,992394E-8	-4,992454E-8	-4,992187E-8	-4,992217E-8	-4,992411E-8	-4,992305E-8	-4,992203E-8	-4,992261E-8	-4,992127E-8	-4,992122E-8	-4,992388E-8	-4,992394E-8	-4,991947E-8	-4,992211E-8	-4,992268E-8	-4,992069E-8
-4,992392E-8	-4,992304E-8	-4,991997E-8	-4,992243E-8	-4,992494E-8	-4,992471E-8	-4,992061E-8	-4,992064E-8	-4,992152E-8	-4,992037E-8	-4,992156E-8	-4,992268E-8	-4,992123E-8	-4,991874E-8	-4,992259E-8	-4,992450E-8	-4,992188E-8	-4,992196E-8	-4,992246E-8	-4,992159E-8	-4,992261E-8	-4,992425E-8	-4,992248E-8	-4,991984E-8	-4,992159E-8	-4,992157E-8	-4,992222E-8	-4,992196E-8	-4,992054E-8	-4,991940E-8	-4,992067E-8	-4,992350E-8	-4,992213E-8	-4,992193E-8	-4,992127E-8	-4,992252E-8	-4,992523E-8	-4,992409E-8	-4,992318E-8	-4,992237E-8	-4,992072E-8	-4,992121E-8	-4,992338E-8	-4,992260E-8	-4,991869E-8	-4,992016E-8	-4,992278E-8	-4,992253E-8	-4,992135E-8	-4,992392E-8	-4,992259E-8	-4,992275E-8	-4,992568E-8	-4,992695E-8	-4,992429E-8	-4,992478E-8	-4,992798E-8	-4,992794E-8	-4,992678E-8	-4,992930E-8	-4,992676E-8	-4,992123E-8	-4,992274E-8	-4,992472E-8	-4,992282E-8	-4,992216E-8	-4,992339E-8	-4,992426E-8	-4,992377E-8	-4,992623E-8	-4,992426E-8	-4,992102E-8	-4,992231E-8	-4,992387E-8	-4,992255E-8	-4,992196E-8	-4,992093E-8	-4,992023E-8	-4,991931E-8	-4,992198E-8	-4,992136E-8	-4,991675E-8	-4,991734E-8	-4,992120E-8	-4,992106E-8	-4,992476E-8	-4,993139E-8	-4,993339E-8	-4,993475E-8	-4,993655E-8	-4,993541E-8	-4,992953E-8	-4,992421E-8	-4,992229E-8	-4,992084E-8	-4,992044E-8	-4,992089E-8	-4,992116E-8	-4,992092E-8	-4,992124E-8	-4,992308E-8	-4,992338E-8	-4,992400E-8	-4,992138E-8	-4,992256E-8	-4,992533E-8	-4,992453E-8	-4,992207E-8	-4,992407E-8	-4,992357E-8	-4,992312E-8	-4,992442E-8	-4,992441E-8	-4,992321E-8	-4,992206E-8	-4,992225E-8	-4,992406E-8	-4,992394E-8	-4,992062E-8	-4,992275E-8	-4,992462E-8	-4,992237E-8	-4,992244E-8	-4,992365E-8	-4,992245E-8	-4,992078E-8	-4,992149E-8	-4,992476E-8
-4,992102E-8	-4,992380E-8	-4,992386E-8	-4,991942E-8	-4,992240E-8	-4,992530E-8	-4,992123E-8	-4,991841E-8	-4,992169E-8	-4,992097E-8	-4,991931E-8	-4,992323E-8	-4,992111E-8	-4,991736E-8	-4,992143E-8	-4,992523E-8	-4,992057E-8	-4,992126E-8	-4,992398E-8	-4,992128E-8	-4,992096E-8	-4,992573E-8	-4,992261E-8	-4,991891E-8	-4,992412E-8	-4,992418E-8	-4,991892E-8	-4,992073E-8	-4,992440E-8	-4,991998E-8	-4,991798E-8	-4,992294E-8	-4,992272E-8	-4,991775E-8	-4,992189E-8	-4,992422E-8	-4,991978E-8	-4,992173E-8	-4,992496E-8	-4,992060E-8	-4,991907E-8	-4,992305E-8	-4,992166E-8	-4,991703E-8	-4,992006E-8	-4,992005E-8	-4,991803E-8	-4,992132E-8	-4,992440E-8	-4,992197E-8	-4,992105E-8	-4,992683E-8	-4,992463E-8	-4,992230E-8	-4,992810E-8	-4,992555E-8	-4,992452E-8	-4,992571E-8	-4,992784E-8	-4,992614E-8	-4,992298E-8	-4,992201E-8	-4,992334E-8	-4,992222E-8	-4,992286E-8	-4,992356E-8	-4,992121E-8	-4,992226E-8	-4,992339E-8	-4,992281E-8	-4,992433E-8	-4,992095E-8	-4,992240E-8	-4,992365E-8	-4,992218E-8	-4,992100E-8	-4,992118E-8	-4,992152E-8	-4,992027E-8	-4,992086E-8	-4,992239E-8	-4,991864E-8	-4,991685E-8	-4,991903E-8	-4,992100E-8	-4,992360E-8	-4,992948E-8	-4,993425E-8	-4,993485E-8	-4,993764E-8	-4,993653E-8	-4,993036E-8	-4,992468E-8	-4,992246E-8	-4,991953E-8	-4,991849E-8	-4,992072E-8	-4,992037E-8	-4,991865E-8	-4,992109E-8	-4,992310E-8	-4,992375E-8	-4,992339E-8	-4,992451E-8	-4,992283E-8	-4,992326E-8	-4,992596E-8	-4,992640E-8	-4,992363E-8	-4,992287E-8	-4,992527E-8	-4,992454E-8	-4,992186E-8	-4,992371E-8	-4,992265E-8	-4,991966E-8	-4,992129E-8	-4,992485E-8	-4,992323E-8	-4,992008E-8	-4,992173E-8	-4,992208E-8	-4,992221E-8	-4,992362E-8	-4,992384E-8	-4,992022E-8	-4,992318E-8	-4,992541E-8
-4,992473E-8	-4,992385E-8	-4,991789E-8	-4,992237E-8	-4,992607E-8	-4,992275E-8	-4,992134E-8	-4,992425E-8	-4,992270E-8	-4,991989E-8	-4,992258E-8	-4,992498E-8	-4,992052E-8	-4,992044E-8	-4,992484E-8	-4,992314E-8	-4,992172E-8	-4,992364E-8	-4,992206E-8	-4,992030E-8	-4,992190E-8	-4,992347E-8	-4,992131E-8	-4,991843E-8	-4,992233E-8	-4,992348E-8	-4,992073E-8	-4,992133E-8	-4,992256E-8	-4,992068E-8	-4,992063E-8	-4,992479E-8	-4,992344E-8	-4,992053E-8	-4,992123E-8	-4,992392E-8	-4,992322E-8	-4,992199E-8	-4,992389E-8	-4,992349E-8	-4,992019E-8	-4,992119E-8	-4,992214E-8	-4,991946E-8	-4,991807E-8	-4,991993E-8	-4,992042E-8	-4,991940E-8	-4,992161E-8	-4,992380E-8	-4,992095E-8	-4,992106E-8	-4,992572E-8	-4,992627E-8	-4,992301E-8	-4,992615E-8	-4,992726E-8	-4,992496E-8	-4,992666E-8	-4,992698E-8	-4,992297E-8	-4,992145E-8	-4,992560E-8	-4,992560E-8	-4,992332E-8	-4,992439E-8	-4,992536E-8	-4,992207E-8	-4,992198E-8	-4,992567E-8	-4,992452E-8	-4,991959E-8	-4,992260E-8	-4,992364E-8	-4,991789E-8	-4,992023E-8	-4,992490E-8	-4,991835E-8	-4,991619E-8	-4,992460E-8	-4,992159E-8	-4,991463E-8	-4,991848E-8	-4,992432E-8	-4,991800E-8	-4,992236E-8	-4,993527E-8	-4,993158E-8	-4,992932E-8	-4,993872E-8	-4,993890E-8	-4,992858E-8	-4,992463E-8	-4,992661E-8	-4,992098E-8	-4,991702E-8	-4,992330E-8	-4,992136E-8	-4,991515E-8	-4,992076E-8	-4,992630E-8	-4,992039E-8	-4,992024E-8	-4,992627E-8	-4,992328E-8	-4,992033E-8	-4,992673E-8	-4,992728E-8	-4,992035E-8	-4,992136E-8	-4,992727E-8	-4,992300E-8	-4,992289E-8	-4,992438E-8	-4,992362E-8	-4,992108E-8	-4,992389E-8	-4,992592E-8	-4,992134E-8	-4,992016E-8	-4,992388E-8	-4,992231E-8	-4,992157E-8	-4,992404E-8	-4,992375E-8	-4,991898E-8	-4,992138E-8	-4,992523E-8
-4,992092E-8	-4,992503E-8	-4,992190E-8	-4,991925E-8	-4,992331E-8	-4,992328E-8	-4,991939E-8	-4,992100E-8	-4,992311E-8	-4,992054E-8	-4,992058E-8	-4,992306E-8	-4,992257E-8	-4,991936E-8	-4,992247E-8	-4,992384E-8	-4,992190E-8	-4,992299E-8	-4,992300E-8	-4,992168E-8	-4,992321E-8	-4,992553E-8	-4,992304E-8	-4,992044E-8	-4,992298E-8	-4,992354E-8	-4,992181E-8	-4,992199E-8	-4,992380E-8	-4,992163E-8	-4,992011E-8	-4,992217E-8	-4,992381E-8	-4,992097E-8	-4,991909E-8	-4,992220E-8	-4,992109E-8	-4,992074E-8	-4,992219E-8	-4,992316E-8	-4,991948E-8	-4,992018E-8	-4,992438E-8	-4,992230E-8	-4,991832E-8	-4,992050E-8	-4,992195E-8	-4,991997E-8	-4,992141E-8	-4,992509E-8	-4,992207E-8	-4,992122E-8	-4,992527E-8	-4,992919E-8	-4,992695E-8	-4,992806E-8	-4,992947E-8	-4,992722E-8	-4,992781E-8	-4,992788E-8	-4,992573E-8	-4,992260E-8	-4,992408E-8	-4,992598E-8	-4,992383E-8	-4,992471E-8	-4,992439E-8	-4,992166E-8	-4,992382E-8	-4,992616E-8	-4,992267E-8	-4,991937E-8	-4,992299E-8	-4,992344E-8	-4,992001E-8	-4,992245E-8	-4,992376E-8	-4,991755E-8	-4,991781E-8	-4,992297E-8	-4,992050E-8	-4,991755E-8	-4,992091E-8	-4,992126E-8	-4,991933E-8	-4,992215E-8	-4,992832E-8	-4,992905E-8	-4,992740E-8	-4,993205E-8	-4,993378E-8	-4,992827E-8	-4,992427E-8	-4,992307E-8	-4,992085E-8	-4,992127E-8	-4,992153E-8	-4,992109E-8	-4,992020E-8	-4,992122E-8	-4,992275E-8	-4,992318E-8	-4,992535E-8	-4,992351E-8	-4,992266E-8	-4,992538E-8	-4,992438E-8	-4,992485E-8	-4,992405E-8	-4,992137E-8	-4,992217E-8	-4,992449E-8	-4,992349E-8	-4,992315E-8	-4,992160E-8	-4,992044E-8	-4,992181E-8	-4,992341E-8	-4,992259E-8	-4,991941E-8	-4,992302E-8	-4,992531E-8	-4,992178E-8	-4,992190E-8	-4,992522E-8	-4,992241E-8	-4,991982E-8	-4,992482E-8
