# Supplementary material for: Precursors of Majorana modes and their length-dependent energy oscillations probed at both ends of atomic Shiba chains
Source: Nat Nanotechnol. 2022 Mar 7;17(4):384–9. doi: 10.1038/s41565-022-01078-4 (PMC9018407; doi:10.1038/s41565-022-01078-4)
Supplement: Source Data Fig. 3 — Statistical source data of Fig. 3a–h in separate .txt files. [file 41565_2022_1078_MOESM4_ESM.zip › Source Data/Fig3d.txt]

This file contains the deconvoluted spectroscopy data measured on a chain of length N = 14. The respective energy range in each spectrum is +/- 2mV. The x-range of the spectroscopic line profile is 7.68nm.

{0.07733492679670426, 0.07701030660587468, 0.08140285573578568, 0.08078495757107283, 0.08187736651742675, 0.0828235418568837, 0.08322884778237247, 0.08315489993534275, 0.08430438412551816, 0.08628360117173337, 0.08870568254219466, 0.0897030642632703, 0.09336344818780423, 0.0934708751060111, 0.09406129799899163, 0.09817352413397205, 0.1052766673859934, 0.1126602035046161, 0.12263021174528325, 0.13873676504581575, 0.15604342614505193, 0.18335065914705384, 0.22541013787222886, 0.2730988088359353, 0.3301705558909103, 0.37423277861136506, 0.4280765466299021, 0.4394533264764916, 0.46263673994969434, 0.43491616645578024, 0.398182574050602, 0.3808467606467386, 0.3073343499171856, 0.28539968639507934, 0.23900724368004508, 0.17644711813173602, 0.13810704113759445, 0.08986091561614923, 0.060222245124332205, 0.04140220343745652, 0.018083779306875464, 0.014464530232969265, 0.00487265547677502, 0.006015144717431517, 0.001950620969741564, -0.004134981535064806, -0.011151718752712168, -0.013267078344552229, -0.009758773708190607, -0.01397751166003478, -0.011434463662398819, -0.012192041421316574, -0.010053477171807969, -0.008099081197191785, -0.0083914681445649, -0.006696103855001178, -0.00942827701049261, -0.006499423118171653, -0.010279992157101386, -0.012554248606725792, -0.009931634416663785, -0.009452838667176994, -0.011620857458546371, -0.013807017171856527, -0.014794083994944647, -0.011757850933259451, -0.012480351117741158, -0.01069187256308007, -0.009586582992049807, -0.010660056757032119, -0.008193486256121743, -0.01002733386491231, -0.009135962627508513, -0.008404628270185083, -0.009041286766933995, -0.011427725019443117, -0.008157869267290532, -0.007819640665562656, -0.011253157069631602, -0.00865849688429262, -0.009071093133086818, -0.011528096629164972, -0.009036133154796643, -0.010160735201091894, -0.007811068143379857, -0.008853662449460557, -0.009470224456463928, -0.007422627530990534, -0.008361323837060092, -0.0072360405593103055, -0.009887466408134808, -0.008012630685044798, -0.010037297504417215, -0.011696061750580687, -0.009129056683825961, -0.010277834104017173, -0.007852583282746541, -0.008634663761021098, -0.009364137537526337, -0.009034063288891179, -0.008489439441066289, -0.00924068832379465, -0.00900068954114035, -0.009161068830126563, -0.009924311624139117, -0.009289327317615968, -0.008906386530645651, -0.00920028397651748, -0.010641034448151256, -0.010602412160738822, -0.008104109798527468, -0.009161721151501906, -0.010115018299604848, -0.007207162604105898, -0.009462185553198745, -0.008848800448046507, -0.008133895128666045, -0.006597284702833862, -0.006711908222309452, -0.007889475283805757, -0.004295310974414986, -0.006806909102243085, -0.0046429347858419024, -0.004470616730786296, -0.006229334232439442, -0.0038197914788854434, -0.006392698967065335, -0.006276934641818349, -0.005147028406115254, -0.00758310538962793, -0.008284448474369988, -0.007293218898214845, -0.007679090121790757, -0.007501993799096766, -0.006223421185215872, -0.008945636588546272, -0.0069610071863513145, -0.010020061715144916, -0.009983745943398896, -0.011074472098651138, -0.009605752206907549, -0.008104170720819924, -0.007645831471972602, -0.009996696386938134, -0.008701361062309173, -0.009148588305369815, -0.009734498446454952, -0.007433679830662577, -0.008035648109144197, -0.009018656853403782, -0.007351207613111514, -0.008266863728380527, -0.008685869684883399, -0.008405743429355192, -0.007406698011376722, -0.007116585455341072, -0.006503312632899704, -0.007643315195909054, -0.006137353503688589, -0.006736450609230874, -0.009723515566713005, -0.009685712278934161, -0.009645345692521599, -0.007929651832085292, -0.011342374827477877, -0.011632281629081833, -0.010179322228866958, -0.008684096120804036, -0.009734262410899086, -0.007727344183916973, -0.0074149027381047745, -0.006078234523897384, -0.00830454807559826, -0.005776010702383514, -0.007428839983435258, -0.007511464692373203, -0.005706505625562061, -0.007090346606681924, -0.006435222441922055, -0.007069155512467149, -0.007029761576786688, -0.011064622050164282, -0.010183500159637482, -0.010514246283230963, -0.012683512246282303, -0.014066153906094399, -0.015379578229727145, -0.014131564322024375, -0.014121125278596524, -0.013540368179980238, -0.013000816573339184, -0.01044113620397398, -0.012542518857145607, -0.010325509141921563, -0.008631247123738818, -0.00966714403804413, -0.011938871568439641, -0.01362646619403988, -0.011253188227985484, -0.014275761022804322, -0.012184380807109926, -0.011650385333130741, -0.01078244257761082, -0.009528096269114265, -0.0065751928462570025, -0.004035474804169521, -0.0044634970142332624, -0.004201139479542844, 0.0055621997680956, 0.007960905595697147, 0.01775542012428414, 0.03826024429993427, 0.08085449061928406, 0.09829658347018455, 0.1775576489620623, 0.225778061719009, 0.255667833342048, 0.3326057128613279, 0.36014442395791324, 0.3904558486873515, 0.41601440399207895, 0.46985655963976947, 0.48274863945000235, 0.4667081213105722, 0.41833231298595114, 0.37398948452566255, 0.31455667039387875, 0.2639364900752502, 0.21761365787575745, 0.18518529682078771, 0.15774537455671309, 0.14045924599399684, 0.13021516054381904, 0.12179847613614503, 0.11749486609181695, 0.11093932106395044, 0.10687711249730514, 0.10293613117422841, 0.10159805820656462, 0.09514972418959708, 0.09298017283645597, 0.0935711435559948, 0.08965165404091062, 0.08468527534254063, 0.08903965823868157, 0.08550801095371988, 0.08454865740192707, 0.08578470804361704, 0.085275678586076, 0.08657969004041235, 0.08013725328598645}
{0.08165108048195482, 0.08223253544110085, 0.08359159421188744, 0.08340540605233702, 0.0840807310523842, 0.08274919388695351, 0.08221474247720673, 0.08401195545066112, 0.08939382649168097, 0.09018407923272931, 0.09070015356535673, 0.08995269546938692, 0.0930985084818383, 0.09802303222831459, 0.09752293612606144, 0.0992112783140043, 0.10589134599490357, 0.11597400780820696, 0.12436536999148252, 0.1405612926274865, 0.1586715494793328, 0.18604873882034442, 0.2244953439434832, 0.2661454382295523, 0.31873619873657855, 0.3860744407592701, 0.42550336417985624, 0.46694897615899755, 0.455544005024486, 0.4100109151884076, 0.41735278906005163, 0.3823283536209392, 0.3464807371440482, 0.29695903986578154, 0.24668202576308432, 0.19344117147719028, 0.13555875872672418, 0.09924141763919554, 0.0668937671936094, 0.04645213916551002, 0.02837220383289185, 0.02671462601920856, 0.026058446145053746, 0.021797190558812893, 0.01860777506060749, 0.008920918375899594, 0.0015756596214323833, -0.0055114804208062935, -0.00784261650103183, -0.013756865209082644, -0.011232001619896601, -0.00996515818768278, -0.0067770417274330376, -0.008205410593795748, -0.005751667663989213, -0.005974891364546249, -0.007805522451656187, -0.009382741319049114, -0.009504980856284786, -0.012642162274625432, -0.01084778487610417, -0.01277195990940003, -0.011945726487993396, -0.014155690770249356, -0.01487475782203396, -0.011020083939037346, -0.013366129320995146, -0.01305139549875588, -0.012908372060224535, -0.010680560927647572, -0.01039104898227194, -0.011414900703327752, -0.012394359782094206, -0.01279647815689496, -0.010521227798330238, -0.011403600359115269, -0.009985945744523337, -0.009469721843977458, -0.010777628419981573, -0.009793139512147137, -0.00758972421043932, -0.010193638859884318, -0.00954675026889929, -0.01228414429437596, -0.012545014120878748, -0.011525982936945362, -0.010137703778989073, -0.01116033241868325, -0.00883972912061959, -0.011212883419108186, -0.00946258220156292, -0.009642152565571074, -0.007782936080890316, -0.010104967537444717, -0.008665737940232666, -0.009432638721021255, -0.011305762023617015, -0.007596623937159638, -0.011279330902789233, -0.010932698641063195, -0.009892009646001945, -0.010272336671131045, -0.011201226598672948, -0.0077328019730079165, -0.01026657558396473, -0.009375509098324148, -0.008336421182319989, -0.012330483789620858, -0.0102791708046501, -0.01121269257420089, -0.010220082077706085, -0.009959282612369644, -0.008628567160923166, -0.008893371919191307, -0.009031550584994856, -0.007970714871677881, -0.00802044269648924, -0.008426796453554907, -0.007931416185879578, -0.006096316662000836, -0.0065916563148807365, -0.002826268112181087, -0.0028373534430037465, -0.0009464011916461583, -0.001760320397708097, -0.003555104409534778, -0.003105056634922396, 0.0020066404283882147, -0.0028410172943360034, -0.003840488002467394, -0.007300754888175415, -0.007120948810874839, -0.009046121802660238, -0.010003510366733064, -0.008491919744722111, -0.01108897210946133, -0.011468203230250397, -0.010464110416407511, -0.008834831361370313, -0.010100163250276486, -0.007816291933083558, -0.008237822108464656, -0.008946095920308868, -0.01042776078552797, -0.009340125107144054, -0.009500093917105995, -0.008875128817967452, -0.009299373892756445, -0.009484867859258814, -0.010815172777255267, -0.008458602298133444, -0.009474026948633984, -0.007888454882739142, -0.005908757054332746, -0.006426125907633115, -0.00463559762045969, -0.004936381017737663, -0.0037098577203285455, -0.003827759187766162, -0.0015951128491944282, -0.002251052607237844, -0.004719378935918587, -0.005547563562058958, -0.007136201161633329, -0.009328798529552854, -0.010758333070704638, -0.01060498423802176, -0.009520607604867348, -0.008141573401928351, -0.009744276792047236, -0.006820127035984595, -0.007890462596898103, -0.0034325569516596597, -0.005769961844926036, -0.0018420117328010303, -0.004256746846807987, 0.00015734345327209857, -0.0032470761119754504, -0.005357840601922327, -0.0028637674188015504, -0.005769918033903865, -0.002830814835902083, -0.009498131069074779, -0.008765858879763177, -0.010099706310457219, -0.01069963485999809, -0.015336330206691734, -0.012564796337104254, -0.012187341418917336, -0.012921076334468592, -0.015974204967867386, -0.010633300906909312, -0.010743757053780535, -0.009890100594770976, -0.009014700414135173, -0.010593282192231072, -0.01044569493172735, -0.013479854569618643, -0.012963018530400402, -0.014417697478720903, -0.013399392838426318, -0.0144247285894938, -0.01414623374199589, -0.015712754395291573, -0.010928024873196848, -0.0054502860246576175, -0.004274725170308288, -0.0021367021011006963, 0.00046686021983376527, 0.005495802714134883, 0.017294090966159095, 0.03165786321013324, 0.07314725814368729, 0.10557482856363089, 0.15484454936833855, 0.1876907913496907, 0.25807600267507297, 0.28982246639657383, 0.3600860550664733, 0.4094160888536905, 0.44342308783393314, 0.47571971764028775, 0.4564039937408707, 0.45136017251541305, 0.40089785903005054, 0.3334017593373274, 0.2806717634985697, 0.235821160104003, 0.19842944311671995, 0.16955485395240055, 0.14712785070326634, 0.13579964376168058, 0.12184497352795934, 0.11533010359379184, 0.11086404503582896, 0.10497062188204383, 0.10306382559860713, 0.09587840619000673, 0.09562188884628475, 0.090726410125436, 0.09248892158533525, 0.0909032072801011, 0.08483625169940248, 0.08711722278210005, 0.08549763590489105, 0.0828559036027958, 0.08212670677205114, 0.07928059950743055, 0.08065356066218565, 0.07980206104158952, 0.08004997810485737}
{0.07629172504131566, 0.07725776585288506, 0.07760620108379127, 0.08018767557520687, 0.08190640778362693, 0.08375792160194381, 0.08204373375833743, 0.08181930364586384, 0.08589447939317876, 0.08473242431841066, 0.08802978344337906, 0.08676153783459367, 0.09038461284097747, 0.094781381090361, 0.0938801641068892, 0.10010611420354076, 0.10873351729729147, 0.11047121589888273, 0.12056889862174529, 0.1314431061867477, 0.1503695225772273, 0.17844514895000402, 0.2144266784974339, 0.26353388682352125, 0.3086977885255246, 0.3609003851082321, 0.4079923118479971, 0.43676744357896535, 0.41992092259325703, 0.4029493789244859, 0.3798054818049098, 0.3424624450643601, 0.3107042841810589, 0.27439572255728273, 0.22792017449632745, 0.17425722013830078, 0.13212921958432983, 0.09244588621220741, 0.07415985508130375, 0.060789435921582764, 0.05728326228005414, 0.05846118379597088, 0.06181229196382022, 0.052890211065577536, 0.050037443862668764, 0.02456122460710269, 0.018313408630138566, 0.00011426562596963258, -0.006058991888586454, -0.011509093009490805, -0.005036046438908452, -0.001799253875418853, -0.001636004534042545, -0.00011376386582657994, -0.003302798942296341, -0.001980065268393419, -0.004832804344822536, -0.007494642848474389, -0.0080759588954257, -0.01396509061092221, -0.011791697719665081, -0.013256330482980645, -0.011957802354574689, -0.013763152840552247, -0.013150939431342566, -0.00984446838902353, -0.01194883706751683, -0.008669030622160559, -0.007042926944161368, -0.007534709689917004, -0.007366440558276287, -0.01046367149431678, -0.0070838595979612696, -0.0035004082506933445, -0.006394497140915045, -0.007584846604473214, -0.0054294334557317275, -0.008413249505820371, -0.006843278762815111, -0.008971099828439456, -0.007634459095858042, -0.009765219820151771, -0.008723865006251426, -0.011491314313497515, -0.012352137724887913, -0.009953183995046985, -0.008129033440446725, -0.007600917656574848, -0.008052161296045674, -0.006333787261671539, -0.005002541115726575, -0.004898445792797405, -0.0034728228585994914, -0.006619104686021546, -0.0054383735411480056, -0.005649247920201633, -0.008651531569514672, -0.010339438870538935, -0.009263668897137943, -0.011102705575720807, -0.011727099815090746, -0.010760546209374548, -0.010380128194520001, -0.009832609411702884, -0.01226761365529313, -0.01080204826857165, -0.0127462581496413, -0.0108485998015797, -0.011651710171168428, -0.011195942475270115, -0.007922965778406286, -0.010600465777505461, -0.011338005372267675, -0.010262244535028317, -0.008792083689687664, -0.008852801246167968, -0.01282903111381342, -0.008584294848413797, -0.009050272771635037, -0.00380370856627827, -0.0003524747754465888, 0.0021259456416664498, 0.013173628195291026, 0.0156373888748495, 0.011723185801465462, 0.015531491116907126, 0.013206185941375645, 0.014032590666048776, 0.006758576736359564, 0.003925992994202439, -0.0027864963537122898, -0.00821643935342494, -0.007192541182074558, -0.008684768965819155, -0.007750438086850194, -0.0079528283248586, -0.008714489547798243, -0.010700548272712712, -0.011735272015858347, -0.00968055959989569, -0.007712902800096861, -0.008117541083884395, -0.009477549808977298, -0.006927800524034635, -0.008143355289977809, -0.008305980177094774, -0.01069685183492733, -0.007423652582134368, -0.008497375243658798, -0.010409012361587616, -0.009143958716852486, -0.00819714570008048, -0.0037022547552002256, -0.0012379240832448635, -0.0023101969803503595, -0.000925106670661056, 0.0015947207652305083, 0.0030423067251456135, 0.005414678458337419, 0.005736619939901424, 0.0028267708705342863, 0.001143537536106035, -0.0025624129548137637, -0.007291287563487758, -0.009891152906229193, -0.011162039991618005, -0.012180032033762087, -0.011713238431931033, -0.009158552502830585, -0.00770138740682124, -0.00418685485381077, -0.0035123592039176437, -0.0004015478607054296, 0.0008353087818951613, -0.0009145542763575308, 0.0008705743731411624, -0.00018187666886110157, 0.0005664953413928087, 0.0022861912939404865, 0.002068287297041273, 0.0013453119138851263, -0.0016512622058301237, -0.004958863320555704, -0.011815253879095306, -0.013396331358045518, -0.01616437190818542, -0.01603738393735684, -0.014806447843789053, -0.01689059357925361, -0.01320723483076975, -0.01523458091084582, -0.013923160840888463, -0.015958086542800835, -0.012360855214046352, -0.01225175791230864, -0.01092994647356484, -0.006969321260589896, -0.012407370046991044, -0.015040971378437473, -0.01711421681388991, -0.01758780409593787, -0.014143702428306506, -0.016068748524235357, -0.015123015773157358, -0.011700577154663359, -0.008893477117374012, -0.0026159276609913386, 0.001954558509576998, 0.005355288091967657, 0.01072978828340385, 0.01610252821810775, 0.03371924397455364, 0.047730630662568094, 0.1043772714277035, 0.14810686092994185, 0.20057935271034605, 0.24197597801465173, 0.3194527069271371, 0.34640757390123367, 0.36410906558546724, 0.400033551979, 0.4512065349026264, 0.4536446040464348, 0.439430589065986, 0.42167526625845825, 0.3494392667261031, 0.3028063179471605, 0.25349586303712923, 0.20766640038749154, 0.17883068377245392, 0.1543361345824188, 0.13800776311233126, 0.1283859296723876, 0.119044323632086, 0.11201152856825307, 0.10613339554535768, 0.10135557895701003, 0.0996729504973549, 0.09672525326238596, 0.09117897065010029, 0.09064007657436401, 0.0869490955198272, 0.08830904868998912, 0.08679970754091589, 0.08671516748293556, 0.08422469655632751, 0.08597845648679812, 0.08387349252896185, 0.08265178574469306, 0.0826761834219279, 0.08384756005817219}
{0.07524390860626767, 0.0751650676696045, 0.07481860749505065, 0.07709997961412315, 0.07890988634233666, 0.07556771109495583, 0.07978980778062031, 0.08074066562724522, 0.08050008169260643, 0.08085277755680545, 0.08290737759632724, 0.08536926778341433, 0.08815961189996815, 0.09016141019023974, 0.09042890009870591, 0.09360427418140979, 0.09871582897987075, 0.10587216780831668, 0.11368457381774813, 0.12282614645637, 0.14138516851957772, 0.16381798336309666, 0.19529541105880138, 0.230465747356761, 0.27161808623266004, 0.32294679766721535, 0.36709452283582444, 0.3848492387951518, 0.3817892069030605, 0.3884104619196749, 0.35936494753300713, 0.34064630111906397, 0.30173195295658084, 0.2638520626885279, 0.21819924436477323, 0.16648555185049976, 0.12557779912197153, 0.10180117462989839, 0.09380827677217878, 0.08545590795850715, 0.09500811516769261, 0.10751254733230296, 0.1203721326536563, 0.12329194037997848, 0.0899018767499509, 0.06184074320830055, 0.02809539962726603, 0.0137291581985576, -0.0055493302850176075, -0.005238044047266917, -0.0017398307802975123, 0.0041298282844796945, 0.01182400365146232, 0.02001804924117037, 0.017542640686257903, 0.012258147052811868, 0.003438765190560496, -0.00175117342893017, -0.007224227756817253, -0.008694958857874108, -0.015279471041257637, -0.01358601057313103, -0.015010440013470391, -0.015506525232144856, -0.014016330592996448, -0.01203267656320893, -0.0076881394150688925, -0.000517563116214299, 0.004416476174588935, 0.0036876167694359116, 0.005302237043910397, 0.003621819273956007, 0.0020121322973668285, 0.0022826276169309245, -0.0005173472183491333, -0.0007364281486038589, -0.0005701617339545909, -0.0014032200859289078, -0.0028239375029200597, -0.005045292829414126, -0.006698736985711859, -0.0069472372758162815, -0.00861172893203917, -0.011821051026449852, -0.010900641820292966, -0.012070007637212596, -0.008506225106106852, -0.0032519728870286117, -0.0029971973953205402, 0.0014335831386538558, 0.0017232238928904281, 0.0018889463287930976, -0.002859685082282961, -0.004765870440667374, -0.0027205115488726866, -0.0021746660834269594, -0.006600190463420236, -0.007531436285966711, -0.00861685179316396, -0.011500492874182311, -0.011115532675092766, -0.01072021655783078, -0.012017813488525462, -0.010212136877682814, -0.010690079283627224, -0.01233093267865845, -0.011390570037532586, -0.01438569731541978, -0.01265924587770472, -0.013467284717549608, -0.012963012806918348, -0.01212822014074019, -0.009379354388226142, -0.007225841437634958, -0.010277519933830172, -0.010542980243119482, -0.013151852353667363, -0.008942386166266166, -0.004418704227262987, -0.0013521322239974463, 0.009233088426824246, 0.022149590415221534, 0.030721151861610726, 0.04124206614520482, 0.0431651208744299, 0.04133141044961946, 0.03614896082233585, 0.02899710247068076, 0.015015311822311635, 0.0023402009100322372, -0.004741971760034339, -0.011377954455816344, -0.011409923975333516, -0.011672416436655682, -0.013983217447376111, -0.011438486389800566, -0.01484073372395553, -0.014506834610977607, -0.012952447009574292, -0.01483426655413434, -0.012091498162583106, -0.012242411947140125, -0.013060793232749984, -0.01382631747830447, -0.01290663866938813, -0.010102390694601532, -0.00984578648016054, -0.01046344725352938, -0.008670936147192467, -0.011635948332186669, -0.008375358666190682, -0.006513988782846312, -0.0006530151512405356, 0.004933023290931543, 0.007493653156169435, 0.007425929767434865, 0.008901087302515012, 0.011611525280612106, 0.01367570296896261, 0.011449621331780863, 0.006997586593317771, 0.00042815550899934283, -0.00038908668054456457, -0.007810209529843081, -0.011513955536680404, -0.013805531378541055, -0.012351164208380047, -0.009511168450339745, -0.00613647737298904, 0.00013575673031069983, 0.0008406099289025625, 0.001815006034162555, 0.004977463546260901, 0.00449523457355368, 0.005533395086671109, 0.005558063547968067, 0.003881823311286387, 0.004498490173391881, 0.0035739896173718234, 0.006293579938350745, -0.0015043980142607628, -0.001781759669400467, -0.007473326621026612, -0.010907143026743697, -0.014344974696359735, -0.014813459948214886, -0.015572033546108473, -0.016976840676936653, -0.014397784058213042, -0.012695419185671564, -0.013090321218028694, -0.012135549583745481, -0.011298897942853731, -0.010382849255226392, -0.011319450034023553, -0.01396735309314328, -0.01140630965790113, -0.013783086226076217, -0.01699311534740734, -0.017218194646735806, -0.013493384233686624, -0.014531809556715186, -0.013421088669523622, -0.01196167531106279, -0.004462131952600354, -0.0006440391421765916, 0.007971960871827836, 0.016710468880774338, 0.017129178093004634, 0.01650172335763319, 0.03679718197334445, 0.04663467165470369, 0.0627312658063605, 0.11390919266235541, 0.16779446934500436, 0.2073282984219053, 0.2660717755018225, 0.2841239488018792, 0.3644678122188887, 0.38210187796700074, 0.4270842005227373, 0.4367356994467911, 0.4210879132042421, 0.39671116067430146, 0.36695803611516387, 0.3032780239593209, 0.263562365398013, 0.22202580040061265, 0.18442699548431163, 0.1606774023064912, 0.14197020338797872, 0.13056338817170904, 0.12202032739808286, 0.11494752174535976, 0.1081117950974858, 0.10716118722996953, 0.10278112888873953, 0.09810334887660321, 0.09782203190201676, 0.09488286987034684, 0.09250192133405025, 0.09275087365702328, 0.0889846044969704, 0.08623502370970995, 0.08976501393191644, 0.08527881984943746, 0.08621707732929174, 0.08566690943479571, 0.08043240387158064, 0.08151997616289737, 0.08113977350942575}
{0.07268196715502528, 0.0730288399225926, 0.07435560009570778, 0.0751389043916162, 0.07191077243228824, 0.07700580692744827, 0.0776396940481392, 0.07712428485848709, 0.07804114588519889, 0.08115859446879672, 0.08159343629242827, 0.08271953430625367, 0.08186446996171867, 0.08709382552146305, 0.08722152111797182, 0.09053511286548252, 0.09646625247521637, 0.10094507785809755, 0.11079820590523534, 0.12123985926004566, 0.13722835628679175, 0.15869819952117029, 0.18840078085143452, 0.22932904019807565, 0.2721390095166406, 0.3054052498711729, 0.3556507051415005, 0.35921882406632527, 0.36308933552925743, 0.3749133351159408, 0.3367127251224226, 0.3081100008059442, 0.2819112730320581, 0.22446331576058445, 0.20632862111457406, 0.1600562882306116, 0.12445383525081248, 0.1080489436820683, 0.11172523628221001, 0.12455774227051611, 0.14245163195355062, 0.16523579909827785, 0.18700555458974166, 0.17274983320163548, 0.12517190907457054, 0.08579661593728213, 0.03105671549783663, 0.012728655967017711, 0.0016309281660134363, -0.0018564966428529406, 0.006559604977870817, 0.01825369076215118, 0.0341965552928728, 0.04229808859901272, 0.04121357006570205, 0.02965839960828806, 0.012945180402873496, -0.00064335155375057, -0.007163371348785847, -0.011359402272489817, -0.02021629921196396, -0.021343854624386805, -0.020574769622213843, -0.01745315810598317, -0.014730552163338267, -0.007645792924702893, 0.0034776116794139455, 0.01599971370017643, 0.027732860742470535, 0.02849049700257167, 0.0316139173326155, 0.027061193061446363, 0.024852985541756585, 0.022991926306711433, 0.017418838679204542, 0.016666973147498577, 0.01015835686913704, 0.005285846740896361, -0.0007061615236114991, -0.0034184211564421653, -0.005701216439292327, -0.010961712540718021, -0.011479792986480691, -0.013014621842723001, -0.015727333195974733, -0.01073641280368921, -0.009106018279780194, 0.0031655053934330334, 0.008567448927161637, 0.009732093881717752, 0.014430689172467927, 0.010890266521936892, 0.00836295268865525, 0.005194827805457145, 0.0017831547658302594, -0.0007515661885995279, 0.0005028419638909544, -0.006862382811564107, -0.010294502996289027, -0.01244053929227516, -0.011930978096140687, -0.013531442125206454, -0.011196697154807613, -0.010431720647544796, -0.011277302830545826, -0.010620520339893566, -0.013205848178527237, -0.013276826206828157, -0.013843448323275378, -0.01457864297082506, -0.013763455053359765, -0.016047906177366345, -0.013971961881155409, -0.01315452828047399, -0.01246473910059123, -0.01379175666520726, -0.016183436191902465, -0.013613519362547965, -0.00898799252438019, -0.0034214255148652777, 0.011413988736271388, 0.0339955042247137, 0.0505170648068325, 0.05793626059650784, 0.06076953579734752, 0.058000026204709836, 0.062248491463032796, 0.054180000482077384, 0.03972123498167722, 0.01995522104616755, -0.00010930856558569874, -0.007394293732289281, -0.010655182180441092, -0.01216813228520178, -0.01329624288924433, -0.011437566677812358, -0.011652282440916777, -0.011360385751876572, -0.017906875956605332, -0.013665968814561759, -0.016217028506329993, -0.012562812885190282, -0.015272822654523736, -0.013640984454779405, -0.01125005444691288, -0.008393694222540719, -0.012555814397494255, -0.010843433883363542, -0.010962796045229704, -0.00880220334763284, -0.004091388092750839, -0.0029532547645815086, 0.0035234826845437234, 0.007906234056055448, 0.015163945448025223, 0.013220630056111519, 0.01244192839215435, 0.01287743474945852, 0.014298076205599116, 0.014864150349844651, 0.010257910002629947, 0.006676881833062351, 0.003953052247075918, -0.0025575397905264786, -0.009711706762604515, -0.011309548101531626, -0.011348044240347504, -0.006289788471995054, -0.0029844207796204175, 0.0032010780577298287, 0.005387486801654056, 0.005511306236009091, 0.007440541388329639, 0.005274960830777312, 0.003579298801629113, 0.00010677226491119518, 0.0009580132651583847, 0.0012087849235921772, -0.00037217397460749904, 0.00013652163745178059, -0.0023599772791321584, -0.003419861433897291, -0.004772879626556165, -0.010848807814746678, -0.01279399691663591, -0.012417620446245514, -0.014505609543632529, -0.01361235579272125, -0.013678107215647373, -0.014152227184943422, -0.01477550628423676, -0.013242905027001775, -0.013487572387794288, -0.009783396010470631, -0.011679544952432157, -0.00753428890376444, -0.008986615355930079, -0.011428606644581101, -0.016155781744140098, -0.014771191825460822, -0.017089915183120294, -0.01555684518655848, -0.012408829625815904, -0.009685051836109022, -0.001954706372346038, 0.0062414213078913336, 0.0162793938317834, 0.020298962110493205, 0.022771918501741695, 0.02250051738730211, 0.02271098231869095, 0.028687056513760564, 0.05496428038761191, 0.0878693584254475, 0.1390565514557594, 0.18441118894413105, 0.2335072532409579, 0.2617509395841221, 0.3138623367410275, 0.32386141841931027, 0.36158540301697917, 0.37847815899104553, 0.3834135216929545, 0.36857911724259257, 0.34055204407224954, 0.29231528285781083, 0.2517365498326907, 0.21089749680496503, 0.1818616127145875, 0.15614189391500694, 0.13770643300633983, 0.12925089517064278, 0.11555810955649351, 0.11154358857903354, 0.10613057718454064, 0.09986976333902355, 0.09452102187377148, 0.0951796534686837, 0.09233595137320812, 0.09023030591800235, 0.08823185477632159, 0.08563761257107863, 0.08431689029000874, 0.08314215407056315, 0.08597792135300514, 0.08271545133200478, 0.08168276545994282, 0.08122607841172748, 0.08125764878971525, 0.08175109310342007, 0.08133952380170946}
{0.0680524642911669, 0.06614725238477791, 0.07029714441970736, 0.07071055928279821, 0.06897067493098591, 0.06781779157781137, 0.07390936834770195, 0.07046399055249655, 0.07510286442006844, 0.07592025625004, 0.07526954858883159, 0.07389414451973148, 0.07483160901371094, 0.07854237447481516, 0.08151743887779889, 0.07963070303443937, 0.08432258534410628, 0.0866799023499588, 0.09098708272564579, 0.09860925820618152, 0.10645492072571575, 0.11855198972208308, 0.13939674544773234, 0.1621310205874018, 0.19037323270341222, 0.23055280933381078, 0.2688433946300277, 0.30424000409528745, 0.3132266483124387, 0.3332020920421362, 0.35250239890200014, 0.3216323767805991, 0.3090509934961948, 0.26980268757934295, 0.22745019370173036, 0.19900869453453968, 0.148992944843648, 0.1292070428039139, 0.12812018343973575, 0.134123297819648, 0.1570403267028268, 0.1895200157131699, 0.22027805203535583, 0.2277913795887766, 0.19441533726366006, 0.12950632932736222, 0.10314426993004136, 0.04220969821255015, 0.015720695103441464, -0.0032532543371456783, 0.0040390709224928205, 0.01856891593171963, 0.03933560137158622, 0.05699169552813627, 0.06449333016352736, 0.05459311771039052, 0.03252146972434411, 0.011330153932851205, 0.0003354420372320094, -0.011178488527428657, -0.0183923207353646, -0.020727822380614637, -0.027021013484017344, -0.027319777491067954, -0.025415555491635104, -0.016326828874813876, -0.0012784653769290482, 0.018427293258765673, 0.039065081406154875, 0.050585856553231584, 0.05479130110195875, 0.0540364543827767, 0.04828001825880236, 0.04471237203557152, 0.03948754353381187, 0.033426067263469875, 0.022687659751766384, 0.014524107229004704, 0.010180241735991498, 0.003257783603346484, -0.0035369180494350125, -0.007629985211047111, -0.011011026234985545, -0.011198740997214142, -0.01395141984875891, -0.013806597829950872, -0.010686717013802678, -0.002708275629282702, 0.006001809623405481, 0.010159484757838538, 0.014401638028327893, 0.014552022404083414, 0.009914230226773816, 0.008335534485405978, 0.004804986621858109, 0.0025606316644392188, -0.00015787799117253343, -0.004691274721141651, -0.009211582994882186, -0.010556141049614113, -0.009618443663974439, -0.010739786612680793, -0.01106572340962026, -0.00812622977540177, -0.010859038370317537, -0.011321009533773409, -0.013828440136634422, -0.012402415086823357, -0.01488827497745651, -0.013402578260945219, -0.01407271677325004, -0.013750735462317119, -0.012653859956119628, -0.01303396119920358, -0.011084964366446171, -0.01243280718624514, -0.013288754594140886, -0.013331694419004548, -0.013450798369692618, -0.008360419438028932, 0.002114750780024364, 0.016132179986716226, 0.03498012359528864, 0.047029854358279125, 0.050725179572063184, 0.056218659492906525, 0.056962811155714686, 0.04183121984387343, 0.031160182517853532, 0.02171501002649899, 0.0022649543972164433, -0.005567814475358474, -0.008971856445850683, -0.010623292089825483, -0.012859042841691988, -0.011615643002271529, -0.013976985772499258, -0.01647951532154418, -0.014166797592370911, -0.012202679116234329, -0.014425045316085565, -0.01626545607190443, -0.013849935170828526, -0.014180446318154127, -0.012178749648547336, -0.01167354825394118, -0.012279244793142222, -0.010789957607991018, -0.011123527962048985, -0.009198595832607777, -0.008695916477328348, -0.005496912870804303, 0.0005332930269824621, 0.005909291946569159, 0.010148539488795676, 0.007207389160531954, 0.006482502778247365, 0.007368899110058097, 0.0073412805129037095, 0.010203393479929556, 0.00854448481877162, 0.00692714512512127, 0.0009769402542163363, -0.00447151164060656, -0.00796331754609332, -0.010612688208170995, -0.013218989390834442, -0.012708624482505159, -0.007259673564611379, -0.0030850766111319883, 0.0026431611604523873, 0.004908637814819269, 0.004622238109410941, 0.0040003127747205314, -0.001601037598974191, -0.0014742266674996063, -0.0032012381880687415, -0.00010537238779812104, -0.0011666066546496534, -0.0008224014818239621, -0.00479845644154701, -0.00569906022978038, -0.01047751475317536, -0.009583592969193755, -0.010471030386657938, -0.008492652492377503, -0.00915973655337466, -0.008683224920081938, -0.009450591758807594, -0.01005926524918594, -0.011402794418048569, -0.011211736747246563, -0.011170151588355152, -0.009327581819889418, -0.002324206910030169, -0.0027233975531477466, -0.0012478700723269054, -0.003265756968661506, -0.006646606031350232, -0.01409289837331982, -0.013270594183488776, -0.015532448146300467, -0.010986563569547837, -0.001958912252763123, 0.001044420775829797, 0.016333673205299066, 0.023032287694050003, 0.02639149097981211, 0.023427322391423165, 0.01717378849793251, 0.021959804198729678, 0.030506026864803727, 0.04835881237558942, 0.07970741422956953, 0.11789310865143902, 0.16667210716952874, 0.213813625811307, 0.2644791917406302, 0.3191192648963435, 0.3553603103014632, 0.38719778914003056, 0.3908261396094672, 0.37972294242619864, 0.3635171344202769, 0.31624204196298683, 0.279155178783796, 0.24167801237196346, 0.20329825602890855, 0.17798280971451247, 0.1534117052637717, 0.1397168968078064, 0.12788246554866656, 0.11791445157352277, 0.11420727345071707, 0.10940941391069822, 0.10616801566043452, 0.10250061846959278, 0.09623619352857116, 0.09829767130983186, 0.09272457721168731, 0.08963983882625122, 0.08772281818139101, 0.08853113471375086, 0.08880791553824625, 0.08814818653678916, 0.08613451479708084, 0.08256845951125533, 0.08485295148534888, 0.08243212049901066, 0.08378630260499101, 0.08188876640041169}
{0.07124273102983943, 0.07063998140347438, 0.06885347431029293, 0.06863977570836052, 0.07148168852344056, 0.07471684061780504, 0.07056917531849005, 0.07314722319698673, 0.07386674152591671, 0.07396658744151854, 0.07599436610421406, 0.07706459242503005, 0.07535433019881724, 0.07610543034306233, 0.08129390172674097, 0.07999478245088482, 0.08382981088808478, 0.08624342657584312, 0.08859204833219986, 0.09254623786427946, 0.10262128546834551, 0.10881884407442644, 0.1272489586870421, 0.1494978418991397, 0.16991990062212783, 0.20549718578149628, 0.23834553591006885, 0.2715946362494154, 0.3070675514199501, 0.3347527431387468, 0.3539812982876644, 0.3414847192446642, 0.3306265983929933, 0.29219334947429293, 0.27257004125438145, 0.23198476232757914, 0.1780511429155696, 0.15470389828611564, 0.14256375210227626, 0.1542386026478611, 0.1712647050879036, 0.20216525566168825, 0.22851930316990243, 0.2590257279403063, 0.22965404871228146, 0.1674433091813536, 0.11412364154771025, 0.06446685974441094, 0.016254549739991207, 0.0025350094864218936, 0.005485732950317113, 0.023124219541282867, 0.04132477906144433, 0.06051871518758145, 0.07212977691474763, 0.05423684793422902, 0.03554346992930356, 0.017741703747924355, -0.0007608154610256107, -0.01271396994617096, -0.018981536212928585, -0.02419492098030703, -0.02578010740444124, -0.026906918641019576, -0.02064430379305019, -0.01033107606202716, 0.0028805892348030097, 0.02345694310278774, 0.043624329678971174, 0.06132702471165065, 0.07013420132906573, 0.060890423450604414, 0.05706863982337507, 0.046667294253429026, 0.040324478511028425, 0.03275617655797506, 0.026897808074603922, 0.017874253878929526, 0.009036258252148847, 0.0017379354477674424, -0.002773256404617608, -0.008246370932431139, -0.01067919297958763, -0.01188386300049515, -0.012899351317803747, -0.011312744331519296, -0.008526220713960829, -0.00493702287099526, 0.002188345422456807, 0.004343474834952989, 0.007651287091681232, 0.007508009418652159, 0.007419838540779556, 0.0029212743385969714, -0.00016793504324865322, 0.00008249424710250232, -0.0015044920668421495, -0.0013057679273284686, -0.00605415472902158, -0.007539182558305294, -0.008325642912213577, -0.010335822483277031, -0.009456094040584489, -0.00896926910484431, -0.009453021776741538, -0.007747307086004266, -0.010762284031653045, -0.010862369700699826, -0.009719925764088554, -0.011456548659440121, -0.010998122824957528, -0.010062764166554975, -0.010696860914374093, -0.010357970846608958, -0.009513802565060417, -0.0074483569744602735, -0.009502506810761414, -0.01230736471490378, -0.009477009127215937, -0.00995795159647269, -0.006329968143246089, 0.0011392723053009635, 0.011577117188421573, 0.018571400694126727, 0.028346715880339268, 0.028205059671687942, 0.02821515346341175, 0.020417030229243176, 0.010781131774077773, 0.006472792379183289, -0.004459611931483571, -0.008912489740730684, -0.010914949482683258, -0.013235975447780216, -0.010899824988135375, -0.012988976069379885, -0.013852397982019747, -0.011067275678211788, -0.010718965123661092, -0.012362192554044207, -0.010932890364397473, -0.009312749218756775, -0.013700898301352163, -0.011550505503565515, -0.011084556445795255, -0.010951804539792397, -0.011881066799008373, -0.009599190577261378, -0.010107439906176203, -0.006693322407559618, -0.011024232911517924, -0.009231526273441568, -0.002648926784772338, -0.005105870629503774, -0.0035469516936723657, -0.0010548238033382098, -0.0019167995120892931, -0.0011277678977974451, -0.0013689825103475933, -0.00001746110639064811, 0.0008300516436794961, -0.0022270771282405276, -0.003029528662225189, -0.009669880794131084, -0.009657753654781043, -0.01330346636018547, -0.014308656894597146, -0.0099350872445646, -0.008321052117690499, -0.0004227629684056475, 0.0010597283108511905, 0.0016221133387100037, -0.0012431809955933937, -0.001997031623353111, -0.0034988134283636552, -0.0049024416140740395, -0.002061491797203044, -0.002646991427003323, -0.0010472206199741469, -0.001572562008592713, -0.004041954616751843, -0.004713651086337081, -0.006677438435006022, -0.008329720924905462, -0.009708333846984055, -0.006927438343957273, -0.00993515621997308, -0.009703333007546543, -0.009125557705552333, -0.011266498427839014, -0.012477412385794345, -0.008513687373740645, -0.0032446479227620107, 0.0027339194981680706, 0.008635909566196337, 0.012378181345582908, 0.00851151132281332, 0.0008502513900151227, -0.005685858833044142, -0.012500808658011136, -0.010778482625521592, -0.009572180575689765, -0.005788369932993163, 0.0060492022231127115, 0.019864517428538567, 0.025644650525479918, 0.024339560482873106, 0.023923238311386694, 0.012796959972982797, 0.0129270229022867, 0.015521310934417672, 0.034776978893100045, 0.05089048508225348, 0.0962740898369899, 0.13584390002576602, 0.2029095094108903, 0.24343443484007046, 0.3183965134529586, 0.3549387019697004, 0.37578531495402057, 0.387551564806231, 0.37175811292352134, 0.3432829584896086, 0.32271928108339976, 0.29124440287273234, 0.24728875451736365, 0.20521557320995673, 0.17858645374243323, 0.15314469244781614, 0.13870413623912953, 0.1254437491915173, 0.1186248509320145, 0.110871561163881, 0.10879821563316851, 0.10067721975702748, 0.10021852584990293, 0.09686958329032944, 0.09417611499785469, 0.09053665504174215, 0.09083447438450742, 0.08695773606048986, 0.08729189960666375, 0.08504704593634584, 0.08622481024896203, 0.08669814198806629, 0.08203374718849107, 0.08336633260983667, 0.07962716480698576, 0.08321466562367742, 0.08054759739800085, 0.07896868642566458}
{0.06843682251001357, 0.06811711750819324, 0.07179759761568522, 0.07029043009248487, 0.07242839114387717, 0.06922243190399066, 0.07021633283714349, 0.06778437785464297, 0.07202593585681163, 0.07249358187562474, 0.07145892049376684, 0.07462231733397659, 0.07338122743595293, 0.07550183009502624, 0.07591253761190886, 0.07983106420993082, 0.0813553384339209, 0.08368246920439745, 0.08638914385975632, 0.09502573096052122, 0.10594257087320977, 0.11234938089135271, 0.13340125995969493, 0.1583328066443963, 0.18593014894241794, 0.22056875607901685, 0.2547588892911185, 0.28802911476229587, 0.31712151508531333, 0.3631759606405841, 0.352728762295497, 0.3478073661497632, 0.3341229870375344, 0.29074787524868906, 0.2528150953125998, 0.2241329744219812, 0.1810962477505292, 0.15430435004945264, 0.16460943988862786, 0.17675548918964595, 0.21435521460826462, 0.2235167696276329, 0.27034587356852224, 0.22264951377402228, 0.15447033129229704, 0.12851267770164893, 0.07437262758150329, 0.02703532664321169, 0.004634690337581182, -0.0004226630598178167, 0.004924390387553282, 0.017568192909476164, 0.031102277657874225, 0.04475886491876627, 0.048792453310600614, 0.036110329654854445, 0.014620042452386907, 0.005672490361250322, -0.0052922521801037625, -0.014380670690490132, -0.017720342689515334, -0.020243396807625255, -0.019392188971109406, -0.020222967235501453, -0.020445899557211166, -0.011656149009924198, -0.0010082016253446392, 0.01550948406294154, 0.03280084724331621, 0.04082901136510374, 0.044749455753605866, 0.04267041848153237, 0.033565017804442404, 0.0300117754157585, 0.02079748990873207, 0.02035503382071068, 0.01806686758494662, 0.010825399765800303, 0.003936152553969398, -0.00044382393576941105, -0.006653637060821381, -0.012192588037476498, -0.01475671118126061, -0.01257613269983116, -0.013769733630281982, -0.00895498264762705, -0.0037569780519100997, -0.002603853539594673, 0.00485809456235256, 0.00888880486186494, 0.0078022480217091635, 0.005198652277980634, 0.003170141301873351, -0.001889040355498044, -0.0031037976165850375, -0.0031525910854666834, -0.0067522104526765445, -0.010011081789031494, -0.009385587938263378, -0.00757293321805092, -0.008206152652534254, -0.009982122619664751, -0.009999981325932808, -0.01179481003945359, -0.009846204048275995, -0.008767433696438752, -0.01182474980814318, -0.010958533178261183, -0.009157473718960975, -0.010050209472909091, -0.011015414153466088, -0.008667246657776441, -0.008288176073982058, -0.00995503735293087, -0.008914230900093412, -0.007443644464578507, -0.007739267489375656, -0.007787569460952605, -0.007646149281275487, -0.001843678342410988, 0.00042453486847985624, -0.0005961979169288407, 0.00684278604403182, 0.0031812247295848685, 0.0031886108761755645, 0.003221519271885893, 0.009403908702279066, 0.005879166471156499, 0.002395046816170674, -0.001689680317106982, -0.004980477857721927, -0.007955675555313556, -0.0068878525824266, -0.008297548986735497, -0.009423292900498245, -0.00870419779270498, -0.008784348050557902, -0.008769308478695344, -0.011015620911804809, -0.01093451499389758, -0.01155950504895412, -0.011455987294847654, -0.011827035831496299, -0.0109692448622234, -0.01028167471768715, -0.010970816342082811, -0.00877884754820084, -0.011710815674014961, -0.01168098339625491, -0.011192844696833465, -0.008551043342289583, -0.012182854475394403, -0.011381127328429209, -0.01084324629015641, -0.00802089893142988, -0.006879506698454215, -0.005389839711235772, -0.005907459425432606, -0.006211124000942577, -0.006669646913862789, -0.006116901842286346, -0.0048737444409574695, -0.007989273054611109, -0.007108345400367066, -0.008395045984894656, -0.009084819928451924, -0.011517336388066294, -0.008056012925959151, -0.007822168722625315, -0.004882350306280519, -0.0038073616397154447, -0.004045443615577061, -0.0006337284508989333, -0.001717499676036759, 0.000022629822818101986, -0.0010273118649827843, 0.001901600110214903, 0.0033406705154305867, 0.006860070194507653, 0.00554205454716338, 0.0002530067071450327, -0.002523193767152724, -0.005890102402557634, -0.011406513134951671, -0.007769712120159684, -0.006710297010228893, -0.0084430170547861, -0.007720945911638931, -0.009888090258172418, -0.009661053591635334, -0.01388959912612761, -0.007365869532868971, -0.004233346243817975, 0.0037004060384079975, 0.008385148083955157, 0.009459674976532648, 0.006910427367228577, 0.0017726194008823252, -0.006819866762752335, -0.011364633326656312, -0.014667948974833436, -0.009423868297593351, -0.0090671125235453, 0.00024185432112952543, 0.007942414762686131, 0.018154199320005233, 0.020216188127125428, 0.0168403692149854, 0.00934723195196568, 0.004042276068006565, 0.009189292036259282, 0.03184124744015437, 0.04822977501184778, 0.07743501720928123, 0.14521381934864172, 0.21141405373555452, 0.27058492743136686, 0.3143463821321717, 0.37783908583084186, 0.3966745670984045, 0.4241270705177929, 0.42980313037621287, 0.38966013380997216, 0.3395505947270192, 0.3034453330262139, 0.2560204953847609, 0.21785547228301277, 0.187420574957397, 0.1599127952406531, 0.14449013094406912, 0.1323713109480376, 0.12197613664861807, 0.1147603442267464, 0.11280125051686447, 0.10672948369177276, 0.10398571389748698, 0.10046936596429608, 0.09992946544381234, 0.09453265622369883, 0.09163626866701483, 0.08993301971980641, 0.09047998272800015, 0.08982669939114821, 0.09152036668458682, 0.08553939364305307, 0.08463782784179061, 0.08136006716419503, 0.08467930577226176, 0.0831218077773303, 0.08507949579354415, 0.08361121780005251}
{0.06960641904056891, 0.07199997226755589, 0.07272234208403461, 0.0721809045865861, 0.07204366628746293, 0.07231737404241119, 0.07513360986843044, 0.07645751152631436, 0.07444393745885307, 0.07693279893853927, 0.07679593935096167, 0.07841018818202883, 0.07886535513428267, 0.08030891627055252, 0.08219302894485966, 0.08499252226963697, 0.08679036629764465, 0.08964956937106308, 0.09272508228617161, 0.09795025911494239, 0.1063215877846648, 0.11906734171693431, 0.13736301859136296, 0.16113385526504942, 0.19215881171466864, 0.22785632700773134, 0.27400796951666445, 0.2989822510955512, 0.3461856425782204, 0.37375118258351187, 0.3808462095806357, 0.38505613953964013, 0.3571137990919442, 0.3260768945063449, 0.2894215787464326, 0.25590745104311086, 0.21855398221205824, 0.1922936150484797, 0.1770038766987887, 0.19248778134391564, 0.21678163233809397, 0.23988188437797783, 0.24450307649284536, 0.24810400280658604, 0.18778460985275522, 0.12174200467694218, 0.06397162814220207, 0.041972996433247485, 0.010885795522387083, -0.005208042733421025, -0.002509302344410669, 0.003128979461085788, 0.011981180266362117, 0.021813477239374317, 0.025833992302291282, 0.016500072819146935, 0.009726177172128217, 0.0025251769638684144, -0.0064150069325954835, -0.011118332449300135, -0.012480423244163923, -0.014905785293080415, -0.014865883379353491, -0.01684243563873554, -0.016427588646822235, -0.016147469293269195, -0.012881801901807443, -0.0024830094969386964, 0.003570982304167156, 0.013025258966531561, 0.015072090938288416, 0.011310475019410621, 0.012034709683269647, 0.011526687537446217, 0.010010553002377482, 0.0133819332644009, 0.010590922364637177, 0.012155302920191152, 0.00782428090186324, 0.005616975343265854, -0.007457182059482139, -0.011471271235599247, -0.016097951256020555, -0.016127406505725375, -0.018383661812727197, -0.007851061382781029, -0.0011264941629892675, 0.014686070002510886, 0.029631404764079376, 0.03612405054992426, 0.03441417642198932, 0.029805551355527725, 0.01893993388294052, 0.007096288088556708, -0.0010693975927025504, -0.004181158275828605, -0.0036158741514414746, -0.005176107796940334, -0.0063919997590940626, -0.010944526063272498, -0.01024996820847163, -0.00891273905461259, -0.00862424357582611, -0.00948131038868355, -0.007670920330700931, -0.009854352225478489, -0.009742144694702172, -0.0116726530039298, -0.009551931344332604, -0.011412452757299078, -0.010423664057816667, -0.009997353990326795, -0.011475058171401877, -0.008424710051776573, -0.011165074140971405, -0.009974151402556822, -0.009745619384194087, -0.010566559423708105, -0.011382682001134016, -0.005074218413207421, 0.0019038954644262245, 0.004350602463466632, 0.014826397757052842, 0.017609739786252684, 0.02036925675312318, 0.02527878973723321, 0.026042446689900675, 0.020556249808698482, 0.013794395536400678, 0.005890852951893216, -0.0031554686712140633, -0.008101579300598006, -0.008118072785994773, -0.009899118115835576, -0.006933439245143252, -0.01071508114739812, -0.011978111838302188, -0.010395325495229762, -0.014331368302184197, -0.012463685025594107, -0.012833266921139263, -0.010131081382257559, -0.012173983091322223, -0.01321729229183335, -0.010144618230967687, -0.009925508088356785, -0.01439465013528885, -0.009117809642677048, -0.009986638585109522, -0.010783346364378821, -0.012051623094445008, -0.011046761259516254, -0.01083888011017161, -0.011772413694787959, -0.011646113089569388, -0.010123198917524959, -0.008192217470214326, -0.007596189594105017, -0.0076105391827766405, -0.0067707421349110525, -0.006571534490910588, -0.006484648700650537, -0.009106324662148356, -0.010254051470642726, -0.009292602567533961, -0.01102475681488017, -0.009205124580752018, -0.011124403659246392, -0.0070542807205927795, -0.003990218765294012, -0.0035798176080744223, -0.0035771895895799514, -0.0009675351627922817, 0.0009938220331580513, 0.00034016241650378694, 0.0007155174816184664, 0.0045486032733703516, 0.006589772102825794, 0.007763620156134264, 0.005965471434052232, 0.0019661434396599396, -0.004029990861618452, -0.00847210181869486, -0.010092440227489636, -0.004576850902752774, -0.003614627730013216, -0.006499469823975507, -0.005698627492332576, -0.004807181825456582, -0.011203143311751722, -0.01119294390141215, -0.00776528228356238, -0.006346598878502762, -0.000742691547603912, 0.00528969170445838, 0.006583450075444537, 0.0034890622617680424, -0.003451197048954623, -0.00794708952777606, -0.009845551579732872, -0.015735321733128027, -0.01580258822035916, -0.00754840634617286, -0.002284488001731014, 0.004996615743370663, 0.009421567131920099, 0.015121555621680036, 0.009264546443142455, 0.004058188129114947, 0.008202298347120676, 0.014824636640129885, 0.024755194270006872, 0.04416242146610664, 0.10098430374670736, 0.13829122948832268, 0.2013920419203252, 0.2503859606503426, 0.31440122921136, 0.36539493553248975, 0.41335629545707075, 0.4389078878438807, 0.4210860296641963, 0.3790639318829081, 0.34875826227784756, 0.31093094316225534, 0.2530752888710187, 0.21676790335254711, 0.18493310565922827, 0.162973818605677, 0.14332363266957693, 0.12959600199887686, 0.12300810518464059, 0.11807938248880391, 0.1129930330028159, 0.1092731161450789, 0.10293947979685558, 0.09990870171951906, 0.1000517687940069, 0.09576828329577887, 0.09410930843885987, 0.0940962409633056, 0.09260386233217503, 0.08958883134208206, 0.08945152866957999, 0.08928928092823314, 0.08670348946625675, 0.0886178866212876, 0.08356793318252174, 0.08313892834908035, 0.08365121836346354, 0.08153779333928063}
{0.0715115943284477, 0.0708240617184668, 0.07314166156092414, 0.07142935410593348, 0.07395648084163964, 0.0727373350407457, 0.0734005126218436, 0.0724816342737935, 0.07416443557571273, 0.07561170043674946, 0.07598517615589959, 0.0764351764318014, 0.07730714942845399, 0.0795855294920437, 0.0781266224152812, 0.0810104322452874, 0.08311454439355583, 0.08516420283857123, 0.08746063849240962, 0.0923552060125167, 0.1001905362288474, 0.11078952374768744, 0.1295396509604262, 0.15024713772915668, 0.17390864168726236, 0.2140285179401638, 0.25397307197337177, 0.2962799740405636, 0.3417356985040684, 0.38842483272511663, 0.38176885778663794, 0.4045439820238296, 0.3748095504847949, 0.37179326514257727, 0.3092762466017586, 0.29037397287489547, 0.24283481986747954, 0.2158308019005032, 0.18649475130019166, 0.20292855755723607, 0.20450878708515732, 0.20276489246002696, 0.2234732884951443, 0.18373921258095913, 0.15237120763901768, 0.0863220513961305, 0.04394169926445507, 0.024450369219625845, 0.0071469414015371355, -0.007211552183594851, -0.007660179294548278, -0.008099979742650837, -0.003613752554403928, -0.0003789238492914607, -0.0013591680839228947, -0.0009988458858953188, -0.00768375583861, -0.0093379462362203, -0.01112041032376791, -0.013033499555757097, -0.016660152730693337, -0.014775374820665765, -0.018031211280498685, -0.016718271045930842, -0.015988532769311885, -0.014121289112513025, -0.00892298109795865, -0.004440191920566476, 0.0020196597088059697, 0.0020848788956890118, 0.00379433867502347, 0.0029266963612528127, 0.006913279558631039, 0.012264692654280448, 0.017849168527696864, 0.01842910133394635, 0.020248300450900338, 0.019373457072492994, 0.01877397170369053, 0.009540413211465686, 0.0017878127319155262, -0.01405701030586869, -0.016293368478759958, -0.019179363970813077, -0.02073397843645316, -0.01552629871451815, -0.0017479854943700229, 0.01866460176663917, 0.04231212065378008, 0.05237449402534236, 0.0640420168614666, 0.054071095900453156, 0.04101182015176061, 0.01870228720555736, 0.0070536671650114, 0.0003033010492699221, -0.005229349217396973, -0.00925942433689393, -0.0068773923585636046, -0.007842417834912529, -0.009210064551320835, -0.012124348799317005, -0.008803644863451681, -0.010747152636820852, -0.008856730322955829, -0.011758131815411396, -0.008890877128053858, -0.011213821498486955, -0.009382652896200851, -0.01213197288105588, -0.010749688682448284, -0.010744320461605835, -0.01123390620954972, -0.01436381675764388, -0.011170831436447285, -0.012501697010262096, -0.012746369999333618, -0.01202357279656665, -0.012219455084610946, -0.00849136944107964, -0.0024427417969227513, 0.009728824891858966, 0.01896312774809563, 0.03186196571528467, 0.04189375043711278, 0.039953734740727734, 0.04399469831887253, 0.0325901880969319, 0.017137987198470615, 0.0052850878502737906, -0.0010750680865662422, -0.004972833838072585, -0.007219591209336369, -0.008423060612178842, -0.007727086389868174, -0.008464787973268533, -0.012364680595544658, -0.012526051573855081, -0.011430941787516474, -0.01744948089486087, -0.014058355550427353, -0.012683679632348474, -0.01176092875409186, -0.011649136486825196, -0.011214973233334088, -0.01136624245829113, -0.01062474814891327, -0.009566064607745815, -0.011324418229923368, -0.01125515907885696, -0.011172835198608141, -0.011455604431260914, -0.011822552842482435, -0.010581123307903775, -0.011545984952724842, -0.010038000550634378, -0.010020548212934383, -0.008004105266070975, -0.007228026740798276, -0.006547531923336364, -0.006088810262718798, -0.0037042608592344397, -0.005568871781670424, -0.007961759302873154, -0.006090181596120587, -0.007853504201841537, -0.008830001386899666, -0.007933376873558683, -0.007438995494740241, -0.004798080262273187, -0.00280740809680917, 0.0008271188961536975, 0.0010899191153937561, 0.004482089246237748, 0.003800998722033054, 0.004103503252364792, 0.0052085388002293415, 0.00361027716564352, 0.004179520122643798, 0.0006515220194975584, -0.0008246748527140162, -0.003927726596158988, -0.007987014183575834, -0.007190553111895787, -0.006867006114636072, -0.0054001326054502015, -0.0035139389660627123, -0.004649268348921695, -0.004554691083339107, -0.01564877441789572, -0.01238551370840709, -0.012779796635732693, -0.009083852573316833, -0.008272471678910721, -0.007280658399035994, -0.007850409781716128, -0.008500864564492071, -0.011562966174079127, -0.017590829884141068, -0.018965669677903915, -0.013645372598840645, -0.015498423659178674, -0.015621849906558662, -0.010257055284171913, -0.004858703267416191, -0.0026442894129187094, -0.001269194076942837, -0.0030435425400386147, -0.0012986226136490215, 0.0016677102948056228, 0.008423054322892368, 0.03851876000949798, 0.058964948883267566, 0.095877213751051, 0.16208561372200264, 0.19513398838424775, 0.28582069826982814, 0.3537947632568722, 0.37970009762742557, 0.41652773894501405, 0.41834649808086877, 0.4204346605118538, 0.3690218961925471, 0.34189999584016273, 0.2955823211811488, 0.24950019749169938, 0.2130936074884509, 0.18196268368613733, 0.15973832801141097, 0.14174553124213318, 0.12982522857115988, 0.12203652207868622, 0.11528190442694725, 0.10857174325359349, 0.10563476187458115, 0.10241134165230763, 0.09690857575008777, 0.09721755511557445, 0.09507371112932322, 0.09298665602618984, 0.08835172089279923, 0.08852920133002626, 0.0877536388897114, 0.08773065193479998, 0.08953468236360652, 0.08735705818219326, 0.08259485322755392, 0.08108461482759086, 0.08049767462095621, 0.08053527614686193, 0.07899715483512884}
{0.07081231750716738, 0.07247519642725181, 0.0756567026002916, 0.07508930350340949, 0.0738435129037103, 0.0775008720296457, 0.07717835414344418, 0.07466466354538963, 0.08103250742377263, 0.07831775670258043, 0.08252170585541961, 0.07978911900496295, 0.08313071621911733, 0.08237953183496272, 0.08299782023434826, 0.08379378124397283, 0.08699628537330069, 0.09083257747910113, 0.09577111954499812, 0.1026931595466812, 0.10909366783327898, 0.12143692402140634, 0.14049244469977035, 0.16423011608506924, 0.1930319085823879, 0.23376779565628195, 0.27351692340323686, 0.32242828421164643, 0.3715355679785049, 0.43175864806048464, 0.42641515016931547, 0.40577106405160224, 0.41595183303544614, 0.38267097556403623, 0.34584898364338423, 0.31147295433936556, 0.25189510777541724, 0.23135197758431272, 0.21851940292018404, 0.19653136062928186, 0.1957238302506257, 0.18602480370706426, 0.15611284618832588, 0.13352660303797045, 0.07864569948870022, 0.04871017769921242, 0.015843561609756255, 0.006983856412617239, -0.00509012217795756, -0.012414294516414721, -0.008989964625094157, -0.007273677380372268, -0.002744030297169602, -0.000742378954603017, 0.00016626707666633073, -0.0050596421871158944, -0.008843497343280186, -0.012127408791096275, -0.0149754864265803, -0.018609299888358098, -0.017095857468171757, -0.02173236226653975, -0.016914502445421822, -0.022027464336646818, -0.01756570696410224, -0.014327244084192748, -0.008201377834386684, 0.0052214628213429395, 0.013648528248186617, 0.019323639375640494, 0.021518797917819556, 0.019904174747778145, 0.021319784726056067, 0.023032945833626993, 0.027948555608189086, 0.02818477307000936, 0.025203159038053265, 0.022689699139424382, 0.01580503169971107, 0.007733017290313074, -0.0026234988484123774, -0.011386752316495413, -0.018359855663142452, -0.021745959605412292, -0.023385610218868792, -0.01886137678505769, -0.010634058181395614, 0.004495917536445609, 0.01988300342799157, 0.03817605938756405, 0.044685992567607864, 0.03884687962156799, 0.030201433044754967, 0.015533631131576135, 0.004013891824821678, -0.002331717964897572, -0.004701622214225647, -0.008536670677799469, -0.010732278172887699, -0.01072104399260629, -0.009539335699403323, -0.00840521376279862, -0.009188443495807077, -0.011071918454096363, -0.008948544615272398, -0.007526737191548351, -0.010952365223898171, -0.011065809912446259, -0.010353075767835604, -0.011130550262509913, -0.013366990501800007, -0.00989284336261243, -0.0111706861356519, -0.011605971947470225, -0.011685908483508835, -0.011557302397266071, -0.014179318976385118, -0.013655492528393669, -0.01289515587055518, -0.009187138575099434, -0.008494040016876538, 0.0011289403668430995, 0.0097709679510527, 0.02178141772194773, 0.02640548004262384, 0.0336418281148545, 0.03254892994470385, 0.023050397104306293, 0.01426869708808532, 0.002962035676875951, -0.0034091785281915475, -0.00619470561238699, -0.007314295972304961, -0.006653521078832414, -0.009156151648399044, -0.010450420459966709, -0.008986954385275338, -0.009364679755533265, -0.01086518192088158, -0.010615170998954601, -0.01032858163725602, -0.009563880516742045, -0.008076099902596393, -0.008740707583209727, -0.010757440814527668, -0.009100423219795303, -0.010543605253335014, -0.007609072122380157, -0.014101541180234017, -0.012628026151215652, -0.009262850768527092, -0.009319465374679696, -0.01097616107681502, -0.006392184640827815, -0.010039026418819454, -0.0068069465350230896, -0.006793504847222148, -0.004705674821545969, -0.00394244896639872, -0.000571593915475996, -0.0016338259558819307, -0.003358796726914728, -0.0010313757600663572, -0.005455992863464929, -0.00734121955476971, -0.007127364123068028, -0.01043247177712647, -0.007204440511300594, -0.006863208602507, -0.0005689630984016389, 0.005317045703592168, 0.0075391627442134256, 0.007555431422109218, 0.005995579806559929, 0.006530193672004561, 0.0051592759321120564, 0.005323046224117245, 0.0025414691057764303, 0.0047061449721002915, 0.0024403963288284133, -0.0006814522227881082, -0.005757596331595635, -0.005836517511412085, -0.006261190053739835, -0.008131396135039213, -0.004136846562385209, -0.0011590131630310183, -0.0024222730449519466, -0.006628493304505984, -0.009365200077833431, -0.011219362870308943, -0.009693648984964765, -0.010981581448498699, -0.00874866603282938, -0.005155465043359796, -0.004154117575794942, -0.0049383118125844, -0.006514185364697233, -0.009709463643119337, -0.014921963916187931, -0.013682223282499198, -0.014407603205222434, -0.015216923053198314, -0.01426811701870534, -0.012606455726449774, -0.008366903974870613, -0.00944291286743688, -0.009278185856438978, -0.006166112589819342, -0.0035420156145447375, 0.009727967889788684, 0.03136059004305325, 0.05973502708414803, 0.09612426873031953, 0.14035102338749714, 0.2154565406463979, 0.2803333809921521, 0.3338617784018547, 0.38955015711810326, 0.40989358199094306, 0.4350165283416852, 0.426880833411305, 0.3939286965495975, 0.3554054264031352, 0.314518937623356, 0.2622361615619462, 0.22422943390756964, 0.19281225046624, 0.1699623664548095, 0.15186936909089135, 0.13765796283384224, 0.1310026364833552, 0.124359139165927, 0.11468386252121307, 0.11181820318347492, 0.10743909513960867, 0.10568142734651938, 0.10476951550511718, 0.10138736505462287, 0.09851664999930067, 0.09784499801221526, 0.09163883289819041, 0.094207014204515, 0.09505225951603843, 0.0887269840284762, 0.08584202922187006, 0.08604455550667992, 0.08584218489889191, 0.08585365839333323, 0.08160322535676193, 0.08304755776224279}
{0.07062720596386057, 0.06835648465937108, 0.07437741730770361, 0.07171927198814666, 0.07308382103391062, 0.0699943401616259, 0.07289581645422126, 0.07186360812247199, 0.07522031114760588, 0.07616201960339854, 0.07352855532932465, 0.07585405631660883, 0.07622825941542694, 0.0776734951311902, 0.07929101333465255, 0.08059825915556781, 0.08124556133698531, 0.08323204627688957, 0.08655892223828132, 0.0898091049041555, 0.09851836782289497, 0.10846020040280634, 0.12466081561602924, 0.14553108817271493, 0.1752212879083615, 0.21396210123960133, 0.25664133267453315, 0.29948291207931566, 0.351441282504768, 0.3813921277815843, 0.39696093200388194, 0.41304615615391177, 0.41808778363981264, 0.39335329101180694, 0.35866743028899156, 0.3048428884191715, 0.28306330099385035, 0.24452162784395567, 0.21040266716503025, 0.18889234312529102, 0.17611312306732818, 0.1544393755725054, 0.13594893704872335, 0.10781898324550225, 0.0698724460712049, 0.037108562245454633, 0.020758341505026215, 0.006044674462077643, -0.0024924004335771396, -0.010843543283679032, -0.009463679853339263, -0.004405787584746781, 0.0054325051136800175, 0.011099944811806955, 0.016402991214240905, 0.01279136664486032, 0.006822652503706637, -0.0049926138333525015, -0.010436072107399146, -0.013843193567940051, -0.018063448712926897, -0.020598044635723775, -0.020146377606019998, -0.01992614233039753, -0.018972133770659157, -0.016042065131672154, -0.010348304028939444, -0.001376295027615538, 0.013247183746803323, 0.021105999075342566, 0.02444170968213237, 0.021919916578594566, 0.021535685052941754, 0.020338180101795566, 0.025214902248782957, 0.026599913961666825, 0.026981580717577912, 0.027825798778326544, 0.02463772450504567, 0.015031319634936998, 0.006108422065713983, -0.0031689722907530223, -0.010693103587495176, -0.01116917002649969, -0.015742714566132115, -0.016069737849675712, -0.01106127763858181, -0.006292972278401874, -0.000927586601569611, 0.0026012036699277798, 0.01021970286535831, 0.010077379086213199, 0.0051417481697151775, 0.000537069374605046, -0.0035228733982814613, -0.007651178969640808, -0.011069290240454008, -0.01133284839881391, -0.01287500521871663, -0.011375382599070115, -0.012394957548910379, -0.0113013195108003, -0.014414989637135917, -0.010612160126931757, -0.010905791460053063, -0.012534895286048666, -0.010619931998121909, -0.011219651884926058, -0.01316655369525423, -0.012948145462600001, -0.009911365685287356, -0.011104995790988302, -0.012945317290828498, -0.010158626092702374, -0.010317437628531942, -0.010264530445029809, -0.009280935729974574, -0.010188590400293157, -0.009004444423861075, -0.008553744615933015, -0.005659840223791085, -0.0059833163801437115, -0.0011885804948510823, 0.006489725216359128, 0.01278752627286139, 0.007798966023555618, 0.007888227440378957, 0.005551726382780401, 0.0015329358536818496, -0.003282775099880175, -0.009321257010633688, -0.0075460203688348625, -0.008102548037529442, -0.008002624455873313, -0.008637583756566088, -0.009956380659871424, -0.008188809465831542, -0.00970109068985368, -0.010139751564793173, -0.008761553867781914, -0.01180157008698171, -0.011682923618116868, -0.008117257472930772, -0.010337945817796068, -0.009710834323589625, -0.008875491080259154, -0.009369365352773374, -0.009318786051149329, -0.009405281469881226, -0.00861999115378757, -0.010501523791243177, -0.004929426336028559, -0.003578854693759491, -0.0047362907324953836, -0.00329006591754229, -0.004958147413005277, -0.0006091178878123069, -0.003379032788154886, -0.002371036994703718, -0.0026215887969052846, 0.0004797112066987476, -0.0037353208261062068, -0.0037995438871993316, -0.004672312032629973, -0.007968309311987455, -0.009149942534732497, -0.009558424708368792, -0.007566895032052892, -0.0033844920292985343, 0.0012365407562799175, 0.005842107181572148, 0.012532983890241333, 0.012588193443660179, 0.007361735910278552, 0.004559241628218009, 0.0037650441628046694, 0.0037377227168213685, 0.005705100455304999, 0.006648462843155434, 0.00844772553439379, 0.004009324805551138, -0.0023675347025155138, -0.007660528615818781, -0.008142259950398814, -0.008760199020359138, -0.004486119710680026, -0.0038909262937121035, -0.0015020279775015187, -0.004644450896314264, -0.009041381099837896, -0.011888229058880677, -0.009104716621240794, -0.008701618691952434, -0.001343708471148991, 0.0005457834647818582, 0.005297149355363573, 0.004313435171701656, 0.0005012563385950815, -0.005758902048392789, -0.012697120506299224, -0.017507024520057233, -0.014204962780986062, -0.017223516553238886, -0.017520167005600464, -0.011895476819764005, -0.006320132295744336, -0.0072665698584848185, -0.007602519398064969, -0.009367884194519269, -0.007387961035879067, 0.00017417225178653628, 0.022757081570657808, 0.05429858583451219, 0.0801723171152573, 0.13222343075464824, 0.18096413271911493, 0.22269893470280952, 0.3028455019358318, 0.3724528639816992, 0.39333065367772263, 0.4185159485242005, 0.4049620875504435, 0.3928127957832708, 0.351430167947414, 0.2993488675435907, 0.2503355348368296, 0.216322601551494, 0.18594302196686818, 0.16101173654960205, 0.14308562341773573, 0.12848767386705245, 0.1234261459278006, 0.11414402565927766, 0.10795041261917171, 0.10564571441155456, 0.10499330177272076, 0.0996026156387469, 0.09564604073081436, 0.09519460753644234, 0.09247294122300914, 0.08727967182522922, 0.08992739985215356, 0.08931030139170301, 0.08891521145659748, 0.08542842754408396, 0.08462851913348798, 0.08260892423373592, 0.08333260750236206, 0.08015560495044037, 0.0812063851482151, 0.0777547084094023}
{0.07163849507714282, 0.06915791201150981, 0.07068120653961346, 0.07380126141573318, 0.07136799489638881, 0.07544741811388808, 0.07326917314931064, 0.07725964511626982, 0.07908164723887762, 0.07557740619753484, 0.07774975084997428, 0.077940451624253, 0.0799019703748558, 0.08013813541009011, 0.08054382354797507, 0.08182691783260364, 0.08427984932194837, 0.08510945923777621, 0.09014235684042714, 0.09591183711316531, 0.10156179145716801, 0.11331658267493762, 0.12668791585412897, 0.148865161709173, 0.17503367760161986, 0.21462034143173117, 0.25412813467254913, 0.3060608248834482, 0.3590315428841486, 0.40764524923658707, 0.4063926190910351, 0.45303523797349976, 0.4107841418318123, 0.4117141848458696, 0.38066603620130557, 0.3173299264793324, 0.26851525164431217, 0.2243493427275346, 0.1970764943736419, 0.1723864000996477, 0.1450377481043132, 0.12858875510901718, 0.11791590563958781, 0.08771271077623366, 0.06831056027459767, 0.05027288118419346, 0.025756025829167164, 0.008136085712019014, 0.0007637787255926779, -0.010337482320658694, -0.00984004947945986, -0.005303787380222304, 0.0001069853598892654, 0.010088290932349624, 0.015566209112344614, 0.0065487638624274515, 0.0035474242971621447, -0.006247534298669177, -0.009979128119475766, -0.012235686196638864, -0.017278024063716393, -0.018763765921661367, -0.02088781200057698, -0.020777054489320684, -0.019725483924220917, -0.018970698316638022, -0.015114327333339925, -0.00801375139559096, -0.0015265321968623252, 0.005276452507889396, 0.005084375036355187, 0.008015981984158682, 0.0075471820059694866, 0.010596832702507481, 0.0164717466911383, 0.02507261489293235, 0.038219558184405866, 0.0428826577519536, 0.052194548942066946, 0.04392988813556154, 0.029037557225814366, 0.011401084693916316, 0.003165324181454458, -0.0035233251085717496, -0.006933869042851497, -0.007611633401996333, -0.005077508893399786, -0.0038852726927491006, -0.001032374759881436, 0.0034370172992483354, 0.0026802834729150156, 0.001057264394301316, -0.0016115615126733028, -0.007851026360997394, -0.007454629694850835, -0.0076530806492182985, -0.009421891874274679, -0.01178338464322279, -0.009687233815861581, -0.010067079034863174, -0.010633969515353352, -0.008783388842840533, -0.010529857406891014, -0.01060542355194033, -0.011629940176490723, -0.013112888933453385, -0.009879425636091475, -0.008988781017138528, -0.010277468203616458, -0.010360868224162453, -0.008121282687153345, -0.010418825366921998, -0.011954516679883904, -0.008671382126618884, -0.008839246615981403, -0.010210712660787012, -0.009493655711561053, -0.009146243009939305, -0.006228879522048789, -0.006235699432566682, -0.004811094707227298, -0.005849620073617135, -0.000787309863714046, -0.0021447642871012737, -0.0045833389267610465, -0.004369345690092178, -0.0008090860857969573, -0.0027642311591016336, 0.0005892930942309996, -0.004789667627275451, -0.004641747329417825, -0.007568184417534325, -0.008231159555101121, -0.00870926740581569, -0.008908165265672837, -0.00845279875096512, -0.004600918329954808, -0.008203287849078002, -0.010244089256472563, -0.009395955230632039, -0.01041607020240743, -0.009974191448925883, -0.00855792974252864, -0.008625041126862226, -0.007801619127894684, -0.009169222570394514, -0.010452676845866168, -0.00840771661391105, -0.00875889216274878, -0.006298485362951705, -0.0070919712497494085, -0.0014579033034753039, -0.00012274031832150856, 0.006614991953376366, 0.009424754821222578, 0.010671316174889289, 0.002577821968008664, 0.0016194268636368927, -0.004916309827464039, -0.004593020206379915, -0.005358675953149733, -0.007334976289870622, -0.009557309792211173, -0.009612903775964458, -0.010204077398696103, -0.012532486180571414, -0.00906165060735028, -0.006921324617773263, -0.001060947407340928, 0.009534320154251201, 0.010755935479128311, 0.012434294907542887, 0.013213497616563477, 0.00839844565996782, 0.006714511495542247, 0.004523771146932812, 0.0055327672571035096, 0.006716078712805401, 0.006531504175793697, 0.00881450707137338, 0.003175002938228796, -0.002958617877150245, -0.0065525184016898734, -0.00787474790251418, -0.008402489302476605, -0.005267479482661035, -0.0016331130447557597, -0.004121098052991318, -0.004893916099952461, -0.01046600080971031, -0.012562265084482438, -0.010846646400962568, -0.009002028728637312, -0.003329798318392952, 0.00342137379728397, 0.006960322081153616, 0.007150228709996346, -0.0009397787727371032, -0.010164067685686416, -0.013855366414092287, -0.017347704411595437, -0.02021861280476144, -0.018390872824679744, -0.012827902532698818, -0.0061778661064926755, -0.005898086923014578, -0.005250084825123905, -0.00861398902232599, -0.004219367495556195, -0.00958057326762629, 0.0012449155720828803, 0.023360258182897407, 0.044114290169266906, 0.09486238034499513, 0.14954425925018144, 0.193460792241961, 0.24959881173331586, 0.31907270457791653, 0.373372080278514, 0.39372867328861105, 0.4350198533048427, 0.429280401309391, 0.39143503898704335, 0.3557857437369386, 0.3172977968751104, 0.26151597519720166, 0.21670796843918463, 0.18966194740875097, 0.16343746848879154, 0.14451167225686526, 0.13333559846803467, 0.12683742303940293, 0.11862575556476421, 0.11581591728939428, 0.11120067374189202, 0.10538353752317206, 0.10127962059760136, 0.0988692478137494, 0.09339873932401943, 0.09367818386174262, 0.09048211611392568, 0.08806019156172501, 0.0890074687126014, 0.08930490141552032, 0.08735809233361683, 0.0847264000521327, 0.0851343083849391, 0.08408823471976111, 0.08074750852510847, 0.0799521110637054, 0.07937513747639613}
{0.07136193072601857, 0.07289366623718119, 0.07216256105884664, 0.07253077581990203, 0.07498635881039305, 0.07212078392572097, 0.07494999458035424, 0.07810234723277663, 0.07623509941458294, 0.0767556786613158, 0.0794073730229861, 0.07969958086561729, 0.07925737497015525, 0.0801679412432437, 0.08179151054143435, 0.0810610057060108, 0.0852190527423956, 0.08723717695954517, 0.09107642114859782, 0.09468001887402508, 0.1011548285587305, 0.11409152821916924, 0.12349762145991858, 0.14865347483800648, 0.17574796345360522, 0.21044259045003502, 0.2549653560091013, 0.2991329837060569, 0.35053030243763217, 0.4077829145014352, 0.43238983856787494, 0.44531271653584087, 0.44761979783366385, 0.42103421785937145, 0.3796088778783551, 0.30925351998722733, 0.2732140489124055, 0.21611245114857025, 0.1919019724022621, 0.1486770418508827, 0.14401766583361136, 0.1362042165939822, 0.1169359674927333, 0.1063754562631224, 0.08546445141664089, 0.0637168739456932, 0.03451737952729396, 0.020296228622556277, 0.005380060386699697, -0.0027800350288286375, -0.006468754673841507, -0.011986672861384415, -0.011013979690392167, -0.00643318625039249, -0.0024966892996875476, -0.008047842470398789, -0.01033226695537333, -0.014936493508284443, -0.01887559015800172, -0.02146352082317011, -0.02582107502545157, -0.030290721938548096, -0.03070837378926614, -0.028386255196682295, -0.027554082920421566, -0.023354143597754323, -0.009832996728127012, 0.0002469134333233543, 0.015030130480208098, 0.021295617677085522, 0.02142740554024086, 0.023141377792694512, 0.023254551861207687, 0.02332425627503028, 0.03337184143029063, 0.04434457175710179, 0.05539125473690518, 0.07380072822148019, 0.07337153490264776, 0.07546769887349919, 0.06685447374262121, 0.03143907226207368, 0.01719123105233497, 0.004700707676281822, -0.0036970924061249097, -0.00796838299460599, -0.0072211360083584706, -0.0016494245931409704, 0.004673810428886245, 0.008080778285472018, 0.00998677606735027, 0.011458149878291905, 0.00628317963389331, 0.002421996112813924, -0.00300365682149833, -0.004107582563894242, -0.007339083104532738, -0.008193861406651213, -0.008123576167271902, -0.009652724541129244, -0.010734869564041905, -0.00850492203093226, -0.01067759468702651, -0.00920789480226666, -0.009314539805258246, -0.0072744369418194805, -0.013476051053451689, -0.008751730916386416, -0.010482016869060714, -0.0077589297744897895, -0.00827357888668182, -0.009941211371507462, -0.007099513998764018, -0.008362158645394734, -0.010474087504673667, -0.008864776801310004, -0.00903487952000015, -0.00948122526026073, -0.008290702879742807, -0.008521426151797832, -0.007589492958957896, -0.0018262858642316571, -0.0031610197158925294, -0.0027220895825271815, -0.0007088406249373418, -0.0031016946755954354, -0.0018123783871582537, -0.002442442663770638, -0.0004735482905385757, -0.005059573964672212, -0.006701398108337156, -0.00788511063078769, -0.0051783407511596935, -0.007276534566325382, -0.005805225287586692, -0.008026245126794703, -0.009930061309041595, -0.0068137952333787565, -0.008935297981743811, -0.007651013139191144, -0.0069997735346079264, -0.01016393604798178, -0.010746318249446033, -0.008471695508959189, -0.010012768037057834, -0.01059621012832722, -0.012291997378290443, -0.010497404768021388, -0.009964927876097585, -0.010345636490565694, -0.0030784324177490045, -0.0008905830341668237, 0.008470010103818803, 0.021477558254701365, 0.03046062830174518, 0.0276822725932726, 0.021653094226812268, 0.01070595767956441, -0.0006380219335402875, -0.006274098382759955, -0.0061533540356935165, -0.010045107920041676, -0.01266510078482165, -0.013848581270401748, -0.012752585301508631, -0.010924307120090985, -0.008083004450159192, -0.004217036253760564, 0.0038728397203686617, 0.0119276849798153, 0.013519307322371516, 0.017186006881131838, 0.018221130733786138, 0.013795410801820212, 0.013865734318782392, 0.007237917643950842, 0.007138006013153486, 0.00392786420462721, 0.0017446081639059122, 0.0008081697864899554, -0.0026056069047743604, -0.005112612356631107, -0.010725016407228715, -0.014042431184003133, -0.01217027730541037, -0.01163358920049247, -0.006812735723725708, -0.003937702989916665, -0.005309840230082305, -0.008984975815728893, -0.010080659616022091, -0.013356329335947135, -0.012743823615543234, -0.008458902444018385, -0.00804831412408152, -0.0020621380156417434, -0.0025158026399603843, -0.00664109296245422, -0.009898542658990568, -0.013619854393188283, -0.01640740380440911, -0.019335954003830775, -0.01796370657547333, -0.013679583465016593, -0.009565869813073712, -0.0080040494787935, -0.007124051330023091, -0.007918221208573085, -0.011011765581765382, -0.0061970590459457285, -0.00443837026188993, 0.010878951644126778, 0.04071498921856677, 0.06728822588274631, 0.11277197208377654, 0.1774465215729819, 0.2067900719378505, 0.30138748814461036, 0.327513873445479, 0.3912265783834674, 0.4101015435288514, 0.41148456538945766, 0.3838674866633282, 0.36782839774634335, 0.33894387076624616, 0.28270283407349595, 0.23903496603822774, 0.20661803251746208, 0.17727969284303913, 0.15540760817427807, 0.13617831568270583, 0.12709343375306353, 0.11763290381538757, 0.11164544826871475, 0.10954608452387246, 0.10530279942859197, 0.10148725926195681, 0.09650657554746626, 0.09316597915176966, 0.09343877732058888, 0.0931996213764775, 0.08959234353555877, 0.08880445320437577, 0.0872159609823153, 0.08824736788896329, 0.0836272084772179, 0.08281504889838139, 0.08280939875572751, 0.083658028242771, 0.07998961802366861, 0.08005821040498232}
{0.06785803011189878, 0.06608169711009024, 0.06720551034911675, 0.06921665055822478, 0.06894724680099182, 0.06985092534250159, 0.06940485787628045, 0.06952867312243424, 0.07524714334246692, 0.07444605999694441, 0.07352474128135578, 0.07528555777630153, 0.07658649207499385, 0.0770935649310518, 0.07713435855173029, 0.07503322297052638, 0.0800626330042859, 0.08354163177433489, 0.08489083051789939, 0.08946307295999417, 0.0986773652387769, 0.1047472416533207, 0.11824741737185898, 0.13463954219289823, 0.16717930259502622, 0.19697154242660767, 0.23803639099908214, 0.28685527161167557, 0.3362773590495881, 0.3922418807818757, 0.4129103842154299, 0.43269009942816716, 0.433481176989585, 0.4007818464312597, 0.3765820809536573, 0.3160895144520026, 0.24615294686090267, 0.21097322438612764, 0.1587335115084118, 0.15061908363788112, 0.1374267978484589, 0.14109012639723315, 0.12471538655750812, 0.12398391814277361, 0.09703334607947171, 0.06590438877636473, 0.0386836595888691, 0.016263849960991516, 0.00428772745100402, -0.0067119656384290755, -0.00771332861449881, -0.007769444145833027, -0.005246029681834789, -0.005149495204334482, -0.004347944118943702, -0.007426162419121423, -0.010971560261087095, -0.020753536773637855, -0.021351003130510166, -0.03078204330109485, -0.0318097527270986, -0.03441226697866037, -0.03812683589412978, -0.03724979743977941, -0.03908108478457668, -0.025799027859513813, -0.013745815289257468, 0.010459345743215328, 0.03448183166706328, 0.05559664983209046, 0.07321429836303481, 0.07521672788797804, 0.06359439467381847, 0.06253860725769572, 0.06681974718725087, 0.07038028567623414, 0.06987004711573691, 0.06709291773471349, 0.06605933610152476, 0.05897769235789917, 0.04311323282715102, 0.023472554006882168, 0.010982404755608336, 0.0021416894666482326, -0.003933491461684278, -0.011072837229671603, -0.007009267691319864, -0.006954791610509482, -0.002392425684515613, 0.0012856721629087172, 0.003011886908519751, 0.005915014867874969, 0.002443266141421448, -0.0018654344460465725, -0.0018620894232466846, -0.0042553022880719975, -0.005584132966090933, -0.005755048106588001, -0.006311734920026938, -0.010531649987869738, -0.009525709609584128, -0.009155269647191317, -0.008238097109866303, -0.008652577866600125, -0.008549905166783955, -0.008110547273699364, -0.007517984723762085, -0.007833349278424108, -0.007092969517565387, -0.007770729889515408, -0.008253550419604207, -0.006525702873094959, -0.0052286614309594755, -0.009423788696401477, -0.008005173179233535, -0.0088699512948611, -0.008120067320212412, -0.00667739190696654, -0.00680948221596493, -0.0064721063882629045, -0.004698139499245084, -0.0015326476469647854, -0.0011407800366036896, 0.002381993607736769, 0.0025538703150111875, -0.0015952447814846027, 0.00417813893817419, 0.00393235411314604, 0.0013402182014446787, 0.001235570264127298, -0.0031710209624291556, -0.009088007674414117, -0.01000909823279715, -0.009276582890480481, -0.0071145198513396235, -0.007935167712491923, -0.009318138514570968, -0.010104388076768271, -0.009518923954570704, -0.00957160823475394, -0.007331052683723241, -0.011897658753016098, -0.012428197818449538, -0.010639192708793335, -0.008372092985982028, -0.009046430147593579, -0.010722475940430562, -0.011381615835382879, -0.009377262379990915, -0.005196269958640913, -0.0007685421251436356, 0.0081622250988908, 0.022784042781858724, 0.041486733232031066, 0.04124859564009279, 0.040513186821768576, 0.026312816976961854, 0.009080935899333904, -0.004032362990026881, -0.0077446691509025604, -0.01337262367016514, -0.012589615517806872, -0.012384301085460885, -0.015489488883225322, -0.01289819984943601, -0.007995216254215537, -0.0016453143179872192, 0.0035676957528582064, 0.014940587792766106, 0.02252178659390895, 0.026032226446315317, 0.02953361719651703, 0.029092802493485788, 0.02336528326158477, 0.018334958554431555, 0.01025499130322105, 0.003587867579273156, -0.0033067722218576455, -0.007295262782806466, -0.012169410940700275, -0.014235325146864479, -0.01583011771946677, -0.01790349857861285, -0.01858568120968876, -0.01538518724213221, -0.012756645520334947, -0.010112026383080158, -0.008062492915140593, -0.008304104388612385, -0.009352137131971736, -0.014798274869095093, -0.014801769567639449, -0.014865967998381776, -0.014317080913310125, -0.014130915331341625, -0.009084889258027593, -0.00895940782767279, -0.010093202857631434, -0.013120614109655575, -0.017465374698544155, -0.01598336602739463, -0.019612968219571043, -0.019588120182969664, -0.016617681343607166, -0.015972936923234496, -0.013985002182001301, -0.0119952461933007, -0.010102999592387389, -0.008841317673000447, -0.008421546873403114, 0.002459178974215364, 0.018828330632690793, 0.04357319093359878, 0.07907517444595577, 0.1509992508932173, 0.1840180751182919, 0.27600919785779254, 0.31595125778887045, 0.36102145647319744, 0.3923367551582946, 0.38132579994409216, 0.38143473382244375, 0.36270191937535434, 0.3459029317388028, 0.30223901215804494, 0.2520214093189679, 0.21317482221908438, 0.1856550369286058, 0.15760174120473386, 0.1417017817606135, 0.12944590432436068, 0.11936852766617732, 0.11092644789272106, 0.11045624084753793, 0.1042928277696169, 0.101600232919629, 0.0939850726181806, 0.0937212699956535, 0.08954543094607345, 0.08729007386706383, 0.08772503048919611, 0.08615685866704306, 0.08246949418761532, 0.08231387911346748, 0.08419251644924458, 0.0848831075405311, 0.08107833824386543, 0.08111665027778364, 0.08157919694047852, 0.08035988646965793, 0.07996667199343094}
{0.06776612282328676, 0.07086970225988311, 0.06950440634970911, 0.06811312162054967, 0.0674512825472153, 0.07187961033252104, 0.07337376112091998, 0.07515423988495523, 0.07407827782595566, 0.07527304926957605, 0.07621444857326908, 0.0779488704956964, 0.07772412725597372, 0.0781798418299754, 0.0781738348825024, 0.08177184005478268, 0.0820433564466739, 0.08623317063311328, 0.09044654131361451, 0.09383593770305235, 0.10109401677198285, 0.1123259159030052, 0.12245651511763644, 0.14607207456953866, 0.17637987479351036, 0.2109039895155963, 0.25409249899129327, 0.30083280291495745, 0.34891789938276097, 0.40543486569800624, 0.4429544052849903, 0.4555778354915968, 0.44313273888826404, 0.4355477045286521, 0.3780747207026954, 0.2991207710819311, 0.2355814833098609, 0.17970649476831696, 0.14394043213824864, 0.12201532693639444, 0.11871681669168617, 0.1393606607894551, 0.13449822022832808, 0.12693761086196903, 0.10373352774175038, 0.04945253647579687, 0.022324145126284847, 0.0015924254577185937, -0.005464834205690186, -0.007274885401631162, -0.010829000762218342, -0.004981629749062608, 0.0023235165875617404, 0.007616022500351404, 0.008757020012745927, 0.0055560768423320896, -0.004470163402160497, -0.010787722792602835, -0.020232867985745886, -0.02629822578845583, -0.029776142544651673, -0.02926752854647133, -0.03379831743336214, -0.03532014698842371, -0.032129633836850205, -0.023470906171910583, -0.016065180846216325, 0.013475563654967052, 0.034706387873582586, 0.05554933458797164, 0.07171817742575556, 0.07814724554098262, 0.06927338898578438, 0.06725312829731164, 0.058434511547071286, 0.06060350350364305, 0.0568371910203735, 0.05340270919109138, 0.03807782455220664, 0.02938601482861616, 0.01701776313360888, 0.006634929026210665, -0.0016644099769954077, -0.0029481652456967477, -0.006724747168182205, -0.009567845608998649, -0.006568675154925463, -0.009440741921628268, -0.009192633284524375, -0.008851788766611806, -0.007293426954739172, -0.0077865197113221405, -0.008612998727367673, -0.009230898591957614, -0.00605584964223163, -0.007298487194822288, -0.00663440847226699, -0.00795657557574962, -0.00737925686253383, -0.01033229341701525, -0.007233635510610917, -0.008427809248532377, -0.008676993079054606, -0.008688930615274884, -0.00900826131997555, -0.009600214758084421, -0.008926105512653892, -0.009929443996971467, -0.007930257363337061, -0.009794857457070863, -0.010992764953546865, -0.008653068706421347, -0.008206219702107281, -0.009161171776796035, -0.00941960411482198, -0.008147125353153886, -0.009035439492833804, -0.008613577250698164, -0.008730128776329902, -0.009278371687510384, -0.008465295660839155, -0.0044954219049799255, -0.005315148674416733, -0.004179058910271417, 0.0016928849289053155, 0.0035424715595158526, 0.002698309443240152, 0.001986073965459267, -0.0016556567925135215, -0.00491083179980035, -0.006048908448675105, -0.0094666396939482, -0.008523094947440558, -0.006123796739277656, -0.010215003331013455, -0.009703978663778898, -0.006214284562844283, -0.009279761666905879, -0.008635362606310076, -0.006445715630499293, -0.00868861617833908, -0.010651174140516084, -0.010896539245880464, -0.00805550536865881, -0.011329855553506223, -0.01105517977946786, -0.00886658477219153, -0.00672550785374669, -0.007961818163905511, -0.005181965758181278, -0.000474878697787038, 0.011062352608813521, 0.024229138984410835, 0.03920011237448037, 0.04109039404639162, 0.03091461327341288, 0.018945571052758105, 0.00493891979403991, -0.0019294124801521925, -0.005018073717843424, -0.011727206465041452, -0.010502152581024618, -0.008391994024096433, -0.0061386238132692455, -0.007411064716481553, -0.006727347762520193, -0.00013018135780302337, 0.0038450478176507573, 0.012648814456462792, 0.02263372310264471, 0.03316858313308127, 0.03862388215542294, 0.04026473851844683, 0.03371869596577536, 0.02536776949250138, 0.013961217870793872, 0.006335478643721908, -0.0009604447621821511, -0.005248226435452226, -0.006873479231364349, -0.012531411054846352, -0.016354708215801053, -0.02032482725584929, -0.017014522227269565, -0.0171437094225766, -0.017280744747046887, -0.010837505459587636, -0.011523570243813829, -0.008705612007338926, -0.010265890542399268, -0.011991161350790034, -0.010382570104160327, -0.010841627692804584, -0.005539301621167539, -0.0037327808744091525, 0.005034554486595215, 0.004870717337845047, 0.0012223189561802858, -0.00524534055959506, -0.013002564900635567, -0.015400336778313907, -0.016732903810083362, -0.020795588220649874, -0.01872271146609853, -0.018646220121264268, -0.013611699942625816, -0.012575989705679486, -0.008353856891446895, -0.01013378849763161, -0.0068594007126959915, -0.0020387701099528616, 0.0184771339169526, 0.05331789417318796, 0.08749670697129985, 0.15200785319946178, 0.1981271608260739, 0.25700538026749187, 0.3155466209724239, 0.3625598281915207, 0.39928316808530995, 0.44146911579891096, 0.4143395267159388, 0.36713877148942725, 0.3414832549448562, 0.3087898281429742, 0.26452233519621937, 0.22192492871099292, 0.18920661305105743, 0.16680344491196053, 0.1458496990522932, 0.13460815736005832, 0.12547042509630088, 0.12018494559158312, 0.1120445473995102, 0.10896843853396684, 0.1058423157170793, 0.10092488191837778, 0.0979567614601207, 0.09767283783131553, 0.09234413840891262, 0.092818527018749, 0.09069786528590902, 0.08989473706470695, 0.08804382481240627, 0.08583348357392803, 0.08483442142229111, 0.08391731253159931, 0.08506057938832505, 0.08312959593083244, 0.08355714912679854, 0.0836096031144389}
{0.06795971014927744, 0.07101334604767445, 0.06856734613880615, 0.06935447385048066, 0.0687883813960421, 0.07047491493658066, 0.07083367831405778, 0.07040127132565746, 0.07485107393929732, 0.07120621130801356, 0.07437063914446214, 0.07553917097177613, 0.0778747917259478, 0.07821812098820097, 0.07873497887798052, 0.08047313943865639, 0.08235333866349112, 0.08418954906311732, 0.08611478857478616, 0.08939259428838238, 0.09248667027764276, 0.0999367474491166, 0.1155516866789271, 0.12710553259649823, 0.15878839835894026, 0.18908110159593317, 0.2344238517996337, 0.28083137104751693, 0.33229681211380724, 0.40249091561675004, 0.42758065301988235, 0.44719558436126533, 0.4620275040478047, 0.4075538847885251, 0.38891200229098033, 0.3227994484169614, 0.2726579957684089, 0.20853312518403797, 0.15391863538520195, 0.11454757402345779, 0.1214047692365825, 0.13067856652530815, 0.13770749533862017, 0.13585989427373743, 0.10061117650885393, 0.06714032812606541, 0.02398061733742432, 0.01364962186328425, -0.006338324757377497, -0.009961939525172407, -0.008644175968654943, -0.005130281052315893, 0.0015565229230601182, 0.01302416986836408, 0.021510740929563423, 0.016798488583442694, 0.010679518589195879, -0.00029708607173438775, -0.007271971727019607, -0.014441980009252836, -0.01825807763449447, -0.02284368908531952, -0.022942972214018836, -0.0267317856585179, -0.0240682980221584, -0.023712923670282764, -0.020033474927355233, -0.010159314779076788, 0.01001071850936746, 0.02130976294201953, 0.025518844399916744, 0.034213266303321846, 0.03239244510949176, 0.02985354729881073, 0.02877681329484375, 0.03137401136363903, 0.040915734867952774, 0.04758027358067301, 0.04542175568519381, 0.0439441632858925, 0.032961899703997016, 0.01788797408013815, 0.007126307980559788, -0.0013201403920881198, -0.004127759940376921, -0.008284714020407742, -0.009108976350391347, -0.007226867961017176, -0.006305768400565598, -0.006420068949465275, -0.0067721756166625995, -0.009455543537915128, -0.009842080379095286, -0.010378780429596685, -0.007697978219331164, -0.009872163234117711, -0.009039349819076583, -0.009510657839297923, -0.009761406973745185, -0.004964733839175636, -0.007343684211149885, -0.008479218243340622, -0.007565036320491227, -0.008693420915956897, -0.007350271296615127, -0.006347044076365482, -0.006359430106982535, -0.008208175062164117, -0.008421348120906051, -0.00826299882560685, -0.006884959784476899, -0.007990458373775504, -0.007339101959226715, -0.006870149266813015, -0.008028692772858802, -0.0055785867154579385, -0.00856737909421781, -0.006855546692904915, -0.007660762522671307, -0.006201769501034204, -0.007352752618457453, -0.004409122784593144, -0.004207330434615667, -0.003899061937085839, -0.004066645155806863, -0.007380155283464579, -0.004248658181564171, -0.0034250129936157854, -0.0031869435924927795, -0.00599009500095217, -0.006749600062759884, -0.005957009562607206, -0.009275679212883584, -0.007896151167358777, -0.00709657098658273, -0.008539703410521895, -0.0067195079785428245, -0.007668701336897083, -0.009202090599442518, -0.008022639316617746, -0.008547766564351881, -0.008256769280299298, -0.00779549059267577, -0.006000803953286374, -0.00912959983747555, -0.007090455071588132, -0.007492736758281882, -0.008154678894737212, -0.00907549276137859, -0.005481134581060138, -0.004784673514736672, 0.00128732676565314, 0.0071037406875918575, 0.01693571469891329, 0.024277623930644095, 0.015596469639535928, 0.011919128983646481, 0.0035762778562713716, -0.004423438341672255, -0.008963556830596242, -0.00782745344107888, -0.005509183541511548, -0.005618693365535711, -0.0036096089195492794, -0.004494504218547015, -0.009333873282238652, -0.0042823334863775625, -0.0011961214788759754, 0.006720525039066914, 0.020360287394622017, 0.032823667352613925, 0.038175331143203484, 0.039862484779821614, 0.04020828241066179, 0.036380420146577656, 0.023266178684702443, 0.02025981658461769, 0.010298275277054328, 0.00660992285584059, 0.00480509170207071, -0.0069655252269699725, -0.011095393801470002, -0.01997142087360808, -0.01927309057445018, -0.02029468027758918, -0.01629763324557678, -0.013174413700476673, -0.01339881804753424, -0.009206673693493908, -0.013586696087834131, -0.012010508325833245, -0.012770747071247366, -0.01052145951997286, -0.0005029466295909555, 0.004260028746417394, 0.013348608853030717, 0.012172775505342907, 0.007464957955818984, -0.0014214760966111996, -0.011631261414452138, -0.016580447751360333, -0.01899462234671323, -0.017502992388107264, -0.015976131696313137, -0.015539060127320998, -0.012299813346898584, -0.0122911526439744, -0.009746877275592484, -0.008795111528975715, -0.006605967212169452, 0.0008373453533252855, 0.020866291971724932, 0.04356350886603253, 0.07990795281729349, 0.13752602020107885, 0.19701419508494197, 0.2673703902917207, 0.3241660213116238, 0.3580578152954482, 0.39082998515485823, 0.4192829357391639, 0.4014781509903528, 0.38559817197393836, 0.3469241488213661, 0.3039302031817752, 0.26070641071022355, 0.21824714186204944, 0.18825865500711408, 0.16056020241282531, 0.1415991743150107, 0.12959882079313156, 0.122120148957329, 0.11483983060405198, 0.1106087659971843, 0.10516356280447603, 0.10031448595271716, 0.0990010047384105, 0.09389420209539998, 0.09574960961934458, 0.09017583114906297, 0.0906028498331823, 0.0853986403292055, 0.08745514458040818, 0.08325836191505763, 0.0816773190322376, 0.08365791949730106, 0.08137715735006841, 0.08200977658397689, 0.07994712983879432, 0.07487942822367152, 0.07508693129029477}
{0.07059477679476062, 0.07450420604937608, 0.0730342050671738, 0.07333187220784848, 0.07570498857569812, 0.07449810329003638, 0.0761689691157027, 0.07662943493385654, 0.07823532320325105, 0.07781115094566357, 0.07747911835241571, 0.08094849915033275, 0.08146847997625983, 0.08225163919683261, 0.08383986255437471, 0.08184482975912699, 0.08487008537444654, 0.08794836830944511, 0.08964083559439451, 0.09527776404354446, 0.10486371449888418, 0.11082293967856564, 0.12343415150820722, 0.14383158956977854, 0.16734219742814432, 0.20292489004235043, 0.24578532565115857, 0.28571498245150984, 0.35021112980797586, 0.4137895516362439, 0.4494977914508612, 0.45924740431046573, 0.47157580408830824, 0.43879735947121773, 0.38053301302090903, 0.32545382065059664, 0.2552658022618179, 0.19477825006388477, 0.14016502158143387, 0.12940053721456868, 0.12208600977265581, 0.14026643454804355, 0.15715942464959703, 0.14631707216073253, 0.1169187622249036, 0.07018438675186253, 0.03254704554852078, 0.01922967486138993, -0.0023642141669962414, -0.008439095526728314, -0.009758580970462335, -0.011448914199007029, -0.006266072261074488, -0.0014367874096240527, 0.006208358220663795, 0.004458928060792089, -0.002585189223109096, -0.006142537443677194, -0.011666020753170785, -0.013782196637374858, -0.018372980558726153, -0.019093944896423163, -0.02010817764455086, -0.026409249535896174, -0.025878016003192294, -0.02298355705386698, -0.018275584251260364, -0.007361889569418342, 0.008739254228716326, 0.01892740911992134, 0.023944656383651133, 0.021960535759680523, 0.022398486436512308, 0.018483243568978375, 0.015246940244199602, 0.01831833487831492, 0.026868317291197676, 0.03943472468817302, 0.0471678465197964, 0.05290824367201402, 0.052880168497617994, 0.03268941991968783, 0.01583675902046197, 0.005430726663012935, -0.0001764937206678147, -0.006455945957885763, -0.00527709395360435, -0.006308972455029617, -0.0022908154994852304, -0.003302209549594739, -0.0007119489182653509, -0.0027376051701793096, -0.0005445419390969482, -0.005991878755221598, -0.005490113055827304, -0.007339835445293687, -0.008727516712119555, -0.0062654582866335145, -0.007680228603473424, -0.00697970720845471, -0.007382027262701485, -0.008402806090294253, -0.005728076083737701, -0.0054937509352927, -0.007523448976453005, -0.007154490146985647, -0.010145127607290942, -0.008376605722924861, -0.008138665218013645, -0.009542966510237097, -0.007628305611184093, -0.008604474927618703, -0.008227176718854009, -0.005915365194130155, -0.009010619505038921, -0.007627917060837286, -0.0065523462484557635, -0.009413671166515028, -0.009438833192349066, -0.0029815198385724708, -0.0061579411432812255, -0.004234012015936871, -0.002821169312217952, -0.0035381576648923028, -0.0004099890731978995, -0.006276231060761523, -0.0028291305664847276, -0.0013974145575176454, -0.0021585006972742334, 0.00039272265888154164, -0.0037210831806809186, -0.006419745495450322, -0.00428551021125614, -0.005450618933549837, -0.006655490159621735, -0.0068489165838094114, -0.006439271712412767, -0.006854755447334834, -0.009090276760367793, -0.008962204482747375, -0.01085708291891353, -0.008891398085690328, -0.012181823034088386, -0.009789674889062468, -0.009839944492497043, -0.006880632066113673, -0.010770957266418617, -0.00868969948036677, -0.007794214282671989, -0.005476930118414168, -0.007222377462609996, -0.0054040335863087575, 0.003306311701714219, 0.016164195563619192, 0.017881762084496666, 0.014617626857692355, 0.00963443310255616, 0.0036091987020442657, -0.0018623643423435607, -0.0027226287561732984, -0.0010108558633060718, 0.0011089205587981104, 0.00448459401801765, 0.004065589073121502, 0.002672025654824701, 0.0010916773810252466, -0.0035025527906102907, -0.003139872231443154, -0.0007620061339501166, 0.0057905112304284375, 0.016679355425764927, 0.026529578394212674, 0.032261171377011705, 0.03829498710476637, 0.04111472823560034, 0.037184830876485504, 0.03218846004975501, 0.024260047005698067, 0.01602181870777964, 0.006560794466998464, 0.0010571516005038264, -0.009964099590840218, -0.011924018324961302, -0.020309700138534947, -0.020390707869456435, -0.018459296858586004, -0.017298458842251452, -0.013128889694435387, -0.013594169642281906, -0.013060081089740366, -0.009781208834240189, -0.010485068527801344, -0.010232812089282756, -0.005823347520032735, 0.0009003083041879984, 0.00258652950891423, 0.002062829540644873, -0.0020936341911311877, -0.005489937584347812, -0.012629522356853964, -0.017345958281498715, -0.018377794101736795, -0.01793798349843727, -0.015551501966107318, -0.01537699161260529, -0.011510128949221694, -0.010584593016514394, -0.01013512321347234, -0.00881167298358157, -0.011197372788503914, -0.004163821601792923, 0.010128527760585555, 0.02728244674436498, 0.06913758539679393, 0.10073876595805799, 0.14489411219256895, 0.223946711486151, 0.2770659655679316, 0.3202279219741454, 0.40831077132544913, 0.42072357776211716, 0.41813771515947523, 0.39548720749643906, 0.3650759999756097, 0.323716595699172, 0.26799732080205363, 0.23095199636618063, 0.1946804027245268, 0.16696340251176695, 0.1472790150542007, 0.13266785796042943, 0.12294131771158076, 0.11569287011193918, 0.1139995181921666, 0.10516941849572078, 0.10424558170195514, 0.09818867057844555, 0.09388746474436954, 0.09374297268816686, 0.0898660448309053, 0.08829594196674526, 0.08895937657709192, 0.08476342929976324, 0.0821440510096701, 0.08345748408093587, 0.08247713003677586, 0.08187735110499948, 0.07796260473089558, 0.08165294464134476, 0.07595046254559862, 0.07703329636057184}
{0.07020695901108182, 0.0706479020062277, 0.0722816728094989, 0.07512332104637368, 0.07262683452851147, 0.07302113881944441, 0.07611686559378925, 0.07517458192337079, 0.07638642724016756, 0.07851765271390374, 0.07784965977556939, 0.08020408438065948, 0.0797878036607489, 0.0814456689667827, 0.08322032921776452, 0.08138646701173238, 0.08309978368655827, 0.08899659350684247, 0.09173002710538744, 0.09781601312597132, 0.1054049603007492, 0.11047965709866171, 0.12345136345334813, 0.14266339926528637, 0.1686520549124256, 0.20623868569258652, 0.25136232212275555, 0.3014911978576719, 0.3567686689766233, 0.4082399182469057, 0.44795122597894743, 0.46830678044463414, 0.4549241782837805, 0.4191747141539858, 0.36020844096623816, 0.280250929060837, 0.22016994588687783, 0.17561606041162287, 0.14832107266635391, 0.13698582905809092, 0.15296616919345118, 0.17303654948289768, 0.17354549396761265, 0.15410062091394985, 0.09728343363493656, 0.0623725146949608, 0.02529314709804551, 0.010065439847260979, -0.0017199874139210399, -0.00897747466876976, -0.01187092581410655, -0.013677178165867651, -0.011133724971379124, -0.012315991059555371, -0.011475490677862094, -0.011733440470326126, -0.01634686878277441, -0.020336199937721504, -0.020382594104747152, -0.025631413614813733, -0.02783138630213606, -0.030901450485377728, -0.033997512299295436, -0.03475467727217135, -0.029901622760669523, -0.028050046034483588, -0.01120225370931061, 0.003019194032656519, 0.02760410037265139, 0.048744845014954505, 0.056123260213752066, 0.06146858930090734, 0.053042438603449094, 0.04312318311003992, 0.03495833073054463, 0.03595620120681529, 0.03972787339581504, 0.04171039342689737, 0.04374612687643002, 0.03748598809736893, 0.026857712824556464, 0.015288657220192882, 0.0010118706855088264, -0.0020245854387187763, -0.00766893916148244, -0.011107356846050992, -0.010794169020703386, -0.006423073799226503, -0.0008983312846381447, 0.003636691027016558, 0.006593041897500319, 0.00794589085132018, 0.003623206700340527, 0.003279267315000059, -0.003552811868646265, -0.007503776804513951, -0.005264994785607554, -0.007139778898282781, -0.010620120803013281, -0.009172429552457773, -0.007101507375855753, -0.008395090839168881, -0.008198897981803415, -0.008742442371099168, -0.008384013005193933, -0.009017415371270772, -0.007957844583940507, -0.008485659271066863, -0.00990046396871751, -0.007709165115204624, -0.00821613028748532, -0.008362723185190383, -0.008200403999839588, -0.009779798126211523, -0.008433930781053454, -0.008444654197711034, -0.00940493479529474, -0.011008307016850872, -0.00907791024443669, -0.008857171014217373, -0.007269380130890048, -0.0033653821576573656, -0.0027574149210677808, 0.0009003898262327327, 0.003364091481461832, 0.0021301671908150483, 0.0023307003766610207, 0.003341375542860241, 0.001946348119461586, -0.004346020339285497, -0.0015280490048929412, -0.007918761805804798, -0.006482822422344243, -0.009717694610810776, -0.00903569979576595, -0.007761905648816749, -0.00799553805616589, -0.008514108939394114, -0.00729129616627137, -0.009097391886367946, -0.0076947478746576285, -0.010237054779199103, -0.009548675038847928, -0.012527836178118718, -0.008167733878390232, -0.010867283731506486, -0.008092594468663927, -0.01018092303053938, -0.009176388447714935, -0.007052191634995011, -0.004026003529390089, -0.0010208734961449028, 0.001424339980853423, 0.012691418709886434, 0.011518027065245007, 0.00988710601078753, 0.004643137067743103, 0.00036395702391654966, -0.00036187870512902195, -0.0006134422231067884, 0.00046791270989229904, 0.006279048312745871, 0.009159383264769396, 0.008272645622486672, 0.005533443040029923, 0.0022549414510307196, -0.0006965455090125658, 0.0005427875782314253, 0.0028459099740145207, 0.013120302964661976, 0.019184056845379105, 0.031652602122119414, 0.03700617429660288, 0.045718005196929715, 0.0406651553907186, 0.034255177816407315, 0.027154545454410754, 0.013911392941884853, 0.004923844075593367, 0.0006800309959520317, -0.008593890911695956, -0.017021885565743664, -0.022310349375759087, -0.023451200992421217, -0.021681499220344066, -0.020826605441549413, -0.01995650222643458, -0.015180722494966218, -0.014048925780623292, -0.012642352431659674, -0.01272180238033288, -0.012232685451852283, -0.016348405827745414, -0.011186086097187579, -0.00858391307410124, -0.009885897028739652, -0.009135022225924652, -0.012000934732420948, -0.015219945569058334, -0.014026421421756478, -0.017174417457601496, -0.017257713529955254, -0.015745724325243085, -0.015073333270079778, -0.015506054208157479, -0.016416658620084672, -0.017362724902510944, -0.015736206017436458, -0.01104146364656705, -0.011355813937351323, 0.007510687408626707, 0.023826084486176093, 0.059893013128915304, 0.10298066716078863, 0.17217356737551995, 0.20559964579891396, 0.2564911668655322, 0.32680545262181676, 0.40562945769524006, 0.4280978527107011, 0.4397152782033871, 0.4105562016577167, 0.36995441774629423, 0.3531576769766498, 0.30523737795913825, 0.2534352697250547, 0.21762497264076333, 0.18366944095170734, 0.15876171985040066, 0.14420815840885984, 0.13123645250603255, 0.12179175527773706, 0.11902433173832348, 0.11400515639805361, 0.10795301235994302, 0.10291503505938661, 0.1000801602035832, 0.097189323248918, 0.09286392375667318, 0.0931248772449211, 0.09149272052978663, 0.08607230637119921, 0.08608883113922128, 0.08344710320322357, 0.08385098352162411, 0.08296804810833196, 0.08229674651320522, 0.07928431692805535, 0.08086680231114998, 0.08053910036463924, 0.080834498777413}
{0.06777882524627829, 0.07245758259329671, 0.07023855587969294, 0.07249572533508405, 0.07116700370711762, 0.0732340786489537, 0.07489993569801585, 0.07397834260400213, 0.07637275337883456, 0.07684314362459221, 0.07562369075670622, 0.07614595918403372, 0.07716058444758964, 0.07880250552497658, 0.07989064453373662, 0.08363753128553311, 0.0834725767915393, 0.08671336450246922, 0.08989852717307661, 0.09489604886772499, 0.10209114389988785, 0.10700984196450374, 0.12153654247605498, 0.14432160803567115, 0.1693419403126652, 0.20941566895344305, 0.25047326821404275, 0.30616635279177523, 0.358772720575137, 0.4100103487966881, 0.43920061454604115, 0.46075781196597543, 0.4535082541593705, 0.3971805231270993, 0.3515518240438448, 0.26348688648021645, 0.2120666733728066, 0.16729976829092866, 0.1505762985950432, 0.14739974026801678, 0.15902685929618507, 0.1606165971999701, 0.15177240670352876, 0.13980802255217595, 0.0828597151960305, 0.04692317488806521, 0.01264220833797606, 0.0011293975310218453, -0.0052248055732324146, -0.012245441517995287, -0.011957490504590223, -0.01042785275119111, -0.007161815718382033, -0.008217208622048371, -0.004527901912606605, -0.0079173542462866, -0.013130575770479233, -0.01499891582558471, -0.016787689222450983, -0.022949942974471893, -0.023829790754748045, -0.027468351691080937, -0.033126668470767784, -0.034272534162799885, -0.029456097910728195, -0.02738596657881805, -0.013938477482105343, -0.0037322360838066213, 0.014622462377405988, 0.03727285339548407, 0.049736299300146475, 0.05876740278821581, 0.049468074128046755, 0.04151865130489505, 0.04261636116589064, 0.046840252164223065, 0.05166911590545909, 0.0528981701347676, 0.048463936612258125, 0.0437969498999214, 0.029392123725298088, 0.012961264223944977, -0.00023954162176151577, -0.011029181995040929, -0.013090402431467711, -0.015087991660103389, -0.011074415059412774, -0.007534967146082821, 0.0005491772577080063, 0.007094289628042883, 0.00982619585705691, 0.012308549725241601, 0.008450669088914984, 0.002811526529517409, -0.0008920409341387466, -0.006564771941277721, -0.0054940603427711555, -0.007501458055854924, -0.0077499921120233566, -0.009836217418216883, -0.008426707103150462, -0.009785226748009614, -0.009179165767850588, -0.01116485111259173, -0.011394523662227065, -0.010964848191937838, -0.009880815122508385, -0.012641123778922958, -0.010154157695096824, -0.009008870325329509, -0.009556754095670932, -0.00918547925463886, -0.0085398236884149, -0.007819753387075287, -0.007217880677802583, -0.009757688802315576, -0.007339524175344076, -0.007173207119015508, -0.009073507720527185, -0.006437068745619654, -0.005044493147624687, -0.003870459440628628, -0.000694503060086198, 0.0014270611846845713, 0.004341693439349776, 0.004868051217693016, 0.006773690337036776, 0.006765335262214064, 0.00490669285947971, -0.001401862805865145, -0.0032317686332519807, -0.005233506215697993, -0.007162625773899721, -0.009524913599710663, -0.006689365937728296, -0.008705715684112679, -0.009224988126635216, -0.00989399350897116, -0.010006002231462528, -0.010816170108459106, -0.00910293984321461, -0.010684911839757609, -0.00797322102628791, -0.009227173635764287, -0.01120552127536036, -0.011546756318216538, -0.007255225510765036, -0.008783705647460976, -0.008941263170145809, -0.009171429926376946, -0.0077972493534272085, -0.006169929678380749, -0.0000531634719835106, 0.002665258015929259, 0.004959903445672605, -0.0013528683551658014, -0.0022400594279089565, -0.004700165959418997, 0.0024555682695112883, 0.0037948397802988337, 0.008789692159076516, 0.012184780616564982, 0.011061938647345487, 0.010899946968389935, 0.004777395510764518, -0.00016163005304864844, 0.002595419184468784, 0.001906302093819554, 0.013054389010719793, 0.030292953099076064, 0.04306781519696225, 0.05536503481044649, 0.05451539847173433, 0.04563438472093426, 0.03574739457826404, 0.02270454073882716, 0.00923434269228646, 0.003943359636099165, -0.0024245141592490436, -0.006802035954093251, -0.009626966295350991, -0.014650709116944284, -0.018731832767580586, -0.021673088380282927, -0.02157965025767111, -0.021906008604574825, -0.016231458761623668, -0.013163736013358787, -0.010403471223534636, -0.013242899153652678, -0.012105323782050571, -0.012434339851333156, -0.012825046924344765, -0.008003050143406874, -0.005032842056695019, 0.0015855088478979036, 0.0027794950743868035, -0.0012594556614202413, -0.005810189669630398, -0.01268150565321892, -0.017462480242442506, -0.02105773924120998, -0.020282992146381483, -0.017719489664490842, -0.017360125396947652, -0.016911480420107258, -0.019018311471992642, -0.013011694722286155, -0.01240652755193063, -0.004502707445341289, 0.008447590142836626, 0.027677377509221203, 0.0565873280137035, 0.10370462497672235, 0.1530289520928445, 0.20112709264543321, 0.29009905350183923, 0.3579208079210189, 0.3985446835708935, 0.41277628715012143, 0.43271543503279014, 0.431758218438574, 0.38800618340979415, 0.3662428246682975, 0.31465052716296943, 0.27051584169764553, 0.23236456753598428, 0.1964211722282076, 0.1722370607419274, 0.15317661385060177, 0.13753986437290106, 0.13249397052753176, 0.12341267817673643, 0.11645921367104273, 0.11341704054520493, 0.10903798946604698, 0.10394241982452515, 0.10536703192188855, 0.1011522923621289, 0.09790994351259996, 0.09370450673871844, 0.09402917684116739, 0.09377424099970462, 0.08973522515721512, 0.08712365175524098, 0.0888586343804953, 0.08772827580818901, 0.08802764290893106, 0.08437978352546203, 0.08261854948691899, 0.08337937796911925}
{0.07223880459064863, 0.07328529883377756, 0.07449316154683712, 0.07332009643735578, 0.07363342584033972, 0.07384207756173172, 0.07395494947175113, 0.07585060252247969, 0.07412602663852563, 0.07750637838140298, 0.07606931368180825, 0.07797907476900792, 0.07851554016245518, 0.08135327635284087, 0.08159174823170896, 0.08360374901243438, 0.0857582601022574, 0.087124286627284, 0.09479486611695989, 0.10170519740200187, 0.10862510289264421, 0.12221136242667936, 0.14169836686841336, 0.16761911449134614, 0.2016834365455478, 0.246885408044185, 0.30361478231508177, 0.35125354544141874, 0.39693587849690826, 0.4434280015713189, 0.4861659602343418, 0.46768794282463244, 0.41200611891452416, 0.3319725804673686, 0.28966566676000216, 0.24265441992175896, 0.18026602149699633, 0.16693769095287553, 0.16432733270944866, 0.17852080940581122, 0.17273688961756298, 0.1592007120011288, 0.11060562890780573, 0.07858379145747185, 0.0322336228757904, 0.014038460316145633, -0.0032846569560951774, -0.009670508568840854, -0.013593876008806686, -0.013989537914043114, -0.009923694774907298, -0.00442161047662512, 0.0023389953990664058, 0.009836784140265098, 0.009236860150298941, 0.0046219350411430046, -0.0043608709299336555, -0.006556164666439575, -0.012383076276214603, -0.018241583854401826, -0.018683341793354763, -0.01673294951396987, -0.01846627706339847, -0.022560987731935066, -0.0241135726141251, -0.018752756239732094, -0.013684027870031333, -0.00031302252419290397, 0.010304006219299352, 0.014968037229593749, 0.01809481033700866, 0.019560138927049844, 0.013235384827787633, 0.014913224148624466, 0.018223382940079535, 0.027942220924959876, 0.04731776086340181, 0.06668611613852625, 0.06509031090041507, 0.06744407515323728, 0.04445814024011742, 0.0249355207021969, 0.007650371132195176, -0.002621680285640327, -0.007855939504704798, -0.007592780239869923, -0.007384668714443298, -0.0032020284215534874, 0.0007086859540894831, -0.0004911069549418143, 0.0008662871130622764, 0.002395290867905994, -0.002892710940363425, -0.004787358665196417, -0.006151807281072082, -0.006001095919164702, -0.007465723455547892, -0.006804275696581559, -0.011487403945142444, -0.011758411743319696, -0.012422406508782489, -0.011015232954516056, -0.011945369741214223, -0.009368664895840907, -0.009525094447204624, -0.009042781615381487, -0.008748668933471166, -0.010843728328262388, -0.011558136856292853, -0.009663421163084114, -0.01313617336995608, -0.009431994477265424, -0.012286542466563407, -0.00816833765855029, -0.007035353041043642, -0.01154334708573044, -0.011045460222771199, -0.010476251139889292, -0.009934156474150144, -0.009177097384870018, -0.010045580217952462, -0.004648312488713394, -0.002725412170231256, -0.000059862620376755545, 0.004694023319153095, 0.0021862876385701836, 0.0090029732200488, 0.00574722557932761, 0.0012306865953434823, -0.0017371466650811804, -0.005874317146654465, -0.006698901779268918, -0.00822738341144633, -0.009707394309896249, -0.009279240463120135, -0.0076227387766275665, -0.011622337052073961, -0.008912941541882923, -0.0075871753437173825, -0.009919355613199768, -0.012513458435299387, -0.011487280996529984, -0.009688538601208014, -0.010315974586609601, -0.009738872962239322, -0.0102240947417088, -0.009964712935762458, -0.010812359333806608, -0.01083873150089542, -0.009937922836007806, -0.008540062156249587, -0.007975864014608557, -0.0043919941406410055, -0.0012167264400457655, -0.0004967243729798241, -0.003977125672674621, -0.001437089197469556, 0.000088999666286456, 0.0018386855053233063, 0.011477231598223494, 0.01166079407897443, 0.01042234867687944, 0.012660722609345379, 0.003819629538752792, -0.002095557507011502, 0.0024765853100549113, 0.0024733082048282486, 0.016878760625545244, 0.03616943886052851, 0.05775736380273021, 0.06472298119508145, 0.06892231357771161, 0.0551746943685836, 0.03489231836826399, 0.01865542647888295, 0.0015930492975310372, -0.0013777958038316065, -0.0017428613025529233, -0.0005455166372665566, -0.007092928509168969, -0.010036785816060462, -0.0148759199514192, -0.01998542244809907, -0.023135061537183685, -0.019324199461200686, -0.019541970424837508, -0.014069846264420139, -0.014716709000086637, -0.015316637670035634, -0.012979045843214684, -0.01270630010194258, -0.0077992960131875524, -0.002955043876556913, 0.006939566457415896, 0.014417828581118066, 0.015448747026173281, 0.013241046867375195, -0.00018963012414474514, -0.007204502864077098, -0.014925028627340482, -0.016452630900362048, -0.020784961275691495, -0.02230092484998249, -0.01954421386437023, -0.01871761120204396, -0.01831787814431729, -0.016047308579489654, -0.01385505707313856, -0.006769171184436864, -0.001248588127876051, 0.010787683877651527, 0.03797863620438909, 0.06468053536540828, 0.11426147103267073, 0.18991841945348903, 0.23417332237049027, 0.31127227207075986, 0.34538658931570393, 0.414903985228879, 0.4228665262518927, 0.4100813773667804, 0.4018910897018162, 0.36140525718569266, 0.32681210927087045, 0.2796306945849848, 0.2300129366046153, 0.1957350697614063, 0.16693868015119445, 0.15046992142932591, 0.1356603727750062, 0.125251709150257, 0.12005881637903267, 0.11575982292163009, 0.10752778583099844, 0.10780623232367242, 0.10093141264494064, 0.099814357303081, 0.09256882685012606, 0.09352505269272496, 0.09100115189279366, 0.08859666254758422, 0.08910225706352104, 0.08606254416754694, 0.08362118671259985, 0.08434915108001997, 0.08687438871538371, 0.08200611181447504, 0.08132229875972835, 0.08182926354227202, 0.07930145341020325, 0.07857308460013589}
{0.06787624465965182, 0.07084411362484513, 0.06910361200944963, 0.07067218869628764, 0.07091753264123343, 0.070192553582984, 0.07188027391790071, 0.07152804090470455, 0.07207579011900364, 0.07252403825819051, 0.07460799077993234, 0.07400147142849971, 0.07742317315353929, 0.07712621263580909, 0.07909835540819568, 0.07964662100941172, 0.08251391435156438, 0.0894524004236589, 0.08975396451680948, 0.098822002181219, 0.1050192574396209, 0.12061771356157433, 0.13537097574019544, 0.16611824455279772, 0.20051485276508973, 0.24053926585335528, 0.2884690751167386, 0.344214295611432, 0.38633973824846046, 0.4157570080255795, 0.4472463793931586, 0.4232687663112558, 0.39441627834001736, 0.3488379468946202, 0.2885095704064796, 0.22359306610929874, 0.19695344888393662, 0.16357666709267213, 0.16438018454829734, 0.18711613838430163, 0.1851595298098008, 0.17856838717137768, 0.13207519283266575, 0.08071879136849201, 0.04488803504535991, 0.016578566512624307, -0.0016634659607707653, -0.008194704387542691, -0.015146145322157866, -0.014208242118244448, -0.012233429298822178, -0.003985361546540835, 0.006291649640036841, 0.008955525031229337, 0.008239247477255872, 0.0018213936139383543, -0.0025289908529463707, -0.011569523978184088, -0.01528363237799544, -0.016640971377314333, -0.02089502231566747, -0.022065347295191426, -0.024740097017350575, -0.025436833509207637, -0.020824882091851266, -0.01484802416097376, -0.0005232244751564551, 0.013640731180826676, 0.024021984957897317, 0.02691923850072136, 0.02656630176692814, 0.01697899728207748, 0.014620527705488733, 0.0074750605091741164, 0.014222911056215745, 0.02523617423322811, 0.046344349583997475, 0.05951213552151628, 0.06916072832353132, 0.06412816363908463, 0.041719535665197316, 0.01666057076313196, 0.00341212350747447, -0.0008483655734116569, -0.006154377429170715, -0.006388959968425503, -0.006676139883818493, -0.002034208829575143, -0.002286351507590309, -0.0049006251362929375, -0.003056048246582795, -0.00463690001479859, -0.0073585753643682274, -0.004746727693515751, -0.006901585306309529, -0.007692146637732547, -0.008978873731136188, -0.007818865908103878, -0.008316398590123246, -0.007963821909454808, -0.009927138150639895, -0.008794557951877975, -0.011481473266222456, -0.008651940168503812, -0.010207396742266572, -0.006981973740309071, -0.012031131763276925, -0.009748411187574156, -0.011167158815785928, -0.009617923025478646, -0.011135863695121453, -0.007615324354802289, -0.011208607263665505, -0.011847018146955395, -0.007219583205254936, -0.009335218769201035, -0.00676184562588816, -0.007985926507229303, -0.005888448597816341, -0.006153652117622733, -0.004277146601671682, 0.0014842681781111868, 0.007298987576410443, 0.010464719002644894, 0.012211102345995232, 0.011327298880783054, 0.01037447202239435, 0.006525087133670339, 0.00020071736910660509, -0.004028646291902527, -0.008020850265974773, -0.009773089290584755, -0.00996499537270676, -0.01004305634400359, -0.010110583990697718, -0.009263312410268421, -0.01035789584525327, -0.011242209301096913, -0.00978015715193804, -0.012336384705213943, -0.013256506639586142, -0.010329991600386073, -0.009782287646030776, -0.009998360171618816, -0.00801089201599798, -0.008292729710826995, -0.00744169636672773, -0.006941257116367723, -0.007080103474458348, -0.006069868280809847, -0.001555672095941523, 0.0044009941933471075, 0.009571034600586547, 0.012001934306917626, 0.010615045585320754, 0.012022927395429402, 0.008834899618035668, 0.011043288129749713, 0.014334351060784633, 0.01603812057278109, 0.017380545136960204, 0.011086569614698808, 0.00966961272230309, 0.002626823794701834, -0.000010528399902326414, 0.004326405869821193, 0.013782789535667802, 0.031835983597386125, 0.04630754642422838, 0.07035359044736801, 0.062470240098198425, 0.05591780490078661, 0.03213195726330783, 0.014643913189819165, 0.0023000485697408195, -0.007936276511940836, -0.009309476649377726, -0.005487245106310721, -0.007616674573863409, -0.009777242185305164, -0.015634683683541723, -0.022016751482036828, -0.024884262749516627, -0.02394661365071893, -0.02052040155651165, -0.020284241672357813, -0.013359091784065604, -0.013465631125346779, -0.009945720997763577, -0.009935288539863297, -0.012987052598516093, -0.009741759631624974, -0.002939581111924358, 0.001839479286794551, 0.007277979353278893, 0.005296424449237251, -0.0022134327406913845, -0.009074023551557843, -0.014522262358257996, -0.01702361282194172, -0.02049389118643883, -0.02053362566702413, -0.023105371678130364, -0.01823663202165867, -0.017024448421593893, -0.018713061420216434, -0.01439247551603058, -0.011456296657620883, -0.002592227606951679, 0.0029434877715427974, 0.01887393039814008, 0.052875903468174945, 0.07895299714005637, 0.1224066750875483, 0.21804752958036144, 0.26301033835722176, 0.31236171660382595, 0.3734667107655244, 0.39966274239657784, 0.4181361830686891, 0.4110222126455956, 0.3772207935000247, 0.3360410308309727, 0.31653333556822194, 0.273708054292688, 0.22561012148051063, 0.19133498744810876, 0.16580503989886092, 0.14728135871274045, 0.1348843197079327, 0.12278656979870635, 0.11762707239223688, 0.10962204040404556, 0.10621998042225736, 0.10433772185504504, 0.09818434425599805, 0.09743353409100702, 0.09463965786505188, 0.09422392461496132, 0.0902776971876692, 0.08661269899340888, 0.08579907492781677, 0.08484219185984865, 0.08407847241104913, 0.08299259483948324, 0.08041700197637514, 0.08111893196217668, 0.08027958748768263, 0.07750018749325124, 0.0764879202151581, 0.07632066053440871}
{0.07093341607580263, 0.07424690681885478, 0.07393475099142435, 0.07424766550745954, 0.07362536336023887, 0.07514523784820897, 0.07546440842678175, 0.07724216762952217, 0.076096162178971, 0.07847679081917869, 0.07744394885298393, 0.0779657465189077, 0.07953241846861853, 0.08186830033259046, 0.08508500039115446, 0.08299278187378129, 0.08728945945084282, 0.09108424907947749, 0.09755882717634756, 0.10445357366371659, 0.10843550289479911, 0.12260823761672385, 0.14280328760435865, 0.16851445028720397, 0.19810049073492414, 0.24455468333167063, 0.2934992466025672, 0.34138820061675523, 0.3956756947944583, 0.4505302407774732, 0.46640687569998107, 0.41958191020704216, 0.38012442969444904, 0.3487810061333893, 0.27755046384342236, 0.24436541943407702, 0.19441354528815558, 0.1737012261437927, 0.18051101410907539, 0.18274896910354238, 0.19191581188252593, 0.1535393203374354, 0.13152162692790084, 0.08078185160968218, 0.05500877396489695, 0.022926483805121113, 0.00866817500666767, -0.0004954702828683724, -0.008307187491008982, -0.013439195882990543, -0.012881646238711915, -0.008268760508697098, -0.004546054730893811, -0.0009791652760773116, -0.0027872628338117813, -0.00599213816169316, -0.008861154101624417, -0.013756446840441524, -0.016020985792074317, -0.0235904720670927, -0.02482611115528948, -0.02716458747766514, -0.02825253333246485, -0.032521635016749276, -0.026774701370212095, -0.0196672630235148, -0.003967798333942478, 0.019303828993485178, 0.039091303207960545, 0.057106920149368766, 0.0618531906870252, 0.05374876558870189, 0.04007902729292764, 0.030870747535498462, 0.030497322762542182, 0.033198726232433244, 0.04166170270406547, 0.057951757027046316, 0.05833975281814664, 0.04531128272009951, 0.033781364567374544, 0.01564907875623026, 0.0009721586232042606, -0.0021382081506591787, -0.0038876399706793355, -0.005737030241361123, -0.006574940958580239, -0.00241868310860824, -0.0007007605781887076, -0.002928564527252847, -0.002886019413006241, -0.004741829784060748, -0.007872326011833197, -0.008009888145060456, -0.00861362923341645, -0.008421124183616274, -0.0066879252847561075, -0.00683519340935552, -0.007956417333415101, -0.011355441929347183, -0.009767863770221978, -0.008957444060985998, -0.00648907449657053, -0.006843497340465974, -0.008679104133185248, -0.010434912252722008, -0.010498509896239794, -0.008511692401988681, -0.01024733121456248, -0.01068395936013878, -0.007848120527450705, -0.007891751626007111, -0.009621644201457832, -0.011407717817281966, -0.009052258955486652, -0.011017934161989332, -0.01157083517783242, -0.011118689916972641, -0.011522811314957061, -0.00838598176044974, -0.005152460472440457, 0.0045231407519445935, 0.008752717903309845, 0.015300615322490102, 0.016946431477077358, 0.021088527115974295, 0.021571300947665524, 0.015122227784399523, 0.004955304933162018, 0.00005519644293973825, -0.006386046612602266, -0.007880671629615582, -0.008108331512079849, -0.005301078526554667, -0.006400703484190939, -0.010735171226209646, -0.010826126562027449, -0.010245895356176215, -0.010608721079875025, -0.007250002551181106, -0.011677092758684383, -0.014008111758763155, -0.01004317945170061, -0.008914599325246873, -0.008449357313180958, -0.010191833594876762, -0.009914867649927762, -0.009917676497966927, -0.010043534571857587, -0.005212368416081868, -0.0012359174866625744, 0.0074880039646176, 0.0207275648699019, 0.022446162930068493, 0.023190794034769972, 0.018567105269404416, 0.01283951276116599, 0.014954754770474902, 0.01611056139657324, 0.018756373799552438, 0.018512761854165973, 0.01415129907415662, 0.011245517715376036, 0.005457502085566692, 0.00023569525952797025, 0.00423793724091264, 0.013974347436810086, 0.026578878601198022, 0.04432390620649922, 0.05108252650954066, 0.05708441749886035, 0.048338307374858294, 0.026725721148582637, 0.012084340167667466, -0.001525476768736423, -0.009471058191646951, -0.011993630416814135, -0.011212495131250673, -0.011531779121938406, -0.01018402111832448, -0.01492906936213041, -0.01936911282527961, -0.01936616574594165, -0.021406448205388753, -0.01858103534409814, -0.018708094827794595, -0.01316864603510863, -0.01365572620441317, -0.009694649582063343, -0.008625600721044215, -0.013168681159040222, -0.012600305057309996, -0.012398337318633816, -0.010085019893853625, -0.007649549166333985, -0.009466748156644002, -0.00991180682490921, -0.01004073218271649, -0.014280959400339563, -0.015092625763220343, -0.016843990494819078, -0.016325911664285174, -0.018927581963707016, -0.014833234935914978, -0.012397294743229644, -0.01378501851737637, -0.013777507689544007, -0.01237846706745866, -0.003574656309157591, 0.0032154757950133115, 0.01794841525388559, 0.04292276607835258, 0.08338801223173584, 0.11540822884379867, 0.17296314926293976, 0.2521921873461368, 0.28275689457598085, 0.35370195539151517, 0.4001520576464217, 0.41006251964458906, 0.40273398482576045, 0.3923231732318038, 0.33638305514163386, 0.29947422809485097, 0.2614446635381955, 0.22306111512593463, 0.19064067685446826, 0.16315072795075722, 0.14369290401933527, 0.13085647909822037, 0.11956413152639636, 0.11562550837706967, 0.10880420677148725, 0.10423454975173785, 0.1021707132511336, 0.09693462999758923, 0.09593336948216302, 0.09467222121165965, 0.0914309104352581, 0.08987799677500402, 0.0870541884385283, 0.08860727434334996, 0.08575244473346555, 0.08429866407064346, 0.08458108413835749, 0.0830697239257315, 0.0812804677467096, 0.07973311348407361, 0.08029304039487181, 0.0815132152884146, 0.07627410082011324}
{0.0712701661888045, 0.07081547445654351, 0.06881247439809465, 0.07063459960640629, 0.0729403341228973, 0.07157359450006862, 0.07154554118724893, 0.07377776518095247, 0.07301196935203612, 0.07512098873581596, 0.07406605841642913, 0.07369078739400436, 0.07806380886291128, 0.07924388990926608, 0.07993738848844566, 0.08137524835058901, 0.08536900309226653, 0.08981109221122877, 0.0926733222355793, 0.0964053323375293, 0.10375553903704798, 0.12536165222445034, 0.1417885096638281, 0.16768121908334896, 0.20277864933840373, 0.24309581502292016, 0.29419687437912034, 0.33861482576703805, 0.398218567117148, 0.4357546361057233, 0.4528788267176606, 0.4267160826738824, 0.3760167514487227, 0.34480003352439476, 0.27420029566443854, 0.2499099953104183, 0.19327464950731182, 0.20284976094654053, 0.18495069538564088, 0.16285269192180202, 0.16956366211794516, 0.1314700740311894, 0.11290241000237863, 0.07106553645209199, 0.044286977671953706, 0.021312394177051497, 0.0062013518470283, 0.0003958354841445931, -0.010709587121341266, -0.014781731343215383, -0.015483757585412667, -0.011932625094121494, -0.00899466512595612, -0.007401702969796045, -0.008718516445496212, -0.007700936686808175, -0.01199725858113407, -0.017020843446582553, -0.020455366672246213, -0.01911127396149845, -0.020947305555775488, -0.028717843845763636, -0.031165470950960547, -0.03342922816229387, -0.03331018837644273, -0.026358697109113944, -0.015921913371164734, 0.0005485891316036676, 0.023496424251290303, 0.03400213387331297, 0.042087704424639535, 0.041753467714074746, 0.03745482592334508, 0.03173417490712896, 0.041574284173767254, 0.05267062449760555, 0.06947728900983263, 0.08233426291195645, 0.07280800135926034, 0.06785054336490107, 0.0388949119368754, 0.020482553798776372, 0.0038378827002975473, -0.00331764304535289, -0.006915304785083872, -0.007259861348024904, -0.006263197506573854, -0.0025622710240086315, -0.002556172250281186, 0.0037081501993899047, 0.0020078996286456603, -0.0023159543514168885, -0.004107018329305023, -0.005913309375219376, -0.007108865512960525, -0.011093000817096244, -0.010012231387440049, -0.009362485003339333, -0.009841225020331431, -0.010571820077631824, -0.00971943441245086, -0.010195551265814597, -0.008284909999110072, -0.010947006560588824, -0.011273064065368037, -0.008447265157579696, -0.00858079189780711, -0.007996975911305696, -0.010054097630982188, -0.00972997682622604, -0.008701075672978505, -0.009686854775911259, -0.007789941590755389, -0.00794016740896792, -0.006630876557858108, -0.007961243064718218, -0.00820955625235403, -0.008618694883394501, -0.007653547958221662, -0.005865993659601616, -0.005937076686174508, -0.0005461899896532429, 0.0029757391549944034, 0.012323461467384873, 0.012587999279880007, 0.011330882327797432, 0.013666467058344697, 0.0054485913563038745, 0.002360791860690845, -0.005736924948850218, -0.010108773978786054, -0.007429207162836511, -0.011731274533374544, -0.009344943199842226, -0.009804060157848826, -0.011327914132458358, -0.009037413926592715, -0.009616303391169225, -0.008418032033845895, -0.010586962816851076, -0.011438839666766246, -0.009721668206466123, -0.008190248300511477, -0.009852059964704445, -0.01002051850447663, -0.010798586066351801, -0.010389516410269705, -0.0112309192133709, -0.008411962698585879, -0.005812450137403839, 0.00010893390908733175, 0.005624880864123258, 0.019089021394023548, 0.028726680724470908, 0.024153299749602314, 0.019224829046385075, 0.013705528564065459, 0.015358515243352685, 0.015200332092829286, 0.01365330594319885, 0.012400654222418985, 0.010445868077797725, 0.006180785529353208, -0.0012412825229593618, -0.004130888120463389, 0.0020215350047501847, 0.006174010793326282, 0.024583741146613186, 0.041651957373556696, 0.05766287341982303, 0.06118413838929248, 0.059692335101251236, 0.040973670462994355, 0.023042774942579402, 0.009086285363848791, -0.00705388214072032, -0.010926753300669521, -0.012189600482012003, -0.013663753481898903, -0.011844995352072342, -0.014973585439933273, -0.016649507029854897, -0.017870000722113994, -0.020552098169525752, -0.020659287519518114, -0.015793236482374913, -0.016081778366776253, -0.011920727231376816, -0.01156062120116123, -0.012332447731044825, -0.011540352550806612, -0.012587516218624145, -0.010723236054178475, -0.010549096470597841, -0.00943581575256244, -0.008565048375053294, -0.009522438571337338, -0.010562295660226494, -0.01329019201263194, -0.018528071608261372, -0.01915978971864354, -0.01821462877126897, -0.019027253948722834, -0.017247657933152173, -0.017511644778702894, -0.014344347344666313, -0.01226335324533829, -0.007435899898997044, -0.005070730381684471, 0.010299456390213305, 0.017014068324204594, 0.04932163342582478, 0.08429112035890443, 0.13563203240176802, 0.19146630070576862, 0.25823114360337507, 0.312459211778358, 0.33919633245868885, 0.4019199506218667, 0.42849350272680586, 0.41305422860128965, 0.4070423784168807, 0.3725713788546635, 0.33023215242885257, 0.2815265296465439, 0.24098062808384982, 0.20264984115840623, 0.17669342365643156, 0.1545736041007708, 0.13817955316141825, 0.13156292141380183, 0.11975061652229942, 0.11508463023459593, 0.10856968468656575, 0.10857189318936945, 0.1059894487868257, 0.10041740129788987, 0.097791850824792, 0.09622271043301604, 0.09719688266368222, 0.09438349504114336, 0.09372324201659797, 0.08863654984740982, 0.08704170128177588, 0.08902803576088827, 0.08690653304091506, 0.08751641537985543, 0.08315738189011376, 0.08150075114642046, 0.08430144553285288, 0.07878602152380867}
{0.070055897993081, 0.06745626382126774, 0.07290443240822028, 0.07019479849506441, 0.07085133784547681, 0.07693304880994042, 0.07546083555913996, 0.07261653516791315, 0.07527040813818964, 0.07613915060541268, 0.07640986989581788, 0.07630240584048341, 0.07760112590807049, 0.07852511582503277, 0.08091748268099913, 0.0790601122524606, 0.0838468371635952, 0.08741215213906971, 0.08989115886486923, 0.10012571148481064, 0.11465503227419419, 0.1229237469755084, 0.14451861773133462, 0.16631850232361584, 0.20062279226004534, 0.2489458891383809, 0.2997607445767464, 0.3569899250493218, 0.4060208808627107, 0.42848023470587826, 0.44684855194001144, 0.41566858421708186, 0.3799100632364525, 0.3429297894991364, 0.27219675083656913, 0.2312672190769226, 0.21162033461030727, 0.19726394473712944, 0.17513932370140162, 0.16321322272313019, 0.15826734640282247, 0.12939591721325572, 0.09769047865006077, 0.0594157833462612, 0.03272955257110856, 0.01956078556606399, -0.0037111924146327733, -0.008535845677748803, -0.013750253696402363, -0.01135723371230779, -0.008342336547222556, -0.004486130135708121, 0.003625109930101851, 0.004621880009376432, 0.0050828789554904505, 0.002265730244603723, -0.0057687964568047005, -0.010306529693881919, -0.014685345882225299, -0.018455833743294275, -0.018588553051100295, -0.02330974235183428, -0.02624318296582339, -0.024784021291357976, -0.02199547619016941, -0.018484327724154814, -0.009923235431389706, 0.00023612213592940148, 0.012586540596463372, 0.01207122472586984, 0.010410319258065202, 0.0024247042972029573, 0.0028438413724481155, 0.008866733892932067, 0.02666192353841946, 0.047492676146488555, 0.07435574724636751, 0.10097207011023755, 0.09503572853132437, 0.08246065983845921, 0.0466277754188999, 0.024098185671186597, 0.002945968480160592, -0.003819425122161168, -0.0038009799034490026, -0.007752199313112524, -0.004019487647182393, 0.00009959250657466103, 0.004208098561621651, 0.0036462112559800777, 0.0022086700619795797, -0.0004621466976333609, -0.001877556367639773, -0.004800079426956065, -0.007642119236354575, -0.007426909442793415, -0.009352306074354721, -0.00943300463217962, -0.009335152610063381, -0.007831767552632915, -0.008175694309550011, -0.008380358982718368, -0.008976098800507277, -0.00795766212336998, -0.008636602781895975, -0.011351937285127536, -0.010809814221844665, -0.008113351804738605, -0.00905604117734723, -0.008857936621713445, -0.010574238216903767, -0.007956626906347, -0.010125108736586515, -0.007619794325396056, -0.007943142899828032, -0.00825787026337211, -0.008531868114353178, -0.008197786516921506, -0.008599125506839046, -0.007055675201435901, -0.004812049842637209, -0.005520187258126452, 0.00047348892034533986, -0.0003414212673045594, -0.0007930660812342292, 0.00043941367641411736, -0.00040171711797308595, 0.0016483918814147072, -0.002207533608274421, -0.005177060711248873, -0.006703723046972242, -0.008238718130852472, -0.005985526031409591, -0.008345263912951935, -0.00486477203235263, -0.0068822420621149, -0.007983079792676758, -0.006549133014927022, -0.010900955073068961, -0.010499565379843501, -0.008161679210646276, -0.007572274187012727, -0.008541487642605199, -0.007156632527916213, -0.009584178708883626, -0.008402426164681964, -0.007377628250704916, -0.008214809037019113, -0.009101146835429962, -0.00458861988107572, 0.0013015274833253852, 0.009564314467485298, 0.017982273898787583, 0.023997703743307116, 0.023542084382747255, 0.016103013885663278, 0.009684323048997957, 0.007063031509538763, 0.0052532324635988625, 0.006319108614073789, 0.0056458166483000435, 0.0024694869422745448, 0.002985893735914028, -0.0010664500514995091, -0.004780615053225898, -0.003931835210398899, 0.00268760784303723, 0.014826823775273678, 0.03675735682901894, 0.06222459158190819, 0.06869444817975062, 0.07476557031698453, 0.06094815477261106, 0.04166182215307228, 0.0263358330295837, 0.010056771826953248, -0.0026603471743510965, -0.008728997837125245, -0.012685665664139617, -0.014935811582609088, -0.013230709916090601, -0.016767046256224185, -0.019974536411372784, -0.02342811718760391, -0.024961212881984093, -0.023517033234822505, -0.018116794370000994, -0.01609234058866548, -0.013266479179569806, -0.01376499588218474, -0.013867072682395853, -0.010956668236807804, -0.010272835548063353, -0.0030403775788450382, -6.019749955402803*^-7, 0.0012386137560234443, -0.002016290746045591, -0.011916442520495896, -0.014202742810425547, -0.019865517796127885, -0.02045177562726548, -0.022545411691938473, -0.02118846798841679, -0.01761202854727056, -0.017845139943300354, -0.017173851987957067, -0.014812337249301142, -0.011049006041495116, -0.007023123688091486, 0.005269581464426661, 0.017217265847978266, 0.04203350652075043, 0.07982747489132708, 0.11955356494321322, 0.1873553774442252, 0.24462043685742169, 0.29163667765887463, 0.35906565076532726, 0.39029735549296046, 0.38635037485085766, 0.3938032128210226, 0.3889505464529708, 0.3562711353230124, 0.3154202037862887, 0.27893237214361516, 0.22648366912944962, 0.19548712457448714, 0.16796062220337288, 0.148252151501297, 0.1337438188703261, 0.12301114612632681, 0.11649878480482047, 0.11149492346309336, 0.10797099960444081, 0.09868400730466687, 0.09958446650958462, 0.09437319679627387, 0.09390517210858505, 0.09213560073912619, 0.08945807052098514, 0.08707699801727603, 0.08618591347177187, 0.08597638235766739, 0.08288361917708198, 0.08192271016508501, 0.07920595011434739, 0.07745190390331583, 0.07977326284074698, 0.08034646240661086, 0.07990365925945506, 0.07910143517446379}
{0.07066600550555033, 0.06819641832633289, 0.06990152644536854, 0.07134290445386154, 0.07074780531162896, 0.06995799554666564, 0.06993487994875616, 0.07170096186456407, 0.0705464027208029, 0.07361015961533565, 0.07479246464977281, 0.0777823406037667, 0.07784860630946594, 0.07838831312612245, 0.07877202872937114, 0.08019260510795673, 0.08263407953065327, 0.08429621338232127, 0.09019428546450745, 0.09694087336763099, 0.10267961516086427, 0.11371797524520735, 0.13012561179312937, 0.1583649295051478, 0.19114752916087266, 0.23484003217917615, 0.28273348598346304, 0.3403568854462067, 0.3990838448049173, 0.43038242580760167, 0.4368583889694714, 0.40570034147410955, 0.36533830877126927, 0.3484094069112298, 0.3078380524383178, 0.2288728647548003, 0.21936677487383957, 0.183393395496736, 0.1807598131057253, 0.17164406194581433, 0.1729873298412317, 0.14908090853556238, 0.0990109792289832, 0.061580046444862556, 0.02490663841225876, 0.0077718216956311065, -0.007506557899367565, -0.01519643671130664, -0.018329959835031412, -0.018464060459001463, -0.00959873000437219, 0.0013290425924710712, 0.014622493317665361, 0.01655864162146904, 0.020457786871436286, 0.0162424712863106, 0.0026469960913120968, -0.005602820354853446, -0.009298736922373749, -0.014589653274237953, -0.018387381989312595, -0.02307464526121411, -0.02247834411612315, -0.02212399108043997, -0.0195899865112319, -0.015392010022592927, 0.0001008978843233194, 0.01279100711033264, 0.02139656015682189, 0.022959794903573, 0.011623658310614435, 0.0032228159494685194, -0.0004957027816982823, 0.006201016011625881, 0.013639174881189875, 0.029069257478155884, 0.05019939078819493, 0.06645158529033972, 0.062564098171767, 0.05764043453126196, 0.041043391076051094, 0.01285056349101904, -0.0020996072878154367, -0.003624887739708584, -0.0059067394045198875, -0.008233717421266483, -0.004956614287980008, -0.0018286629221390825, 0.00003723390151441817, 0.0038969299070546397, 0.0030243278437580077, 0.0029109038963483994, -0.002129089598355007, -0.0046969954393053515, -0.007803587568292576, -0.006508185990258437, -0.010949819343996697, -0.011020736037525458, -0.010313998352232977, -0.011732988393183806, -0.010102448825651783, -0.008355999882940975, -0.008830217074077319, -0.010447281741962149, -0.011194879183714649, -0.009745651744846559, -0.0053019603930192245, -0.009013255277498184, -0.009297668598269051, -0.009066681112945278, -0.008852850340506018, -0.009745013590509057, -0.009236689020719748, -0.007513181475925436, -0.010028009934023193, -0.009139101662834617, -0.008359508948101047, -0.010865538272090837, -0.007738988761456969, -0.007341698440492026, -0.005896153946850552, -0.002485844211440817, 0.0003664008668668972, -0.002306921254295026, -0.0033071402001417453, -0.002460749958475564, 0.0012571175377608552, -0.0014105802994428573, 0.0005707603167603432, -0.0012671408144768982, -0.004266911410082936, -0.005451465640451042, -0.007303286332337533, -0.008275464183380129, -0.010947943591663577, -0.009457662557393106, -0.009411690779243708, -0.005759979222512384, -0.011385204918088077, -0.00648013624582389, -0.007876207595256552, -0.007743126504060692, -0.012476254815196167, -0.007431911568304251, -0.008773752699916915, -0.008314873708918835, -0.007251811386101197, -0.00857085488858278, -0.007971951099920695, -0.003944975580262329, 0.0019035857181404336, 0.008801984511016733, 0.018957395302051292, 0.023875634514545115, 0.023425397278317578, 0.01593280291988701, 0.007927809579394929, 0.004505197503330907, 0.0037789876516170534, 0.0033856943518625606, 0.004579836242389513, 0.006387721393641536, 0.0032050057004995424, 0.002705850976764834, -0.0020217996152980832, 0.002905447837127626, 0.006060860879135472, 0.014783668319535056, 0.03471165467063139, 0.05250006053661994, 0.0672337722915678, 0.07304482454344635, 0.06261091468431754, 0.05439721900877115, 0.04376672559128778, 0.02432241332583666, 0.012960791570737384, -0.0009573110279180426, -0.01425034571057494, -0.014056746272992048, -0.019366559637858, -0.026724551383340327, -0.02651547735210818, -0.02767019529848009, -0.025034579034513706, -0.023219025204545704, -0.020848420774093743, -0.014103514491887247, -0.012826152772360551, -0.01166938558729809, -0.008551850716824157, -0.008937040122424066, -0.006254504599821883, -0.005070071756744336, -0.0009592455579077082, -0.0019225239532351247, -0.006711351595158031, -0.014010538024361929, -0.0173384109731049, -0.02091091846680101, -0.023283478154996953, -0.025846422729340367, -0.02403166702496374, -0.021609801132618112, -0.021508251570331764, -0.018668550734984496, -0.015640135118989824, -0.013626462894798082, -0.004732568896184269, 0.004813049311316802, 0.012593281224859247, 0.03972538716277615, 0.07961431368621838, 0.1107878972580638, 0.16744787270737185, 0.21258838835922889, 0.2924025422182838, 0.3428246817022017, 0.40029664571236384, 0.42074442347306296, 0.42961627293666793, 0.40367724598234744, 0.37129877295692787, 0.3350080918564309, 0.29800063392996734, 0.24684823026113933, 0.20797123539166, 0.1802163862238952, 0.1585489996522509, 0.1422497002757329, 0.13009689310104644, 0.12294524703459914, 0.11490500614979425, 0.10913174620496424, 0.10401068372217052, 0.10183928974791706, 0.09936986815156534, 0.0973644331821227, 0.09772395673558956, 0.09358384247332056, 0.09282781805781831, 0.08715977611231082, 0.09013141869751792, 0.08864604208640088, 0.08755323126222402, 0.08426322576304696, 0.08297808218570646, 0.08606436777542059, 0.08313587836795142, 0.07960485499158695, 0.08158558628869375}
{0.06816714937206007, 0.06799713316578312, 0.06885581587680603, 0.06840356942768003, 0.06994226337112364, 0.07143738119693244, 0.07143789671197495, 0.0717237116443264, 0.07186562531242974, 0.07594828448132596, 0.07795601437201977, 0.07499048839451339, 0.07747236577121354, 0.07922187833807949, 0.07875116012981143, 0.08025819036184065, 0.08273863171595167, 0.08312848480795305, 0.08715848907214055, 0.09506843334801521, 0.10454011869264779, 0.1117489999993751, 0.12976892628885517, 0.15186631293409655, 0.18459748875883505, 0.2228198519243641, 0.2682226656849406, 0.3194490189058651, 0.373687498738835, 0.4174149961906363, 0.4282329283106842, 0.4287112352324008, 0.4066917175176882, 0.37227963379527584, 0.30705505147767953, 0.27464739867286075, 0.22273012834638561, 0.20470276309828794, 0.1751894029237454, 0.17361918555781816, 0.16679166006706853, 0.14724135292789653, 0.13363189581055887, 0.10256795356054721, 0.06175689710736074, 0.024070250186125665, -0.0017898995162475588, -0.005802424757367471, -0.01950708209665993, -0.018654068312381956, -0.01597476306820014, -0.008662247150007813, 0.0027269989076866836, 0.005276641242183192, 0.01583821278103462, 0.013389604880510886, 0.0065453863221399495, -0.0028918006126720294, -0.008407402053857743, -0.015925064897435677, -0.019693013609512155, -0.02196993704320275, -0.02567249030983474, -0.02858687034710849, -0.029816382689116003, -0.02771229557955992, -0.018896249543637448, -0.006468580629001786, 0.009102207890458413, 0.01891159670751063, 0.02926281701759069, 0.030292227795311058, 0.029518753238074458, 0.030638336974115166, 0.034905281606402, 0.04174862863452136, 0.051318256997464805, 0.05907804948292693, 0.05709081794592307, 0.04911213490330428, 0.03396179973579064, 0.0158267008907126, 0.004854975683993987, -0.0018143751341052321, -0.008313954226063212, -0.01138933333510029, -0.007697836512953037, -0.0022069547018162823, 0.00248030832365327, 0.003161791995405178, 0.002091827182836276, 0.004181465427683384, 0.0006405087033766982, -0.0055263644998413755, -0.004993515890442102, -0.006990992867996437, -0.01025394861852124, -0.011169721164566757, -0.011048440434742745, -0.007600975777493893, -0.009777618492663256, -0.011809179346548966, -0.009443725878503308, -0.008626108601633271, -0.01029814688552007, -0.010289682644567838, -0.009320074122976835, -0.012411431334662989, -0.008798543667810244, -0.009550507480240835, -0.00962523428484317, -0.011004181039838523, -0.011258633740201642, -0.006856355423253659, -0.009836000017848387, -0.008085417125556868, -0.008763902609492993, -0.007294893072580761, -0.008696468108043757, -0.010686489319475603, -0.007726324795162272, -0.0021698544199027017, 0.00037817128284743694, 0.003098231683768643, 0.005616899428730554, 0.012378138037874666, 0.007323984552458013, 0.003859346249894076, 0.0008582364546354105, -0.0012011739530095073, -0.006142603557684739, -0.009444018023502065, -0.007330140376157002, -0.01050595452434127, -0.009193004359288574, -0.008871264197309154, -0.009483806046513376, -0.007947778155462305, -0.008873294021735425, -0.009327262562333734, -0.008538887481631216, -0.009097009672732696, -0.008965957841072682, -0.010616312193922221, -0.010912043729955908, -0.010064394301532869, -0.011496186730570275, -0.008077883510143264, -0.01069313950201298, -0.006017779897930358, -0.005997236224800428, 0.0033498594047713065, 0.013995631705658302, 0.02502576565542315, 0.023625795015067744, 0.014972704133226013, 0.007677323061539564, 0.004086516900767771, 0.003739322073158045, 0.0018418837913588971, 0.004407017530044889, 0.0053617861370337284, 0.005561033281438452, 0.00025603369802307784, 0.00044334046764171503, 0.0014611235197055411, 0.004955785424655175, 0.012178777265253155, 0.02262629457593343, 0.040535494562158, 0.04729440066952004, 0.057489950965891046, 0.05943989302833233, 0.059390292713358696, 0.052983848336504887, 0.039142536044215644, 0.021139120753775345, -0.001135224762804839, -0.00784753676264079, -0.02011461741285095, -0.02323500018202984, -0.025207538071219147, -0.02436675361288711, -0.025647551570844987, -0.02238028217690013, -0.022489142048379377, -0.018285363481293372, -0.013427517450061426, -0.009636775423052139, -0.007997086984552457, -0.007129031135202016, -0.008237970816131118, -0.004799144136548654, -0.006471917614207085, -0.0076999681896651575, -0.010637325255602667, -0.015811318653396092, -0.019070716981733293, -0.01945548403531139, -0.02173421740828667, -0.021102534774365647, -0.01983136255525346, -0.019943595500219576, -0.01814784934310856, -0.013840945609556631, -0.012647200414952525, -0.011947965707912614, -0.008318490651897707, -0.005397968571993032, 0.00012316041470069239, 0.021901445857088524, 0.04582901547574695, 0.06100102444252273, 0.12947225787240624, 0.17127098828900822, 0.25706209865131013, 0.28587413699396824, 0.3470207140884546, 0.3739326076040341, 0.4231840075992273, 0.42432863089734574, 0.40438894537049697, 0.3472746688324122, 0.31033154850245714, 0.27150930856289546, 0.22386162353155725, 0.1954496632260223, 0.16975026486960168, 0.15057410213460312, 0.13578112241434698, 0.1256895031632408, 0.1176796892775098, 0.11150378066224959, 0.10712487613467826, 0.10349675688923973, 0.09925530211645289, 0.09604665436717842, 0.09538986684655455, 0.09035380012702192, 0.08846640353976944, 0.08979295255296942, 0.08599075930546238, 0.08584413415303122, 0.08325356397674384, 0.08362435820742477, 0.08401631850163511, 0.08390605561940809, 0.08154950942044059, 0.0796751962477021, 0.07821649115485357, 0.07974756545384128}
{0.0713217337922118, 0.07069448890626916, 0.06807506622858708, 0.07338681131948603, 0.07270628616892783, 0.07154875785141583, 0.07406459134215956, 0.07436923526982005, 0.07421338940652385, 0.07611905348156617, 0.07892475830489633, 0.07793071963701059, 0.07946093929333269, 0.08141268593941109, 0.08588962512925899, 0.08251914508256945, 0.08561301059746895, 0.08645867229332183, 0.09287030338458696, 0.09715390123552294, 0.11080823625380232, 0.126116671397081, 0.14368624233962468, 0.1678324819400439, 0.208300986510816, 0.2513122699670227, 0.3001318564898736, 0.34970331403538857, 0.4008921299855689, 0.445241388749464, 0.43338700630171034, 0.39959724722451256, 0.38575788306605235, 0.3450401424403908, 0.29859360707150834, 0.251109484602146, 0.2131919980508208, 0.17798123148804854, 0.16655356561318396, 0.15971448681663045, 0.16097745528786717, 0.13901137550230036, 0.10603886793549591, 0.06868945033993698, 0.040991067853856776, 0.01811377666825454, 0.002060207953232037, -0.008962475291977665, -0.014373463156433484, -0.017070801302480766, -0.012588991729338115, -0.009815216694012396, -0.004609143664976901, -0.003490036170257416, 0.00024487843224124065, -0.0034720175323175173, -0.006711978617758523, -0.00950677292551033, -0.011815625386652751, -0.01585589198317225, -0.020790427140895025, -0.02438185179081278, -0.025604471346964617, -0.027964510579596605, -0.02760276190297662, -0.026069972093760135, -0.022536234020758286, -0.01509129997128719, -0.0053139212916028375, -0.0019679266479989237, 0.005023169757059307, 0.013187545043626691, 0.02129740023944806, 0.03429252354607352, 0.04888319297378831, 0.06255032650416384, 0.08636953565366347, 0.08879419011226591, 0.07668095348930054, 0.06104173870538595, 0.039113497885965354, 0.023168204727067005, 0.0030539064183799833, -0.002822425542834053, -0.006719361597066632, -0.007699240402449188, -0.0062430010638365365, -0.0036783702182205053, -3.0105170392776166*^-6, -0.001635911865557426, 0.00021739483381427282, 0.0008013337294867579, -0.005188311943146173, -0.006698941346742156, -0.008299316484201891, -0.00931364163883039, -0.009771606466789581, -0.006593362015103819, -0.009290807863582265, -0.008588934897499352, -0.009101523863488312, -0.0081089460180214, -0.010402432504298518, -0.009639257609616784, -0.009981827033928439, -0.00949954387178187, -0.009788078715156497, -0.006568407371733306, -0.0060066534652526045, -0.00835401840786269, -0.008804624943120478, -0.008644222657114628, -0.00948053858106317, -0.009228701196236097, -0.011286913302878909, -0.010479867867109211, -0.01142935938434401, -0.007803853298804705, -0.007108458111651643, -0.0073573972788914775, -0.004120541629617259, -0.0008548717041372352, 0.005037516910563719, 0.0008647852554130109, 0.004315299478316154, 0.0011782649969101753, -0.000014385200178954798, 0.0005906315314186783, -0.00507052344809077, -0.006033697835033409, -0.010075557717291484, -0.00803733867145142, -0.008741579067329256, -0.009948580946682842, -0.008804688176737017, -0.009985389620344402, -0.010484111529904139, -0.008579181023363427, -0.009507831322696983, -0.01102789245286694, -0.008485973086667922, -0.010505822499156119, -0.008345550232079238, -0.010481023346227903, -0.005595840485484423, -0.007692619279418934, -0.008791233133337982, -0.008166184628651568, -0.00899720308471751, -0.005571928475247494, -0.0028875450530584466, 0.0029343347444698025, 0.014868901797448326, 0.018081278169989258, 0.015338998635285934, 0.009694391611877818, 0.003719689288699696, 0.005634434050752231, 0.0022312762829503788, 0.004870870269210537, 0.0052854789451250925, 0.009388817575842288, 0.008894655405752978, 0.004754692542415331, 0.00534520342586394, 0.006471473492990863, 0.004786922253666675, 0.019075060135462722, 0.03044030051548994, 0.0442765306103801, 0.059364781194216315, 0.0633212937128095, 0.06204761701869808, 0.057325263088668116, 0.043466117447475, 0.02434831828711024, 0.004734915384327271, -0.00824366286251892, -0.014374951625542426, -0.018069519031555594, -0.015958423258691866, -0.01645773390834675, -0.01630416984808594, -0.018634612747172798, -0.017427654410123106, -0.018882591369622507, -0.016697390908951584, -0.012877335083657702, -0.01071909157884946, -0.01013386407766722, -0.007936026083333249, -0.007185327369438476, -0.010116933675681056, -0.009972719357932903, -0.013569396118545792, -0.01566125080293055, -0.01758935202939356, -0.020972737880025617, -0.020535452885374755, -0.021451128367758126, -0.019053587834514243, -0.01589620357294308, -0.016520908271476092, -0.010819792041137487, -0.008407200282176872, -0.0057489947674423765, -0.006052745590823287, -0.004671774946194264, -0.0005671819005626522, 0.005262225315379102, 0.01995540801870558, 0.04224192770233763, 0.0783758819550665, 0.11983719173177851, 0.18040493950302058, 0.23375550093747172, 0.3091138976991401, 0.33791504124393174, 0.3742732112115863, 0.43252582095083303, 0.39033110161522516, 0.3637218383936367, 0.3301312004000165, 0.293401232644775, 0.2603681107875916, 0.21964089314839214, 0.18386596456269738, 0.1607653172567836, 0.14167215768185695, 0.12644367792409844, 0.1184982336233464, 0.10983407803500679, 0.10411214942895028, 0.10042196857169586, 0.0993260654833085, 0.0964029421584936, 0.09315346699363496, 0.09080214642725967, 0.0863395304579302, 0.08720895440940851, 0.0867420756362045, 0.0832688265361728, 0.0818403184018344, 0.08317301427202714, 0.07850370014368216, 0.07960891277577213, 0.07801847134229475, 0.07848866034119249, 0.07667878158824466, 0.07754345453654746, 0.07832162137243504}
{0.07207923548500805, 0.07158444882968448, 0.07150992321107015, 0.07407977275867571, 0.07355763874815978, 0.0724792577612, 0.07577785901340499, 0.07492443740863422, 0.07614328955058197, 0.07793818619063606, 0.07758809480787188, 0.07925058007932048, 0.08079186240882141, 0.08145488647081142, 0.08423510254646371, 0.08083721060446172, 0.0869717868392823, 0.09108745527913711, 0.09903135719018971, 0.10369715535216811, 0.1151961899315915, 0.1263056151964101, 0.15134990246545732, 0.18246820338157443, 0.2158744477987092, 0.2652598508762649, 0.31845068068110016, 0.3690956189232678, 0.4240932233588704, 0.436860379268962, 0.4507132699682257, 0.4150292994186372, 0.3701415138319574, 0.3365373199132588, 0.29569659262292913, 0.23862067533563416, 0.2011403913242013, 0.18085493925401258, 0.16298849417518577, 0.1650586389504796, 0.14513334766842448, 0.1425453556040171, 0.1108619280421975, 0.06428132799663029, 0.03765959658291795, 0.01603915562181441, -0.0031664441020438244, -0.008674035065608415, -0.012448352162362342, -0.01774911398599459, -0.013892941036794209, -0.013515097645522535, -0.007581341607089868, -0.007158813477490326, -0.006186509142526801, -0.008229932274796011, -0.01040728429769746, -0.01116053543404936, -0.016124771088728913, -0.017582600963827077, -0.02076404640217706, -0.02437204483309057, -0.02397426830587846, -0.023896193264437083, -0.023356233097518574, -0.019456014898559543, -0.012587776150631664, -0.004882568740153848, -0.003897951583386855, -0.005150270432829661, -0.006208369664414308, -0.011596377471061703, -0.005288761284568328, 0.012384845684121605, 0.024458543089928373, 0.049946530946224775, 0.07922294482049566, 0.09751742859111556, 0.10470265711791682, 0.08036770106032015, 0.06039099113007601, 0.022950997620133175, 0.010526850909555546, 0.003000454327926576, -0.004756227308157364, -0.004950324334816273, -0.004212390037566868, -0.001185097933623337, 0.0009699113800478397, 0.0014652564439231663, 0.0023317574264392314, -0.0005674299271343228, -0.003457414853639951, -0.008050614664547557, -0.009745185955151198, -0.00938833335613754, -0.009902505551116592, -0.010053814161917581, -0.008163156889840283, -0.010871591031987819, -0.009762339990691865, -0.00848318230536, -0.009853858674624055, -0.009404217072183793, -0.010739533850331698, -0.008178617961960486, -0.009162959371828906, -0.00893831802199474, -0.009921871261695433, -0.008563987290123493, -0.010219562191080434, -0.010319304054729193, -0.008087738944085005, -0.007704283003822528, -0.008044710287296667, -0.008902986543814858, -0.00997982028506406, -0.007771729867139662, -0.007709943588135187, -0.006551233633981681, -0.00702593454342129, -0.004018724504258252, -0.005994128599573437, -0.004079183897516903, -0.002377776430745846, -0.005113040664921006, -0.0036412382474849047, -0.0033662843885222805, -0.004799699842690704, -0.00686946510557466, -0.009325608067667197, -0.006183056816052131, -0.006818765755158522, -0.006436117979823279, -0.005129242308260616, -0.009626204444546281, -0.0092703257308075, -0.008730476164681165, -0.008240901879243298, -0.007312157701042057, -0.011727122268246251, -0.007955047549775286, -0.008351686600028494, -0.009970988726063557, -0.006363414973627703, -0.01008155631844661, -0.010694426047545162, -0.007672667714397586, -0.007941226953774076, -0.006274677822878149, -0.004878601123546414, 0.0010597891629248765, 0.002896832331059053, 0.00430631687383029, 0.005645419584642038, 0.0034790842610809606, 0.0027280877379863505, 0.002066268622964711, 0.0040803108982010805, 0.00683900929340003, 0.010119984753550262, 0.015429348059181097, 0.013122928318606668, 0.012573790420621685, 0.009680164307667995, 0.010083743993388801, 0.018486582928622694, 0.03184200375641544, 0.052830954353354075, 0.07975777596584481, 0.0860508174990496, 0.08725637164476936, 0.06474514272632059, 0.04800730661247864, 0.025784678156719715, 0.004068590940282878, -0.008833522773717597, -0.011469291555186651, -0.012978049189618968, -0.008920480893401538, -0.008459741084868043, -0.010733967808694119, -0.012266912559316598, -0.016675359384759197, -0.02278889518231077, -0.023456188166709302, -0.020386100461988854, -0.0171748807361565, -0.012242365025286606, -0.01134910915853397, -0.012901059610736287, -0.012982286314402222, -0.011167789127484087, -0.012277059719712335, -0.01351226577588475, -0.009812877700896045, -0.01664625840451629, -0.01715160546157741, -0.021972514319005775, -0.020453392913111823, -0.022011577843940176, -0.02219054471038517, -0.01552242780257743, -0.014121441688374092, -0.006943819377938695, -0.005641415890246621, -0.008567282339860033, -0.00616179298484882, -0.0034322327609524333, 0.0032096619857979363, 0.009632665904836475, 0.03363405358725516, 0.08402219715180029, 0.1111397276761486, 0.16667820783876583, 0.2292153658745294, 0.31019497878223, 0.34598723176929347, 0.379205619558035, 0.42228321022997917, 0.4228460540936607, 0.40483673377682794, 0.35399376050178255, 0.3294820308654379, 0.28006909334239644, 0.23736281692121697, 0.19699836398720633, 0.16892276118978938, 0.14858393587169794, 0.13505349973667438, 0.12569278478199652, 0.11933140585431873, 0.11377744816222049, 0.1067902887975673, 0.10380711558528824, 0.10310592106937708, 0.09909907413395438, 0.09465872910368821, 0.09065678719088426, 0.09021550484623504, 0.08843716814816965, 0.0878373135694582, 0.08662634952103762, 0.08630543804853907, 0.08479059218152013, 0.08021656964881829, 0.0820028869882273, 0.07975579146261931, 0.08306766093196921, 0.08018514212661755, 0.07843045525046155}
{0.07339757702374092, 0.07132220134697254, 0.07258161406208882, 0.07223851203866438, 0.0699682453611567, 0.07338128138208448, 0.07424682390550554, 0.07539959732457394, 0.07761255551988423, 0.07818979532649653, 0.08048137334862435, 0.07976323005930971, 0.07958454983381198, 0.07855074521594337, 0.08470379211395478, 0.08252809068281838, 0.08429896541348264, 0.09004184349142616, 0.09250923482484452, 0.09610585426444682, 0.10172137417615602, 0.11772427602853101, 0.13263396342647027, 0.15043756039284897, 0.18302876443375868, 0.2170448329515871, 0.26940955742383665, 0.31845651559549853, 0.3790924329372936, 0.41289146699609697, 0.4579742292565184, 0.4351837200221199, 0.4334769016705238, 0.38408854546681637, 0.31966883548333147, 0.2791959930325929, 0.23033563201510315, 0.20609569860225152, 0.18145243762615762, 0.16913393776264074, 0.1581099882342861, 0.1556284099789903, 0.1357102498496541, 0.09777511059597775, 0.06644815598945727, 0.02961275213697511, 0.006967801179658502, -0.006442356287774682, -0.014616016288124669, -0.01871815318353293, -0.013824513031791656, -0.008258846675831977, -0.0017241686814802506, 0.0024879634040751043, 0.010634723791817784, 0.006798213805326945, 0.0027147256983421045, -0.004715686227344221, -0.010375443357154642, -0.013385462715827887, -0.01990721757155122, -0.022929624315532693, -0.02541209010815473, -0.023201703948057498, -0.02260177041184489, -0.019260253593868175, -0.014654641514093389, -0.0070459219975572765, 0.0027435915827217707, 0.007514312647627867, 0.007759035440617762, 0.0075591949686906, 0.010538722709267782, 0.014750241583004246, 0.02700571955266344, 0.033904710786864016, 0.048977664723032895, 0.06148419240231334, 0.0696197103693574, 0.0701569052807084, 0.056468271045632276, 0.03619225373090622, 0.012912044916244043, 0.002323243774992236, -0.003981020166345065, -0.010713229456140661, -0.006404953009963827, 0.0005659386569988401, 0.009155304087594513, 0.010024368711235049, 0.012225502231517376, 0.01186287047813013, 0.007193267176842452, -0.0005609071009798159, -0.006351141953357211, -0.00808366429992087, -0.009957975277140048, -0.009145106440520658, -0.011785723049101037, -0.012327385399180464, -0.010051970872345706, -0.010786652467069769, -0.01020439099939044, -0.010245150498451159, -0.011507885198594216, -0.007442115617979502, -0.010346851135522736, -0.011965274330998726, -0.009475790263379483, -0.011315810245822379, -0.007051870287544896, -0.010963691011158695, -0.009385138236814916, -0.008294006978280664, -0.009432994381127551, -0.009896023927096025, -0.008891668060855173, -0.009487449664587711, -0.008957873360050038, -0.006948526047512001, -0.009252169222771963, -0.007420665829132566, -0.004964369681149296, -0.006020422627841226, -0.0075916998368891625, -0.006091568870803936, -0.008104184986763631, -0.00669356004608865, -0.007530001134714411, -0.005343713148880536, -0.006716699773227427, -0.007695882836092475, -0.005304669562540602, -0.007594855587488288, -0.009030211612050214, -0.006428306506904487, -0.006769300755099384, -0.003664198079112335, -0.005479182452400758, -0.00800313560666541, -0.008395678807709802, -0.0072329350214106174, -0.007398431235025966, -0.008201024502416308, -0.006801240915584255, -0.009522528759219656, -0.008569718339740559, -0.00810321475338473, -0.009171998861729442, -0.005844507685069814, -0.009612001591354651, -0.008195062855903663, -0.0059988300344811845, -0.005081656488703016, -0.0022352129941864193, -0.002070693720924535, 0.0023368315381392234, 0.00503737736572063, 0.010973982591962902, 0.01814320453016212, 0.018298200706970337, 0.022408733765357302, 0.030007903855457593, 0.02206220069691328, 0.01946948771115137, 0.015463261179623653, 0.0158021607669722, 0.03176843451000348, 0.04929346369625084, 0.06791666764771334, 0.08422335706565669, 0.08810204205401218, 0.06898081415815668, 0.04378093381664103, 0.02015519183219502, 0.001376732181135612, -0.010052584036840204, -0.01932632816481125, -0.0203371769548825, -0.017992506316029663, -0.015199207682267726, -0.01406696258587403, -0.01600671543369415, -0.020762758439883632, -0.024492558182005342, -0.026747503768247534, -0.02007161836049383, -0.01904221679736476, -0.01611254455721505, -0.01329678081091425, -0.012817817971456475, -0.014536379280092772, -0.013635087236611314, -0.01165411174063176, -0.01672798551633424, -0.013621208894923888, -0.012510762474548274, -0.01889160902622661, -0.017729595570647235, -0.02049712026887674, -0.02290116938472596, -0.02093593122868472, -0.016112971675743097, -0.014748351072567317, -0.01396377300058333, -0.009171262120605463, -0.009267579258711555, -0.005815500994598325, -0.005753051339753149, -0.0002950139921247209, 0.005248114623192308, 0.022429456682226512, 0.04702290010489825, 0.07882287082001824, 0.13118201395770182, 0.19653724025791794, 0.24402687824537284, 0.3263958346486985, 0.3770946867152408, 0.4106953879719173, 0.4234184963159633, 0.4221252469525689, 0.39174142903955406, 0.3425897340350257, 0.3040166756506167, 0.2574743701567305, 0.22028145251472836, 0.1861885728356786, 0.16292296865337796, 0.14530881770631718, 0.1309444151778757, 0.12194173622055852, 0.11531177050867011, 0.10986364079051797, 0.10625989317794625, 0.10356772200236522, 0.10140887231652285, 0.09667574268776682, 0.0927290851726815, 0.09081073585731342, 0.08693126385323252, 0.08819326523651813, 0.08445869370688266, 0.08510570188273237, 0.08134563322000418, 0.08475897373405092, 0.08284994789691881, 0.07906758618022547, 0.07879065768921886, 0.07692590393933699, 0.07754906548524251}
{0.07090847472706491, 0.07300970361931941, 0.07168231300789484, 0.07011504600643492, 0.07356879330699123, 0.0743484060267994, 0.07426884033013495, 0.07379516112662415, 0.07695255545506141, 0.07683570506582668, 0.07792170959745388, 0.07742361828088593, 0.0807928281380229, 0.07857237032270534, 0.07999321864390557, 0.08299419567648009, 0.08361080622651566, 0.08409975331504381, 0.0880841578483677, 0.09704153273321484, 0.09976019938342348, 0.11352361525988215, 0.13222359469893674, 0.15649968124270222, 0.1846138218029159, 0.22604277900075653, 0.2714668014068675, 0.31841384131334416, 0.3662685203144883, 0.4197617975446004, 0.450640361575818, 0.4436740569561244, 0.4311581165380596, 0.3757758574650122, 0.3393536489515551, 0.2819206717146965, 0.22853100319687195, 0.18823485075599314, 0.17323868486823768, 0.15961755433871552, 0.16166795085032032, 0.16507787617010297, 0.14592677287036915, 0.1044130237551915, 0.06587705922672638, 0.029066296527664473, -0.0008583770466091749, -0.00605130875407665, -0.01693261743215537, -0.020378083119259954, -0.01500564787090342, -0.009180310808415068, -0.0009872176483440818, 0.006748831138595056, 0.015266567666889018, 0.013775162389004558, 0.008088550124897441, -0.0024621381300359846, -0.008736628462284006, -0.017267864644925784, -0.01962124081460597, -0.01799521375148189, -0.022446970917949664, -0.027609320576859643, -0.029651946182497016, -0.031555898255911576, -0.028135827621370423, -0.020501773723246252, -0.016214433170266315, -0.009938848998384209, 0.007194708258648258, 0.014436522250348827, 0.03070038269155153, 0.05456953047301, 0.07177247066216272, 0.0743482274958965, 0.0751890472511233, 0.06423431574939453, 0.06039727684278483, 0.043543534301974704, 0.028688981794841712, 0.014086639385040494, -0.00030302864209143807, -0.006654885684139402, -0.01184551446560013, -0.011853880845143877, -0.00544965467999524, 0.0007465556080411689, 0.008862743570215492, 0.01851400900181081, 0.022541170369406817, 0.023355733496906506, 0.01910976315725458, 0.011106910853361731, 0.002359429214155216, -0.0025825001082097933, -0.006745727224273522, -0.00975231521372424, -0.011085629027240217, -0.009064310197917588, -0.008824591666331292, -0.006611089690122263, -0.0074148998264588475, -0.0070153048617761634, -0.008846064276215437, -0.010190443534188803, -0.009569089927112227, -0.010426311991464352, -0.009058317770189955, -0.009831081657025117, -0.010972938095006893, -0.007360063288981648, -0.00828139437555626, -0.006636915882785582, -0.00917297510465255, -0.007385775944175487, -0.0066183204457743285, -0.005980581591571002, -0.007047737769403932, -0.005890520039743891, -0.010391092933817661, -0.007118218755336993, -0.006325490809627314, -0.007404323033839482, -0.011153791125403233, -0.009967830806634293, -0.009102504929610802, -0.007690521771125477, -0.003755925070014655, -0.006442087983471145, -0.007591628917926273, -0.0072221548259472045, -0.00758085038661791, -0.007786976319820002, -0.006659006613419878, -0.006077753834427976, -0.008091696698044385, -0.00745215283412298, -0.010747030650926585, -0.008023242971455957, -0.010978190193040863, -0.009144671029867277, -0.010796895463389865, -0.008061313027564751, -0.010822098899039607, -0.010096124151627119, -0.01090360001576142, -0.011870692865458402, -0.007691029100486148, -0.010029950704914808, -0.008991932546014374, -0.009189030036889128, -0.010364194872861894, -0.009480346541830758, -0.005904971953969279, 0.002684819234855949, 0.00234697415652289, 0.009685135762663107, 0.01727367785405337, 0.023054621109221178, 0.03154170677471797, 0.036150299447015914, 0.033707076871918415, 0.025070737289605863, 0.02081118075415273, 0.01880924187390714, 0.0238094447200916, 0.03997514737336015, 0.06381973002539144, 0.07495924597902062, 0.08481386723902441, 0.0739734190372616, 0.049430841755445785, 0.03134848142135949, 0.007403215485413325, -0.009891013707563151, -0.017376029675934292, -0.023500843503589566, -0.022613509989586566, -0.023465240747711592, -0.022566235298077504, -0.021812999682478712, -0.02073414308437952, -0.022143594639624283, -0.01885524177940671, -0.021769756038770405, -0.014274760735598607, -0.01423546007145629, -0.010505697973990112, -0.008661542406139327, -0.01138290293065616, -0.013403700088006154, -0.01341467493019399, -0.01678977718304695, -0.012932575560114179, -0.012654556298994884, -0.01818657219734639, -0.020921254031322337, -0.02159104398548665, -0.020117538096884727, -0.01904540732782891, -0.016863429247054734, -0.019540129776106994, -0.016402382476205197, -0.011413493142698303, -0.011301943731555918, -0.009761300872357777, -0.005325838190603552, -0.0030068565748879988, -0.005651626340229225, 0.007539912948089707, 0.037044358325463204, 0.061164927800719124, 0.1047108468221471, 0.17892054177647967, 0.21426307932773683, 0.2904765403331575, 0.3393051546040633, 0.3787705273555754, 0.4227988269900461, 0.386925063524972, 0.3901408552084366, 0.36711076051134306, 0.32504255002162524, 0.2820009938622955, 0.23945239079663913, 0.2044039874519089, 0.17487081117150172, 0.1530835561774151, 0.13598412862634687, 0.12601710970222452, 0.11746675615314486, 0.1105800360338883, 0.10444320826832648, 0.10423377688604316, 0.09810832887730511, 0.09489339802140245, 0.09543990574840935, 0.09384256255005113, 0.0870942544531405, 0.08681408475306085, 0.08540426413996592, 0.08561909091945089, 0.08645200529496039, 0.08196554140800458, 0.08221337368444223, 0.08017629527894107, 0.08072351745922776, 0.08079005587521158, 0.07925916293797461, 0.07808404583175439}
{0.06845148999611732, 0.0696552232077122, 0.06926442477855335, 0.07053968688510343, 0.07210964548275517, 0.07246708014614725, 0.07339730912359495, 0.07325911701175067, 0.07371620992738488, 0.07531500053013304, 0.074930438631889, 0.07507165068898361, 0.07518107649993624, 0.07395195523948732, 0.0769735260006109, 0.07683718622003503, 0.08023099825409982, 0.0834288625908813, 0.08314777763854278, 0.08706014724294692, 0.09451536078267234, 0.1066678095251452, 0.12016797647551407, 0.1413117300697959, 0.16914849969297774, 0.2015867556810766, 0.24582841702062483, 0.2963291339978176, 0.34710416330343213, 0.41016947293685707, 0.4210627758984321, 0.4343714548002826, 0.44014716744024057, 0.40305509899815106, 0.34040523723499344, 0.2755557629559726, 0.21951643445910107, 0.18176382480446662, 0.1601876224597036, 0.1446776214496604, 0.15930955678658998, 0.16741828055196023, 0.15611938059029218, 0.11030102406799099, 0.07036547709894891, 0.03287667263766942, 0.012235894463657889, -0.0056372989696384, -0.010829212918387305, -0.020893336525409176, -0.019462538525089383, -0.01676111454653991, -0.010835395432126844, -0.0029028947292316807, -0.00011536060294186604, -0.00025162789075374933, -0.002289152033041028, -0.008533082367962849, -0.010369922534604135, -0.016502842289633578, -0.01937939661408062, -0.0215015135587289, -0.028745482191769128, -0.027849887388563987, -0.033112659805082136, -0.02958503383014573, -0.03359268412835067, -0.032869982529320455, -0.03336737502866606, -0.029706543351006857, -0.026434867113664585, -0.016210236358705554, -0.0012584157933854126, 0.02327243971594685, 0.054247265549121945, 0.07165631759284369, 0.08692151538468262, 0.08738992074774149, 0.09108615823027053, 0.07941378258711645, 0.0537525260993372, 0.028284367205788023, 0.007841840848879554, -0.0032914617522380885, -0.005996166590684361, -0.008106190487378293, -0.00782420875387594, -0.002326940858652799, 0.0037452617479351263, 0.006079584679275116, 0.012503637056478764, 0.011822672490783602, 0.008212990673061003, 0.0008141526897296903, -0.004622319353911129, -0.007913804878920858, -0.0086463351954513, -0.006807344647969967, -0.006729813553971825, -0.009924213714605865, -0.00869555963623027, -0.007588115060095489, -0.010884740193399526, -0.009483409774630717, -0.009653674199678757, -0.011822786260726165, -0.010194969676843448, -0.010884106465612005, -0.010396373827910109, -0.010041889881053694, -0.008919244110144726, -0.009281741676664838, -0.007406928570183521, -0.007124768312331191, -0.00826296448629409, -0.010139513305183001, -0.007552387015941322, -0.008312471964704422, -0.0060553950497770435, -0.008679885842482716, -0.006895898595885481, -0.010117823376979664, -0.009745463761207426, -0.00765236569227958, -0.008282204344532071, -0.00825982843973417, -0.0064782799881962765, -0.0020399718961147143, -0.005537355355862605, -0.00506187619575936, -0.0050112858638544176, -0.005197548806631477, -0.0072839800128424535, -0.007653391913365281, -0.008489875926970697, -0.007045226644696005, -0.01028323751023095, -0.007477266641078726, -0.011187706563691342, -0.009679526939302133, -0.009347456929571694, -0.00881015500779611, -0.009855458129749192, -0.009730640765693865, -0.0067435807498891645, -0.005889208448092961, -0.008482614715616317, -0.007171812106810267, -0.009944161102150347, -0.00880015595080584, -0.010868505150466109, -0.0047245301918124516, -0.009163985601391136, -0.007168752612980762, -0.008012695099005441, -0.005657040888224645, 0.004244028575092842, 0.011671350557100136, 0.016365486460628055, 0.026043996587533022, 0.029052096228085727, 0.03464839029325182, 0.03311749763984949, 0.030823625087157806, 0.02157862803893605, 0.01476228088493298, 0.013820494406788201, 0.02704454400974795, 0.0448545955677998, 0.061174282033352664, 0.07789519865568643, 0.07787575265992017, 0.060188746960558544, 0.039579906379841316, 0.013525562229301298, -0.008225693184811173, -0.016889678781288914, -0.02019781879407712, -0.019150178550710186, -0.019666099442076507, -0.011478076209487912, -0.01003012152290055, -0.012236446041027079, -0.014520199316153316, -0.019369119620746, -0.019388448498834976, -0.01817540108843151, -0.017131367139282802, -0.015938346304627326, -0.01295615509622415, -0.011490279703249616, -0.014381204723420435, -0.019218946981701807, -0.01631806984072018, -0.017937941065035205, -0.01957683430529782, -0.01824469925890828, -0.018494343342437485, -0.020316596508862972, -0.021294530053442947, -0.018355899934601745, -0.01810545450215581, -0.015686089680078556, -0.01033709904991724, -0.011125964068848661, -0.006328928031145318, -0.00610761146800423, 0.0005258470636359332, 0.0008480687771197839, 0.0002433583415595809, 0.002145323434267231, 0.020338438541595817, 0.056354442419424514, 0.08895282964303242, 0.15367861175062997, 0.21549524419560256, 0.2772597539507664, 0.3052833324542043, 0.37072549051916126, 0.40291184582999956, 0.4178241548748226, 0.39221219519820266, 0.36398961455651435, 0.32218180110410377, 0.29452719829270974, 0.24569967365720607, 0.20778354332095217, 0.17990569695153727, 0.15754153912302205, 0.14084242306428976, 0.12824305894201227, 0.12007640775299444, 0.11070663334979326, 0.10789336323296411, 0.10435487700164596, 0.09844617494090765, 0.09731506692009453, 0.09361092129224673, 0.09231151048646995, 0.08969532016057609, 0.08795297162040266, 0.08769517203457868, 0.08326682141888334, 0.08228559681275088, 0.08374747292358714, 0.08230145980376151, 0.08037473109456239, 0.07955675847112023, 0.07895315562612082, 0.0791848719513368, 0.07667892268339856}
{0.0726398811110673, 0.07198121045245681, 0.07382554050343706, 0.0705979297339909, 0.07441478434714956, 0.07391600070700408, 0.07363219472025184, 0.0750999689365587, 0.07785437476804388, 0.07687778335292737, 0.07643272604015344, 0.07748837359695125, 0.07708988417012677, 0.07673751531599524, 0.07616470644375822, 0.07812428397849819, 0.08202008899359131, 0.08439095804414536, 0.0889159858083797, 0.09089731200896534, 0.10105669576421758, 0.11241473676846404, 0.12945507302762188, 0.15753355969880678, 0.18371937998769605, 0.2200504514718214, 0.2667792172789202, 0.314497871676186, 0.37154314347695117, 0.42437223414495284, 0.43046567155826027, 0.41820834951661207, 0.41862731630189093, 0.3895614031224865, 0.3204612205638711, 0.2653289266043156, 0.21146702389579344, 0.1790490718711607, 0.15397746909903623, 0.15933658149299484, 0.17075767962728156, 0.16540072866376254, 0.1405986735219874, 0.11459248904315317, 0.07193056387259446, 0.030881709161956226, 0.004793871661517347, 0.0018384416298003574, -0.00953154052361571, -0.015417393485593563, -0.018370457908529057, -0.01668491610359258, -0.012126987894967247, -0.011482076890756065, -0.007466674725471663, -0.008023334201102567, -0.008041015064189729, -0.010122105246674383, -0.015990545234428673, -0.019020297151123747, -0.021384817601984216, -0.021641143996555104, -0.02288958825702124, -0.024707470999373513, -0.02575012953889215, -0.025602925624322946, -0.02124293605222537, -0.013799430891524642, -0.007938760059995182, -0.012507979123932884, -0.009454657866895031, -0.010003535666531784, -0.004597089981453502, 0.004387914757455532, 0.025911272355897436, 0.048241581174390966, 0.07580407014588719, 0.09161353948966101, 0.1043108667169152, 0.10467991948949576, 0.07017363922383157, 0.05196638757958918, 0.02663679895041152, 0.0076985824933744895, -0.0006189126368511639, -0.006572610155546857, -0.005634991618686077, -0.00318012171906399, -0.0016824925442865467, 0.0003502478914179418, -0.0008264602668230864, -0.001116796106571138, -0.0020717055961980767, -0.004502025593685896, -0.006333720923197679, -0.008368372504613846, -0.01030418167845785, -0.0064139896049348905, -0.007492417493150785, -0.0075211191879220995, -0.008151148868511763, -0.00903878092545083, -0.008936263491364269, -0.011327169546304725, -0.010108615139491201, -0.00918149022591304, -0.009316914995243637, -0.009081709470913094, -0.009456398660386845, -0.0080178390859578, -0.00931694663221273, -0.007231994822119136, -0.008178540552642248, -0.009267485791549603, -0.013347507395963111, -0.009475785840775373, -0.00740782689998307, -0.009968238023791567, -0.008928142951424353, -0.006409746669363707, -0.00914946763593996, -0.007493859435420132, -0.007442081984038325, -0.006058343040749379, -0.005132383985183004, -0.011264737436973442, -0.00560272702653308, -0.0035306188316491832, -0.005827677187284311, -0.006867483176353241, -0.004916055608410205, -0.0044713301239787855, -0.006925369959577274, -0.006573979631827919, -0.0069670045145703375, -0.006594933340261276, -0.005831946070895507, -0.00992075124218749, -0.006947060975026409, -0.0069315906595618145, -0.010047836311970457, -0.008754555323566858, -0.009296976135730077, -0.009056293854581033, -0.008024715750616564, -0.010324115292741937, -0.011039442978927304, -0.011641467310052417, -0.010339000595687835, -0.01048399769296246, -0.009581970042203555, -0.007191555260762358, -0.008136051506179357, -0.005857366371959776, -0.005939265233516761, -0.003995517265394368, 0.0017870340198622957, 0.011720376418097065, 0.018616733753315504, 0.025900898141564363, 0.030880359546756997, 0.028728706223917377, 0.027450917113775123, 0.01932937782630594, 0.008904312127624405, 0.006865642840148535, 0.008624198074907875, 0.020250130025568733, 0.04325995450178231, 0.06561569030377962, 0.08158957527963634, 0.07950757933048819, 0.06513586048884226, 0.046422185921552506, 0.020118677863099493, 0.0032141035396107322, -0.00651510176876113, -0.009919628005344797, -0.008012550217597354, -0.0012794814345747788, 0.003115731635827396, 0.0011328054383047933, -0.0069983929438391535, -0.01443173302544451, -0.01805068847132668, -0.020504688590755948, -0.019233752248711385, -0.019238309243127777, -0.018002218447207213, -0.015668355101772904, -0.013004397906077214, -0.015203847279937954, -0.017801020385708317, -0.021338131713013134, -0.01610154355523193, -0.021845446821239546, -0.02103527234550764, -0.02339778736079276, -0.02102643527776769, -0.017758306653286284, -0.019315406959568678, -0.015701439494288934, -0.012871770512581544, -0.006958165815322305, -0.0014055413224468658, -0.00286438226038925, 0.0025611585318976353, 0.0004223103086351066, -0.0013321690480983563, 0.002410197085211881, 0.006912197085722643, 0.027908315198216207, 0.05228167999806221, 0.0934499300494573, 0.14949973889616586, 0.20720187666334958, 0.28358181937327964, 0.3198026833669841, 0.36365061506443885, 0.40167224173391947, 0.4327124461847094, 0.43437676978061535, 0.38361911789854364, 0.3392849459622072, 0.2982133007632866, 0.2521746782187902, 0.21190739086680455, 0.1859224273303457, 0.1588491293281249, 0.14283347766322474, 0.13112120218929663, 0.12109355442637382, 0.11820850570681225, 0.10693805227760483, 0.106173204282027, 0.1012655678406916, 0.09867436853604071, 0.0982618417187078, 0.09543676032618106, 0.09122429524452133, 0.08785588710775241, 0.08802877222894925, 0.08733650676884705, 0.08578366667759854, 0.0845647720859444, 0.08430390441997089, 0.08103227644368458, 0.08059859081543912, 0.0792261224070672, 0.07912127792713664, 0.08095580547971531}
{0.0645470255995641, 0.06778620061866131, 0.06784368244133576, 0.06883042736163843, 0.0684606274145581, 0.06943400149517462, 0.07092099704873756, 0.06945947810753397, 0.06959325939775449, 0.07203450346623343, 0.07251559575913955, 0.07012306746721536, 0.07241887521786022, 0.07392561907866207, 0.07443580532571833, 0.07550398293528413, 0.07981954705124858, 0.08005821677279319, 0.082680397866042, 0.08626603561799055, 0.09369280467696246, 0.10592356232449482, 0.1174144953906332, 0.14026237713751577, 0.16658559931052716, 0.20536025494539706, 0.24754334452758953, 0.29133445147681936, 0.34903303391044505, 0.4034317060667275, 0.41591218611955705, 0.4324139633055057, 0.42606009414595486, 0.3714286306472328, 0.32893415093088585, 0.2656534323991108, 0.2013017586659815, 0.16409095099519297, 0.14745161473303242, 0.16186581620404641, 0.1796346073250509, 0.16184536476175038, 0.1388362333849134, 0.09978369929458776, 0.06407823025406992, 0.026843705107398426, 0.00616461312090655, -0.00541453498331544, -0.009026027391613452, -0.0168524104117325, -0.01489304871260037, -0.01385146470812675, -0.007404000032226545, -0.003076273338774682, -0.002594402227628227, -0.002453497658528072, -0.006654074511798924, -0.01035509459639101, -0.015325584038337458, -0.017924214211632858, -0.020583391778283132, -0.022728055055233922, -0.026952359340555603, -0.02687157196192606, -0.026644431169260976, -0.023634986539975353, -0.023597578245948384, -0.01801933215915521, -0.01140143271978822, -0.006376087716283922, -0.004648858682458873, 9.344180059531193*^-6, 0.010035907187016373, 0.021762873462400033, 0.03626981253819288, 0.0482728956582557, 0.0658426320240863, 0.07335591395840883, 0.08205332410858257, 0.08372778792548342, 0.07391065494157344, 0.044594414799355137, 0.020944962148349427, 0.010299336704994205, 0.001194469897491399, -0.0050779445366294605, -0.0054132324999965585, -0.005827842127019332, -0.00931710360901517, -0.0067652835299294185, -0.006050512816228298, -0.007550410194951184, -0.00672152368387883, -0.01054672452189272, -0.00781401830314385, -0.010372159610756607, -0.009890681709504218, -0.009836418326800107, -0.009628266454052053, -0.00900095740420799, -0.009099507243323477, -0.008693628359189737, -0.011376726504858032, -0.007830900697890348, -0.008590694058988903, -0.009997961697419896, -0.009891033254606486, -0.009562237109408312, -0.011392228661895463, -0.010549357582477601, -0.008973490882022617, -0.008944441652099865, -0.008762506335907342, -0.0100680785903471, -0.008054046320521436, -0.010877576626295559, -0.009673585043689556, -0.008336746966207934, -0.008760768870565122, -0.006795467344215889, -0.008162118954366922, -0.003937043483729091, -0.0018594165897633653, -0.004226697516580981, -0.0029151844566089806, -0.0005296324623081234, -0.0022510633047007475, -0.0026974305904223627, -0.004498876041793242, -0.004587595221032779, -0.0049676429374871925, -0.00811203898788438, -0.008753618804110784, -0.008739252014670719, -0.00886593291700416, -0.009583839964194308, -0.0072555726185479456, -0.009251979530809439, -0.0072276558059718036, -0.009696349956077327, -0.007485236946592444, -0.010332667414175226, -0.010483122966815701, -0.010838442876400336, -0.011073502691896237, -0.010713787489473117, -0.009917249629336431, -0.007799999408931116, -0.009269382329445013, -0.005884756942571411, -0.006073132982671785, -0.007103179063012424, -0.00945922806692226, -0.009198083369259228, -0.007237165657339921, -0.001215475767076996, 0.008345816537081725, 0.018418069971100393, 0.027667200929387813, 0.03427564131109097, 0.03597760890457866, 0.032588144472040975, 0.025493566793086953, 0.014649548007656355, 0.004101905572029521, -0.0009832634224965632, 0.0066992944365290115, 0.011615371053340632, 0.031406062632972256, 0.059577321713651224, 0.06741495774220868, 0.07066397516417655, 0.05256310132170415, 0.04210091565858684, 0.025585723598199404, 0.010703538145702013, -0.0002724767398987159, -0.005660725145353416, -0.008157037300786782, -0.0063262893710128, -0.005149883727369241, -0.005214934843468293, -0.015363956944061848, -0.01768367789306521, -0.019672781072285372, -0.02142695254576381, -0.020105312445771024, -0.019747717183165415, -0.016294836205876233, -0.01681493957702909, -0.01909274695373806, -0.01857007396901763, -0.017374525756708004, -0.019161724135528864, -0.02526693555413716, -0.019884499813444114, -0.020139588543885683, -0.017492081054471583, -0.021078070986203196, -0.02102182652067036, -0.021393685614503496, -0.017167050982714732, -0.009728268169385447, -0.009699342533712055, -0.006729496122893506, -0.006034991753228139, -0.0029110621895840714, -0.005541838288557318, -0.006263596276539465, 0.0051028286161832435, 0.007113056822069159, 0.032218681575945166, 0.06819865622469441, 0.10267649528131914, 0.17590595166919618, 0.2478208270519862, 0.2899005768573164, 0.34409527283251334, 0.3732663307742704, 0.4188071919395663, 0.3925824025067635, 0.38265875570146723, 0.35014475530652084, 0.314405599088615, 0.27567269280219003, 0.22819572057293902, 0.19538915990359065, 0.17071363453442961, 0.1476003418150642, 0.13319475272654435, 0.12305949157450763, 0.11465805295356601, 0.11151005172537591, 0.10484251849598879, 0.10156468739273669, 0.09772565924482465, 0.09744312690216982, 0.09448603418476464, 0.08889534216200146, 0.09016530243892075, 0.08581420058815022, 0.08524778040922948, 0.08419163971242072, 0.08187200681303469, 0.08154432078957949, 0.07960270241900377, 0.08152606972866686, 0.07490819866814794, 0.07820105411234145, 0.0774414827293124, 0.07633187890128063}
{0.07189317092841135, 0.07462931349410816, 0.07418042060305746, 0.07388316323227208, 0.07463519834702091, 0.07638527367767281, 0.07478915937725103, 0.07498481514741084, 0.07589580423875465, 0.07964114759614459, 0.07993147740779134, 0.07795841945229764, 0.08253251211342043, 0.0814431334854235, 0.08369534655897026, 0.08116640237944109, 0.08652843517549819, 0.08784645397471062, 0.08910896040166384, 0.09800342759875502, 0.10497933579866153, 0.11241348782557528, 0.1325598234513061, 0.15445526398392578, 0.18053836965451653, 0.2201968446311206, 0.2690673242682027, 0.32164255734607594, 0.37734447865262627, 0.43061904462492134, 0.4296677432041767, 0.431700585319082, 0.4349571759202428, 0.4068392530031436, 0.33038664265625184, 0.29645461552532104, 0.22124729609159066, 0.18805057698552088, 0.17237911928676086, 0.17095921757965538, 0.1770554049295433, 0.18849714986233324, 0.15865555927916958, 0.12040547100015778, 0.07018649149296446, 0.03431554764688567, -0.004731100768786016, -0.008909207510694326, -0.015380322404500647, -0.021531142796745836, -0.018290305686404554, -0.010867412504509925, -0.00412789111446505, 0.008094051180656784, 0.01061009350076234, 0.009879258177918897, 0.003909715338246, -0.0011461363039239024, -0.010279509521587845, -0.014351912226422946, -0.01772708348356632, -0.020391506852066435, -0.025113616030233144, -0.025446849733950457, -0.03135906612260056, -0.03337544765170777, -0.035362487175653275, -0.031765408923759, -0.031064701909502404, -0.02430970690790522, -0.013791527056037235, 0.005827835970939568, 0.030690178186700265, 0.06358334185847003, 0.0888674161670465, 0.09403773852595222, 0.09524560559557635, 0.0838127250952147, 0.06776661160461071, 0.05556923272675055, 0.040354276960331524, 0.021302289059107846, 0.009941536125367172, 0.004457554613817399, -0.003149137135434017, -0.004729056412545074, -0.006628690527299122, -0.005617491138739414, -0.007774273371138195, -0.006546717900766749, -0.005701044426210949, -0.007119472159345149, -0.008402857025208151, -0.011417091851553774, -0.008169187776330248, -0.009386347236358387, -0.009352813391393846, -0.008781047201916954, -0.009107022093346623, -0.010647883008172883, -0.011522040724142504, -0.010781485322616038, -0.01123645129490147, -0.00970522358834598, -0.00827647154976208, -0.006460513310747098, -0.007614037407468331, -0.009819779309852441, -0.008933265059432892, -0.009224728867312487, -0.009400127525796394, -0.009126180102356808, -0.007627310776658489, -0.0063674648638628656, -0.007490249414022287, -0.008199991885827795, -0.010227283766441103, -0.008101414481859553, -0.007470519719473257, -0.00804804149955826, -0.0036959735856718578, -0.00422460729158447, 0.002381296442638874, 0.004190046740850991, 0.006450465519366764, 0.009162931556461923, 0.00638430635407318, 0.0032413529894049628, 0.0014112294037893908, -0.0003490009631661739, -0.006982351760755283, -0.009750171549138691, -0.01126469936714602, -0.012002156802516546, -0.009635708123750586, -0.010534364833178538, -0.009045584477097692, -0.009860496960984738, -0.009245685166256769, -0.010924973857345456, -0.00906014143987119, -0.00860418106825673, -0.01059255915490481, -0.006716440499824559, -0.008049734692887292, -0.008063537645583149, -0.011857814052009311, -0.009231536358504145, -0.007757656760607195, -0.006859548310046448, -0.009485829918699552, -0.007054802963035529, -0.006557776145236993, -0.008520196868176042, -0.001525597036290711, 0.0016926114816250336, 0.015049019839407055, 0.02753421875244464, 0.039003170399527186, 0.04183035118394957, 0.043082385333787394, 0.040115227196319776, 0.030634110667154553, 0.01949804904006007, 0.009111038287812198, -0.001857688784641564, 0.00046677518367052074, 0.007618736944516358, 0.022131544242958042, 0.03699093516000968, 0.04964540194057439, 0.05299989469640144, 0.051220774441711636, 0.04456198054160419, 0.03783939686294532, 0.025751604297434956, 0.01076618371262946, 0.0001824294416984942, -0.010201219346327317, -0.011126337412826011, -0.015093634904922267, -0.01800162252110304, -0.0215174570762751, -0.02387967369780749, -0.022895459994887058, -0.023022644066472767, -0.019530849616416622, -0.01576299645728578, -0.013713802301409658, -0.013876921369107616, -0.01423079727065522, -0.016388319281465395, -0.018428474636578995, -0.019201010639995686, -0.020058935347282467, -0.01921842344994312, -0.0185681380994979, -0.01793990537712349, -0.02035687708871574, -0.019555048150430444, -0.017485844020508626, -0.01726940034935885, -0.016340000008348954, -0.014870897482313154, -0.011557458983734378, -0.010117768578774024, -0.00777530814216986, -0.008858482327893998, -0.0045059117401763365, 0.0023684886096338696, 0.007369443155121037, 0.03361507650639534, 0.05652077017577454, 0.09542279279607552, 0.16247120911806065, 0.21821547108565334, 0.2764539188373847, 0.3234315551584458, 0.38802831010609673, 0.38247086556359544, 0.4157217664542476, 0.3989140934677536, 0.3812953588651914, 0.3311497973902937, 0.28611626151578384, 0.24154806869595852, 0.20773581112709646, 0.17746494403803925, 0.15350541851563398, 0.13589389446877706, 0.12568268790343784, 0.1218187934968882, 0.1123227965160164, 0.10487728080957218, 0.10512932785715656, 0.10345215099394928, 0.09674717946430589, 0.09541695919191877, 0.09131407169935693, 0.09214948435251116, 0.08761498863935807, 0.08655785944990818, 0.08954373868716467, 0.08498125965063462, 0.0844679270932471, 0.08304965537600387, 0.08188115838355273, 0.07867020973005023, 0.07880886725830868, 0.07876937590374748, 0.0770386482519374}
{0.07384750507800567, 0.07215321131502815, 0.07329065047736721, 0.07529155638143115, 0.07202676254620069, 0.07422918398483806, 0.07552956269846348, 0.0779093226913814, 0.07653467751915066, 0.07616058772691389, 0.07789674377300987, 0.08148968412715268, 0.08060383596506304, 0.08140239291457071, 0.08243874061912372, 0.08410147222787634, 0.08629020930017314, 0.08551359430102481, 0.09137648360184142, 0.09406062600673776, 0.10317778387143567, 0.1152082199707831, 0.12859616460525902, 0.15381420443486632, 0.1869159198979053, 0.2288503002336118, 0.2821016112596888, 0.3273047657008088, 0.3830363893517597, 0.43847376101069163, 0.45663473741278887, 0.43499737937061095, 0.4065118387619612, 0.37434783199337957, 0.32356163718321795, 0.23998797406506517, 0.20569610525358373, 0.16484045457512908, 0.15717468898917353, 0.16859241776709502, 0.17281974845556008, 0.17694891887551378, 0.1468002859037964, 0.08905045750103778, 0.05110681367365992, 0.016845519678062464, -0.00542531808316017, -0.011285419957864279, -0.02081322066342247, -0.022871893010023847, -0.01701492786078928, -0.01194541347403135, -0.005399796347493902, 0.0022846586635349646, 0.008074896253268947, 0.00303436391809255, -0.0025695303866057695, -0.007818848739200218, -0.01766463403247483, -0.019076026296286464, -0.02233971880990848, -0.023931656285736205, -0.028987961584943753, -0.030916625438402255, -0.03151331719870086, -0.03257606160731558, -0.03421384103805058, -0.03083751576390523, -0.030853665915740867, -0.026785084969379765, -0.022528482406194178, -0.004964766393012507, 0.024070243850275022, 0.053944961161976154, 0.08612671903800023, 0.10056601237795298, 0.09896215457080398, 0.08751536499328681, 0.06534994371837125, 0.053179054277828666, 0.028179669753857814, 0.014762070734431084, 0.0025242002027402715, -0.0003604785831652843, -0.004611595042424023, -0.006604937989029129, -0.008292471283026018, -0.009772770127333692, -0.007223583898815179, -0.007934006177614155, -0.006632313198827302, -0.008669847661214543, -0.008807588200982357, -0.009279730417025338, -0.010580770076616931, -0.012080341998935316, -0.009201978527008013, -0.008555760026394235, -0.008435850378784839, -0.011635741906975744, -0.01042492128069613, -0.010073984160684961, -0.009605715433111159, -0.009820705151850172, -0.00946122937521441, -0.008104844734320335, -0.007974331685986834, -0.0077843523930313475, -0.00822989131451161, -0.007799382165204089, -0.00715625409039138, -0.008692743137978317, -0.006530838866880027, -0.007750530653083591, -0.00746519288266734, -0.007681524489092105, -0.008644625498580708, -0.009036780360746852, -0.010064993568874636, -0.008086063951808567, -0.007187396652688034, -0.0049507036947099205, 0.0005885418088005232, -0.0020197438639218256, 0.00320569544741383, 0.0049182627308925805, 0.004068424652000493, 0.004500775923482497, -0.0018320900716013292, -0.0012591400090579982, -0.0062827662954097144, -0.010773713751321256, -0.011131523595970798, -0.0077030929342402354, -0.00948969342507911, -0.008613558465441797, -0.008543872018271626, -0.008575211366770027, -0.009037562684184854, -0.007214762876745244, -0.010295940103542194, -0.011410493262339226, -0.009632383364190674, -0.009565394082587667, -0.008426732731059138, -0.010380159117656076, -0.011978477754366652, -0.010765490241126642, -0.01191355753652759, -0.01053215318695254, -0.007599081337518063, -0.009912473318513682, -0.009607112484937213, -0.010161594620490974, -0.005244538328620112, -0.002494175257456585, 0.010714240570426933, 0.019059958608816964, 0.029670496078957345, 0.03648507068141076, 0.039544730310393274, 0.0340794882111252, 0.02453093770658721, 0.012259048046438, 0.0026560112349090278, -0.0031667707481918125, -0.006306696214030148, 0.0013671089042527917, 0.010256899612414683, 0.029102712395683204, 0.04029511500572942, 0.052610409737459146, 0.05616091353314305, 0.05320550066818534, 0.04235563663048243, 0.027832894570769103, 0.012558298707762379, 0.003665572695629395, -0.006331296480218122, -0.011463658377393193, -0.014890952956802173, -0.01790836307412513, -0.020018337539468224, -0.018947025488818468, -0.022178792837404416, -0.020127597666648428, -0.018583148305762062, -0.01678682742524589, -0.011594057056963557, -0.012508795774095671, -0.01510367568927646, -0.01685578362288526, -0.01974639155030109, -0.019289793284109263, -0.021240419935863415, -0.016981011474009412, -0.022020128030730047, -0.021449768254961407, -0.019735736714035043, -0.02215815430747201, -0.020407247852185915, -0.01920387591090105, -0.0165481315100766, -0.014327855829411866, -0.011515099889709935, -0.009598373262124028, -0.008281588585357706, -0.004997363093478388, -0.004927144716226567, 0.0019162904739961893, 0.007192225312911749, 0.031987586795596726, 0.043304721564489765, 0.09096582937585213, 0.1650798767985352, 0.19873027879450628, 0.24668662837390598, 0.3368667796935839, 0.38758620371153985, 0.3960706776458681, 0.4268357893826239, 0.39077282867557067, 0.3634058450878209, 0.32675870289025044, 0.2850768976871818, 0.23858559342182648, 0.20172414841799663, 0.17192966325234355, 0.151925778800307, 0.13332561406947618, 0.12527982175791072, 0.11717397546046657, 0.11088160886988159, 0.10520915335200715, 0.10006869127065604, 0.09720059263515864, 0.0940069313912934, 0.09132843139537092, 0.08924275611829685, 0.08477874779792269, 0.08559144096560709, 0.083842988082905, 0.08266051876418, 0.08252085655886976, 0.07968520489914081, 0.08069506289661943, 0.07983734570307326, 0.08051848675571856, 0.07420490463755855, 0.07875765208806222, 0.07470593109490575}
{0.07285872049666399, 0.07238293191309039, 0.06868205278951861, 0.0725324843670575, 0.07065558140515021, 0.07232114310951593, 0.07304921165487993, 0.07401426581684165, 0.07574481484071263, 0.07666431738745881, 0.07696947870146736, 0.0765538138290274, 0.07878055586125701, 0.07786630854426754, 0.07882302150094986, 0.07895355210020594, 0.07960107422047796, 0.08092850433036655, 0.0864649402329998, 0.08839065453318991, 0.09809041864710022, 0.11006046852147874, 0.12227277830328324, 0.14231118352363223, 0.17410013041323474, 0.20967739742541686, 0.2540981524255195, 0.3045986527912439, 0.3683967526182865, 0.41061974572920634, 0.42431957331025805, 0.4575929726569702, 0.44683476668950994, 0.40179882691024993, 0.3123197905039331, 0.2546200587776012, 0.19631944659558573, 0.1670286238777742, 0.16253081026459093, 0.15892802080338223, 0.16487231999409924, 0.17958307591274558, 0.16249868554929117, 0.11652799281507231, 0.08166882062076475, 0.03038730096834826, 0.008817338140551256, 0.0008670776959143235, -0.01195638512623148, -0.015447152500985224, -0.018553342972016773, -0.016627028511191078, -0.01249980164248064, -0.007216609391040529, -0.003997453479990471, -0.00492538848541084, -0.004942104920006397, -0.00860408683783977, -0.011411454973372282, -0.01497694774115777, -0.019190209430630097, -0.021383891368187052, -0.023742206139404434, -0.025558863730616298, -0.02756265054410995, -0.024556475425981966, -0.017219785556515384, -0.01572365151512473, -0.01048062312141608, -0.009640668434933266, -0.0056846475617214395, -0.00265266575251202, 0.003273240522214311, 0.01392733198700338, 0.030944181187017382, 0.05110281550306432, 0.06526933582465247, 0.08006864037442703, 0.08759325394673698, 0.07491548259734737, 0.0671523453241973, 0.035030008569229595, 0.016436965565322856, 0.004851898343748174, -0.0017152993410172296, -0.0045339287390828275, -0.007162367004542871, -0.005014698675123338, -0.0031628564725780617, -0.004408977660339108, -0.0052429171229559585, -0.005633618090555674, -0.007002644954718421, -0.0062897472043849795, -0.007090514841596632, -0.008683827427259734, -0.006516678372964355, -0.010216868413528339, -0.008677867635541391, -0.007245745188672293, -0.009099649824501824, -0.009765116244935425, -0.01025605222533888, -0.009534444640150557, -0.009662735662540667, -0.01128622528631409, -0.010500910896897137, -0.009996600853219823, -0.010637947166577354, -0.0072739309885092975, -0.008710032258491067, -0.009202985816580325, -0.0077457937042226515, -0.00968582004236845, -0.006455241231489895, -0.0078124392340109435, -0.009262990886154048, -0.006698748655863033, -0.010625137672845505, -0.008705289574268426, -0.005655340209413786, -0.005929524395627152, -0.002656814770820559, -0.006042855273034345, -0.008187275460981877, -0.006270923309325346, -0.01030511496169947, -0.006024162825677033, -0.00560408029676043, -0.007147504201716521, -0.008837134431786759, -0.007628919292975175, -0.008061808622756924, -0.010430518680336356, -0.009424506103475762, -0.01124471862940371, -0.008279401407728064, -0.010000028512286579, -0.01097272520207072, -0.0077893642396228285, -0.009721424313052876, -0.009698797888664372, -0.010932667250742198, -0.01136096444356867, -0.01028918918642092, -0.008776470974612247, -0.009168107534311172, -0.007297644946593487, -0.009626073046687226, -0.008462742637701182, -0.011086634520469287, -0.00875274922498865, -0.008747767694859264, -0.006063796034097053, -0.006441160856136452, -0.0021333715296845543, 0.005850994796373908, 0.0105860254692073, 0.019764559305837252, 0.02941342078631319, 0.02931215522160825, 0.029550888525120222, 0.02743622302343724, 0.01545779527300424, 0.004484831077009684, -0.00090435890712097, -0.0006268830408441041, 0.005086589753526353, 0.023443506107847168, 0.04096501251776521, 0.06311979350578993, 0.06331998199397014, 0.05760857838133923, 0.04462262210769861, 0.030061779179475067, 0.013199984233761963, -0.0011532956193327504, -0.006888108913574715, -0.0074819101995461205, -0.005545672402761524, -0.006648984294777282, -0.008058494161826621, -0.01287042007557195, -0.018718176843659007, -0.022711530162945505, -0.025592406992973285, -0.023896555179997885, -0.02150733295483427, -0.020000628987741204, -0.019052177404733237, -0.01652809008414489, -0.018098894708020185, -0.02103142638516773, -0.019944399171296857, -0.02076346429849655, -0.02282370441065493, -0.020161135430209302, -0.022956801932085883, -0.01873611003030994, -0.021830050497672178, -0.021650941472142297, -0.019425883696509626, -0.012900158852138181, -0.006310768371887387, -0.005880204233297226, 0.001538800149598403, 0.0052054027013156475, 0.000250025101851883, -0.0023201912215851297, 0.0049910726995102276, 0.008825643818833814, 0.022780267421856685, 0.05845252512346054, 0.10203031914579522, 0.1534270114442644, 0.2066204612759832, 0.24928812209373508, 0.32532490007210924, 0.3721895665701464, 0.38604388176326593, 0.4117169689806173, 0.41426321711317815, 0.3642126807700492, 0.3280754592560692, 0.297845655121161, 0.24573691833289374, 0.20828384982151155, 0.17581329087416167, 0.15186833639417013, 0.137755748511518, 0.1260473225459361, 0.11628340834349694, 0.11191108644397833, 0.106095308447817, 0.10042398431004854, 0.09740753398682032, 0.09453151859858015, 0.09243443251426947, 0.08810344366262826, 0.08846569877840492, 0.08659152116540905, 0.08453744846188888, 0.0843462456566027, 0.08446884631145082, 0.08119890475631633, 0.0793794029622025, 0.07815842890780482, 0.07778784560234833, 0.07955709236107594, 0.07841972601147273, 0.07764196709100923}
{0.07142532799459196, 0.0716476381919187, 0.07303405787715903, 0.0731983345255603, 0.07704263713898486, 0.07587675223995, 0.07738005461603803, 0.07524348940301784, 0.07656793179043232, 0.07463054109880399, 0.07821660824088268, 0.07918465962220061, 0.07857852622440877, 0.08069909215965684, 0.08102504628743232, 0.08138642871251064, 0.08152025210099413, 0.08697998317256428, 0.09108348073700273, 0.09637381567760837, 0.10374935514641004, 0.11965291233936631, 0.13419345823275355, 0.15982676220391717, 0.19454262739465666, 0.23437816009550394, 0.2861420610290217, 0.33425018140116947, 0.3884357849545239, 0.43273829465313285, 0.4577001994596075, 0.4445668317828959, 0.4269964223944129, 0.35232100262345867, 0.30642215039011733, 0.24383923899093884, 0.18792080464643057, 0.15670913726274155, 0.14516075376977614, 0.1529471520495602, 0.16088615733637493, 0.16447773638324276, 0.14309030899874092, 0.11132853518340136, 0.07530323508649078, 0.03256395388498813, 0.010028027230984362, -0.0075454430542850354, -0.012914409749752758, -0.015595318530958661, -0.01282535399638876, -0.011420687020226828, -0.012073697836459445, -0.007334995845532823, -0.003901942216140367, -0.005638266617532619, -0.007215219895446727, -0.012869719330112953, -0.014573045677652424, -0.01937387862905409, -0.022209931164012667, -0.025448154154641994, -0.030040909743260673, -0.030021599427705804, -0.03123618778818243, -0.02825584421361814, -0.024240300819519875, -0.016671188055910016, -0.010957060211594847, -0.0013684993954050564, 0.0017641649417630906, 0.006350628941528463, 0.013738917593754715, 0.02176426184194851, 0.03300092927878971, 0.04405582753662604, 0.05821803106209346, 0.07070426896293985, 0.08008205194462588, 0.07511788534658055, 0.06042879999081071, 0.034294574830803656, 0.014697218264048939, 0.0020791744412746935, -0.0021283616887480634, -0.005492291837918386, -0.004171717170370771, -0.001430421854385688, -0.001189062092422138, -0.00011656107735772293, 0.00018369014325303554, -0.0020668903484732043, -0.004972757183413707, -0.0054689028678244845, -0.007241973384744286, -0.009662444645620629, -0.009791503659713062, -0.01160590519745854, -0.009528852713064672, -0.012097393381591064, -0.012444864823566416, -0.009738838524134806, -0.009384240263571073, -0.00855024465773304, -0.009866534087171301, -0.009349191447267039, -0.01056688002098961, -0.011513336434573126, -0.009838844501396944, -0.012763833846257677, -0.010466997844198496, -0.00979214432957629, -0.008751904780653401, -0.007592146196215365, -0.008723691568863764, -0.00981857949082154, -0.008500781624763434, -0.007196146395121436, -0.006830806659260972, -0.006116491920113139, -0.009228210826603883, -0.00744609923648991, -0.008521897457121104, -0.006378332896406998, -0.008401818515168295, -0.007579605310827327, -0.00241914556274493, -0.005751905614180218, -0.004678295884541722, -0.005771663636200448, -0.006915546738087051, -0.007633987635813893, -0.007380409698358006, -0.007045780270545402, -0.004817068990219569, -0.0064197800110594545, -0.0078073443999771355, -0.008894314173751049, -0.007183675076663952, -0.006114562690701871, -0.009051813188185839, -0.009174964527033327, -0.010004377498369844, -0.007248892302228173, -0.010040993200007675, -0.008636054467047294, -0.009076583842917992, -0.008926066923208093, -0.010887891212632183, -0.009651542008285736, -0.010965383319841772, -0.01041540357005383, -0.009104892901615957, -0.005491302803872828, -0.006861165519575148, -0.0017384244094586921, 0.0023024115361885544, 0.01582445093915591, 0.020662477790667537, 0.03257877210375443, 0.032150784758706925, 0.03442975462093993, 0.031316030071670095, 0.022049706129403338, 0.016085060922693843, 0.010388087186221454, 0.01404054211879368, 0.024094265239665687, 0.044331695632654974, 0.06927656137151933, 0.08181742664392959, 0.07871349435441004, 0.061210548574288544, 0.03991064358048704, 0.017329286898637768, 0.0037149185726589127, -0.012126742092323572, -0.013243207231384307, -0.008111810472505917, -0.005914997766290575, -0.004757350519570826, -0.011274286378735333, -0.0152398846224379, -0.01894794948322014, -0.0255411372194457, -0.02538834215136402, -0.0216704478834664, -0.01976010619982256, -0.017659537388904457, -0.014316024710741745, -0.01738422102359553, -0.018044833622809175, -0.017678248385794647, -0.01905791361956853, -0.021047259571429132, -0.01867236657267833, -0.017805453609280954, -0.016324971440975243, -0.02045332531512351, -0.023363256730436353, -0.018846928320797214, -0.016158901007213268, -0.012121221773466294, -0.0056210321445907515, -0.004562967016841281, 0.0010842007843321257, 0.0033365680646755104, 0.00044824307528826724, -0.00044684019344784845, 0.0019198039036273165, 0.006256610204790979, 0.028729631557021358, 0.05134291196777244, 0.09123551676949015, 0.1501090795553811, 0.20605453118626404, 0.25005536433666625, 0.3224753518951892, 0.358186449610135, 0.41068280330767337, 0.429144923127815, 0.40460206140296784, 0.389228152974482, 0.3424257833071189, 0.2956387629116155, 0.24573534467765001, 0.20904350141661018, 0.18203575940497754, 0.15573801228678052, 0.1390962675631099, 0.12692217182955579, 0.1220669207783478, 0.11387919809490128, 0.10965029057458685, 0.1052039612514619, 0.10432729724020204, 0.09833220977801448, 0.09353294514672808, 0.09269539293210932, 0.09232027350900682, 0.08965272953002382, 0.08609316612913445, 0.08682630107468592, 0.084061361777203, 0.08599701772258628, 0.08455210309513742, 0.08182260355565735, 0.07988713685364397, 0.07983792504932485, 0.07894293529160777, 0.08092127663068481}
{0.0690555264016408, 0.07008137581665445, 0.06969807826516244, 0.0732386216057924, 0.07105596308924952, 0.07080095988401325, 0.0722389550636879, 0.07216504059767267, 0.07372447279986794, 0.07653480012467831, 0.07602183721480452, 0.0742448454954005, 0.07725587190541389, 0.07667960875553387, 0.07606722242038724, 0.07748220628472208, 0.0810572333169794, 0.08244403143726359, 0.0892535496433895, 0.0946349274350662, 0.09608484430546022, 0.10918119785023639, 0.1279659492842789, 0.1544458685208847, 0.18273539247070342, 0.22535005756004967, 0.2789884177833541, 0.32134974901657976, 0.37987626763549176, 0.41230960513469594, 0.4265953466891035, 0.4350693073137581, 0.4107946834695048, 0.3432926260434295, 0.3097843680085809, 0.2528607423252047, 0.21230660405419044, 0.15689785808495693, 0.16401279260228013, 0.16524315528184969, 0.16947444787718097, 0.16465284291381538, 0.1383335559967967, 0.10663417356109321, 0.06947013886961614, 0.027122303304208173, -0.0008316455293424004, -0.006726163098139544, -0.011134687983075363, -0.018521300514496672, -0.012293162117629139, -0.009727366073181476, 0.0005947395403730345, 0.007842855986684483, 0.009230757901647301, 0.006227108705922519, 0.002348114725397183, -0.0051668689484837115, -0.009143433696951048, -0.015612289807145236, -0.01867116079897344, -0.023829127942324606, -0.02527056686224184, -0.029375938079432392, -0.034895675021700615, -0.038751270712324225, -0.033639463165377595, -0.03152067129597566, -0.01687209189353916, -0.007865702515322613, 0.0078064127988513, 0.02276180127033117, 0.03708134379969345, 0.05656135581294612, 0.06849873516220355, 0.07251198578278997, 0.07429351008666624, 0.06485305602611681, 0.058483546391531506, 0.04917048939071121, 0.03562559487322266, 0.016350507125027586, 0.0016977124418071881, -0.0024736076318416286, -0.008309428558845897, -0.008074476891403413, -0.005404577403880774, 0.0018924165228979065, 0.009577123240100884, 0.016709827481463126, 0.01895930456012776, 0.014599150920843974, 0.010378977442794866, 0.0033184595899568136, -0.0015168133565787033, -0.0063889218991659315, -0.00885056675358167, -0.009369720603018866, -0.007253259555316699, -0.00947843003842011, -0.008189849445092361, -0.00824840441531474, -0.009077784353230593, -0.010616147445897495, -0.009720636376737878, -0.00813798782676876, -0.010165653177543778, -0.010784949119420899, -0.008810942734336967, -0.008632760014999907, -0.009150748829513403, -0.00804749212098859, -0.007803703270149124, -0.009005481833113527, -0.008246236679749745, -0.008438026106057322, -0.006466974160395223, -0.00759893874504049, -0.005178077213827093, -0.006193966893408886, -0.006702008050430346, -0.008968119065255539, -0.008767415824939156, -0.005900924963229374, -0.007820963503439889, -0.012553209014300362, -0.010912415390885926, -0.011888003015364492, -0.006976483532309431, -0.006878114353839323, -0.004232252673491001, -0.004671666170031199, -0.005642533955704557, -0.004499187743301596, -0.0070911544197651295, -0.00993777026181418, -0.005428531514887625, -0.010030474261622867, -0.00964376627222869, -0.007438765656283156, -0.008278536529735652, -0.010054426961491612, -0.010032601694747435, -0.009707410836305398, -0.010173520539811038, -0.007243224131940564, -0.010119156669470542, -0.011512627552027775, -0.010159780511821218, -0.008375499970622858, -0.008182702620507756, -0.007952588437802817, -0.00855847510674716, -0.007661753499357537, -0.005195690007062988, -0.0015016369404401435, 0.00411560106826501, 0.006769389226490498, 0.0192868750329866, 0.027656835610100208, 0.03301560785584516, 0.03681347802700887, 0.034309524840752656, 0.03059678692276875, 0.014773940585861622, 0.018143739939022963, 0.019307309259816195, 0.03275867382979137, 0.04740555650984029, 0.06589276395489709, 0.07437911549751591, 0.07096003421244865, 0.04656077766433506, 0.027715948568788288, 0.008506612791271215, -0.0034761168622088005, -0.013833555641487322, -0.01772526118701153, -0.018961209344958804, -0.015280701923068105, -0.01573214002581724, -0.01812070694581448, -0.02144701349251641, -0.023175382476980356, -0.023716004208700802, -0.021006958408722173, -0.020383408510482072, -0.016793900706171816, -0.012777276138737444, -0.013713509070440269, -0.012450530811389287, -0.014686077095822682, -0.015924951323163305, -0.01507757763445264, -0.017770479368008147, -0.021211781551036604, -0.019461462967159553, -0.01945227204430769, -0.019396916147801934, -0.019549408783233017, -0.01976368539745793, -0.017529646154810827, -0.016716385950127026, -0.01241597820037357, -0.012863326153643103, -0.007683742221375642, -0.006784106224923677, -0.008998686293467404, -0.006513928586803965, -0.0021544331487940733, 0.007219083111039519, 0.03756249165269031, 0.05033511935643462, 0.10865769135702416, 0.16818896367513814, 0.24568758059498977, 0.2944070092633599, 0.33309529854178693, 0.3699046968252038, 0.41357516964664837, 0.42812727946235624, 0.4008349431641434, 0.3589583512300397, 0.3273494070429477, 0.2932909347726549, 0.24519284120921092, 0.2103944109401312, 0.1823396762037281, 0.16058061858394435, 0.139658473496201, 0.13023809129591285, 0.12191779567754836, 0.11316774552313766, 0.11050384676013505, 0.1051298833881866, 0.09942794277059304, 0.10186325142256174, 0.0959608279299642, 0.0916508327748502, 0.09191683392832864, 0.08993702950926062, 0.08611544343922534, 0.08727677452151442, 0.08833127792471357, 0.08447673389177356, 0.08676595237737655, 0.08372152891799328, 0.08348668861611423, 0.08577620767376523, 0.08518659731187445, 0.08314555530292739}
{0.07074484570284813, 0.07045405863585616, 0.0713327308632535, 0.07089962255587731, 0.06767271252511704, 0.07355290344118912, 0.07416481686906287, 0.07519261174323794, 0.07448521774462016, 0.07380204963579229, 0.07602630724642954, 0.07692175230926225, 0.08031285414459066, 0.07942046073794425, 0.08021217708650684, 0.08183598861263269, 0.08138663905080985, 0.08365488121040185, 0.08986118662260478, 0.09711567841753274, 0.10336676779312806, 0.1164645613139302, 0.13352626006687396, 0.1581786507417576, 0.190180528871303, 0.22887113355267563, 0.2798160798982764, 0.32299741384587194, 0.3835866814205404, 0.4187954180379454, 0.439295638917341, 0.4310670728156172, 0.4017718342946076, 0.3769740753083077, 0.31056014279221933, 0.2752849740486572, 0.22124497787909475, 0.1815304517208604, 0.15572791194679922, 0.16915769123337426, 0.17450935495983483, 0.1639117178147004, 0.13696894363006257, 0.09562886927289105, 0.048746922931528096, 0.02128304085300102, -0.007186496897625193, -0.012127700787349711, -0.015144767713794598, -0.019715115854482324, -0.014531025553599065, -0.005795746306241155, 0.00656110485765159, 0.011602379419795198, 0.01587013785500342, 0.01507307036536485, 0.0066648153063025035, -0.001971214992686904, -0.006969225481329634, -0.015716223448031367, -0.018052183488021477, -0.025569263008602357, -0.027091545699126317, -0.0288784541208873, -0.0311140099385879, -0.03234352209225343, -0.02881903558324374, -0.02104286435656972, -0.00998824262077369, 0.0017727428102016878, 0.012927887719357586, 0.02455203220375533, 0.04050895909076878, 0.05170348069370667, 0.06800333847905446, 0.06905672013563333, 0.0648717466461444, 0.06423089895133663, 0.04884650742004333, 0.04035919494287075, 0.01887957400992627, 0.008002714844953476, -0.0024959529265912526, -0.009903413354242156, -0.009883666773049507, -0.015027432073847151, -0.0052651932421970355, -0.0013004013183002877, 0.006534298772977486, 0.015363787374321907, 0.022199502795595814, 0.021029776896954545, 0.015438458981065314, 0.00663033875868194, 0.001701487864397323, -0.007589589245188126, -0.006030222844906364, -0.01034512248117114, -0.01241542127070618, -0.009283656699059725, -0.00926784016432217, -0.010018349623550547, -0.010560877525494592, -0.009903641774570898, -0.010991779238163914, -0.012642243731824368, -0.011238053778362676, -0.00969607498387882, -0.009278927569552967, -0.01063696796256517, -0.009661029635920776, -0.009838911685364587, -0.01089346372599931, -0.008795250655341924, -0.00779943836059695, -0.008498643981810765, -0.0076663001085161405, -0.008304159866178726, -0.00847644187748183, -0.00827837137615018, -0.007086130925546365, -0.007473428731854537, -0.006916413895091779, -0.00512356084131635, -0.008175704952918141, -0.010445776660109847, -0.00558873374794445, -0.00802360470754689, -0.007999228727300288, -0.006672415248575578, -0.007721763049901274, -0.007180815692720173, -0.006030866497721631, -0.010578887749094962, -0.0056482464723375215, -0.006528531544163034, -0.010258311691182355, -0.009172006200754666, -0.010669994655909752, -0.010060620051482148, -0.00696459812840864, -0.0077719763937806954, -0.010720424174013117, -0.009169488844722214, -0.007788538114482455, -0.007229888204009613, -0.009177223245605557, -0.010437583852019676, -0.01011128011072689, -0.009916930391731742, -0.011253668099608073, -0.008868582489803118, -0.009266148820590774, -0.005691861232067408, -0.006497803140595342, 0.000960425351126131, 0.003775585894142404, 0.008544243810566631, 0.019198613099399575, 0.02413288130040938, 0.03236393588533369, 0.0352769284307428, 0.034561874098237584, 0.024751298281864016, 0.01966752001980529, 0.01509694104525775, 0.020310969438497577, 0.031912862280036, 0.05240738889404652, 0.06055121537277733, 0.06440332833733713, 0.06125166659164111, 0.04576985962750398, 0.027349190955782053, 0.01156620504409699, -0.004217671860764334, -0.011214049347988704, -0.01688235371055767, -0.016840703020520143, -0.012145478550101022, -0.01682635108294605, -0.016779095571559495, -0.021667576872271423, -0.021250448389234747, -0.021094651021288924, -0.02074964043200061, -0.017167466223876836, -0.015384599223596317, -0.01288511190124716, -0.012282751980687082, -0.010518097238895853, -0.01173364212944, -0.011825885660550981, -0.011511425040247778, -0.012392251834364274, -0.015817604124908263, -0.0164629713798565, -0.015359956758225123, -0.01904915781147801, -0.020984229969082308, -0.018123406955620085, -0.01726577207917158, -0.018998620667181592, -0.017752065084601625, -0.014139747220681783, -0.012660839464430187, -0.007465710160211043, -0.0047949337959793635, -0.006208952692036113, 0.004386611241761618, 0.011175986729603411, 0.03962658790412983, 0.061861584260983336, 0.111157369368555, 0.16480377290329937, 0.2074261515984183, 0.2636312058010735, 0.3320442863140817, 0.38523693827471395, 0.41449449247582726, 0.41674741389116277, 0.41155773430959014, 0.35627683113150665, 0.33079310528438094, 0.29183846468649316, 0.24186376137612475, 0.20201837398602926, 0.17575025643322717, 0.15364226212742615, 0.13851607243796232, 0.1241438251826983, 0.11824504552190662, 0.10987133702978949, 0.10823681979804896, 0.10241959956403403, 0.10164160852583004, 0.09714018538744759, 0.09536244487756618, 0.0930505209694368, 0.0919406489274752, 0.0886483695381998, 0.08593716801964436, 0.08575280967250382, 0.08247807153311897, 0.08440043633586425, 0.0816489754851679, 0.08484245891652263, 0.08477787234810127, 0.08380948080050579, 0.08375502063128347, 0.082092418276568}
{0.06975889174257105, 0.07262151139424847, 0.06983344159136992, 0.07462401328070012, 0.0728320789313025, 0.07371169592440138, 0.07391466300638519, 0.0743035073702759, 0.075440594722881, 0.07501595692866343, 0.07753653377804451, 0.07653549363577132, 0.07709123079985065, 0.07855144430974759, 0.07546890120250382, 0.08267093784262117, 0.08593647123198334, 0.08419989262735753, 0.09089320552154884, 0.09580664865322913, 0.10212808726681483, 0.1153141934438356, 0.12721429174682908, 0.14688854020785302, 0.17123896698903768, 0.21234224100636528, 0.2606212455866331, 0.31168056936956445, 0.3642097383371019, 0.4165669907728966, 0.42453035160816144, 0.4471870929470615, 0.4136423992416654, 0.38774163666325034, 0.3443449069628246, 0.29245315846894704, 0.22014833155766347, 0.18572701306165967, 0.1896280518566843, 0.16651037335714444, 0.1529355539939537, 0.15954815234294703, 0.13547998751514206, 0.1156944617771598, 0.07192581034480722, 0.037973835420123184, 0.007328211515753512, -0.0016529405085886732, -0.012901295104671754, -0.0172808359172546, -0.019739753313518127, -0.016988711721671927, -0.010154995806546257, -0.0026221978895572696, 0.003947652464098165, 0.002361332419884337, 0.0009330095560982417, -0.0025155636072044137, -0.007757076194971459, -0.010085013774342193, -0.016424994710522903, -0.016808396018408122, -0.02014208063337341, -0.023021903108378466, -0.0243515513728626, -0.023284227241515104, -0.01652943772606004, -0.011144975169649057, -0.0010287802381411778, 0.008463540157113375, 0.015310945564276961, 0.019795382282881614, 0.018424964071911718, 0.01757682498862137, 0.02395362311089273, 0.030255166874286366, 0.04419374397154071, 0.060392371828419875, 0.06309207618354887, 0.06533124014430024, 0.05321070250535991, 0.03645068515794532, 0.013470103081511312, 0.00148254856865908, -0.008222778969047606, -0.008257394497938105, -0.0073831334048258465, -0.0021156326060095382, 0.0016040025811594493, 0.004808458171891687, 0.008912478997546734, 0.008101258814182619, 0.006839348320468765, 0.0015074474143179058, -0.0028165673781530088, -0.0057797724086980865, -0.007396254311634972, -0.008325361867874696, -0.009629656357810434, -0.008002727832178876, -0.010213104030080005, -0.009109686198239875, -0.008933577231060918, -0.008528102740716052, -0.007265957567478585, -0.009288172531728613, -0.010900065507391931, -0.011030420919384613, -0.00990774801662846, -0.00899999510578547, -0.010279728329922883, -0.006702673812381188, -0.007855958928583989, -0.007084115427489144, -0.009186626289211648, -0.00873023236665091, -0.006807210662791816, -0.007599160112532867, -0.007744019196837825, -0.008587806815474832, -0.005452089267853212, -0.008575346137200405, -0.005463750817895215, -0.004103244801386295, -0.007338758792931667, -0.00826626437399316, -0.00624356564169784, -0.008624692562456413, -0.009626179072449274, -0.007875461580117489, -0.0064452157847489045, -0.00990687290094635, -0.009038883833847336, -0.006660824176429887, -0.01113054893018013, -0.010152674234765449, -0.008679041748600274, -0.007684705763588112, -0.00866102303862276, -0.007994400061189066, -0.00875369628294099, -0.0064282345156042335, -0.010330904739378387, -0.01094844874340168, -0.008473810168618794, -0.010700129075252692, -0.008605245088925465, -0.006731563529564655, -0.01151519784204948, -0.009664868067083231, -0.008055881592787069, -0.005862321671891475, -0.00473947098652156, -0.002050931433339909, -0.002660484661748272, 0.001411134403763031, 0.0006029797267648063, 0.002243180087991029, 0.006866292219171436, 0.010877920912768464, 0.019042863128865703, 0.021097321694723774, 0.019777868628787977, 0.013880976852723936, 0.011781945133218348, 0.012152800757610209, 0.020025974911191693, 0.035449488691045215, 0.05124782286975914, 0.06549211757388591, 0.07940049950836314, 0.07562542742647668, 0.051577402550822146, 0.03397244578498946, 0.013092679230151692, 0.0005991900897735006, -0.003585159160338412, -0.004166010827280944, -0.0046873440355794495, -0.003387100413626544, -0.003500705897992175, -0.00911628607006048, -0.014725558274916445, -0.01901041766061811, -0.02267433822280787, -0.020178580565194143, -0.017313639595975764, -0.01434663728298702, -0.013462102489355355, -0.011030762511453965, -0.015340101881630756, -0.009773806306106896, -0.011221845883661279, -0.008563392213513328, -0.011693712337850657, -0.009630239351765572, -0.01430275531183247, -0.01801198447110117, -0.018187586300067546, -0.022343160077023715, -0.0189876459810763, -0.019487355730099493, -0.01926948534166228, -0.01827893222228611, -0.012666156234246977, -0.011329231383424334, -0.0053434672999682405, -0.0024926625217719218, 0.0001674575028507777, 0.007352855220148384, 0.015869317451570518, 0.03870972448665992, 0.059276781279797866, 0.1198325889539876, 0.17989738926752374, 0.23679269400289069, 0.2891259850383606, 0.34458126563883895, 0.39895273120422586, 0.439373224015549, 0.43481464688106497, 0.40914046646665525, 0.3652715333583165, 0.328082706049124, 0.2921267938493721, 0.24400919069815497, 0.20945061476597893, 0.1794603714146103, 0.15764110618880645, 0.13986365190946548, 0.1278912211513381, 0.12158220192360039, 0.11563880242450394, 0.10967917657424966, 0.10646999389009955, 0.10261559052543712, 0.10119494162874651, 0.0959404267740156, 0.09635178853713144, 0.09341355698339648, 0.09344473178925225, 0.09075092094139853, 0.09254341771137883, 0.0884177770844859, 0.08742545250666267, 0.0887863663272608, 0.08427773881798273, 0.08499730633625553, 0.08415334203657546, 0.08061384976898388, 0.08094872270321982}
{0.0701808663387817, 0.06950781074063184, 0.06872747346511836, 0.07028472956774448, 0.07190650240952726, 0.07034638258871453, 0.07350452303524833, 0.07280031129148457, 0.07472613913059051, 0.07354065886425717, 0.0728279103314888, 0.07527502687219385, 0.0760755645849468, 0.0793146348419192, 0.07691410559690297, 0.07921605142707265, 0.08179259899451735, 0.08362640170565762, 0.08682069347256409, 0.09055861280224425, 0.09594401708746492, 0.10615983474813431, 0.12718650218321498, 0.14547584499694605, 0.1775296339970648, 0.21761747886899407, 0.2681631919786175, 0.3228934277898382, 0.3607858222347603, 0.3824008812669368, 0.41778487665238806, 0.42614836908288034, 0.4067188211844035, 0.36981970883642346, 0.32495966102370155, 0.27564345237598975, 0.24023489827590855, 0.18557073358824955, 0.17734163418567506, 0.15647203394114179, 0.1547689515024248, 0.14908666440904692, 0.12096466219089944, 0.08496335791374857, 0.058896237695302237, 0.03487362861453446, 0.014310823553859136, 0.00035422119520647083, -0.009464018982135614, -0.01497014985821159, -0.016102503863481894, -0.016128486506752228, -0.01262844771600931, -0.008348444153294585, -0.006218724140986882, -0.006206497934377751, -0.007804265362103857, -0.009322017681935807, -0.013803252801645738, -0.015504486465697218, -0.02189259931612137, -0.021157248105170057, -0.02798946829983376, -0.0309241646862623, -0.03160175204582791, -0.026266564772245458, -0.016082319392201973, -0.0031182647772640196, 0.011073841411535753, 0.0246900518024121, 0.030065337539095047, 0.02921986669808027, 0.02362546453778144, 0.024254079776130245, 0.024594298808233855, 0.032268554156044196, 0.04884784588310965, 0.06787843281284638, 0.07408365388273952, 0.07436488119193763, 0.05971008822522959, 0.035809216249993156, 0.017681399300585383, 0.003702328416675638, -0.0019359493018507425, -0.005771937724170277, -0.0070514001846786745, -0.002766586488712051, -0.0019681402981602016, 0.0015054098662834142, 0.0006236489905578836, -0.0013993147499905727, -0.0034374788515899755, -0.007285598439460713, -0.007292245732817214, -0.008857013450233328, -0.009985805393755275, -0.007381261434607078, -0.008525757579378589, -0.008049000423276453, -0.008971781398219124, -0.010220836818284985, -0.008870990806938348, -0.011750684438515813, -0.007938492521247422, -0.009469001730668102, -0.010040247385279243, -0.010639265493081355, -0.007935701848390075, -0.011304078217883904, -0.00866307512909997, -0.006727271293795951, -0.006789951184156821, -0.006875088316306333, -0.008621955333955537, -0.008613341355714529, -0.007853620418900156, -0.007925713527577101, -0.0074679353561445385, -0.007378664716635439, -0.0046546199454730545, -0.0033771276377520124, -0.0010682747729759603, -0.001916177771742903, -0.0057257116558578625, -0.000861457686836192, -0.0011897580800377776, -0.00295186792306311, 0.00014445749364042993, -0.00506859858948547, -0.0025678194054158995, -0.0046081167658465014, -0.007259310377779056, -0.007726437351778552, -0.009306123109483984, -0.010469793696689229, -0.007934067328503975, -0.007179345079376396, -0.008919654219777891, -0.008351431740296223, -0.008868034884097615, -0.007656041061207974, -0.009584325630861076, -0.00800493299988851, -0.009230745223239955, -0.008840661506266927, -0.007779116970624439, -0.008587913093379747, -0.008967379244054954, -0.00719531373376494, -0.006159815817108049, -0.006060334687087272, 0.0005567974530106719, 0.0017608685391636934, 0.00631680587834951, 0.0042874348294330775, 0.003052816745376735, 0.0012564239904276314, 0.0030980103409702486, 0.004638541227523798, 0.008961753988141818, 0.014852545678388172, 0.014885817653305586, 0.012930922876149479, 0.00815023446185029, 0.009077020673918182, 0.015821797125668058, 0.023871682677280143, 0.03834367800375134, 0.06384934999614533, 0.0710737730588279, 0.06581839479247502, 0.05573307190280928, 0.041505176847159216, 0.025347161331495248, 0.015550933616543047, 0.0048725265318594075, 0.0003556976379002772, 0.0002882449938067036, -0.002325730223338122, -0.0052551167780874024, -0.012066690016665719, -0.013805016587647042, -0.022515561960653945, -0.023253448928392925, -0.02699111580188824, -0.023912631350507925, -0.02163142303273291, -0.01495205672588698, -0.012953356544896367, -0.010725989790293409, -0.010224266756987965, -0.010159729330643647, -0.008458174109871866, -0.007834495608965071, -0.009154268234363487, -0.013377091699805756, -0.01857882195768028, -0.017796481378135817, -0.01913737086178057, -0.02061381441122614, -0.018613756313878047, -0.018084520049071892, -0.012550489311255221, -0.012381331398102144, -0.006801541315295452, -0.005505862532255658, -0.00548349114821099, -0.001899699858932749, 0.004815059267020783, 0.008119545705843764, 0.0489548797046539, 0.06494225765588468, 0.11931941509190644, 0.1642576458215232, 0.22924764427536531, 0.2917517263789839, 0.3109966528387116, 0.3904371095090296, 0.4155824639156504, 0.4226139215521137, 0.40537307840684345, 0.3624077426985172, 0.33830252565129604, 0.29882405120713007, 0.25377732317222695, 0.2207623755830837, 0.18713135602967126, 0.16034394923895018, 0.1438601557803618, 0.13276762548923676, 0.1257846239938236, 0.117999662265045, 0.11104300646705004, 0.10700340157202576, 0.1043221360690273, 0.10187000798392351, 0.09899428317870143, 0.09651684284044557, 0.08992795568878212, 0.08970344659581461, 0.08669578012992565, 0.08806648746358475, 0.08637006290232366, 0.08446898109150058, 0.08411153938917951, 0.08240912040494022, 0.08112727989271207, 0.08332110126431357, 0.08113144687496572, 0.07826109821268566}
{0.069407923313661, 0.06854090519725627, 0.07132531249149462, 0.07127067680021668, 0.07091632634563161, 0.06907699701876599, 0.07267282502748723, 0.07126777434482048, 0.07426030181453855, 0.07542077443448827, 0.07681382396445507, 0.07515507780701682, 0.07789797721097994, 0.07862670656852508, 0.08109531226529638, 0.08167473715118391, 0.08415214708460268, 0.08774112095049398, 0.0898983629553311, 0.09861751372715008, 0.10634427157666418, 0.11481029320089817, 0.13194488353671277, 0.1586746355974386, 0.1890463150326706, 0.22647296161724184, 0.2765318862366546, 0.3307328726439905, 0.3722599503181226, 0.4083467100417808, 0.44627972219283774, 0.4227239275990005, 0.4011285644172198, 0.3521223891908009, 0.3325938555081989, 0.28083949103095596, 0.2359650168185694, 0.19087108639286685, 0.17515508462546364, 0.16789684206156907, 0.1558780270932042, 0.1513141824029025, 0.12223633639121785, 0.09161637654487514, 0.06264369826484323, 0.03713970816140788, 0.010803988903470688, 0.001202857204573967, -0.012490523010845269, -0.015789485748738254, -0.015778760956620046, -0.007813771695017444, -0.0008809355525309375, 0.0035044503412513875, 0.007936978954874238, 0.005081343560972558, 0.00042766608211491485, -0.0076111915270069865, -0.010204740316689382, -0.015041795535610492, -0.01817816708531194, -0.024360310752775664, -0.03073400281088755, -0.033984262920984734, -0.03203050223025915, -0.025979662697103764, -0.024735363993865115, -0.010419034663938152, 0.01133574443148981, 0.02750347597542291, 0.04317439882088159, 0.056144637540803274, 0.05461382751576581, 0.05232280353493137, 0.05242385875764685, 0.05101348323437034, 0.052242193919456156, 0.05196925387213824, 0.05418057511856471, 0.052746607925206704, 0.033087719373776685, 0.018482978424898194, 0.005338114679766692, -0.0031854829889993892, -0.004026921985506082, -0.006669067693392107, -0.0052382021396686716, -0.00191371899089343, -0.00021921094920215878, 0.00013185946674103472, -0.00019407996848011186, 0.0003595034876688616, -0.0026585655875702584, -0.0043130152658126565, -0.0057008744123964415, -0.006018425704029818, -0.009786996010031506, -0.009440959982192992, -0.010377278964752023, -0.007724956467889291, -0.00813419068602152, -0.00783800870473418, -0.009889909567688312, -0.009237325803086576, -0.010008216476122453, -0.007171802631804447, -0.008388947639654119, -0.007939584553712025, -0.006198971195628195, -0.008768729017446809, -0.00869522499870453, -0.009498867770188674, -0.006694862883817584, -0.006778093038035211, -0.008295654761012728, -0.005065243384011802, -0.009687475911618566, -0.007424583488194658, -0.008348156361218497, -0.005013847572910494, -0.0046110429572041554, -0.0015777144468046263, 0.002689268757877558, 0.004063669469120324, 0.005226450934866823, 0.007030740558197208, 0.004777185176781573, 0.005822242058990094, 0.00512115061824236, -0.0014066296861309391, -0.0045179450805316055, -0.006035389576178361, -0.007659804218183566, -0.00815654792380379, -0.009527596411645457, -0.007324774953324566, -0.0075552830107038435, -0.007827955698525303, -0.005571528252772429, -0.007961655331349779, -0.009359242963852463, -0.008216400767102387, -0.010480722952381217, -0.010426343704312158, -0.009895559093110682, -0.007272470317221351, -0.009584983266709195, -0.010189161727550711, -0.007733547840222646, -0.007545440162214507, -0.006793852865711742, -0.0022564733415729337, 0.004884303093886334, 0.010024609064053279, 0.013854502365572587, 0.010329432313040829, 0.010770373779878988, 0.006756217179704357, 0.009316589856288941, 0.009114549066546762, 0.011196014830084472, 0.015161640939064927, 0.015059048103571011, 0.013836625481132224, 0.0083199484759552, 0.0086029594761906, 0.008462833077915814, 0.01801756913960289, 0.027099870465076926, 0.03626531448504834, 0.04517072858696433, 0.045217103123503355, 0.05157088181998634, 0.04687947406014595, 0.04168522844927299, 0.032187983726796945, 0.01911543134430595, 0.011347802841695169, 0.0012523779215795477, -0.007234476268020405, -0.01616039412129281, -0.0209642945128968, -0.020956624151312282, -0.025352587582897813, -0.02743016714448481, -0.025115001146009105, -0.02040147171984868, -0.016431910984271075, -0.012045076708123898, -0.010200132356930219, -0.00987859507413053, -0.009279646663421858, -0.009311264107496773, -0.008952815058789212, -0.011215456943453588, -0.011810388972062578, -0.014622273228461017, -0.018171556632315317, -0.02052836783995041, -0.02048036200341537, -0.021044738531690192, -0.021667828793595204, -0.020196147679533843, -0.014756850156847861, -0.010511143491709717, -0.012230349659307655, -0.01007833952554915, -0.009455791513596379, -0.005668889511450304, -0.0008024775716561335, 0.010087102876876461, 0.025373337588714025, 0.06882668719850023, 0.10425224495007832, 0.15066715613089782, 0.20594484204179583, 0.2642117474419371, 0.33783229093843703, 0.34892427331619075, 0.398305541053711, 0.4088717347149905, 0.422428404925107, 0.37413406750325495, 0.33005082168315525, 0.2973453831959486, 0.24344434214143593, 0.20729280265201086, 0.1788971944558782, 0.15700626711050578, 0.1379424699157851, 0.12881011211185112, 0.11895956261490277, 0.11278401699676474, 0.11116286334580328, 0.10396329519587708, 0.10160618717240999, 0.09598567216674866, 0.09758213827758237, 0.09335133183228642, 0.09013463768699409, 0.08815705026372667, 0.08472981610318611, 0.08584919846453594, 0.08642887356066845, 0.08346278179589489, 0.08084279408038647, 0.08375410166760587, 0.07940127100906702, 0.07941871020627411, 0.07683129824451515, 0.07874260841145247}
{0.06945585319890919, 0.06996323080694389, 0.07161786061704653, 0.07263176672854302, 0.07210261041753013, 0.07266187453787265, 0.07483448071801707, 0.0711328863915737, 0.0759048651329347, 0.07410981774058445, 0.07862186008966027, 0.07741577924158762, 0.07913380077177805, 0.07809344450336977, 0.08071062210355437, 0.08085328926821232, 0.08135096344396292, 0.08729778599185867, 0.08775472701258322, 0.09772965741893694, 0.1010879904340326, 0.11185991708573703, 0.1328738558384577, 0.15396457038327477, 0.18322081777955623, 0.2198325246097823, 0.26955945196654285, 0.3155636626806061, 0.3721450288195481, 0.40989875821908933, 0.42322515653664317, 0.4495466684189806, 0.42122369984621855, 0.379643209642728, 0.33239376997283937, 0.2769999524302411, 0.23228725919726914, 0.214766236891799, 0.18236016729523233, 0.17822553268806135, 0.16042021524207553, 0.15180317086336023, 0.1313952916347827, 0.10147422605293285, 0.06659298086331926, 0.0409018575365001, 0.0036546731178768747, -0.010782014430470714, -0.01648809574283326, -0.01963837729988818, -0.012885576581928817, -0.005452953924713549, 0.008063803566484288, 0.020271826218676854, 0.026749062424868245, 0.02099262837633248, 0.014191183545684268, 0.0029991874632094486, -0.007023325409402653, -0.012605598214716367, -0.021734630734436954, -0.02099207341488269, -0.026293680606374686, -0.026242742680729608, -0.03068098481851224, -0.02807394081917712, -0.021343296483224184, -0.010306163571509964, 0.006403788368398095, 0.025123510111914556, 0.04195467891425584, 0.04925549835008894, 0.04815756806211423, 0.04710566962388238, 0.041260424714595345, 0.0428985454496433, 0.04953810132166803, 0.04769366108562165, 0.04570117235758343, 0.04883495825622331, 0.029530866441588775, 0.015487483497301984, 0.002011240839421228, -0.005244874505132424, -0.009483750365518117, -0.009620850707865275, -0.013182953843934564, -0.009300712071170147, -0.00011961096449735462, 0.00020720188424401152, 0.004194082068386054, 0.003927146644536964, 8.87551250485473*^-6, -0.0022550272359100946, -0.005958481884298879, -0.0057717586657270335, -0.00941172766272903, -0.009002571391399554, -0.009643660956659094, -0.009297382056732587, -0.009612800541127835, -0.008908151340485613, -0.009712922320646637, -0.00980037268893242, -0.010512367486375317, -0.01145776009275946, -0.01116055824933291, -0.00982371833527942, -0.010245335337714049, -0.011823704893556955, -0.01008373668102119, -0.014587382554102175, -0.010444566271658639, -0.00863865938296705, -0.007830621250750623, -0.01144517505994033, -0.008013120614998587, -0.010283511616367116, -0.008958966489443292, -0.0068479789715115025, -0.005874664036804329, -0.004021688615852406, 0.0007806168525571379, 0.005240621726158585, 0.006725323259814293, 0.006560577081228002, 0.007941277544127889, 0.006094080230373234, 0.0014863930325845166, -0.002222258912200541, -0.006854946557887667, -0.009258592396992322, -0.008288499972698225, -0.008576103041506657, -0.008968930697807395, -0.008714596685636136, -0.010358376243262074, -0.010326589847240915, -0.009201434797707152, -0.012336279892856737, -0.00996700463298252, -0.009521513539457866, -0.00960078669576912, -0.010653032229150277, -0.009190586188833038, -0.009941142026021577, -0.00855848960030357, -0.010289300070870092, -0.007785388849884119, -0.007467675365011019, -0.005493914759231904, -0.004326369613005676, 0.0017727046155389063, 0.007719872157748812, 0.009514210538821054, 0.014740838174327798, 0.008342993690183239, 0.005873293000396639, 0.004937001280868929, 0.009695129258608146, 0.012605759603668833, 0.013872344669488312, 0.015052888650037689, 0.01366447483628419, 0.009853675699757883, 0.0042670577614407285, 0.005657604734943875, 0.008629684423104042, 0.018800546236295075, 0.029538735006653757, 0.03440548811083471, 0.046763744595278725, 0.05024737031760831, 0.05215558766670919, 0.050272747364865374, 0.04342253955428148, 0.0284525467172866, 0.016042841695412147, 0.0044720836338799225, -0.003660964835456098, -0.015648434477355117, -0.021601273677267437, -0.021847458253685528, -0.028180568795192013, -0.02820214444214033, -0.028108077472215127, -0.023929028474503934, -0.020765379135533744, -0.016685055869677758, -0.012966125434052298, -0.010493351840300758, -0.010425779625802467, -0.01175599202133593, -0.006357414150314749, -0.007541253269869013, -0.008096353865863447, -0.007878763641744628, -0.013057986264490264, -0.014967843073055084, -0.017007050007160865, -0.019825385306567862, -0.021762950543545975, -0.018714342101369574, -0.021821857116159207, -0.01757556571330705, -0.018936843555329628, -0.015518321462764122, -0.015843084177480652, -0.012920076070102354, -0.006685873202276427, 0.0037708545706159856, 0.019748488028482176, 0.049748861914844726, 0.08284700774873995, 0.1289989770160871, 0.1850335551274671, 0.2397201352537741, 0.30985224705189457, 0.3564792636116769, 0.390288995135798, 0.3901750928824406, 0.3952799648239626, 0.3813880706425347, 0.3532808933713636, 0.3132717724085145, 0.2669610010044192, 0.21929128730519631, 0.18818964440308572, 0.16307224868495263, 0.1437150275890162, 0.13052271745145033, 0.12084688111046882, 0.11662079545375723, 0.1088006594313763, 0.10773734230674618, 0.10390150571869278, 0.09944521155432079, 0.09630410986083121, 0.09281874807816776, 0.0910441318374767, 0.0900376179463821, 0.08805853966435254, 0.08593133801474259, 0.08640401520196478, 0.08343862782911593, 0.08687910822820885, 0.08364768009210694, 0.08475741739563863, 0.08355997130761783, 0.07867129049629791, 0.08014006705216165}
{0.06918906622568083, 0.06839044614022434, 0.07070329480615478, 0.06838867388152156, 0.07260521432727751, 0.07251275891459286, 0.07322685176084563, 0.0754116990743744, 0.07405831246466854, 0.07591038048735468, 0.07561787850213578, 0.07534641080558302, 0.08046615348658864, 0.0798578726674267, 0.07845816559891455, 0.08286476216230565, 0.08504233154335514, 0.08544097920953593, 0.0877380137776189, 0.09884563100940542, 0.10538494423362416, 0.11243915206293356, 0.13112563009575784, 0.14310117832427505, 0.17485745421575966, 0.21860277645378481, 0.26025175393127636, 0.3018264908279261, 0.36656363460132646, 0.4184951663329375, 0.4380295306511802, 0.44550471098985744, 0.4239953924996197, 0.3945733008410164, 0.3452832807938516, 0.271346855895111, 0.2368004236989502, 0.2112993928916249, 0.18554292823014404, 0.16358796208864096, 0.15516112965707926, 0.14380361234569483, 0.13080835857626577, 0.09084737379429202, 0.06124186628972928, 0.029442530900191687, 0.006078735347438005, -0.0048205568552622344, -0.013706341437923285, -0.023605418792913592, -0.022150203825901098, -0.011574775025167463, -0.0029322906508713214, 0.011360149868763247, 0.01863534069707451, 0.02278853820168223, 0.017653316952269325, 0.0045704619287948115, -0.004726476557005455, -0.01063505031528977, -0.01705553105894421, -0.019060377954487555, -0.02331147868398027, -0.02631362350585351, -0.028487653846836276, -0.029695746204763878, -0.02123517443802469, -0.007526411581796309, 0.010199735187963632, 0.022926981295837503, 0.028840856797499415, 0.030316444357145204, 0.026905930001710453, 0.021911991855023277, 0.014453957054962083, 0.01662780171199463, 0.028117731704517434, 0.04476519750604899, 0.056272447904891665, 0.06009810726324837, 0.056583550768341005, 0.03887550260553225, 0.019997781044844176, 0.004703596943329405, -0.003863817853449651, -0.00783677081606321, -0.006672865942291807, -0.006975414467616154, -0.0030367795946143732, -0.0014420653186357198, 0.002676425733773641, 0.0017200010875742149, -0.00046095112490178534, -0.004446108072111532, -0.003122371607129298, -0.006353564327415159, -0.009141403099710198, -0.007408055606823329, -0.00756775235291997, -0.010229502489044265, -0.009209977906768817, -0.010685032555355268, -0.01010791979771717, -0.008922202785103226, -0.01099737565490947, -0.00973542190640262, -0.008925775441355699, -0.010772808991688282, -0.00595224020348712, -0.007376279440451893, -0.007615739153052565, -0.0068028596157818436, -0.007356034748773195, -0.010073109274712614, -0.010200299897852228, -0.00868512809673623, -0.006191464898259997, -0.007640480174323082, -0.010189528405379811, -0.010164932885494728, -0.007739637467319281, -0.003999998318028098, -0.001333065762897356, -0.0018144011238929937, -0.00033968487594056643, -0.00370063828578983, -0.003227334681937449, -0.0025179323593988463, -0.0030709514050684082, -0.00575959484362335, -0.005116373706377591, -0.0072435775830359045, -0.002922470608681943, -0.00936684073165492, -0.006122579185533897, -0.00793181989789049, -0.007049956951360998, -0.008100512395296168, -0.009988516877705559, -0.010958339014633885, -0.009786778971088952, -0.00955586785323908, -0.009457811782088396, -0.007560409097836188, -0.010561598838724425, -0.01234530476972939, -0.008706403740047495, -0.00950833531397949, -0.010007708388779922, -0.006701436056152521, -0.0016560258271229701, -0.005442680283820193, 0.004256472103442677, 0.007290220911313039, 0.011467842359662386, 0.011133529825227369, 0.0063863670802659245, 0.007343138843590539, 0.004476319522884027, 0.010010018426363492, 0.010035937456906537, 0.009102135652659223, 0.00933232172791776, 0.003841804962378209, -0.0000789356764593044, -0.0011744562730845276, 0.002498984618991034, 0.007007516810521051, 0.01672447086118916, 0.03453581282790842, 0.05119715321309644, 0.05819623840400483, 0.06173023718187461, 0.05510108557169706, 0.046892554984671, 0.03574515289842571, 0.026507305384851958, 0.014095645354930495, 0.007697749939400207, 0.001515873153988977, -0.007308647500052693, -0.011551169094886215, -0.013905522359195389, -0.022001093496838434, -0.027654207062929682, -0.026349291824010208, -0.02342869448609198, -0.020419375772507978, -0.021485376779713565, -0.015737995180676825, -0.01513975328122059, -0.010665415409597125, -0.009681028540548607, -0.0037982730267604506, 0.002766854103243413, 0.006272711043880488, 0.0015044250392201176, -0.004271845064057226, -0.00786210596428289, -0.015713643485305344, -0.021251304394797842, -0.023749884475861027, -0.02582401218516555, -0.02018929633250848, -0.020285903556657464, -0.025020427607279523, -0.018200195532916498, -0.015348255676895189, -0.011000882513992838, -0.006152046663428232, 0.002846262436134686, 0.01853903407659383, 0.0403938734432939, 0.06957600505122268, 0.1179892406312233, 0.1882053268053791, 0.22255202015505496, 0.28300968343053545, 0.33448981181677545, 0.383214818496594, 0.4062438151529887, 0.4218631308633125, 0.3809303203104034, 0.35764876113632876, 0.31728384610784893, 0.267394257697259, 0.23155801812905968, 0.19397767958313514, 0.16449246054762887, 0.14487310611457685, 0.13184789659961768, 0.12457860596754473, 0.11636216843305275, 0.1113640396507212, 0.10750780764850365, 0.10228658339609342, 0.09910183581871242, 0.0966915517606747, 0.09762157872350388, 0.09295570132138477, 0.09002214822178975, 0.09048962575909528, 0.08671336780333688, 0.08481607548962207, 0.08434260248584463, 0.08494864515732, 0.07962395342290884, 0.08437119073495197, 0.08283484519557989, 0.08095370769045578, 0.07588577174408585}
{0.07065620929252811, 0.07021042711617773, 0.07326227079228827, 0.07601106741582922, 0.07212556874390647, 0.07522102832152362, 0.07675245370058656, 0.08056589403430953, 0.08109039255327934, 0.08035241005426107, 0.07929985800224683, 0.08282683862274243, 0.07999424149277962, 0.08507473807950076, 0.0855573129469905, 0.08814451249130081, 0.08792981707256499, 0.0919276647836948, 0.09564547534733561, 0.10067982417565852, 0.10768659642972624, 0.11343175059403743, 0.1320951826593274, 0.15262905705643792, 0.18017499481341, 0.2158084171826051, 0.2645706500295647, 0.3212654521948797, 0.3703882943787234, 0.42920115457080743, 0.474975534189982, 0.45662921271526535, 0.4516746082642644, 0.38558960849039414, 0.3375707645564764, 0.29372568128144505, 0.23440884425086994, 0.20995935092557505, 0.19703928666723136, 0.18606738040458992, 0.192927982036237, 0.1526132352698636, 0.12962839289013883, 0.10104687595080046, 0.06578276459698905, 0.03309714303181446, 0.005515510276787965, -0.004807339283200044, -0.01226826307731142, -0.019938906975209253, -0.01865081508265294, -0.016161039690404503, -0.010607112660502791, -0.005134666805608017, -0.001357876680534803, -0.00018504977743958803, -0.0035960016654855397, -0.006977212966200533, -0.013310842048068657, -0.01869166644419487, -0.024272631067771715, -0.024745421517761136, -0.02997823445376601, -0.0350032101126028, -0.027566350377571165, -0.028767987507579727, -0.013948736048129991, 0.002584807018740431, 0.022669019006360105, 0.0362209224493748, 0.044646658129313246, 0.04784992352587728, 0.038578232649673264, 0.028698585832886977, 0.024295836805118334, 0.023237278765985935, 0.029631820963793368, 0.041711001039645604, 0.051928214281618826, 0.0606699083632769, 0.05641638780892907, 0.0366421970235761, 0.01823169846121031, 0.005201027753166438, -0.0012931856171866825, -0.0045348977443830565, -0.006084273793347524, -0.0024822251961209747, -0.002874085174775616, 0.00365801609728921, 0.0027116232538234044, 0.00031068808410725755, -0.0017228801616586088, -0.004992855147058935, -0.008034447324422048, -0.006194334159905029, -0.008315007776013258, -0.011312022776315366, -0.010231695786944772, -0.008267809657593217, -0.011850889089332186, -0.009788518871877983, -0.008364090421164025, -0.00783689007812375, -0.008987919612955253, -0.0073219872628357595, -0.009114038493659191, -0.00905320255270196, -0.007956845284446788, -0.007001831877874173, -0.006399048766910966, -0.007709430953666307, -0.007976039442164568, -0.008430209136682425, -0.005904576555784307, -0.00849022704726534, -0.008610534866760357, -0.008720907759484812, -0.005792201573984582, -0.008554556235053534, -0.0073596747779097905, -0.0037764383060272964, -0.005382223838001587, -0.00017590626523518536, -0.006592782586345565, -0.0008965884307707876, -0.0028449175150441494, -0.001302282899017006, -0.0004202655380688477, -0.0028373745457111483, -0.006762433653927754, -0.005696117266963904, -0.006816666650594808, -0.008400099786288764, -0.006393461264878198, -0.007535002188267435, -0.005957721341929379, -0.009265067032059496, -0.008173092066019565, -0.00780847864716456, -0.0073463711470988825, -0.008089311654028618, -0.007637094498563932, -0.007937250079003243, -0.007813870072128942, -0.008743069719747538, -0.007019353496673941, -0.007911021857028579, -0.007313676713435156, -0.006856839861173939, -0.0056922883088677545, -0.0036269741956086446, 0.004176254851742197, 0.009537393418386624, 0.014977324920062662, 0.019339897521367635, 0.013678358772350734, 0.009155466102063563, 0.01017676678612961, 0.011563132046019992, 0.013185250883094418, 0.016015838449322674, 0.014201307187380455, 0.006848007823490836, 0.0020889897982810214, -0.0030088597735484436, -0.0039057142321652404, 0.005943774535976577, 0.009317670041567389, 0.039987208240100054, 0.05808859176702001, 0.07297097009682066, 0.06765099467349996, 0.055341177687480564, 0.03744904237151678, 0.024404380346318377, 0.012037507032403928, 0.0054452119757895535, 0.0032871430647182457, 0.0005789889971823002, 0.00008178118882859464, -0.006156854547898373, -0.012714445656107654, -0.018605994746692597, -0.02648425862817981, -0.02550176472380606, -0.026699240029634926, -0.022494970157537764, -0.018374883298731395, -0.015821672283251743, -0.014159542824662577, -0.013189073611342592, -0.010194482583144714, -0.007777670417360686, -0.0028723440308626395, 0.0012558237543198233, 0.0020418317580720964, -0.0031421144924595862, -0.00831782434867354, -0.0133814371315494, -0.01765054573653276, -0.022896670143608785, -0.022468543703620742, -0.021708325140645378, -0.019980345028382373, -0.01649205683082114, -0.016616424219297606, -0.014464487528443861, -0.008915444721006324, -0.008138470103151501, 0.0014336514837804543, 0.01113071035248872, 0.036934900665341004, 0.06085463281938649, 0.12100224114230583, 0.16139790750093838, 0.23138680829129502, 0.29879523782059814, 0.3444423292410424, 0.39417744910859487, 0.43016303805716993, 0.4214967919260543, 0.39368730580908934, 0.3646468794815919, 0.3204610150912308, 0.27216349987969135, 0.22931379161506185, 0.19585892341850325, 0.16848722551332576, 0.14839517870474367, 0.13329925321618338, 0.12446943903854914, 0.11611048959102407, 0.11238829904890163, 0.10589062504190164, 0.10290361254889874, 0.09680481637543677, 0.09559994912487677, 0.09479722432090684, 0.08991894897604541, 0.08695480779616388, 0.08641918846009994, 0.08545890819656003, 0.08678209191121443, 0.08474527885511215, 0.08070268014101065, 0.0797469715510862, 0.08122506501285251, 0.07938616530924288, 0.07575405003703527, 0.0788243010575692}
{0.06958652501363316, 0.06857936579766398, 0.0694851481284126, 0.07172305704318052, 0.0683220206506731, 0.0706116844740218, 0.06721585207622857, 0.0705609291707719, 0.07027771739311756, 0.07136577094652244, 0.0710454435740115, 0.07298547772455391, 0.07587623997371813, 0.07413380807554665, 0.07547533049349882, 0.07854936658379859, 0.08216867929336949, 0.08496193009810196, 0.08680546715244469, 0.08912220975090807, 0.09574337906642844, 0.10997278129504288, 0.11861015154268957, 0.14114642355785093, 0.17155636888524595, 0.21304198795912277, 0.25426870847598404, 0.30138159583328933, 0.3605286322154863, 0.4100929968231109, 0.4055967104978103, 0.4364051104787662, 0.38453092869257327, 0.39154942578015095, 0.3308357414396589, 0.2548262398854671, 0.21300281828474443, 0.20100207934347591, 0.18976484133663712, 0.18675592671335184, 0.1848212445028587, 0.19082096114701225, 0.1476728740671393, 0.10129066085585182, 0.06012818495308562, 0.029200649370644663, 0.014677477847602583, -0.0002964279087337811, -0.00579942336446774, -0.013138980683623777, -0.014169252417711203, -0.011381953358718347, -0.008262098409732674, -0.006726535201569338, -0.005414005056971994, -0.007756130301189818, -0.011700140681135658, -0.014102709877294218, -0.017816764520586857, -0.024988762550501073, -0.030386075891522524, -0.03213457688218671, -0.036023498529932925, -0.03829298471478032, -0.0348368086833055, -0.021347218775358067, -0.007398081773961141, 0.020766428339160578, 0.044484217701012796, 0.06407815968176722, 0.06866652584316732, 0.07209514060646675, 0.06191407165757509, 0.04991602508194229, 0.0399985564255491, 0.0360611471066003, 0.03749710264911458, 0.04206987444158593, 0.04011650993657101, 0.03899795169819491, 0.03240178339586445, 0.01498616104004212, 0.0024245243878663475, -0.0031346356413558584, -0.008059085198197286, -0.008381539915991366, -0.009220018345718312, -0.007482337850828785, -0.004227066848578419, -0.0035141261863519853, -0.003564792131914541, -0.0003785565887969291, -0.00414640253957856, -0.006322237939472056, -0.010020006161156243, -0.008841870017874157, -0.012839349467341747, -0.009549160546086314, -0.008756521845905807, -0.009650694155657159, -0.011002743597502066, -0.010631894971358502, -0.010914689889817074, -0.007147709745616649, -0.008249157849949082, -0.00911404223588029, -0.01135699957859728, -0.010553658571651709, -0.008824295143474215, -0.009127244601592073, -0.008673632143023195, -0.008825338057276515, -0.009719782641310707, -0.007766778686808017, -0.008672293716564559, -0.008486895133061475, -0.007265393101098487, -0.010892615128963057, -0.010239008793789216, -0.007836183143565366, -0.006748239860764733, -0.0027472468091459088, -0.00025616521763667386, 0.0042793477008689716, 0.006526561391031558, 0.006781378114260652, 0.00811548559314925, 0.005977917298766894, 0.00608690287933966, 0.0018868310341230063, -0.00478321348853508, -0.007352529245201751, -0.006786959543542378, -0.005796600904434353, -0.009677676946354652, -0.008347015791856854, -0.007826080907871888, -0.007014939984689118, -0.007205843886955209, -0.008941211453787946, -0.01023087446060997, -0.008588292801144015, -0.009979802559630577, -0.008077755701140776, -0.006954102468465186, -0.009884541258301387, -0.008901563431984805, -0.007796635317531453, -0.006982120598483488, -0.008399789960565208, -0.004222839730617462, 0.0014478470172354977, 0.010990475616514058, 0.02023942789037976, 0.022994896448124205, 0.02293508604012029, 0.016635590963718416, 0.016374130803148687, 0.0195199016518642, 0.021158771461482633, 0.023826822376486624, 0.02256929719375937, 0.013149683016129178, 0.008842283127677939, -0.0038192516452002223, -0.0013492631011015437, 0.002525413328259292, 0.01400582576261297, 0.0309949228248391, 0.05203011320557839, 0.06431425206802602, 0.05910736882250632, 0.042128113657434775, 0.02943895754152107, 0.018048819200602834, 0.006126550262492529, -0.0010601220542899928, -0.004773651838083936, -0.0033155754999875404, -0.006968559169174549, -0.012280051707589919, -0.015535593848214298, -0.023200965598094512, -0.024640391887286308, -0.02580392904434184, -0.025474479301123416, -0.019828888796915276, -0.016560094757767742, -0.01633502445317009, -0.012637009364342044, -0.016202981441679476, -0.01352657327381648, -0.011575543833613134, -0.009995562852219829, -0.011227006742788195, -0.009896059094099527, -0.0086031879812597, -0.01425870776684964, -0.01928718443755871, -0.020105682524318852, -0.02283974633907306, -0.018336307813765856, -0.02154350277505086, -0.019945747160441805, -0.016663038898947255, -0.01655198860457416, -0.01898071039831338, -0.012740321426126964, -0.006035084968293997, -0.00273072894953946, 0.005188088544667492, 0.015136664842018508, 0.04119734572482982, 0.08295221243534992, 0.1422422717397703, 0.20244929189499117, 0.24072529579118185, 0.29809496944845204, 0.3455900353725802, 0.39561389181145223, 0.40283320339861023, 0.40952918568309227, 0.3649945790686663, 0.34772843270617315, 0.3051528646325218, 0.25436220574402646, 0.2162038384154409, 0.17984308291050732, 0.15917192328191182, 0.13979148061998703, 0.1291367203608025, 0.12080406347673073, 0.11077723522769693, 0.1080581804316391, 0.10251013206827783, 0.0967758659177427, 0.09606149132062597, 0.08986294801294409, 0.08977635658494462, 0.0893336875318073, 0.08810772125948421, 0.0849267072691821, 0.08204092739718294, 0.0821014176099221, 0.08424460526971447, 0.08053094501942248, 0.07996426962145858, 0.07855943750728483, 0.07917870362886761, 0.07821543277444701, 0.07623610385331679}
{0.06762602431675824, 0.0697972899915158, 0.06973097340409187, 0.06923314857884341, 0.07065907052513065, 0.06891151820808708, 0.07115162344399814, 0.07020184905579563, 0.07001928606723368, 0.06823587062083762, 0.07411548720580693, 0.07321702089695573, 0.07166752847830253, 0.07441607386443441, 0.07740304421877821, 0.07721416350864797, 0.07934227812499697, 0.08196882072739003, 0.08435948392388601, 0.09532444147438951, 0.10082188417163634, 0.11028263302728797, 0.12939653367989518, 0.14728643131827546, 0.17925482921660468, 0.21443335699549348, 0.2659422849974186, 0.31223396224517735, 0.3501937347750297, 0.4074398734518202, 0.422509592248665, 0.4288610193147999, 0.3965580462013534, 0.3564100405902758, 0.3050118289623617, 0.2346995571765806, 0.20973011064092079, 0.17958127598663332, 0.16581289502052537, 0.1778305282202207, 0.1832490912453314, 0.16975487419826243, 0.11973486787119149, 0.07246009362771291, 0.04838221743561529, 0.025630081567460054, 0.0029215272232346384, -0.004744026253086328, -0.011767521472729178, -0.01472354908342549, -0.013280413582369295, -0.0061090570929971996, 0.0023058947164388555, 0.009237194833406022, 0.007982933445722448, 0.0018911506877719968, -0.004112944633578236, -0.01048840657732372, -0.02056723358119477, -0.02123677616860528, -0.02882903161856814, -0.03151268486187439, -0.03426521328626031, -0.03477110225669614, -0.03228120312398603, -0.020861372194729683, -0.004495893631865089, 0.016921422606098926, 0.03871788671723798, 0.05103428238156309, 0.057242458316523435, 0.05139156816243596, 0.04014394687803069, 0.027830430571304257, 0.026186626576064277, 0.027599749367296474, 0.03866995798477257, 0.05027294657943601, 0.047799898136917256, 0.04648189960517338, 0.03320533088792334, 0.017006622087027225, 0.003492566853428955, -0.002918064786249193, -0.006499084066907039, -0.008346837790125794, -0.005877601164232929, -0.004422825940931213, -0.0022386323115158955, -0.0041028390478454425, -0.0032361230514004915, -0.0033312325004103546, -0.005137678151755792, -0.005617091792900867, -0.0071184529434076185, -0.00836522981658181, -0.009422885924241217, -0.009506262732879831, -0.009891001712336464, -0.009138537104024624, -0.01029376078458525, -0.011165602112475873, -0.00989117028601965, -0.00831455064332745, -0.006992891864382719, -0.009148679310141374, -0.011327862679494, -0.009672244317507654, -0.008943461014795786, -0.010319901041996846, -0.01177656254021724, -0.009637272537924263, -0.009000817348672311, -0.010257290727035937, -0.010383935490638272, -0.006851299936670445, -0.009850545560048668, -0.010196383872723057, -0.009988107987716405, -0.005730382904126533, -0.004982924555172085, -0.004095476081829842, 0.0026061164568133705, 0.006873403378729565, 0.007483275536855762, 0.008616852175775243, 0.010830434115307971, 0.011128594880166803, 0.0063102820731734365, 0.000902311196441611, -0.0025077281504866274, -0.006758374215602395, -0.005865558625580974, -0.008503920771605278, -0.006547280104593319, -0.008529798087728234, -0.008552790408637078, -0.009770445656948809, -0.008695247696628213, -0.009246782476396358, -0.011089428534486925, -0.01224413749675515, -0.009198199261039559, -0.011596008463874938, -0.01127566432707082, -0.011899857978273502, -0.010696914380476529, -0.00809149978490902, -0.009039327921606386, -0.006528866036435009, -0.0019434884750138236, 0.0011433091927233535, 0.010435405590861459, 0.018962052174058067, 0.017913778019136562, 0.017552605713513365, 0.014906609603812588, 0.01520882374048799, 0.019564254701214562, 0.025679823033593584, 0.026804732791215435, 0.021726609967011624, 0.017356029561930428, 0.00948843619938378, 0.002851488810265448, 0.003342871418659655, 0.005333606136783904, 0.016909129388508564, 0.030732564848867737, 0.04819852054985252, 0.054852197578729014, 0.05218373101553235, 0.04061613256125532, 0.031137095867003695, 0.02011560606286634, 0.00853075920454283, 0.005446953935053662, 0.001656991727827276, 0.001621953969265815, -0.0015418507083095172, -0.006991212798858084, -0.009844928536811697, -0.01708921269593268, -0.021749363217373165, -0.022831874036671394, -0.020526217625161824, -0.018970427539404127, -0.014648186546428629, -0.015764961654722055, -0.015083621789030997, -0.016209421681995635, -0.014362127411941032, -0.013797737981008936, -0.00746434305035059, -0.007201047284343651, -0.0024800474069150906, -3.435646801235384*^-6, -0.00283050650925232, -0.00988454729050673, -0.0132225816869164, -0.017476514966921132, -0.0203686886706853, -0.01862840175388641, -0.017947246922885313, -0.01572384898737152, -0.013880087591485632, -0.014705339915973958, -0.011979508470022729, -0.009639445938699065, -0.001494856947949669, 0.008314903500618205, 0.025024479439391144, 0.053413748011065666, 0.09511623468460115, 0.1556414732349799, 0.23135606096809966, 0.28823307433828704, 0.3271395267027636, 0.3815364218542854, 0.4074747796262896, 0.41793953925289334, 0.38753461827977503, 0.3727169266686158, 0.3445716227420892, 0.29709870897145196, 0.25495388090893734, 0.21296002649326468, 0.18417174504837974, 0.15683123163087564, 0.13983868208271905, 0.128863886091591, 0.12020762083939908, 0.11618069527079888, 0.10905632262115929, 0.10401560065456668, 0.10249611093830521, 0.09936855979281643, 0.09605497871156515, 0.09500613128041147, 0.09335003764217534, 0.0912802835094092, 0.08838017164055748, 0.08941440434550937, 0.0875012994107172, 0.08358282143940166, 0.08161038257949543, 0.08422034651736884, 0.0804610334971228, 0.0801022820415778, 0.07884935928372014, 0.07821040304543539}
{0.07153195684293198, 0.07341854856894603, 0.07500629935629231, 0.07584238933483826, 0.07461718204194404, 0.07775983032823938, 0.07816374348437363, 0.07686639942384704, 0.07853187945622139, 0.08159132730359472, 0.07793525633629156, 0.08613038773488883, 0.08398104013738902, 0.08351554154233311, 0.08827459220339555, 0.08690548201436375, 0.0924893874177325, 0.09604125255016108, 0.10006218287165881, 0.10531346458041713, 0.11463541325366375, 0.12796628049852338, 0.1383402377941517, 0.16030447850182966, 0.1896391461448958, 0.2346772193333597, 0.28649521815806644, 0.33782218257007535, 0.3902329713597493, 0.4340254009594827, 0.48016642446012153, 0.48693238662314237, 0.45227596499684775, 0.4091974613480711, 0.33926804618215956, 0.2513761711669301, 0.19162643347469066, 0.14363768723584253, 0.15013123576626675, 0.16628698137745831, 0.15076886611639811, 0.15394274123025803, 0.1214789459731159, 0.08126461981780142, 0.0537729548209416, 0.025400489239373908, -0.003502919625464375, -0.006216437330625477, -0.015510167185436123, -0.017834917138760308, -0.01343760713728459, -0.007490095756766665, 0.008543782542413437, 0.020818855693579264, 0.025926479574955415, 0.016706260622885716, 0.011240032663806979, -0.00046617913879937016, -0.008796713676489827, -0.018215999735294953, -0.021845508291421418, -0.021788501904250128, -0.02213227841459727, -0.027162957234994053, -0.025170015211702444, -0.02010031838525148, -0.01193534469591015, 0.0013195523453004288, 0.018384856387741733, 0.026760385953826057, 0.028303595709345777, 0.02909463025241484, 0.019334833147106385, 0.011687816178540953, 0.007580613143839286, 0.013863652659786091, 0.02501316644628412, 0.04075156964650046, 0.0537101292158867, 0.06476910448105039, 0.04748192264905944, 0.03237221808229687, 0.016805730426229074, 0.0031795063730682468, -0.0032884782694678613, -0.008260246455663083, -0.005993953936281891, -0.0024433904789917457, -0.003977553625391296, -0.0026412994401799283, -0.0037847285810042146, -0.004574093554270507, -0.005988425677435112, -0.006287929575132653, -0.0056243529358446665, -0.008722045181773155, -0.009635056037300999, -0.008978364670700617, -0.010415853661302453, -0.010315107443017075, -0.009003882627197972, -0.010838676673584458, -0.010372901832604598, -0.008663951149227484, -0.00853802009291291, -0.009391789715377886, -0.010515175974105874, -0.009883755993502863, -0.007772487484133336, -0.00946034668202897, -0.008796443780654924, -0.010039281227431203, -0.010819726640516876, -0.010594599299289919, -0.009195363609363464, -0.010272781711799475, -0.012275637459607153, -0.013111580567117847, -0.009841651367708456, -0.006867049983338684, -0.007027845062950979, -0.004889725250004138, 0.0013792017423225828, 0.003256829893335454, 0.008339815280974109, 0.010317475621590647, 0.009409796183361047, 0.0045850560327897055, 0.004640152663072235, -0.002720684294211903, -0.009110502965655217, -0.007334160880477958, -0.008680548706939272, -0.007400015105301776, -0.006875354625057145, -0.005649987851161463, -0.008912500249520235, -0.011163419755374994, -0.01067012630709121, -0.010244840258712272, -0.008879954301156439, -0.010684456776093499, -0.008853222739089889, -0.01024034762892995, -0.009571231872455328, -0.00936048916848824, -0.009350513358374167, -0.00900958705421568, -0.010266892791940933, -0.008717904354851855, -0.005115296284178606, -0.0011028728916489768, 0.0015754370748354077, 0.00745851965566101, 0.00678131587439222, 0.0039644740407508055, 0.0039149938902202225, 0.007756123863264658, 0.012364914207159326, 0.013018898895664132, 0.01810746992080311, 0.0191356154443327, 0.013517475188709238, 0.007329317980283696, 0.002368806382885753, 0.0026813141910462467, 0.00543499879762209, 0.016546515712094947, 0.028685732326377673, 0.0433852723640773, 0.05302576013375133, 0.04798639860669796, 0.03859208265196168, 0.03153309453849188, 0.021458852097991504, 0.01057037102781468, 0.010137692169437001, 0.008978896659704756, 0.012563232802963916, 0.011879356056377681, 0.004295542165412438, -0.004038910204312066, -0.013342945620652033, -0.01980814418836101, -0.021349695829910156, -0.021166233480686816, -0.02016084622428565, -0.01493395486461701, -0.013277254802952158, -0.015256396041097253, -0.014632965338665963, -0.010577884147059034, -0.004850983528262998, 0.0012670828971315202, 0.00771502859382482, 0.017920752369687726, 0.015409451751719793, 0.003901430927066252, -0.005975261029153807, -0.013895320248162375, -0.0177866618029884, -0.021398095733435797, -0.021650982884526583, -0.024516258775438796, -0.02129505839804326, -0.020160052721890934, -0.01648645022484653, -0.014976619439143126, -0.011842062164510815, -0.0065355532888917885, 0.0006552892900244175, 0.027242912236223455, 0.05404427998405579, 0.10341448082335589, 0.15453540501576318, 0.21785470668621154, 0.28722155302814933, 0.319403004012292, 0.38074520906252823, 0.41698088658443644, 0.4041825058851615, 0.4128695800270765, 0.37362925445969897, 0.3275776967659003, 0.28881069907867274, 0.24311168101042874, 0.2073979099558105, 0.18016012841952334, 0.15621578004977696, 0.14017005509831554, 0.12897422540035927, 0.12174187206772744, 0.11315080578750435, 0.10714321160856373, 0.1038974858020752, 0.09699646960773332, 0.09781909118895535, 0.09440841410203463, 0.09184131240592126, 0.09129567468915328, 0.08745831085238559, 0.09038104908383932, 0.08733189996043436, 0.08669561138318141, 0.08645575397302528, 0.08013453455430479, 0.08294436271159517, 0.08188473289795625, 0.07999648173380078, 0.081903129044474, 0.07762580324817327}
{0.07042511452615079, 0.0663688571331838, 0.07302955333181689, 0.07071080133319038, 0.07363393696239574, 0.07375434877251741, 0.07490767666763398, 0.07620929649830988, 0.076562200377605, 0.07491610992044932, 0.07558829465683775, 0.07683255338118274, 0.07756203336910725, 0.07629752150767927, 0.07989904101728759, 0.0817376850699105, 0.08104555151559525, 0.08709878013351723, 0.08822437440443597, 0.09554714644621616, 0.09884794184848877, 0.11466211189089492, 0.12679049992636776, 0.14088396181692633, 0.17561745809446494, 0.21026436342961702, 0.2591608706125501, 0.30780519503002646, 0.36722802307496605, 0.4208492849751597, 0.45110344927870305, 0.4489196747286879, 0.45319657893801113, 0.4209375434517538, 0.3425569036067754, 0.24542371674634245, 0.2157971197517745, 0.15115269996483452, 0.13001902210241595, 0.1514989090032566, 0.15606743907130605, 0.1691597778703044, 0.1518486620137085, 0.10385159420499154, 0.05892118202236366, 0.034587652019904276, 0.0064578869350319056, -0.0031470896472346396, -0.013158485650762834, -0.01735517510930979, -0.016636390399599306, -0.011882808489665369, -0.0019728456395380067, 0.00915172315047607, 0.01399807913119472, 0.010043735216408164, 0.0010689181755536186, -0.0022391963588790764, -0.01432057468450498, -0.01736695251325996, -0.022797200874104834, -0.024528695967526135, -0.02690405671265548, -0.02575578001893512, -0.019677964023070947, -0.014485297980815968, 0.00009867692490379311, 0.019084096645530402, 0.035299120063358176, 0.04122979528692326, 0.04772061603552589, 0.04522056699632378, 0.03470236123170173, 0.030676872646805194, 0.021926314566548408, 0.021064768397305318, 0.026812729086028036, 0.03579487285477777, 0.03509571977832868, 0.03784311006044776, 0.03360053509130137, 0.01953730787291224, 0.003951996642869706, -0.005666743045082651, -0.007064286452942695, -0.008172151645745671, -0.008348052338961845, -0.0034485336598550713, 0.0023809776170118178, 0.0027738951182357413, 0.003921235924654156, 0.003357519155704194, -0.0003300546616424077, -0.003391626236854771, -0.005487273576633039, -0.00816964838464283, -0.011375288785359837, -0.010537147319880365, -0.010396318577472299, -0.01224922350597584, -0.011207337967817976, -0.013523610953152788, -0.010406534794975976, -0.010538522087614324, -0.008913685256989563, -0.010150831742311545, -0.007526626329358297, -0.007984647278283526, -0.010340162661614069, -0.009565785730720856, -0.009351992609155674, -0.010941831759141294, -0.010122249201855421, -0.01275863028727409, -0.009850699703186763, -0.007925775832997124, -0.008553755151248163, -0.007297229065874102, -0.008510087138594863, -0.0055623741310511735, -0.005104831796916942, -0.0027155265566124655, 0.003212605130959608, 0.002083760575494873, 0.003877455767387473, 0.00601947807257816, 0.0073691509655556845, 0.0010331403416758912, 0.00043603390884709844, -0.0034147800073523332, -0.007599998964561776, -0.007914077558591708, -0.008994048496426087, -0.010112611667848298, -0.008339743933860982, -0.008948928588416376, -0.009818455108735429, -0.00976460431640415, -0.009164290510059755, -0.01259792583415524, -0.010363765986865456, -0.01057958697728371, -0.00968874439320935, -0.010974480560168535, -0.008915481440302056, -0.0109155422889501, -0.010617792567846859, -0.010570876539237996, -0.01063399765715696, -0.01006234500809319, -0.007597483406567484, -0.005789451226538458, -0.006100839884087628, -0.00603726025365486, -0.002401051913106735, -0.0024083099853091914, 0.000462815224195022, -0.0012357687972618236, 0.007900742859867157, 0.009183300887810454, 0.013857444226514073, 0.013301912296500034, 0.012876943926037113, 0.00980423283402123, 0.002741257737196247, 0.0030340447401472244, 0.003680250048295702, 0.01433729229432728, 0.025629710781964556, 0.04392123913119411, 0.04838286461835174, 0.052915462188577726, 0.04540674175535868, 0.03171704490229672, 0.02434600367102086, 0.016481004501704838, 0.013932299337491454, 0.01690344442063562, 0.01220208626600385, 0.012342723838576757, 0.0032002377261182505, -0.0063687231270509416, -0.015445082827208691, -0.019403035724575073, -0.021308723577309584, -0.022108965879200325, -0.01994213810335288, -0.020055470904781002, -0.018389988743732832, -0.014724226190950407, -0.013312209104401446, -0.010203132869306235, -0.0024534872227767544, 0.00795696517486559, 0.014347493744499965, 0.01858578080533015, 0.012218925837306346, 0.0039978022376431195, -0.008802207327996343, -0.016111672636137192, -0.0210711003330398, -0.020900918907703722, -0.022795058578223, -0.022635058924993654, -0.020181879218322357, -0.020068748493585475, -0.01845874466303321, -0.015325375005487427, -0.010156726718001424, -0.006730366227189659, 0.007973440032062577, 0.01720029083499695, 0.04613227262892098, 0.09772384743193724, 0.1373821052585878, 0.2028893214035572, 0.2599293283405145, 0.3309185931374257, 0.353615127742258, 0.39809001863529114, 0.41942735973253686, 0.4160870775538539, 0.379756819508627, 0.33555382784837096, 0.29693589630446104, 0.2481040498443282, 0.21129042052178604, 0.1808429828738733, 0.1555751643617217, 0.13949955474939074, 0.12893100467758015, 0.11794230276792589, 0.11162426045102258, 0.10670452412814113, 0.1033109806487298, 0.10014919483707799, 0.09662970232467245, 0.09269738881770105, 0.09173034917769184, 0.08747749194954393, 0.08653623342171823, 0.087905973214634, 0.08498356025098472, 0.08054440586749899, 0.08338929115454316, 0.08104387613707353, 0.08018849928517502, 0.08059835526189035, 0.07659731814027616, 0.0770855448205869, 0.07696896623752149}
{0.06897036165511969, 0.07164401926739171, 0.07107324416823067, 0.0744758113582126, 0.07351135466652788, 0.07201549851196702, 0.07156668379297815, 0.07258912074587398, 0.0708258780440671, 0.07732117056588127, 0.07634745228723586, 0.07641882701989272, 0.07693032377571873, 0.08069644967746749, 0.08209859514288335, 0.08588232410001986, 0.08454590718088564, 0.09055014905111389, 0.08956425844897284, 0.09669621891531761, 0.10570121486517381, 0.11491427014594671, 0.13071333251860412, 0.149627255723952, 0.17802802879983115, 0.21925014254250216, 0.2709991882680536, 0.31558748913160195, 0.370838644669151, 0.43049411734121507, 0.45250687633865544, 0.4672340211088245, 0.4624385557717409, 0.4053296889661408, 0.3469875368534694, 0.2803178064328734, 0.18788405410412035, 0.15296633127125872, 0.1311636178444389, 0.11822198628514714, 0.14620918993983503, 0.15467144859911836, 0.1403739760253279, 0.10773728740333474, 0.08282366214344675, 0.03897489957402989, 0.005462465958913603, 0.005856596045717116, -0.01008726291285571, -0.011550061922101524, -0.012300455167061642, -0.015212580730188592, -0.009306704766719891, -0.005075695066450067, -0.003779956757326533, -0.0035995459521521, -0.01017804467369129, -0.015586426262035357, -0.01980567890452468, -0.02344179240982012, -0.026057255160120942, -0.029242039750820098, -0.028284044709276326, -0.03137523427581393, -0.023067362272282774, -0.01416574106642374, 0.0057632633508746325, 0.03480201333305226, 0.052807870540003486, 0.0654469557186671, 0.06828165205967811, 0.05881897361593272, 0.05352718031741689, 0.041139544987938564, 0.03653595404527072, 0.03026169417855329, 0.029298420543012987, 0.027482505133457624, 0.025444017164570728, 0.0193999025201455, 0.01244920782979876, 0.0027765751001990347, -0.004050781546411366, -0.005745778560562551, -0.010114242861287585, -0.010563755608800622, -0.007143817921043291, -0.005827668809692086, -0.0009815650871069638, 0.002617985516659125, 0.005435790090660125, 0.005385678429038774, 0.0026571091004961283, -0.002892413156019821, -0.005502380164415192, -0.007139559765183798, -0.00759415425052641, -0.010398870157374208, -0.008724342171652025, -0.00826143746899946, -0.00952619439583552, -0.008922396315921812, -0.005507409817410087, -0.009631386491717495, -0.00975931059506552, -0.00950392189935724, -0.009599149842281787, -0.009997291960612498, -0.009974792889524365, -0.008883709658007199, -0.010279377109062023, -0.009320946431388817, -0.008848580026220647, -0.010118400196138567, -0.008866309800185986, -0.0075538387099748396, -0.007154645352528816, -0.00941696002299151, -0.007749560642675117, -0.005698597093178586, -0.005647277433165312, -0.003940496061605233, 0.0012482314792722708, 0.005706809593529928, 0.006437884560469119, 0.0033545577735549785, 0.00756326733622582, 0.004084538376533852, -0.0018105021045124012, -0.0019348915566905827, -0.0033666624446477477, -0.010075130965393538, -0.011188867108874977, -0.012535710466871743, -0.012904223669166671, -0.009984179470347092, -0.009871197546285031, -0.009950450975314537, -0.0078027674344530356, -0.008236591998188852, -0.009793783807604192, -0.01056012263174183, -0.010158545555625068, -0.008762568018245882, -0.010553719761431726, -0.011335603911341438, -0.009963332382007865, -0.007760494644159163, -0.007979376183463964, -0.00918848088280334, -0.006778046994458803, -0.00893810385932702, -0.006148879611329989, -0.0006966961601793708, 0.0009019294555625956, 0.001762868282529299, -0.0008633348223944235, -0.001334690999027453, 0.0038270271172689083, 0.004320950315385962, 0.00861436102387277, 0.014418925690554711, 0.01573268353319371, 0.014516250165795688, 0.009189035938223433, 0.007339241677583605, 0.005919069636935447, 0.008481333698989, 0.011787147810738325, 0.022900239390860708, 0.033316678835907866, 0.03886710277238059, 0.03999977062638882, 0.035510586897384414, 0.03381691365456925, 0.029790670456195316, 0.023060275606794634, 0.016269501023568948, 0.00789128865323437, 0.00009522462759204093, -0.006827909452527614, -0.012067116696653342, -0.017810759263119924, -0.020838664993333887, -0.02459904616621033, -0.021279852323525972, -0.018637403839330612, -0.01848548089467897, -0.013836519674634905, -0.01344371950567263, -0.014504678126914841, -0.014750287502955704, -0.010014142773000572, -0.006048849016492312, 0.001124822956186918, 0.0028340397901985125, 0.00039013258129365347, -0.007618297955427009, -0.009535867068570087, -0.01455278532274074, -0.01810973974764264, -0.016427187530005785, -0.018658033559478426, -0.018363311239977642, -0.01748969685572036, -0.01792275595880208, -0.018213255813153188, -0.013307460919128655, -0.01002375838784629, -0.0095851999108865, 0.00006696409163823441, 0.013130454122570086, 0.03795428515369732, 0.08764069649508566, 0.1262966242855399, 0.177895019424825, 0.24314874360129082, 0.2936482325697115, 0.3464213758428794, 0.38722163048429015, 0.41769250349651255, 0.4000222066947915, 0.3722349637806339, 0.3438395641806542, 0.3256039156975613, 0.26215003880787735, 0.2219404532347422, 0.1907131281353634, 0.16160907092903087, 0.14416427668169873, 0.12988272535328205, 0.12112474283492208, 0.1168266479777365, 0.10878078532666872, 0.1026583247795394, 0.09873157557372689, 0.09831167230678266, 0.09395221709998385, 0.0936357909014495, 0.09170446086369508, 0.09210756280192821, 0.08708237972409488, 0.0841487720223891, 0.08159405362318521, 0.08353624034925172, 0.08161733388596436, 0.07820218087522564, 0.08140315640537651, 0.08086499796681612, 0.07934880452477686, 0.07718097195874865}
{0.06927976641013714, 0.0689141094289944, 0.06836140063747946, 0.06922269934598498, 0.07267192885568641, 0.07374453166016168, 0.07417269075035687, 0.07503885896542477, 0.07491150605942959, 0.07471638051894622, 0.07409566672272994, 0.0755627730478261, 0.07426828903359277, 0.07719811875197294, 0.0777481265443752, 0.08120121384944078, 0.08168890418222484, 0.08216201908326136, 0.0874665385392753, 0.09201354952537627, 0.10003449337034205, 0.11340333948885284, 0.12712879236368574, 0.14831806613801085, 0.1778390544738931, 0.21277924934056994, 0.2656532460610541, 0.3003770069362949, 0.3622959342613066, 0.4275264990078309, 0.44229855549136343, 0.45056612112593164, 0.43520721433026094, 0.4142138519680824, 0.3450668865529122, 0.2659125609981146, 0.208970632630067, 0.14177816136694996, 0.12436364262183108, 0.12113180243459273, 0.12720411100263324, 0.14706503526161854, 0.1495806725754854, 0.1287661360437703, 0.0922637317388037, 0.042660007129252595, 0.02317528931296612, 0.0095597989937885, -0.0027721689683991068, -0.008732324088188899, -0.007586407182971483, -0.004670454407146902, -0.004411213650451476, -0.006689876614977689, -0.0025300392038093223, -0.006319917083228292, -0.010690498313355442, -0.013476807511746762, -0.016188995349854324, -0.0232330827964259, -0.025886554423654406, -0.025798912212910273, -0.026605823733775628, -0.027582210638899117, -0.023235170956356244, -0.012783392164466317, -0.0022447442135131532, 0.01835378952962302, 0.037650212029029406, 0.041307271384351925, 0.03870265398209572, 0.03460225224431004, 0.02500097070952401, 0.019891115910740883, 0.021443474899434267, 0.029052910219610664, 0.032894994001472666, 0.04057738098120202, 0.04635480306254809, 0.04191632484724316, 0.03224343653062903, 0.021935643352478103, 0.0038378732319095474, -0.0014297805653559498, -0.005711263009421406, -0.008760098046965575, -0.008842225688550929, -0.005601817976015169, -0.005053839118594413, -0.003955481689074051, -0.0006876091763484005, -0.003429137887793127, -0.001307900999427459, -0.0059432163619502236, -0.006666825456063977, -0.008054639449470248, -0.009873249511450083, -0.010881767158111615, -0.010979142877691894, -0.010061407253912209, -0.010092171958193813, -0.010946785428855556, -0.010981041463883921, -0.008815246914968995, -0.00964733738763477, -0.010827590234061116, -0.012640295221839392, -0.010047561496975168, -0.009826400642549101, -0.009445937271222853, -0.010117056959663046, -0.00968937423435345, -0.009367399129613355, -0.007868045494625378, -0.009782081739559606, -0.00902010281762294, -0.009031681170376702, -0.006427797965611037, -0.008671998634421182, -0.010029628981044515, -0.007880487095120984, -0.004615083050769228, -0.0018958162439114612, 0.000910512916204679, -0.0007644901804966371, -0.0008286617483895271, 0.0006362921541870014, -0.00013724228761763315, 0.0011047421154462816, -0.0024900287887321786, -0.006791856404063689, -0.007792146348830619, -0.00925990922196864, -0.005701065405101355, -0.008917621406757061, -0.008776348148546258, -0.007869517428868503, -0.007936210848578705, -0.01087810277799741, -0.013048766359296443, -0.010462169477717805, -0.008540661366008433, -0.009739888887050544, -0.00975821737205065, -0.010713274980915222, -0.00926927335789508, -0.008402421951147054, -0.009252994002976548, -0.006288650405345292, -0.008938198121655944, -0.005803761474653111, -0.003986498408739763, -0.0014201507183900569, 0.00616747628196427, 0.008590234776161517, 0.008292802225213645, 0.005004372679794148, 0.0036736175146383915, -0.0009554705995217088, 0.0013152523076815825, 0.006161012089735295, 0.010036349379914914, 0.013259544185859078, 0.012977864314034495, 0.007133272592501333, 0.005858897183267908, 0.0006267468142295139, 0.0022824775670726846, 0.005538545747725541, 0.006203214798426776, 0.013566405930234596, 0.019749309680413274, 0.029467526190540223, 0.02914606341342196, 0.03630250571830292, 0.036340398028505035, 0.0325756778901035, 0.022738209187016068, 0.011440821927532423, 0.002386964851744255, -0.005257694481506373, -0.01157069576982127, -0.014345300296346376, -0.020519206566750922, -0.019824184522286587, -0.01886238665832357, -0.015729244930006964, -0.015058544394323598, -0.014755383747807332, -0.014419306839238638, -0.015037960955983603, -0.01520162195406793, -0.014808640467742997, -0.01192785269573396, -0.008542074510860222, -0.004211019406145016, -0.007719183286447426, -0.004845745635279073, -0.008429525500874079, -0.011843916089255998, -0.011381304395783862, -0.015451388578371536, -0.015390225781645879, -0.013560035836934579, -0.014558383562570068, -0.01575841842171806, -0.01372924625967369, -0.013028546353212038, -0.012135593253112026, -0.009033783746146423, 0.0015717650544775745, 0.015510575807174838, 0.04004226628484062, 0.07037049408718217, 0.13915583703254503, 0.17715381345262438, 0.23211988484026383, 0.3240190160181727, 0.35321373964359143, 0.39861106732095025, 0.4110105598832049, 0.4139195513815519, 0.38690810126768077, 0.3707696068336442, 0.31757010241057343, 0.2708137650315653, 0.23238549080452503, 0.19567964168552887, 0.16882335017677053, 0.14703359413595912, 0.13423816622162493, 0.126495497135646, 0.1186136643695582, 0.11237572237648602, 0.10770447658612872, 0.10219077104347307, 0.09797186871452761, 0.0978170075858729, 0.09683484758474481, 0.09351462466679623, 0.09111785787862284, 0.08706138756871444, 0.08630012889175329, 0.08437204017278363, 0.08284398643988886, 0.08476809951761141, 0.08027837185030946, 0.08453283986069282, 0.08079755374251305, 0.07944263724229969, 0.07670346235918574}
{0.07262604731287908, 0.07300457349144641, 0.0712185761830753, 0.07297744000824707, 0.07654087449214887, 0.07236408216126833, 0.07396897586287332, 0.07411679946275919, 0.0750100554561886, 0.07606841272379053, 0.07678817278270153, 0.07854893851864815, 0.07761387954658375, 0.08247402958370428, 0.08358591302087012, 0.08105707756358721, 0.08611957789023343, 0.08896775250413945, 0.09231231403658967, 0.09439997793914262, 0.10515507723239195, 0.10824389823355013, 0.12135748024719917, 0.14236843841469135, 0.16236538734516465, 0.2011081502387347, 0.23927212944704523, 0.28383582026238185, 0.3482723539781522, 0.39510851824130444, 0.44539969760444087, 0.48127483908687646, 0.4825807158055064, 0.43217036903795936, 0.37676174637408033, 0.3207749760436294, 0.2667147332136968, 0.1912696642839027, 0.1451382720312791, 0.12262406367530762, 0.11744266058972024, 0.12254623265395473, 0.13874251488354272, 0.1388357968823374, 0.10051828957691185, 0.06786593531912685, 0.0319127018483861, 0.0077400684293504746, -0.0016084920973672462, -0.006675868557017612, -0.005659451348578499, -0.002577697265094445, 0.003622884414044982, 0.009413224241783369, 0.01574362897761866, 0.012355163607889328, 0.006442350494398508, -0.0025822011600775824, -0.008313376808648427, -0.013324806676260275, -0.01769020772766427, -0.020070222563819518, -0.020461381813192223, -0.021874611670809695, -0.01991963702357681, -0.01877697994008394, -0.014300484933738577, 0.0015098204553564126, 0.013417323250342533, 0.02040510559107942, 0.016384560417575404, 0.019180935980652507, 0.012582549898797962, 0.01313772527032215, 0.008333255350825509, 0.013781617121699032, 0.021709141786082593, 0.0323152174169921, 0.041268617677928096, 0.04688690768402316, 0.03866506023165154, 0.02111917491914581, 0.010375937207881188, -0.00010779687872482409, -0.004817837953669902, -0.007586210634602972, -0.006127819655634764, -0.006390941872646491, -0.00806161381556311, -0.007670749576903584, -0.004421894643439195, -0.007329305524948962, -0.008582785497902675, -0.00715685150999495, -0.007621605196528193, -0.008487001488788115, -0.00943289951547201, -0.009671845916781665, -0.00773906945443614, -0.007397337337580899, -0.009345557383171124, -0.01025462976747699, -0.01205517166902118, -0.010380926681453299, -0.00980824280834406, -0.008490226086556557, -0.0071295491134246835, -0.012259836076857104, -0.009723074561794873, -0.00915765547613756, -0.01219901619649736, -0.010660884407985469, -0.010355257745461121, -0.008602612554616966, -0.007968659660203548, -0.008575629628563897, -0.008245863850758262, -0.011514183758474655, -0.0074128106436269076, -0.007843433338838735, -0.008493322972174394, -0.0057731231046382996, -0.0036932693634602488, -0.00671525844299042, -0.006645326046092545, -0.0040349705933963535, -0.008550011008330123, -0.0022108906249814495, -0.006154281439685456, -0.005567112058436477, -0.0051373285501601865, -0.008189777424787093, -0.008298546825482303, -0.008852132700847188, -0.006409227487844963, -0.006547805371168853, -0.008387896756777143, -0.00718323013669042, -0.007994363104628123, -0.010780604095018778, -0.00870177256850376, -0.009783602251204119, -0.009204150477209447, -0.01032737093321055, -0.008986274973794343, -0.008536112613589202, -0.009043712133003775, -0.007381419667221993, -0.005718516558421852, -0.00485671977103729, -0.005992476277806911, 0.003538364459346425, 0.008810027008030534, 0.015434731846684379, 0.023050264410424737, 0.017982053982904016, 0.012516352949052739, 0.0032076822426327185, -0.0031071772530874655, -0.0010517301177514638, 0.0006661687543843445, 0.0006017908614364084, 0.0042047348835377064, 0.002899233902036436, 0.0028028344948177013, -0.002693897155819772, -0.00297968301031849, -0.0025716842445760017, 0.0019964269500675974, 0.005706012986619616, 0.01653333765306189, 0.02152960448149162, 0.026740587134676457, 0.03345470044043646, 0.036711092335588884, 0.03849172365213754, 0.030981255273987377, 0.023977819072197558, 0.01815017955175339, 0.008483309715348011, 0.0007231713324749832, -0.006496479150771827, -0.012549977407785637, -0.01558398352575274, -0.017070106691082314, -0.01701364077925699, -0.01442296042879125, -0.014454525478457372, -0.015747909314260764, -0.013328840597545789, -0.014896912413611478, -0.01268192817426807, -0.010411169958329015, -0.0077839604204622955, 0.0029545785354470576, 0.009057287163706606, 0.009979713783035719, 0.00520285893321101, -0.002969905470716315, -0.01078547918838002, -0.01535752167796136, -0.01611965230680475, -0.016762495642400427, -0.016878794316593088, -0.015911509829925608, -0.01671088314222628, -0.013129031753956156, -0.012672484543875099, -0.01410883079342809, -0.007187473643567001, -0.0018025466308483097, 0.02011735200282405, 0.04270280853513782, 0.08564657189790334, 0.13609077245358256, 0.18293303506162628, 0.21652344980474683, 0.31089640192238616, 0.36642342483995033, 0.38428021115311817, 0.4050283691535352, 0.39150157162823096, 0.3734597949033338, 0.34896825789754027, 0.30461930559700845, 0.24948783940133445, 0.21413880244150213, 0.1825115418399179, 0.1574451044960733, 0.1442599066108476, 0.12996962508819365, 0.1166617189711526, 0.1105894448245898, 0.10527295199100213, 0.10024323303875278, 0.09855476473792588, 0.09609322214266824, 0.09531067028555851, 0.08989694835809892, 0.08617302395942633, 0.08801994707546633, 0.08743450749663473, 0.08655914178887181, 0.08310719192259802, 0.08095692427084832, 0.07994576285274116, 0.07977006821775984, 0.07782858877491436, 0.07936013373769747, 0.07921810461271056, 0.07737303601234796}
{0.06987422279692554, 0.07220530025636199, 0.0717844313432971, 0.07150202574034478, 0.07202908950834376, 0.07427938442138711, 0.07213703874086563, 0.07495725844284701, 0.07565436878085255, 0.07288445129034646, 0.07522897940353802, 0.07576664333423624, 0.07777739365329045, 0.07852601104514179, 0.07927318840092329, 0.08003089979547097, 0.08202774236627348, 0.0867243392712834, 0.08661064015257816, 0.08915188761794787, 0.09727729128516409, 0.1053119882633961, 0.12252849899599377, 0.14022170956935995, 0.16113791278535936, 0.19735782194130977, 0.2376254660557141, 0.28383348359796423, 0.3374519291859172, 0.39060757992320383, 0.4197558761850183, 0.46821119303723274, 0.4692195326235643, 0.4490452622008252, 0.40058091792331413, 0.33580483552563095, 0.25807915124242103, 0.20629642346886398, 0.16235606752369747, 0.11742972343438145, 0.10415162253636207, 0.10712469566731722, 0.12038662009927176, 0.1285564128855896, 0.10255698369464486, 0.05938165877298898, 0.029015330064114345, 0.010735235034976223, -0.005234080990996113, -0.013037687043337812, -0.011195921483717595, -0.003848582486284762, 0.0047256217127132905, 0.017992592080695945, 0.022641997214027758, 0.01829434091982495, 0.008589611274999182, -0.0003991503020894984, -0.008160067863747362, -0.018929015631464145, -0.0221560766494757, -0.023472091845961784, -0.02471854693659064, -0.02150763695994734, -0.022803101355071475, -0.011099789877786571, -0.001082339636732885, 0.016447055023483967, 0.03504154220770653, 0.04403169435629832, 0.04656286778889248, 0.04333480280531937, 0.03881524832203352, 0.03856734334995606, 0.03508915511683709, 0.0326221384709957, 0.029870129245526005, 0.022730243113631445, 0.026468263618041443, 0.024968816816128076, 0.020767278391826016, 0.008769630222930933, 0.00032684291610878945, -0.005414186201483399, -0.008094555833042144, -0.009068789198159368, -0.010163459977332444, -0.00884042095627337, -0.006273017361628304, -0.004443383757852603, -0.0036097746704906748, -0.005326768115638043, -0.007237356382320467, -0.008748024137249306, -0.008566174494043384, -0.009582674326724532, -0.00803623187970418, -0.008854426745282619, -0.008686148904619889, -0.00901633110409138, -0.008228833106594204, -0.009268292297666687, -0.008793748987724389, -0.009188080442208762, -0.0066882098128225025, -0.011478469794889685, -0.010573395122376629, -0.010220957971785039, -0.008766936323837626, -0.006920703082108855, -0.008154590625738322, -0.008768926290303276, -0.009504380153372115, -0.008147209426148494, -0.008448069999391837, -0.009596161261873109, -0.007707704497598263, -0.007918311795020084, -0.008428620053500228, -0.0070660668670003415, -0.005715665712089351, -0.005496574844407322, -0.004051695875724607, -0.0005596482968725429, 0.00011599769706231109, 0.0033395892910001042, -0.0008468040548209824, -0.002664411483874072, -0.0038450417161539257, -0.004050339333499631, -0.005268961034216134, -0.005787320484113769, -0.006037523020036429, -0.007173958972695937, -0.007704034735749447, -0.010327522401270332, -0.009733312038426957, -0.0063201970441108275, -0.009322379797981006, -0.009821164459987947, -0.009200888770547679, -0.009490615258803296, -0.011517124800001373, -0.008551234371518052, -0.011630517859091877, -0.009956911256782854, -0.007359133717147777, -0.010359442532803069, -0.0065509249251677025, -0.007195479818610795, -0.0033909996811940938, 0.005822489951295266, 0.019332088070158054, 0.02907320287693313, 0.02776185985060067, 0.020365975083995173, 0.011028800040558505, 0.0031296484268702957, -0.0034278689326023657, -0.006620433840410903, -0.0038154210113899114, -0.00310102030656097, -0.003940903585404156, -0.0045257686949794, -0.007177965878668722, -0.0033625449377463197, -0.0014908915113890286, -0.0023180431276109614, 0.006778068707322317, 0.021383332017449862, 0.02929638706976285, 0.0333010239325727, 0.03352591404733573, 0.03591259766170572, 0.031895110032385515, 0.031144596180586206, 0.025592731189673982, 0.019085272198778487, 0.012163428665587752, -0.0015886502623659272, -0.0065476129085252945, -0.010538501144785484, -0.02034830996248254, -0.022728301879068318, -0.02205489524830169, -0.01877894196498308, -0.014190044612439385, -0.014515672426059785, -0.014123908363020313, -0.013016999797482161, -0.013895060088018928, -0.008343213304935575, -0.0034429261666697004, 0.005223927750704378, 0.011897622234896025, 0.016642245654666835, 0.009346376403094782, 0.001762082639564769, -0.00852823374235493, -0.01490695991291106, -0.016607971248653833, -0.018845401078778384, -0.01594026987652932, -0.0165451036057655, -0.0138295408123489, -0.011007122532281192, -0.010639179951472014, -0.011937945304648817, -0.009346178109530402, -0.005122464040553876, 0.01172950600099281, 0.04190748623523195, 0.06889501739786327, 0.10246974254453237, 0.1915541840372429, 0.24627037620520933, 0.2825838546634097, 0.3403705438951114, 0.38512672809977117, 0.410710404321064, 0.4229984878710261, 0.40035242118317005, 0.3639372346963813, 0.3309324886192111, 0.2915943114770232, 0.24434025059245784, 0.20560044251739437, 0.17969657539979705, 0.15485981990696657, 0.13995042432881039, 0.12442813930967188, 0.11800271076268681, 0.11198984021486519, 0.10846453235337769, 0.10356645119373706, 0.10221704170991473, 0.09472309682341469, 0.09586200240410832, 0.09359756489757147, 0.09140647783526984, 0.09183658932391305, 0.08911232082297238, 0.08742748243250031, 0.08317301598236405, 0.08663316092672244, 0.0807292671253651, 0.08300917558577894, 0.08154838600069217, 0.0797897892060393, 0.0809653009207332, 0.0815904264340929}
{0.06872081334243964, 0.06676317499226128, 0.06943724116631625, 0.06950291203665268, 0.06442066176613835, 0.06891139985408389, 0.06869984856922326, 0.07269006436743874, 0.06858606263093736, 0.06901529207990192, 0.07249718100240606, 0.07391122930501154, 0.07476223947096312, 0.07370097382802529, 0.07502941150287054, 0.07574664307714682, 0.07804138917708302, 0.08199855498319839, 0.08286604855431293, 0.08741699703403683, 0.09233971364503735, 0.0991991628036568, 0.11687459053270388, 0.13789121917751912, 0.16208455513473086, 0.19686232667426878, 0.2423506110681057, 0.281015873915622, 0.33770049939723445, 0.3781909241133337, 0.42291514425992605, 0.4353981201608621, 0.4306936481774235, 0.3906700218725753, 0.3770139528096299, 0.3081592632697645, 0.25363465888524905, 0.1961770887410842, 0.17023393873234616, 0.14751745705175878, 0.11871513453633561, 0.12823444467621525, 0.14401790507438555, 0.11955488193362034, 0.10556951241754496, 0.060395726649343506, 0.029866818637016047, 0.006270274309375542, -0.005109498933365566, -0.009291525994184924, -0.014506403688256023, -0.00873079738094373, -0.004430570767181498, 0.0004159937814386691, 0.005848618808165091, -0.0012751492145053871, -0.006578433328960943, -0.016400137654804046, -0.023747885982445358, -0.028148831761763395, -0.03368575108844062, -0.035351023706785334, -0.03365843339597537, -0.03700344306753947, -0.027234083508844, -0.016017124905282846, 0.008185236091378582, 0.02925004935068469, 0.05328866777896495, 0.060821744694319904, 0.0626475239456983, 0.05156967037542892, 0.05327452878551673, 0.055832388262130925, 0.05819038285265912, 0.05819914079863054, 0.061500877664067255, 0.0610094270489977, 0.049604570903824474, 0.035595349911373586, 0.024952182840174496, 0.011373940512656198, 0.0025652449304039014, -0.004689298896091973, -0.010026251491816832, -0.01056461960736446, -0.006238701705747234, -0.004627653270003085, 0.0003942132869463726, 0.0030808984806523112, 0.0036236748486878764, 0.005126340659685015, -0.0009473238606729087, -0.005127334617951672, -0.005892711327089713, -0.006845310902507058, -0.005228279167678223, -0.010248477266910791, -0.00982654002720416, -0.011812984984054177, -0.00882478562300774, -0.012626635385947382, -0.013492442398702209, -0.01122999771894894, -0.009890518259542874, -0.010510713071496352, -0.011177837287108295, -0.011793147652608096, -0.009359383154486523, -0.009152183778721311, -0.008344165094904314, -0.009908653240205158, -0.010857567883262526, -0.009478286435530264, -0.009193476540813643, -0.006938878289112429, -0.00821025414779915, -0.008050852654762778, -0.008210971384120639, -0.009813374792112792, -0.009095879992482118, -0.004905850082285612, -0.003166821067744084, -0.0017041774848772858, 0.0022116396353773536, 0.0018284412956524425, 0.0017445303223813748, -0.0012890678792249707, -0.001271671402370007, -0.003812012156845117, -0.0072502238090275915, -0.006990704327847746, -0.010656113557677717, -0.006689661535341529, -0.007244555850462198, -0.009445723969589962, -0.007494812161761496, -0.008664695206346138, -0.010084664369856696, -0.008296419250681052, -0.007143455095744354, -0.007969889959908683, -0.008232525166167572, -0.010880364081418292, -0.00975948714208903, -0.013715504503162314, -0.009518930145764926, -0.010522772013692807, -0.008798135389795755, -0.008400443068365437, -0.0018398260386875837, 0.008602626728882042, 0.022487995862706125, 0.032170308087869394, 0.031219954226574538, 0.03326152204231002, 0.01828809404269019, 0.00492187869426447, -0.0039334428050273595, -0.006130097703254903, -0.010923187849940518, -0.012516451513710749, -0.010164307760239221, -0.010566699450739542, -0.011595645576267476, -0.013976610415446239, -0.007731801136680941, 0.0015612194089414798, 0.010520303517610045, 0.018534469283784934, 0.023467815143113517, 0.03138412150758903, 0.028453224326839395, 0.026660663597876697, 0.026779928505246617, 0.024429572970845366, 0.02077638347238945, 0.011431708946467906, 0.005458136478086541, -0.00376799148626481, -0.011103898228720266, -0.016244441856865542, -0.019245525135582565, -0.01703874766321541, -0.015782584463631108, -0.01865559202326262, -0.011190458549866358, -0.012133833834874003, -0.012757051872042229, -0.012808483985967204, -0.01476141580564069, -0.01165280094068423, -0.008644879270226674, -0.009083463175993034, -0.0000987732088183254, -0.001218512236731454, -0.0018101925821541718, -0.006764244870996026, -0.013598725313718677, -0.015050252053675935, -0.017227967849526262, -0.02044182666587572, -0.01929289309005846, -0.019589981815856555, -0.015622237931817565, -0.012679372502770767, -0.015369994564881488, -0.012029915088622348, -0.012282549281678292, -0.004422389606487573, -0.0017782930583280822, 0.018064285890432408, 0.048111714453890383, 0.07470518672544957, 0.12651073186249923, 0.18111348402345728, 0.23998776068383995, 0.29560672928122383, 0.3379068530987322, 0.38729924396385657, 0.40604624984727467, 0.3839328586911619, 0.3637333524015886, 0.3376176393287673, 0.29837562181353705, 0.2505289237508398, 0.20958632583151923, 0.1813088739554433, 0.15498177668094215, 0.1380117157376251, 0.12602106082033232, 0.11655314141852528, 0.10936553257497672, 0.10465033439986378, 0.10314572354200238, 0.09981370955946206, 0.09567974869307427, 0.09450803340377939, 0.09060966428166842, 0.08662018769180671, 0.08931160259671286, 0.08914488340373994, 0.08393658801762369, 0.08412467065968754, 0.0809656197866804, 0.08113155453159544, 0.07974951527624907, 0.07772422579370653, 0.07912381343635513, 0.07847430508237968, 0.08006760457801249}
{0.07052662301634285, 0.0711546629517453, 0.07130836176246282, 0.07217647880170806, 0.07540437453484938, 0.07592273272279068, 0.07447789048666645, 0.07596793453539882, 0.07645520103032485, 0.07666813444303258, 0.07612829299842272, 0.07826351626838846, 0.07866753818197889, 0.07794384903613533, 0.08090064295153584, 0.08269301832420267, 0.08584267027907416, 0.08531675414109735, 0.09287316373839642, 0.09380434299286945, 0.09727785170821521, 0.10850134339503963, 0.12670281732074729, 0.1441504220386707, 0.17887054629115912, 0.2098755438920249, 0.2525768689590835, 0.2966963419049852, 0.35836190879866175, 0.40009681009569953, 0.41915084143453607, 0.4574338198700857, 0.44792135803519867, 0.4209839074855835, 0.3460370548524875, 0.3116027751328676, 0.2669188308070557, 0.21501441143892797, 0.1731588288612897, 0.1534226939433046, 0.13132678564871017, 0.12867673651427214, 0.12552692351613315, 0.10239773151180459, 0.08802353289675063, 0.05705009346023558, 0.03383463073826793, 0.013522564540285345, 0.004696536053372037, -0.005673320100311199, -0.011528314788255296, -0.011588399675416397, -0.010926712483193405, -0.009472947970879315, -0.00719267949490743, -0.011296015305383798, -0.013941069101807995, -0.018767095855022287, -0.02269125422248997, -0.02970454227540227, -0.03318542662396568, -0.03245743683838463, -0.03763856940554204, -0.03764004002765222, -0.03544456480230922, -0.025339146670646552, -0.014773788869582779, 0.006247163586523788, 0.016979035947579255, 0.029186145902586464, 0.029562550708117405, 0.02801069472871601, 0.02837533109746311, 0.033030829067713714, 0.04630009803274096, 0.061678318059314056, 0.07504803308203332, 0.08525941027991638, 0.08843053721788575, 0.08415478029567694, 0.06392709821200321, 0.03988408499345812, 0.015769920327967736, 0.006547144034116069, -0.004656733788136115, -0.006704154638883736, -0.006621435107243551, 0.001402693392667769, 0.007398006193894914, 0.015500551170483785, 0.02088207026686889, 0.024022421914252, 0.019362303788168462, 0.01014469310003251, 0.004094298902435039, -0.00039833115356464194, -0.005919531292011672, -0.006989077009412313, -0.008620715492396513, -0.006715740996140904, -0.008729682103662687, -0.006408789570703266, -0.008067503224828439, -0.008651361114262908, -0.006408331815960766, -0.0077672737100047354, -0.008790416218892438, -0.011733339658797186, -0.008004930392923493, -0.008202430029434205, -0.009285452823455104, -0.007237362778889005, -0.007734802165489063, -0.008207739691692527, -0.006396355678529754, -0.00877024615062735, -0.008983613271871815, -0.010417381261664985, -0.004662214351088122, -0.007198769775994951, -0.007262519157171483, -0.008005863839078892, -0.0032989615308569743, -0.0014575268267995498, -0.004516013619421566, -0.003904882351039062, -0.0007685338412350047, -0.0012460709233171052, -0.00220296490467346, -0.0065084705093959175, -0.0057319557266900245, -0.009806052835658757, -0.006940758316221225, -0.006202034192084312, -0.006911571059022917, -0.007705040947523133, -0.00870728005512622, -0.00758722873145067, -0.009753203586145294, -0.009785952184843877, -0.00952650491794664, -0.00896136902646411, -0.008641265627062612, -0.010920245835239773, -0.011907793236841255, -0.009365466218526896, -0.009881217287069881, -0.01006054000088038, -0.007222391243321311, -0.006173798950167715, -0.003288200086597858, 0.007184175634005903, 0.02124721006822092, 0.033787705103238405, 0.03921192692196673, 0.027790851179209534, 0.014266633040801188, 0.0021972625625359494, -0.002961898689189635, -0.006871913931410952, -0.008945582771860713, -0.013692777654692071, -0.009728214810816222, -0.00992659419773554, -0.010586858128290216, -0.010345191639944875, -0.0038278786010923598, -0.0023505417830616206, 0.005983993494635303, 0.015035666712234193, 0.01609146092658569, 0.020597340909436213, 0.019140974150734364, 0.01992996413508989, 0.01970163268479987, 0.017645895662685304, 0.013062569412103587, 0.005819523268039239, -0.0012197005969923156, -0.004820214818400074, -0.006275563075001639, -0.007801813278856941, -0.01000137701780447, -0.011912727237586612, -0.008713262771252728, -0.008619287820893766, -0.008828903958521532, -0.007714653460659409, -0.009186237009558144, -0.009171649150826636, -0.015222339497687266, -0.016387585130181775, -0.013801726142139521, -0.015243005005833215, -0.0081866428202969, -0.008157243799976437, -0.008982506052944622, -0.005785319473902754, -0.011218737794065138, -0.013514855855918242, -0.014544663517613752, -0.01345583335394431, -0.016597893104472926, -0.013663510176042224, -0.010846932375258989, -0.01222380027885291, -0.010041656237027739, -0.009673626744760862, -0.007042405867380531, -0.005707058048234084, 0.0016532479167138542, 0.02251130306409422, 0.042783373601831244, 0.08142086984095386, 0.13911999904657318, 0.19373128867175815, 0.21036065706391946, 0.31106492712654443, 0.35899936512075825, 0.37494246708901585, 0.4043541249854316, 0.4025771538073075, 0.3873390193703136, 0.3729173705108054, 0.3199591606230944, 0.2710973253769506, 0.23291116170183118, 0.1971040211518472, 0.16710254821865472, 0.14900825615932395, 0.13579815581743987, 0.1264976721915095, 0.12034042191362365, 0.11394979326785531, 0.11015491330346969, 0.10644175934270825, 0.10088715132391966, 0.09726036984369724, 0.093986066528494, 0.09399017537175502, 0.09025806709267943, 0.09077963656816612, 0.08809950809810572, 0.08918856928951943, 0.08626608704146106, 0.08194559547014146, 0.08345276397461907, 0.08011997589684328, 0.08504041553040684, 0.08287059537782437, 0.07987307326661794}
{0.07219383160227162, 0.06707803777568018, 0.07025560348788171, 0.07020229023924743, 0.07191587423320772, 0.07201481551853692, 0.0737017653957292, 0.07331588989619486, 0.07238357954135397, 0.07326669318255313, 0.07097689743504246, 0.07340639461952722, 0.07577224105462926, 0.07680742711961469, 0.0789345758926875, 0.07977384394180845, 0.0820175390835759, 0.08234487587354758, 0.08512073469698261, 0.08968476429269569, 0.09664307743052059, 0.10460280858923006, 0.11775195122606763, 0.13229464783326408, 0.15535507439401003, 0.1891652550439012, 0.22760628624530765, 0.2771925035092281, 0.32654975092420313, 0.3717490988327597, 0.4064238201035141, 0.44560691099835514, 0.4278726435759824, 0.4258999041982236, 0.41569041763706777, 0.3515484454864213, 0.2861951342918364, 0.24533025480338172, 0.19572652614234431, 0.18217789180748548, 0.16498357798354973, 0.15206996446650478, 0.12842204932203197, 0.11092146151108584, 0.08318217923208643, 0.05639085972458453, 0.028379841056158997, 0.021557864300137397, 0.003266705714261111, -0.0049551785377837596, -0.010054476346621101, -0.007627742355529985, -0.0019457346993494336, 0.0022896509576721793, 0.00669751694752415, 0.005241725428588518, -0.004144502402298266, -0.009797844425401953, -0.013846963035491825, -0.01913595440476049, -0.022480414505046654, -0.02243335872753309, -0.024872942420307704, -0.027186757746588335, -0.025701344931041134, -0.025494484308339643, -0.022158807119415022, -0.014865411891341763, -0.0104157776090275, -0.0030622317395730975, 0.0015536360849345513, 0.0038490029033289835, 0.009934484340352191, 0.012898888189705079, 0.01895307136080454, 0.026182813676051266, 0.04021404791452644, 0.049698664184496616, 0.05712106033245418, 0.06351662849950314, 0.06154306456310422, 0.03913575334517359, 0.016947859041065702, 0.003642075575400113, -0.009077292568849723, -0.012257673452672715, -0.011542936350031806, -0.004624768262442061, 0.002024134872060349, 0.011276456199204313, 0.019843454817939365, 0.02323399078434514, 0.023191598218231746, 0.011379349935352414, 0.006189317558209076, 0.00010589347207866362, -0.004917928375519841, -0.009590589919793294, -0.011147995598801492, -0.009277588938404139, -0.008890712847341636, -0.011922810559222285, -0.010870818789169588, -0.0082444850449307, -0.012197978724972974, -0.010918427471864648, -0.013088324949897258, -0.010114303293070238, -0.009576367043442498, -0.010495623296929024, -0.009554683631645463, -0.011135306473162417, -0.007020223850832601, -0.008053855655416492, -0.007341266659759744, -0.007200065153771134, -0.007868385370342148, -0.0067092368435771555, -0.0069138451511201885, -0.00694306975269857, -0.005903979504464545, -0.004928623069337853, -0.006474565925983744, -0.0027352066803842147, -0.005435886842284673, -0.005083248788203808, -0.003214778691385519, -0.0048106052772725096, -0.003444729945056152, -0.006711805335403577, -0.007796210614039942, -0.007522610643486843, -0.008281649493745725, -0.007695715877992923, -0.008384302084518026, -0.008560276019395203, -0.009610684742004046, -0.010211694484310797, -0.01036164096210616, -0.007671000721129616, -0.010864215699390625, -0.01085397021967876, -0.011836356336663635, -0.010375069095595728, -0.009966638172071508, -0.007869294749137251, -0.010916035184315262, -0.010830657982669183, -0.009323705226867143, -0.011198568855717909, -0.005495598971293537, -0.0026357473898548428, 0.0060480188770399325, 0.00924489199509606, 0.013739111537468202, 0.008621542821132774, 0.003978307793891817, -0.0004458791080698244, -0.005026759041616887, -0.0069980492098198135, -0.009265202993375325, -0.008319586768967019, -0.009431294601182885, -0.010982193465310725, -0.009619489885202755, -0.01291336676123145, -0.011938536649900359, -0.008900729133378275, -0.0019843298012665704, 0.001341610030453735, 0.004631817174602337, 0.007552443652937405, 0.005072769651349087, 0.007588532432314309, 0.0067152775590638295, 0.008220527648096505, 0.0089748823873156, 0.007000168776210371, 0.0049421955636101455, 0.005947365560676255, 0.0033288836393155774, 0.0026101433795776953, -0.0008838666359367209, -0.0021708936347234527, -0.005015371103121285, -0.005570855561841597, -0.0064353986683698804, -0.00900153591813295, -0.009809684459683242, -0.013187463845012267, -0.015757026584743282, -0.01269772938081645, -0.011846945560544294, -0.008157494793121249, -0.0006545988226587052, 0.001484032789486812, 0.004734327348464909, 0.00003452328589524504, -0.007108712903332684, -0.012257860854373307, -0.018052857456834596, -0.020794415693600923, -0.021337462717385625, -0.01745588112891934, -0.012403347737175625, -0.007815686521860571, -0.006320749438961968, -0.009965263750719877, -0.007653361408287792, -0.0033019217460001555, 0.002076317847733749, 0.02098432299877616, 0.036767083424412324, 0.06480361320083233, 0.12864976836978703, 0.1811875071956411, 0.2487584776728202, 0.3064327472574493, 0.3383356245490578, 0.4010931531506574, 0.4214220923771068, 0.4134726283486739, 0.3940221920098601, 0.36465059396390775, 0.31477350985429575, 0.26585208903990554, 0.22506903000457223, 0.19132477205617252, 0.16473044612138482, 0.14587496529685784, 0.13388184629071914, 0.1234452929668263, 0.11612218567983795, 0.110847702234771, 0.1052644535093053, 0.10238337084466897, 0.0997418495992964, 0.09498045966330035, 0.09282097901717531, 0.09193644365558672, 0.08971543962078266, 0.08763700654224939, 0.08367475239789214, 0.08266352292495543, 0.08471785517074432, 0.08215474442670917, 0.08033453818320793, 0.0804912883060954, 0.07930702125668401, 0.07847836428569065, 0.07539011569251076}
{0.07038260727129184, 0.07276511109128687, 0.07420673087265134, 0.07143207298866605, 0.07271162482146962, 0.07214784739331447, 0.07440835965823328, 0.07445057998290093, 0.07305391642754336, 0.07376375426216356, 0.07670747106783946, 0.07645166608786075, 0.07848389179070397, 0.08005812832370018, 0.08126188946706889, 0.07893717470954324, 0.0808074992534123, 0.0831788814744756, 0.08754519427470836, 0.09348457814483814, 0.10631443294960655, 0.11119973610967063, 0.12573276983897544, 0.15030883702247078, 0.17418994120726314, 0.21289831021387962, 0.26094187999213103, 0.2958697527854516, 0.3505730912917755, 0.4031220234682809, 0.4106227428444819, 0.4390271280712954, 0.42549472462068166, 0.40401954494390835, 0.36455581798906617, 0.31064540539359864, 0.2905123767426169, 0.2458580282214055, 0.2157134346838248, 0.19201833311896266, 0.17930601631238113, 0.15862492415729865, 0.1412452899944432, 0.11977260305817727, 0.08681925953486334, 0.06334800953388575, 0.028139908815067474, 0.01295558008814826, -0.0017201152775642213, -0.010255046616625399, -0.01017316098808494, -0.005975650746482559, 0.0057172718356328055, 0.017096718847076135, 0.023891670514032185, 0.021444047192769752, 0.010543800143862614, -0.0017434650244540842, -0.007411812488582109, -0.01567301883822914, -0.015346058014518863, -0.018592846247514675, -0.020113173944828942, -0.01966595228624689, -0.01614993106938568, -0.018236261229099465, -0.009643491379210502, -0.0017041358313860475, 0.007638211066270672, 0.012267076398111879, 0.015184123335166687, 0.019544493558787995, 0.014847525463963073, 0.016715013002745097, 0.015271025185755587, 0.01570086727489756, 0.01599532532484839, 0.01866674336556849, 0.020649497336132472, 0.021751393436911334, 0.017013739454062787, 0.00705006166792139, 0.00014652517957620395, -0.004613818704771175, -0.011652175498968638, -0.011921883053917724, -0.008790923632656681, -0.0036446257368891203, 0.0013289097750035063, 0.0062028612154833495, 0.010897826775627836, 0.01409684322286595, 0.011114851782832832, 0.003416599947281525, -0.001995153249625857, -0.0052716306188612784, -0.00534995970001725, -0.007127896005970696, -0.00953611702022247, -0.01037209757266693, -0.009377561916801972, -0.011466347826810379, -0.010087596483920798, -0.010935463806811404, -0.013477455754663298, -0.00783061589464307, -0.0084148491283869, -0.008757749998481671, -0.009910258951915545, -0.009206605546129608, -0.00837938816602993, -0.008845603094535677, -0.007979437620411263, -0.009079981535760479, -0.009270157817028779, -0.011150622395053, -0.01025355731603873, -0.01073596980434374, -0.010564863366403804, -0.0091634709717955, -0.0076247183380928635, -0.002794148353292912, -0.0020308700236862437, 0.0006256975569824709, 0.0033012211016890413, 0.0006487846140751227, 0.003981660939296675, 0.004786107221072327, 0.0013359126922874468, -0.0007894287871562065, -0.006191600339840562, -0.00920167852428365, -0.00878122255038339, -0.007658050013403794, -0.00912465640835042, -0.008309440136588263, -0.009378967080370565, -0.008382485688693488, -0.008702622702017267, -0.009891320218725078, -0.009211560471837042, -0.009475205312562757, -0.009217015932466637, -0.008046198424352894, -0.011147676141453854, -0.01085122390119286, -0.00839213818137674, -0.009726023419002802, -0.009872200323879192, -0.010178417954230886, -0.010128059931724448, -0.010654263701302524, -0.005758863503807112, -0.004572560871987701, -0.0023283428490896286, -0.0007698656404336293, -0.004322377017497634, -0.0037660887944577985, -0.003634332330711026, -0.0026214789381868056, 0.0009781168767336742, -0.0024609078580136324, -0.0021423874647298552, -0.005142125205472072, -0.008822075723935037, -0.011495402924669083, -0.010213679926748582, -0.010171040913692479, -0.007341193336262313, -0.0026041038300193193, -0.001715110454228294, 0.0006852075290443969, 0.00161940261878071, 0.0037336371398979137, 0.0017792486867861958, 0.003156342528059945, 0.006608167874844276, 0.010117176443371866, 0.012012970236368341, 0.011245176681853146, 0.010193626398674022, 0.007042904937248885, 0.004798910345452514, -0.006517082663775718, -0.00794114974216278, -0.0054243799296859975, -0.007355742684051614, -0.006722123711331621, -0.009539458403058709, -0.010148873414226284, -0.015028585519808749, -0.01153478442301432, -0.012505563118558728, -0.00620078575856362, 0.0016863537769613857, 0.006054891611134594, 0.010286582150993685, 0.00414209861983692, -0.0031467002679821596, -0.010869588036818475, -0.01728668232936471, -0.018365491309611303, -0.017605008450432752, -0.017836061667762533, -0.011451987271981916, -0.008266093760139964, -0.007451069437366809, -0.008081014009009851, -0.008252728384416713, -0.009972285166952963, -0.0034742788675732293, 0.0053572297827684506, 0.021417690119619123, 0.06553005709585544, 0.09729596410351407, 0.17020483205500622, 0.21928115942399995, 0.2798712393881513, 0.3229712931746816, 0.3863439450444229, 0.4352754251566709, 0.4373873234435881, 0.4001840424821187, 0.3599418146203935, 0.3243968055474225, 0.2632009578945257, 0.22359269742264945, 0.19390312619668854, 0.16510052661746377, 0.14647818672351692, 0.13344627514436824, 0.12126902942041971, 0.11297541504079446, 0.10931566966413903, 0.10453910588650342, 0.10033879482347924, 0.09884544293089623, 0.09708749068989322, 0.09427014950770751, 0.09253795784592733, 0.09272812221740512, 0.08917833178611798, 0.08602603493395339, 0.08801880489785506, 0.08226340653169496, 0.08504660592351254, 0.08149750980421613, 0.08052649479329622, 0.07845132530959974, 0.0801120667013642, 0.07948748305586353}
{0.06941681310837564, 0.07122995993445269, 0.07351913467590286, 0.07171124249635835, 0.0734509463370281, 0.07178270603636222, 0.07178214934761672, 0.07312566345094698, 0.07273197876028345, 0.07426539230090748, 0.07451562865589074, 0.07434550695131105, 0.07561500486867673, 0.07982224063826664, 0.07883081404529149, 0.08092670980636096, 0.08179897485700119, 0.08617090598664626, 0.09111666457437548, 0.09386505216581564, 0.10099724586231039, 0.11041791697041294, 0.12569637398402345, 0.14794793023901565, 0.17319575654710867, 0.21334359803830047, 0.25096814428613357, 0.3017120663971809, 0.35033880448885546, 0.3766555065772058, 0.41342093422824644, 0.4048653392062986, 0.4041444685039909, 0.38879779769018363, 0.35153111776176266, 0.31197508297831467, 0.2924968536838579, 0.23999281934325806, 0.21427976511671085, 0.20256011541635155, 0.19819281209810313, 0.19949639698453642, 0.19231019014719122, 0.1462004758425729, 0.10952484617141776, 0.07415630298292211, 0.03064506979221785, 0.005460512225751835, -0.004459234663842014, -0.010509042180213486, -0.0103233498600851, -0.008371523930142875, 0.001728648413818527, 0.010486396687144954, 0.013713322246035994, 0.010455560398305124, 0.005114997270291398, -0.006657960015411965, -0.009318596915567596, -0.01681138510738156, -0.01901169245729046, -0.01890485938296209, -0.02322560074700105, -0.021600038431413192, -0.02051038178556619, -0.014448169551865704, -0.007818651258840585, 0.0024225846000866733, 0.01722347198560329, 0.018978779257805452, 0.02183094301113403, 0.022654655478234857, 0.02131576039578261, 0.021528894188200254, 0.0211617118005318, 0.022488937440316256, 0.0224923911135136, 0.018535317232140757, 0.01398804100629806, 0.007311081950082338, 0.0012857497696928694, -0.008060646977409552, -0.013371529196753124, -0.013741424826504183, -0.01436783623927091, -0.010330043491188596, -0.004113760840828764, 0.006336634389300296, 0.02213851560610386, 0.028746936939050054, 0.03751117308260292, 0.03425118717902833, 0.02711872577369303, 0.011196583638182617, 0.0007306732381341094, -0.003500016915708671, -0.006329133075373436, -0.005140799091728333, -0.00875634258814011, -0.007756496670612895, -0.009145972895430413, -0.010842436788910611, -0.009870446040278286, -0.010280314627319608, -0.012843658121345287, -0.009907952034826053, -0.009060537129810333, -0.01128905166594708, -0.008922845353348089, -0.0113276311720898, -0.009927178552859536, -0.009057574705724988, -0.008417798025124344, -0.012929461539912453, -0.008504223827696705, -0.007822913007601627, -0.010628280107770779, -0.01208081521478662, -0.011809084561400417, -0.00860949258152148, -0.0018265811236141184, 0.00333857351417493, 0.00957914976242091, 0.014341433757019632, 0.021019500290537858, 0.019583164418630165, 0.019225690582412334, 0.01586139879473171, 0.010484093475046667, 0.0037612735068202285, -0.0002672248815625798, -0.005721064680025263, -0.007677709176874705, -0.0096517304088333, -0.010569868783282288, -0.007939379207164652, -0.00695056032658754, -0.009295955980838032, -0.01235209079240877, -0.009756283505743545, -0.00999973184073295, -0.00867455930913912, -0.008763025960699316, -0.011812379886039295, -0.01069143516583851, -0.00880043969577082, -0.007392671477434786, -0.009357372893453283, -0.012719806556932977, -0.008652325719122844, -0.01062376980410664, -0.009135690312378224, -0.0068201374716209545, -0.006781206328155825, -0.005340958123899161, -0.005980733550615459, -0.005921996139384557, -0.0013938208370788316, -0.0017538613245178265, 0.0017975716980485174, 0.00009510096889707963, -0.0005871296216184092, -0.0017025689585754807, -0.005909825042426211, -0.008191768003368424, -0.008648662370433153, -0.010763665518369915, -0.008697451762492866, -0.0023170713159742333, -0.0029845422269656587, 0.0034170676110246755, 0.0026695864434593693, 0.0008749777294129503, 0.002393860609911995, 0.0019060693174603543, 0.0032230544101547595, 0.004047534543125869, 0.0075929060169562055, 0.006187033277663346, 0.004407279938195483, -0.00007124230417081528, -0.0034549438221303363, -0.005668424803800316, -0.008113121180965382, -0.006858730253378984, -0.006458311466147625, -0.005021792518394174, -0.006203672476802853, -0.00820817856680995, -0.015245557424940713, -0.013844745442440907, -0.012013485237251011, -0.011617607029038808, -0.0030036886167613425, -0.0012482253626184296, -0.0015539553219852654, -0.00239279227622149, -0.007030202160118961, -0.011990947972832894, -0.01680662098673299, -0.019615205784748027, -0.01997749651954061, -0.016575505666959773, -0.013981928629474182, -0.011166782911065152, -0.009977558558465846, -0.013341174991575451, -0.009223476783149696, -0.0058095904698074715, -0.005235235853251607, 0.009991868512434516, 0.03416638162116521, 0.05063180357418877, 0.09736649922898731, 0.15371213609658366, 0.21949015378666673, 0.27194177118417284, 0.32711108561037583, 0.39751580051858026, 0.4081483483052699, 0.40565594270082383, 0.41715490209808254, 0.3743459582824531, 0.33196207742199485, 0.29404117067398083, 0.2508425732150057, 0.20703740183854294, 0.17828797645011432, 0.15841426562591998, 0.1412181408677081, 0.12803623567059882, 0.12091246668063922, 0.11354462553199914, 0.11280614468176642, 0.10807609609001526, 0.10132904071236418, 0.10076350585763219, 0.10052444451880915, 0.09531722157679802, 0.09220740321027854, 0.09172927403667656, 0.08987050928852477, 0.08721686016460023, 0.08640704495494096, 0.08626734108598966, 0.08482389552658365, 0.0833693598722661, 0.08209182493452637, 0.08170980194397914, 0.07908564637536086, 0.07992011082240075}
{0.06899346212235692, 0.06958294076632061, 0.06808727024987157, 0.06905176396587598, 0.06980434498899715, 0.0717002696124761, 0.072936194519742, 0.07041298758922783, 0.07076320002490111, 0.07126917936618393, 0.07289492645016404, 0.07551153858474219, 0.07285382108063575, 0.07779133110830588, 0.07996313830835233, 0.07862790523150684, 0.08038478692391461, 0.08390529441552992, 0.08740010651681315, 0.09070329228495742, 0.09848445780359488, 0.10956132359345233, 0.12304898376477406, 0.13988047695170017, 0.1718810058548083, 0.207142386073251, 0.2522873729908863, 0.2941635318258081, 0.3251000807569023, 0.3743716634413978, 0.39040516898448024, 0.39871991113819, 0.3779670009957765, 0.3249906246080666, 0.3205373463348753, 0.27381613432172075, 0.23278537690255463, 0.20862509905208593, 0.19283365936165253, 0.19977200101598303, 0.19985914349975142, 0.2346918031461821, 0.2328027362658805, 0.20428543298021232, 0.1399463700823593, 0.07218274796091886, 0.026726299292209026, 0.0065864171907477065, -0.005671338679322048, -0.008266564969417396, -0.008589878136357526, -0.006051774692321899, -0.004359906986018096, -0.002110712494998023, 0.00022656689418349644, -0.0012188413678384412, -0.006187679988286252, -0.008602379821024882, -0.01540998411577735, -0.01628647670467522, -0.018505712142934894, -0.018902682608405788, -0.021020607023010417, -0.019466545941063305, -0.019949671334955944, -0.01863967116490932, -0.013194049908006787, -0.0050148027604066375, -0.0017750977976750304, 0.003347473545817415, 0.006733857380717992, 0.007010191446955355, 0.00903284394668263, 0.01421981767142712, 0.019519195346427227, 0.020093396001675586, 0.020875842465952428, 0.01620715266254585, 0.011318305433978952, 0.002684417011715439, -0.007382827675682614, -0.01576667155968009, -0.023530003197472296, -0.022977613950391045, -0.021753386961559415, -0.01633459939606423, -0.0042446975123950625, 0.015788282532251285, 0.038328464464538796, 0.053786833494468, 0.06661185706466378, 0.06197439195227205, 0.04580363313470187, 0.023472211085302258, 0.010468178430599212, 0.006588192646365258, -0.007172157545328009, -0.006269096888828014, -0.007925600506709662, -0.006989294873944042, -0.00850215547402533, -0.006685772951527324, -0.00989197294884265, -0.011334742752030556, -0.012124262142444447, -0.008052379720136397, -0.008678517702830906, -0.011384514444889058, -0.011423479384208932, -0.011457408185903573, -0.011434764629091208, -0.010163076574372805, -0.011496706150756913, -0.010712406063370506, -0.011467100945875988, -0.009562762500670284, -0.011389503071106151, -0.010988815377661151, -0.011057985922444466, -0.006348515098514399, 0.002092951729960918, 0.011726832258621388, 0.02126638190738473, 0.03520208365980818, 0.034021570610494344, 0.03766510587370317, 0.037138849131273646, 0.023472398461331413, 0.012134662431616506, 0.0030105407256176397, -0.006813972548918143, -0.011676414934119196, -0.012285550998186796, -0.014150766473227078, -0.01556352414266057, -0.012663838810054378, -0.011767804085358699, -0.011824464756720198, -0.012384016268553864, -0.014855191249147508, -0.012518913878130313, -0.01320098905770643, -0.013687405249426141, -0.011771716884948723, -0.014137509078256817, -0.01276881025895644, -0.01138680110425989, -0.010388643806407572, -0.011396013392576052, -0.009369807116957105, -0.01321697071605945, -0.011537349134772543, -0.009652406013520905, -0.009050067093988756, -0.007558349370847107, -0.01058652978705369, -0.007216358611647744, -0.007489289490697593, -0.004492610907308508, -0.003004035353122001, -0.002600213547242666, -0.003096546861158728, -0.00609682954170041, -0.00518258240807897, -0.010065349884060795, -0.011665384134035103, -0.009146430137982702, -0.008750313809097405, -0.005623787151054764, -0.003190604000527348, -0.00340887970760436, -0.001836934116552909, -0.0019019209483301979, -0.002380855443433779, -0.0016026534612870718, -0.0032276332809046274, -0.00410465601714873, -0.0028382367039122424, -0.006713538018425223, -0.003796648179415078, -0.007347671238238306, -0.012560875079559074, -0.011839646766843435, -0.011956733418102578, -0.0072621775851548645, -0.004448267641906381, -0.005491080524182609, -0.006010810976489479, -0.010638602496529943, -0.011346106844372119, -0.012715593173371374, -0.014758535174056647, -0.012669351713647047, -0.011865511275259265, -0.008400346940540725, -0.010407952208340555, -0.00809864655078989, -0.010464860184494261, -0.012497113779510297, -0.013257124930491419, -0.014328849107347927, -0.015016133214245077, -0.015328604760419308, -0.012555509771570772, -0.010719012001819395, -0.005294799700612455, -0.004954550195860146, -0.0055147461443498256, -0.003976398151319166, -0.0004649305808767125, 0.008629629056786853, 0.03339565738420626, 0.05219295433004288, 0.10091283094274318, 0.14938649326831732, 0.18139878874773457, 0.2619743149474276, 0.31823932402418015, 0.36783519209624704, 0.4212137767161618, 0.41994691590271, 0.40696959451241144, 0.38189324940129293, 0.3496343096606217, 0.29645432243387126, 0.24959272604820376, 0.21510242548246863, 0.18236129632523967, 0.16167346903254726, 0.14506180911426486, 0.12950692070396247, 0.12375266023149117, 0.11400375941811489, 0.10916672688841336, 0.10763121802254277, 0.10275372106129904, 0.10065053980805438, 0.09791317207382673, 0.09584252047912886, 0.09376165646678289, 0.0884942749891739, 0.0854984855090644, 0.08994389348302961, 0.08500513571318906, 0.08627099171846372, 0.08500015107549388, 0.08366713759363449, 0.08298746411883436, 0.08278747549522933, 0.07856028319756421, 0.07816585025963732}
{0.07414104501157527, 0.07192359229450648, 0.07179952869293477, 0.07221664202721267, 0.07189036996275708, 0.07349430220428639, 0.07366382911689148, 0.0724984168257213, 0.07465885654567453, 0.07732427609081163, 0.07561770103431609, 0.07617635975964035, 0.07488001856350646, 0.07467874945685127, 0.07718254982435829, 0.07807483805347895, 0.0803912325051983, 0.08206753229965053, 0.08738778095342423, 0.09099280835672774, 0.1028820868994599, 0.10924001118869323, 0.12852073633679373, 0.1553163143047403, 0.1852351066883464, 0.21888322836702584, 0.26265329608314203, 0.3003322107583123, 0.3318339763481911, 0.36026395226029717, 0.36814827755446966, 0.38814517870508475, 0.3560113823622641, 0.3261466459112011, 0.3010183200569211, 0.246766670878109, 0.2069384180511189, 0.18365262105552677, 0.18386207522394743, 0.19916861644702047, 0.22351438015978198, 0.2564201015976473, 0.26979633540851566, 0.2438373697642602, 0.1775593746265015, 0.11584618340311877, 0.07129924326559675, 0.024281163292208745, 0.006349117755205348, 0.0004564013779291519, 0.0002988480952970424, 0.0034615533543761534, 0.009861341916425069, 0.014435117064121084, 0.00816627166974006, 0.004799993916546804, -0.0025130306640122335, -0.00646626943404818, -0.009302990892928565, -0.012615000207767357, -0.014744873818222443, -0.016428275155266008, -0.015298623324102072, -0.011992658852005315, -0.012870910005056892, -0.010926623144177916, -0.006903283239564698, -0.0005710319320256247, 0.005497910023021994, 0.006333326550859072, 0.008769343479000283, 0.007410974660034711, 0.0074893658173120605, 0.0075404704821287255, 0.008891601334579861, 0.008813653874035994, 0.007722023072724672, 0.006961096985442561, 0.002318651483030657, -0.001156152251265091, -0.009354785466370582, -0.015438801364769012, -0.018093516501525866, -0.019355333656546892, -0.020101585928698245, -0.013666838008737942, -0.0029914443420443713, 0.016399558702499706, 0.033118024181085864, 0.047504498383493035, 0.056553215046724774, 0.04878687664068286, 0.033663068193477294, 0.015011408771884525, 0.0037877418730889218, -0.0006743338472902649, -0.006733450367824226, -0.00943865818810311, -0.007392889775651761, -0.00919449088709472, -0.01151186730636327, -0.007566384557232468, -0.00767342171546356, -0.010642240559165767, -0.009867933457056754, -0.010306460902808885, -0.010665645801135212, -0.010041920175329325, -0.012507595469685988, -0.010672121225179333, -0.010815472597511554, -0.009042780176436144, -0.007448737215322885, -0.00882207222777837, -0.010722080131202197, -0.009313591199062304, -0.01200001396559415, -0.010078579006357698, -0.007493438961180095, -0.005312664857456477, -0.0011334814647183905, 0.008994561879551327, 0.016992851218576077, 0.02436734363629822, 0.0282743350914451, 0.028306898534734108, 0.02654799916399764, 0.01938141014431086, 0.013859779049623697, 0.0034836360930611196, -0.004999870720315573, -0.007215065026083147, -0.009951136475339437, -0.009930786357164826, -0.013534217902643319, -0.010184063625037466, -0.010506277363493226, -0.011034253975145174, -0.0099063638776513, -0.009684288220168487, -0.010107962693040618, -0.011003079413801263, -0.011446436897449555, -0.01221050561690092, -0.01000177727002484, -0.007555690669044565, -0.009661214234399392, -0.009295968748143346, -0.009358605979263844, -0.008788210494055548, -0.010551640091418388, -0.009052619001872625, -0.01132455431468841, -0.004861872655873602, -0.009926350638185638, -0.009311212192964864, -0.008472015959746667, -0.008261658115335767, -0.005887374808520461, -0.006964853057442233, -0.0068608186249011945, -0.006418176012947462, -0.005966835528710038, -0.008052053532763927, -0.00575479392178513, -0.008600708262954011, -0.007319513276373028, -0.010013846807250395, -0.006716572658380488, -0.005465117205930375, -0.004279193094951789, -0.0009653022641650957, -0.0004126435342309267, -0.0016492281233324742, -0.00023731206561127503, -0.0003471058992702608, -0.00023986246152445123, -0.0013193752812099974, 0.0013630363336117764, 0.0012958403509995798, -0.0013922999107651049, -0.0029314075266775237, -0.0015077636868263988, -0.006691641696242309, -0.003981360160425422, -0.005077323612892128, -0.0017547504892506949, -0.006591243669915915, -0.007138390263537727, -0.006144147141309249, -0.009346576666047546, -0.010387592082446441, -0.01241934942265526, -0.005081071684450705, -0.0008803945469085103, 0.0001757539841919653, 0.0007523703846375345, -0.0008356456519792235, -0.006176458048434812, -0.0127522157882721, -0.012549375318746971, -0.014507634413077487, -0.013380086915635983, -0.007343604795351851, -0.004728555617409845, 0.002151012446721131, 0.0022969668845808314, 0.0024457843539449652, 0.0032350368873365056, 0.0010113290565946177, 0.010005132932009983, 0.01849338229045111, 0.047028413180732115, 0.07925904088982677, 0.12386522075670629, 0.17075271987581028, 0.22355487189618994, 0.2998544141572104, 0.3647313808007747, 0.4138726717087302, 0.4066987388018323, 0.41766181579897765, 0.38400486103388326, 0.3447274780764835, 0.3026694028047334, 0.257983422772188, 0.21894338194163643, 0.18668181086609573, 0.16349567674638316, 0.14141413229625122, 0.12960490542078745, 0.12312145286564141, 0.1170577757118631, 0.10828658427974355, 0.10520814580008987, 0.10243345851042947, 0.0995643506460953, 0.0954219689106671, 0.09407189543136646, 0.09277155137651938, 0.0901096438634025, 0.08978452492476596, 0.08617559730169204, 0.0849918777204732, 0.08494820307079468, 0.08467966667588962, 0.08244932368747665, 0.08187722946023199, 0.08128835756566563, 0.07866576256775652, 0.07772972635763833}
{0.07126590929180157, 0.06906895779175184, 0.07194925652664214, 0.07382236338603027, 0.07155802093603734, 0.07503202220391687, 0.07187216095327364, 0.07461647052055466, 0.07387556264690728, 0.07420733740528626, 0.07599003611255561, 0.07532305547383276, 0.07397132733864892, 0.0771499272310977, 0.07646567467714052, 0.078909714390265, 0.08219159990969642, 0.0859562360537388, 0.08880881558956852, 0.09493990594991453, 0.10169438967800752, 0.1124584780140082, 0.12565072129026483, 0.14934325911186352, 0.17418588142977692, 0.20685027273871942, 0.25092630006171596, 0.2855211541557566, 0.3202160514920992, 0.35433302746873563, 0.34698155459410396, 0.3492405712821548, 0.33620929944999944, 0.29796035488002587, 0.28193161649931076, 0.25114115640611595, 0.20618000437002848, 0.18086140813915869, 0.1663975197882317, 0.16523168012390854, 0.1942476703617141, 0.240965680010919, 0.2777182516913583, 0.29730653220844544, 0.25166333015666154, 0.1938908066981196, 0.13341186894416657, 0.07171321100108247, 0.022151513867303935, 0.0017330451444394351, 0.003242443332359608, 0.00953082650635176, 0.02246381852837414, 0.03822498829251948, 0.044336010452204165, 0.03782398164238205, 0.03012217166992568, 0.011377637351819726, -0.001888718833631949, -0.01212548287111535, -0.012885457146177542, -0.017733973262617737, -0.018357426238327215, -0.016377661445931068, -0.011750251063108084, -0.009316830399699112, 0.003213429153083873, 0.018016336728006982, 0.032125421349528414, 0.03727980642667965, 0.03698437954710349, 0.02876586181939096, 0.027046706534445613, 0.01704386408381168, 0.011237107885519425, 0.008209383494813897, 0.004957329365399704, 0.0011125461176326075, -0.0030635225016917033, -0.004596524770656418, -0.006807415386140466, -0.011660268021247885, -0.01364607463675378, -0.016999704746229194, -0.014992414266525653, -0.012378550008222427, -0.013267938538585565, -0.006204383985812932, 0.0006879549786380419, 0.009624095866449094, 0.012883470771723957, 0.012315903139002953, 0.008259394191463884, 0.004969451605230172, -0.00023069994589941002, -0.005100162680428114, -0.00610090928999095, -0.00781809886928881, -0.009718255730636324, -0.00842093251780658, -0.00896684994909048, -0.009939541980803573, -0.009286253266414479, -0.011485805866794112, -0.010521176545923796, -0.00937611531237713, -0.010291803189720165, -0.010040735850175354, -0.010579247361819519, -0.008100152110348011, -0.009628387414365744, -0.008219990423836629, -0.008983161308368112, -0.00987384043899113, -0.008002237894934816, -0.008640747069775329, -0.009770229788095114, -0.009880170959498585, -0.009126134107177677, -0.010704765691914949, -0.00720383368580503, -0.003739074055172444, 0.002385241925660274, 0.007307112177547011, 0.003371511733774713, 0.009318475517891528, 0.00388176925148979, 0.007500540349493672, 0.0025833896326788288, 0.00010151970125092593, -0.0039834799431715945, -0.005968071382442092, -0.009401389082497647, -0.010806111417157415, -0.010482038048430675, -0.011466577288231434, -0.009100333711077699, -0.009283574214176122, -0.00973043727946406, -0.010703851700132317, -0.01042086311763013, -0.008770987606224943, -0.009927435709922952, -0.010259954210134349, -0.009049648764060161, -0.010365735950589513, -0.010658726580058052, -0.007868278563473455, -0.010421519299815165, -0.006594792279043379, -0.006916778093593553, -0.007589936937986725, -0.007797650423299805, -0.00646252362214814, -0.006594173483210739, -0.006050765805500411, -0.00444242980069561, -0.005353305431520395, -0.006692821414537847, -0.004876746131711934, -0.002916221941568029, -0.00539127580449546, -0.004039214405036499, -0.006373869731117115, -0.00856044414389288, -0.010921135521710095, -0.007584255799364233, -0.007956212847893001, -0.007951414427733988, -0.0077978735823869055, -0.007473816927283852, -0.004154298213672981, -0.004198397674439936, -0.003355339887780746, 0.00017301146379995183, 0.00011203316802576007, 0.0033280130924657077, 0.0022604770917524436, 0.001656305589920348, 0.005712860208802067, 0.003890231566187816, 0.0023395633383291436, -0.0020389934676379347, -0.002251250710729826, -0.005735499775517159, -0.0066611205139127565, -0.006008774612472633, -0.007611037673016258, -0.006731550335731224, -0.010763330316801122, -0.010075290808015065, -0.011320172358601785, -0.008651317399537707, -0.001367648414474922, 0.007408409707019496, 0.011195827528267558, 0.015699288500333815, 0.006566183793187299, 0.002392179132020276, -0.007432586613229966, -0.012516257850232405, -0.013959057025363236, -0.013227820940624722, -0.008212684435352805, 0.0037326070584605946, 0.008974406623385625, 0.01429450219855947, 0.01817889882740249, 0.009238308549316893, 0.009962450444969413, 0.008286701480116045, 0.02106359829903671, 0.03823405448739436, 0.06399029668593749, 0.1270255463158239, 0.15445477557412307, 0.22130250189104594, 0.2624615575131836, 0.31162906447200023, 0.3719592902495314, 0.41690212862523945, 0.40511557310089874, 0.36904896008942545, 0.3458119639576367, 0.3021992739099082, 0.25120054216161514, 0.21377230310915418, 0.18200850448024616, 0.15650019275837268, 0.13687207205009988, 0.1252592750109287, 0.11682952690036941, 0.11075849441648031, 0.10506858962993218, 0.10175914607333075, 0.09657329404072497, 0.09623967204191572, 0.09297538528655316, 0.09258982607165528, 0.08747366007430643, 0.08635126465636261, 0.08565798640400366, 0.083500251763816, 0.08062723920841365, 0.08014696724091463, 0.07794637899832232, 0.07895945408057714, 0.07785510747748302, 0.07748896643902886, 0.07770160940537596, 0.07615412600694135}
{0.0645947788941117, 0.06664074864292865, 0.06594610563158854, 0.06874360870373505, 0.06900268458158293, 0.0685104032182626, 0.07093408574291837, 0.07230812499098403, 0.07071342498421163, 0.07192789537012398, 0.07156892935064246, 0.07431488995125426, 0.07371644546121296, 0.0736701646539076, 0.0757980076838258, 0.07739608892010438, 0.07733942463551949, 0.0843441341199555, 0.08197396608249177, 0.0900063131945959, 0.0956161766629621, 0.10713460314982173, 0.11889355872518385, 0.14412778433862383, 0.16471502534642563, 0.19942675379641672, 0.2365191153521382, 0.26439119314982407, 0.2949930016264777, 0.324293686882154, 0.3312778880214878, 0.34081970276420426, 0.3181720461212054, 0.2996387930500975, 0.2532188795936319, 0.21718416353784548, 0.18696189670569538, 0.15119877160399836, 0.14022487705497894, 0.14503386305374155, 0.1686505861560238, 0.20999933140567761, 0.26127079290723504, 0.2811271432305709, 0.2516653257484614, 0.2193077863486142, 0.1300384250408903, 0.07282587586304998, 0.020908290646264302, -0.0008543643835563376, 0.005808744013403251, 0.01791454080435897, 0.03920641286622091, 0.05814967909690724, 0.07379640914346024, 0.06125005622101891, 0.04218016127255175, 0.02116949647640006, 0.002680669029037983, -0.0073305120389766335, -0.01786971297301714, -0.02287693123332752, -0.025079583194510008, -0.025118187020337503, -0.01883876649727796, -0.00578849917836094, 0.01262641396090644, 0.04303698734907069, 0.06056731058422102, 0.06711716908859916, 0.05948493422345552, 0.047815937975980084, 0.043587211407580345, 0.027413894472689083, 0.024803859296091857, 0.018102555273919355, 0.01639690243583798, 0.012932983318308056, 0.008788691427212874, 0.0039094550620988435, 0.00015080969244262755, -0.004754722460698817, -0.008282469327885646, -0.009328216964537013, -0.01172508954166652, -0.00719717273561812, -0.006868227066252794, -0.003445494125431678, -0.00017005225435816928, 0.004093652116719363, 0.00413987947961278, 0.005276758030018067, -0.0002809762956780998, -0.0009082358626820238, -0.002547934809882742, -0.002749088500108969, -0.0014065128693621178, -0.0037171638811527253, -0.00507762605750272, -0.010202863579876695, -0.009507941301884369, -0.011026622559193594, -0.010715347315417127, -0.011870258227085782, -0.01018368594067266, -0.00834609263925119, -0.011316411989611152, -0.009471580596738038, -0.01106699603133645, -0.011760225327584136, -0.007905127712000262, -0.009926281384304786, -0.01104358805473751, -0.011190391235192292, -0.00997344635422824, -0.012998397247393911, -0.009181390538648469, -0.012267730782524501, -0.008024428704169886, -0.007040910077401931, -0.004155665865606608, 0.0013944433391344345, 0.010796115013220035, 0.011183495201952267, 0.014150219508360033, 0.011885399247679927, 0.016201796969091135, 0.011289169326784011, 0.008197794168752985, 0.0019545942908334845, -0.000341572510562738, -0.004132923723108878, -0.007837019086007323, -0.009107052837498651, -0.00856092406915563, -0.01004508009034742, -0.008104534355960381, -0.009683747725255496, -0.009616747308907023, -0.011489287677854705, -0.011637900556406181, -0.010608400112873097, -0.010101937372637499, -0.012438273625724576, -0.009847604262266989, -0.011093848225731628, -0.008862525118759746, -0.011556472179846036, -0.012414996949327909, -0.007507254978402715, -0.009481698234869693, -0.006893908410770083, -0.007654608891869743, -0.0022513573768976596, -0.00022720169597982565, -0.001982691229419396, -0.0032424667062106475, -0.00012282083026138248, 0.001520280894138028, 0.0005305218668008319, 0.0012754057909901604, -0.00007746677835221861, -0.0030660548384215344, -0.007067769343008409, -0.006746036842476651, -0.012089723800981039, -0.01182354935803553, -0.012553523638274847, -0.011178425964459903, -0.010269801824696664, -0.005118432342444429, -0.004576104564617982, -0.004002240196806711, -0.003943748903469639, 0.000025716975660027876, -0.0013790104744269324, -0.0052038760993463025, 0.0048529552443900125, 0.0027795017232281577, 0.0026985909600942986, 0.0019594419754482163, -0.0013704741716446742, -0.00253086582740668, -0.0064439904845854466, -0.008666174708351201, -0.009220826793947501, -0.009036935796178596, -0.008540081316611148, -0.00966726939133972, -0.008330867718390691, -0.012823428866061984, -0.008244352525266865, -0.005927474270461758, -0.001210288604055127, 0.008299012932510792, 0.012928907826613458, 0.011632472290995545, 0.0037067809793743314, -0.005493081142105061, -0.009391274465295012, -0.018943128771780005, -0.0159307638666429, -0.009151019065959063, -0.0026153509709652247, 0.006272348759965393, 0.015536354420298944, 0.02289698851608105, 0.018310347675000956, 0.016768589855948254, 0.007769174146772406, 0.01003270127568907, 0.018788023967694353, 0.0403030103905345, 0.07161198322461385, 0.1296125823730312, 0.18159347825388758, 0.22579023140531357, 0.29908483635843675, 0.34721219091916034, 0.37260334429787506, 0.4179842268064896, 0.41149083689869087, 0.37431845045056994, 0.3370842314864636, 0.29824360028085095, 0.2466369624761433, 0.2103901176922688, 0.18043843027278067, 0.15649392829329506, 0.1384357938901749, 0.12256439742130358, 0.11604805724864112, 0.11000730810222933, 0.10759533036159612, 0.0999399685878517, 0.09761854214002666, 0.09450205509455889, 0.09121836549260315, 0.08674262556059947, 0.08314729109811383, 0.08480653697915103, 0.08399647036439431, 0.0821809877738257, 0.08385533765642483, 0.08087558461152021, 0.0784496217816714, 0.07926122140141661, 0.07866084758196668, 0.07412858968946445, 0.07682558836923975, 0.0761111327495819}
{0.06912698436460166, 0.06924304415684973, 0.06890845256413075, 0.07185304061708185, 0.07233929015079496, 0.07358383793777476, 0.07345728568382225, 0.07474433977809397, 0.07281858227116043, 0.07398250246702803, 0.07265778216796383, 0.07702439686360041, 0.07754331372804635, 0.07862129634244358, 0.07956294530338599, 0.08004833605668463, 0.08218806403250109, 0.08840651644571251, 0.08863336894692701, 0.09677869338604952, 0.11004778824699285, 0.11934519946574508, 0.13493616645054296, 0.15753797333258704, 0.18663006057364098, 0.22047893860159923, 0.2663756002178742, 0.2880044384865791, 0.32828899616696994, 0.342112893296919, 0.3546850719630874, 0.3176583574869027, 0.29851724174110084, 0.26412220942198944, 0.22224039254481104, 0.16744260771299002, 0.14999660173208657, 0.11795936722734215, 0.11396196863317329, 0.1287237870467088, 0.16186402233573421, 0.21144815137190381, 0.2565913966632769, 0.26119603275935493, 0.23311340056529306, 0.17531675857068918, 0.10266341041668482, 0.057063017091240155, 0.016061451906492014, -0.008033618155664394, 0.006821178479990224, 0.018703362015851908, 0.05140067152147641, 0.070748915671376, 0.0812642952051206, 0.06944282610771194, 0.040646321780250516, 0.016370793489675302, -0.00014350802720867442, -0.01326476864164913, -0.022409783359598187, -0.022752660563113862, -0.02745394235415993, -0.02674540444215861, -0.023809711339146566, -0.00608328876657839, 0.008558489976400201, 0.035877024998253106, 0.05877965072461813, 0.06783668845598681, 0.06915133444787495, 0.052342049678083695, 0.04223882919512817, 0.030456853524531993, 0.028744783012060907, 0.029345366344616392, 0.028668406764283356, 0.022820093677812906, 0.021915448971848717, 0.015996077143435882, 0.005548413100380189, -0.0030666149762167087, -0.009562673511677335, -0.0142033209086237, -0.014543549673548702, -0.016382690175210966, -0.007963309501292211, -0.0014298466649100006, 0.008213145493046654, 0.01739981781557666, 0.020968100217223486, 0.022541411675872387, 0.01782079724892186, 0.008927229632792747, 0.00254167469678278, 0.0022692750673516957, 0.0017584114901349683, -0.002664331908043018, -0.007508346862979487, -0.008572930969224624, -0.011524891565431126, -0.010391301554104762, -0.012763652770217564, -0.011430398904167475, -0.009140493101848977, -0.01096365868319565, -0.011641594941237865, -0.010701799422025626, -0.009988398351600376, -0.010887476152307955, -0.010978808410813414, -0.01275439299901044, -0.01170425960439997, -0.011779377938539178, -0.013130724450968037, -0.011541956778988761, -0.013606191618116025, -0.014269293227486147, -0.013758795151843396, -0.009218564784331027, 0.0006392241999148038, 0.011488182970841896, 0.02805770404045923, 0.03744584034729472, 0.0473077899558015, 0.051033136929720425, 0.05095809623691913, 0.04081972333544301, 0.028952501078185037, 0.010419737320762701, -0.0019881584978254756, -0.005564278830494443, -0.009969167024333423, -0.010713334796478699, -0.013329290506128019, -0.012573082188412618, -0.013358864541734908, -0.013357525871674986, -0.011182514237739293, -0.016577380323703827, -0.011867771954133261, -0.011534414835389323, -0.010678405222389803, -0.011383271424213554, -0.013229880730845325, -0.01284721756965769, -0.01188446997766751, -0.011485187011165493, -0.012363122231355767, -0.011070575981659928, -0.007820458448089707, -0.002877342439194461, 0.003263796736546174, 0.007192551576187036, 0.012420031051508051, 0.005728146753587125, 0.0045879586333080905, 0.0038713283603997286, 0.006057227798313461, 0.004184644185931669, 0.0032672683959779564, -0.00022291829673924993, -0.0044476924367926355, -0.008565747247787591, -0.010474627733512216, -0.011628353892478219, -0.012384385928599076, -0.01092472960666143, -0.007678562478672289, -0.003985106805194287, -0.002585271116722296, 0.0015891580856833222, -0.0021947108442313744, -0.004374954084699583, -0.004697124580900647, -0.0021873932327933308, -0.003683780920122693, -0.0018701068046791023, -0.0018651520609714665, -0.004009247743562595, -0.0074736385587209275, -0.00926933095040225, -0.009812440153486174, -0.012677613820078773, -0.0104830283477205, -0.0082670450901919, -0.011071785894384392, -0.0074937382516053015, -0.011463470054872174, -0.012820870117006462, -0.012778584183041102, -0.009334957943741829, -0.009610896438981317, -0.0011112708005170061, 0.006398612666760679, 0.004113041232558378, 0.0036976441502748203, -0.0018480959726194103, -0.00520601586857747, -0.014314725853138281, -0.018423190345701588, -0.014548988569429183, -0.011993584348221417, -0.003924059661617388, 0.009863940687883724, 0.018232169205398434, 0.028326021522822445, 0.02907549112306034, 0.0204651935195693, 0.02247966392701975, 0.015545032579418642, 0.023547335521053203, 0.036323018592337344, 0.055991553417339336, 0.1062106637558422, 0.15323916874266796, 0.21227384101037022, 0.256019530183278, 0.32088099834005035, 0.33944575531484694, 0.3779143036168362, 0.36959812752822174, 0.3437688802655178, 0.32651659926337634, 0.29748934757076206, 0.24458376675038676, 0.2109574460772256, 0.17987553754160918, 0.154370787991572, 0.13592894223762386, 0.12379578088966382, 0.11064221236294103, 0.10582105647725916, 0.10020682310802682, 0.09613945304962396, 0.09410733980442343, 0.08871966957162389, 0.08744054564054726, 0.08326465217181457, 0.08276788688205634, 0.08223905997377116, 0.08037912657229218, 0.07878881318583054, 0.07559445541617904, 0.0761130518528978, 0.07979717143557079, 0.07460289431926276, 0.07509949133949553, 0.07250527265713566, 0.07293238665601638, 0.07074577452633901}
{0.07117693855403137, 0.07112626585384599, 0.07055025160175916, 0.07485388519909293, 0.0716243330071468, 0.07327904852248852, 0.07327772860126272, 0.07310871488371701, 0.07621852812263552, 0.07570841656718894, 0.0750605145811376, 0.07925999725626184, 0.08022545015792129, 0.07983574554366615, 0.08445278611318696, 0.08318633877495157, 0.08693995705867767, 0.0903058141102851, 0.09763648401926946, 0.10302350705183731, 0.11117699246802201, 0.1269391334528999, 0.1503572247342342, 0.17648754318685628, 0.20683102565520123, 0.24741533922658576, 0.2948391902748476, 0.3236538889051135, 0.326052393711204, 0.33322179268292595, 0.35465277745519236, 0.30797725795145403, 0.290572380722226, 0.25271672650438537, 0.2170489468130967, 0.18265030968155432, 0.14317937336869052, 0.11402500911324533, 0.10422502181675906, 0.10534495609230007, 0.13634835163912312, 0.1820314616771534, 0.21762977291896637, 0.2324883324540341, 0.20939483334979753, 0.14557641905653906, 0.1064745724838964, 0.05369849566695084, 0.005707538617081223, -0.006229032528471365, -0.0010711591255177823, 0.017539109517734873, 0.035407833848156316, 0.05126377786244148, 0.06540099032228767, 0.04711536307647542, 0.028078744765800627, 0.013668806558083314, -0.0021116172111808797, -0.0105784085910836, -0.016179119554863335, -0.02241123893342705, -0.0256404144265691, -0.02499681766773614, -0.017165864940418517, -0.01132248551472615, 0.006076106784885727, 0.021015166760410396, 0.040492120786999916, 0.04463708687496437, 0.04380230232500466, 0.033241028058434686, 0.02172511197685788, 0.021566546515616496, 0.01606366455941525, 0.017944468340406125, 0.018103922933045573, 0.018018961380923425, 0.01283959094612485, 0.011093213080617708, 0.007208518185349889, -0.0013684558093827823, -0.005438313108591803, -0.013252557436496813, -0.016077772001663104, -0.017327036221102855, -0.016961798122715015, -0.010076439386385272, 0.001393474934614503, 0.012776884119438139, 0.02551981300838742, 0.028210810397151127, 0.024030295675089866, 0.01615801067270886, 0.009845976916087091, 0.006671250464554079, 0.0012130496794510997, -0.0007813055465078784, -0.00757823295792827, -0.008022606440258758, -0.011560928281969682, -0.013606487798259658, -0.012315444540189398, -0.01346917315105188, -0.013636709421318552, -0.014229521394142412, -0.015287147254181774, -0.01459507540664514, -0.016650021446398027, -0.014007296123884126, -0.015062443543268024, -0.01406370699292305, -0.014562572479211843, -0.016120485675581143, -0.014935297558227902, -0.01565861283641924, -0.016998795356139604, -0.017130292868517905, -0.016329287639969232, -0.012538179998937624, -0.0009327280345485522, 0.011249315157113946, 0.03367146753823309, 0.055988257147544074, 0.07771858125020403, 0.08741080946628232, 0.07362788804833977, 0.06266673567333556, 0.043817950832751126, 0.023885889904439284, 0.002541243016805278, -0.00918842843783685, -0.00966745700593845, -0.01231278968546729, -0.011320676961550381, -0.009631221677754487, -0.00964466867216355, -0.009944224235051532, -0.011844592201510918, -0.014578866072400318, -0.014128571455460866, -0.012111282036634849, -0.012702367598555237, -0.012232067192825477, -0.010876201601004767, -0.011190248871427945, -0.011782211295667235, -0.012278000251281463, -0.009411024838190753, -0.008856575291438362, -0.00953440515529917, -0.004118631107375927, 0.006505152621229851, 0.017362657192964318, 0.019023806964579032, 0.016856804032825648, 0.011272105675229854, 0.009122886826397322, 0.009176296392606382, 0.008675475494567212, 0.010494796989882602, 0.005073856530111595, -0.0005356408976348722, -0.005232090443720575, -0.010220447113037757, -0.014445583656017225, -0.012243296740244825, -0.009792865567747437, -0.003960074610553442, 0.002501656612521561, 0.006467739927453205, 0.003373340392981429, 0.0012494591028756447, -0.000846707125998069, -0.0015849632715356256, -0.0016664435876695993, -0.0011441362972334787, -0.005378854946846777, -0.005109442969850016, -0.009594074293637404, -0.009749268924025535, -0.0126598810809954, -0.009718310171857316, -0.011330850782833982, -0.012629226485037462, -0.01592184879077331, -0.01421707821832427, -0.009596279454609887, -0.010165208197485617, -0.01650661540296507, -0.011688353317590959, -0.01317155831997181, -0.013640102503911228, -0.010476282924986126, -0.009804184437182048, -0.006295178062488907, -0.006937187424572883, -0.007920054150203968, -0.013371156779463843, -0.013760650587293661, -0.014689004977917142, -0.019718872218193694, -0.015271513695844544, -0.0032275981451616066, -0.0023839152354386117, 0.008876817041642393, 0.020459103782062914, 0.027192595391586076, 0.027933123370701717, 0.023531866647244742, 0.02127721967296444, 0.022114763616187187, 0.03934296223529629, 0.052425200709861806, 0.09764836185049974, 0.1447486776559137, 0.1804754582705735, 0.2535287698588911, 0.2809680749136083, 0.3389223217521284, 0.3611186735066455, 0.3903782273954083, 0.3973080312041906, 0.35867895741860334, 0.3433845271251053, 0.28974945497050797, 0.25426587408266066, 0.21841497223019482, 0.18195284719462934, 0.1601948365549717, 0.1404114660010109, 0.1274937815970829, 0.1184939538675131, 0.11204216513081547, 0.10575491688621383, 0.10148699574573983, 0.09866916680809551, 0.09468951575492056, 0.09041027227040829, 0.09007483363082214, 0.08698315799942878, 0.08494500378884978, 0.08542317290549684, 0.0830858983228866, 0.08298292463725296, 0.08296542928858203, 0.07913971274138354, 0.07700630614506193, 0.0773788511381004, 0.07576404145903642, 0.07556825052115686}
{0.07257215827660204, 0.07253165838073833, 0.0770450638298886, 0.0742956826669132, 0.07598847501571447, 0.07737624978368257, 0.07703867010104459, 0.07615955185780197, 0.080219957464402, 0.08258337468670618, 0.08182301122419798, 0.08004775972714948, 0.086789301818825, 0.0843927764663504, 0.08528390171611057, 0.0894050587858434, 0.0936417018371393, 0.09316166835929525, 0.10262553678367888, 0.10950147199579191, 0.12435956994200467, 0.1408138793739035, 0.16290455074700755, 0.19733824420140153, 0.22739832930599835, 0.27553971461254834, 0.311630322057401, 0.34514177206711355, 0.3680218797854259, 0.38662330011039736, 0.367541140463462, 0.33271035074492417, 0.31125084496875355, 0.25299730041135227, 0.23904646346020902, 0.19320590921663916, 0.13951834348243136, 0.11305655845819988, 0.09371641684397877, 0.07931106116941072, 0.09426538545678553, 0.11749101491243832, 0.1571728255574163, 0.18802873480858334, 0.16244054729582103, 0.12732839120853517, 0.08638325443147567, 0.036816725578673076, 0.015842723728598372, -0.0030567508294913823, -0.004265598846142955, 0.0052437055703799295, 0.020372094971693913, 0.026602818133830818, 0.03520258121475418, 0.029043833997369733, 0.01990036692930855, 0.0066081663757903385, -0.0002647375877007289, -0.005586756787470867, -0.01198112576552745, -0.012721304993136666, -0.015576750708049765, -0.016344435170244333, -0.013253141637834195, -0.01240190844369587, -0.0019312693553197298, 0.004610105676329572, 0.016507662698273636, 0.01817453235572986, 0.016651812189387247, 0.012446282988641628, 0.008976389962705746, 0.005859527396129769, 0.003023059204010342, 0.005265491469820684, 0.0035201260150752116, 0.003898367768934118, 0.0046284639716326105, 0.0024626045696335185, 0.0021878687292529726, -0.004814894014880515, -0.005599657712219154, -0.00879693455960234, -0.012650102215942736, -0.014530995740724847, -0.010755847749164979, -0.010059576515506305, -0.00523963529558264, 0.0009477090815918918, 0.0057445173218122715, 0.008279225217310568, 0.006718237628252993, 0.00757564806935846, 0.0041230120265548665, 0.001581097099417398, 0.0013328481895671703, 0.0008421387438808147, -0.005035028924040093, -0.007962682050687238, -0.008381566148220543, -0.009051994791736687, -0.009012175364334261, -0.012176226884895818, -0.009027947955359977, -0.011252004415602378, -0.010195593164043337, -0.010401612303582962, -0.010669857469938093, -0.00967485625104908, -0.01323096350202738, -0.011384192704531676, -0.011236265555309684, -0.012441677737417212, -0.012058784913438522, -0.011204599315874787, -0.010972358576577343, -0.010407704969634717, -0.012705852424561095, -0.010323553519080961, -0.0033974085830651875, 0.010984403676737517, 0.030002558705518448, 0.04163030140538773, 0.05718197044295495, 0.06662646976885464, 0.056792217221500185, 0.04419108611093086, 0.029282961200949753, 0.010614045861153774, -0.00208812502524737, -0.0074916923995952, -0.013388191097306809, -0.01133360364156319, -0.011004545961185446, -0.009484524566529123, -0.009796275372957833, -0.011505924203618411, -0.0094791620336638, -0.014606004650171004, -0.011281987844459681, -0.012595247166469191, -0.011268268170096303, -0.0135446173152084, -0.01142757442139437, -0.010329737486963579, -0.01284800484814864, -0.013718735694551459, -0.011007313428038689, -0.011227651226087425, -0.006012931836453482, -0.004475405677656896, 0.006121207923049323, 0.01360775250953361, 0.017596839677325813, 0.01469577439261634, 0.010600293245001915, 0.008696791511378027, 0.010644221750554298, 0.013180330005389252, 0.011241143983627067, 0.007371182117280909, 0.00017482940496143726, -0.00519898297513475, -0.01084080863707315, -0.01481167309491521, -0.013238097843785754, -0.008469288430693896, -0.0060936840789913935, 0.0023824551363623636, 0.006968645081108157, 0.007400725030765472, 0.004381630203533915, 0.004220673539418458, 0.0035690655265177428, 0.0027201421983836173, -0.001772661456552705, 0.0008205755328677796, -0.0006712142279024801, 0.00025464927788641496, -0.001024257477465498, -0.0036792469583237035, -0.005753735524378122, -0.0087223923935935, -0.008477127387071785, -0.008435722575345084, -0.011721727171854029, -0.01232479433863486, -0.013304753208377583, -0.013997019866283534, -0.01257625088537025, -0.0123017905399753, -0.010597958962774214, -0.008581636042313141, -0.00888606752281618, -0.006209520281429491, -0.007412810265383707, -0.011040915259252566, -0.012422321914002348, -0.01721467343493438, -0.017797091591036814, -0.017140696621206944, -0.01525362130164341, -0.011037933357232969, -0.006457095318690187, 0.0003910760705169473, 0.011405388392946966, 0.019767189796503333, 0.01768425984362384, 0.01757831544449255, 0.02174822480355943, 0.027893252878335547, 0.04344277979872359, 0.0718083717135578, 0.11206116814832673, 0.1559554871543601, 0.19515925516283952, 0.25620548228655937, 0.28881903371385503, 0.3098855835086101, 0.3790709957589512, 0.38805522080909666, 0.420321953060267, 0.389571662106746, 0.3741494836357596, 0.3221819533664545, 0.27927293778014345, 0.23510178715508417, 0.19901455710805935, 0.16756862452655946, 0.14731508848917715, 0.1317223230088594, 0.12265805504208013, 0.11247650896605241, 0.10590629821991007, 0.10243871087541412, 0.09843700446386082, 0.09411017223501808, 0.0943248569132821, 0.08972580643526859, 0.08885898348310653, 0.0851574353782561, 0.0867433513778019, 0.08506627714863166, 0.08207772575728017, 0.08524259078086216, 0.07963020119376296, 0.08064011358882747, 0.07816334782027698, 0.0767448845130507, 0.07216221249031476}
{0.07760700825749872, 0.07676848126867414, 0.07734223239082474, 0.0776596317940451, 0.08135314716300307, 0.08194616070114902, 0.08149480824345937, 0.079725912843591, 0.08143985804233032, 0.08211702155762836, 0.08490223076080577, 0.08524424002521401, 0.08709786801113449, 0.09264505408540097, 0.08963647094310631, 0.09416380690226066, 0.09716064712453695, 0.10343730216632345, 0.10789801015740194, 0.12240951527314331, 0.1358436835132262, 0.15475705757497832, 0.1824676862839575, 0.22544841280037292, 0.25981493787861754, 0.3186000553129041, 0.35878028820373004, 0.3930227234429247, 0.4266862299633642, 0.4213395115237725, 0.38434236612843065, 0.35922371945464443, 0.294016129165535, 0.2989930070530119, 0.22759980282212405, 0.18207718950093765, 0.15004754662214498, 0.10395330150410745, 0.08744018966101735, 0.06349176978058997, 0.06559171878585385, 0.08625913121671394, 0.10999244189329892, 0.11367625263851118, 0.10110877012730167, 0.07253488050775506, 0.04335257821691341, 0.016274856763211852, 0.0032480846291324836, -0.007365089485359413, -0.00641135478289513, -0.004962707106336756, 0.0015546790256261351, 0.0075765180160244205, 0.01066726921446036, 0.006312477379658413, 0.000287404793387222, -0.0060800387078056625, -0.010143780550418629, -0.009417421221969619, -0.014177128834970553, -0.012974741624896048, -0.013747478062260579, -0.013186824396884676, -0.012862555215442054, -0.016252642403957934, -0.006957702570720545, -0.00700076137112335, 0.0011396726625229551, -0.0024273282484061826, -0.0004929843125040638, -0.0014443788630751045, -0.00479343869489089, -0.004650791365277466, -0.0057754289561182705, -0.003190116759268099, -0.0036901877661630837, -0.00202787641674546, -0.0025583031736780316, -0.0009179852729852343, -0.0026616072174938995, -0.005102560345841492, -0.006345144988045232, -0.004742442953815636, -0.010294479885712072, -0.01093040396201781, -0.009287830668505444, -0.006342771421713178, -0.006341194978525645, -0.006368254927595846, -0.0018068288543425241, -0.005812430375710823, -0.004439948121149218, -0.00545051131799555, -0.0033178729804253016, -0.0028638922059747544, -0.003935587632823277, -0.003918966866958972, -0.0058341403157519765, -0.008680749417287865, -0.011251025150072643, -0.009989884032133925, -0.009747447707718588, -0.007735567971430401, -0.009624866039486063, -0.009572649878378636, -0.011150384761459183, -0.011471210611451269, -0.009174662118808328, -0.00960002792928557, -0.010968958482610116, -0.012694023592157318, -0.010766206170961601, -0.009713777326500196, -0.010281065609029458, -0.011376051166133763, -0.009921083892673137, -0.009066507523501816, -0.009875181841742048, -0.00624822547876856, -0.0018415178467712495, 0.004255364399715035, 0.01498664948263828, 0.020934769998805624, 0.02732952366837056, 0.027548246637929468, 0.020811782724941705, 0.022597884773205974, 0.008751247062195353, 0.002532024697741445, -0.002141225566361444, -0.006287594131792705, -0.009521885794005987, -0.010688878360423986, -0.009622619541240742, -0.008779798118427726, -0.010922490440228088, -0.007883517768699609, -0.00887340956807409, -0.01041871129909358, -0.009234788662004582, -0.008868073494055426, -0.008910418183309685, -0.010073178988307955, -0.008524206415441726, -0.011226764450160728, -0.010274040242177472, -0.009495530864312134, -0.009075516319796587, -0.009912621406127066, -0.00855408561473671, -0.003517824701932095, -0.0037107009834711343, 0.003542222034381465, 0.0062939069055142245, 0.005885549189695854, 0.004022127948281191, 0.0018634463204807957, 0.006568408398593389, 0.010273215180442578, 0.007692204518297742, 0.005636050492436952, 0.000806263830674254, -0.0058672627560108674, -0.007819295940961177, -0.013058863602060192, -0.011015470929990296, -0.00873836597583662, -0.006801695518232947, -0.0004989845333993935, 0.00215698507121238, 0.0025187953893596937, 0.005023133958409228, 0.0039322574065721125, 0.0036040133179313693, 0.0012067854568149398, 0.0021980049223974374, 0.0019774543449931964, 0.0022696301940364335, 0.005228051378953165, 0.005936197338636812, 0.0010711012893768034, -0.001726509763014362, -0.006377603343545096, -0.00875909549731041, -0.00927699298308152, -0.014826512592694836, -0.014426594360766251, -0.01446656969470835, -0.014093758705017811, -0.012566721821084533, -0.013057521224967863, -0.014280937781665837, -0.010071677335387618, -0.005568611708063397, -0.00658078425899596, -0.006109634668715104, -0.010580374531536704, -0.01225407139743787, -0.01779771404787128, -0.01616918499327077, -0.016594734354753362, -0.017665567180504632, -0.014463744594360948, -0.010253595039573363, -0.00433067022389601, 0.0030586968665073343, 0.008580863481186647, 0.009962831302195607, 0.01373971106330984, 0.016438812701510867, 0.02769784638374007, 0.048432171714665906, 0.06386692592107096, 0.11035855084257445, 0.16324657333514958, 0.20670834202113705, 0.2616756824029549, 0.2881152394550085, 0.3421453995389069, 0.3970825290857139, 0.4388833427312841, 0.4284629169582517, 0.43655907488250945, 0.4173210854040522, 0.3591171991317653, 0.3039200670151342, 0.25668723930699144, 0.21736136139316709, 0.18064158391674115, 0.15567154168614517, 0.1399425272553804, 0.12811663385292776, 0.12004444114760132, 0.11067788162190625, 0.10837010285179069, 0.10130278496521619, 0.09848654758778477, 0.09426175587079699, 0.09185898557748254, 0.09224262196886937, 0.08685486102806791, 0.0868548506499637, 0.08278459157958201, 0.08157254349541904, 0.07886634213806035, 0.08137122327788958, 0.07726020626972886, 0.07679771756041459, 0.07842578585770932, 0.07463101393713903}
{0.07918091016773815, 0.08224287999970634, 0.08292364610366726, 0.08241850476611887, 0.08158581217687605, 0.08449894841645983, 0.08460676675005657, 0.08446257549280163, 0.08753067126061115, 0.08856707017882129, 0.08998196679689696, 0.08916662152272639, 0.0940648990212992, 0.09874200326819298, 0.09704216815870376, 0.10009169700851513, 0.10630835108085121, 0.1174991648301536, 0.1263959049412488, 0.1390541817802401, 0.15719804329460016, 0.1817523848155178, 0.21568822631466375, 0.2642708988958812, 0.31189101706061007, 0.37890538710473237, 0.41192640715345563, 0.44663233454599593, 0.47661400005201665, 0.4328879599069443, 0.40543191104459964, 0.3448129241036557, 0.323162493672392, 0.2778404864461273, 0.2306270652238757, 0.1849575771416027, 0.13798284063963323, 0.08144155275490485, 0.05564737250262231, 0.04706430351158701, 0.04460657552375129, 0.04880929754608581, 0.05205379259897371, 0.05261725790179357, 0.03849772408432968, 0.02503490048058691, 0.008711038142876956, -0.002444280002187965, -0.012996803015316132, -0.013573533068920831, -0.013073091161429882, -0.011592315639708162, -0.00881769273321556, -0.003981684111634312, -0.006755243410055547, -0.006465666748789871, -0.0069870202466798675, -0.010502276771375678, -0.011132589307823713, -0.013813874897246496, -0.010715555754894683, -0.013192186957568817, -0.013140265017170824, -0.015536632917407523, -0.010579149546257507, -0.011738946710699081, -0.01139141776950303, -0.008457936041333564, -0.00710444524403394, -0.007465542365935113, -0.006226053738779851, -0.007685737107670296, -0.008708034657207993, -0.008824857095350505, -0.006648651622943315, -0.005236724656008271, -0.0050866139380242245, -0.0020698114592782586, -0.0034006473917353114, -0.004478894693356193, -0.0046475224639297335, -0.007096183325005532, -0.011877635997487212, -0.008333014932243825, -0.01125892522130535, -0.011570605077780677, -0.010907789817040606, -0.011057326671070969, -0.004892464622884994, -0.006746239589827839, -0.007689409299275494, -0.005688191107565093, -0.006541983993409859, -0.005324053725477819, -0.005530917364652396, -0.005958155309256466, -0.0056668770560785895, -0.008913815330153532, -0.010305708682827675, -0.010375215235928617, -0.008221480035504358, -0.009838529217094771, -0.012508684286232061, -0.009848073274777276, -0.009729739739822784, -0.010981417163111915, -0.009791555628620281, -0.006469790272223552, -0.009955782949411391, -0.010919561824028775, -0.01036021036956757, -0.008352522417792736, -0.008705907139430482, -0.010620069005277757, -0.009281929012048119, -0.007753179188054198, -0.00983175971277558, -0.007513486257886035, -0.006875252348614932, -0.005411428043049412, -0.004062822261488843, -0.0007352659012531469, 0.004769867538630519, 0.003618896703199947, 0.004852200142608936, 0.004223445032501717, 0.003462282709134141, 0.0029889246000215064, 0.00036995826859576334, -0.0036577350302730086, -0.006065737619568478, -0.008901232398483895, -0.009767881644629934, -0.007410062665680942, -0.009526592728738691, -0.012881299827786992, -0.00930790843989117, -0.009568426155898063, -0.011412712757541193, -0.00837702588825412, -0.008551621521999045, -0.008885517010365468, -0.008001906152299149, -0.0077338768502130915, -0.006928551795935501, -0.009952347824131458, -0.009751301154640983, -0.00896113353010394, -0.009580243509376748, -0.00812602904055909, -0.00853128751339592, -0.008522411508127374, -0.006312846799914262, -0.006174336148653601, -0.004210238924748205, -0.00036542559544846783, -0.00025492975176796785, 0.002475399578744574, 0.0011326807491179973, 0.005246888947563678, 0.0013289504672959304, -0.0028241516531472325, -0.0036746804704466465, -0.0071962533943753185, -0.012038953563736491, -0.01304511443544136, -0.011172578711967435, -0.011593090879421925, -0.009846069508819921, -0.006012558825215911, -0.005265529153436782, -0.0014490520983019034, -0.0011960083604673228, 0.0008046248275784734, -0.00085677870159624, -0.002111520705393016, -0.001389868318271347, 0.00013701341545205227, -0.0028535018267777336, -0.0013251379192592827, -0.001598995173611281, -0.003517263879405894, -0.007289713721511956, -0.010151325253639864, -0.013659001161952402, -0.013734146830238884, -0.015365548272984754, -0.01623097168290394, -0.013297098002035174, -0.013503668724339932, -0.011177608521640207, -0.012509346986808289, -0.012034182284417208, -0.010604534414615785, -0.007309586393233497, -0.0076196124629489105, -0.010465632132539314, -0.00940737345503502, -0.012832208067942628, -0.013763149027833946, -0.012967814871078178, -0.01407871923027166, -0.015214535078953423, -0.012551211589746227, -0.0112316216171718, -0.0074728143080437116, -0.0032269535937447906, 0.0029792356298247186, -0.0005285136519634828, 0.004632555882125923, 0.014693126513267873, 0.02921435908823922, 0.053308322876010346, 0.08197217102497163, 0.14452691413118296, 0.18395131684148297, 0.22717315324457735, 0.29254744511819814, 0.3450704444160387, 0.3789676215495063, 0.3978585035130321, 0.45727253724228767, 0.4955562324942713, 0.4782916296953118, 0.4457088163423254, 0.3793872375741365, 0.3257901146021982, 0.2717316318777237, 0.22642702550458224, 0.19486480701363904, 0.16458682468229588, 0.14869307202691015, 0.13467394104368477, 0.12750283225857856, 0.11888812136115504, 0.11329455154707267, 0.10866873540093513, 0.10540275924735887, 0.10097393501044422, 0.09605462692532328, 0.0947710516215816, 0.09407985804210123, 0.09095536425004973, 0.08871908303658055, 0.08799772370015456, 0.08828317861843966, 0.08692264163302699, 0.08794939578849176, 0.08446351602957475, 0.08041197315153745, 0.0824231549418118}
{0.08009601482643156, 0.08084761358464489, 0.08108611642128485, 0.08331276819810687, 0.08249904606633704, 0.08163483052399391, 0.08129532699234235, 0.0855787150407397, 0.08437353686444699, 0.08717107676944266, 0.09012692861521515, 0.09209890584856915, 0.09242906760382594, 0.09664408199934356, 0.0984589112552215, 0.10093552929661823, 0.11065764336420335, 0.11627220514985512, 0.12435115758964133, 0.14349005938959455, 0.16063062990193, 0.1918852312378778, 0.22810333842931874, 0.27850868650446176, 0.33283515293147975, 0.4041217196902348, 0.4507170380383851, 0.4661854588194535, 0.45588386194382763, 0.4439301101012115, 0.38707032642717165, 0.36694641837606523, 0.32593876070212835, 0.279440379072454, 0.23121406455980606, 0.15748394437442526, 0.12392259251631499, 0.07472014049904732, 0.05525664405412864, 0.025857512759555983, 0.016325761045889273, 0.01598853615808351, 0.017574421557703862, 0.015227952469008852, 0.009360377704426456, -0.00009513199939024421, -0.003745536980120474, -0.01058096578854251, -0.014667638055620578, -0.013085721427545896, -0.012146430230309823, -0.008770480502834372, -0.009222107465833851, -0.010924479978082744, -0.00779719231804534, -0.007045881770973976, -0.013235816567624046, -0.009861777585568405, -0.010581262550197717, -0.009710689630755682, -0.01295741874018803, -0.01607910525541608, -0.012156783440736627, -0.013587194650214112, -0.013334624714274025, -0.01329183194881163, -0.011438512224701464, -0.010470867769404296, -0.011066832737676991, -0.008992687635325205, -0.012128769973719509, -0.012747840537238155, -0.01169342270610176, -0.013025594928150185, -0.013567218758965788, -0.00802063530020471, -0.006802772653448564, -0.007956980335408046, -0.0031029026235519504, -0.005803862158951122, -0.0060273267401714375, -0.0057010252234463875, -0.006083817862402356, -0.008328884488852304, -0.009184640667234643, -0.009011765737265278, -0.011069705315646536, -0.009395952180598442, -0.011775839628445538, -0.011409799592754514, -0.010910645000521626, -0.00937677898771758, -0.008572824617108885, -0.006843145928842576, -0.008284459300107686, -0.009938225170898977, -0.008987733109825338, -0.011019021496597855, -0.010464765057300405, -0.011424749115830553, -0.010658599830775446, -0.011802937029590514, -0.010418313902761803, -0.010318778238211125, -0.01225859399046388, -0.011521456519037694, -0.009354084553126262, -0.010008179047584345, -0.009205069562946169, -0.009747770770557062, -0.009428277043417754, -0.008187167176868146, -0.008664915727991107, -0.0059208605725015965, -0.007047644211205972, -0.008787731057149702, -0.010544774781430923, -0.00726845977870135, -0.007313918391771964, -0.008229913479911167, -0.006752282881071916, -0.006059547187428648, -0.0029532271060481665, -0.0006956548665709814, -0.004080441237381776, -0.003690617232394651, -0.0009860083150276023, -0.001209041966622588, -0.0016288761421837923, -0.005113367187424701, -0.004998422768202604, -0.004814010873552369, -0.006503462978896901, -0.006828118915002436, -0.010161238761529183, -0.009014817199874773, -0.007636022361958297, -0.00955183098396754, -0.00958022495399619, -0.010695869746632076, -0.010272820119909895, -0.009692671259476902, -0.008463569421253205, -0.01062021920917053, -0.007671741976880743, -0.01028424889536484, -0.010540674647396317, -0.00947856222596627, -0.009277410805910293, -0.010653324375238693, -0.010569941188662928, -0.010376474793059504, -0.008082672343028688, -0.005614462390408165, -0.00835789898778457, -0.005003575315610316, -0.0050144144975453435, -0.0025764077740269373, -0.0034263313683673175, -0.0003506900073602533, -0.0036279067515318513, -0.00634680227299973, -0.00507826365325637, -0.008708058187951541, -0.007567890586720827, -0.011749906095365942, -0.01163526690616048, -0.010312233349476448, -0.008500374636896704, -0.00606338063088097, -0.005319264002037942, -0.0028622811929909214, -0.002370415271406441, -0.0026667573851275788, -0.003156895455448013, -0.0038047204365191578, -0.0038979431390144927, -0.005442993255084962, -0.006081819974693812, -0.0072201492868982815, -0.007785919517619177, -0.009698944631052519, -0.011163592718034878, -0.011491335956378123, -0.013194203026235021, -0.01309151776429331, -0.012608288569708507, -0.013627235768299786, -0.014968788980426948, -0.015343886618737484, -0.013885344321766357, -0.014378528088919656, -0.01237775656143659, -0.013806572695579476, -0.013439408738759023, -0.010242894162269405, -0.013420387145357192, -0.012648315761393122, -0.01349930824972663, -0.014132984945645969, -0.01611034774542272, -0.014104706839377078, -0.016164596594574303, -0.013776796297904135, -0.009646611736004654, -0.008505264379331242, -0.005410686168951793, -0.002198938234651701, -0.003437692108928537, -0.00036249433569689486, 0.016561393263042894, 0.037160672750975385, 0.06421793972875704, 0.09477677934843458, 0.13612877231435783, 0.2033326208589941, 0.2386643128538303, 0.30537173456691014, 0.34882666201428614, 0.3925730313487415, 0.4421818020978254, 0.47744699763542614, 0.4912124253767391, 0.46304226680970706, 0.4240304817449598, 0.3717186410514184, 0.3262174115744154, 0.26629019420457267, 0.2171488457220317, 0.1865013322112526, 0.1658713007830348, 0.1458433578870199, 0.13272775752320476, 0.12361459022887746, 0.1189558066098767, 0.1142271373446136, 0.10349578517024194, 0.10007933798884286, 0.0955605199557644, 0.09750096479654323, 0.09489669594660315, 0.08990029375559802, 0.08830778400770074, 0.08956179013876973, 0.08851929225974241, 0.08649523025135321, 0.08628976017165774, 0.08643036752568142, 0.08417108838606877, 0.08639016317832988, 0.08499221224977699}
{0.08179713481923143, 0.08087955172006554, 0.08154123342852333, 0.08384366363462525, 0.08309471866143228, 0.08304752929857959, 0.08443301322068347, 0.08554177137083668, 0.08759375035310503, 0.08708040846491266, 0.08881337226553628, 0.09236402131384328, 0.09174905895611152, 0.09353583832969448, 0.09799040168111531, 0.1022716294117374, 0.10917373314218953, 0.12064944020006452, 0.12910956732127643, 0.14601155465315369, 0.16643089000910435, 0.19264071383748935, 0.2355570631716099, 0.2887419144588839, 0.3341539315678221, 0.4058602666569634, 0.4658017062756106, 0.4730547746298279, 0.4685688465708788, 0.44576661045607063, 0.39322886111880717, 0.3763643096283462, 0.3171709451576236, 0.2556620118427011, 0.22941970121244953, 0.19218432148371273, 0.13467691539830498, 0.10140525660011909, 0.060962283144353535, 0.03735547338166177, 0.016203470213047917, 0.00755497692199714, 0.002822478225033058, -0.0003675389483966292, -0.0024732081674232976, -0.006745739892172279, -0.007813183161077061, -0.011165305248510326, -0.01232339399582642, -0.013154960050775481, -0.012267896205829444, -0.013744466272315996, -0.010098761604552432, -0.011295864062705286, -0.010651392994253368, -0.009634175716197194, -0.01070025522598295, -0.0092163352314502, -0.011518338587050743, -0.010139085302903627, -0.015244191781280916, -0.011626961546398962, -0.013824704364514348, -0.012693708657066415, -0.014919022279427577, -0.013587455834112631, -0.012184403526949245, -0.010482960623037432, -0.012687878959672425, -0.010695194940005495, -0.010118112891830625, -0.010785678836607587, -0.010155431197259392, -0.01121857439162914, -0.011770571212697265, -0.008693939855943383, -0.010537755258159226, -0.00842866749833889, -0.008737331324749515, -0.006622159148240593, -0.006301325147664478, -0.005974920841908405, -0.008652447325529979, -0.009435862149975265, -0.0104942107988097, -0.011962983641687887, -0.011727056544150283, -0.00910591209907218, -0.008872002675993262, -0.009322334707308023, -0.007016852582260796, -0.0132266990466008, -0.00978115235134715, -0.00794345022996439, -0.0089966955882888, -0.007363504328980103, -0.006627774292709077, -0.007036117174022474, -0.010871629183893202, -0.012489402857516149, -0.00791507561433665, -0.007269861724375737, -0.010968239598651643, -0.009466527070697561, -0.010691247835762707, -0.009204663727803371, -0.008802443381524144, -0.00805090021821572, -0.00797704992719078, -0.009181485942689187, -0.010708096816914859, -0.010720710547960649, -0.007900212890439268, -0.008648653396629874, -0.008564941891408506, -0.009349169304425302, -0.009787826347724092, -0.009760609010823889, -0.006304784821347535, -0.006036817503856451, -0.006254698296080895, -0.005516421300111761, -0.006164646084486098, -0.004048434587813207, -0.0023233796303989587, -0.004805919657646608, -0.006827379335919417, -0.004146934897173939, -0.00497077368786322, -0.00813402524541516, -0.00656106827934464, -0.006469851476298765, -0.011283300204115485, -0.007599784051245152, -0.009731524150452718, -0.009786340156644077, -0.008358565195157748, -0.007726209937131752, -0.007466164829916628, -0.009008150643135496, -0.007494066898106218, -0.009026943838920191, -0.006620350816754357, -0.008268100091230657, -0.007897402866140008, -0.009067823497843823, -0.00919836363354752, -0.008991659760563571, -0.009025984805763944, -0.009166088697619628, -0.00925728476501256, -0.008949912106619537, -0.00829274536785065, -0.003935209407575901, -0.0060778959825888625, -0.007665506161915208, -0.008046946926672452, -0.005972806679245992, -0.005946451197238448, -0.006641758407939812, -0.005515366275642461, -0.008065693843617907, -0.009115764956655949, -0.010523754532714317, -0.010818042342668555, -0.011156806656326158, -0.011265542449585749, -0.009803261729665391, -0.009939698658473509, -0.007348973093268084, -0.006343171853828669, -0.006468145928746396, -0.004936717385640974, -0.006306752415311185, -0.0035303761716748037, -0.005159469025646412, -0.003096233258970735, -0.005356519074521815, -0.0071094051355034965, -0.0068613029681217335, -0.009543431442333114, -0.008629622464108576, -0.011015270138782389, -0.0115593451654658, -0.012243634475507907, -0.015150891071070354, -0.013040916219549855, -0.01211149428934558, -0.012248256362777692, -0.012649854513766054, -0.011494275580804297, -0.01091033492880385, -0.009125149593049081, -0.008120440967085207, -0.008574019347978534, -0.00863568727224396, -0.009008930676578457, -0.008952996994229422, -0.012267589384706897, -0.013616611173585577, -0.014739968634264702, -0.01354575693844555, -0.012274509638041886, -0.012447140710535681, -0.009081550078062625, -0.006906909640136497, -0.00673137329383529, -0.0028904463657531145, -0.0007608146413661723, 0.005003564909053003, 0.013160240973686715, 0.03346006164482407, 0.06404844200692837, 0.09841995376039658, 0.14657569712996932, 0.20492542147388154, 0.2507258556381842, 0.29434890668410374, 0.3389222778812866, 0.3704135547409403, 0.42950342877560255, 0.4786298918650586, 0.45968956364191915, 0.4760459107237055, 0.4180142392780837, 0.3626436826608769, 0.3015743498342022, 0.26387969088313823, 0.21213142076093874, 0.17867804969397116, 0.15331667558845644, 0.14141390475013804, 0.12657510206106726, 0.11966888522676938, 0.11282689264491133, 0.10673224426817926, 0.10131156810162409, 0.09753326703685367, 0.09345203630210848, 0.09544818291505269, 0.09068908193380973, 0.0896781440939223, 0.08843746277781948, 0.08504961557474067, 0.08902113343929083, 0.0865772955626933, 0.08512292267881516, 0.08434871133272173, 0.08563811631913673, 0.08166864201977443, 0.08043138750616541}
