# Supplementary material for: Precursors of Majorana modes and their length-dependent energy oscillations probed at both ends of atomic Shiba chains
Source: Nat Nanotechnol. 2022 Mar 7;17(4):384–9. doi: 10.1038/s41565-022-01078-4 (PMC9018407; doi:10.1038/s41565-022-01078-4)
Supplement: Source Data Fig. 3 — Statistical source data of Fig. 3a–h in separate .txt files. [file 41565_2022_1078_MOESM4_ESM.zip › Source Data/Fig3e.txt]

This file contains the deconvoluted spectroscopy data measured on a chain of length N = 15. The respective energy range in each spectrum is +/- 2mV. The x-range of the spectroscopic line profile is 8.16nm.

{0.07946813447229721, 0.07482490061137312, 0.07903063119767487, 0.07887577187938599, 0.08098296021113073, 0.0811494138112184, 0.08158752005534592, 0.08498321692163369, 0.08559104749005839, 0.08713247136646415, 0.086965688983691, 0.09037291917768138, 0.08983321853850088, 0.09132991830445501, 0.09284644630554152, 0.09652705371125253, 0.10142958068435087, 0.10980427115841007, 0.12370752147982583, 0.13291713373921213, 0.15184221290642402, 0.17851728688155372, 0.2156132688725509, 0.2563821625136117, 0.3103554511048451, 0.36075112310615076, 0.4234187830211568, 0.4458716927170101, 0.438690602113471, 0.44876589010242957, 0.39162104741370907, 0.3631502390748685, 0.3333355291585068, 0.2875313440542714, 0.24340745032637337, 0.18117066880465837, 0.14171571039961153, 0.09403519486781707, 0.0537062680023944, 0.029925487956934546, 0.015668922268504616, 0.012978734988058318, 0.007081433727746332, 0.00469589766833441, 0.001624672561293095, -0.0005537471869518189, -0.0054427119557214545, -0.008050262730073643, -0.010923714476582365, -0.010893433142606355, -0.010172265434077175, -0.01321619133212273, -0.013679683743134372, -0.01112839562181751, -0.011284424637124018, -0.00930448034487807, -0.008949729653952075, -0.009213121932532752, -0.008615685922636993, -0.010050172034575592, -0.008042617654232555, -0.01218896316723407, -0.009630221780959316, -0.011834149394042901, -0.012400015108175054, -0.012407005445872827, -0.011300836608891635, -0.00971311221771945, -0.010034892745935144, -0.009918614109108163, -0.0123314100000653, -0.009456054350539485, -0.010611526234950267, -0.011137973386306987, -0.011033563902389479, -0.011250339773318668, -0.009331531565302673, -0.007470282953803944, -0.011679227142514317, -0.009479514375535049, -0.01169282068218697, -0.01093580089219753, -0.011185632911998644, -0.010599982773595359, -0.0101584548564412, -0.01050683288264146, -0.009223275703168934, -0.011161890331687277, -0.009770640247929927, -0.010958305035467696, -0.008481451202666947, -0.010459641110796341, -0.009078196559952945, -0.00827176346218278, -0.009163764615205103, -0.009250053956419367, -0.011126194027771357, -0.00897984044951007, -0.01069418101801297, -0.008179136212848815, -0.01084818933319685, -0.010199407359290322, -0.007709256111693361, -0.007421024168117169, -0.0066856851336439295, -0.0049956729321565495, -0.005760218515967671, -0.006025389005676207, -0.007021498892577918, -0.006294856911047999, -0.010468386092536764, -0.009538770094412605, -0.008325847514230988, -0.010452461902853854, -0.008291375887026912, -0.004665267775695676, -0.008001280411565646, -0.0063692414715426394, -0.009785905998713328, -0.007257183866323775, -0.009511969546924149, -0.010068581662245812, -0.007229369702030015, -0.008845666486773419, -0.012227445214758579, -0.007769049150472147, -0.009629343479867651, -0.005538898493490839, -0.0069638878797212665, -0.008164247948789692, -0.006811874292535715, -0.006121254325787977, -0.006724600070474813, -0.0086233348567291, -0.008524009072728907, -0.007456478106515778, -0.005958037977277451, -0.007216662861963827, -0.006130858368388063, -0.00606971456544745, -0.007721063954425689, -0.0028242995750613112, -0.0033238759989207365, -0.0029191422466961856, -0.0029524510912420222, -0.00364356633067009, -0.005933902831913677, -0.006265167382557305, -0.009896780956349235, -0.011873020953518758, -0.010757829928688331, -0.011355867654993588, -0.012234566554220323, -0.011841189922661883, -0.011626540169401749, -0.011214044883515397, -0.011289604169539046, -0.010926471814943571, -0.010408845342914811, -0.007787193204730997, -0.010872516406883678, -0.007376072350001695, -0.011123029705731084, -0.010207436296715462, -0.009473203242949988, -0.008366839557992719, -0.011020807019196487, -0.007788314236483218, -0.005091963650273739, -0.009569306418491502, -0.008390757377750569, -0.008587784668863906, -0.007484321761259396, -0.008210206141849238, -0.00961763319935565, -0.006704131496980613, -0.008096340355448376, -0.005578465791107471, -0.004437302032559333, -0.006039009479304048, -0.007434820448207185, -0.0059987186171462275, -0.0070284435473979695, -0.009744885567658153, -0.011466213376369036, -0.01089625106333355, -0.015346900952143434, -0.01371071328944504, -0.00956347432102321, -0.011685439926563403, -0.01030419236813204, -0.011527197747059561, -0.009340408935594912, -0.010509571814143626, -0.012658428788932054, -0.01196099432991982, -0.014096452676817285, -0.015339765046892521, -0.01657763856201535, -0.011689394471895598, -0.014566836607965336, -0.0129306399810462, -0.012933712272444744, -0.011154769411242847, -0.009758343428572788, -0.006748141857439018, -0.005806873467537731, -0.006094807191898938, 0.0000431151328343822, -0.002967989553728254, 0.01186428853513967, 0.03350713316225228, 0.05565574529638151, 0.08665318891539978, 0.13625112868061795, 0.2152690710266053, 0.23793288261757853, 0.2890527820740902, 0.33961645846811034, 0.3874160850985724, 0.4206742602572273, 0.42867750595048076, 0.4645669197064062, 0.46376392668000116, 0.44061334547760955, 0.37742507542091386, 0.32313507974819333, 0.2685694273821224, 0.21628047077843565, 0.1883355995889645, 0.16036072809931592, 0.14233707511817306, 0.13073676396201334, 0.12058474567848068, 0.11345666873316115, 0.10858467113630339, 0.10561672974628955, 0.0985964224200276, 0.09354658589032286, 0.09272452163990641, 0.09014384453891434, 0.0891602349758057, 0.08671354047082382, 0.0859355754850901, 0.08659239271107474, 0.08369361210958635, 0.08060366607975258, 0.08340255923623943, 0.08365655435465777, 0.08079762124723139, 0.0794961201313007}
{0.07682101351124035, 0.07928313629452043, 0.07859745367463591, 0.07873966691469422, 0.07955098737545926, 0.0812807351878087, 0.08316661973941973, 0.08306450763504872, 0.08462531818211044, 0.0871232516665541, 0.08590708022110781, 0.0910086058749871, 0.09088611532755973, 0.09328545361227071, 0.09452413833442089, 0.0963283467203555, 0.10504966318933037, 0.108125900218386, 0.11267691505885546, 0.12983322612609643, 0.14494448141967642, 0.1667756048899034, 0.20310863388368264, 0.2418751954669105, 0.2857533837603058, 0.3420907417000433, 0.4032769756364747, 0.432844433775231, 0.45786586552678754, 0.4587535000692608, 0.40810822736218244, 0.3756612881435636, 0.3338178149549366, 0.30411363880502484, 0.23852109038069386, 0.2024497581217789, 0.1567033474617845, 0.11549766208225877, 0.08450620995927932, 0.05285333882397429, 0.032434088181426506, 0.031619562798426454, 0.0286937328724796, 0.025815475579979087, 0.021596633443420856, 0.015822506579674385, 0.006813811602908849, 0.0026413112217756798, -0.007276352961388868, -0.007603575887480549, -0.01047743827678588, -0.012001922526551613, -0.010632669254704914, -0.011682333605494094, -0.008910160425820185, -0.008542795598609501, -0.01104199993861519, -0.008909257564181483, -0.008769990101042327, -0.006922105199774757, -0.010743799127349574, -0.013987735770028776, -0.011401612755776329, -0.010405435918097427, -0.012871897449072542, -0.009620531487722354, -0.011878645443330584, -0.010133155172364648, -0.012409112173233611, -0.008775618985650286, -0.008907937526103003, -0.008488956788279406, -0.010962613218762057, -0.009435737152765397, -0.0107484417441072, -0.009404352106455651, -0.008958676656916794, -0.009558568981681422, -0.006551501614239476, -0.009842278972031576, -0.007735479490206237, -0.009311455868790215, -0.008328995603847998, -0.0054685287218108605, -0.00966506984821708, -0.009152924624889706, -0.009794484258265762, -0.009789529586835774, -0.007977510914850645, -0.01094090587902263, -0.00943581040649111, -0.010690510112028602, -0.009541183099771578, -0.010569877357016595, -0.010409191638973057, -0.010502152638561753, -0.012073498108605257, -0.010056671823325715, -0.011056871429573524, -0.012650723778719682, -0.010749763792077285, -0.011480274749270823, -0.010445668264980466, -0.006314101782929693, -0.006813237459192482, -0.0022009428011724014, -0.0024121291330071425, -0.0006371807215843385, -0.005521564279911729, -0.004840237538336794, -0.006178345897935009, -0.006058128940067358, -0.00688925485982975, -0.005804492783917341, -0.0059623016558925605, -0.005696250609750023, -0.00843578082790887, -0.006815350846600559, -0.006858556311686155, -0.003938006354921773, -0.00563518649498081, -0.0060818996479248474, -0.007778242267716285, -0.004417374813407794, -0.010476365999093587, -0.0159241838889683, -0.009745230016723904, -0.008759170375458116, -0.00689440596029584, -0.008336367179957054, -0.00928021498116388, -0.007525357984958672, -0.006795012261958557, -0.008195502980414257, -0.00618967158565696, -0.008328532154945643, -0.009419329202334941, -0.008468543488822006, -0.006424484922893964, -0.0026491082243707436, -0.0012170699822133847, 0.0008433100658512057, 0.003368625583789567, 0.0015917100275154527, 0.001169239269707767, -0.002299908455700825, -0.0043347259898482175, -0.005701321310429402, -0.011363772003169993, -0.011021690961442836, -0.011097613097113471, -0.012183568255757268, -0.012026552846181185, -0.01120285212289061, -0.009285004662122197, -0.008631832397917417, -0.009100894861360075, -0.009236855403756225, -0.010574497479822441, -0.010902063279213985, -0.008600173425218873, -0.008787337342197905, -0.009895060920739909, -0.00876939916725375, -0.006532577935084461, -0.005396129379230999, -0.004536640958388462, -0.0031462090651564003, -0.006585817816666123, -0.0037386940009135608, -0.006526721566594296, -0.007016384083177881, -0.007684435176722408, -0.005658025717206864, -0.004604197577316973, -0.005962320584049748, -0.00289441130123053, -0.001758597178897611, -0.001547889748303291, -0.002202241562632503, -0.0033892434144315742, -0.0039462892323587975, -0.007810007008235465, -0.011007395151985368, -0.014025890024617148, -0.013287743409483355, -0.017471630757908155, -0.011742089477808405, -0.015389054222048344, -0.015079566778952556, -0.012118312585045515, -0.013020803668632024, -0.011487017257682442, -0.010927826231225832, -0.010015911378147467, -0.012399968768535902, -0.013743213203172141, -0.01436575954907968, -0.014263236953318315, -0.018600065669238545, -0.014393780503748888, -0.011612963727533192, -0.01031794651456542, -0.008654841605199692, -0.008886206735200054, -0.006512507134288503, -0.004241294766765045, -0.002582109792758304, 0.0014592424962777684, 0.00855374437424629, 0.01778335743501598, 0.02956727663248514, 0.04683554657563816, 0.09740955948106075, 0.1500281166341607, 0.19793669802287178, 0.2528225219528654, 0.32085017589184384, 0.3585547865651089, 0.38014847245436467, 0.41134272353983564, 0.461922180415448, 0.45702248653696087, 0.48043545058036285, 0.43906198741840113, 0.38152917993709534, 0.32039608457199914, 0.2675602397051876, 0.22185871687696837, 0.19133239510210823, 0.16219540498176735, 0.14310278010395072, 0.13268550715441757, 0.12374464404893282, 0.1182691747809357, 0.11159437632412283, 0.10516167295794662, 0.10358055704280719, 0.09717105371976013, 0.09585460496345494, 0.09342775629039929, 0.09099238766597284, 0.09095379609700666, 0.08713563525116809, 0.08780084755341344, 0.08653809133332954, 0.08523668388839727, 0.08379870695131314, 0.08369910995787948, 0.0808436760465807, 0.08251664452238716}
{0.0782006736353188, 0.08044387090891678, 0.0789347071157808, 0.08023052872951847, 0.08390710843334913, 0.08170418345782592, 0.08404534727403051, 0.08500488952509885, 0.08573199161974746, 0.08556595715011245, 0.08624421482541084, 0.08913194959345923, 0.0927040010090576, 0.09690561668599408, 0.09615538899064024, 0.10015929596969411, 0.10335326144048282, 0.11325862254811415, 0.12030186219114983, 0.1325358187792042, 0.14885879774935776, 0.17328655616294258, 0.20722708990570496, 0.25429216670566335, 0.3069124341763255, 0.35662929379435826, 0.4058577039925425, 0.41726896261649177, 0.43541928262461305, 0.3965249634394285, 0.38362310269170263, 0.36053557531868513, 0.324841364011402, 0.26826640493105985, 0.22378945495626618, 0.19289603573731456, 0.14340872877982735, 0.09401823372807383, 0.08290478376419655, 0.07011710054458971, 0.05906519522371807, 0.06625486408874202, 0.06734248505206838, 0.06617752282688542, 0.055561450703782864, 0.04070885061217913, 0.022637951926229034, 0.015026109296996167, 0.0021641006009859715, -0.004539182985464919, -0.005389830330063977, -0.009771427547397446, -0.006553907969306631, -0.0073564526431767075, -0.002425385784019122, 0.00033411055318497687, -0.00046703113726164034, 0.00010093523357876128, -0.004264894151891031, -0.005540503965281987, -0.008895769717370224, -0.00793387489342343, -0.009005763670639853, -0.011277514589995406, -0.012917961697832544, -0.011212574072334296, -0.00816570220360003, -0.0069431480792016415, -0.006194344304047029, -0.005044870232987926, -0.004433919596081462, -0.0049102897976196274, -0.006417302108115484, -0.0033766916552895486, -0.0035281610683347803, -0.004589653909319886, -0.008583543816937683, -0.009309724418650607, -0.006813999217989348, -0.0053810510841820975, -0.009840742986742378, -0.008021740894960723, -0.005595614092269505, -0.006792330986771986, -0.00788469482946055, -0.00626015191047633, -0.006022474037104325, -0.00652010848625368, -0.007696421959067263, -0.008736634460561516, -0.007422169539415758, -0.007381333636840516, -0.007722735438613525, -0.00822555876866779, -0.007794841848808834, -0.010747206241219885, -0.011676319783821542, -0.011348935300302457, -0.01204608020622661, -0.01167901702173469, -0.009340258778743001, -0.008527145868752079, -0.006215404091721508, 0.0008787966605083557, 0.0076906244533841706, 0.01021848295190798, 0.013220605569297189, 0.008612108928038934, 0.003599121372648568, 0.0036528413101289884, 0.00017327015693686205, -0.003967719736510925, -0.006141479215967776, -0.005825051481892246, -0.005439047861607233, -0.004629250125781952, -0.005492241384551148, -0.007426583151359261, -0.006807887059618365, -0.005402133899912448, -0.006957996883392275, -0.0055994000542672695, -0.005761778533331348, -0.004418682541557447, -0.00858943389596271, -0.012285524104069558, -0.009482201837001093, -0.006616574214937309, -0.007202998330233315, -0.004790294912132663, -0.006992950170795773, -0.004736024128862695, -0.009608906429694352, -0.007472028887867315, -0.0090039783249239, -0.006790284385521484, -0.005349987098520714, -0.006396409909235802, -0.00017706969328580742, 0.00723225939943224, 0.01358143741970731, 0.020471598743436868, 0.026009903119800365, 0.020204293876363518, 0.016347433250155925, 0.008611518144262757, 0.00007992333770293937, -0.008352535430360816, -0.014196520702097148, -0.016331097435158055, -0.015636565889584363, -0.016874154666139448, -0.014621913249112013, -0.014935516697302632, -0.012644579703889174, -0.009822778063032207, -0.00996232357479885, -0.010406657663340908, -0.008422737079749778, -0.009621395015744836, -0.009159767788787215, -0.007776779575825869, -0.007858084229967588, -0.006210661435189483, -0.002654319570523673, -0.000562056553598552, 0.0020855834056005542, -4.8240101169393025*^-6, -0.0006094182865387489, -0.0039345637842050345, -0.005849333435179586, -0.005158791448210784, -0.005981935440921965, -0.002344099107254588, 0.0013934227791285551, 0.004576462389379965, 0.005160567932856036, 0.005252510142304266, 0.0009648865500146184, 0.004163842997134577, 0.0010624134376656165, 0.0003997765406832098, -0.005105722180384096, -0.011628713752191914, -0.010767997589759624, -0.01307443475641828, -0.014736920468688616, -0.016547651823003592, -0.013195186614543029, -0.015332616133601776, -0.012553615244162661, -0.010251086172405442, -0.010379543471372427, -0.007331505786639214, -0.010245903193034927, -0.00948817010705761, -0.013350160878569422, -0.014033718655186506, -0.01577157558297265, -0.015309352500595085, -0.015366099232580671, -0.017152961008481266, -0.016933494719689697, -0.015487230526386016, -0.012769988533850111, -0.008379936306562471, -0.0031218778987878674, 0.004368992143850476, 0.005026383539522951, 0.011904975124546597, 0.011795652159898338, 0.04200221490071063, 0.05544977743970407, 0.08063636286392281, 0.15114873458072342, 0.18077712680659103, 0.21972434511294797, 0.2740169026296727, 0.30339358904769703, 0.3543197682194107, 0.40884452349911066, 0.45073074709117467, 0.4609418679923423, 0.4472616098286951, 0.4167677575345884, 0.3676726837739644, 0.313034141955261, 0.2571933936340718, 0.2145429434527227, 0.18163572249863136, 0.15687483866036592, 0.14089647330981142, 0.12945848773939883, 0.11988344946427762, 0.11440539222678095, 0.10844197314737894, 0.10592733163321422, 0.10153763891249756, 0.09849336139300158, 0.09247800893832764, 0.09124624184363578, 0.08985390898183251, 0.0898184665136734, 0.0844871496108352, 0.08482120051077033, 0.08355894359874078, 0.08364524884402352, 0.08329919615825532, 0.08008314215453488, 0.07880813613510793, 0.07902118395685535}
{0.0730319436633451, 0.07290711857080827, 0.07487876356017692, 0.07673925229381377, 0.07712601605883199, 0.07774779488664693, 0.0808349472742318, 0.08107216931935152, 0.08169840338246012, 0.0838306587984532, 0.08518562000815869, 0.08484075219368722, 0.0878006161286766, 0.08680759826997214, 0.09119520987484646, 0.09262504429355772, 0.09768838088624045, 0.10435334873324151, 0.11007637678678503, 0.11869406407131314, 0.1297951534540001, 0.15283376513878968, 0.17806874189675545, 0.21547677195764364, 0.24971781486173322, 0.29592539158508324, 0.3558682535014732, 0.36472650463750833, 0.40022506692247567, 0.4000914711857791, 0.36481784393721584, 0.3610251501727715, 0.31993949937281563, 0.3042381840925442, 0.2419565241753973, 0.2088321513488643, 0.15298281058532523, 0.11667502977460861, 0.09660370968980765, 0.09091918563755892, 0.10103310960919076, 0.1158933018156571, 0.12962127352661665, 0.13878454251901334, 0.12512888441569817, 0.09925216900273504, 0.0734067422084716, 0.04279626677412943, 0.022785810347476537, 0.0039057833630154505, -0.0025692708733986596, -0.006318181277364745, -0.007003052033783023, -0.0024706289556877094, 0.004147019245576919, 0.0063393619704464315, 0.011513157581505394, 0.013042450264799246, 0.005493000721877204, 0.0016091913077384418, -0.005376571954601437, -0.007834560832476882, -0.010090083025322993, -0.014525860920655092, -0.01439907141024632, -0.011537139811428617, -0.007676726418808518, -0.004139890692738639, 0.001505818971761808, 0.005315965027252074, 0.009072098678538653, 0.010985127498837097, 0.007496118790343243, 0.006799080271288216, 0.006020871754032363, 0.00373982636088949, 0.0012682177475040269, -0.0050260959257044935, -0.005835099627043217, -0.00702457908577968, -0.008846489676426456, -0.0051916844106875935, -0.006762236484405006, -0.004004332523512358, -0.0024148416186176155, -0.004353571816147961, -0.0023656243764859607, -0.009788440942730767, -0.006659376522493189, -0.006569873118796668, -0.008782219713840907, -0.007980688442361654, -0.01195625998283162, -0.010105277537031953, -0.012573482072812605, -0.011649424793123381, -0.0131659926060298, -0.015510919445661927, -0.017330253600349184, -0.01741197673173859, -0.015683140456993948, -0.01234290217907159, -0.008240204389035749, 0.002246577071512842, 0.016832752280136358, 0.029139627511008993, 0.03352349654395291, 0.034916227536078495, 0.026370513172199878, 0.018562568197325137, 0.008652048136882353, 0.0021940877887930872, -0.0031279941062622605, -0.005731495198371725, -0.006820846571022956, -0.007422198880800306, -0.008438616936918986, -0.006869236385466489, -0.006250820686180698, -0.006917348449213708, -0.008716274487070255, -0.010542064856537949, -0.006386653101153829, -0.009686683893588562, -0.011773600184428287, -0.012658006546648927, -0.010794190607990797, -0.0069158633171408565, -0.006660082610585183, -0.006014947345104835, -0.0050897452771129035, -0.007929059974647932, -0.0033507284079655787, -0.005219342085742333, -0.006655189543939141, -0.00281344589918348, -0.002735005193899712, -0.0013563638525769608, 0.006361811009285321, 0.014730855290961369, 0.029718418320703016, 0.045742263033301894, 0.05587798991567145, 0.056066847619854976, 0.04383475072649021, 0.02876356050099072, 0.011409937200472542, -0.0021171435961215342, -0.009181082727608956, -0.01380846853079943, -0.021409376130676575, -0.023853486990284986, -0.02016076040225173, -0.019632459420839573, -0.01796071794173737, -0.013250679493384048, -0.012339144620791338, -0.011147743069362101, -0.009566022734649996, -0.0036836252916554314, -0.00550094943094807, -0.007333199189543576, -0.0022310246522430485, 0.0003505556666637936, 0.004642483748756393, 0.0035641657662255025, 0.007927717784944843, 0.004657129470737648, 0.001699019409969098, -0.000037136071138806846, -0.00520639673244154, -0.0038978837986753693, -0.002544641224171284, 0.0002091538165317829, 0.0036201752419027324, 0.00656941348483023, 0.00939686602409484, 0.007138700480579988, 0.004583948067095071, 0.0075362981315759674, 0.00229123916791319, -0.000206736251360783, -0.0062602762554679735, -0.011949503144025356, -0.013085013685174283, -0.01656153745108322, -0.0186975762544563, -0.01556859365897007, -0.014049988657914098, -0.012031956080659496, -0.010425105300777589, -0.00940715704054548, -0.010776057244736615, -0.007857583541157896, -0.009816747692950973, -0.01031482476923435, -0.011281596203600105, -0.01723750277610582, -0.017901024573091825, -0.01862923691208023, -0.018367186638306898, -0.017576650985773053, -0.01357126591489624, -0.01140408620720379, -0.008464082143011979, -0.003833031816134793, 0.007289471778951322, 0.00760637420631043, 0.015627383911561994, 0.02221138182641976, 0.021177314822961722, 0.04203453320019561, 0.0704859303287764, 0.08729711822752166, 0.14373229218914502, 0.17328835207742238, 0.23498064408337133, 0.28109321118450925, 0.31073538354698604, 0.34684884549610195, 0.40527853589192603, 0.4282857624240239, 0.4198916212490935, 0.4032662535903085, 0.3912508835588982, 0.3299911125105474, 0.2884140817332851, 0.24073161905982282, 0.19942852318433477, 0.16948683359859176, 0.15095436813487645, 0.1325280035019012, 0.12648553998526604, 0.11763796104041652, 0.11286065901698952, 0.11042880239971008, 0.10334826598930585, 0.10030065301323358, 0.09590725702515762, 0.09499937297606315, 0.09551823228570716, 0.09158217504006808, 0.09149164265244028, 0.090026093270197, 0.08615676367589854, 0.0862694490122328, 0.08305407996744181, 0.08249346895150328, 0.08328234633266096, 0.08383395730309331, 0.07918073780344115}
{0.06716595794985201, 0.06989603551378722, 0.07207644945982533, 0.07093283071314802, 0.07236111559477176, 0.07411987607380614, 0.07317601594729714, 0.07487190257103588, 0.07479496986849542, 0.07480432365438863, 0.07799749912388126, 0.07879824941119101, 0.07926010251182569, 0.08203335298704467, 0.08322958229056147, 0.08688069813216412, 0.09032630549244475, 0.09038583921115019, 0.09687569528166137, 0.10489255380152038, 0.12196286636323728, 0.1345870233841298, 0.16016762233870882, 0.1883302714638278, 0.22151315542439298, 0.26199571265226634, 0.3033137031520079, 0.33540008331988014, 0.35430084701352643, 0.37164020527825714, 0.3295929233152708, 0.3092797210249059, 0.29300120110061223, 0.2591593608450844, 0.22037702097043693, 0.17474522338836762, 0.13704421924284876, 0.11697619057517424, 0.1147186196742763, 0.13120711516785813, 0.15753864815204838, 0.19287415319891738, 0.1942827484587678, 0.18969548752230742, 0.15932856123991299, 0.12292017081831852, 0.08032615762663475, 0.05630945595715031, 0.023089161150712054, -0.005910054382882009, -0.005691233086993779, -0.00587776859574231, 0.0008266645235323758, 0.013709012239765981, 0.029176568633941274, 0.035599581750961284, 0.03704964837305955, 0.03074805385477227, 0.01547060820206951, 0.0055542879393982465, -0.0025048673783084428, -0.011495947902330047, -0.016949143166412887, -0.018174428917229517, -0.011526738962285852, -0.004656483769987828, 0.005670462775997158, 0.02065702001455886, 0.03029739862059669, 0.033998959712159466, 0.03512831870880739, 0.03792654918491165, 0.03651000494229167, 0.03245186479861083, 0.029674957017401443, 0.01859616173942022, 0.011322471340628035, 0.005072765166328234, 0.0004477370701182348, -0.0030532215774658894, 0.00011699460918199026, 0.0016656555359407968, 0.003996780120713639, -0.00008164029419403373, 0.0013594123073503777, 0.002159145019344116, -0.003646961308692508, -0.006642781549819617, -0.005643869176432611, -0.005017515802396453, -0.007814749516471693, -0.010569001604193447, -0.007139788193645891, -0.009803530771106019, -0.0119485087100395, -0.015827534894111334, -0.013753420911383455, -0.017281268743980838, -0.01835738637096927, -0.016336450505951512, -0.01870242103315472, -0.015850229514112676, -0.0073840724172600705, 0.008064604746744745, 0.0278214894192252, 0.046235040600176705, 0.05075830758868825, 0.05076986514254745, 0.04207773475111047, 0.029691780202389877, 0.01729612785742988, 0.00679520356328254, 0.003143321639323641, -0.006221629056391398, -0.00480987551084065, -0.00502271684009966, -0.005393818399532667, -0.006972398249968166, -0.009424488664698924, -0.00823555477226132, -0.006722205618150881, -0.008271035874133104, -0.007886925235764737, -0.004799007467993388, -0.008028972104936756, -0.012497591597432203, -0.010605902636546179, -0.007578708540379305, -0.006873694853390202, -0.004650517674988845, -0.006773441082606322, -0.004366381683865359, -0.00804481132393334, -0.007014542871023714, -0.004777668430528181, -0.004520539785772122, -0.003580362783918307, 0.0023340395849528396, 0.010029187078914852, 0.017401905319252467, 0.036716476529524325, 0.052531654784413906, 0.06819935734035715, 0.07018078149095283, 0.060310051528558804, 0.041245199345544895, 0.018880424795383752, 0.000953257199181253, -0.011952322389752933, -0.01844883354220967, -0.02106306975799264, -0.0256052391835985, -0.01789140943542253, -0.020046266769521544, -0.017464949037938576, -0.012507316638225758, -0.010270297339379614, -0.007704932118825743, -0.0036043272537185844, -0.004227697669263233, -0.002120028337230336, 0.0003927340153101665, -0.0007947826138097781, 0.0032725202900188853, 0.0026960891736089103, 0.00600347897518877, 0.008670346014513105, 0.00826266783912565, 0.003054717415711319, 0.00007528969900982287, -0.0015953867323823677, -0.004092049818669222, -0.0014030432975445778, -0.0018663426089504573, 0.0019819353136879348, 0.0013249408259897982, 0.0023252192156764063, 0.0014464579845998656, 0.0039648797816480025, 0.0018430639518733478, -0.00015607541536185633, -0.005688717964617162, -0.008555551362979552, -0.010224217037114802, -0.014114487610076977, -0.01423928651430095, -0.01125821740329918, -0.013352151437470244, -0.01319956033621365, -0.01217499369575618, -0.011397041474845788, -0.009339549173397466, -0.006557815095544997, -0.007063418681501001, -0.008026581721935775, -0.010812670485719822, -0.013983335416077327, -0.012856307639447135, -0.013809972440861167, -0.016322734797468746, -0.012524860832547393, -0.012857562054013309, -0.005427345845476089, 0.0015067095652547668, 0.010219673325363597, 0.011368400923043353, 0.018248954831973994, 0.020494022657479665, 0.018178314581515656, 0.020466864761197447, 0.028858222293160506, 0.038870750747951946, 0.06323676517993175, 0.0961828981153704, 0.14273233085397918, 0.18913695275486467, 0.2518012894426702, 0.26210551321542674, 0.3226436690475165, 0.37774417615390954, 0.3921356340270446, 0.4083374195837345, 0.3930343062091245, 0.3635073858263075, 0.33191389137753285, 0.2950746927522631, 0.25230932053009797, 0.21169331065838848, 0.1828430880772737, 0.1621147350462647, 0.14267658440953002, 0.13168460268454413, 0.12546923118355585, 0.11729039711779718, 0.10930416688367514, 0.10738696264374187, 0.10281336985599324, 0.09963763875373875, 0.09658024195453425, 0.09278281893097826, 0.09394282411188512, 0.09262556946689447, 0.09160197274917861, 0.08848194380431934, 0.08525133045394169, 0.08713919187475064, 0.08752200536070243, 0.08815888120595275, 0.08504232776867562, 0.08824667394236037, 0.08508394722892942}
{0.06672277534408474, 0.06594522872890017, 0.0665023340075384, 0.07149375790823528, 0.07085456292993231, 0.06990785312939299, 0.07381834051158742, 0.07228159261154746, 0.07415710336811902, 0.07247722062167354, 0.075536195312437, 0.07452634827288265, 0.0766381035646456, 0.07458457258374887, 0.07726230209189877, 0.08076839941020154, 0.08275923429413681, 0.08369504578412308, 0.08752813001901008, 0.09692062941181546, 0.1050617525387863, 0.12015240278169434, 0.13578287194093502, 0.15960610429568156, 0.186041200498149, 0.225250577166261, 0.2570788961870991, 0.28627420732190356, 0.3121654582785221, 0.32517120354343465, 0.3273414991409256, 0.3209496693474182, 0.30627358579677044, 0.2577640084928046, 0.23205764641195728, 0.198416177182285, 0.1742685608366202, 0.14038314737992338, 0.13869881625826463, 0.15273470429653185, 0.1726803125689566, 0.20745218662977138, 0.23910904369467836, 0.2339174768170355, 0.20008306519240746, 0.15722407623834098, 0.10779896759171693, 0.08072663901917733, 0.03837068685568698, 0.011330158459955414, -0.0034055169911680855, -0.012285511576474718, -0.005073177527654184, 0.01228927335577302, 0.029276797680824543, 0.04044677275526267, 0.04630333392533822, 0.03787961727376065, 0.02453906152839205, 0.007780159088077297, -0.003440970798848579, -0.01323701673704531, -0.017874055158594224, -0.01804778937977146, -0.015597447228777463, -0.010420977069128423, 0.0031576954341754667, 0.023788589881368814, 0.0397364107076095, 0.05182819160557109, 0.05442221793369247, 0.05069708351042221, 0.053083475964128615, 0.049009452853973005, 0.04791696835628198, 0.03328014385375089, 0.02177642180140895, 0.009693836158052012, 0.0017464410677348018, 0.000027527274201801302, -0.0026843701463854864, 0.0016370651560277684, 0.00429592532660783, 0.0032970440677979177, 0.005102486660656995, -0.001526237059872382, -0.006085560935248049, -0.007583689031485184, -0.007843136361581914, -0.008769641918368267, -0.010540531495272268, -0.008088566199929526, -0.00857320293809018, -0.012606850348276785, -0.009556388291182539, -0.012974707788772202, -0.014601721314009131, -0.016360685891666824, -0.020152714675702486, -0.016095040281041535, -0.017634902971292506, -0.015315442418397085, -0.008155337015647487, 0.0014502955811005764, 0.010352768504964093, 0.025130261062742874, 0.03497182623094265, 0.036221880746562275, 0.03276893309235815, 0.026676351147412153, 0.01760927609625486, 0.0036196750267303134, -0.001748153892073502, -0.005868019285404624, -0.004810167066312079, -0.00794359073976553, -0.007686960078222709, -0.008610460702318537, -0.008548427240925631, -0.007655275471406818, -0.007232634622687639, -0.008003757742841455, -0.008211128944012006, -0.008739784982872851, -0.009359524442417376, -0.011326065330441556, -0.011039333410634122, -0.008105565211695536, -0.005837444044436967, -0.004955260552758798, -0.006613224309230115, -0.004146943786329244, -0.005260800718431956, -0.006751236563951602, -0.008213165463783857, -0.007890316953993087, -0.006940110795787148, -0.006477345256738657, 0.0006750517061002975, 0.006106622208084872, 0.01735346488239627, 0.030510457505274, 0.04041587671487776, 0.04641865495454785, 0.036712685602274135, 0.026916421072981048, 0.010430845749959311, -0.0018137518585307879, -0.009778261834456556, -0.01545506674610804, -0.020613510056982136, -0.016873230168513696, -0.017839647832963212, -0.018529958491272702, -0.01464981073527643, -0.01269243889327964, -0.00961866873238612, -0.008463091998590067, -0.006863809354750878, -0.004233014017970464, -0.00538820229322556, -0.005023727165720679, -0.0038172099125019566, -0.0027625607208596513, -0.0008635994401410339, 0.0018814024197186061, 0.0024558973910546265, 0.0023290879870041655, 0.0006524866685684802, -0.0034364248144870616, -0.004299613978629275, -0.004207968854601645, -0.003084964687954009, -0.0038148679416458563, -0.0011804267060737269, -0.0031756633630333664, -0.002082583847837083, -0.004837999817607356, -0.0015882314406834306, -0.0021031696649494854, -0.0018612026449228072, -0.0035036720921483413, -0.005673387022799731, -0.007292542335782, -0.008925969048587258, -0.009330311348108127, -0.00737255207441075, -0.008482251605782157, -0.010845107964109348, -0.007117582800504403, -0.006804180258508364, -0.003493426388918641, -0.0018153780865189165, 0.002661573134510653, 0.0015403074707574043, -0.00628448895270321, -0.011719091906757594, -0.013358554069494946, -0.015216360711062514, -0.013583334656934027, -0.014241126704709749, -0.0075155897111907795, 0.0017453497248798352, 0.011362884979944162, 0.020354958453370136, 0.024707331977950366, 0.023118317184302413, 0.024472679472715475, 0.021711078441710517, 0.016905399794551083, 0.017519756275610535, 0.03639441060408382, 0.058563634617816676, 0.08747920390244729, 0.10976561096224212, 0.1798461971884487, 0.22632423225192544, 0.29896563259526543, 0.34522985591549626, 0.33777459608249916, 0.3926543540075635, 0.37624945519840797, 0.34681354436943773, 0.33658886355770423, 0.3015271957526099, 0.24937757421914686, 0.2115737944645314, 0.18235459444739283, 0.15760749417204362, 0.14124814586521336, 0.12827834495446183, 0.12054522444586835, 0.11316094231268035, 0.10700121304281782, 0.10257095079641868, 0.09878100561182804, 0.09434916058599166, 0.09541902075978739, 0.09171212013932384, 0.09064682540056566, 0.09127598396736661, 0.08590153590575716, 0.08748459781064535, 0.08545386411216463, 0.08517424414404251, 0.07968134147757135, 0.07855150375594522, 0.08013470375630888, 0.08182044762020926, 0.07949241674012693, 0.07632502456886968}
{0.07314417245574281, 0.07146055930399299, 0.07249796203249034, 0.0700139513759844, 0.07277791738567874, 0.07393169167768765, 0.07494628928485234, 0.07325088261371157, 0.07410743234621352, 0.07583422832502094, 0.07637992890039844, 0.07700479751826407, 0.08264253186692565, 0.08018121134744575, 0.0836635226100615, 0.08604094359506484, 0.09111722245712654, 0.09112240569867633, 0.0950515605983598, 0.10192939311781427, 0.11048909668629385, 0.12469337448791493, 0.14240808418834305, 0.1649306607508476, 0.1940747875031583, 0.23327306629654793, 0.27315049639179556, 0.31006763181119495, 0.3361465117580389, 0.36303843770429256, 0.3566660162032145, 0.35109140357964236, 0.31861347044256827, 0.31911578686229225, 0.2698151114531274, 0.2294630812175425, 0.18992752054125647, 0.15598685199808573, 0.16472594869974627, 0.17940610760376868, 0.21063309521759133, 0.24031459872693772, 0.2659482186829913, 0.2540491477474086, 0.22199731725162855, 0.17474220758675052, 0.12183230773739474, 0.0725976304403296, 0.0286731745151458, -0.0013876967481746653, -0.001637321960286394, -0.008455428462469486, -0.006429158027745281, 0.00601716259720401, 0.02361811300100172, 0.035751940534489164, 0.04309862536260799, 0.0432510343438375, 0.030386378761198457, 0.013089551383374934, -0.000335151507756104, -0.00912239686092945, -0.015005197854141863, -0.018423663303977662, -0.015861880478703773, -0.011194270234640346, 0.0010408974387698987, 0.015077312447752726, 0.03199777919468656, 0.041054028565704746, 0.04648850150936816, 0.04482070089561803, 0.044792367744500405, 0.04618032818917485, 0.03861962210101591, 0.033164801630794764, 0.02383382982532352, 0.014258890630174452, 0.004926676142356087, 0.002449410512788055, -0.0022041560094026138, 0.00032977565216253386, 0.0032958743111450436, 0.0012705982378256545, 0.0011602146098143077, -0.002213423436424167, -0.003567167860940159, -0.005778916595722031, -0.005900242812263843, -0.005469866586421478, -0.007766309503167949, -0.00813251216903464, -0.006190969716984766, -0.0049461774274798895, -0.005975538450375159, -0.008009047319248326, -0.008728108747907424, -0.010031218791303795, -0.012994361096598739, -0.014856516595384322, -0.012151340358371579, -0.01298940899438528, -0.011640976371165119, -0.003681895780463098, 0.005700512086729701, 0.011198020210651015, 0.019849462401127643, 0.018425173402827004, 0.016843619208580615, 0.012060116806988957, 0.005696459049818211, 0.003021988570443895, -0.0028938468230626504, -0.003270418504198483, -0.004394943333247764, -0.006239411087840497, -0.003998864108581147, -0.006917638907895063, -0.004655582059617877, -0.0030464224305644084, -0.00519001408463215, -0.004587094947743675, -0.00552279518168088, -0.006202757457222096, -0.007485436297906314, -0.00740125386434138, -0.0062000010198202185, -0.005620473784438643, -0.00856490020154841, -0.008418596410404565, -0.005852089514261973, -0.005445571940342574, -0.005280358437986201, -0.00561749409065081, -0.006654953476342699, -0.008462860256675232, -0.005969317223527748, -0.005850216527780336, -0.0018339121597156505, -0.0017308154835124314, 0.004071723032922993, 0.00918860741510364, 0.011948711704059735, 0.01120248542638224, 0.007317728481803556, 0.002547345850148499, -0.004794761299279436, -0.010439916518535361, -0.012854050219618135, -0.011806956971493992, -0.01739294259799091, -0.0137632515033706, -0.014225986077737753, -0.012762214021475449, -0.009235697060867482, -0.010938216914391298, -0.009816596941822742, -0.00684292282001926, -0.006873060873367959, -0.009960602955642106, -0.006797240645292471, -0.008554813575986756, -0.006622736429885126, -0.002883887763121279, -0.003331616059512544, -0.0007846547722771514, -0.0008030563959781161, -0.0029525037546144226, -0.00120433020437776, -0.004404524077969183, -0.004783131748062467, -0.00323852827961507, -0.000889967377358475, -0.0015117445163580837, -0.0013170380321850333, -0.0005993322779547376, -0.0018611258529822518, -0.0016243604959577343, 0.00012369995095661305, -0.0008241808541294614, 0.000499101334885968, -0.0020208951433859754, -0.001917334831795718, -0.008502859744073039, -0.0047462343418878256, -0.007120108645226889, -0.0072665929410758775, -0.00464074046031507, -0.004690819658453998, -0.004479962241923502, 0.0003424462597240701, 0.003480759610647546, 0.009089886510712353, 0.005873316613771712, 0.004883472383027589, -0.0018387696087103574, -0.01018846422162175, -0.01385109139542988, -0.0154206396987716, -0.01607811449031345, -0.010586568881613079, -0.004804761059021383, 0.006764970329695022, 0.01827708538958806, 0.022137630346850932, 0.029022863310734424, 0.024918684875561394, 0.022690498052407825, 0.01630241662274603, 0.012245790307013333, 0.017831757007716786, 0.03157198487436601, 0.06794669492426239, 0.0927925429353772, 0.16047217554520954, 0.20488681294346514, 0.2625433126948449, 0.31785127441602856, 0.37014502763197715, 0.4008843358237392, 0.4193475132564951, 0.4178507333324817, 0.37813388903074224, 0.34649713654414344, 0.3000029215100809, 0.2562901445503994, 0.21707893849194795, 0.1849478421574436, 0.1604077396285529, 0.1453270666125292, 0.13149291958606663, 0.1263851750531661, 0.11695261726512442, 0.11317632340181993, 0.11144753100893179, 0.10839825900119829, 0.10120008310787637, 0.09885651629581527, 0.09864938598194062, 0.09712229091313801, 0.09477954911373156, 0.0941754716481975, 0.09029166596276812, 0.0920806969633694, 0.09013117779652574, 0.09037831002956605, 0.08544471538626494, 0.08545634033978643, 0.08419115198136422, 0.08428468889677548, 0.08244109028815075}
{0.06828844400265288, 0.07031074037717547, 0.0721688497787234, 0.07161015854353556, 0.07134339928487166, 0.07316410394221946, 0.07522845096799027, 0.07259742337983202, 0.07473462122472838, 0.0758844419690426, 0.07716144255360106, 0.07842045152572122, 0.07769680705235943, 0.08022691843513877, 0.08126618666562069, 0.07932856552588309, 0.08277090654629182, 0.08583471013535737, 0.09094873214203028, 0.0979268375936623, 0.10343788153942808, 0.11404271693736909, 0.1304616067893627, 0.15003377111432292, 0.18119784411697848, 0.21429531491731013, 0.26193819232010346, 0.2919381332720067, 0.34038280898426476, 0.37011475655890647, 0.36395262138192574, 0.34727467173539595, 0.3440200873856274, 0.3337614069306185, 0.303961153619275, 0.26759209467662687, 0.21907907236139196, 0.18588188821054658, 0.174731966618112, 0.18431147695095257, 0.20442788014011642, 0.23026780368016425, 0.2511133898980772, 0.2446212821154333, 0.200465611761253, 0.15146830407602607, 0.11073961319908122, 0.07522712095302032, 0.03538923059941948, 0.005889788852675951, -0.006083728539051704, -0.00860509281259298, -0.010720876154611602, -0.003470972495465229, 0.009358616491521475, 0.01962767499582858, 0.02880135082939269, 0.03001339474219269, 0.019561147175963807, 0.0067764872871476905, -0.0012961207643412676, -0.005807193372660243, -0.01320711237458409, -0.013722942131521695, -0.011972136793134448, -0.00940897334485357, -0.004803702577157791, 0.0038758314237011017, 0.015920103368172622, 0.019992623475003586, 0.0202916602165017, 0.020212523744717766, 0.020153390786046232, 0.018570760449948917, 0.01834985431635102, 0.016853641016586852, 0.009821571381816782, 0.004882274275899141, 0.00451594925681955, 0.0012406909092806868, 0.008246082242250007, 0.012366823403177974, 0.017519624497513, 0.014828156210450756, 0.012053454808080432, 0.004302022399686533, 0.0021473981970758426, -0.0032123965652505835, -0.0076778216952800606, -0.00635004671977985, -0.007131830971522933, -0.006454589515917132, -0.007145822375020897, -0.008434388829115408, -0.010085787956983177, -0.011087941179537014, -0.012218543198266145, -0.011532304064852717, -0.013875584265197038, -0.014913084185949717, -0.013030114443217524, -0.016211937188581275, -0.011882908010994203, -0.011114555383332335, 0.003627901322027909, 0.014362809552539846, 0.020142115997010886, 0.02509290700176871, 0.02005730463456678, 0.01351449889873837, 0.00751017323430324, 0.003237649175515932, -0.002218057301273568, -0.003868816326132459, -0.007015508389176785, -0.0077565774626892564, -0.008458412896639294, -0.005983204574734688, -0.008962687602399, -0.004637138846223242, -0.006004786793478481, -0.006178245136659734, -0.009215710076545125, -0.008994519703247873, -0.006260945948138203, -0.01055107073093075, -0.009055220224800683, -0.008937034248699183, -0.007776448056903005, -0.01015018682676348, -0.00827744885789394, -0.005309090375147344, -0.008293496142349642, -0.008891255031596594, -0.005999452086282902, -0.007124660009977457, -0.006300888595992936, -0.005887630798649498, -0.003248844241227908, -0.005121194449430258, -0.002248180121630383, -0.00044374326060123495, 0.0013256677829627441, 0.004527578795710688, 0.004249199402760636, -0.0006101238559226071, -0.005890906899022082, -0.004835608340575693, -0.00863413614667567, -0.014484567073243245, -0.011752461076381886, -0.010751782655355195, -0.012090897115430424, -0.011874851953550293, -0.012083163384501362, -0.011365382645688173, -0.01116012829909561, -0.010366141139185044, -0.010069886599238954, -0.01120226054821575, -0.010391101649393105, -0.010027005526947304, -0.010082393419904861, -0.01043883759056096, -0.007022938290276114, -0.0074241832044773404, -0.008617101437897564, -0.006157022318871138, -0.006060220203768155, -0.006328714250107504, -0.005297497277213063, -0.00007216389544561618, -0.001031919657295632, -0.0005570662259026468, -0.0012150818207356654, 0.0018700153024769348, 0.0011861206201146468, 0.0005126122534264495, 0.0030758460224460504, 0.0004432506218541596, 0.002829498837571486, -0.0015292138702172886, -0.004549386543303904, -0.006688417386074181, -0.008950897039617824, -0.007969633191028634, -0.0076462461721387015, -0.006247767458415565, -0.0088243134818275, -0.006783398000634419, -0.001759125171954896, 0.001883304753542271, 0.0076515404726094395, 0.006042385022197245, 0.00407401509043377, -0.0009033825285110885, -0.007766945951628926, -0.012172185751723515, -0.01582914489089891, -0.015375047563338913, -0.012905561103059467, -0.010324186433301623, -0.001379306925681681, 0.010289492041509304, 0.01680981655205465, 0.018148000362311026, 0.01645050942288666, 0.012715139909614235, 0.011796311619716403, 0.004455820441208802, 0.019083129063732905, 0.02086438837786616, 0.04260544750204526, 0.07601417063597135, 0.12782483040091597, 0.17302578037995248, 0.23927975541058438, 0.2832382447303339, 0.3357205936878832, 0.38900025776732444, 0.40753222260249056, 0.40280446472583736, 0.3774367551076226, 0.35036500591969233, 0.30498364094191915, 0.2554517607365755, 0.21780081542908747, 0.18320106983027049, 0.15826698361883346, 0.13978537584823528, 0.12609962224800378, 0.11932615545453723, 0.11244755047466407, 0.1081996864298804, 0.1019287047678018, 0.10206875798671278, 0.09927879745233836, 0.09481264927679939, 0.09432879490017752, 0.09297142691068014, 0.0900735636646029, 0.08854015398484023, 0.08623000174376137, 0.08742518613420688, 0.08459175057689813, 0.08582801377373393, 0.08602548011472752, 0.08348583720036433, 0.08339082086893959, 0.0812061172248991, 0.08120923006677212}
{0.07056199294898788, 0.06968120088839916, 0.07125954006355366, 0.07044768566574867, 0.07145425356471863, 0.07249031208701287, 0.07222668179218544, 0.07500682988477059, 0.07288419463362228, 0.07409582049006522, 0.07673472263581975, 0.07492639291799144, 0.07721326095795328, 0.07814782638788756, 0.08083839393675125, 0.08103750466206378, 0.08282012124926084, 0.08581799652773911, 0.08770388166009, 0.09079090435603704, 0.10164317191810424, 0.10825612783012596, 0.12951605397203425, 0.14987734490336707, 0.17730107921358912, 0.21488868895124932, 0.2555659948619777, 0.2925820347188294, 0.34102620216294977, 0.377847957904919, 0.3880727620852863, 0.3944559388498986, 0.3712101337259721, 0.32564594362669025, 0.284738455993633, 0.27305562486906926, 0.2459165126731228, 0.19021924813699237, 0.19196019561334302, 0.19804526729757674, 0.21104477246831238, 0.2324190590220414, 0.24966350145479263, 0.21595708263704788, 0.16695202122786768, 0.11983393755602498, 0.08241421511587625, 0.04618845954611325, 0.02109016481385509, 0.0065487075950857905, -0.003552419259922634, -0.008201466875883748, -0.011754562797591916, -0.01025116522532092, -0.003064048464024196, 0.0028554318113819936, 0.006155062806134531, 0.004222395318618415, -0.0005703349073232945, -0.0008177683182126038, -0.008081967751475426, -0.009968940977354379, -0.011616112799412711, -0.014455812285126395, -0.013929972011796899, -0.011363594924409219, -0.010834499709424428, -0.007313380880402541, -0.002269856257772907, 0.004342539710244592, 0.00531844308331556, 0.007975638203041218, 0.007112025771605955, 0.00575226477660251, 0.005199238872976377, 0.004505559060330847, 0.005412917957384991, -0.00038325839941390563, 0.0018898090741241366, 0.006121621204218242, 0.017367564727168185, 0.02643811079830234, 0.03880289256245792, 0.04204258933008167, 0.037060776722920935, 0.031982373410781494, 0.016597308461360583, 0.00862449940947783, -0.00003910379424200953, -0.0037280148834361974, -0.00588646697165322, -0.007002974733387991, -0.009656651083416429, -0.008101768167859985, -0.01113122036368534, -0.01275896246143324, -0.014151703203896785, -0.015197099265114481, -0.01828248606915514, -0.01630519897826668, -0.01681552205993153, -0.017427545182267037, -0.0171942956681609, -0.007896996317332483, 0.006442054739617686, 0.030036944120278325, 0.041525865471362826, 0.05507998483369736, 0.04951784937209171, 0.04209656893647282, 0.030577069347294726, 0.01536459114874911, 0.006318275186997008, 0.000256742896667524, -0.0040251486331442845, -0.005207926724975629, -0.00542921732507499, -0.007062245031838209, -0.006493658095001724, -0.00517179668420025, -0.008385595648747328, -0.007864970368016262, -0.005471721808302899, -0.005795672022147586, -0.009186048267012055, -0.01065114853153115, -0.010681208817260885, -0.010648796099749995, -0.007074737619905784, -0.010737748788375778, -0.008075159761837905, -0.008256457285590775, -0.00737403568332551, -0.0053244228377478465, -0.00563610937900538, -0.00847162224334679, -0.008657800565160561, -0.007359096764258843, -0.0074651367996584235, 0.0003942785260473772, 0.002505616470254036, 0.010888585668887212, 0.013112302520983695, 0.0161429109791805, 0.011191137165042222, 0.0032018282458757433, -0.0031305091256856807, -0.0057317690771117, -0.012110339058856638, -0.014136074261384676, -0.014781329218402701, -0.014340655595232694, -0.01462201579906323, -0.014784005415949519, -0.01341303958423537, -0.010558087898004897, -0.010177849952028438, -0.007295338715855403, -0.010369184502905325, -0.007060907169177628, -0.008914231497863724, -0.008708677474851292, -0.009516564354575855, -0.009314883361099247, -0.009575312048614046, -0.008650813805214735, -0.007318665670672386, -0.004583396637033839, -0.004657286657479757, -0.003258101216520131, -0.0008908196138800615, 0.0022796534815722, 0.002482079399466888, 0.003752075081795204, 0.0064601518120558695, 0.005997849156830534, 0.003629022633137433, 0.004076139927075144, 0.004872074654790972, 0.0025993182117655623, -0.0008667669652053459, -0.0009885411470954785, -0.002995461007082178, -0.007875122391738425, -0.01022328036361949, -0.006714118765597809, -0.0061168189999309674, -0.005884941575147493, -0.00692277673756349, -0.007238052537399287, -0.007971348872589662, -0.005665789990743669, -0.0019206690063132302, -0.0047730777658837415, -0.006071442333067747, -0.010316637702325148, -0.014323290171565856, -0.01560776871361454, -0.020849713516088744, -0.015687265161778235, -0.013562294630201102, -0.007094757552941643, -0.004752148635721275, 0.001635694827238631, 0.005304470207717156, 0.0044165101990005, 0.004955489055980984, 0.0013260285190223138, 0.0008601430905975961, 0.005738546099659891, 0.017352013909196645, 0.04514425540320838, 0.0664224392966001, 0.09981081400848393, 0.1441591444507502, 0.20655634807972006, 0.26999053017337615, 0.3114145713601362, 0.3783076891838611, 0.4002860652693442, 0.40964344858189533, 0.40843920552618956, 0.3638284974976736, 0.3206450102199758, 0.27516862523970576, 0.2270497919809096, 0.19334710989861004, 0.1688458095049033, 0.14793567695268484, 0.13504476026933612, 0.12262397199195221, 0.11642123946953356, 0.10815571129329579, 0.10772105769664957, 0.10380812726289987, 0.10047294675207716, 0.09748539668723175, 0.09631996046684847, 0.09486560011314896, 0.0921370497718225, 0.09199324165698565, 0.08928268219100993, 0.08915036989966083, 0.0856941070430054, 0.08354403168570348, 0.08091318034291935, 0.08309922414484759, 0.08231155644897305, 0.08060097519498517, 0.08041175943095497, 0.07795753103777583}
{0.06891836422205214, 0.06803545036187324, 0.06956311881161695, 0.07094739287743373, 0.07438464161657009, 0.07295779557059141, 0.07228154997896041, 0.07255567125696553, 0.072002325198376, 0.07447848362532387, 0.07319347840479554, 0.07338097141345412, 0.07693262638177539, 0.07735878669561425, 0.07905576822709193, 0.07662901295061281, 0.08043402154463761, 0.08475197522230055, 0.08576006057411088, 0.09044640583837724, 0.09608957722647235, 0.10828660655266187, 0.12004959756130629, 0.14405883940491743, 0.17526385570167627, 0.21182431317123934, 0.25947508211467, 0.29329047316157353, 0.33546554395084044, 0.38306991870440665, 0.38859923785039274, 0.39300542363689644, 0.405893691977396, 0.3669962771065051, 0.33610514447735607, 0.31489688624247536, 0.26693075245519254, 0.21676909143539225, 0.2097311387214587, 0.19613736207526847, 0.19223690723462214, 0.1963143141978226, 0.19256651790109283, 0.15967069880891177, 0.12025753032832731, 0.0717206597423299, 0.04666353038444987, 0.018013079327670746, 0.009334902733919829, -0.0019928777145474356, -0.00837525204823119, -0.011510693506649499, -0.015597440461435411, -0.009852122300061213, -0.003458008371208768, -0.0000783093167291552, -0.0018239786086934025, -0.0018867343882338745, -0.006134221601185593, -0.010157858801020147, -0.016638141627167043, -0.01784913005574491, -0.020522971359858193, -0.022489988458768255, -0.01954865207771255, -0.02080703814677623, -0.013722407575665323, -0.007272634336485714, 0.0009077458802830398, 0.006548753415075622, 0.014532106568341094, 0.014251910958365603, 0.017605314197761634, 0.01920581195882666, 0.017916540592324174, 0.014109337131630217, 0.009596614745550753, 0.001960645257045598, 0.002668808357939756, 0.004600544305451394, 0.012828357630044552, 0.024016741737475075, 0.03370897952875225, 0.04182284804720985, 0.04371202106892373, 0.027584431801985856, 0.016133243584918914, 0.005719925938910362, -0.004839731958644703, -0.0036521760406779697, -0.008298764997893525, -0.008402143855832045, -0.007559125787852601, -0.009502176665935006, -0.010533732518757064, -0.01488867900766878, -0.01425400170217047, -0.016251823922222627, -0.020004776585222386, -0.01979876310458648, -0.020714080422592783, -0.0202684762182566, -0.01704331315825181, -0.008038162530402244, 0.001903780841649905, 0.027049758691436814, 0.04684804599518181, 0.05855446561310247, 0.058324603615720505, 0.044225521396953384, 0.028940467846932803, 0.01917532399976709, 0.00939478375661498, 0.0019318843440366135, -0.0005912861927441409, -0.005203475518856948, -0.005537875036402044, -0.003374402966447455, -0.006605465287852672, -0.005371562894777965, -0.0037839698588052256, -0.006087039248053837, -0.0035128722797951326, -0.00726292637895194, -0.005967850423634368, -0.012730944585339195, -0.007547855230539296, -0.004526606721526752, -0.009516764692672881, -0.00597739116905734, -0.007637061594650923, -0.007886162525483282, -0.00658307979147852, -0.008136928135502108, -0.009073717706111902, -0.008295502547632049, -0.007402907370581252, -0.004233472884821273, -0.004698401214657579, -0.0011547620589770365, 0.0016291882509772721, 0.010933628558227907, 0.011905200068846863, 0.018558101466469384, 0.016590375016544562, 0.010953685122975142, 0.0011798175966065624, -0.007305438760399244, -0.010553785406957823, -0.013581415725110018, -0.013825486909019712, -0.015744919520157587, -0.014826556223866335, -0.01497229664863305, -0.01372192715878618, -0.009022257890637504, -0.008855358640295796, -0.007555352566416542, -0.006684933375821668, -0.006811599684304318, -0.007581728999802511, -0.007832823163565879, -0.008733867673050628, -0.008874101175978694, -0.009186098659511414, -0.009012521076599538, -0.0061509755343274195, -0.003869601558176423, -0.002557879275548747, -0.0024755412545324883, -0.002573681979319247, 0.000721492079301613, 0.008686581820235783, 0.006468238274478548, 0.00555744982820092, 0.003961923241972207, 0.004463860627406652, 0.002082722695190904, -0.00011427920071742359, 0.0037555908975329994, 0.0025597178899087344, 0.00013969087756155417, -0.0031200468020795235, -0.00483498028047212, -0.00405805258865229, -0.006111874110560316, -0.00247692094752053, -0.0037461077949680404, -0.003034229559629108, -0.006482099748920774, -0.006867604828370556, -0.007909397120933522, -0.009707514525782007, -0.00644043465597457, -0.008424587065688483, -0.01116244864193021, -0.01201895614932289, -0.012979075220577983, -0.015088954639116928, -0.016927060913620163, -0.01387864531418102, -0.012937557695665437, -0.011522090521727818, -0.007733479863021664, -0.006671724401238982, -0.003830886037464052, -0.005395896864152256, -0.00610389946429307, -0.0047548646782656105, -0.0018993617734505916, 0.004860635799346768, 0.020287484702131042, 0.04949362112535326, 0.09623805410522691, 0.1325831095143671, 0.21047724107862692, 0.25861723890689337, 0.3251013602521249, 0.38243950625393397, 0.3973959722233118, 0.3936443042484268, 0.39850233939596813, 0.3785186609356589, 0.3457000925456841, 0.2990775485779414, 0.25146852933706143, 0.21657006528035844, 0.1849460959207468, 0.15881482939784253, 0.1423134217397023, 0.1295953562441548, 0.12039395845372833, 0.11573222820674912, 0.11019190453323302, 0.10473884214649344, 0.09836028312968109, 0.09579654459708961, 0.0942014431755416, 0.09188551573329505, 0.0905749127466233, 0.08580018239898686, 0.08666956426070109, 0.08343376836439631, 0.0850172443780675, 0.08321299818546068, 0.08165381155355182, 0.08110015676080534, 0.0790655355738867, 0.07828625702917291, 0.07794049915825649, 0.07877007485520768}
{0.07208065561090976, 0.07152104265385276, 0.07305019370077612, 0.07193462648903597, 0.07242462836339544, 0.07371380827686547, 0.07442532322953063, 0.07284378099261582, 0.07449461397870764, 0.07559625228478624, 0.07745954791574622, 0.07883272595687804, 0.07767318829384025, 0.08046908288123335, 0.08048752829048442, 0.08239439840560592, 0.08281342125551676, 0.08556862042954419, 0.08807843969239741, 0.09717588448325332, 0.10341749461082327, 0.1140620395415936, 0.13165420149223428, 0.15386952992137407, 0.18535256505476705, 0.22228994733745172, 0.2710503067567276, 0.30815254933015523, 0.3517173091384749, 0.3968852932649709, 0.426518416700957, 0.44257514257679087, 0.42775195718142545, 0.4082345578982256, 0.36499904985284237, 0.3332151755797305, 0.2700252316152454, 0.22794043059325558, 0.21969497029224677, 0.191134685693349, 0.17555248731360834, 0.16455096881908843, 0.14418885236407314, 0.11166317745808507, 0.0688478675373384, 0.043785864258062704, 0.02598329845734533, 0.012979591940015418, 0.005480520711311435, -0.006547250244512521, -0.011768575489097415, -0.014660568727810913, -0.010554207912385885, -0.006005465662342512, 0.0014275962884257383, 0.004386177554292266, 0.011765771772705321, 0.00822943116242749, 0.0008142865746295935, -0.0033564121699698347, -0.011423315850256029, -0.012855807100566751, -0.017484570999684004, -0.01870759153935709, -0.020542591294551764, -0.017733748488802083, -0.013150807062152811, -0.0028560162024717575, 0.007300764101401922, 0.018255638295335497, 0.02410415674623175, 0.025214918320986976, 0.02842475755786292, 0.03182541287159242, 0.030557984702312517, 0.025561801610811143, 0.023096224582325672, 0.018206670292263985, 0.010380186110269276, 0.007501433530466213, 0.005475368157242656, 0.009237009554713902, 0.012949053890074096, 0.016985051094640116, 0.014621045989445428, 0.008790165389249364, 0.003183319561259193, -0.002111936476481887, -0.0030413190353506055, -0.007905637900611516, -0.009433932116600742, -0.006618625033988676, -0.004978017591714205, -0.010292685452530991, -0.010506617741927828, -0.014009986173100508, -0.013027882314592613, -0.013248669951379556, -0.012103322295254503, -0.016471897763174342, -0.01416953006715654, -0.011554018983077112, -0.0123676510501703, -0.008372148402417179, 0.0022106165297530343, 0.011890511171186164, 0.021989838218848118, 0.02677089069680246, 0.024801372195980588, 0.02047692820830859, 0.012082988880691632, 0.003973754369089259, -0.0023010857068936734, -0.005479468041928282, -0.00350153975644536, -0.00553036581804661, -0.008596747641302274, -0.003298900051206825, -0.007497366981730172, -0.008995691935255767, -0.004930051147538624, -0.007966889731841939, -0.0068822412441057485, -0.006257310124424275, -0.00813194654735186, -0.008810617507722758, -0.00888273856011903, -0.01177849208355745, -0.00672800252405806, -0.009002772538429371, -0.005711825970105259, -0.007305457210974508, -0.007915492548983306, -0.007838397583993129, -0.01009352426710531, -0.00725754845934945, -0.008126936688694112, -0.006738489876495091, -0.0071718037072346025, -0.003695755156240338, -0.0029443263563614422, 0.0019579816181299974, 0.0053069330271213275, 0.007293853358973849, 0.0026012580601286767, 0.002602490212576984, -0.007794587385078975, -0.009646095289605467, -0.013732877532318773, -0.015895848118833603, -0.015490805748951496, -0.01745058839877037, -0.016137211934679676, -0.013998465644614868, -0.01332410192511408, -0.012161319391930053, -0.009692794163729354, -0.009601247321818544, -0.010455598576595775, -0.009578611017807426, -0.008392416303584999, -0.010825688841700688, -0.006578912953646132, -0.006111522424042714, -0.0058978212153380765, -0.003495098379281436, -0.001686915384189737, 0.0005769528890503866, -0.0003070691813109503, 0.00004528729743719101, 0.0049192477700711, 0.006420326062514012, 0.011478739838135032, 0.010244513263656337, 0.009108846001434932, 0.002524998464984092, 0.003554969839357172, 0.001950112178926483, 0.004549073783649631, 0.003348189093578551, 0.00019633832622702858, -0.00014011444474574505, -0.002565450357197875, -0.004538100526226414, -0.005393869862812353, -0.004277607360519789, -0.007280502635085225, -0.0027040444987406916, -0.004704058168285622, -0.004425712992854753, -0.007085539776230224, -0.005257062736143261, -0.005851256269507622, -0.00022143677951346093, -0.0022006189144769795, -0.005451104248210349, -0.008620621778810983, -0.014835244690194368, -0.017255029719424806, -0.017867952350297974, -0.015176212894776492, -0.018618758008488386, -0.013137932005288244, -0.009752572879980775, -0.00780354630385643, -0.0045885878446441965, -0.008095197640550868, -0.007828873126729781, -0.0069308780012000215, -0.0007787545593414668, -0.0002694740817697633, 0.02098101321570642, 0.0431619053359047, 0.08945657890301612, 0.1465477608983595, 0.19125438332838632, 0.24181178931508568, 0.30206885961324687, 0.3439750712455334, 0.3868972685121468, 0.4044740063689901, 0.4222792103481287, 0.3964164275266167, 0.3669228059256898, 0.324883938920026, 0.2745964549436787, 0.23000638674109739, 0.19384511086346548, 0.16813341682363345, 0.15039417170917524, 0.13710689889429278, 0.12593509831627253, 0.1199228447325821, 0.11482074229530184, 0.11044723309188245, 0.1069896812048961, 0.10342842021995452, 0.09908989548215547, 0.0965748319349044, 0.09435485226894755, 0.08914730357702834, 0.09304026466055719, 0.08640454343173683, 0.08915518670423322, 0.0864832519357571, 0.08667866743785888, 0.0855180887521656, 0.08281780342922969, 0.08281344817705648, 0.08020485001823868, 0.08015945078935686}
{0.07155421341273509, 0.07296542258939467, 0.07523519477505605, 0.076683598158577, 0.07338092619398537, 0.07721268334500839, 0.07364018130318792, 0.07693779718252333, 0.07958186045444782, 0.07944513091287958, 0.07952300258292533, 0.0824242126790076, 0.08029141128848877, 0.08235117324127827, 0.08333737304871214, 0.08997791359232701, 0.08943703119015617, 0.09227446245434423, 0.09782877976611896, 0.09622181333791631, 0.10590605678449506, 0.12216232977183197, 0.13521229619529268, 0.16743765393712345, 0.19578755325291747, 0.2395347764227615, 0.2834815062035029, 0.32140289546974654, 0.37245839595554686, 0.43417284498744474, 0.45400399551836246, 0.44669545880156813, 0.4509049182827087, 0.3848536720464033, 0.3413088579888777, 0.2901387354240439, 0.2586363800025142, 0.22186966257601717, 0.19089153371746886, 0.16771565306183311, 0.1603955691654827, 0.13457912833522234, 0.11182381234943929, 0.08297458708448796, 0.07107163286232913, 0.04234224961813151, 0.02597430284653455, 0.017049801782973748, 0.0013475463700172632, -0.007812419796215307, -0.012897057092840336, -0.013268583481688455, -0.010688939277238515, -0.00159889154391813, 0.00535844635358672, 0.007935102287202324, 0.010157093158128249, 0.010126942146712786, -0.00013343730218659208, -0.006125279002091959, -0.009086686336330455, -0.013416013856460879, -0.01812310367874741, -0.01946137407620804, -0.018878985656502575, -0.017319564066096423, -0.012679211692824464, -0.004584476474478199, 0.0036118568252299366, 0.0076737851568613276, 0.009817502018114299, 0.01594583669744379, 0.01893529668626504, 0.017551641292658654, 0.026645305623007133, 0.029516616673997832, 0.03048768331070007, 0.029423963573703787, 0.025169794722820833, 0.027278193703781733, 0.020751253245093675, 0.01431364544844699, 0.010488973169252323, 0.009716859554251125, 0.0041733780231997105, -0.0015917477778692518, 0.00009505079927845956, -0.006594727655385594, -0.0086188080324157, -0.008604589659695003, -0.008045747804685397, -0.007518354098252798, -0.005458479477619958, -0.009584389166847397, -0.009095116339910704, -0.009810846506104285, -0.013099510214426058, -0.010444229103541215, -0.00978028269598413, -0.010758164847604437, -0.011313685124028803, -0.0146957812768281, -0.011527337526096958, -0.008411772113446757, -0.0035882882181678516, -0.0005218936795926507, 0.0018254407667291118, -0.001175104672451428, -0.00018386677699545547, -0.002283482441797466, -0.0062291846452178345, -0.010184285525462331, -0.008166575504293349, -0.008727367678304619, -0.005741260081808441, -0.007647935171483407, -0.006958525856735297, -0.007653454064744498, -0.007468659661047049, -0.006241113769799259, -0.008875186097701153, -0.005539745361054333, -0.006252179896992296, -0.007746610269127448, -0.010390691135502528, -0.010793608584340421, -0.006552627974585411, -0.005758930295139714, -0.010160645965932172, -0.007065641537890297, -0.007391315571330718, -0.00850169187025241, -0.009695153562885304, -0.010098912056674772, -0.005353713300295281, -0.006655364117512502, -0.007581940979685087, -0.007644620094185436, -0.004715527891598029, 0.0009516473189891246, 0.004603449082226023, 0.005826839942605693, 0.009824342100256206, 0.011120529306962246, 0.0031172596585018566, 0.0022129057894938386, -0.003485338893047925, -0.008179768159717764, -0.013206345747784447, -0.015103732643430874, -0.014377684161811293, -0.011691243076516578, -0.011261852074802106, -0.0141734088476115, -0.012360982828782893, -0.012397982546970148, -0.006438819875686261, -0.005915829150069192, -0.003405082899845112, -0.006077985639525657, -0.004859948041205551, -0.007357598711067762, -0.009868003512081117, -0.0061555647136218635, -0.0070431043350931, -0.0030828682021720637, -0.004362894079608013, -0.0006836467082208257, 0.00020092849962282614, 0.0022514724156528065, 0.005862178717922262, 0.012453391215293113, 0.014942300497279015, 0.013107939793445853, 0.014370300872332986, 0.0059838999378869105, 0.004323369236901711, 0.0030961681517962083, 0.0026543211592279774, 0.002686369538785212, -0.00015682441633774625, -0.0020967931388511047, -0.005082717610612415, -0.005603077312464695, -0.008119536483619289, -0.006315830460401408, -0.004320285061710202, -0.0008873764151331267, -0.00030483805377222906, -0.00172972594020198, -0.0017235293882584945, 0.004456393081100998, 0.008347583416750893, 0.005992412258731216, 0.003063277447107136, -0.0031949126607988603, -0.012760307709087097, -0.01816885672484142, -0.019482525530609533, -0.022789431148011925, -0.01970249668185114, -0.016235035887894593, -0.01450091115917514, -0.007202545214077486, -0.004955692118256177, -0.005527249833907833, -0.0074993742196377226, -0.007830055571895471, -0.007301611031758547, -0.006948725135248553, 0.004442062921744816, 0.023875680706691473, 0.06661554924051653, 0.09235732826678339, 0.15993719148815327, 0.21363448969693447, 0.2542152509151778, 0.3192537394898233, 0.3976116586612476, 0.4120423074776582, 0.41181876718269783, 0.38745520038813974, 0.38147586485560814, 0.3446392808847561, 0.31366282332237916, 0.25309211036894796, 0.21474189808561067, 0.1865045467890165, 0.16248050802963399, 0.1422571100689966, 0.1299004045715607, 0.11969025809158418, 0.11766965786754695, 0.10999105471526072, 0.10657083209832816, 0.10298185040764918, 0.10337251853088768, 0.09585292536647623, 0.09421598180312546, 0.0902693815019546, 0.09083316924489641, 0.08792045771250108, 0.08758696344678493, 0.08633265596774961, 0.08522205073344888, 0.08511865625110544, 0.08424831523227526, 0.08322812051746743, 0.0822002060565212, 0.07965363517177884, 0.08043016461804847}
{0.06897282079097602, 0.06963204991685407, 0.06965677276476315, 0.06987450975542858, 0.0701490033661222, 0.07482507756597023, 0.07022641113803374, 0.07164101905443551, 0.07328529463538191, 0.0719298236973861, 0.07466669263921537, 0.0773314239248012, 0.07889537709644423, 0.07838632539528202, 0.07688699174967598, 0.08145068386648813, 0.08042022850179725, 0.08391256760259014, 0.0877845083862967, 0.0934333973076786, 0.09948203898162875, 0.11040701627179887, 0.1242035028804167, 0.146920405256782, 0.17884654552662668, 0.21436942254114033, 0.2625349956788797, 0.30598283043567504, 0.3600328060614782, 0.40591734906634014, 0.4339853897241538, 0.4548076431625676, 0.43291490690840656, 0.4062505191195655, 0.35940784582062224, 0.28845059885712476, 0.25852952897175147, 0.20987330303133392, 0.17006759861145848, 0.16420226391679593, 0.1462261491674188, 0.12164184690868378, 0.1063144136326173, 0.08541447470701746, 0.07085462156383966, 0.049717963303250894, 0.040004447495262496, 0.028274572041366276, 0.005868069636354597, -0.0020191523956799434, -0.008389428500145811, -0.015128584217765449, -0.015124213565737558, -0.013107557236886499, -0.009477432101702214, -0.008475537409531449, -0.005979469051584904, -0.008085761646258363, -0.011037166690440116, -0.01765179682128348, -0.018623487308471014, -0.02230057382255859, -0.024159967500522257, -0.025355206112924713, -0.026603005642223607, -0.023990721753252238, -0.01587722202567139, -0.007085951058280256, 0.0034375712061736194, 0.009940569981686128, 0.015418641756448085, 0.02201107952246737, 0.03059084611601186, 0.03551359565254994, 0.03917080251332318, 0.04450427075217553, 0.04717150109318955, 0.04757242397239207, 0.047519512512055356, 0.03966490793677139, 0.03733908881035926, 0.03321916636687253, 0.03615809545709099, 0.029823614614337607, 0.02725116838764955, 0.01853853195676073, 0.00927393798492782, 0.0011807374792715299, -0.004350798136920214, -0.006998421540399471, -0.006192752196892125, -0.0049068250061889765, -0.007596497696154388, -0.011601582376028423, -0.009296751984905007, -0.012332555613352659, -0.011713685349417203, -0.010299074620236406, -0.012100450644959569, -0.00960532973736398, -0.010474441671519862, -0.009541085272751177, -0.012097967462741622, -0.009559100209585303, -0.0054114000519375266, -0.002018183818223469, -0.001809870987460982, -0.001644770146784301, -0.0018755534660359608, -0.0033913402910623275, -0.004843412445029044, -0.007528155318301108, -0.009628363552111838, -0.00529500943521889, -0.010244245589085314, -0.008134206953464798, -0.010023479509148406, -0.0049297231255153355, -0.0063183454423177045, -0.00839924806070783, -0.007728189426685666, -0.010237058269399487, -0.00653835754351424, -0.013271925355488729, -0.011744049201087051, -0.009790488488834553, -0.0074675791256075975, -0.008028198795744729, -0.003937917701575628, -0.0069363752934516725, -0.0046384254772066525, -0.004208143318436302, -0.006061218252313377, -0.0057833139272961045, -0.0065221102007738795, -0.007536575934271069, -0.007677096593486525, -0.00925253291654908, -0.005045846806058358, -0.00298492929405871, -0.002401709324622721, 0.010133325012699038, 0.017938112168145403, 0.024482888212790613, 0.024076918469043813, 0.017334017038253713, 0.00361719006707676, -0.00046307209551805877, -0.01057892376812733, -0.015050172304007067, -0.013833946587746383, -0.017064067239471445, -0.014194996858233711, -0.012391744471155049, -0.014193062258067846, -0.007199238649515993, -0.002129814080492033, 0.0021877079067077715, 0.0022333136298938855, 0.0029656476787180207, 0.003490233028693436, -0.000483831672270732, -0.0002191736852601, -0.004760838679471096, -0.007525778610884745, -0.008617352490589716, -0.009208788133564572, -0.006719058448910178, -0.006373070540169883, 0.002168515488326642, 0.0064004705485333074, 0.01759918994402157, 0.021882316880332972, 0.02751537268381089, 0.028358136644890522, 0.018164659794726853, 0.01228926752231909, 0.0036167825402850682, 0.0027130545564716616, 0.0009421436303095902, -0.0030446032707604313, -0.007981480027498943, -0.00834499149531833, -0.010378635685711323, -0.012452367473546664, -0.00982652601232626, -0.0052733533033083434, -0.005160782241803651, -0.0050929459187074085, -0.0038890387663477748, -0.0033988916349941903, -0.0029296880244595335, 0.0024595326432504646, 0.0004416072090800482, -0.000345933986235909, -0.004414453183254834, -0.011879800666421234, -0.016799698079430523, -0.01736958004424355, -0.017190543262804545, -0.01824192191307862, -0.019865921000953336, -0.01116913124613254, -0.007517444771610118, -0.004275841003098874, -0.0015364042084189205, -0.002721994351384138, -0.007708398770116488, -0.008106054867662305, -0.007243148268422792, -0.0023361424166763074, 0.01851417465175356, 0.036636745866577176, 0.06764484633362962, 0.11658916323821703, 0.16912740939639948, 0.23491367882707337, 0.29588289884326385, 0.32902780802709475, 0.378149168677969, 0.4122100081529731, 0.40806379508144663, 0.38342104454404924, 0.3785600200129935, 0.33550026041174824, 0.266739074485594, 0.23128853884801392, 0.19656143726771447, 0.1675359967818121, 0.1481530122247427, 0.13334229051654534, 0.12544643879231474, 0.11757824862503918, 0.11381213959820353, 0.10862615366030352, 0.10795815151602725, 0.09779820910358608, 0.09836816222965127, 0.0969407833158813, 0.09667339174388195, 0.09190598666601267, 0.09134535000905555, 0.0881324375422365, 0.08968304949410535, 0.08663988034398554, 0.08426579056033817, 0.08514057529664881, 0.08466325914948652, 0.08247196294905668, 0.0791914965521637, 0.08038103150758531}
{0.06980966944457527, 0.07151065459097514, 0.07213538359585495, 0.07171045065042005, 0.07013475842104669, 0.07359721498875188, 0.07186881493396925, 0.07259641487059429, 0.07297771147450766, 0.0764335292731414, 0.07465680888948881, 0.07679094450638863, 0.07661145545119048, 0.08151482668214835, 0.0781882648908237, 0.08037762508411875, 0.08108750446097643, 0.08418285678341296, 0.08735400564965752, 0.09083071345408716, 0.1016047966637221, 0.105744259748073, 0.12474510950392773, 0.1425854966401035, 0.17812517181115597, 0.21372319976051127, 0.2576730734866066, 0.3078082592347189, 0.3500972980405129, 0.39785865155043, 0.42225620893002214, 0.44221683844016274, 0.441988186227923, 0.4175190677590408, 0.3689186893813377, 0.2847786433906313, 0.23320278981396939, 0.17196445137066174, 0.15673706901907072, 0.12087317581106699, 0.12735019765238959, 0.12664868289182116, 0.12680869837483238, 0.11526450516394528, 0.08938742584312846, 0.05825425910490908, 0.032152902159105344, 0.0165937577154725, 0.0048890509616355314, -0.007264544635498008, -0.011672061632441898, -0.019939030601455743, -0.018689425278538084, -0.01416451365997999, -0.01087478130954144, -0.009603276634540636, -0.01008937366300194, -0.01438820335110727, -0.019743466394455327, -0.024885927584494084, -0.02981795591824365, -0.035142784597503085, -0.036941121755432765, -0.03841181854800518, -0.03571671299891699, -0.031783969100163956, -0.018476714427465908, 0.00601668465680728, 0.023854231696970464, 0.040763745277915285, 0.05485829622583771, 0.061506081915541994, 0.06649038002261683, 0.07792572149947381, 0.07869439961692287, 0.06974720633698056, 0.0667173501994814, 0.05385275235808507, 0.04397649932878053, 0.03501157733782663, 0.027440872777376484, 0.01886279839293839, 0.019916591963611695, 0.021925158766973055, 0.018564899512338133, 0.01424717449544641, 0.00608938529463922, -0.0010975971801137734, -0.004950961330816666, -0.006194125902592285, -0.00835615137057472, -0.00843921954857961, -0.012301585236054013, -0.01072346403590449, -0.011512977343313578, -0.010832988694514833, -0.012918721090224104, -0.010983094298396888, -0.01278740482488095, -0.011007057392501228, -0.010315836535837066, -0.013792889921928857, -0.011767527164636204, -0.009895611101911467, -0.006783833478314248, -0.0035897199035509167, -0.005322580645353698, -0.003579565844566075, -0.006252962813704035, -0.005241218648952082, -0.007393733611110493, -0.006725790795231492, -0.00908462077754308, -0.011044049674071427, -0.007579782894935182, -0.008074953873801905, -0.008615509378203257, -0.007317033481180565, -0.00817081055709058, -0.0064714385399185365, -0.00638251644905709, -0.008371494761969104, -0.0044367872307878, -0.007249984333091919, -0.012283509494022987, -0.009856946332480531, -0.009960820518564593, -0.006816879633776848, -0.0059958560131042485, -0.008241434342213154, -0.0063066902969918575, -0.009567907986109627, -0.004758704057944676, -0.008932091631622164, -0.004418758946544008, -0.005238264805633063, -0.006978173543877435, -0.008029187451641965, -0.0015857668994425835, 0.00017307255324218083, 0.012753770159778879, 0.025919707548004395, 0.03656337513259841, 0.040208212282625194, 0.031107620776926616, 0.02210754254389933, 0.008738660645227462, -0.0027687219984007523, -0.008447704730394027, -0.016908915671576513, -0.0194898743281834, -0.021360258683822478, -0.013938992360411387, -0.010925826647335254, -0.00775732578900438, 0.0014292949968916099, 0.00441005098480002, 0.015046576695332319, 0.00975190751877857, 0.011042713013695023, 0.006998630907622385, 0.00007198004185504474, -0.0018991025992474344, -0.005888375876943811, -0.00814344853127497, -0.0079850443212229, -0.006697259094954272, -0.004714863655442394, 0.00016140896128691122, 0.007723631042714886, 0.022394392151512243, 0.03164932032833237, 0.03603591077465447, 0.03783410255552389, 0.03278233167817336, 0.01650920167712531, 0.004049690552573114, -0.0026622437312899226, -0.009661370002785405, -0.011684698141458512, -0.012098061013509145, -0.013928264651351732, -0.014696799344426383, -0.015443185484019531, -0.016903526923846363, -0.012125879857713578, -0.009509392687589083, -0.00419457411021188, -0.005073242172459184, -0.006450892619645722, -0.005664314737506926, -0.007401107446978181, -0.008364225200959717, -0.006934107263715756, -0.00859888241668476, -0.010268500882168918, -0.015421772875772885, -0.016378527485092415, -0.01935241238436735, -0.018614345264629146, -0.016269862646250032, -0.016152050224395195, -0.014640255855573903, -0.013076951019329052, -0.011941733369469656, -0.011256161533906824, -0.010314370012170115, -0.013774628147258078, -0.01056515968126909, -0.0054393777301673454, 0.008633315325385256, 0.02001030862845304, 0.051902711933287, 0.09953115049732537, 0.14568226505615084, 0.20545563890959231, 0.2497942371324449, 0.3139052204760323, 0.39227102689357457, 0.41730041238286986, 0.4015091201923836, 0.4040386877843403, 0.3646898159016142, 0.3535523919196458, 0.308308236330172, 0.26357192200500257, 0.22154395745332195, 0.18838114551733753, 0.16236529387516083, 0.14512113312654376, 0.13453826103476202, 0.12512832920527572, 0.1188708806161308, 0.11000497517078803, 0.10535844440262916, 0.10169501956386218, 0.09895994936435024, 0.09337633243952548, 0.09389975099517531, 0.0919806528079142, 0.08915879318005984, 0.08956053371811681, 0.08623422222290517, 0.08765082772699619, 0.08327423080535915, 0.08270280306681002, 0.08362791933402722, 0.07886800925869947, 0.08049182458454512, 0.07677516621189875, 0.07690292656571718}
{0.0705791385235176, 0.06991917634110237, 0.07249652426376504, 0.06825154507187665, 0.06887233048996363, 0.07295590592356899, 0.07189339769263797, 0.07466001471721997, 0.0744772992207207, 0.07323781480595697, 0.07674770586652799, 0.07402030038991697, 0.07625547490472383, 0.07667460654498179, 0.08107069337746661, 0.07894440759406576, 0.08532041673438148, 0.08536105806042148, 0.08613659621262773, 0.09209700976840202, 0.09970803966991108, 0.10686730014244303, 0.11408389205840616, 0.13887768954876734, 0.1634118953567145, 0.2001775221831305, 0.2464733918228431, 0.2960746170325651, 0.34579372941394193, 0.40117330641180565, 0.4411168548327227, 0.45448469724424156, 0.45332506013856033, 0.42648637686163005, 0.373143059930157, 0.31956364056755726, 0.2577674124735758, 0.17021091636184263, 0.14769491741724028, 0.11309526862842588, 0.12015367984862918, 0.12354443349542679, 0.12356607782476495, 0.11594131403609988, 0.08605853555029785, 0.06064357550690394, 0.028998677832132835, 0.012532918445709723, -0.002321562355869173, -0.011891811932434609, -0.012306681654249585, -0.015986794561417973, -0.017799242468239072, -0.009508849239618682, -0.001217201999082225, 0.003344618905114664, 0.009508311275414334, 0.009204090608601258, -0.00048755746015083194, -0.01522673437011306, -0.02357998183936822, -0.027303292661591864, -0.031928916172770154, -0.038165826107995474, -0.03650197478858752, -0.028472505083147217, -0.013776349146895154, 0.0032778665303972374, 0.027499593005901147, 0.04800140807297175, 0.059289232489182095, 0.06747458546675543, 0.07030237646839621, 0.0753001588832092, 0.07676838827562757, 0.07621657633537694, 0.06548280087754166, 0.05296161496428439, 0.0359192120132924, 0.02150585576073355, 0.015982599680268165, 0.0038870510042620914, 0.001980654629291553, 0.0014024413772983513, -0.0011160488277523794, -0.004069564002025573, -0.004505914786114175, -0.007785193578180204, -0.006849372569060078, -0.0064384766696360535, -0.009539113679975031, -0.0085735196273634, -0.008735750843831751, -0.010565378168767995, -0.011329968703422118, -0.012502994603965704, -0.013179280483086732, -0.006717022115234608, -0.01069945411063723, -0.011433021631209576, -0.010804276085336427, -0.009480295351988553, -0.009652007133213797, -0.01021291844582658, -0.00783005303946758, -0.005075095340098552, -0.005075678492418356, -0.006213952298197641, -0.008014658692160113, -0.008611564687112116, -0.007247499840383284, -0.007348138150110086, -0.0070349963430704696, -0.008015106607757288, -0.008468651088563902, -0.0067399481807007885, -0.0076963482624512886, -0.007140295103012971, -0.008424407658995724, -0.007462774956827857, -0.006492939158579113, -0.00830607192620417, -0.006944125310634102, -0.007997530186516671, -0.0076453099520428554, -0.010379756812069554, -0.006567567934969347, -0.005481098042236595, -0.005832079644038094, -0.006782365728355518, -0.005929353206492004, -0.006701282976796903, -0.00728235491310071, -0.005136123744361013, -0.00823794235532839, -0.009278303298231583, -0.007803723807106952, -0.007528790952911923, -0.0031866926338470205, -0.002052909410330735, 0.003861976392414689, 0.01183214620862241, 0.020883673133393073, 0.027964943528497134, 0.03191665261689602, 0.021482503785483484, 0.01077717844234703, -0.0015624867769537154, -0.00823006219062184, -0.010673780044679056, -0.015300814903852029, -0.01565219466348874, -0.01791902938573339, -0.013562503888341468, -0.007862822252245452, 0.0007390669051757319, 0.0067621115662386926, 0.013560810100086421, 0.014966372484662639, 0.014264259130814262, 0.008043210249988855, 0.004756267275389459, -0.0009711398571487697, -0.004839984592426968, -0.0037166828987998416, -0.005692890660806077, -0.002812337397415695, -0.0002032436736423552, 0.0016581849389369734, 0.012314794375655348, 0.021911017792941783, 0.03453788095306662, 0.048684778939940096, 0.0500432996960376, 0.04083780308417679, 0.026884079657546092, 0.012792846551266904, 0.003582942685060899, -0.00383636122994099, -0.006606000450716692, -0.013478347178949949, -0.013185040503693148, -0.015513410052228503, -0.01734204410079488, -0.014186813117200716, -0.013461711160988986, -0.011637136191039336, -0.008513644122179774, -0.008084023021433255, -0.008663736400809793, -0.005287032086059655, -0.004169155334567234, -0.0005782658753888488, 0.0037518700401498514, 0.0006580939794347175, -0.0019710169653994187, -0.009761626234444952, -0.01419151604027137, -0.01871915821559293, -0.01936354091901911, -0.018452693290937836, -0.016458017513385645, -0.014864469846848354, -0.01353090967457287, -0.011223975267537632, -0.01223236343222563, -0.008741440491851226, -0.0093015950553373, -0.009167818614748606, -0.004812745416608669, 0.006399195716907835, 0.03106687014177719, 0.05324696075414426, 0.08359511650699691, 0.13778902025959217, 0.19255531803776335, 0.25484129642771813, 0.3091479094004994, 0.3735265472692988, 0.39562553688182345, 0.41930456222183066, 0.4000881661692493, 0.37320399121020054, 0.3401945833119953, 0.2990960562366054, 0.25074567910447526, 0.21372200632919638, 0.18429709260174004, 0.16079966988980554, 0.14212323301014346, 0.12797696407872633, 0.11986396215954104, 0.11265533431039608, 0.10756129148863763, 0.10438839281101818, 0.09964448602651231, 0.09923779507358194, 0.09563271733815892, 0.09231163619848592, 0.09169842397021112, 0.09153991928035646, 0.08765249444194076, 0.08899358644089059, 0.08606026414881077, 0.08615169641035636, 0.08418860795512204, 0.08394139147603868, 0.08034502594791734, 0.08087054730210994, 0.07758889325114846, 0.07885750494503406}
{0.07333374057731057, 0.07148902858287315, 0.07395891862340256, 0.07377820334752112, 0.0725109949788513, 0.07270741234756015, 0.07275705113424909, 0.0733947866331809, 0.07392289383839623, 0.07837002221077566, 0.07716294348658917, 0.07663352583712485, 0.07706938941623509, 0.07877236639853392, 0.08211814255163309, 0.08324217014966293, 0.08640815162349519, 0.08969430414828307, 0.09335853921654233, 0.10030692013808522, 0.1053172052709497, 0.11063054477672574, 0.1248169539723527, 0.1458782375827124, 0.17555977601648676, 0.2108571409174104, 0.2628340032187224, 0.3084739761644102, 0.36545905386625477, 0.43028257504499806, 0.4450228339234261, 0.4714269885133295, 0.4598070976557902, 0.4515508921476038, 0.37332268559977955, 0.29588578132211235, 0.23478837642340078, 0.17021177608123003, 0.13803301216280012, 0.12304772114130352, 0.11742409046723759, 0.11688226743848797, 0.1279541357082119, 0.11611621240303693, 0.09045279420014175, 0.043022102031152275, 0.0306316959702973, 0.01458918492247845, -0.0021406962750362126, -0.01201128971218881, -0.015775668893227263, -0.018495261969192364, -0.015385347648205105, -0.00825598446112797, 0.002393183547863432, 0.009854764024898717, 0.017332742889255345, 0.014724581321086627, 0.008651618830851384, -0.001411963632844744, -0.009719492257045485, -0.01795334304001366, -0.023421909735589573, -0.02494795474047558, -0.02435611889675805, -0.02377539112690236, -0.01968961777068698, -0.008941324277049783, 0.001993397074977602, 0.00737382672684796, 0.01481520496325002, 0.02076093234414439, 0.02439564730267745, 0.03068238164674942, 0.03619661654403154, 0.04160437016779691, 0.046974525483931925, 0.04900115635875757, 0.04394562796184239, 0.03577841470549459, 0.024867063919782814, 0.005579637523222738, 0.003496989496841939, -0.0038907849048914773, -0.005279085122492844, -0.005547402240362318, -0.008135943395280967, -0.007943916907524926, -0.008924325792018396, -0.010117842252271143, -0.006018719184510737, -0.00949538793628461, -0.009523690998172253, -0.008752764464466226, -0.010366231292554744, -0.008549999256741249, -0.006537515006681175, -0.009535940432106843, -0.01093956003891791, -0.011320192964963621, -0.009231075065812425, -0.010735836028695132, -0.009128407638845815, -0.008933204043279193, -0.008984624288709712, -0.0068241497167504245, -0.0065702455352952775, -0.005669624721394208, -0.0039030561498072424, -0.004008623565768355, -0.0093531569944534, -0.007441525661126588, -0.008684444134067253, -0.0051978446199906604, -0.009390962876005212, -0.006052839344666305, -0.006606237182821951, -0.010160992476437782, -0.005773236712588702, -0.005202394895230583, -0.005280407207879192, -0.008862496393269349, -0.007589160032887966, -0.006761273108454347, -0.009287673005190712, -0.011071727129469605, -0.009350542852593981, -0.005598664430076143, -0.007032789273342891, -0.009349180169660635, -0.007438557279309288, -0.00792001097346745, -0.006385719871203844, -0.0064484905125692035, -0.007362327391722474, -0.007096729232955366, -0.008453338566623109, -0.008153711151337156, -0.008652301356415676, -0.0037194789460947178, -0.0012402698278227813, 0.00002174004167505546, 0.005021009325998887, 0.009615444404539172, 0.010337050873202408, 0.0047109748198186155, 0.0019330270884957137, -0.005807611838629725, -0.011361585350632827, -0.013805563538347644, -0.011880822164508401, -0.011453848935528674, -0.011236294925316866, -0.010516734900102218, -0.003922950178158965, 0.001187137227593087, 0.007331897789311502, 0.01738181540961512, 0.017869752362100005, 0.01749667857597014, 0.011059950338745123, 0.00553372913460432, -0.002589298655339964, -0.003242501787836364, -0.007826939045103249, -0.006204858371427114, -0.003326536459946536, -0.0039583554288738125, 0.0007245443977384972, 0.013275132369909487, 0.019704339367722652, 0.03660893750883318, 0.04518107497511174, 0.04838166035876572, 0.043627953797190866, 0.028118678947090348, 0.01950221371725168, 0.011791756420587128, 0.005789468728629264, -0.0014016617708959853, -0.006897248357851668, -0.009700417910101636, -0.01343968130318495, -0.01688195616328735, -0.019324364986047424, -0.018787969369096186, -0.017624149009308945, -0.015090395076537692, -0.011312899762317757, -0.008955033190079429, -0.0072555468572736495, 0.000019472848513582726, 0.008108606020684056, 0.011797455339958046, 0.012024705633509528, 0.006583570032423416, -0.002315310578722843, -0.015453963955113701, -0.01934460815233338, -0.022856118132177597, -0.021817383334725757, -0.022811523213651298, -0.016791575753756845, -0.01206558121174007, -0.010809064209969906, -0.010094278361485506, -0.007516482354438196, -0.010173719563193942, -0.010175685071349895, -0.008023612612655846, 0.00003761454505391004, 0.014941195314978107, 0.0327559880810252, 0.08359220655768576, 0.1275262482823814, 0.18849862461612082, 0.2183099472979932, 0.30053196338885146, 0.3503132687234648, 0.3852659684769557, 0.4241309274380717, 0.4306302324550024, 0.39705173470619287, 0.35344604475318026, 0.31208897467318664, 0.2619282726517064, 0.22910944188167642, 0.19247827783766508, 0.16497529878273606, 0.1427718993624096, 0.13033228444126865, 0.12189684279336709, 0.11384486736160632, 0.10792465911125793, 0.10409405461195734, 0.10190349954533064, 0.09679001651554098, 0.09613955073848746, 0.09348501559014145, 0.09160133641279704, 0.08597087251431601, 0.08608842093200464, 0.08729013028493907, 0.08587185213240882, 0.08511699822482587, 0.08197088831225921, 0.08293447644629703, 0.08182367369563939, 0.08096976009709354, 0.07947951200354392, 0.0800073395436088}
{0.07006635766023143, 0.0723564714478919, 0.06977526221445732, 0.07125867144180699, 0.0711428792725105, 0.06895629815947726, 0.073378692849708, 0.07151129948603789, 0.07369155500107977, 0.07408053002960267, 0.07215438364767543, 0.0743342671920682, 0.0775806776157405, 0.07697127804465545, 0.07666672608177963, 0.08088996297747872, 0.07896709644250186, 0.08706441226981121, 0.08715294827585873, 0.09300686253086984, 0.10082469900131721, 0.10652520885166535, 0.12457806382815756, 0.14022152912231034, 0.1728620915953038, 0.2129746463421115, 0.2557973602088327, 0.3018514670318231, 0.3524873314839204, 0.4115867469887804, 0.4537973136203981, 0.46489162086964175, 0.44441828018956436, 0.39545829965797374, 0.3473800978419451, 0.27476104001532353, 0.20139302270456844, 0.1686399982509, 0.13483294010113261, 0.12282644269617593, 0.1303336337830711, 0.1486015643960974, 0.15476509064606528, 0.12489768662272704, 0.1035101948307238, 0.06006453383090634, 0.030839013299497675, 0.012277896444638114, 0.0022014807475195125, -0.007890509390484714, -0.012663898341639232, -0.015418260483131895, -0.015652062747304525, -0.011447183050254134, -0.005695622495539945, -0.002496397975707139, 0.0031572374333587697, 0.005769416496590239, -0.0024353540979381253, -0.0073307101982481495, -0.0141151397254118, -0.01659445715005271, -0.020676591713139097, -0.02123099360428355, -0.01991250226583072, -0.015275295864612176, -0.011280197054886731, -0.004322710041792166, 0.004490259097691611, 0.008895648692540673, 0.013221490879885051, 0.014837761456096464, 0.021702066252027842, 0.025769882325358158, 0.03402536415087848, 0.04401547583679042, 0.04913747503526641, 0.05878021113980819, 0.0602344453492628, 0.04849021031001062, 0.03529368533238287, 0.017879826065959996, 0.00911647100249588, 0.0014073725467947992, -0.0032307280770294262, -0.002897255530930897, -0.0028636256066225533, -0.006764845036196917, -0.005399401869166681, -0.006307476366774653, -0.007748739199516144, -0.00600429898403625, -0.008036599136409101, -0.0068037511319277155, -0.008165857127199989, -0.007852720410000923, -0.010060272527302233, -0.008717205382851373, -0.008779173860985166, -0.00996437185114179, -0.008718913669223439, -0.008789625708331432, -0.009178029056046564, -0.009503038616778611, -0.007056551511388909, -0.0029176369742387673, 0.0012730099365482347, 0.001059461388855707, -0.00007028957767680924, -0.0020582912912906915, -0.007013301645598172, -0.005817556419173459, -0.0038714799202069785, -0.007713725018106644, -0.007687406860753025, -0.008968511287014614, -0.005547136096770367, -0.007241985414450491, -0.007104998184355611, -0.007014196106358494, -0.009360350146414804, -0.006812743998398845, -0.01087870261227239, -0.008692170286969383, -0.010669236318254074, -0.011820725454364326, -0.008203228508294717, -0.01033598428855763, -0.007666004649361978, -0.007348324730813973, -0.00528995204846976, -0.008449062114130245, -0.0073305929901725944, -0.008031333374775547, -0.00955490836745209, -0.00771297789370663, -0.007285124616068872, -0.007984509015957156, -0.0062878137094372, -0.00654861360276243, -0.005433145132861834, -0.004330593033780764, -0.00321989935810917, -0.00394919969701648, -0.004414881383683644, -0.005009471458281581, -0.008742699614306012, -0.008644320727608627, -0.00952159226553401, -0.010822871335240573, -0.009346859132167228, -0.011649386364241024, -0.010697123488637248, -0.010608708166895514, -0.0021241921778835833, 0.011378096277109553, 0.01711640784408194, 0.02275280954772769, 0.026304545114361227, 0.01994906359518736, 0.014148050680532057, 0.003235440093338952, -0.0022842526190306398, -0.009035324490909371, -0.010517954660333164, -0.010575280717025057, -0.00954713399282866, -0.007582068261001613, -0.004343465702788759, 0.0071446521891161555, 0.018939307476568544, 0.02704849533411375, 0.03795564652611843, 0.04344422992524914, 0.04123574298441285, 0.03466294982660938, 0.022613092965127694, 0.01730145007705728, 0.009686465509080148, 0.002402854874909037, -0.004016184453166241, -0.010333830004547143, -0.01425552059617586, -0.017417098695163905, -0.019568979501523833, -0.019388804346395554, -0.015452598253537776, -0.013251184947191966, -0.00970740407586018, -0.00825046358092501, -0.005955285145141827, -0.003090633982835409, 0.0033719175017666103, 0.0017305175276847847, -0.002988654261077287, -0.007142227127084339, -0.012808565030745336, -0.018863922319301098, -0.021206953649565395, -0.021928713433918102, -0.016947189587076767, -0.016376028566487812, -0.011412244460853309, -0.010472300631339582, -0.006353078674056354, -0.005921511849293303, -0.01050473547997519, -0.009913041842466781, -0.009004989352323647, -0.0044103587731793665, 0.0019139928192163785, 0.032460354571389925, 0.06168474479531574, 0.10056314563652084, 0.13860151445202806, 0.20293116027796443, 0.2631305362209361, 0.3180533793413673, 0.3613542284719451, 0.4099565706059742, 0.4001765685559287, 0.40908866317250897, 0.39035227963967767, 0.35288160062211466, 0.3128957925198965, 0.2727671349234844, 0.22777391189933496, 0.19339058080430863, 0.16718556548978575, 0.1455158604903092, 0.13274663585605323, 0.12417268265087211, 0.11632564504762553, 0.11028820192808035, 0.1068463129449527, 0.10137715483581453, 0.1004287576214381, 0.09593482467993555, 0.09260370028906245, 0.09405144279860314, 0.09093987009522864, 0.0887958359271483, 0.0877404797325765, 0.08573021213882001, 0.08386643694847332, 0.08323331182071692, 0.08309837839175176, 0.07938491794398617, 0.08256097512589897, 0.07804434908772559, 0.07818678545154996}
{0.07242974425745796, 0.07240573815034995, 0.07300753404758224, 0.07361300858599451, 0.07703171013518002, 0.07528394313798964, 0.07439100437891347, 0.07547159632008191, 0.07465316106936742, 0.0762849602528514, 0.07800381118144976, 0.07832295681870335, 0.0800987891657216, 0.08051245630245289, 0.08104736644581356, 0.08149624887596801, 0.08419273480966097, 0.08810926334279529, 0.09003508570968935, 0.09395463751239909, 0.1046766325974681, 0.11597271200155403, 0.1265752826616588, 0.14870702601545038, 0.1762714354368736, 0.2045389580296502, 0.25325949120546387, 0.30289914344314484, 0.35654666643060945, 0.4220499191551219, 0.46110384037583724, 0.46579716590480624, 0.44522257681868704, 0.4447084954483212, 0.3585018146921726, 0.289517319304153, 0.24306684487779556, 0.18822561511287442, 0.15062249618123674, 0.1407228323002958, 0.1452119094893624, 0.1619377335212746, 0.15557919605817588, 0.1380062849440844, 0.08721208432798136, 0.04961610416105683, 0.02584595921137326, 0.014930951982305141, 0.007334364841294342, -0.0031457231743100608, -0.011026919426319483, -0.013273869323283857, -0.01744021830812737, -0.01526557036869061, -0.012388191651918859, -0.013059029043841671, -0.01083249441238883, -0.013109417509498253, -0.012947588528631886, -0.016686876378420437, -0.02378132939366994, -0.028033011799811304, -0.03113012394611423, -0.029986985183925566, -0.026143346391736443, -0.025576497648146873, -0.011868218238884193, 0.004096772044669225, 0.02054490526964995, 0.02943846136990732, 0.0410025176453006, 0.042223239273498324, 0.041873044247485884, 0.04739516898231266, 0.05262446327593406, 0.051031636993799125, 0.049576229219473314, 0.04896881790409609, 0.04234519866509891, 0.0391756715060637, 0.027345173579959463, 0.02003789425543627, 0.008863140698767376, 0.008067048169310424, 0.004895662081395021, 0.0005249718751504659, -0.0037170428301052695, -0.0041242620377649085, -0.004641844655831827, -0.004737813433993581, -0.008108671201177552, -0.00540163807697862, -0.006954066623968408, -0.009127138213655055, -0.007127376279868902, -0.012226404570796462, -0.010240358384967483, -0.010497849109397776, -0.010044142857805085, -0.012466564388364965, -0.010999164755615496, -0.01285024635522681, -0.01358279248814903, -0.007371641859298362, -0.002960150940508086, 0.0032277732055764185, 0.006159586747898107, 0.009775566351902822, 0.010874463472926168, 0.006109387091606581, 0.003129718724329259, -9.94700813098607*^-6, -0.0033260041482348146, -0.0036174411863278038, -0.007531336317023591, -0.0033770296545599827, -0.005858852981082018, -0.006763492572890246, -0.006146055621021319, -0.0068981687010103996, -0.008683502136793864, -0.007118543125512291, -0.006391672342959339, -0.01021825363258043, -0.010977462883362831, -0.007019370626072116, -0.009899839762051672, -0.00795731644039981, -0.0035119520798941664, -0.005553034228479644, -0.007479328556349819, -0.008469810305531246, -0.010293906716789144, -0.00930171638446892, -0.009146873530009165, -0.005336253833720007, -0.004768650291068403, -0.008921621905252622, -0.008861082809276513, -0.009052502985069492, -0.0033658671522406158, -0.002704622888347213, -0.0017721855411576165, -0.0024719681653804495, -0.0009127717302725348, -0.0031754653659563023, -0.004691722041338912, -0.005534944141302672, -0.010138557565658075, -0.007312511120935983, -0.00783249375106123, -0.009917350042352266, -0.008974953087115722, -0.003829371990960814, -0.0017507532741526353, 0.009076586258240897, 0.016829688603548713, 0.024558530909339713, 0.022523325649385913, 0.02004199583765436, 0.013547764899701251, 0.004410822611110128, -0.0029050338493127473, -0.005583713161411593, -0.008995088843297572, -0.008614717495745638, -0.009910030206925472, -0.009829485748278292, -0.0026235573864945953, 0.002008436145934777, 0.015431034540617467, 0.028991801377952375, 0.04058065113931553, 0.04946385651833697, 0.04252699165279758, 0.03449247465345713, 0.02716927185572332, 0.013212301591204992, 0.0037629628599672935, -0.003523810827227963, -0.00796177759630326, -0.015104114602350359, -0.020442006815834374, -0.018852559976237547, -0.02326292838024164, -0.022984726877865014, -0.01756543547666576, -0.013465001077580939, -0.009985996550781974, -0.010378567049880851, -0.008403287809004373, -0.008758565562142998, -0.006742388306040438, -0.007607673012829787, -0.007063711842745176, -0.008969038995404868, -0.011005333788120436, -0.013916467047873736, -0.0186799050565663, -0.018309171245345573, -0.017612895715464927, -0.016205600612249224, -0.015156235429994279, -0.013988621645799944, -0.014656701528024238, -0.01218028967737692, -0.014729764152076136, -0.013167851114223894, -0.010631771531080181, -0.011527096445715052, 0.003655917634834426, 0.019515388114065644, 0.03461211860743623, 0.0866976106556005, 0.13040233929174466, 0.19333941077493327, 0.25673042612175473, 0.3055366789404492, 0.3473504017044558, 0.39275884313315934, 0.4059659652384308, 0.4031456698476027, 0.37956903949194043, 0.3529681906519146, 0.3227831712451923, 0.27045861024988305, 0.23097464479109214, 0.19373424747503437, 0.16676465225880072, 0.1464387661129496, 0.13284150978913764, 0.12501056613808761, 0.11858712445749876, 0.11125592713100056, 0.10643175235559704, 0.10175747739474479, 0.09775085558628095, 0.09533508190185871, 0.09300608437431007, 0.08898859464295238, 0.09026104346188647, 0.08936985640190229, 0.08558545761538904, 0.0871747367319047, 0.08266572979288589, 0.08492782690815913, 0.0842947352345281, 0.07986584853523843, 0.08466175977369707, 0.07987323239263555, 0.08334464712497805}
{0.07064269571461748, 0.072305784638656, 0.07165790658455631, 0.07262790856502382, 0.07454316024432008, 0.07629281583782843, 0.07412003761018487, 0.07479375647787609, 0.0759982513182536, 0.07593492180573613, 0.07747646022248678, 0.07692363346322334, 0.07904396504094027, 0.08258452250671788, 0.08145526499315721, 0.08667900104114801, 0.08640239388005565, 0.0869005889875311, 0.08936472933890072, 0.0979916505183751, 0.10431240926975907, 0.1098321381574331, 0.12174591551644184, 0.14163912160870684, 0.16642166583248869, 0.20575530085427415, 0.24876988433567776, 0.29370799710598294, 0.35425309168640745, 0.41119038998139373, 0.44118661441959656, 0.47361129906318944, 0.4471168955744304, 0.4222888279557166, 0.3696477237011113, 0.28830151601295056, 0.22118882003623647, 0.18254646115375622, 0.14853812435600736, 0.14987586887709237, 0.15368459552970407, 0.15749460341969423, 0.13842930433342132, 0.13717664275386632, 0.0917233023877935, 0.0458289802714628, 0.019734166675441235, 0.015069810337371401, 0.0017990770241013, -0.008704128102584278, -0.01497968628677428, -0.015350873660323967, -0.01465437954506012, -0.013225454054807666, -0.005356865566290361, -0.0035278327803877625, 0.004434436930545029, 0.0027466644982345996, -0.000601821735158191, -0.009826810636363035, -0.014178443592083274, -0.018444758319434706, -0.02376919500458015, -0.028357311294695133, -0.024005206275280494, -0.02744812098910373, -0.022408692833306067, -0.007754411860124447, 0.007312219811265493, 0.020932781330469934, 0.029801324736879464, 0.039193557631250875, 0.03889610223585843, 0.04128906910272036, 0.0473737977309896, 0.05070141333443006, 0.05313249388262746, 0.05105512446456485, 0.05108342919833841, 0.04143649428047179, 0.028639176364883827, 0.015673313441147405, 0.017905340371112057, 0.013874494430679117, 0.011221395259883978, 0.008325677498829337, 0.004618198601394145, -0.000554421806224178, -0.005610878879364029, -0.004767132738151767, -0.005968868531287094, -0.0062893828454673815, -0.007973336423692173, -0.00789790809190958, -0.01042700693328294, -0.0100869613775341, -0.01219304432979501, -0.013620458712543249, -0.012628821428771447, -0.014032304239752056, -0.014019457577578335, -0.013854003370506724, -0.012913655169329493, -0.00944915642016693, -0.00532016408149266, 0.001537844377625346, 0.0031136487076226247, 0.009747091055473101, 0.010416812995920554, 0.00912218931376631, 0.0024798678077851168, -0.00012058312064006788, -0.001538501777493338, -0.004724315238406189, -0.004558317282744953, -0.005736298740404981, -0.006272637367907527, -0.008973639147320137, -0.008138855761610747, -0.008060287239734686, -0.00628990805588049, -0.009072646788143733, -0.009446027903729736, -0.011747287892821156, -0.012429105858669045, -0.013308691667547506, -0.008209183687982393, -0.008688341732086125, -0.00825673303402466, -0.009189320404397544, -0.009154245017924282, -0.0071617335715687125, -0.006388146828654713, -0.006140038982505419, -0.008439762234819483, -0.008603298476086735, -0.007948581549670666, -0.009184429851817376, -0.008116928905157467, -0.007693516612054835, -0.0060127033947259025, -0.0008186322004075655, 0.0010424642430286596, 0.0031286826800835423, 0.0017382308695499675, 0.000738456428042911, -0.0025921187933638005, -0.006098506073886314, -0.005061616194992045, -0.010363022061537752, -0.012967799108995787, -0.01325029217734521, -0.009171226749868847, -0.007706730464140273, -0.0050294610599206455, 0.0022117487734988474, 0.011011367646196969, 0.013489680316975722, 0.013063783510180983, 0.01270005947761765, 0.008880562026025572, -0.0005824989184568725, -0.00014580070306652315, -0.006325769125225979, -0.0032372500675383513, -0.0015772229371488937, -0.0026469898845445884, -0.0023324334087589348, -0.00019594776073792418, 0.010139148305035085, 0.02495991107845465, 0.04189755928790584, 0.05452197542981055, 0.06824826001073264, 0.05580745620110215, 0.034458856664476255, 0.023146430072242874, 0.011647990470067175, 0.0015630355518181267, -0.005243034275244142, -0.01294652821269602, -0.018235362983954936, -0.020188237924362543, -0.021757896875762656, -0.025605634126569698, -0.019772498145489134, -0.018611297197330214, -0.013933236665619804, -0.009999556755454416, -0.0053829550300911215, -0.008340264803187766, -0.0007575299271729685, 0.0017180461509820905, 0.005722913043899357, 0.007281457280042115, 0.0026660599501150276, -0.0021475697640899816, -0.012087082752123527, -0.01775077572234374, -0.02254299713393446, -0.023034421275212883, -0.022342497526957748, -0.020097082059399266, -0.01612478270224443, -0.015952521909646317, -0.014911034348718825, -0.013903008901407159, -0.012450696986564133, -0.007977703191999945, -0.004766500138858061, -0.0018092095843335737, 0.01691488338185501, 0.03956820727730065, 0.05529640090810026, 0.11095179317764887, 0.15662782747015408, 0.21046356260961635, 0.2798251782558583, 0.3417728111533514, 0.3762026170866991, 0.42063717304397846, 0.4281663414813062, 0.39499880501255263, 0.37841695093765304, 0.33050934657103076, 0.26918048014092566, 0.23241310110646218, 0.1968326231455233, 0.17008179802110618, 0.1484922985828872, 0.13470826949902337, 0.12504250300087527, 0.11786562518293063, 0.10956992239794701, 0.10491623415085485, 0.10150889236877839, 0.09750098526487169, 0.0934240446706566, 0.0919967643659833, 0.09258982621244383, 0.0895238561641302, 0.08730846484159488, 0.08276317223823412, 0.0849672961102508, 0.07995595409984063, 0.08113727076524024, 0.08169272584747816, 0.0805004141734991, 0.0790604772560943, 0.08091789895300006, 0.08197453000855313}
{0.06723364087610104, 0.06766036835798288, 0.06658650833602481, 0.06921189135641087, 0.06765944118446472, 0.06707857825218441, 0.06964900461523328, 0.0696321708897103, 0.07034798265189546, 0.06938200965112355, 0.06907497612841201, 0.06774281908734973, 0.07158400571771614, 0.07289109529325871, 0.07317229735519644, 0.07436057407653074, 0.07281880958059231, 0.07862250251629059, 0.07703209618637935, 0.08485915308842545, 0.0893611115697262, 0.09911397301432714, 0.11169766613055063, 0.12897521259423275, 0.1564061809203637, 0.18569421432348426, 0.22834404987375187, 0.27338856973752873, 0.32381725985634746, 0.3726282691418108, 0.40487473763301535, 0.4236526784768748, 0.43220882097757085, 0.37618402301155024, 0.32971644278720025, 0.2946173033592912, 0.23961560939659515, 0.17811833330036814, 0.15741571120266312, 0.15393862043822876, 0.15819376058731704, 0.16606485376998567, 0.14835724336515493, 0.11923995365695679, 0.08166298554832357, 0.038414139971039526, 0.015576044748039737, 0.0011011034321413808, -0.006233866929123359, -0.014218161462854893, -0.016865625698101037, -0.02054080084396958, -0.01754235270738189, -0.013703193105231605, -0.004341864955549058, 0.006176850473758074, 0.011404746166965407, 0.013407849022126633, 0.007088815717952028, 0.0001560116626106063, -0.010642708997871052, -0.013262326626982042, -0.01687011767184365, -0.021503474539649934, -0.026466807998555556, -0.022310673501966548, -0.022455934984201936, -0.015708275136233858, -0.006796871988765163, -0.00035218798952463964, 0.004152294554944796, 0.005528234242801673, 0.006717731483714338, 0.009635698787289789, 0.015527643656965967, 0.025205580922499846, 0.04185362434343605, 0.05211164625562717, 0.056312014673569985, 0.05687426805236229, 0.05095831362687132, 0.032460520350887895, 0.01791380641483021, 0.015015839237624591, 0.012308815487166712, 0.00870541370351166, 0.0017514858790180308, -0.0026941182315085776, -0.0026024878858530434, -0.007487671742128749, -0.004730536283600923, -0.006900885104007353, -0.00725485741909109, -0.006439521118655, -0.007951167195317528, -0.00886836201587325, -0.00871793415785315, -0.010943317752406041, -0.011029670969780947, -0.009310260997761293, -0.011124806079456324, -0.011636120823000388, -0.009305026446142254, -0.0064982994550460485, -0.0012797548775753788, 0.0020921644798567074, 0.004417821805932844, 0.0035512696699522006, 0.005868038432186225, 0.0014186438719451591, -0.000028816379356301882, -0.004279389724481997, -0.0037021195093825477, -0.007038836323883085, -0.006579903090183137, -0.006113946276822682, -0.007005352965892601, -0.006080510313703673, -0.007330545173201278, -0.007082864582413946, -0.006811580686901629, -0.007282348456147086, -0.005828132106212352, -0.010348818023421311, -0.007156612859429796, -0.006981990022774871, -0.009301279677910473, -0.008792908573831347, -0.008819306198378122, -0.007849906338939259, -0.00951755133898022, -0.006952321554890069, -0.00810763715329156, -0.008283383528496578, -0.00810152619733969, -0.008298626209410152, -0.006490531499774455, -0.00815294260516554, -0.006742523413828845, -0.0047774632362067365, 0.0005968066804308055, 0.006642527180434602, 0.01839226831524665, 0.021624735871856468, 0.017148915399515654, 0.012415712175156041, 0.0015926984194312068, -0.005702660079238101, -0.011987331536108474, -0.01355470877523677, -0.013759428712131256, -0.01551326994361343, -0.015530750241702489, -0.012668996546813738, -0.008838227030003566, -0.004992861036923845, -0.004933935876866764, -0.0018695111741572263, -0.0020305532317360904, -0.003144699752817382, -0.0036299903500817826, -0.0030898408631579114, -0.0015796789484481453, 0.002364579716390844, 0.0008009468891102757, 0.0029108077702250145, 0.0002835492361124752, 0.006015625325245568, 0.012851131763339156, 0.02334863918657314, 0.04487170823461575, 0.06139908487415764, 0.07242033822981168, 0.06718471221004962, 0.051095639619568534, 0.03239532440862944, 0.015562896957771126, 0.003404033683437807, -0.002942299910472738, -0.01187884858952673, -0.015980039729808965, -0.022169244962634112, -0.025166713756604037, -0.023950992015077978, -0.02643939785215707, -0.02533697320756871, -0.01804790784297085, -0.01488079159061275, -0.013099483576099528, -0.00902491522470528, -0.0041155928891147, 0.006286868354464273, 0.009400880194072331, 0.01463559241102311, 0.010929497644739841, 0.004804108921908905, -0.005492170965918381, -0.013186565398994207, -0.021927514026243454, -0.021858429359575396, -0.024177708259403415, -0.0232489477741262, -0.01983334330851428, -0.017399079995149058, -0.015890306679013977, -0.015122353480465416, -0.015780567218846443, -0.01381661739370152, -0.00893918916707611, -0.011836227253380242, 0.007094785211787864, 0.02384993390557026, 0.054212964379769635, 0.08676946635814906, 0.13467166564657296, 0.2005312945594499, 0.25709750056202085, 0.3236998016319851, 0.35685696872778067, 0.3877957682242244, 0.40554148427387227, 0.41408763575475993, 0.38621388760021613, 0.340642027698863, 0.3062368275724854, 0.2518294228006148, 0.2105542912933731, 0.18075268626752142, 0.15530518433818097, 0.1407687257057179, 0.1253657447759243, 0.11788734088246233, 0.11203447151263442, 0.10336435356330635, 0.10116018458517406, 0.09523383511178897, 0.09471174570036232, 0.0912616136959846, 0.08954252754556344, 0.08839236236865693, 0.08791071363228742, 0.08360729834456578, 0.08062667828143996, 0.08321792723355118, 0.08101632270505323, 0.07684963094117726, 0.07840238421394083, 0.07876229892989647, 0.07804396558637061, 0.0768462650827409, 0.07461283699124935}
{0.06886751234637431, 0.07027914899332671, 0.0704897940101929, 0.07086462915752093, 0.07243467570720227, 0.06992883495056554, 0.07038297689563006, 0.07184274126257764, 0.0736019297040033, 0.07229258547755746, 0.07364235003707952, 0.07395675658475304, 0.07623066301169967, 0.07724475851793142, 0.07526407105295482, 0.079936574763515, 0.07901937166157219, 0.0820745684818565, 0.08420073589469548, 0.09025164343904023, 0.09992349101830594, 0.10381763095246857, 0.11731109964134714, 0.14162654951143888, 0.16619870999985015, 0.20410507422242485, 0.2501830431854669, 0.293600940712193, 0.3444612856107392, 0.3975918331383764, 0.4187183042218878, 0.4573802001896738, 0.4142552663879788, 0.3550612929978598, 0.3163118093576, 0.2733531669433404, 0.21747008905335025, 0.18929042267791218, 0.16751308655108166, 0.17121492985185618, 0.17524823159707506, 0.16938011536414704, 0.1511756732059491, 0.11804927013421328, 0.07726543582436454, 0.04447999971334351, 0.024504033222269326, 0.013191698421309989, -0.002240068153131969, -0.011704074348973291, -0.017172094783420626, -0.01945367923993944, -0.02111376281362095, -0.013637060475846934, -0.005051233667908802, 0.0009963881271867294, 0.005384997777229334, 0.00725805460728227, 0.002851618503108899, -0.006013079882125365, -0.014624406361102219, -0.015956618027072957, -0.022738018389750415, -0.02569788915373547, -0.024493067625923924, -0.021464021181152197, -0.013395592216023613, 0.0002499945443142186, 0.010778147722703524, 0.017979010281148768, 0.021206078981455517, 0.020548657151874282, 0.017200203428266364, 0.01721769419894825, 0.02530045205047209, 0.031485843509507117, 0.040305116436107916, 0.05362263749389673, 0.058786071719174465, 0.05864652372188203, 0.045153886815191974, 0.025320287596807354, 0.013094347486310883, 0.005464850100477443, 0.0013131798917557945, -0.0020922755989627295, -0.0035306811237170287, -0.005378657364053291, -0.007329262174910577, -0.007306856381900434, -0.005988935920316922, -0.008508410770022219, -0.008119591235192914, -0.006980452258963411, -0.009814074305226652, -0.009516797085576924, -0.009619129478238533, -0.010875414987290099, -0.012864364018996296, -0.010521157646354288, -0.011197203967229705, -0.011048710154960529, -0.009460434288594494, -0.007448895898243608, -0.006133206636211001, -0.0012828568573821288, -0.0018918320001506854, 0.0005126158291653467, 0.000341442019577284, -0.0045700503686890385, -0.004295218192135528, -0.005921732847989625, -0.006511752288024826, -0.008708994565386286, -0.006830861829090188, -0.008098243716510762, -0.007633217379974349, -0.009379175922741604, -0.009614807371481862, -0.009059812578882156, -0.009141763713674287, -0.006861661350347962, -0.005837998411930107, -0.005601812035776853, -0.008776536518010572, -0.009244821181023691, -0.009750086614926209, -0.008498791507871226, -0.009210604830740462, -0.0064980763163751485, -0.007426526564836097, -0.006144282252174352, -0.007468139394675052, -0.006357137184721241, -0.005650937495456295, -0.006694116543237566, -0.005370195701703153, -0.005811596965940681, -0.0023646690609128614, 0.0006651124904967515, 0.013825155788190708, 0.021180873211094724, 0.036182067471542914, 0.04705038009947356, 0.045620815565998236, 0.03490525874010808, 0.018282076515214102, 0.003999160275982594, -0.01502649913004293, -0.017311926354814874, -0.022688848633385446, -0.01977507649530655, -0.020022960447480267, -0.020807002742960715, -0.020573930073182187, -0.016162869687754523, -0.008638356832928152, -0.008930916714752917, -0.004628906473406199, -0.0017225804473484743, 0.0013799014862094809, 0.0028688713204087953, 0.005776370943404689, 0.007062865278086009, 0.004828189874704866, 0.005110018835817031, 0.003184059604865986, 0.002256921888167053, 0.007502919450805796, 0.013638545022443467, 0.0386337424499682, 0.05611093139276387, 0.07099722687933716, 0.06931100912507998, 0.06381469558377459, 0.03829671291244499, 0.022457858311244264, 0.003747875626848203, -0.0009011206505114902, -0.009624448737399037, -0.020209274256854558, -0.023582827273546526, -0.025648438500175636, -0.02435678029308323, -0.027014762122724852, -0.024331027310031096, -0.018356268359388063, -0.013364163170819256, -0.011220844949636214, -0.007634015702347712, -0.004605906930169539, 0.0011563965084625696, 0.002885835696103606, 0.005399717354384332, 0.0004450005786476559, -0.004920889649460628, -0.012246974005123897, -0.018429505122418123, -0.021893354489651448, -0.02509572800568865, -0.021162854134400465, -0.018375791245087023, -0.016460166433620055, -0.011617843617360216, -0.01009810662799465, -0.009696902949978214, -0.011959542209020384, -0.00891067138311155, -0.007280042299767124, -0.005440835139297275, 0.004210691896788101, 0.019087901346910373, 0.03880504120025371, 0.07827779196648949, 0.13991667522524598, 0.21178112269275554, 0.2569763658205165, 0.33089675151824804, 0.3533942998328179, 0.39824302344150636, 0.4301909517365674, 0.4080332417391185, 0.38572354495274097, 0.36029899628171225, 0.32020582565338773, 0.26597411304411145, 0.22838238156123775, 0.19127693991983707, 0.16532232374318745, 0.1438410059132716, 0.13230254009450093, 0.12510871451371794, 0.11731345754712572, 0.1127172699023539, 0.10491382865391703, 0.10073393236852375, 0.10015687363555396, 0.09514834391883456, 0.0934180071968431, 0.09098192219128946, 0.08815488203347688, 0.08820710662768025, 0.08481139131195586, 0.08121612716678268, 0.08427530584015126, 0.08388134170947355, 0.08097424096212252, 0.08053079779409353, 0.08057854531382444, 0.08036711321144124, 0.07957499412319607}
{0.07241978576806238, 0.07324793496527188, 0.07474947708700172, 0.0758436420080395, 0.07510266216643854, 0.07673629345425009, 0.07213022058958303, 0.07322694793569098, 0.07732023804782266, 0.07609162167305637, 0.07978550884742783, 0.07626654198402719, 0.0792615424459496, 0.07960200530293458, 0.08017627601038044, 0.0829156322135863, 0.08601970224232564, 0.09137291708752772, 0.09073743223471041, 0.10003164830454031, 0.10594138872385461, 0.11510254474197128, 0.13091484776868884, 0.15195620450619032, 0.18250789067967396, 0.22542346752797598, 0.2732283260641648, 0.32371245967924045, 0.3826170292790836, 0.43331590792439884, 0.43747790879850784, 0.438613952509475, 0.4145463332397327, 0.362979739774291, 0.29652928899015485, 0.24464407369893595, 0.22613973303065477, 0.19566396626669072, 0.1893853442613071, 0.1714214778849402, 0.17602445850207343, 0.18201222510114318, 0.14565059607710448, 0.1109439479102102, 0.07666973387005563, 0.047162715412822805, 0.028446174841654355, 0.013621966445885515, 0.004592411636049005, -0.01050579781161504, -0.014898397430802958, -0.018910791093559677, -0.020704643873816358, -0.018287478385605103, -0.015542777715073506, -0.008260570013564157, -0.007164666745875859, -0.005886702588027584, -0.010707873326868327, -0.014475922603186243, -0.020581649850112942, -0.024300159389914866, -0.0277469759029896, -0.025893712903253943, -0.029454785576025447, -0.025705611164342036, -0.010963872133152931, 0.007063836304448342, 0.021281022173589882, 0.0310382556130852, 0.038048717143057194, 0.04080395821391786, 0.03904253424783121, 0.04334237151206148, 0.04401735170046055, 0.050638432434961786, 0.052585089964874404, 0.06019532806074607, 0.05771157583071477, 0.048467814352858817, 0.04042947415983067, 0.026900191860996184, 0.01925836847376202, 0.013569513615738413, 0.011310154746447894, 0.0035002807616919714, -0.0034436377372719902, -0.004726167305816671, -0.005032706175099506, -0.007936745593462653, -0.007508601503684507, -0.007877234881378647, -0.007146142781254661, -0.007969172984215038, -0.009022088872888231, -0.009309499878844035, -0.009943150283761023, -0.011220865825941461, -0.01113794362933625, -0.012464723622267842, -0.01168269183795159, -0.013377755872160562, -0.009551985154235255, -0.010956398740061135, -0.00570445606092349, -0.0040836346685472055, -0.0022455128556758647, -0.002830187644816418, -0.001129618116516358, -0.0034372694193167226, -0.0036150321906378543, -0.00663961825560931, -0.006877457027728082, -0.010078499565371043, -0.00821817199362911, -0.004743391676714858, -0.003392597073648661, -0.005173312396396965, -0.0039822511690642565, -0.004620199598493002, -0.005674332408536419, -0.007189059570334092, -0.005947345445591412, -0.00552844906262358, -0.005858507732271688, -0.006717954264269481, -0.011601164027894535, -0.007878981681158982, -0.00909456301643254, -0.003214546999721621, -0.004000398111815075, -0.006602592738297304, -0.003565731536997298, -0.006573679273111582, -0.004937906940362829, -0.005538865700698212, -0.006619269536817638, -0.0034246155060120922, -0.0030513282672136413, 0.00140166490776384, 0.010618914273285162, 0.027983817911384483, 0.0446126090551698, 0.055075709764812034, 0.05771171962329937, 0.042816026653391515, 0.024006671236274334, 0.001035645174657743, -0.011489320420542685, -0.0174727906771059, -0.024998863648535874, -0.02706503846581798, -0.024628187763246077, -0.024357816163083024, -0.017612178791290824, -0.01676445978331131, -0.016193918871021416, -0.010774952866334515, -0.009412695607700639, 0.000947632937316434, 0.003350617798693916, 0.006064845862456723, 0.01051784201789735, 0.013168360389558906, 0.010007203598787878, 0.006845003820147545, 0.004613122643415596, -0.00016758878018956788, 0.0008925074721640985, 0.011620005137784762, 0.02836677438066457, 0.047665081370538806, 0.06314047049541584, 0.07294578786619291, 0.06281829246908785, 0.03876822957318847, 0.021677032063621884, 0.0011854430306791723, -0.011944597470610913, -0.019470913818666915, -0.02491601051144249, -0.026554642736150044, -0.025779201635780166, -0.027524864648553006, -0.025833530893914592, -0.02408770293724055, -0.022936717391567937, -0.01652146239935689, -0.011068365265156917, -0.011294163942158934, -0.010664023341791382, -0.009121131674593358, -0.012056197591523453, -0.007483408048031341, -0.009282960912681198, -0.012328805694900902, -0.015947637087748306, -0.020432225040250652, -0.02094591346023302, -0.02264525614096033, -0.021209280764517776, -0.01829291769437644, -0.020897533142398922, -0.015939116486887332, -0.015912433265571173, -0.013203852255979238, -0.015142260077011131, -0.012662529632121127, -0.008935400751654405, -0.007628208781485337, 0.005519459984956992, 0.02095734086532841, 0.03417720326767916, 0.07541595025106855, 0.1413905068002917, 0.18114339009392594, 0.22182042170905805, 0.2951946367715258, 0.3484580949124896, 0.4000435275355656, 0.4075101785276752, 0.40489940879107156, 0.39563923465731476, 0.3630553191154887, 0.3138483842742359, 0.2562173432790127, 0.22082765390742726, 0.18452854338523783, 0.1608649840716939, 0.14218170310254952, 0.12725454358497687, 0.11711924717522429, 0.11143703013540353, 0.10660572037707582, 0.10178444305672596, 0.10107348712440502, 0.09632406912182429, 0.09674959896878622, 0.09111143330211299, 0.08893078063478943, 0.08668117877927695, 0.08840211256121397, 0.08549372133431232, 0.08319773083850486, 0.08237109597375689, 0.08397242675401205, 0.08068497484982, 0.08001978540123844, 0.08202620398047267, 0.0775856900555364, 0.07623380794686883}
{0.07252033931852866, 0.0719402431465251, 0.07626494051535113, 0.07549644985866291, 0.07349276458543931, 0.0731544532858403, 0.0735495761483696, 0.07448242066201356, 0.07662449773098097, 0.07780229647654169, 0.07770921773080458, 0.08032884411002711, 0.08272545289092484, 0.0820006422272302, 0.08431474974247852, 0.08460101601604694, 0.08575823342525156, 0.08803674834033626, 0.0933063471036959, 0.10003180277239772, 0.10318522762530494, 0.11327520556037893, 0.12943754128198412, 0.1442145854397538, 0.17475527240853908, 0.21525755669673238, 0.2555822443904123, 0.3136208719898135, 0.37068249424743027, 0.41790770961637597, 0.4483100023058963, 0.44055780269992034, 0.4176444509832517, 0.38454810774179427, 0.3537245987124109, 0.2755838520416785, 0.23699673340255195, 0.20002131584529914, 0.17873207002583652, 0.17549965259350567, 0.18017963662368436, 0.1629421808603999, 0.13458405665489964, 0.10230734875816243, 0.06450512433919954, 0.04583925607925218, 0.018515138760694938, 0.0060826928474345225, -0.005530127431889643, -0.012372839863450055, -0.015268723038838816, -0.019100314334207703, -0.01954701935115955, -0.013980767494155014, -0.007209003542253693, -0.0022969810487735035, -0.0007619875675473945, -0.003415664234790931, -0.008458206258535885, -0.016284845253297296, -0.01526134851886925, -0.020488774828790857, -0.022881525457533785, -0.028323666955541723, -0.028405680510622013, -0.02745539145507285, -0.023562102483871354, -0.013009770346719567, 0.0012063791007171573, 0.007390226699693624, 0.01188956825164622, 0.016249978557804252, 0.017433559989527163, 0.0246485748222588, 0.03260223020253837, 0.04459734292924562, 0.05607369147436371, 0.07182140672237451, 0.06989514819570701, 0.07278397784233792, 0.056870709320109, 0.03856776410932063, 0.030243326599544353, 0.02654154628442318, 0.019424867047772958, 0.01555144933014133, 0.005080229464846668, -0.0014621986859635599, -0.004765956995102921, -0.0075745069615603304, -0.009347018194603703, -0.009678678617617042, -0.010412024517682599, -0.009199779112750876, -0.012102934159851158, -0.011403302400035635, -0.012088446378688524, -0.011257971138755651, -0.013422104423497064, -0.009569128464889852, -0.010795418257976619, -0.010512309274974842, -0.011306259063613922, -0.009287543977636509, -0.008053414122516154, -0.009206079929263615, -0.006446777481258486, -0.003981038433408373, -0.001994227762182137, -0.007283712998960398, -0.005302431260101999, -0.00534757099274967, -0.005168568505427376, -0.008060986132478127, -0.008521701630093432, -0.005031726438148372, -0.006507359821286923, -0.006821210252317502, -0.007692347642496091, -0.007767280796127574, -0.004916168037723235, -0.008405366682948601, -0.006731068430697207, -0.00892976981114102, -0.007524275332500697, -0.009180661182739615, -0.009156105772142816, -0.008637104173394472, -0.007321176697311993, -0.00801605152566232, -0.007767880670134894, -0.008079509055596948, -0.005997733057260515, -0.0046699601860805354, -0.004945415036019897, -0.004203408766021597, -0.005853138627868252, -0.005425202728859832, -0.004733657846517505, -0.002432075242351887, 0.003301344199031964, 0.01583674248898123, 0.025167517468293123, 0.036133595653160835, 0.03335047962008598, 0.0301918364896474, 0.016453491270688857, 0.003330940289147347, -0.009392291179980071, -0.01833852056905408, -0.020618351223772605, -0.020549359371684974, -0.01888413092609097, -0.017421348047595785, -0.014809868217747591, -0.011119792468515511, -0.010977724283407138, -0.0023826430841143898, 0.0010918419875714201, 0.005485702682647948, 0.009546668395329359, 0.009353199063001553, 0.01657467218878979, 0.013892966066156734, 0.010221087865738488, 0.007882886183623294, 0.0023782981374609615, 0.00386730620980311, 0.00028590789441226144, 0.018357164120167004, 0.03691247343030738, 0.059548908891398265, 0.08077893159350984, 0.08675666714280184, 0.0711926631278409, 0.03880010931980031, 0.012394320156554155, -0.0020869131488006907, -0.01546537934794582, -0.021133698461753482, -0.02150006004893197, -0.02230656181663315, -0.023732592097874372, -0.027656115132321666, -0.024956311299988293, -0.0255237452573098, -0.018565268797673125, -0.016989366629857144, -0.011133145490924944, -0.008523250564321794, -0.005074732778456386, -0.0040224752354224005, 0.0003854255855174262, 0.0020107713997153764, 0.0026298181713514755, -0.0033806021407856665, -0.009162023519946608, -0.014825129678925485, -0.018668821276078187, -0.021982569518906554, -0.024516123205625497, -0.023883996592839428, -0.020394949657405202, -0.018517694381243052, -0.0192540042638407, -0.014824714340523359, -0.01475808694397674, -0.014352698968624388, -0.007905839657129139, -0.002887320304823464, 0.0015828808886099617, 0.01881704848173501, 0.026862544179901783, 0.06607297723616315, 0.11891008915361201, 0.15418083640190058, 0.2485841534544767, 0.2856733111572248, 0.3363473439458374, 0.386364072405782, 0.40640088644978156, 0.4369797533498243, 0.3949036018882039, 0.3727789232295656, 0.32240495451688145, 0.27024183711379113, 0.2286322087211632, 0.19777898272645988, 0.16538892417251455, 0.14931003802356602, 0.13646132675133987, 0.12424918619599043, 0.11643558549589914, 0.11107041813117963, 0.10980781336823209, 0.10373708827296721, 0.10013102111965397, 0.09666471185461066, 0.09371452748364315, 0.09252988646651114, 0.09186224894923367, 0.08904426797327425, 0.08737925347405237, 0.0864789528338244, 0.08325753773835272, 0.0833632508709072, 0.08014364272535737, 0.08252186419561078, 0.0788708900733443, 0.08055082154288057, 0.07898773844841754}
{0.07053960866878645, 0.07001049641157894, 0.07097411296659922, 0.07197303250554458, 0.07096455137712994, 0.07108786736318601, 0.072761645733696, 0.07367154870608997, 0.0720324128040388, 0.07261858077323019, 0.07569490822236448, 0.0733844922144728, 0.07288010050228122, 0.07574437995058134, 0.077698059311088, 0.07631546293294408, 0.07760448639626429, 0.08194630087504973, 0.08204634507504222, 0.09100191003952626, 0.09756041617087127, 0.10664068899613349, 0.12265771713863548, 0.14381261117249552, 0.1676684209210969, 0.20694587792377117, 0.2500264751679915, 0.2988908551339151, 0.36072676404790055, 0.3839459938032479, 0.42454933275467993, 0.41334568012749234, 0.41524257985793706, 0.39732923249022567, 0.3314440472241647, 0.284372154223583, 0.21509802871262082, 0.20536773054942367, 0.17678832788801582, 0.17635541698921142, 0.149463135079039, 0.15205822304915453, 0.12247904316491334, 0.08027038942275383, 0.05260057573304533, 0.021979633495749197, 0.0069355066486924315, -0.0059598346442565776, -0.013160025519764683, -0.020571482464833854, -0.02101792939548116, -0.024870512313996486, -0.01837454676068723, -0.008508049784988972, 0.004772451980224447, 0.01514707134886023, 0.018202104030420718, 0.01923174327222616, 0.011233665732912356, -0.003031462232744312, -0.009273310626797199, -0.014806236048726202, -0.02085871047577269, -0.023410853428409255, -0.02535972175021787, -0.023207975705706884, -0.018277666795070133, -0.00870985000940235, 0.001154487892421575, 0.0012824414215276908, 0.006252142585266385, 0.002614658301146433, 0.0016218090226798668, 0.005514140793178192, 0.011046994815054948, 0.03028032430998543, 0.049476391857763646, 0.061720341987784796, 0.0743429248503617, 0.06569903937019707, 0.05377568523379804, 0.03530456931503351, 0.02390115697596005, 0.021688946014127096, 0.015764201000509896, 0.01110600640010494, 0.001686544633161828, -0.0028700360155984967, -0.006003925414685001, -0.008449534536484553, -0.008385959844914226, -0.009724352069900605, -0.007616349126408566, -0.010684282983832841, -0.010140882544565986, -0.010786501242945059, -0.007307965362759801, -0.012230419206528346, -0.012819174886555077, -0.01310040104261506, -0.011564728062834389, -0.011322629797833602, -0.009257327181792199, -0.008058078573771282, -0.005829323798423968, -0.001802675600923388, 0.0004607186428045337, 0.0006248234266593307, 0.0004580441806529838, -0.0033561318969403432, -0.0019185762069521425, -0.006159518025142811, -0.006821075447643059, -0.007247849084753504, -0.00796841134999649, -0.009375516613512458, -0.009050913994178218, -0.0071680880005460445, -0.00808098320556426, -0.007090471344790493, -0.007200902145431494, -0.008035976969810746, -0.008143654929012988, -0.007141082708610334, -0.011559818790123532, -0.0136519545985563, -0.009738255551823788, -0.004540997701863954, -0.008211393280769093, -0.004790342988350108, -0.009914211072780031, -0.006951312234384175, -0.007289728797425959, -0.010068277590628663, -0.0067682548996956145, -0.008343682944292538, -0.009404249794168183, -0.0070917176143224046, -0.008967471378516511, -0.006928531094843355, -0.005616570642912386, -0.0007676057327346952, 0.003359980538079793, 0.006296326869914524, 0.009193740002411056, 0.003633968726577093, -0.0024941409787573848, -0.009489042768340719, -0.012592474955512772, -0.013703748435538832, -0.012346280138924083, -0.01584771390876287, -0.014084036818527216, -0.011962526198952514, -0.008702912383639332, -0.003340927718627475, 0.00615295142907479, 0.009212713374863565, 0.013310167015477943, 0.0159906000857871, 0.01900912732609519, 0.02026821352313855, 0.016741675494674837, 0.010674829107640744, 0.005132027299686127, -0.0027306160085358447, -0.0008179744279642819, -0.0003795765765908397, 0.005492139149604929, 0.024795167246990126, 0.04969061118176276, 0.07677986382061763, 0.09448255093709086, 0.08501525169350635, 0.06621405339576472, 0.038447857744878244, 0.013003686643028131, -0.0014138167950621932, -0.0121906734481338, -0.017257975764049128, -0.02163996044507228, -0.026356735534371036, -0.025729204153650074, -0.025989177514893103, -0.028869840033765585, -0.025509191112886485, -0.021707973694019226, -0.018110428606307807, -0.0153079147848328, -0.009879408719904417, -0.0034901295469574305, 0.003959109451692519, 0.007585515516592676, 0.010695041022470377, 0.009270554353959255, 0.0025618682736593787, -0.007029368955942304, -0.016736353522188656, -0.02252363798639305, -0.025504049254966587, -0.025386557415411577, -0.022653557043323877, -0.02044827492534394, -0.020417020868718366, -0.020600547447967035, -0.018145536740077073, -0.016146592804121503, -0.010136051597721086, -0.006840844546051335, -0.003460571029797537, 0.006277771609883711, 0.013722857459332887, 0.053161156958309724, 0.07855585771317689, 0.12891940556372017, 0.2084623037271638, 0.23897862302315429, 0.31590212636430676, 0.35006612224588113, 0.3949479365171299, 0.4181430879321579, 0.4099483418569456, 0.3836092522077875, 0.35686363445215846, 0.30564854491097265, 0.26225130266907387, 0.21684151036518046, 0.18416748892097295, 0.16035605055794278, 0.1412608222383257, 0.12958352021611275, 0.12331052686057437, 0.11705762385757908, 0.1081578586982645, 0.10476466235847637, 0.10382278615984816, 0.09793220888241659, 0.09197224558818416, 0.09122599545331031, 0.09198053933865999, 0.08641717670181029, 0.08962632899261955, 0.08691777361971058, 0.08420611242737325, 0.0865409824230309, 0.08180876389855289, 0.08171920390108162, 0.08109452578143803, 0.07769858845286556, 0.07624238833451763, 0.08023640402374531}
{0.07162212042558061, 0.07526902547765735, 0.07317809311299253, 0.07147959747821098, 0.07496830511480021, 0.07602510990059283, 0.0769069898770724, 0.077075811651023, 0.07348829839941232, 0.07738803116546662, 0.07640714407229801, 0.07840394268920878, 0.07818798252951305, 0.07758727263467369, 0.080609208462669, 0.08088610536722436, 0.08082809942747163, 0.08579134623257982, 0.08628815250894659, 0.09141885070366382, 0.09864392023111998, 0.11106120976935707, 0.12347941665337812, 0.14500705661730742, 0.17413659091134231, 0.2160331436327, 0.25577321182937307, 0.3055553588460103, 0.3598942615789691, 0.41359735812150344, 0.41923518669154775, 0.4300913195705249, 0.42969687471183504, 0.37206528611632694, 0.3374734487803376, 0.28679971585049185, 0.22990720286418853, 0.19918311745682044, 0.18511012365233415, 0.1773272848125985, 0.16787240926711017, 0.14691440160874855, 0.11797691065764129, 0.09475151324387812, 0.058839874772011275, 0.030172143334446386, 0.012277937292287584, -0.00264591598403301, -0.012556591509699844, -0.018271385758728234, -0.023686770991875834, -0.020177086210497117, -0.016719461330631895, -0.003820843319663543, 0.012392199148234024, 0.022636289669525494, 0.02907119514924382, 0.02685158257782945, 0.01705880225666085, 0.006836164024934834, -0.006129311453326169, -0.013794711831624243, -0.019605706360965078, -0.022399081651528947, -0.02205387440601397, -0.02104820583751732, -0.012904041674270426, -0.0028391917185037925, 0.010655368951064554, 0.018037523432845176, 0.02421599653997387, 0.0255743661022039, 0.02645761888203009, 0.027838961109196488, 0.031031873735952058, 0.035940394748210924, 0.042032850492801185, 0.05129494801285206, 0.05710249436975088, 0.048530270104856096, 0.03654581398313912, 0.03200393366216451, 0.017613588902737974, 0.010771679091770292, 0.006632967478867937, 0.000623501788996228, 0.00014206691174626718, -0.004586542235976819, -0.008687551722011261, -0.008542346905634992, -0.01005952104020768, -0.007236817527835142, -0.007235453982227015, -0.00830548636820672, -0.008608624270150182, -0.010730995612937957, -0.009799539391272594, -0.0103491801056282, -0.011236700885332594, -0.013306562543988123, -0.009396170910116311, -0.011830300071858256, -0.011531883966375406, -0.007060872296568221, -0.0014536570664886886, 0.004017161997817652, 0.009986400922093509, 0.010660284451406807, 0.00966926453572084, 0.008517346589744523, 0.0033646995598397207, -0.00017244858147108435, -0.0035280834263212647, -0.0033616183870345115, -0.0048787188571135405, -0.005878269119560624, -0.0029598686670590634, -0.0061311935506350255, -0.006319470942779938, -0.0075543514521416565, -0.004768358015832554, -0.005029752802777797, -0.005656903625264748, -0.004776269206253159, -0.008759556082523361, -0.010555715341520274, -0.009434840448069304, -0.008013151019079338, -0.007532432949150795, -0.005765554414121621, -0.003487861670362291, -0.004767061005439119, -0.005938646085250115, -0.004274581376558812, -0.008031974289182163, -0.008238258729205559, -0.006759507036163475, -0.004405835674184077, -0.00845637682598839, -0.008503911657242296, -0.009746938821792468, -0.004466332818683758, -0.0038810285509278523, -0.004037916795502295, -0.0038474488975759674, -0.005733855546025613, -0.009412799487310556, -0.008269683962728546, -0.011066559190162936, -0.011487979272943436, -0.009958051219616862, -0.008993153481251705, -0.010827465167396617, -0.00518523389182802, -0.0010410501688005273, 0.009166764398957042, 0.019999677503584005, 0.02589538891983361, 0.03224668592679474, 0.034576560550528754, 0.0335846472264146, 0.028596280975457477, 0.018860741106565288, 0.01062515348612061, 0.006605233138406255, -0.000862669251138282, -0.003440538057875033, -0.00568115270798953, 0.001600254613690429, 0.018579773566355203, 0.04322569203875692, 0.06627064494607846, 0.07574398262268679, 0.07772565686454838, 0.060627062030182255, 0.03830256081103295, 0.017905119235142684, 0.002511584478150695, -0.00778119957133671, -0.01912689091314173, -0.021476505911527183, -0.026857164841858468, -0.02634057313094557, -0.028534955978761226, -0.02721199370575391, -0.02792868385706478, -0.02163470126129364, -0.014478359191684281, -0.012016959567297855, -0.006907541214786346, -0.006907438369480575, -0.0033145650544426524, 0.0019288298928634472, 0.00039297180318816245, -0.004204889440760135, -0.010131881682432642, -0.01654765380967696, -0.017278792782958206, -0.022194664136942186, -0.024556557503269322, -0.01960796411580231, -0.023697430413718173, -0.01844386041962847, -0.015456584835131203, -0.017294127632523193, -0.015309367739433848, -0.012395331975141291, -0.008835778447248201, -0.011431693241851537, -0.005399276530730075, 0.006696756006926104, 0.030594033298552686, 0.05187697756115303, 0.08744515300400853, 0.14878504892550848, 0.18622717293969787, 0.2504536106317531, 0.32313787510495995, 0.36838537016639006, 0.41943234792570516, 0.4391095234028421, 0.43043728817123555, 0.38636278073465674, 0.3388017414260798, 0.3040068372991117, 0.2552729672739088, 0.21637015285146577, 0.188173836388391, 0.1646077456991181, 0.14434131781479453, 0.13000992816545123, 0.123684975867622, 0.11571728417986235, 0.10938839404350205, 0.10535272493497395, 0.10318901036993015, 0.09988165533922405, 0.09752230608106416, 0.09511851937770414, 0.09302077655027888, 0.09015670926071673, 0.08861737109464249, 0.08936944989401654, 0.08855361372001579, 0.08500537189128426, 0.08524765304568799, 0.07877565618587432, 0.08010824994677715, 0.08070691879954847, 0.08112093217358493, 0.07731436949890202}
{0.07045894598916429, 0.06887400471246442, 0.0697407887014894, 0.06921855140162822, 0.07155736448054434, 0.07159699842597267, 0.07536251483401399, 0.071270693617486, 0.07453599923185397, 0.07488595863098155, 0.07600392183200781, 0.07565692744843341, 0.07845397193155498, 0.07857082424160958, 0.08135132745146839, 0.08075303970150785, 0.08541779010457853, 0.08547937115448312, 0.09160059678076446, 0.09274124855031118, 0.102845761745844, 0.10828275508003865, 0.12455510510472069, 0.14652962304482345, 0.17905579167059346, 0.2151206721672014, 0.2606732625403674, 0.3009559115923478, 0.3622805590649948, 0.4166518186507007, 0.41471255551497405, 0.44411917374148474, 0.421238220302293, 0.3644070947965945, 0.31560984751093524, 0.26954619633697496, 0.23135679596970848, 0.19632065537826565, 0.19015774683287157, 0.17037918548842956, 0.1731998369539826, 0.166250209080401, 0.12832707850456682, 0.08479665797279637, 0.06958530783052541, 0.03429652193287136, 0.021801669606215567, 0.0061839800593556545, -0.006931808037830657, -0.015349444733679243, -0.019742051883786728, -0.019627636088727737, -0.01847381287322901, -0.012999478103943153, -0.0059739041482774115, 0.001627120070009816, 0.0021797633831766618, 0.004292110472189195, 0.0017791460354519813, -0.006183376006712397, -0.011937115610760246, -0.01786027461169378, -0.026505423571340978, -0.030148258554795054, -0.02907572587696335, -0.02832675684966416, -0.0267120517696295, -0.015449033663171002, -0.007657614825796223, 0.0013298638324071056, 0.007298812077863325, 0.016013406006386854, 0.023541234000418403, 0.03703571140740165, 0.049356567338598896, 0.05807672775920018, 0.06476547604297687, 0.07154294141441969, 0.06441712100013455, 0.060244611693605676, 0.03447870291170602, 0.021900771488832703, 0.013710744427913674, 0.00541504474872815, 0.0009262043715586788, -0.002815321667301634, -0.00516793848562715, -0.007196732234580663, -0.008739684237811228, -0.006988382468965253, -0.010895057137966279, -0.010612012312073617, -0.008876904328336302, -0.009086920876688687, -0.008289837611734518, -0.012689315177984158, -0.011617514304571598, -0.009151042115435765, -0.012334573511872754, -0.011170988303118965, -0.013674200066162484, -0.01272899553646497, -0.011621430953430517, -0.008994866858233036, -0.003007074662323223, 0.0030558906072949924, 0.011811574895581904, 0.011637653986855304, 0.013585989608171856, 0.010496314839686629, 0.0039362600651620975, -0.0007105950006634706, -0.005162363684195422, -0.006555973053247935, -0.006811675872986267, -0.0072476227170596924, -0.008099704959531558, -0.007880585961382238, -0.006045408710503222, -0.0069404117907792325, -0.007202132231824502, -0.008015792879870169, -0.0066588375250444766, -0.008893161296700296, -0.010287588221290523, -0.008566158699800586, -0.00746723500499594, -0.009235548491194965, -0.006182210321109001, -0.003994064786868378, -0.005433698177170683, -0.006266658158778655, -0.006528082465781198, -0.007395358166820934, -0.006131510474578123, -0.007340394627952379, -0.007004295507846959, -0.0102523593048711, -0.006646351397981244, -0.00808434391954874, -0.006163293361422786, -0.00905177607360805, -0.006558927929867036, -0.006847361413999064, -0.005952951605328748, -0.006159949549763984, -0.00832304740266251, -0.006659108873615456, -0.008053171681939796, -0.00914995886829292, -0.012159343151549283, -0.009604310747952838, -0.005996128790238367, -0.007885992383318852, 0.00017138107723845518, 0.010570089178889732, 0.01862510741614586, 0.03289971992261921, 0.0340525157466004, 0.03387127214850211, 0.03371178844668633, 0.028519196532564805, 0.019715346081957984, 0.009889615034747525, 0.001559439627780941, -0.005537750491324221, -0.00859487271365626, -0.0071833173883062255, 0.0012555209754505116, 0.012531961235537613, 0.02423357629578385, 0.05251843406623591, 0.06766896690218878, 0.07024308516641235, 0.0612212304808609, 0.04031900537606234, 0.02010703192903243, 0.003366427885764762, -0.004483430910368697, -0.014191367346492362, -0.017361236702495356, -0.022837208051264303, -0.024825728216159235, -0.02452472400581054, -0.025126536540691344, -0.021088728894001044, -0.019805541952140654, -0.01580307417369497, -0.012625857743087025, -0.008764226294269137, -0.0071955969177755685, -0.007405909829476741, -0.007517779765042352, -0.008967421387737854, -0.007393055753041691, -0.009998524730339086, -0.014495235731034783, -0.016088952429998193, -0.021006001802906803, -0.020274999553785908, -0.021455986949707996, -0.01944007263739058, -0.01740524683847121, -0.01476232891657166, -0.014747794384664604, -0.01485664399834765, -0.00972516123945444, -0.010428263762035567, -0.006931270184739177, -0.0046015854635155186, 0.007166001299289321, 0.025008805272039768, 0.035715474623552956, 0.07059928458227424, 0.13120962352714818, 0.17427491744730705, 0.24628596774594833, 0.28947473163929605, 0.3595329512940896, 0.38441365366409164, 0.39202626684280223, 0.4107102163773494, 0.3715570827308838, 0.33814661952722225, 0.3097807425710667, 0.26139521034794394, 0.22113919570056179, 0.19018706173513192, 0.16504814033483323, 0.14336146274142966, 0.1299214758492953, 0.12032642168184694, 0.11504502921164006, 0.1071908231443271, 0.105404967337273, 0.1040555667440423, 0.09913984689837214, 0.094722548126528, 0.09202088620486001, 0.08999786996105888, 0.08680565560024997, 0.08770106289139284, 0.08771094825736026, 0.08257962905818801, 0.08169859283939784, 0.08150235896284147, 0.08179847905962305, 0.08044494631840604, 0.08122103313737217, 0.07949700075098635, 0.07764175494238425}
{0.07424768250973772, 0.07760098927947207, 0.0745111263416651, 0.07525950574856646, 0.07196177531177614, 0.07513019048950306, 0.07517236819724399, 0.07674672281850176, 0.07746066927936128, 0.07553873371134193, 0.07919348868053737, 0.07738158326030942, 0.08017075414327, 0.0809442832659104, 0.08189300159574057, 0.08430409283405557, 0.08415400628362271, 0.08944702263653159, 0.09311988475534677, 0.09850723352383961, 0.10498662054241562, 0.11694567074568062, 0.12854621569055685, 0.14611361782755738, 0.17314683980357015, 0.20808207738968448, 0.2577569911616498, 0.296940880906438, 0.35777883698473334, 0.4098107828686045, 0.4405119400644928, 0.43232033284001004, 0.43625819653629416, 0.38950959003776287, 0.3606791939706364, 0.2984162193105334, 0.23882168099045628, 0.21561768251998611, 0.18353156904522894, 0.16180016870381103, 0.15829406052430672, 0.14350081533800912, 0.1353619366717998, 0.1063978024399577, 0.08376839153211627, 0.04971448679319938, 0.02522042529465956, 0.015197340981387208, -0.0016113841963284236, -0.010355159165174087, -0.011681458414488895, -0.017088262990493267, -0.01807493729736506, -0.012791445353239886, -0.00841965670698563, -0.002921761973467941, -0.0028774550156679566, -0.00318606591202123, -0.005595810161640421, -0.012502823544239938, -0.014575108177348917, -0.018366702806354593, -0.024557409975747964, -0.023416473362577246, -0.02411318673343579, -0.026539347257076965, -0.02360581062763909, -0.02256930593571755, -0.012415290494431953, -0.010478342856581628, -0.00990665094515148, -0.006875594832804909, -0.001327731456301216, 0.00507195141476726, 0.018530316916280556, 0.0398290709539795, 0.05979060003754213, 0.07820197470944268, 0.09042250619094924, 0.07915874306093677, 0.06086346977409222, 0.04198531619079251, 0.026657964568751368, 0.013998557125986463, 0.01198500782147061, 0.004067979862047599, 0.002227702640736329, -0.002640138890440927, -0.005434662549823648, -0.003882651903079531, -0.010332816796075575, -0.007440612150071713, -0.010671718116065274, -0.013242337006421863, -0.01119709873495008, -0.010020382839041879, -0.011476601123316717, -0.013116320372088838, -0.010704134141032114, -0.012434808681216407, -0.01246685459527853, -0.014254638505913719, -0.010874714161348335, -0.009809360868075587, -0.010016620862045243, -0.005612463153871728, -0.0028294866848873144, -0.002030605298666405, 0.0003756147195649259, -0.002707603244305191, -0.003919055737547825, -0.004905329882432736, -0.005209498717659406, -0.008023514522790473, -0.01101299630686578, -0.008893116694981464, -0.007456427889406625, -0.008925472186319474, -0.007193946844151524, -0.007619793924905268, -0.007682909598624673, -0.0064065027931869654, -0.010100447703933244, -0.00709299630837066, -0.008189458753756693, -0.008223544111685424, -0.009648210877018448, -0.006579634041623322, -0.00791168087594767, -0.004325892413481608, -0.006417991414479427, -0.003360976899470832, -0.0046316933007942976, -0.008602460213497868, -0.007602514066698346, -0.009613857340893215, -0.009308081355642997, -0.009602287001942135, -0.00707333681429, -0.007801002191283205, -0.010621105500466022, -0.008207040738859889, -0.00445634892560021, -0.004773431755642554, -0.00626223598086972, -0.006353725935257357, -0.008893393128269034, -0.009134094267819554, -0.009359082796896616, -0.007561549383375861, -0.00904932767559309, -0.0077077144623025505, -0.005695417789956479, -0.0049527633514680645, 0.005158501607449075, 0.012040064461197549, 0.022974613958349516, 0.02508251554285279, 0.024232459461472455, 0.02404070762476771, 0.02144032992017346, 0.013811943670401802, 0.00801086659123425, 0.004276776311352157, -0.003461534472169462, -0.0054660765161299784, 0.0005007296190440754, -0.0009155771684067116, 0.011130449999859527, 0.029690140318817854, 0.04935614227470017, 0.06279696749577848, 0.07481867873939727, 0.07234067382880863, 0.05470782502250889, 0.03118149137167498, 0.01068286459585405, 0.002871692504182422, -0.007442191209881481, -0.009486031148345023, -0.013157893819016967, -0.013914165456163185, -0.02453151688141231, -0.025912971946631412, -0.02871150994282355, -0.026432250650571, -0.02202639553578137, -0.016254517711061508, -0.014262249227825525, -0.008491055594991985, -0.00620839411214897, -0.007570170680222555, -0.006045096794399907, -0.0048070064208522055, -0.0054750207496711955, -0.009458783061691718, -0.01664061848905954, -0.019356796693799746, -0.02287387773018309, -0.02214309657812789, -0.023582303343645222, -0.019340374119473466, -0.016261938866599282, -0.012208450684958726, -0.009189503688759808, -0.009090609614568226, -0.007493494496038788, -0.002783893486711502, -0.004063209953019528, 0.000658382961404047, 0.0030065015913836104, 0.022149122385940093, 0.05065049445014323, 0.08495396090794981, 0.1446720230107647, 0.18233872697350623, 0.24278580991535686, 0.307570909670158, 0.3690094584731432, 0.3939177138315977, 0.40337486208435025, 0.40627673434023753, 0.3922017560395789, 0.35538250505285884, 0.30660337415929156, 0.263084648829232, 0.22220705636928773, 0.18841860765078086, 0.16369923751661425, 0.1441788974059068, 0.13271541558467795, 0.12275616941665798, 0.11555118765410688, 0.11096231183808583, 0.10772385360291152, 0.10392418130238762, 0.10064788205557429, 0.09803802418089967, 0.0939812133688893, 0.09370176570631977, 0.09018390843164222, 0.08799497087705417, 0.08749842487071574, 0.08708788901936068, 0.083237788917645, 0.0847646286054955, 0.08305374440852141, 0.08286945628958733, 0.08206559421883404, 0.07980576462461988, 0.07690922267308067}
{0.07125655662064888, 0.06982655079485325, 0.07065628332958954, 0.07100553794564676, 0.0718900772426278, 0.07016112787788702, 0.06962271995442276, 0.07274963673678425, 0.07467963108961792, 0.07681497775035546, 0.07627457795892384, 0.07536371441044146, 0.07618818416049097, 0.07726834667248722, 0.07921321625673874, 0.07804125086641495, 0.07898218719564043, 0.08560877570093162, 0.08754967143401587, 0.09726611245682529, 0.10132917344287609, 0.11081406734581517, 0.11950718788009017, 0.13717070458340858, 0.17114195440005683, 0.20054454208309155, 0.25078382095146284, 0.29562824743879135, 0.3537264859778139, 0.38742553424730275, 0.43085475156872644, 0.4639167897321924, 0.4251940898068124, 0.39152654493296624, 0.3481488912849758, 0.3054406639938716, 0.25353974272518565, 0.2083150058258274, 0.1848403835553322, 0.1743364088628453, 0.15325932738237424, 0.15898970679404334, 0.14619428964508524, 0.1147397719043623, 0.07275742346964613, 0.03510745629382021, 0.007537009702490518, -0.006930407882206287, -0.010073459202833144, -0.0144243470034182, -0.018583689135995313, -0.02055838686277281, -0.017688603319387836, -0.008639987134209126, 0.00006784842397968498, 0.010071017598446724, 0.012976476604545404, 0.013987526767089673, 0.004519742036161819, -0.003475185077012475, -0.006214387461121961, -0.012659523820887435, -0.01788473769829248, -0.022896633697003003, -0.023182485744526582, -0.023625045401805475, -0.02365490166066421, -0.017037661650174132, -0.012758166093745072, -0.0070307526149296536, 0.0023203633002341845, 0.0006821787613615262, 0.005087128619531587, 0.006455744438439196, 0.01139724838916619, 0.02104932669164973, 0.0327432173731303, 0.048459848088372844, 0.06153120461700974, 0.06157379004448917, 0.051984872428248965, 0.04954767053778833, 0.04140562083832482, 0.035909678912285754, 0.029972437031210275, 0.019585792665960555, 0.009504865679695402, 0.0008806848341150614, 0.00006300339159791106, -0.004427845781066805, -0.005048003900245788, -0.006730763744236248, -0.00889416446017846, -0.009291758784811796, -0.006534433721092355, -0.009011940463487493, -0.009850010395312712, -0.01233471151442027, -0.010055619254821435, -0.010358135692387546, -0.008497539240868868, -0.009601921287699385, -0.01023119656447669, -0.008086096285149948, -0.005583748467646098, -0.006061589105474646, -0.0027953205636730284, -0.0026834826080830605, -0.005240083897842819, -0.0047385178846997625, -0.005306268871004831, -0.00698454945491652, -0.005976200196735957, -0.009263256394586306, -0.00717601326474773, -0.006713819344447855, -0.008214725332624667, -0.006952178879447031, -0.009422837953989327, -0.008757315753365925, -0.0060202852011666495, -0.006248806134780167, -0.008134398306000941, -0.007889057792926816, -0.0073294707812576985, -0.00696871549920761, -0.009778586602257989, -0.009133106460987195, -0.008787070381837016, -0.006537834957242887, -0.007622557221767834, -0.009285567830316262, -0.008758323118789052, -0.0107556391661906, -0.008805581765669927, -0.00879469302862941, -0.009016274376535915, -0.00796647150008881, -0.007898923455608603, -0.0071613081249295414, -0.0047919107555730615, -0.007196523843436832, -0.00542203586472309, -0.005203198199874857, -0.0019662573278488886, -0.004014635095558286, -0.004987112797731333, -0.008672221175464291, -0.007215753413737573, -0.01168230859507334, -0.008693686411150049, -0.01266338794227958, -0.00987441140776234, -0.008471653918646994, -0.002202560932731877, 0.004759424204234406, 0.014230758933108307, 0.0231705723356401, 0.021859680065499223, 0.017319573631375092, 0.016527798542326513, 0.008545572566904167, 0.005589469123707186, 0.003708902608802524, 0.003145741126141163, -0.0003365221041669484, 0.0031910574706397773, 0.0018912149785656838, 0.012351562990728905, 0.019323849474275637, 0.035442714454309215, 0.06497735318622452, 0.08369978479456906, 0.07950320757117446, 0.06582902146275074, 0.04399017676724706, 0.022668447931560448, 0.0030412132148120996, -0.00543850117754828, -0.010972781703510568, -0.014553412103385741, -0.01784500016178476, -0.02405729710383525, -0.025491391560177556, -0.030695612327737057, -0.027710025098709984, -0.024236628247781056, -0.020507171961368996, -0.017438980805648097, -0.011427398300345254, -0.008561730926869916, -0.005126101093122167, -0.005733881066632317, -0.005440296091616642, -0.004978549844115021, -0.007923493485925614, -0.015240620325113485, -0.018284614226781896, -0.022251123887019022, -0.023295205727936467, -0.024380198926446005, -0.022266937932252928, -0.01929626373321784, -0.01591665634791921, -0.011920760438677397, -0.011452158352334253, -0.010879583349418341, -0.008042166778347161, -0.006453052923840408, -0.0035864274136013915, 0.0024295566995557252, 0.020276876459654373, 0.03901518174221618, 0.06673383760712878, 0.12265469150807201, 0.16015002138090226, 0.2260568980407181, 0.289837234474387, 0.3228968796475109, 0.39870115506434073, 0.40039307458231693, 0.4074436902142129, 0.388489594043096, 0.3705889740004698, 0.3166175828068353, 0.2596023596606466, 0.22121503030614298, 0.18530425976548093, 0.16228081662997051, 0.14422612087563894, 0.1318883386189564, 0.1211521770031632, 0.11543729566082331, 0.10744491010049731, 0.1046775914645566, 0.0997695754875253, 0.09738548877402768, 0.09251486277236606, 0.0918138411835393, 0.08909691797672384, 0.0881292561774516, 0.08637648491334787, 0.0848289140438992, 0.08229945554687192, 0.08402068523881008, 0.08396958767488011, 0.07837246798155564, 0.08050494400923108, 0.08030189768416764, 0.07859622198976915, 0.0782773356978053}
{0.06796301792245218, 0.0703924212090092, 0.06801537675896208, 0.070107126417265, 0.06718833324862131, 0.07095659029557597, 0.07139779619555807, 0.07520766459002665, 0.07583315712085809, 0.0757108662421782, 0.07438077666644011, 0.07422494582631936, 0.07324492461001708, 0.07724822618551419, 0.07824257761121652, 0.08097089817352293, 0.07960643349500782, 0.08487594722186786, 0.08770898505583458, 0.09088391704581253, 0.09756393228212565, 0.10951536869187226, 0.11844022356491307, 0.14465675109902107, 0.17150104156695073, 0.20130561319591284, 0.2519812082723969, 0.2956417910680732, 0.3456368030362311, 0.41267912779923877, 0.42515265173302186, 0.4482742273295467, 0.4554066533003132, 0.38110498852643765, 0.35231867616337986, 0.29644431722068554, 0.24015371397486007, 0.21545269732708017, 0.19661478038918592, 0.1690986283987816, 0.16237065257169803, 0.17616951186815202, 0.14562846530613371, 0.11883621992155255, 0.06062822177620983, 0.02800211453531825, 0.008356598294009076, -0.007056957922135466, -0.014070240329298534, -0.023045486465403206, -0.026579731048896528, -0.021038553256917898, -0.018381000115915397, -0.009101795728540493, 0.003814159793112006, 0.014026195225807869, 0.018798209456192795, 0.022958846242540687, 0.016983854770873594, 0.0007418125574586865, -0.006991356223401796, -0.012351458090599638, -0.01978509879924021, -0.024231192389469577, -0.026956078695923823, -0.029487760279202652, -0.029725939746903518, -0.030388485067071425, -0.022074485338771422, -0.011269131097720115, -0.0051375932770283085, 0.014315166271585949, 0.02439262145514074, 0.03979000102888676, 0.051858028220509944, 0.05282614754337913, 0.054879115226692685, 0.05150943098752716, 0.049350738125967464, 0.043690037213645255, 0.03498444477426969, 0.03518056365776599, 0.03659197161521255, 0.03656023595421108, 0.03220848707731028, 0.023706344638397145, 0.011937589951061676, 0.004061019172209728, -0.0018644385397262953, -0.003728421279993836, -0.006209589089355551, -0.007780150592689305, -0.009608267797014724, -0.008041810791676669, -0.01250053581387158, -0.010087734024116116, -0.011242766203202746, -0.011918645988523387, -0.01107607303791342, -0.009843872241173437, -0.008770205090220626, -0.010490945276206531, -0.009294850314216573, -0.009965950746522083, -0.0055072531063475524, -0.004337393232285228, -0.002209431868493581, 0.0003320549358585142, 0.0014331148988763556, -0.0016784720842159175, -0.003856900914924132, -0.006669616267705323, -0.004188048123736514, -0.008653920072129288, -0.006126887573276283, -0.007316827992072054, -0.007054623647284174, -0.009659175768444758, -0.007701191664152144, -0.0070027453498493625, -0.007083836291324748, -0.005610365130867982, -0.0062682371883468965, -0.008521834244649274, -0.004358207803580703, -0.011451483520217291, -0.008239384767632056, -0.004334536204362643, -0.005567596374484457, -0.007846389704624916, -0.007435167316001589, -0.008337404292241928, -0.007442830294953417, -0.005499186239582709, -0.00496003104977853, -0.004128246641264526, -0.005518126006184357, -0.0048227245618129855, -0.0033232614242852962, -0.004075462329210267, -0.0031109485373009126, 0.001915311532979184, 0.0039065148216897265, 0.004736985872404259, 0.005712685636483596, 0.002944787495134736, -0.003866551414262504, -0.006445683803720573, -0.008236659989516027, -0.012458770565678115, -0.013436400354534061, -0.01111404205107374, -0.010072760050016429, -0.007469846302980121, 0.0007693104657113363, 0.009973764798227827, 0.020679320052069624, 0.021167424192322752, 0.018714878347812682, 0.017058648863599882, 0.010175036562481284, 0.010930048912822527, 0.008299648798237287, 0.009887261460406924, 0.007949530754270412, 0.007107885149135272, 0.0047168187759705285, 0.0005110888194616099, 0.005994562740906439, 0.02730846016631403, 0.039514609615002486, 0.05370543538887687, 0.07035702914619063, 0.07749620107753316, 0.054995888883890835, 0.03369676508480475, 0.01454216117915683, -0.0016695117405271746, -0.010005868652364181, -0.016680786901394754, -0.023807059980107258, -0.025139817715254385, -0.02922107034907575, -0.03131923737674379, -0.029162758883720035, -0.02870346418467837, -0.022779093715391108, -0.019185667536841325, -0.014124766957658321, -0.013153819548202654, -0.009161721005665046, -0.01038125056751979, -0.008745950763100308, -0.007543769638032483, -0.012068888294413868, -0.012469285193112477, -0.017723482559035154, -0.020826568985739292, -0.021786414946617955, -0.02355880302402637, -0.020929054344771644, -0.020801103614728055, -0.02072406466261411, -0.01776218745815824, -0.01601917159500619, -0.013852619859171026, -0.012979099018630551, -0.008809225293474447, -0.00892944828924423, -0.004298859664988259, 0.005619714780353335, 0.010177514760413049, 0.04292708776294862, 0.07890670606402331, 0.11174295614358642, 0.19402689546446658, 0.23816607583487867, 0.2988701131576128, 0.35567943176171296, 0.3870413896296647, 0.4067620017335496, 0.4009705955600791, 0.3650541505972262, 0.36414852283486154, 0.3260866209538127, 0.26831254851341224, 0.22686537515847904, 0.19319603005337774, 0.16338970394771907, 0.146738129770346, 0.13428473932574236, 0.12199019044624605, 0.11478524173448876, 0.10835671073391699, 0.10850598568163466, 0.10602405996608615, 0.09930023999797408, 0.09221952780703903, 0.0920440010831603, 0.09155549366713212, 0.08852028969571221, 0.0876508138724509, 0.08740368068181627, 0.08282129605198219, 0.08331078385092543, 0.08176432028173009, 0.0791471049442764, 0.08116016388033484, 0.08388119347184572, 0.07980571812155642, 0.07739025813369925}
{0.07005679169600328, 0.0711329847711821, 0.06998254433254911, 0.07019797492829738, 0.07069505607080802, 0.07261401503988325, 0.0750942616294755, 0.07154635783260957, 0.07340675052176211, 0.07417698483658267, 0.07406152419244388, 0.07261390809339982, 0.07408220861509346, 0.0775405346768756, 0.08108478459444934, 0.07955051487965191, 0.0816626775091033, 0.08267556273872075, 0.08781029428556601, 0.09116168663636326, 0.09786434498976573, 0.10834933136885083, 0.12056376763543608, 0.1418383940835318, 0.17334633518580436, 0.20779474179137503, 0.24945264602593953, 0.2954895748425066, 0.3566201797720041, 0.4074485120894416, 0.42351965490994004, 0.44669271868519633, 0.436826437382895, 0.3881578967497201, 0.361988106712661, 0.28368650870165524, 0.22124615369035644, 0.19428404904623015, 0.17023005527381938, 0.16054014719524792, 0.16380046628679612, 0.17776572772449759, 0.1578494302481233, 0.11155321947792152, 0.07407136509960446, 0.03989994019104176, 0.023511156787996604, 0.002149993887493512, -0.006239079106924282, -0.014463784202395089, -0.018984868701153693, -0.02304466340315403, -0.018245193133682072, -0.013769139164974444, -0.003975740347007135, -0.0013293700604720877, 0.006915324606576676, 0.0072069040848847955, 0.0032459770913296202, -0.004248695408275624, -0.011188993513440326, -0.01653821575841178, -0.02296983410258346, -0.028043264663601797, -0.029243249769575794, -0.031570579898838866, -0.033577207417063645, -0.03133782871105288, -0.03155258077307119, -0.027970666154703974, -0.020743257180607332, -0.011600883693227888, 0.0015407668738355567, 0.024452159716347392, 0.05345238214254361, 0.06682727195402344, 0.08681758916500945, 0.08939081403859289, 0.08314001536514222, 0.07455128560001484, 0.05688820479753975, 0.0390967431197682, 0.023325333819970456, 0.02646648683713409, 0.018653572609768, 0.015392644371627441, 0.005632102024584576, 0.0033739471676737286, -0.0008761740755562028, -0.0034529379670026356, -0.00535415821794957, -0.005673460677344337, -0.007089239367851558, -0.007650440996599926, -0.0077018824994301805, -0.008115138187173618, -0.007278103361264189, -0.009724930961369269, -0.007632391366024345, -0.008120650541416408, -0.00842066055044608, -0.008725312071173628, -0.008782444406950883, -0.008495903958024194, -0.00602726109394015, -0.005144503757917595, -0.004288797594669914, -0.0011195862122537273, -0.001985171996760037, -0.0037413009745965206, -0.0032314725128785573, -0.00758502089226352, -0.006166454042418558, -0.006254459433132983, -0.0077737740855963935, -0.005283747484994948, -0.006001931006886218, -0.0050384427760787245, -0.008357226287941721, -0.00631298768671037, -0.007097254464997914, -0.00651599378122258, -0.008486370445107867, -0.007192097808630997, -0.007444506251844909, -0.010285637133872568, -0.011312872834731237, -0.01205122845248624, -0.008840304775586018, -0.00925781140057766, -0.00699516170422362, -0.007154167217717328, -0.008075293757987302, -0.007202903213029082, -0.008143193197400686, -0.00909364897405042, -0.009394809526119277, -0.0069873240625427276, -0.007495765689769557, -0.005958692371659795, -0.00520463714111156, -0.0007257900455284257, 0.0009201804581406687, 0.0017626558475770547, 0.0031509464292543412, 0.0036966304633095724, -0.003608237259103422, -0.008759039863339377, -0.012046881766040553, -0.012374654755376465, -0.014741696945784866, -0.013506842894274788, -0.012782903353384677, -0.007925422526305102, -0.0047080757863395, 0.003818374669678486, 0.011838799272570614, 0.018890650611862063, 0.01606612091128924, 0.01598611999493621, 0.011042156845748979, 0.009325410797423288, 0.009282102595158848, 0.010335814447983446, 0.011077814653326249, 0.00943912801684009, 0.007107141851243282, 0.004169835682885162, 0.008944552949551245, 0.016572271590666134, 0.031493016204061634, 0.049972984551963806, 0.07119729639372256, 0.07355228521621629, 0.0652913305519994, 0.03851026061853434, 0.018364326268862537, 0.0010429049849375168, -0.008810663823361264, -0.015837367811582136, -0.0158294056154299, -0.015806964537080654, -0.01661940181702265, -0.024198185048779356, -0.02712008535034542, -0.02468916131258509, -0.022712848017933364, -0.01870195554897293, -0.014293396825787705, -0.014357503016290855, -0.01115657530054827, -0.011151477481810085, -0.012297613327833766, -0.012805642390579047, -0.014119760537442537, -0.015503279152762055, -0.015144777639557915, -0.017731490653552152, -0.019800847103311803, -0.020994532337223933, -0.018700060229884553, -0.019031998076015424, -0.01711366122140248, -0.014637024708371534, -0.01341182497864191, -0.011199578972206553, -0.00805624619982767, -0.008041990472040607, -0.005769218118216192, -0.006164304077756062, -2.127728110298821*^-7, 0.008142099645833959, 0.03880253145361654, 0.06754173897987846, 0.12852890478167778, 0.1568129819837472, 0.2127729801312095, 0.297364688642462, 0.2976278297377454, 0.38672386583717705, 0.3692685046120252, 0.38907339167147326, 0.3653122774160569, 0.3499339887599351, 0.3099147318110588, 0.26431831700141084, 0.21754646761945898, 0.18692148832604835, 0.1606887550459093, 0.14092267783100948, 0.12471873336884787, 0.11860119788741653, 0.1103131227643377, 0.10462019719590207, 0.10124765968299748, 0.09650295649439943, 0.09559406621881532, 0.08839618317538345, 0.08991446117249607, 0.09096984660249384, 0.08536956817633368, 0.08248744425568283, 0.0837643663967084, 0.08163609528723872, 0.08107348848182669, 0.08023628181439779, 0.0809863902490067, 0.08166808760298358, 0.07877371937768655, 0.079545541227247, 0.07766960467582538}
{0.06853615542538388, 0.07235746277820745, 0.07119179156719707, 0.07370775105604345, 0.07414532174584365, 0.07309858688258547, 0.07227362421100919, 0.07344057105849125, 0.07642304189366642, 0.07501539792269982, 0.076044024430486, 0.07252064812370271, 0.07817476971201057, 0.0781289390190189, 0.0777026548934161, 0.07823498149468089, 0.08203997774111828, 0.08375433618967326, 0.08420154680215423, 0.09206303972175814, 0.0985679968891981, 0.1094136246181157, 0.12080546331168898, 0.14356905616882265, 0.1712269807326397, 0.20997612601866134, 0.2591820076378898, 0.30980367372529793, 0.35903904396973124, 0.3955429474703983, 0.43643294872488514, 0.4362711083536234, 0.42815638191458705, 0.3824157356331571, 0.3441971773395851, 0.2889642448543793, 0.2362551780578685, 0.1843411618368834, 0.15891456777951754, 0.16025563333429071, 0.1582092382401769, 0.15859378168379423, 0.14382571624728027, 0.12090331825374388, 0.07228622746421241, 0.03960965398891175, 0.014751935589692919, 0.004183209469068073, -0.006070678168580231, -0.014916587801010338, -0.01641998293431285, -0.01797315894953291, -0.020004703125596796, -0.014186750929094062, -0.009417892812973809, -0.00677078739415625, -0.00802072635094186, -0.0056623949697173475, -0.009607979714731263, -0.014284083422112228, -0.018059614079215015, -0.022135335359639637, -0.026140558990357252, -0.027838560638451755, -0.031054997971785847, -0.02931285774885002, -0.028417820254091185, -0.02490350360895126, -0.017642681959671173, -0.013495443668780801, -0.012744649106907797, -0.00982193733065986, -0.004277823198645102, 0.005343138430981626, 0.02158704797531316, 0.038235109912799346, 0.06403967270931862, 0.09108260029724335, 0.09789183925967583, 0.08810027184081876, 0.07276072348815349, 0.044367419509010006, 0.022250803257359755, 0.014799729946264826, 0.001714665736681789, -0.0006421762049628119, -0.003671085400924339, -0.00339790875386246, -0.003629536501199985, -0.00598380879398073, -0.00755665909598305, -0.008554159432876816, -0.00900662838272626, -0.01007032029247665, -0.00974271884887134, -0.008929541024342211, -0.01276811954980777, -0.012388436562396531, -0.011420944467036686, -0.008680803825368297, -0.010762719151621485, -0.011426423209998975, -0.0118151000982681, -0.012158804815764857, -0.009371313720145057, -0.0076125979515594055, -0.008532372223917528, -0.005225309444348859, -0.007061211775204217, -0.009799472670289093, -0.006412332305709612, -0.00494867044903261, -0.006664749853346049, -0.008490368604474928, -0.006322773783754409, -0.008804144371644146, -0.0064080696118199556, -0.007034453739860757, -0.006625702596177078, -0.008491055363553561, -0.00668151829800641, -0.007637579568274961, -0.007686599129725532, -0.006097528588034535, -0.007207453241310305, -0.009257596014394737, -0.00872551550236726, -0.00629826616594596, -0.009595429288416245, -0.0053085594811586746, -0.008062099191616306, -0.0041201120584070825, -0.005477549183386171, -0.007610282897932259, -0.007715530358689639, -0.010338171637431592, -0.008576302107051645, -0.009121578491547894, -0.00933579078374636, -0.007811243548549912, -0.009001078660554015, -0.004866827739556969, -0.0027516766214815557, -0.0022215626353159316, -0.005145340009614945, -0.005872268982384744, -0.012472637778081112, -0.00843147498053888, -0.010107433220020307, -0.012096497650592383, -0.011350589128493039, -0.012412794749114487, -0.012463197908435827, -0.0077078885583063625, -0.003552742939288739, 0.0028915674430854245, 0.006736648667722423, 0.011869213335658848, 0.010651222496884436, 0.009818514286892562, 0.008375652683431316, 0.009917754497611198, 0.013238676006598426, 0.013703960010056164, 0.014867338185730545, 0.01090969091667808, 0.008151027457334419, 0.005096436261270363, 0.010388019297201682, 0.02600844380010075, 0.04663084859269412, 0.06280734900297173, 0.07301565255963215, 0.0726965490706242, 0.050970945210178295, 0.02601210119601907, 0.010650524229451105, -0.004996114587088081, -0.008754255227884915, -0.006219212268598798, -0.006876283607625218, -0.009284407328416053, -0.016006178849345038, -0.021354029132097108, -0.0249740309171873, -0.02526527822178853, -0.026915541664563385, -0.019887561374449542, -0.01772350606177747, -0.01523642121872853, -0.012006563700112386, -0.014218885991690185, -0.013345638932608546, -0.013894676389118184, -0.014346454913987875, -0.020769434366998834, -0.020820789647771485, -0.02265601495845515, -0.02139588465231222, -0.021260410651776973, -0.016836110862430486, -0.013851324056343498, -0.011958041116457875, -0.008106035642147177, -0.004121853517766777, -0.0028169871375689085, -0.0007744682093472907, -0.0005107880355829158, 0.0007094293166232824, 0.0034225726273645497, 0.011098373010273933, 0.024402217053266364, 0.055562126512086765, 0.07940373358751263, 0.13010848506515366, 0.17937336827119885, 0.27039544559170525, 0.31215726200458244, 0.3534212384389671, 0.4147265721084507, 0.40787585175824187, 0.40311527111790374, 0.38032324422241937, 0.35694773124004114, 0.3230948688436146, 0.26565387645366456, 0.22419113259414564, 0.19120830491995655, 0.16488026820977886, 0.147072795022482, 0.13283186894478982, 0.12432123145373622, 0.1134915335333965, 0.10955728247092579, 0.10828844810930686, 0.10295582781180565, 0.10010612688754561, 0.0964485625638897, 0.09799813135121735, 0.09432449981600843, 0.09112040040542996, 0.09053744432238808, 0.08974207806001776, 0.08925009087867092, 0.08624141795142574, 0.0827209191783018, 0.07989054718606675, 0.08249440877647721, 0.08162419375328026, 0.08452612573445845, 0.08178693605370259}
{0.0670968591495919, 0.06700357922947274, 0.06531510741414809, 0.07059872266515416, 0.06857224650044016, 0.06845541691377752, 0.07002874136038292, 0.07059292783181764, 0.07130572058335859, 0.0711348911076071, 0.07216004869487289, 0.072753424983232, 0.07547590967905549, 0.07416813401094165, 0.07748008183880696, 0.07787608083205977, 0.07920595158867791, 0.0800826300770121, 0.08033506368582019, 0.08467457180480367, 0.08965392893890167, 0.0981970748758439, 0.1119725584174674, 0.13139993495395447, 0.154953062764349, 0.19213767126300543, 0.23908726225765967, 0.2775511522194516, 0.32940351876020274, 0.38474671437397906, 0.4200686542307376, 0.42337626440424675, 0.40132646146332307, 0.38298014490816074, 0.36706670759822646, 0.29128416883407343, 0.25276281865906197, 0.19134394665679336, 0.17573544594992152, 0.16788728072431397, 0.15021820349624768, 0.15514225494705297, 0.1461353086902335, 0.13886164552417207, 0.08356302634761849, 0.04935973121614624, 0.019555337898367366, 0.006430713792263086, -0.006737709161143082, -0.01397883393057796, -0.017913296516791424, -0.019077918788425335, -0.018194574019635, -0.012055610345166886, -0.003187462787948511, 0.005708890943824235, 0.006962493046391821, 0.009038132454389558, -0.0027638014300212085, -0.00834682958324792, -0.014723333324751935, -0.02065217585087866, -0.023838241759191844, -0.027918341582508437, -0.030121327583965175, -0.03146605503202417, -0.027048626370883434, -0.02255762799746102, -0.020336245592788727, -0.00730532128601279, -0.0009816122237306102, 0.008734731368790966, 0.012307269625937936, 0.0188554586386284, 0.028631240261257976, 0.03471385290518335, 0.04429163211419197, 0.05952885659105728, 0.0664095613656648, 0.07701670405832195, 0.07124290676797668, 0.049441963631664296, 0.03861555612953324, 0.02542387200339609, 0.017777609052233974, 0.011205947828607291, 0.0012512834304040537, -0.0016550456470872579, -0.003617937047795187, -0.002999769920538898, -0.0040410509699812715, -0.009291493857742961, -0.006093636988846262, -0.006514832209156783, -0.01032959453661604, -0.010320136122513918, -0.011098806330974348, -0.009630070790252096, -0.011208785601953361, -0.014638239581787374, -0.012027738932866069, -0.011108366570002548, -0.009827289281683122, -0.008762653134779454, -0.00823118297413152, -0.005157561213585355, -0.0022337394243193004, -0.002213741459533785, -0.0023370873111974925, -0.0033084795655115616, -0.004265067730527253, -0.003940513197163927, -0.005323780553804152, -0.007302615493419128, -0.006873735992696478, -0.008709135615358667, -0.0057141991407042, -0.006962882734086184, -0.009295881980119823, -0.00622449275405873, -0.007319374821486747, -0.009200493545849474, -0.007420965506989151, -0.0076945317193132835, -0.0069502501572926804, -0.012050236182705943, -0.003292964321579133, -0.006778851201448907, -0.0032831602392925548, -0.007525267234227504, -0.005171579687544939, -0.006770597631740991, -0.005805698545580919, -0.007863105520979382, -0.0044824881799783445, -0.005692366769172534, -0.006977256638051654, -0.007379651577192662, -0.005335166070966671, -0.00707921026679362, -0.005217308147261932, -0.0064229572134955676, -0.005660965872236733, -0.006407580252047635, -0.007383966161019654, -0.002867310759104246, -0.0060632386391840445, -0.008320337719279721, -0.007431263263143662, -0.008203631541618156, -0.011054651868206849, -0.008196988005991307, -0.007888836825358122, -0.006897728085210431, -0.004018249830344621, -0.0042381647539943956, 0.0037948320254239925, 0.010640889727897515, 0.013960240096025658, 0.01738110338538814, 0.023911229551334852, 0.025583901969328016, 0.02845559247212995, 0.02335454183247833, 0.02327165853268192, 0.01762044384150603, 0.013349089573626502, 0.006223848035863818, 0.008512649627644553, 0.024719841965803516, 0.04386101855998143, 0.06134508868024674, 0.0775863180569626, 0.07860991241837077, 0.05578452241438854, 0.035072109118488376, 0.013163553165972067, -0.0007854531398818546, -0.008938902387803217, -0.006609394070629172, -0.00814705190289893, -0.009848820152721248, -0.016528655030457542, -0.022327994317221003, -0.02353442853410392, -0.024670273695404515, -0.020485650463233487, -0.018126272761299224, -0.015805539573628753, -0.009844553844184714, -0.011458952009787497, -0.011762471352422064, -0.013520345008700776, -0.012984628773583692, -0.01539742907227536, -0.014062746302673575, -0.018195142748063442, -0.018760845775783803, -0.018711465008545022, -0.021335479323712013, -0.019546356565164572, -0.01563652086117872, -0.014034583406797339, -0.008177370185277144, -0.0053937667710718395, -0.00476034709197023, -0.0041421077218190445, -0.005748799569338542, -0.002503129785136265, -0.0045818041373681135, 0.011538570172548515, 0.01603834848324078, 0.036185259645370484, 0.06514569253974808, 0.12073223975922492, 0.18570451163129797, 0.24329617841076634, 0.30871934104966103, 0.3505671367318329, 0.4135051193776475, 0.41745248839693827, 0.4134728391578815, 0.3955338888156937, 0.3569474853189038, 0.3087423957294566, 0.26687637814465204, 0.2260910086072382, 0.19436312871595754, 0.16347984032580143, 0.14363763347182285, 0.13432239889323716, 0.12109101346331154, 0.1154718223076587, 0.11292485479173595, 0.10607816739938566, 0.10254419653874945, 0.09787977266705103, 0.09430009627242858, 0.09421760823616646, 0.09259353734552131, 0.08934179551919291, 0.08748211289625116, 0.08594484356878718, 0.08764548972953942, 0.08502955351453809, 0.08515757460033034, 0.08432026518995014, 0.08390093298055756, 0.08169879644689865, 0.07929129112792442, 0.0808863223718429}
{0.07366634093978394, 0.07225344095085437, 0.07102028723712639, 0.07333896853712907, 0.07377360077980363, 0.07406649851305894, 0.07634485700539889, 0.07472206665335142, 0.07622196977430123, 0.07447278212496397, 0.08081005313758674, 0.07948774676141722, 0.07687316353473977, 0.0797801197794501, 0.08199581768311166, 0.08353583067844755, 0.08640388296315578, 0.08648506826452135, 0.08664584577528556, 0.0929975131193368, 0.09992873213772126, 0.10610039457095488, 0.12160299218100683, 0.13925227712650312, 0.165976150995145, 0.20611530371066697, 0.24662375518425303, 0.30251424947513583, 0.35568140537300286, 0.3997878794190056, 0.43752377307229806, 0.43087209131774346, 0.4531727121305203, 0.3985162551724554, 0.35923629638681487, 0.3062883018502124, 0.24821388713393788, 0.2036192197151007, 0.16802518217292878, 0.16849427787575794, 0.17535811067254467, 0.17775447283777274, 0.15424691607078966, 0.13463117740335506, 0.08828973584589697, 0.04019130481702253, 0.0118779712406092, -0.005371032352732157, -0.01574608566308388, -0.021408406532400576, -0.021305870867686802, -0.023077933786012715, -0.020695916011225807, -0.009465844496145542, 0.0015583970986300718, 0.012158760397842323, 0.017876122215637107, 0.015601662603558565, 0.008511891447452093, -0.0002049589649456493, -0.013883151279763485, -0.019983379195149108, -0.023152441967922804, -0.028538941956783522, -0.028790383674788814, -0.03287315244526038, -0.03238117728906577, -0.03290532448013476, -0.02463289428620843, -0.01292643201121815, 0.0008127883504773009, 0.021785090254890838, 0.035936443544016615, 0.059161465014486464, 0.07789413843870373, 0.07852480068300524, 0.07258564131443053, 0.06073258815995752, 0.05075048033451868, 0.04111731751810149, 0.03745957621999482, 0.02402887968709017, 0.01731306238215375, 0.015709994266004466, 0.010229084947858683, 0.007856781607832836, 0.0007792101594045538, -0.0037540444369491975, -0.004430412582059177, -0.005562054580645044, -0.0074229162127775646, -0.007372469230530003, -0.009765640706580331, -0.007178882748835523, -0.010935820606967319, -0.010716472679069493, -0.012199280307146353, -0.011364274319889362, -0.013488034772768677, -0.011733807350384618, -0.011477806494150276, -0.011007031812505907, -0.010352372596903862, -0.009639003829037, -0.005572008090515583, -0.001501445413162451, -0.000055644521599159465, 0.0035291686950851544, 0.0032985116545396873, 0.0019181749084064789, -0.0009233660633623205, -0.0035062068012465773, -0.005708503806071321, -0.0067618612600775585, -0.006852777180932792, -0.00883708045450925, -0.008061664284727856, -0.007891037604950354, -0.009294576744577034, -0.006129412488905825, -0.00786925393144908, -0.010008568628966166, -0.006022490502366694, -0.007920889281908199, -0.008435347141235977, -0.011223180388228886, -0.00707055733531121, -0.008765532868342318, -0.006586408587849512, -0.005935745652993079, -0.00596660598147582, -0.006938996431359874, -0.0073111115256892486, -0.005894795092168304, -0.005230415058784636, -0.0060258199523260374, -0.00971874363803319, -0.005331875316791423, -0.008179700705783966, -0.0046230727237565414, -0.00719080647542413, -0.005970499703690275, -0.003418174882122633, -0.004184225025397608, -0.0047084548086471075, -0.007988442296061434, -0.00692748213920537, -0.00979518820198151, -0.007767020785480782, -0.007595119000152954, -0.007885225991917783, -0.008129675670477982, -0.011719641279457748, -0.009271773873148799, -0.008083004519224501, 0.0005503271112395612, 0.005928672110694009, 0.013486903389929084, 0.021170029015638053, 0.03251195458196381, 0.038038840081797726, 0.04553602135454063, 0.04130663463427252, 0.03544654005691993, 0.026394304910328438, 0.014912555654988701, 0.003986366714726689, -0.003648860706615033, -0.0004328995194766219, 0.012494990524999123, 0.034991409808276946, 0.054913545652053995, 0.06410586941151641, 0.06547916342519608, 0.051140401609622736, 0.028143647037684134, 0.007505470799153261, -0.001231701267240164, -0.007208018794984533, -0.016311177271988872, -0.017902360052457128, -0.018070110010700087, -0.02053932246903431, -0.025290215352904172, -0.026183446841293652, -0.02294150629473432, -0.02067749743297103, -0.01470795975845044, -0.014077695334799795, -0.009554597214595775, -0.011128268948767445, -0.013345138856429323, -0.01752542820968697, -0.018509749555864645, -0.01662207191125316, -0.019466292728958456, -0.01922087796239546, -0.0184722702188031, -0.021456320500960073, -0.018535040642275215, -0.01747935747144224, -0.018447988103243718, -0.014851358496565456, -0.01135632996667864, -0.009748331634861615, -0.008958191221110785, -0.005168777908254776, -0.006828793115840147, -0.0043730869305879765, -0.003301859885046075, 0.004209507911071546, 0.03385434878301117, 0.05051529685332319, 0.08884356977489884, 0.13632498787424857, 0.19966229659711557, 0.2578415149384503, 0.33269770078673677, 0.3619547748622439, 0.407009065989979, 0.4245604404552681, 0.4219113470841944, 0.3833600471777169, 0.34650080086373025, 0.31904844925937514, 0.26624654381043117, 0.22531015513154662, 0.19119133769848806, 0.16443063133852312, 0.1483341965543508, 0.1341686377206653, 0.12418194981764846, 0.11570948764194847, 0.11188818880283172, 0.10813470857188803, 0.10383157805128956, 0.1002778472728113, 0.09893284230660039, 0.093234053359138, 0.09054040077268713, 0.09176359469216086, 0.090032627128969, 0.08872720415346083, 0.08532178087678602, 0.08540294038668074, 0.0847221373928523, 0.08350359477745381, 0.08403489857111693, 0.084552064373428, 0.08077289404415298, 0.07969983487345347}
{0.06918623702010614, 0.06820538480780933, 0.07088488050966048, 0.0735826088025596, 0.07326059041352778, 0.07330883619774604, 0.0735112690772077, 0.07382862387806124, 0.07268161008853043, 0.07495565664574348, 0.07773360940452176, 0.07641817585673848, 0.08093610014709865, 0.07777038036769096, 0.08345846933049181, 0.08285444100329517, 0.08227444782201887, 0.08643832418069317, 0.08893617775387794, 0.09762251247264164, 0.09932205894430901, 0.10766865489290457, 0.12561957756748882, 0.1473989499063435, 0.17681128367299945, 0.21870040005553487, 0.26521774663978226, 0.31827002787692105, 0.3732020340378764, 0.4230117701115137, 0.4342607935711516, 0.44013046934032085, 0.4306207642694269, 0.3870464239477602, 0.33783860610592864, 0.2773552146562636, 0.22840987245838743, 0.18051372641316077, 0.16602668704235768, 0.16135228924017297, 0.1759084417366819, 0.1614430061216091, 0.14910912235907708, 0.12030546968607078, 0.07362539132971146, 0.041713069371732706, 0.012816586680965032, -0.003782128833609677, -0.012892881032083178, -0.016622633054614214, -0.020133145477733733, -0.021126174324130175, -0.019366327905516997, -0.010545805647961818, -0.0030139099496607922, 0.0024436183666122547, 0.010413682413824956, 0.008758946422924154, 0.0018246434846874468, -0.009917424574815065, -0.01449093290512244, -0.01948930912840713, -0.02389241052112715, -0.02853203287735668, -0.02844291260053944, -0.028770552222244755, -0.030817989389781898, -0.03240878476544992, -0.02227692077710041, -0.013084104451505537, -0.007682889852180659, 0.006325104130285423, 0.022033706096482166, 0.046457475623324314, 0.06786813010621164, 0.08063627696377428, 0.0871053193358971, 0.0820968641103575, 0.06952922438692634, 0.054849838591225726, 0.03386218820793239, 0.022435504787355228, 0.007844648900068512, 0.003344296605879116, -0.0008399733531129086, -0.005051655016237335, -0.007330718985233013, -0.006337942985325123, -0.008222428708141808, -0.008638481899812402, -0.010917142012198983, -0.007515442210743137, -0.006885299240189708, -0.007719901011743374, -0.010467912857462042, -0.010154482993057344, -0.009298167913005497, -0.010632826466198413, -0.011474271373442774, -0.01116640972105264, -0.011085648358976605, -0.012048144795377302, -0.010386218393780757, -0.007930653521568277, -0.006133762534356479, -0.0021128125269885474, -0.0028580304431203452, 0.0024333628196450997, 0.0004028170184204919, 0.0014769455826111064, -0.0026448985117566996, -0.007338148951649672, -0.005290725361496572, -0.006440171177878487, -0.0068842541458297764, -0.008512953326319248, -0.009397535141255983, -0.008795845997401793, -0.006634855916715701, -0.009194518922648866, -0.004945663640610635, -0.00821582277750678, -0.007764637318068056, -0.006619595345386201, -0.009410014469297116, -0.008525768902372681, -0.010589848242443356, -0.007642001083051358, -0.00581039464376165, -0.008325555295038438, -0.0066156634203732535, -0.00705067422385803, -0.008643318344935771, -0.007377403280420547, -0.007086439183541378, -0.005035099045629082, -0.007854391301349947, -0.007660796638047376, -0.005403047229993896, -0.0069621887658895465, -0.006805923697778952, -0.005931356667743418, -0.006680753030163656, -0.0046308457366376655, -0.0072881795741530555, -0.005437170724988043, -0.0061254372812318625, -0.006787520604949979, -0.008923369341115641, -0.010046642926685782, -0.010314052810300737, -0.00924237208009565, -0.008362400636760348, -0.006191621640433312, -0.003424865314730143, 0.002391329471915536, 0.004928710457303259, 0.013509736947195681, 0.023479987429472847, 0.03228258146551649, 0.0426154692851472, 0.04451860778146633, 0.04486920370054767, 0.033442525733531694, 0.019142612427209337, 0.011796265061959492, 0.0035713139128334907, 0.0015556358391457447, 0.00444513317127955, 0.01663518324173267, 0.03650723306125926, 0.05480935554425218, 0.05993050508322593, 0.05702152164499797, 0.04411791806874701, 0.02291042378325788, 0.009401418589303816, -0.002437853114212213, -0.008707307341862048, -0.010991116988779253, -0.011709824560856483, -0.009952207440831239, -0.01875181691603941, -0.02109042223468655, -0.021748818943909353, -0.021421675039914604, -0.018549373208501623, -0.012622763799098366, -0.014656378700474024, -0.012176045836881767, -0.01268649982178057, -0.015374448192196919, -0.017512055541669756, -0.01591120027765973, -0.017543753834757335, -0.02008886017350015, -0.01969832555495843, -0.0213951316680868, -0.0193561266761235, -0.017947657602086074, -0.016222365247946277, -0.014705322393558509, -0.011816892753674868, -0.007678479458783416, -0.009360355254690152, -0.005243787364797995, -0.003894094890433095, -0.005100564143236803, -0.001989034380533033, 0.0023646605370770397, 0.010515546275966924, 0.0335432491095405, 0.06604077954761561, 0.09812472135743364, 0.16192524847319334, 0.22994273982821073, 0.27040076533040086, 0.31263821287330135, 0.37423445412599826, 0.4207510577692476, 0.44812590960919213, 0.40572628535320265, 0.3933043252241768, 0.34635059900331644, 0.296388395281705, 0.24976690748868285, 0.21396610593308898, 0.18401654110585877, 0.15877806623288987, 0.14073983632079815, 0.13063817557660495, 0.12389946884958666, 0.11623432623591069, 0.11221724359643274, 0.10703366896776695, 0.10335009061936345, 0.09978720898617954, 0.0965968168240097, 0.09593511849886126, 0.09212718931228409, 0.08940782954706315, 0.08918289724053613, 0.08719822013228279, 0.08725537126025369, 0.08644783013190173, 0.08527853579028088, 0.0841390146947017, 0.08030644055292874, 0.08288140625639763, 0.07983589344102875, 0.08125944079180997}
{0.07461204704319532, 0.0754270424488571, 0.07437193891361679, 0.0756077771384189, 0.0759024315715976, 0.0738760565445645, 0.07464452867502018, 0.07415166019800382, 0.07140379074698833, 0.07665030793503629, 0.07934921506553927, 0.0784181248986401, 0.07799422569119979, 0.080885891182726, 0.08240120871075184, 0.08411787477091462, 0.08940649875450779, 0.08809621413785511, 0.09303554980150333, 0.0979564102609832, 0.10783942898909674, 0.11981457377024315, 0.13593834493453583, 0.159830102373143, 0.19473078417406636, 0.23553037342469718, 0.29122743189051914, 0.3266447014288351, 0.3914721145818447, 0.4523117945064146, 0.4449831659791292, 0.44630780796075553, 0.4234611900951539, 0.3580482397806775, 0.3106571995254238, 0.24068781483551666, 0.214419472644247, 0.159356545557342, 0.156895242936071, 0.17015478402327916, 0.18286269918459153, 0.1667654236586952, 0.1278181169577261, 0.10080452948824961, 0.054198767360702636, 0.02549391703538035, 0.008396081503772263, -0.0031354864439590187, -0.012813745291621284, -0.018874350299950923, -0.018024642567811784, -0.015732114775442764, -0.012913875662707925, -0.011421533490853642, -0.0072887636383967, -0.006449796735117627, -0.00329868737416635, -0.007829163834229689, -0.014052885379341684, -0.020771671749074044, -0.02563531178510422, -0.02645538223276989, -0.029539735578241504, -0.030804495381997973, -0.029526829888300632, -0.02632246478896699, -0.023555556187675776, -0.014756215218980424, -0.0064561914856677794, -0.0015120295100843131, 0.0017243097896212241, 0.003226292251998336, 0.011492074196431145, 0.020983040364946522, 0.032262335314181406, 0.048351481365105475, 0.06358011860058607, 0.07479418848601685, 0.0787115053946397, 0.06822995393526958, 0.049214047977015424, 0.022230561519217415, 0.011873936949504251, 0.001127167009374765, -0.0029923859863936007, -0.005711355611941181, -0.0076269799201282695, -0.00783879396304972, -0.005196206191811674, -0.007990046917141471, -0.0065606903365414675, -0.006329973810808304, -0.006274141199769911, -0.008717422469761593, -0.008719165400585021, -0.01041316033208187, -0.009678315247769253, -0.010891188298744029, -0.007183270842166384, -0.01174120586578377, -0.007812230615509408, -0.0080109006389214, -0.009378572447981355, -0.007352361369993818, -0.005884738986721932, -0.0050537636391728, -0.005531721383406006, -0.002819351240357092, -0.0042191055236155735, -0.006997645722900989, -0.007407963274507259, -0.009207581767419024, -0.0073383244102368855, -0.006946675949048966, -0.0071637759527527324, -0.00599240366719857, -0.007283601457862074, -0.007118882909003133, -0.00708120481573858, -0.007425960916539591, -0.008312825344479344, -0.003699483140813348, -0.008939131238382275, -0.009421544224065059, -0.008074686715823023, -0.012650757939482126, -0.009588501527174047, -0.00987187150262905, -0.008872271371661791, -0.008039929813337517, -0.007824668814798, -0.006034183850718849, -0.007826984482045359, -0.006645271218632053, -0.00725202422842156, -0.005091755554231297, -0.007063864504162734, -0.008315496417694884, -0.009057680603418453, -0.007053575910725749, -0.006599262759038616, -0.005533846481243268, -0.008369702744759587, -0.005276943284835045, -0.00702248475906876, -0.009198750781319449, -0.008933989051526677, -0.00893631575290881, -0.011173319054087149, -0.012526790759969215, -0.008401981134055287, -0.008879905057903412, -0.010414104749955133, -0.009408810637796855, -0.005894059587001942, -0.0005793329525972182, 0.004490085551013228, 0.015798475482431393, 0.022968506753296845, 0.03384033919498973, 0.03725571864501834, 0.040622786815838266, 0.040061682999392605, 0.029483491166763735, 0.019355798185447623, 0.012263127434346778, 0.00954999267765529, 0.010046551688698026, 0.01306322133026025, 0.03427962122124835, 0.04916606116617667, 0.06165659262034992, 0.06089716639065865, 0.05405350219960245, 0.039212642551788864, 0.01780538637216858, 0.00527626038574186, 0.004315971823365409, -0.001989830113538477, -0.0008016878872519608, -0.001012867587787198, -0.007418772107118511, -0.013692413911646524, -0.020350663351140934, -0.021622182417210107, -0.025431346764898943, -0.021635858660409353, -0.018454794056801248, -0.016828024877723446, -0.017635686041776486, -0.01885908083026779, -0.020410741139373023, -0.021339044652779353, -0.0217624334421829, -0.0220451539286916, -0.022789372213786623, -0.01877338854594986, -0.02210999675261345, -0.022694711259082925, -0.019424814904639966, -0.01695045546100226, -0.013995757841512541, -0.012489420965863933, -0.004035960032799297, 0.00009764751724643597, -0.0002563563394868697, 0.001938570716140434, -0.0015275019971120302, -0.001115564054349507, -0.002367045661829051, 0.0017106321338515446, 0.03146046887315896, 0.04929794114565232, 0.10714246258858673, 0.1576868596188057, 0.22142798433298067, 0.2675644054218174, 0.3364127354859221, 0.38459898228080014, 0.43203157524104224, 0.44050088320774455, 0.4186160826073927, 0.3794316038932724, 0.3409438979602164, 0.30536176069364096, 0.25719297021254833, 0.21545383382850106, 0.18821567748310075, 0.1594807904879686, 0.14321823997170613, 0.13164315732196677, 0.12301941117351052, 0.11574632553940739, 0.11208508585087526, 0.10377921103211749, 0.10313557477858729, 0.09676080899221567, 0.0965511660077329, 0.09369893286294115, 0.09185330254790187, 0.08903857347045817, 0.08758528625937663, 0.08693135253507278, 0.08789014439936274, 0.08501870923612753, 0.08286076565444424, 0.08321690798237494, 0.07886587661400235, 0.08076859617494621, 0.07786025724274682, 0.07924247424494382}
{0.06866736992323233, 0.06986267679779022, 0.07136557841570326, 0.07201454445597484, 0.07133391952043525, 0.07315944373531286, 0.07357100252559637, 0.07221740606444649, 0.07392475849935928, 0.07634102492651208, 0.07404816288871358, 0.07661650414099545, 0.07646911639319179, 0.07974173329490739, 0.07918015003257865, 0.07866785698716859, 0.08388217913936447, 0.0861147122972549, 0.08994193999833577, 0.09542993231309109, 0.1018523257152014, 0.11269151004458455, 0.1262719139475807, 0.1521965952995309, 0.17832652463375398, 0.21539446812279572, 0.261503062510857, 0.3048368458640348, 0.3765544016068724, 0.42465169554866555, 0.4399224959409985, 0.45967459072073025, 0.4262277539604371, 0.39101863375151436, 0.31882578956970464, 0.28662391472902243, 0.2080605995125986, 0.19181278065742724, 0.17321272802999502, 0.16541425182553937, 0.16696178854373642, 0.16700061045842102, 0.15996439088569575, 0.12674684786312335, 0.0716364223879449, 0.04230159229327339, 0.008091769779569869, -0.001266813148682138, -0.012870517973333242, -0.0177915640003332, -0.020520478705919824, -0.01691495079658813, -0.015318803961908807, -0.0085216021573222, -0.00031862046629130194, 0.005868067171157414, 0.006931282528018008, 0.003432623950397687, -0.004169424193676977, -0.011045530870444966, -0.016575111330695294, -0.019076255905036872, -0.02490230654090863, -0.026705672926942512, -0.03026734973775027, -0.02852493474875229, -0.03016914704472824, -0.0223152978128074, -0.011204523763271622, -0.001913597992686724, 0.011830359086792364, 0.01999653178880726, 0.028051296021077733, 0.036113611678070666, 0.04438058040238019, 0.051625540739867845, 0.0610012803984874, 0.0625986447524138, 0.06884983028458336, 0.06748006144448611, 0.0627334260585359, 0.04093693384455439, 0.023595191644886427, 0.011150562076197131, 0.00274201448394012, -0.004376263899346953, -0.004509260398433539, -0.008326885989327156, -0.00822063953660488, -0.006242320457485233, -0.008413346152829645, -0.005370296407247554, -0.004833255918751917, -0.007981355138090288, -0.008377616930563592, -0.01066580820718878, -0.008072733753510183, -0.00968276209451241, -0.010291371574695805, -0.010752824474728731, -0.012116536416320869, -0.00943493345109998, -0.011548038853760604, -0.009259805497886069, -0.004950169820041152, -0.005058281311554006, -0.0009907603517096623, 0.0031478994531657224, 0.0010831827443306234, 0.0006419681935020279, -0.0003506585927682737, -0.003223757467830442, -0.0052722866047979775, -0.0056491629067725035, -0.005313716783407271, -0.005745347008018559, -0.005678480823113979, -0.005243443861681052, -0.0033157644137316858, -0.005870296982500526, -0.007537381962008339, -0.0061871578249893065, -0.007753014509475109, -0.006885717160100117, -0.010553311517943888, -0.01010849914842531, -0.011084769185174577, -0.011955429378049758, -0.006359368667983559, -0.009467818072079089, -0.009593520675395286, -0.007174898337900215, -0.005404604186307216, -0.006970452592256769, -0.007929130408682337, -0.007636671161638277, -0.010450345954798565, -0.00884210590781822, -0.011055312371614147, -0.007627481462668132, -0.007930499631884632, -0.009061940864583885, -0.010860539990563937, -0.01010748308944149, -0.007636049039446141, -0.00936242600037085, -0.009611357028845352, -0.012429827971745123, -0.011387590317798988, -0.01154162579928752, -0.011045707116536439, -0.010716547708634616, -0.01131115798089952, -0.008905972455905947, -0.00683224565912377, -0.003576961690334341, 0.00012185730742545961, 0.009476150335876558, 0.020153367024368585, 0.03110537313722661, 0.03671288809672546, 0.0407209549212975, 0.03880783888362754, 0.03008327952020922, 0.018241249718001198, 0.01101606320550976, 0.005556270998771408, 0.002169169083126269, 0.009396223967542264, 0.02183460295320134, 0.04440095824612929, 0.05789781639634745, 0.06144611690508143, 0.0529260165253565, 0.03749274184940326, 0.01753412595411649, 0.007648528949835431, 0.00045933916838824737, -0.0031670256526459065, -0.006621381081544068, -0.0102477246255431, -0.013877509822549244, -0.02031576537535302, -0.025307743292211048, -0.028741447336162875, -0.025811074251843154, -0.022749822803314706, -0.02111493497912157, -0.017264154585833316, -0.0169336989840698, -0.014386917282762177, -0.01915420693097832, -0.01766630414508796, -0.02107182447312289, -0.02089407955953455, -0.0210055021317479, -0.02123921822849583, -0.02084267803619068, -0.021107299200561834, -0.020362788658569275, -0.01883394428804374, -0.013762809811990347, -0.011070487817508443, -0.006690852941068279, -0.0031625115450114767, -0.0012756057674190519, -0.004413336402641346, -0.0013975541705699332, -0.0021146457466541396, -0.00003720070057009915, 0.00935051863596418, 0.032163365877741226, 0.04676008148830356, 0.09870240427689753, 0.16483319880441047, 0.2105291116576705, 0.2418026724461076, 0.33113718799135466, 0.3807103740590273, 0.41036486995370786, 0.42520712627400276, 0.41077979612912846, 0.3624627561570196, 0.33121134822687703, 0.28746559299337376, 0.242305932294007, 0.20938646183145312, 0.17951019306407764, 0.15264662369881554, 0.13476131904208924, 0.12572450545880226, 0.11676677624446237, 0.11027740723058517, 0.10725903795659836, 0.10051018273464275, 0.0978087525670046, 0.09381388416248646, 0.09271529197798657, 0.09061264451210482, 0.08929798130180824, 0.08952722189099267, 0.08776562505012306, 0.08661097307702316, 0.08541217768848733, 0.08469739872467737, 0.08282838923173763, 0.08379759667338818, 0.0791703497790931, 0.07758355077309315, 0.08018649787357424, 0.08057219434173339}
{0.06709871701473591, 0.07005614931366505, 0.06727490430558966, 0.06739644468701977, 0.06966084412490595, 0.07296379702890837, 0.07058406735611637, 0.0736522679423019, 0.07346073925478928, 0.07309970347414926, 0.07288485155215073, 0.07295443810879958, 0.07702369329142336, 0.07394554707242448, 0.07734028501085191, 0.07814046081887022, 0.07865986225612107, 0.08272097672150278, 0.0873780121149274, 0.09281077895284337, 0.09591538943750334, 0.11010569983402214, 0.12799242856386886, 0.1509001377879171, 0.17854060490156617, 0.22076500654124737, 0.27325621509892073, 0.3168570684973739, 0.37078913565382354, 0.4069634134239828, 0.41130438687277404, 0.404147586915454, 0.40669799451067323, 0.363563712958756, 0.27688324769322525, 0.2516594437940952, 0.19180801845923529, 0.16510678122211173, 0.1606550926582249, 0.15861237074799817, 0.17364904670326656, 0.17315640921439449, 0.15004838135874565, 0.09550187280122917, 0.06366737828747167, 0.026900544281944154, 0.004030958322557076, -0.010303626371481755, -0.019630709468232636, -0.023563229099729653, -0.01892663810676876, -0.024250578303421633, -0.01232137647579739, -0.0011807232638974055, 0.007834669239839272, 0.013010089717611938, 0.013452477192037461, 0.012127274639787619, -0.0004432977519586603, -0.008055061476757358, -0.016546669155890405, -0.021936135882540245, -0.027007846220331477, -0.035495981786343694, -0.03384076597836615, -0.03766550250552186, -0.03473739197899849, -0.027680084194361694, -0.015086171295601468, 0.002822233793530308, 0.0233292940060469, 0.046133706261679425, 0.05952504435125163, 0.07780179699942807, 0.07810694258196021, 0.06968554001205787, 0.061833493185136805, 0.05234171809392113, 0.04340725197518383, 0.03324036304406917, 0.025468856121177576, 0.015440880500696863, 0.007924042450882992, 0.002226602191353738, 0.0015958229217663909, -0.0026585975881752, -0.00834012831297759, -0.009869435286484245, -0.007775095946848997, -0.007193300581239027, -0.006796479605524147, -0.007398664528320689, -0.0070607705120716525, -0.009655698594322191, -0.009573158624161991, -0.009919039497763637, -0.011342478344410465, -0.012193750665727915, -0.011619454666789809, -0.012878393799900446, -0.01326295038992689, -0.01099816834754069, -0.009609173640675601, -0.006430912938751654, -0.0021471218591285566, 0.0012862294975456113, 0.0051174453002505935, 0.002435810415040327, 0.001159520230352968, -0.0008395265556890926, -0.0023851326510445857, -0.006207225867398037, -0.008397326017559352, -0.006508464166229013, -0.008839518318368048, -0.007516794477780882, -0.009731235492744997, -0.009267779763717295, -0.004482437951515112, -0.00557748061397229, -0.008815428801403598, -0.007191940087747245, -0.00446650170126138, -0.008782862775742313, -0.012519427957178662, -0.006707525181232671, -0.010054153263742626, -0.005916981162390452, -0.0062575003909377, -0.005298102961872187, -0.0038155694970809697, -0.00544786782767206, -0.008411529306245311, -0.008786943938080683, -0.006846417029545486, -0.007751859364707955, -0.007791975442477315, -0.007511224475297597, -0.007784614316770278, -0.00691598867601923, -0.0067047579270107524, -0.008871900915523484, -0.005894647601585813, -0.00811248506188423, -0.005895466703550468, -0.005767404062248158, -0.008756302326345246, -0.011352527582059648, -0.012465464047158422, -0.00965927734701003, -0.011173407504966938, -0.010781990175753249, -0.00761350871527976, -0.005216919917665829, 0.0000464193231544327, 0.003925291662940281, 0.012473579910104489, 0.02111556245077009, 0.031538671239939295, 0.04066356864783326, 0.04789414337032785, 0.04692139379028659, 0.045741195500841776, 0.03544635142922682, 0.017613375485796796, 0.011056909812282873, 0.001341319667367039, 0.0007528721091006668, 0.007563795376456151, 0.023141599213242478, 0.03993395131699426, 0.06033347742345981, 0.06324220162828424, 0.05601501041975819, 0.03910795107708264, 0.02065941651368297, 0.005548238587961985, -0.003235045900858573, -0.00981168158480999, -0.015098275585245097, -0.01859235284853866, -0.021021499547745265, -0.026280602612177593, -0.02407985521478525, -0.024067308200482907, -0.018843031554643612, -0.015820891878720756, -0.013100993192421403, -0.01088174012794898, -0.011707484129364574, -0.011383986085130313, -0.014962649658052801, -0.015266156764646878, -0.018292802874936582, -0.016882958485163902, -0.017849280637598285, -0.01547656562557308, -0.017612881548675782, -0.018778582562259154, -0.018441963808505515, -0.016907377870821902, -0.014361559660803363, -0.012989614075578195, -0.012904657270332864, -0.007011420894934539, -0.009439294428988079, -0.0065413717109930325, -0.00646062695765644, -0.0008889560350671798, 0.002332746025172866, 0.01758178824311285, 0.03601641137095049, 0.06381584826825722, 0.10521402164121932, 0.1575405713555776, 0.20589193386408755, 0.2641522426007479, 0.34653333455105356, 0.38296882491986656, 0.39909802030779595, 0.39389942746901013, 0.38571176111003036, 0.352079980696546, 0.32620320748060394, 0.28294217925773907, 0.2315695991333792, 0.19897314118987763, 0.17149053484759869, 0.1483461775585379, 0.1348932598244679, 0.12219603303996837, 0.11606058652840898, 0.1078233053465487, 0.10738743408797957, 0.10115860174376418, 0.09804668347185673, 0.09744938388256388, 0.091818030308731, 0.08947492842968222, 0.09026831439579569, 0.08607896961487643, 0.08596718893734226, 0.08676396084549032, 0.08551528829135607, 0.08367428030278906, 0.08092696725219675, 0.08081132893143145, 0.07672878040750568, 0.07808705282183395, 0.07861162220119731, 0.07765538779021414}
{0.07035793859551373, 0.07181719287463825, 0.0710279135722624, 0.07384622885534316, 0.07188803756326731, 0.07338548447557014, 0.0754909273388387, 0.07425513196840014, 0.07466631435997642, 0.0770438267153092, 0.07517913648873886, 0.07547887210282536, 0.07715535275948845, 0.08133652607437834, 0.08055007302478785, 0.07922042206152989, 0.08302397038989405, 0.08491082783962396, 0.08882606364233937, 0.092649954132749, 0.10277747512418953, 0.1163160382951362, 0.13697492146355925, 0.1549278690962466, 0.1833767983551909, 0.2249713994368815, 0.27122153329945664, 0.3266857012096678, 0.3777002705638525, 0.41702605859525793, 0.43363228752614824, 0.4533485763950014, 0.39906333986574005, 0.35862675698021906, 0.3009666090397605, 0.25810895722867444, 0.19957280145449752, 0.15737144323849606, 0.156515074518925, 0.15356972711536696, 0.17420871352530992, 0.1586238910861598, 0.14142995385666302, 0.11040850711931015, 0.0662753875848604, 0.02777157765742299, 0.0051340321396590805, 0.000395861989521705, -0.013613691459766104, -0.019355893361560336, -0.020700805577198764, -0.017473669880157344, -0.01846256867016036, -0.007023980283160163, 0.002881273757490143, 0.009645251316293785, 0.015544194278717675, 0.011391286616321213, 0.004451409417705896, -0.004532380843161095, -0.014731188280848252, -0.017734707728150126, -0.022086445129076118, -0.023945537175155195, -0.028721333185359008, -0.02772351858679925, -0.02414869913782937, -0.020531480427891297, -0.010413862490029176, -0.003927843324947146, 0.014010272662091927, 0.029763132400233535, 0.04125896329422669, 0.05562352208749964, 0.060495081574096776, 0.0650132102746975, 0.060107584177527366, 0.05636174423434756, 0.05483094720186525, 0.04613605581324856, 0.03954941428571265, 0.029249062411074594, 0.024432894472125478, 0.023646256223828474, 0.01163127783539026, 0.009554168169271302, 0.0034145646870386796, -0.0029223781164181024, -0.0027076630557842252, -0.00644922701432441, -0.005968495516689521, -0.006936646855474514, -0.009689387809949379, -0.007983766948224983, -0.008102250723454312, -0.008655047958792487, -0.011791296035015808, -0.009255596537449558, -0.009918984083845245, -0.01050976270922057, -0.009731487424318844, -0.00773799234059867, -0.010114758151280111, -0.009206015953277054, -0.0053592327030729916, -0.0057444331633047544, -0.0009233117736326378, -0.0009590414354717269, -0.0049480403136765915, -0.002657745537073589, -0.0032665037084872737, -0.009555519353372954, -0.0059501983899257985, -0.009627525613313209, -0.008256856635604725, -0.008070489818711892, -0.00835902802117063, -0.0070867030161540865, -0.008714223735950509, -0.007474457182343579, -0.008629260231516354, -0.007258562540149635, -0.007937637326310334, -0.008634882215939568, -0.009787098101902605, -0.009405945044091039, -0.00783728065536616, -0.0064126253832183285, -0.005072304566789289, -0.004914448682137428, -0.003908239828509275, -0.006039580404256542, -0.006748129576693124, -0.009064241288483314, -0.007922334435883405, -0.009922905311772458, -0.007557894857839062, -0.008185853536427156, -0.007289503637972134, -0.007421649159670607, -0.006420604657291335, -0.007068817793596161, -0.004856207721268496, -0.0050662107159326255, -0.005887962118987429, -0.007001293958284461, -0.009307702299053457, -0.011210603915367443, -0.008485014119417905, -0.009835536747354157, -0.0076759352876572965, -0.009562810362882276, -0.0052087382969622075, -0.0058409223056238736, -0.0014310772630761314, 0.003922525871504215, 0.010353269185867361, 0.013494035759099146, 0.016884436934179275, 0.026004297201613156, 0.027794729474557633, 0.03765324649237603, 0.034863866395780485, 0.025183524291687246, 0.018959812583338665, 0.01102754952208275, 0.0056739501609425445, 0.004703093279809925, 0.01334156558229069, 0.023816613644927966, 0.04170858894035891, 0.06102217891681107, 0.062175312102259815, 0.05727889573379454, 0.04090639556741185, 0.020210644026583034, 0.0037128735471325044, -0.0076349581454974325, -0.009924221519989038, -0.013327370760731982, -0.011790838524302169, -0.01329831677292325, -0.017532289354006986, -0.02092851303388488, -0.023421446785904392, -0.022470343176862972, -0.02267851873776068, -0.016021736551661805, -0.01665244328741458, -0.014036296856439472, -0.012601127832748147, -0.013787055061821225, -0.013546303859062924, -0.013411057467551415, -0.014694792081567206, -0.01732724312465095, -0.01986953418123681, -0.01792970873779975, -0.019836860822084256, -0.01950360127008568, -0.020554756396880876, -0.014620186982434419, -0.0169573874481489, -0.013597282258505435, -0.00901768860998557, -0.008359347748231986, -0.003180293735962781, -0.004924066310218913, -0.0033153828396309693, 0.0016965578983652173, 0.011006334669148007, 0.0413448590711419, 0.06470065748525, 0.09716799462361514, 0.1477727635209948, 0.2145316281871376, 0.26534841643694185, 0.3442388156249741, 0.3746578972121669, 0.4091706962670277, 0.43385497943555196, 0.42115037513902115, 0.3849418059597744, 0.3476205830994359, 0.3086908347644052, 0.25455209723718664, 0.2201244604112797, 0.18607946096694586, 0.1611278512643496, 0.1455596821121901, 0.13252702952269405, 0.12033595371126753, 0.1181783668530774, 0.11029860227924751, 0.10812715381073247, 0.1026033108059897, 0.10226439780803487, 0.09635706476583424, 0.09540789365667289, 0.09519490592902179, 0.09020774852608349, 0.08979440572884723, 0.08950369450337928, 0.08687977899530552, 0.08836270583966903, 0.0869315725182658, 0.0853594548445647, 0.08170778949630858, 0.07989684426079685, 0.07744749726478364, 0.0807980011314245}
{0.07253788527596167, 0.07171081092498269, 0.07053109932474294, 0.07411136282598112, 0.07311171268963906, 0.07091360175833564, 0.07330751994559745, 0.07656102517897705, 0.07477032035660443, 0.07339505892608758, 0.0754821832938022, 0.0774292704229734, 0.07807417129656075, 0.07605604801671856, 0.08011431485441699, 0.08072262752368761, 0.08376012979185037, 0.08488643842349171, 0.08734205054843693, 0.09293462066088612, 0.1012743679612995, 0.10890996420834993, 0.12346293224719128, 0.14687143400132216, 0.17561594211696058, 0.21407279651680178, 0.25705450883737907, 0.3069857426273549, 0.3639164186740129, 0.41980883034344607, 0.44557217545057753, 0.4587457763821674, 0.426593895606726, 0.4039014680266283, 0.3502838384414929, 0.30065851847522296, 0.21866793249788044, 0.18265614294920873, 0.16948392561997616, 0.15241226355760673, 0.16204102258448588, 0.153289626591332, 0.14932319946022837, 0.10976250777556047, 0.07263379394750061, 0.04050910532665663, 0.019036909028084692, 0.0036521910336296606, -0.008439231711833958, -0.014113811293161171, -0.01905140545098514, -0.020488858443763424, -0.016522641590509042, -0.011860796014168602, -0.0058388888651472876, -0.0018303079115097706, 0.00039013424849658517, -0.0036321295622066736, -0.006950407948998072, -0.012640135812923316, -0.017609143758057944, -0.022733504052509648, -0.02369092652170695, -0.0261575189489605, -0.026744202801161743, -0.023792492982516095, -0.02038563699699531, -0.008030814506983338, 0.0028920421361544016, 0.010904013807678924, 0.013794307852407076, 0.013660460652424683, 0.00902433218255894, 0.012337498614015181, 0.01299628240328746, 0.024454684311267193, 0.040512565759825175, 0.05714608821217153, 0.06524905005822257, 0.06631474784821238, 0.05876186888758907, 0.04667776307727354, 0.026033796132032647, 0.0179890808529189, 0.013801599938720367, 0.004576536912697089, -0.0005664281403541685, -0.0021725318362618333, -0.007476441409489543, -0.006976425004226055, -0.007124161452442181, -0.00673298316232031, -0.008224588289040559, -0.005466787404531138, -0.007607337189216612, -0.007566451349986793, -0.011220618573953789, -0.008933880927150297, -0.006580609480932004, -0.011143660265848282, -0.010067766987711408, -0.011225171016625332, -0.011515329030815145, -0.009063561121102732, -0.009968807551191578, -0.005970868817172659, -0.008146178616206628, -0.006469252173785108, -0.006938261363021564, -0.009274547448810542, -0.007978511357782872, -0.006742072340384294, -0.008167308287362212, -0.007477434331688926, -0.00797239475484375, -0.007216960667698648, -0.007653962115271449, -0.008653228564945228, -0.007468415410512117, -0.006411959445466216, -0.008874162673927623, -0.0076633746376705055, -0.009859128168861836, -0.009602203423740026, -0.009515385738314043, -0.00675233415191565, -0.011008018977343699, -0.007203372075774005, -0.008784520292048145, -0.008662875205597841, -0.00893878773723744, -0.008931996931972514, -0.0068048101816982585, -0.004249560093437339, -0.0070966635537742856, -0.0066187589293665245, -0.010654015364819388, -0.007054347834019408, -0.007528362909345941, -0.010457052294554285, -0.005877658801647525, -0.005630156683747053, -0.00552601906587365, -0.005230399309905516, -0.003603870477810078, -0.00287638584895524, -0.00978760826715622, -0.009684109965207494, -0.008997814363697607, -0.011045675279970944, -0.009382122138566089, -0.008606354955687495, -0.009370213250157015, -0.005174903722335608, -0.0015212972867844942, 0.005953978107809449, 0.008212878391034972, 0.012408320670097488, 0.016915689930619655, 0.017033291685543517, 0.017923981577226727, 0.01962218097094045, 0.02188609269399165, 0.016292044513573266, 0.013171803109616763, 0.009890225218274203, 0.011436009828199164, 0.013512055163700566, 0.025682506177447037, 0.040023254769875824, 0.04912051547352318, 0.0695827572810869, 0.07131403109856244, 0.05585103371839331, 0.03796233500374047, 0.011865097931540057, -0.00009387224394809268, -0.00531774202150529, -0.0036117852983826096, -0.000255900254580956, -0.0028249453846165154, -0.004029566102372335, -0.010693387859180366, -0.017588915018732068, -0.024492478948929773, -0.024089955792497352, -0.021321310166171878, -0.021140916764537096, -0.014664161244180171, -0.012441061977808636, -0.014295379761186142, -0.014281715910579449, -0.012357168955734497, -0.012824750785366514, -0.017160583449224637, -0.018352785119070753, -0.016094459358365135, -0.01821833507537039, -0.019782802289495256, -0.018368591000991336, -0.015986342100807575, -0.016355956618658178, -0.013109582862606634, -0.007132777262022585, -0.0052243439159970935, -0.0004045659533205336, -0.002867832382491487, -0.0008540199031023634, -0.00028928134558438637, 0.004396795406193657, 0.01280540794345678, 0.024413448413770286, 0.04428796260489218, 0.08668527557981591, 0.1329325081591489, 0.20769453521070677, 0.2664723393186541, 0.344133906006417, 0.39135426923846806, 0.3886921164774752, 0.41788087389409745, 0.3889684708361931, 0.36591858378115544, 0.32575194926584394, 0.28769264420612595, 0.24562639162632677, 0.21004791900445796, 0.17536352077974898, 0.1533744376264436, 0.13550241349681397, 0.12507907122640255, 0.11767408375175309, 0.1090749019304275, 0.10494802752566507, 0.10100883376030445, 0.09791264571686031, 0.09323737617456582, 0.09081013505736943, 0.08993503258409294, 0.08761507055891767, 0.08574488669935355, 0.08529556696330895, 0.08505072871692437, 0.0820201997593644, 0.07852435513936637, 0.07896853663382727, 0.07941706250942906, 0.07629189125501164, 0.07828715947852154, 0.0748019037112032, 0.0774725995350585}
{0.07324308476175724, 0.07411367391047141, 0.07499073691022656, 0.07670919537436266, 0.07447339529252942, 0.07680541665969513, 0.07700959216240487, 0.07946862074433164, 0.07959222578816137, 0.08144389889329473, 0.08334198572089702, 0.08330812541681405, 0.08358780084291648, 0.08446423560570701, 0.08622456423730031, 0.09004994450489621, 0.09424476271972324, 0.09637162187488338, 0.09874959837937061, 0.1087202462106398, 0.11813577558649878, 0.12905849914178463, 0.14840414416176778, 0.16683355759811808, 0.2001749949040671, 0.24860013250204832, 0.29687290079172335, 0.3503610034494029, 0.4073541091935743, 0.46212940198716124, 0.4660781075928074, 0.46554196779586093, 0.41745556565431136, 0.3905820645697647, 0.3526834531401184, 0.2804483333451613, 0.23908820339588688, 0.19216789561587866, 0.14892467990856317, 0.15210718609742513, 0.1634072716211399, 0.15816466187472705, 0.13295291525781822, 0.10696085881810947, 0.07058674463568279, 0.03788297582523995, 0.012664026814803147, -0.00026170457761513083, -0.012157913924173466, -0.017763018155310117, -0.019210742738131538, -0.018341618728046585, -0.014279342198474255, -0.008084081902938014, 0.00047243325394978695, 0.0025687027418618445, 0.006064192293441152, -0.0014373616089171093, -0.006578495103067626, -0.012322694090986063, -0.019071438478483402, -0.024102394816538558, -0.027491663277877287, -0.03230751837389434, -0.03350748835527442, -0.03285087202748821, -0.023714387134429, -0.009341453631903269, 0.0002508579586339003, 0.012324260675694854, 0.027704186620960435, 0.03324694124084712, 0.03739158505871377, 0.03504325547539992, 0.036469164330918055, 0.03868741642623243, 0.04484649935250461, 0.05349381992438278, 0.060095568227657756, 0.061034375903806275, 0.05128445881418215, 0.03307847819131906, 0.023114366324083774, 0.012994520843716703, 0.006803034092350854, 0.0012113457858490238, -0.0013858577931935246, -0.0030039226851286916, -0.006112598796295829, -0.0027859567327718432, -0.008197889548939944, -0.008113543514774658, -0.00635634113472264, -0.005272593071638819, -0.009213795593136863, -0.010919704287168115, -0.0085048296471695, -0.008846387249308658, -0.011744041835448076, -0.011282086839727614, -0.010771829337945644, -0.010247347649605748, -0.010096856814798449, -0.008760114050823341, -0.0096102998908783, -0.007192517777356537, -0.004926950036293839, -0.0074228325901273765, -0.008198918240764406, -0.006150689155587182, -0.006353576476481866, -0.009460263030072566, -0.007845922200584264, -0.007959853977368977, -0.008065155515834688, -0.008903481106169007, -0.008006639938201266, -0.009083113716914228, -0.00767115094567143, -0.007033070290637162, -0.008156803228253393, -0.005468389638069544, -0.010749298580994535, -0.0062166072309334346, -0.008428895487734817, -0.009044727428603233, -0.010945773794494056, -0.008641367960991552, -0.007783441150460152, -0.008837546337320352, -0.007333888739827111, -0.0056924585983348635, -0.007864463139666504, -0.00719910923960734, -0.008568303704323842, -0.008220913169607054, -0.006803179427828965, -0.008574205110230135, -0.006490441543103563, -0.006985820161244734, -0.0042130192863277325, -0.004105867572536034, 0.0013201644672102874, 0.0032174321791998257, 0.0022695619805146827, 0.000602779525129414, -0.0032262762420522733, -0.008153392335611192, -0.008051574578676455, -0.012307763840163147, -0.011155271641448574, -0.010967420995270852, -0.011111871291335371, -0.007716280695510151, -0.0021092321491402565, 0.006091857676576115, 0.015216072427531448, 0.01814136673912895, 0.018428178758431467, 0.015268848067679502, 0.015654504934439803, 0.015129105110637387, 0.01443697182056902, 0.015563620743115751, 0.013953916684960075, 0.015169227435700327, 0.01117388334326507, 0.01000669106463866, 0.014838180147900955, 0.03131261815591344, 0.04531309604476537, 0.06307318605322121, 0.06691720557766932, 0.06518087442399055, 0.05063976011106973, 0.03036460020051454, 0.011004459399094413, -0.00013041555907652037, 0.0014954029095033891, -0.0017406247349366138, -0.006232186708187698, -0.009776369042851452, -0.011274519026728567, -0.01890578992615819, -0.023147712954972567, -0.022052502268912165, -0.021871498260877135, -0.020899446467741986, -0.016872522083802372, -0.015092284471152215, -0.014273502874880115, -0.014448592590309044, -0.012671920496013993, -0.010681794698517863, -0.014918551766475097, -0.012169238676783052, -0.01778167691800661, -0.015995953412164705, -0.01750495237477482, -0.020606220555783226, -0.017450240714761235, -0.017262210326727288, -0.013501174936954607, -0.01078350489193139, -0.008882216840575234, -0.0035857903126658578, -0.005517891076475837, -0.008177455083814521, -0.003779292244071277, -0.0017044334332048986, 0.0032013432367235042, 0.021871585423490852, 0.04775995690525631, 0.08372831017433689, 0.12315678194555768, 0.18598845569236322, 0.2566225161780664, 0.2924049830051098, 0.3601266882333994, 0.3819344008467036, 0.41033701272816314, 0.4065420559770223, 0.392382027860688, 0.3662922015474263, 0.32333060764239085, 0.2645485441849824, 0.22767448702154108, 0.19149817849098077, 0.16492503196175762, 0.1470492078243945, 0.13286219817870037, 0.12222061474725739, 0.11756477443926885, 0.10992178865033783, 0.10346016027428115, 0.1001787913898485, 0.09573535287170651, 0.0949264985035661, 0.09205230261916897, 0.0902133942683024, 0.08667971793179997, 0.0867653705108584, 0.0874806095932528, 0.08361874330282568, 0.08644725474418191, 0.0825560723856841, 0.08068563031304615, 0.08075355754416816, 0.07761128638862469, 0.07818516031251231, 0.07648156055464606}
{0.0723701101175839, 0.07034960557842279, 0.06855850178584731, 0.07033824010070455, 0.07238285776461084, 0.07283886608905252, 0.07287280072906083, 0.07315805725294255, 0.07246864225021417, 0.0745133429536668, 0.07232670909899058, 0.07359872122525792, 0.07686903015311485, 0.07600163216087198, 0.0743046859347328, 0.07729184439283948, 0.08107231115726612, 0.08068214395837714, 0.08494707159553255, 0.09267404533197611, 0.09747302801596058, 0.1093609490970667, 0.11900972585086551, 0.13985320240898688, 0.1652595276512408, 0.20610560160222116, 0.2495140612138802, 0.3005274941378828, 0.3530129640924904, 0.40428433084030513, 0.4390711243672207, 0.427843257499549, 0.40695339736231195, 0.3560157229250539, 0.323468719661336, 0.29084978936816985, 0.22215206589474248, 0.18743731360913676, 0.15260599802411612, 0.14748831007218155, 0.1610251869761736, 0.1644293304194485, 0.1374628330425995, 0.11401244837313562, 0.07284733637899843, 0.036565788326992164, 0.003950604761539732, -0.005492439513023965, -0.015027809653623245, -0.021777705194054434, -0.024943515363015575, -0.022804133468100132, -0.01907465166663646, -0.007295021569246026, 0.004158943597978436, 0.01205254360122689, 0.019422168625166467, 0.019349248131345288, 0.01135325719540081, -0.002757283548723068, -0.012109442437621649, -0.017014635147906125, -0.02300777893435934, -0.030151673423813086, -0.033295986069188196, -0.034614449131131306, -0.0300087697585108, -0.025327366238642818, -0.013630015970897922, 0.003611643009281379, 0.022439301565938916, 0.0399346833864724, 0.05104959185097259, 0.05771216835429496, 0.05253878252213755, 0.04938544185468356, 0.04621471330239869, 0.0417793434056975, 0.041192995244605915, 0.0384484186866982, 0.031894420112761425, 0.029150892607641754, 0.027137532517693495, 0.021684335768614442, 0.017565421927575542, 0.012575999621452118, 0.00218693013862832, -0.0023841559141161515, -0.00278920440166071, -0.006783818016613584, -0.006667061223138972, -0.0048782483884501245, -0.00626556469493555, -0.007467018568283297, -0.00753023591006161, -0.010413187944669732, -0.010393133770537029, -0.010998804258364405, -0.00906902496179692, -0.011611165680918013, -0.012910620010684076, -0.010406753820235282, -0.010731973535194814, -0.010415347568532537, -0.007353889006432362, -0.004091621495063362, -0.0005325269078669538, -0.00009068968330355081, -0.0026336295442700927, -0.003999098728009644, -0.0007361436340287803, -0.007293776241371765, -0.011099156293935913, -0.00714417517295314, -0.008336787835947462, -0.007532166074896065, -0.0064922392337630475, -0.008850179758383633, -0.00609014011116449, -0.006152682617004555, -0.007763185929665789, -0.006111278992095698, -0.0060574506636482325, -0.008249589627609183, -0.011454033204559913, -0.007432969838888243, -0.00862386730879685, -0.004268027791391481, -0.008005481368902376, -0.006962653278078745, -0.006524780355007865, -0.004723866843766479, -0.007940146533505044, -0.007741323599779967, -0.007912936282151763, -0.00792993528391476, -0.007472667484431136, -0.009374284254016197, -0.0058514564287910345, -0.004918404777011992, -0.002880136610079416, 0.0020973608249591387, 0.00489755095236415, 0.0070992967907524025, 0.007313664236793081, 0.004086263555018979, 0.002961408844198728, -0.008305565032460105, -0.008061178016805212, -0.012005750920042857, -0.015922074717630616, -0.013620537434706568, -0.010526793092990386, -0.006773842137541351, -0.002719710824493615, 0.0069876090242264955, 0.01758828120415202, 0.02148849759005153, 0.018488237467527268, 0.016381764100962235, 0.012271169737298547, 0.009092174203589482, 0.012113461277950429, 0.01060245813090633, 0.01246784251579033, 0.007658170217828894, 0.005916661149921871, 0.004415035727123766, 0.007586458488982349, 0.014920835329667054, 0.027206340612950464, 0.04660840657826022, 0.05868333744963559, 0.05876483565972711, 0.05155026937454544, 0.03384093304191679, 0.0141813868636813, 0.0006296406521517786, -0.010511125114373545, -0.012071679412512203, -0.018985188784855292, -0.023386511141560443, -0.023940429984721942, -0.02941297522567468, -0.030478823236140793, -0.026942434299177927, -0.022714614469731907, -0.02020192681747368, -0.014790085349003073, -0.012181470597925664, -0.013307866388327172, -0.012581336250277318, -0.010021467199567227, -0.0077678002219262205, -0.010103713737365478, -0.011482257764690303, -0.01584887577823537, -0.01766071877564227, -0.021051557752933398, -0.0224740113880025, -0.019383357615276087, -0.020145107112410493, -0.015240747454234805, -0.014868440733888936, -0.014766090660816524, -0.012159990447541891, -0.012655303930839409, -0.01157457455466121, -0.007538275696334083, -0.004166968067865352, 0.004651243087367141, 0.016641327780048103, 0.049593038909131845, 0.0845376354334845, 0.15219391693808224, 0.1870669689324025, 0.2488647508303309, 0.3119491546207376, 0.3282616083665345, 0.40700267250677763, 0.400756262650125, 0.4186601683930866, 0.382217100923042, 0.3414761232735495, 0.31666672780263294, 0.2614731829142874, 0.22079382827775984, 0.1854133827254949, 0.16201447505406663, 0.14569946414922902, 0.12983345441475894, 0.12325915794779367, 0.11510583367189077, 0.11023734432249349, 0.10739511111809122, 0.10208990034938477, 0.10061121053373133, 0.09588645316937183, 0.09328470977814729, 0.09008340440318477, 0.09222373380945584, 0.08660358999924272, 0.0858495541949206, 0.08552929744241916, 0.08622627685247364, 0.08408908306027733, 0.08169176034404749, 0.07961735773982861, 0.07899167058905984, 0.08306870168247771, 0.08051169288850318}
{0.07052869875266322, 0.0717555431144884, 0.07233154492092522, 0.0726683932362142, 0.07472530591419582, 0.07386818590003243, 0.07548720922763816, 0.0763078686357056, 0.07697147307520652, 0.07680059752102743, 0.07603187033934708, 0.07683795624637202, 0.07824974698852014, 0.07990580703341438, 0.08175619611603042, 0.0816500284021464, 0.08434940534580629, 0.09001295967250672, 0.09268574428193244, 0.09852023611790764, 0.10460913364914814, 0.11531889105736193, 0.1305244030939418, 0.1510432983906858, 0.1862041240542997, 0.22244192666251858, 0.2737329639786469, 0.3285866775817997, 0.3703123486392675, 0.43499411364851903, 0.4355425432240519, 0.4545429720769336, 0.42460957456454, 0.3879760559907939, 0.32954268238550943, 0.27614123547259695, 0.2247187140110866, 0.17390172483016197, 0.1536153737656794, 0.1396840629946819, 0.1511112813353428, 0.15075454943315286, 0.13031758411323005, 0.10575990204920546, 0.06632890106436537, 0.03657975582255765, 0.007433782628090291, -0.006143907235312562, -0.01619757247492115, -0.02365228092523175, -0.02389742896469429, -0.02186960768232392, -0.016762632923254774, -0.004565605828505416, 0.007933521812917278, 0.01659570469991071, 0.02439080714653434, 0.02017982869931366, 0.012106136296141604, -0.0014629710507439546, -0.008887524267571889, -0.016327340721256113, -0.023161024126253843, -0.026434936111009576, -0.025997428152583785, -0.022685413314897186, -0.016718382671419556, -0.011012394891513604, 0.0016281781048488875, 0.00986341821597194, 0.014857539740381738, 0.020039155013737, 0.020016780785052195, 0.01982864439463608, 0.021938134588024138, 0.023365482220491812, 0.03118953947511753, 0.03807199021509669, 0.04274164324379711, 0.04167229816249083, 0.03811069675988831, 0.04308677865382124, 0.041484512289707814, 0.03381275328463817, 0.034172346963929214, 0.01804094755250205, 0.010226055960343518, 0.002586442192797401, -0.003664143882201103, -0.0063700136548532574, -0.006713383971140031, -0.007254588516522076, -0.009228581339324925, -0.007596890046486402, -0.008890057263340521, -0.009843914881139563, -0.009190271312266018, -0.007966104615325558, -0.012810217427620941, -0.00855532959718975, -0.012878731391768554, -0.01110617227617914, -0.012433568646303773, -0.00832861589161072, -0.00893283098203558, -0.0022997907317371755, -0.0007469286424767253, -0.0001807752935872862, -0.00017814049292618882, -0.0035363434445392773, -0.004311922652067212, -0.004870734856574918, -0.005531462882632038, -0.006724401605839179, -0.0076770093725203065, -0.008078002895318227, -0.008957232242839726, -0.00883650834700217, -0.009315469035482183, -0.010919367541721113, -0.008024079150574806, -0.007602528437489556, -0.010686527507021166, -0.006913150646004576, -0.009314319994642828, -0.008239056197564754, -0.0053985957470110415, -0.003468601452888369, -0.0075730446733813465, -0.007245718229825238, -0.0076658940797175845, -0.003298564520927487, -0.0071627048787262435, -0.0059388336296730725, -0.005776102863916457, -0.006029372397137411, -0.00635354362534434, -0.007884246990609245, -0.007192965996881814, -0.0057821740270272495, -0.006358906378604433, -0.0017319642052651676, 0.0025080228504221758, 0.0018913617997145136, 0.000417499509960891, -0.003238963399926553, -0.00486695566419571, -0.006160674719232829, -0.010267886031055865, -0.008965829797724334, -0.009851499926073587, -0.011676542151536335, -0.009300590049525301, -0.005060822703055462, 0.001317625117700727, 0.007201426471425362, 0.016368120048559774, 0.018042146861747994, 0.017446664077324068, 0.015133758909697136, 0.009633275559288761, 0.007734657920834784, 0.00849501290078659, 0.008463622838623983, 0.007992672927099296, 0.007855321668405793, 0.0053089114434692036, 0.005194486895379788, 0.004955978859304783, 0.02323605142894305, 0.033922594461550014, 0.06108707583878177, 0.06641979046806677, 0.062234561160292745, 0.05277316394839279, 0.03534147518925812, 0.023576004781651297, 0.008597434213196614, -0.0015800462060084099, -0.01132458707090182, -0.016485303377698303, -0.016334222194146875, -0.021923230650515428, -0.025545186992764358, -0.026166724231162182, -0.027827967237689318, -0.02615441549334728, -0.018103578911955596, -0.01645174392033984, -0.011957010923910046, -0.009652627317901435, -0.007727710603626958, -0.0065708451753713, -0.0060287776008282005, -0.008051059926966444, -0.009832320976197259, -0.01404083967318042, -0.018021448446856575, -0.020697385367843272, -0.023448974251222415, -0.02298062362400814, -0.019688932835493937, -0.017889283686758333, -0.015772887627220716, -0.014577147504093418, -0.013248755411038864, -0.011995497313334292, -0.00654872404046226, -0.003434424279756947, 0.0005351316819081743, 0.009039212357569645, 0.032800783048358664, 0.0671464022283721, 0.09733380974042664, 0.15974534767744594, 0.2135171158420403, 0.2752851743265032, 0.32785062746163296, 0.3701646473314678, 0.39260346762653797, 0.40582879788726234, 0.40305856507746385, 0.37474133797218634, 0.33356341857723965, 0.29867180543319144, 0.25121636597681124, 0.21386931420745972, 0.17996907557011566, 0.154720582425604, 0.13846206681273815, 0.12872782427609608, 0.11739801688457668, 0.11451771277283018, 0.10742428142883328, 0.10383270827507955, 0.09733549018604404, 0.09741696203887906, 0.09716706386216512, 0.0919686789834832, 0.08917201247677077, 0.09000403519096072, 0.08454036668823611, 0.0846809490627678, 0.08392165243604022, 0.08608752076159344, 0.08170262505440848, 0.08028558842126801, 0.08162610292784675, 0.08050274924068139, 0.08139902457307782, 0.08049561295659532}
{0.07343933132939129, 0.07202381703014166, 0.07557474663966847, 0.07061722324221124, 0.07433349632300837, 0.07349789977007087, 0.0750755859527962, 0.07306970008983248, 0.07391460962332543, 0.07562067131151123, 0.07709696366462795, 0.07911894442814559, 0.07703322989316051, 0.08015669705332275, 0.08231572197076181, 0.08410593306490208, 0.08422680803074757, 0.08959647076947093, 0.09205397600019621, 0.09819549506686667, 0.1074357062814015, 0.11657998706714245, 0.1327749513071043, 0.15751784848955835, 0.18554949689382513, 0.2270586885924399, 0.2806670288766744, 0.3326436727488792, 0.38305575217652976, 0.43450927522387783, 0.45483143037604595, 0.4551465741547151, 0.39429224900957294, 0.38883270146974835, 0.3249342247861664, 0.26801577045629377, 0.20437722512663903, 0.17466225516966494, 0.1522241363620936, 0.1534551276768596, 0.15568625920650475, 0.13499756996694162, 0.12791276643837876, 0.0844491945155485, 0.06892167984248569, 0.03924901116706931, 0.008219001254059307, 0.001838685550114974, -0.008726074252714877, -0.018224646593729566, -0.020391858856460842, -0.02383568442236538, -0.01859183434382019, -0.011454411123091575, -0.002983021871975318, 0.0012491614501758334, 0.0044778631250056485, 0.0033018497620580546, -0.000158514914839529, -0.007917185619180419, -0.013824793581457892, -0.019683506889124812, -0.024306545455418646, -0.027590173689108655, -0.027547769788058854, -0.024345616091050064, -0.008742036762148688, 0.0044424011686697296, 0.02085995656538034, 0.02333345838596431, 0.025868487298531657, 0.01858628019564544, 0.011743094885351215, 0.004921058489429003, 0.007365026600392829, 0.01316766635075495, 0.0317450506284328, 0.04759009438341663, 0.05698042549538859, 0.05924678412473163, 0.05357866637567059, 0.041121180201450155, 0.03450003056639648, 0.029122916812231368, 0.020737043586787657, 0.009689800695723243, 0.004669838906564135, 0.0009316606440236035, -0.00040563941507493076, -0.002840908765020819, -0.004238264864488578, -0.006694993272116824, -0.004664278837926651, -0.006880595583805882, -0.007556415010544788, -0.008506198653482367, -0.011333462400973722, -0.012445512817292132, -0.012998802646585922, -0.014397552740809878, -0.013483477623307216, -0.014338683000815209, -0.011151239503525314, -0.010714843282563054, -0.007097036419518344, -0.005002799471069555, -0.0029024478464112317, -0.0018650647409759035, -0.004206517050134849, -0.004830846886172098, -0.006716016712886552, -0.006678612249802833, -0.0066398791754334555, -0.00894936285522372, -0.006641687662545908, -0.007350941747515188, -0.00565484952233576, -0.006277392266529262, -0.00953899331382758, -0.007188392580256319, -0.009479965356677465, -0.009105858101235997, -0.0060951668380500425, -0.005609879817366831, -0.00940203321449377, -0.006129322707009376, -0.011017841563656287, -0.008453325618044896, -0.006860790158881134, -0.00568771292610388, -0.008294395177128686, -0.007923835273111218, -0.007446614497456851, -0.006761896935729901, -0.007130550687773813, -0.008664458845440941, -0.009353344150101873, -0.008155266510575476, -0.006489143385703868, -0.008107915150619219, -0.006863920167332637, -0.007306097848031802, -0.003901620723422805, -0.002954683730671848, -0.004298727625296145, -0.0054133391284943485, -0.008689253329523378, -0.009662789689569615, -0.010166554295424745, -0.009943895135000793, -0.012737273057356596, -0.010864395826682048, -0.007838766526844801, -0.006979481013335552, -0.00017764114201519396, 0.008160023344698293, 0.011674828057898597, 0.01890429138836897, 0.01675263858820062, 0.018647470280313078, 0.016058890124347608, 0.00985689928098397, 0.007639633107594538, 0.005615544283130672, 0.006466171481300892, 0.004598673838945163, 0.005274438666645374, 0.0098919159222323, 0.0157687200298309, 0.030816948862245962, 0.04703827924069566, 0.06346389003845324, 0.05842356056528336, 0.05390233714562321, 0.04384063102684217, 0.024734016620419085, 0.011904061523757569, 0.0035018341213684263, -0.0008098382812237598, -0.005090892052720609, -0.011426059269818292, -0.012086492583206194, -0.020686921899709994, -0.0250884049333225, -0.02836011406597387, -0.027357371436080614, -0.022874811211615855, -0.019794143153944642, -0.015959112635213286, -0.010479521922442952, -0.008946293557405241, -0.004203164901915654, -0.004773886980419384, -0.0008146855830804501, -0.008107152521099878, -0.008042848259758735, -0.014352487523272884, -0.021218345593143475, -0.02299312285608937, -0.024829187351127317, -0.02270826814428107, -0.020642954974203487, -0.019158381631912483, -0.014475956721828796, -0.010942427715465206, -0.007198178539070859, -0.006154621238704104, -0.007120547748925401, -0.00023055639527242572, 0.0014832939124230502, 0.010579707526587667, 0.024445741869492398, 0.05081464061299058, 0.08237722196594253, 0.13095872602281627, 0.1887287192720449, 0.2296620295683351, 0.3234577696328528, 0.36581706782641277, 0.41004226572724034, 0.41422246523777595, 0.38799398093670134, 0.39111994838962216, 0.3534932084743454, 0.3084300605432457, 0.2538804482666751, 0.21574629603106316, 0.18227528854715577, 0.15712171485569812, 0.1385433606735851, 0.1302585316140136, 0.11821567799866953, 0.11189543122154459, 0.10926506261526042, 0.10323682664310992, 0.09803973167563132, 0.0958174707297896, 0.0954352915260557, 0.08810085103369025, 0.08875348293895385, 0.08473546015170101, 0.08303460504380247, 0.08419996921098113, 0.08282229886239348, 0.08168787353973478, 0.08412875171398934, 0.07995815066895456, 0.08155270166620376, 0.08150587777160917, 0.08195923425448906, 0.07615477313196259}
{0.07100694446009514, 0.07008083529506344, 0.07082141786774843, 0.07326463696988725, 0.0742057931077604, 0.07548788345115716, 0.07800514003714892, 0.07535784702544168, 0.07416078692684563, 0.07504408554605443, 0.07764481674719081, 0.07996826675201951, 0.07919091312947657, 0.08271517121265715, 0.08099283871194611, 0.08198114328498948, 0.08291084619902434, 0.08798909702003282, 0.09339766444766483, 0.09741743255169055, 0.1051558938397448, 0.12003864914124415, 0.13765876674649152, 0.1642240799990558, 0.1951932824232812, 0.23494503770002798, 0.28301255783605095, 0.3305949935937637, 0.39586920582188667, 0.4281606689064745, 0.43517806922132757, 0.4443722656231928, 0.398981187665463, 0.3802606474532949, 0.2951941904531735, 0.25937436866404817, 0.2236213260279052, 0.18521230489170806, 0.15798427815817087, 0.15784742276251051, 0.14653580127420057, 0.15505312500640145, 0.13113808191881696, 0.09001370106459351, 0.06878355795345895, 0.04439713166151183, 0.022926540375376753, 0.008047298537745905, -0.004781405213545297, -0.013375906930774744, -0.017043295874219322, -0.017044237796856602, -0.01584721684171232, -0.01069380298468621, -0.005435713976223005, -0.002438596580708736, 0.0020858822452074037, -0.0025094250871618602, -0.005483856792860685, -0.011334407713583442, -0.015561483419551433, -0.022505124093705756, -0.026547839655861848, -0.029227840498439538, -0.026778115175422154, -0.0230351305641578, -0.014184191839531658, 0.0025627868582613483, 0.024278233933960388, 0.04018293292954657, 0.05124125773162158, 0.051522264537405875, 0.04750147717299345, 0.037776434284252904, 0.033150430662229814, 0.033639516692954924, 0.033055177953997573, 0.03767633543672329, 0.04686092865974825, 0.04542643390359896, 0.040283740553367545, 0.025879306341558182, 0.020056931683321247, 0.01042100284352883, 0.0045590754367493555, 0.0009922562159208606, -0.003675385292995357, -0.004742874569998866, -0.0036560633133568086, -0.006212821518758598, -0.008168725407422864, -0.0076877059030002765, -0.008686559371876998, -0.009546344645668309, -0.010064856760995956, -0.010079900084041662, -0.011951269107503572, -0.012455843969188363, -0.010759074943956547, -0.014731205367124, -0.012093076523766153, -0.013144000112722678, -0.012774315050137713, -0.008770742372556392, -0.0024053334981600305, 0.003988502347257171, 0.01027237026900605, 0.010029745246692107, 0.009628405278858963, 0.008844057604447984, 0.000639437601284803, -0.004453003938526302, -0.005132574331893239, -0.0074868068045003235, -0.007782319537781485, -0.0046504300533979385, -0.006930897734030371, -0.005563007375742649, -0.006166341542106582, -0.005376969313465433, -0.00484155579490475, -0.004663199225761859, -0.00597789757952588, -0.006319189486322149, -0.011280441051332302, -0.011090356209337602, -0.009873072890991649, -0.010854860351062097, -0.008622408586523697, -0.009288813921646473, -0.007658862286189272, -0.0082381130814923, -0.009535671085389599, -0.009708690189363756, -0.009650564437705726, -0.007843665145467454, -0.009405694512677304, -0.007680171118372804, -0.007165797726641799, -0.00838590216525736, -0.008547561465468348, -0.006985614443970596, -0.0066265191059979075, -0.007722486807131461, -0.007442674882781846, -0.006230691167370784, -0.008610427190038027, -0.008210045583459268, -0.009926232478365484, -0.00927753918026532, -0.005866831151968327, -0.009262178549944254, -0.007225850608473989, -0.0022165416617756398, 0.0021935260403412454, 0.011958316362598503, 0.02233425557329667, 0.02914349205501151, 0.030552458888993876, 0.03161919004651165, 0.03197287851232339, 0.02538838740721997, 0.016409838403312883, 0.009092089879946951, 0.0018645207602062692, -0.0005801060553079363, -0.0006437827779921115, 0.00008604824773981003, 0.008370590277176293, 0.028750707726117243, 0.04714197172058368, 0.06118042729627631, 0.06363137074474703, 0.05405866884351371, 0.046935119662830954, 0.02962664932025735, 0.018914718499285107, 0.009125809893961447, -0.002083851191461039, -0.007492294544658546, -0.013113663226169312, -0.01881046830544958, -0.0247492862739834, -0.026733984445719866, -0.025186782925969098, -0.02659071404467095, -0.020634654224031806, -0.016155626509916997, -0.013034648305329109, -0.011174341534503703, -0.009884573314839605, -0.006998029925977796, -0.006935905899356273, -0.008474092299602373, -0.011390897206647209, -0.016883515480329743, -0.02051225688281015, -0.019276664127902795, -0.021670295146487877, -0.02250591881074253, -0.019947317801728807, -0.017171323574247298, -0.018675773303532296, -0.012063176421681338, -0.011429751091973951, -0.0082189882548205, -0.006348771842265878, -0.007111125427034054, -0.005585754000936369, 0.0038308842437937674, 0.009997369824356124, 0.042265115962467154, 0.06201189536543468, 0.09483917057174468, 0.15464471359430282, 0.22662912477308433, 0.24169161783237078, 0.3228250600492709, 0.3813300700249841, 0.3691423151480646, 0.4039572688353617, 0.39692479054814667, 0.3670061350365104, 0.33325033653971403, 0.29293770276583797, 0.24400505265669006, 0.20753402917908764, 0.17638507429281344, 0.1506810583321791, 0.1354648618998262, 0.12511763560352515, 0.11510631539159051, 0.11026088370911884, 0.10451638712207229, 0.1005934329192224, 0.09876593585396756, 0.09356932743543628, 0.09118842784452305, 0.08820163991552539, 0.08646137974794789, 0.08803578609538323, 0.08588227322114593, 0.08186420848807202, 0.08219032543487052, 0.07905610393026932, 0.07665769102883062, 0.0763585555535522, 0.07839615318726663, 0.08114834821040354, 0.07630193828110486, 0.07357326852749536}
{0.07393495360294809, 0.072423083852351, 0.07384747183338491, 0.07357866123252779, 0.07390343393121432, 0.07433069264748984, 0.07359435584023702, 0.07548244169450535, 0.07783377324130206, 0.07575259482993314, 0.07870048948547487, 0.07891484274199427, 0.07941126103415078, 0.08115385562898149, 0.0839140767509101, 0.08158910354783644, 0.08724795483220697, 0.0893887346914672, 0.0891494305567079, 0.09889594810778833, 0.1026161169568286, 0.11617827905695877, 0.1317268536373722, 0.15441628742398605, 0.1823419268553872, 0.22698886396827941, 0.272223694471073, 0.31515517847863417, 0.3642090996767096, 0.42189258657717477, 0.45514002095692435, 0.43561325169299564, 0.42637386655104936, 0.38250019414974906, 0.3253410334075042, 0.2885166996389509, 0.22369484878249069, 0.20204195598903618, 0.18203874470183842, 0.15720830015233195, 0.15544826256800778, 0.14192235258324476, 0.12370903916379097, 0.08473117573903066, 0.054812007196250984, 0.03554396387865609, 0.015495099723212948, 0.0025747434261720707, -0.010579043842635586, -0.018794187846444814, -0.01935957289405106, -0.020469540775889528, -0.016030955307283688, -0.005712616895814128, 0.010443663563587377, 0.014639224047736325, 0.016514338794682695, 0.013343997087638065, 0.003913059726699704, -0.0070798590010335265, -0.014366180096275811, -0.021519306222716472, -0.028662160186996688, -0.0296508104893808, -0.02741730109886051, -0.022539014820124822, -0.010716265167265482, 0.011103684769427032, 0.03004811039681414, 0.03792416829407843, 0.04975512795579934, 0.04953416835557852, 0.04629925898458939, 0.036605094969270786, 0.032978961005253826, 0.034227112011251476, 0.03934511540416411, 0.03871957741252021, 0.039295580434131186, 0.03394609956762655, 0.021031248163645478, 0.01625264125790357, 0.009076942164643506, 0.009030422568444382, 0.0018308670922865717, -0.002522336326459866, -0.004927150076654169, -0.005371215504249857, -0.007784673365373778, -0.007503564594191304, -0.010436139776690726, -0.009395445189892191, -0.009373982936189457, -0.006410714544033027, -0.011414786309351568, -0.011670842118724949, -0.011813939090475758, -0.014242466240187482, -0.012046915011732487, -0.015065649792453659, -0.013496493238189938, -0.013716631038810117, -0.010161989801027258, -0.0071909051674505595, 0.00090310591243667, 0.00721411736252019, 0.01534813940935513, 0.016963851176326053, 0.01710391205333952, 0.009841001897059921, 0.005709495752420915, -0.0005801614712283333, -0.003561505265990333, -0.0028442442243802046, -0.0038809929962352217, -0.009921316087548577, -0.005395476037277577, -0.008648123959578046, -0.011733771195216465, -0.009166702808284815, -0.004145058867331661, -0.007819942288652276, -0.006028256118290904, -0.0069337969034877255, -0.005530552397389175, -0.007802275791529232, -0.010065374666846365, -0.0062349378182224415, -0.005111104494653077, -0.005195719347358447, -0.007007376551298048, -0.005926809216451519, -0.0040898450394094765, -0.007854675528514734, -0.007867602900835262, -0.008186352405471253, -0.007328288561052116, -0.008218662612627364, -0.010279815961084208, -0.00698709358923769, -0.007959329502567447, -0.0062699182500013575, -0.00543401288800849, -0.008410271812148323, -0.006716001902141491, -0.008235771586958707, -0.010168607755156706, -0.009282444510684495, -0.01192998332001112, -0.009375002278021152, -0.010387554591687928, -0.01096902719956721, -0.006293091346431962, -0.004572356898071683, 0.002926292344890955, 0.013747912867203333, 0.018923425222348505, 0.029549111311303028, 0.03259298702145699, 0.03344656326188625, 0.035758294506314306, 0.027734755732784007, 0.019025999825145933, 0.009242613563652614, -0.00230108224725452, -0.0076545738782709555, -0.007418259646345124, -0.006355150395556071, 0.005105919601998613, 0.017947101984579956, 0.0352618572144969, 0.057827714121382844, 0.059971854370615627, 0.06024193214823308, 0.04849330339238746, 0.03506456458922007, 0.022998297285426066, 0.012357820468965063, 0.0011279659282590997, -0.014470826414080876, -0.01908365341947527, -0.025122360051433097, -0.02916279542370063, -0.0319244288737269, -0.02952835882499576, -0.02415012014102145, -0.020609699118954355, -0.01526699082863875, -0.014878394759284819, -0.011048851526999009, -0.012663648262010108, -0.00927687753741773, -0.005622137034320378, -0.007779100573857337, -0.008778105841157511, -0.013522777747588727, -0.01902585821104643, -0.021544412373647723, -0.02401751328683668, -0.024301032115701282, -0.02274856423739352, -0.022332849188963118, -0.018930057587284888, -0.019049166719854932, -0.017320433630423963, -0.015268075151820017, -0.013377532774848877, -0.008914125144248611, -0.005901583569150706, -0.004847319942075507, 0.00879851957938032, 0.02860200924110716, 0.053398988435255534, 0.0944037932254026, 0.1634612818887911, 0.203795745540055, 0.2699964990914272, 0.35336421592829664, 0.3906926655241588, 0.4120894413433157, 0.4086531049290162, 0.39888603994238303, 0.3681952359812574, 0.3319817029431386, 0.28659027427170747, 0.23945457473403348, 0.20789618082401728, 0.1759002770893217, 0.15485848991118345, 0.13750120020813267, 0.12397412898924678, 0.12009199903990249, 0.11117274894493538, 0.10699490185392761, 0.10481873190715163, 0.0981595010797425, 0.09558241430584138, 0.09497837700050098, 0.09247852832832974, 0.0915718773016064, 0.08877279398345055, 0.08796535341494675, 0.0854009753954395, 0.08565040962235812, 0.08467432119404988, 0.08367435890685657, 0.07842851321177803, 0.0780101308059499, 0.0785026651988775, 0.07576896845211614, 0.079105233647242}
{0.07175081895530869, 0.072832591943804, 0.07077492665109801, 0.06998846106822622, 0.07092422196894677, 0.07164306653760338, 0.07265864852752751, 0.07313478431108947, 0.07526417065467238, 0.07478895461557725, 0.07622268451282016, 0.07773958871309418, 0.07795104276289974, 0.07583464338429013, 0.07922888183163608, 0.0819950860497026, 0.0838688255382172, 0.08554592409052375, 0.0890987025813448, 0.0983300387633229, 0.10607582873393663, 0.12103247813468607, 0.13650612978169402, 0.1618773774554526, 0.1991775450000431, 0.24118766327045527, 0.2886334861124359, 0.3293405506097211, 0.3878785449407484, 0.43945426507362917, 0.4316360165240736, 0.43215064438596806, 0.4077322085867694, 0.3522175997301175, 0.2913368341179981, 0.25247792040090056, 0.21836825754336484, 0.19995482068331333, 0.18033166852218424, 0.17607037469445286, 0.17824729859512053, 0.1412518754728295, 0.09606512039768975, 0.057795895113938976, 0.03375944357054938, 0.019444793656557373, -0.0007893609009720698, -0.01142219542114343, -0.016962174754573543, -0.022039355333017027, -0.0238124425078937, -0.02246535987583108, -0.015602136481027502, -0.00042591067973439707, 0.01460900547033136, 0.0244509972218689, 0.02803734904621795, 0.021753027333111078, 0.01193967761875509, -0.0012588306432250469, -0.013112745384553913, -0.017545496414523513, -0.020967825558826647, -0.023092355637684414, -0.02235040205504788, -0.01831109646098579, -0.0035939642745066577, 0.009678778020265765, 0.020650427827219105, 0.02066179948140784, 0.01941102513713882, 0.016232440618421766, 0.007948892181915752, 0.007716508679690401, 0.009173570412846613, 0.020960774376711153, 0.03486142762141066, 0.04704452215931927, 0.05044403227874199, 0.048744609093282536, 0.04076629167907484, 0.031891665961522125, 0.025040106319110432, 0.019496581970617863, 0.011535605711045829, 0.005812106793000966, 0.001591191473535041, -0.00530078147530778, -0.01040172612521562, -0.007239533228201755, -0.010005878496422396, -0.010113877039503155, -0.008584601473811964, -0.011119306402439123, -0.012064450746525516, -0.012053420519691476, -0.013265958374243846, -0.011712657921863033, -0.012388322045630236, -0.015822717938679867, -0.012088701148878804, -0.014267103366268333, -0.014141728106023137, -0.011785566190545485, -0.004943251321873574, -0.0019512021712101606, 0.00030068286582920806, 0.002653042391246017, 0.0013425931566284227, -0.0006953864696902672, -0.004223297180399478, -0.004790922476471493, -0.0048420734906298125, -0.006206810659968725, -0.007935613695791818, -0.006141410305666237, -0.010216831888737342, -0.008860041410068312, -0.011373997085154554, -0.007416875676465039, -0.007141628882272926, -0.011453682916959623, -0.007704226547294144, -0.008293833900130589, -0.010935197847581155, -0.011846890276746569, -0.011307621155530417, -0.008536863660023942, -0.007798204751307759, -0.007818174013914683, -0.008313189506740525, -0.007406490584565049, -0.009274096030163858, -0.0069732915701452595, -0.009404777716678624, -0.005743752358318598, -0.005189002073086249, -0.006737888897215704, -0.007875043195714759, -0.0062213592115550696, -0.006172491289711016, -0.003022667113855448, -0.0009999507629851005, -0.003259312110357197, -0.001927421465897963, -0.005897817572249007, -0.004292740446503308, -0.005924259578304158, -0.008942576875455353, -0.00963617315021854, -0.010417120315130455, -0.008439957419294594, -0.008556996042577827, -0.00606868346777205, -0.002992189459421389, 0.004462320867968047, 0.008093008406993405, 0.016701575824218374, 0.024016131687525526, 0.023346421174852593, 0.025872833956268083, 0.022663815529379336, 0.019235908980577657, 0.01023647339571775, 0.004331857780812624, -0.0007442419826973676, -0.0010327068088986514, 0.0006474063079185896, 0.0065115640884504285, 0.020967454101828355, 0.040924436557843495, 0.05314957993488702, 0.06574547290768074, 0.06687129470536506, 0.05339494428976418, 0.03918633258217583, 0.02273917963522149, 0.015299108996974023, 0.0057562895196682905, -0.004134490381413503, -0.01058425204443884, -0.019200953282749688, -0.020837516142118404, -0.02747174934941568, -0.025224446200643718, -0.028716228224007177, -0.019225461136768984, -0.017033256901983318, -0.012700968306296951, -0.010823568247004605, -0.00471629021092715, -0.0021553300770017396, 0.005427598639933675, 0.006047630261062707, 0.0012467307653901156, -0.0059383061778994824, -0.013943125873324727, -0.018898043547165348, -0.021315731176021056, -0.024657521378886292, -0.024126472080965692, -0.024637426435665057, -0.0188914266708805, -0.018989358233803284, -0.01871513609658341, -0.017266221227081595, -0.011553836242741367, -0.009665228820007848, -0.01104726507623394, -0.0024451504727280313, 0.008126411899420993, 0.026532648065434736, 0.05809971666146979, 0.08018438854790833, 0.15283422505566796, 0.2160422288793272, 0.26259052352287654, 0.3233573323413703, 0.3431108927667952, 0.3994988150425431, 0.40020902940862835, 0.4051549544194688, 0.37033177732838457, 0.3252099447336123, 0.28106413922786677, 0.23831491715329683, 0.20208455041137785, 0.17221038853113932, 0.1479602965959062, 0.13242595091582604, 0.12051278361219159, 0.11395174426542351, 0.10942002690923508, 0.1032306703767335, 0.10031597087427228, 0.09801802008537058, 0.09225168898590771, 0.08904244995472166, 0.08919910645679732, 0.08689008419703739, 0.08601956760041882, 0.08528815944133103, 0.08573578230599124, 0.08298566703218457, 0.08008143387796868, 0.080080290620412, 0.0781046200486023, 0.07708585845943913, 0.07789165622697064, 0.07626230410686363, 0.0752692551272064}
{0.07243076148762334, 0.06859953208374375, 0.07057276455504558, 0.07086649725927868, 0.07529320674583309, 0.07362734737020235, 0.07619277009158995, 0.07616267119567058, 0.07332730381223837, 0.07516490360321264, 0.07528959873583166, 0.07703888410225133, 0.0765202949424541, 0.0809323890906335, 0.08089920755232054, 0.08381207778122869, 0.08754085503278827, 0.08705063617940074, 0.09312413343460085, 0.09888547883358878, 0.1098934374144521, 0.1196367406206548, 0.13657471035158972, 0.16362970056081566, 0.19392443042525676, 0.23747140712544873, 0.2901312351933415, 0.347740322081018, 0.39421712434837275, 0.43012060256271817, 0.4673464485774188, 0.4339338301182976, 0.4001860829261035, 0.35874417551813503, 0.3359316366806031, 0.258855897811126, 0.22006904526584986, 0.1925080175870162, 0.1823093023938722, 0.17397262203685337, 0.1663273071669119, 0.1474649223023795, 0.11271805841860183, 0.06778084674964605, 0.03762841910307354, 0.025438730945202145, 0.004289431840951462, -0.005439607792618132, -0.015825260863789232, -0.015862315167169422, -0.020204925218764217, -0.021059499031000732, -0.0197959514770306, -0.013092306245433585, -0.0024481663005525385, 0.0034699495320226967, 0.008388988499718749, 0.008793706169973292, 0.0014999605889386904, -0.010762673634059626, -0.017463650617659737, -0.020732850555142814, -0.024517107422758633, -0.026157829910785337, -0.025119959482300495, -0.019674222482870565, -0.009624217115482787, 0.008210360253412341, 0.023589014098970594, 0.031678232686143476, 0.03769572757230913, 0.03897341207122531, 0.03026582473404506, 0.02256409935187384, 0.017079668239747603, 0.01450097602038422, 0.019827568108879444, 0.024920818253249568, 0.035966238880346085, 0.04293577480254128, 0.04023340459939214, 0.03340682859780104, 0.027955383697240942, 0.027162597009446617, 0.020196610032879727, 0.012573625393870738, 0.0013336459808379944, -0.003131533224572769, -0.005525529077932977, -0.006907795484905615, -0.008358082399885225, -0.011350267755281834, -0.0072249374575869595, -0.010435715474450028, -0.008420914646664366, -0.007278191893631195, -0.008424911347725312, -0.009982209615111558, -0.011483650675713535, -0.010317504408636805, -0.011423841870422866, -0.012075264117488205, -0.010794214427411162, -0.010080915147798072, -0.0065642518969767655, -0.006087638137399566, -0.006090769442927937, -0.0023189059237405697, -0.005088275905470838, -0.005489585066029242, -0.008664964528947244, -0.006956283098651317, -0.01128017008411667, -0.006844125928178962, -0.009802079369331952, -0.00910681242066176, -0.009360667872382693, -0.008506670737042176, -0.008945435541289341, -0.00635927666432499, -0.008234637619584326, -0.009182187769745713, -0.00856628113630663, -0.006591218875704434, -0.010735009734103485, -0.009619570468961431, -0.011069221900273317, -0.01087598235120632, -0.008811113034545215, -0.007607356843927167, -0.009847791886197608, -0.010163016067452495, -0.008758074431145634, -0.007460913029561493, -0.00517184184305037, -0.008152247496443622, -0.007462697850081789, -0.004423639762977418, -0.003965362378050765, -0.002045273173218707, 0.00004413552587607082, 0.0034833035527651866, 0.010089890468121716, 0.012318710866511578, 0.013300842752728487, 0.011168613916582672, 0.0038969074521743086, -0.0038897518738629584, -0.010177728231941992, -0.01275747614876395, -0.01430041312196273, -0.016171708905304845, -0.0145730732965683, -0.012759440574473365, -0.01327364860339883, -0.006704663329286941, -0.0034280467219861893, 0.0010366312773889544, 0.006217671621718726, 0.012651357873107456, 0.016024952170875913, 0.01662694041957559, 0.015670986332201937, 0.012456973955084294, 0.006601225268627462, 0.0052444146930487184, 0.006328482966411895, 0.007514688619513018, 0.015142017840746057, 0.03687423256880436, 0.050001980374768516, 0.058255667683909086, 0.06868458259156397, 0.05879011416844697, 0.04359959816782748, 0.026668687540021465, 0.013878379944090503, 0.005986210472242463, -0.0012214482608967278, -0.005007188858256221, -0.012285752555187856, -0.015488197406926777, -0.022536350629923957, -0.025146082714498665, -0.026311317402532453, -0.02652124837296051, -0.023272102635373174, -0.016252385139260667, -0.012166230155712447, -0.010776823245823682, -0.005682719933603876, 0.0045265771932521594, 0.006874981905221042, 0.006921135794277867, 0.0021694739419677173, -0.006788678763631248, -0.012876990200707431, -0.021393480983975206, -0.026122413840939367, -0.02570419923543813, -0.026382921800166236, -0.02518048206563049, -0.021326285988810173, -0.019792847776199274, -0.017941615819812642, -0.017188480294806227, -0.013716816978277258, -0.008860514546330567, -0.007333982615417421, 0.0034652747154993177, 0.0059372066993374426, 0.033728303858106747, 0.05701142780727206, 0.11022368792486391, 0.1471894365433939, 0.2218797507168539, 0.26764194286110227, 0.36178775732797985, 0.3807092412663682, 0.4234612300349835, 0.40838361438006854, 0.3910556030396684, 0.3429725806082381, 0.3191488705584277, 0.28199360254273126, 0.23172719677327605, 0.1955390212442904, 0.1674361465454286, 0.14524794201121283, 0.128824945551065, 0.11919011196859752, 0.11291122159483631, 0.1075982479053655, 0.10283762620578621, 0.09755410242089277, 0.09877015212596192, 0.09474686277479549, 0.09004987413726667, 0.0923878708675416, 0.08653172231515457, 0.08383453667103025, 0.08338184518761688, 0.08217013595240855, 0.08375263492200967, 0.08197965278433113, 0.08084044676450601, 0.07815748015600049, 0.0768665791527218, 0.07497891565697845, 0.07709178276780494, 0.07407672721193916}
{0.07186672501304396, 0.07212139055051928, 0.07523620620285831, 0.07654112580673612, 0.07305036198129349, 0.07545099005497727, 0.07720420612431413, 0.07636086730107974, 0.07785821729447184, 0.07815538085149087, 0.08034362945322965, 0.0804036380560344, 0.08182020469156971, 0.0833440259592638, 0.08485275761399584, 0.08523602679726697, 0.08816000009388285, 0.09127554751651414, 0.09275598439897287, 0.10214305438426187, 0.11045056000660114, 0.12108523290575567, 0.13925166086902752, 0.16173901647933825, 0.1996449320125075, 0.23567510439701977, 0.29278319743306247, 0.33814819501318627, 0.4032618976725667, 0.44631534480233626, 0.43849938628255136, 0.42343831077713345, 0.40593578467714264, 0.3796642879706347, 0.3035331935802219, 0.25544054573092706, 0.2124269750204929, 0.18175773247810179, 0.17987607412706544, 0.18418147170091034, 0.1876414139728577, 0.15076079695248212, 0.12323776579940288, 0.08456284720555271, 0.06817850582939625, 0.035958474076064076, 0.020904952285315977, 0.007579462772592797, -0.002833226112863695, -0.009148252621113552, -0.012168280523159564, -0.014900822404225533, -0.016874065683125654, -0.014787296024576088, -0.00874428516860236, -0.007509088059247694, -0.0074351472427106255, -0.00976295100136551, -0.01214952186473777, -0.016494638973599013, -0.021273696333365538, -0.024768109726309686, -0.025812862865184333, -0.030782182370855542, -0.026419969702661396, -0.019557030406620428, -0.005748275589038584, 0.017876508647225023, 0.04261485578376295, 0.05234542642702601, 0.06461591829639754, 0.07134770309945308, 0.06233678859400138, 0.055212450257992735, 0.044479810384115144, 0.031011188587968093, 0.026957636175618513, 0.028806660779148348, 0.025749791209073912, 0.02076447428197975, 0.0208287892705334, 0.015440246449763755, 0.017282086337753126, 0.017554376712004445, 0.015583051582613236, 0.008560142483511203, 0.002204338776025168, -0.003074714926390212, -0.004370807612103202, -0.005488670183681821, -0.007549012058842428, -0.00744743884376956, -0.006795635001379908, -0.01005626868121774, -0.008314389295648468, -0.008671941252131155, -0.008528698365470329, -0.010471497721452996, -0.011537826735032328, -0.007999854598254556, -0.010725016846879881, -0.010040705743359272, -0.008430851203329837, -0.008100319398413568, -0.004177873078131228, -0.003476890674506908, -0.003890018694832558, -0.0015191993657213939, 0.0013645176794221355, -0.0046502261337252795, -0.0067777560316641915, -0.008409873761144392, -0.006550627126087777, -0.006971622288861744, -0.007331620918647748, -0.006031888416994117, -0.005527809308473208, -0.007061815913450279, -0.00769824873099071, -0.0062265545621251325, -0.007493334893344354, -0.007966442892819347, -0.00869419754641157, -0.006294267620549795, -0.010490648742027849, -0.011418745396241013, -0.00888096881925767, -0.006116805401325852, -0.00956712640547861, -0.006968433952465058, -0.005099301581888968, -0.008211257086859877, -0.005036904534392441, -0.004661004011972529, -0.006943756243628315, -0.004679516423765933, -0.006883330474678264, -0.00516295996389784, -0.0015317182658882425, -0.0002073988880500273, 0.014523940511931366, 0.029097291855990137, 0.042241339645003706, 0.04196707835949211, 0.03593728642496381, 0.02335519291742732, 0.00955483396787963, -0.001888699873497975, -0.012919821209351033, -0.017673419513780243, -0.02060744611868364, -0.021366896680989463, -0.02055430944719828, -0.01707339999531675, -0.013765759178277954, -0.012789007763177757, -0.0073199437405423945, -0.0032130369024403645, 0.002888649827389806, 0.011437245606082037, 0.016333141252973114, 0.01667685331566052, 0.020820819006980795, 0.012606397985026566, 0.00824755627221354, 0.008227223725345467, 0.006277474320441538, 0.011028344754992748, 0.017625985667040506, 0.03908229538897315, 0.0528323592870599, 0.06450260235544801, 0.059512009603344164, 0.05528981252205186, 0.040446441910521276, 0.020672054280000466, 0.0036803789627415755, -0.003345944527839688, -0.009564096215543423, -0.01552340908683387, -0.013947528040053827, -0.022812116792347355, -0.023354544468368175, -0.02114444079821044, -0.023269634837778132, -0.021393230808746694, -0.015842135794016162, -0.012374617905206567, -0.011753122417024874, -0.009895241048274456, -0.006184165036466793, -0.005547140101287833, -0.0031608380577191593, -0.004291814043624118, -0.007341796222788272, -0.014539312436384878, -0.014588085295813756, -0.01956214890806027, -0.02069166188961766, -0.022260300875595558, -0.01850129969376207, -0.017777897952173542, -0.01607766821924564, -0.013398389857723857, -0.01517511097161586, -0.013795459794030513, -0.012900323778883196, -0.009556602076898325, -0.007138836847557161, 0.006187869265397905, 0.008918375190546314, 0.03557879583559165, 0.0667037910215374, 0.10852482823126872, 0.16039952731916302, 0.22515326945666267, 0.28338021097862637, 0.3471959519342095, 0.397413175902137, 0.4030652166712392, 0.4056219047548877, 0.4029766395610499, 0.37096597484495974, 0.3328273067838471, 0.28157385493455295, 0.2396937455619042, 0.20419112854492902, 0.17563999275406367, 0.15251121270379295, 0.13491159664489671, 0.12376787269603479, 0.1180437106889876, 0.11025714116141366, 0.10309233762471715, 0.1020261803278183, 0.09642245577587771, 0.09485180570136913, 0.0938294281053823, 0.09405090567361818, 0.08954569525432325, 0.08683597454656238, 0.08476303824047456, 0.08610298855071158, 0.08494355827271007, 0.08329598533680971, 0.08484914374010796, 0.082401862743431, 0.08131422513076633, 0.08384694427334395, 0.0787490951327926, 0.07693032746591374}
{0.0712099736357402, 0.07013170881500627, 0.07062523934237754, 0.07082255097249042, 0.0742328173963269, 0.0755448621369585, 0.0741007408699065, 0.07407805886015742, 0.07364731925004396, 0.07565032879349876, 0.0760416559492124, 0.07832093159086659, 0.0803939303855547, 0.08140901702779592, 0.08164040713053429, 0.08199961603385933, 0.08166661779531686, 0.08664040245119094, 0.08675514466770598, 0.09595481845361412, 0.10405153972398744, 0.11163516199568443, 0.12808471731020926, 0.1461359700194879, 0.18135433911613313, 0.21632363029572924, 0.26842465392150217, 0.31311101067525166, 0.37231975154166835, 0.43722578004611823, 0.4463972935828775, 0.4598475907951428, 0.4416860240510772, 0.4003538050258355, 0.3275686271849181, 0.26572753942191696, 0.19951391740253316, 0.174036002426822, 0.1653330430502703, 0.1755415703560837, 0.1802988748312145, 0.1666636815506094, 0.1430983290394007, 0.09987419500276391, 0.0783665799348068, 0.03574742161618094, 0.030625356769738765, 0.013693858672390865, 0.00085205839374255, -0.01098458473323119, -0.013131138795034213, -0.01733675370393064, -0.0141972597226125, -0.010480775409833852, -0.0028388294233122812, 0.000480146360616522, 0.0037580150418195387, 0.002427410128924723, -0.0019171612383472574, -0.010527095387002056, -0.014470915573157673, -0.020295118009849268, -0.025322140407338364, -0.026113230295684728, -0.029698186674289653, -0.02427653499094372, -0.01966531986707738, -0.0008750181209020505, 0.01474891779472442, 0.025993662047150694, 0.03777801731047571, 0.03981075201384218, 0.037742447585165664, 0.030493723099877523, 0.028683895960896183, 0.03335991318556205, 0.03851414617076676, 0.04454079943351025, 0.048515653686818004, 0.04696000529209128, 0.03283839853082647, 0.025114950459895025, 0.014615164395467041, 0.00852885612260116, 0.0017956956266146399, 0.0007348100455437413, -0.002559002901932006, -0.005720117938135823, -0.00509960854649334, -0.006657994007383225, -0.00805227932900702, -0.009232044699444254, -0.008744935965975312, -0.010976101994288265, -0.00990984511228116, -0.01038462699313573, -0.009494410055423137, -0.010432214459020227, -0.010304275636969415, -0.008167220852132635, -0.013109611381253328, -0.01066291614160502, -0.010090923923553903, -0.007727059152998145, -0.005051821645076373, -0.0035540620199987633, -0.0005915349210957754, -0.0006162018772908546, -0.0007692822122695778, -0.002735032802430576, -0.006609648615421715, -0.005062673068965986, -0.006039424574567227, -0.008186652761361567, -0.007104896421192717, -0.0068670069392772265, -0.0080418878988589, -0.00857791143222552, -0.007380881256038318, -0.009001423763287416, -0.007306134120367604, -0.009207098910573832, -0.009456055598188903, -0.00618921271681998, -0.007824800142734324, -0.006223893861082592, -0.00845484555591874, -0.007964496417911415, -0.006081292373087414, -0.0032630180497597574, -0.0040475248773915225, -0.005027203292226221, -0.006214558557155326, -0.005408768658537526, -0.0064733125495082255, -0.0026633297038979524, -0.0038217674567463103, -0.005785131214513973, -0.0030787860533236706, 0.0018955718149680618, 0.011942361910343919, 0.024808588280937627, 0.04562131351564266, 0.04996061242040013, 0.046281563269502106, 0.03353198961368124, 0.010451169541313773, 0.0018617254258710284, -0.009279312755610551, -0.01657803884053101, -0.017353216512446146, -0.019307598953907115, -0.019441083230440755, -0.01437992150460125, -0.012606739044545687, -0.010673159378853488, -0.007477325545748476, -0.003288803839355851, 0.00271093225573419, 0.0055089361695954495, 0.011779397585942927, 0.014068813605077071, 0.014779735691183328, 0.010943018098745, 0.011178032069143818, 0.008390174825080327, 0.003229990621955481, 0.010178595406948729, 0.013837117807264092, 0.025680390251577364, 0.033236033379829305, 0.048457879662080885, 0.05339398825239279, 0.048414940090715425, 0.03573212922716166, 0.02442563875850282, 0.01072393306130369, 0.002710033271158284, -0.0009209306021682653, -0.005125352424973569, -0.00969494280286785, -0.015142300552382335, -0.018923598666813386, -0.019591149776593687, -0.02137153215298212, -0.020604693564601328, -0.017182561504390927, -0.01215975674864994, -0.010587258525866622, -0.011355046455742557, -0.012752260679555915, -0.006692370556246219, -0.004974137084387133, -0.004225318740575334, -0.006873409558928695, -0.008159565044794814, -0.012673192025809046, -0.016821152138163778, -0.021333622746153486, -0.021842853101843973, -0.020030845047536248, -0.015622591097769783, -0.013286660841802356, -0.013424006360587175, -0.014842145589658181, -0.009963751065388358, -0.011533399295526155, -0.009687461528974832, -0.00844680926938655, -0.00393741370605338, 0.011168709228544588, 0.03195153187252692, 0.054007317551685904, 0.09836434223539259, 0.15396841116804016, 0.20986024093366423, 0.2912882327082796, 0.319150631548749, 0.373251184363118, 0.4145980205596487, 0.45274303376929925, 0.42322717094371615, 0.383527623782542, 0.34618643254266285, 0.31080670784819, 0.2562383426510969, 0.21689386319622783, 0.18353646417329122, 0.15982962729232236, 0.14204594207305488, 0.13000212935771993, 0.12283701691354781, 0.11533793472177356, 0.10983158962488392, 0.1076365774224495, 0.10512293411056844, 0.10259129399039868, 0.0988011844485753, 0.09390000970415889, 0.09297858302529019, 0.0906455855670862, 0.08819558463225356, 0.08612447574027564, 0.08517459709914725, 0.08564556500975698, 0.08355895459008535, 0.0848282728018375, 0.08380186180523232, 0.08154755902024818, 0.07995429927031009, 0.07843029618724331}
{0.07312778627631861, 0.07598313542891844, 0.07622029784597288, 0.07424297257072282, 0.0747061018752369, 0.07508216372808768, 0.07555065529079888, 0.07588749344062459, 0.07776346724784566, 0.07702403179570233, 0.07799577510434291, 0.07799745433846435, 0.07988403792220797, 0.08250618657923085, 0.08593448852732045, 0.08634292885522003, 0.08832854138284083, 0.0928903289685388, 0.09726517162472492, 0.10359317758758159, 0.10967039139380859, 0.12425346426052106, 0.13758205975483354, 0.16426773507090786, 0.19396451549420912, 0.23633853085099063, 0.2795039976002599, 0.3466313793338223, 0.3937917026761155, 0.4539659077291334, 0.4600094634338582, 0.4523892620789238, 0.45684027183003145, 0.3783143299051607, 0.3080387545299365, 0.2594218942850063, 0.1878249914949901, 0.1771888976274575, 0.1707269851873685, 0.1693208355276216, 0.1757125040107055, 0.17411989084842386, 0.13623100532572457, 0.08669853069155226, 0.05572459657848717, 0.028025965179742242, 0.015737860022006393, 0.004013248264440987, -0.01050573591062774, -0.01489111698414361, -0.0166960726563534, -0.017384966511150242, -0.011204477240465416, -0.0030798877197276905, 0.009833210983657956, 0.014899167492320573, 0.016951759787383266, 0.016311852995565285, 0.010358223199673527, 0.0012310027750326111, -0.008186135705785635, -0.012550854678624233, -0.01808206107301928, -0.01782404112652409, -0.02253022775939415, -0.019739351342712173, -0.0139165341613353, -0.0017205072747308679, 0.006957754808922611, 0.012633912386413846, 0.017124236296787828, 0.01681721796021897, 0.01437062519986227, 0.015285737784686544, 0.01843924672691328, 0.020505072646052377, 0.03265617162792156, 0.03966498731699897, 0.04405596596306343, 0.047136421001297654, 0.03316945164013689, 0.02229850204088038, 0.015044583750857876, 0.011251111168865569, 0.0053760886874459615, -0.0007439123042309462, -0.0029030734091168003, -0.005806874640550533, -0.006492578753930666, -0.010876153583282708, -0.007925897694942917, -0.0081458657294759, -0.009238240023901428, -0.007656033644079839, -0.008231166838743698, -0.009090322260590783, -0.010545061888632384, -0.013908281149267912, -0.010464535228893939, -0.013182312602679927, -0.012647937216619349, -0.011615876413525815, -0.010738863893038176, -0.006122910153998818, 0.0011925882824469509, 0.005207920588116951, 0.008174516383347475, 0.010323211521535591, 0.00394787184225058, 0.003262528960940649, -0.003369766656203897, -0.0047218159563009576, -0.00850943550029781, -0.006627686403580872, -0.0065077099998964005, -0.007951736752813555, -0.006411317968523263, -0.004477022468800088, -0.006579136987385983, -0.006406067268627747, -0.007189539237421148, -0.008897420565478563, -0.005221777106962823, -0.008583562672598353, -0.008125967525337556, -0.011961573371392456, -0.009846852407254105, -0.007142987995728387, -0.004313419315168474, -0.009051231933595137, -0.00553690752517883, -0.006644514502393328, -0.005718563598123864, -0.005948711180678269, -0.008924328026240096, -0.008656646260038574, -0.0057099833534413735, -0.006903565207176264, -0.00428381521981083, 0.0009694666058545196, 0.008907092425193754, 0.01915658859790354, 0.02462043614891974, 0.028013308291663798, 0.02253555630405299, 0.012167489791662572, 0.00011396133270717701, -0.007243934889412286, -0.013676805329633284, -0.016474933744308515, -0.0159033165773669, -0.015658107193820027, -0.014833943839867098, -0.013266694731508781, -0.010204365914005736, -0.0077829956745337475, -0.0049985974832284525, -0.0024952111984419957, 0.0017226100674102868, 0.002497918320809308, 0.0040689102885046605, 0.0053638397985560264, 0.00758179697708896, 0.007540070327678821, 0.007991753458276218, 0.0066492980325180105, 0.007154239045062872, 0.007956896679563258, 0.014666397682419972, 0.025004741334519368, 0.03630566918220249, 0.046138450612135534, 0.04685285208120907, 0.038069121540248246, 0.0337335385906377, 0.029297081013239922, 0.02093190119535495, 0.017156127113269644, 0.014481269292670055, 0.008634302425044843, -0.0015230989786955262, -0.010063720013656982, -0.016562599288112108, -0.020921367280666868, -0.024564630136570467, -0.021946847346970683, -0.015261709447672203, -0.014410189914504346, -0.01072178012100344, -0.007756286139444608, -0.004202113881050946, 0.003340414524871489, 0.008539777454760056, 0.009048096932147823, 0.004795374989222073, -0.004862819444283015, -0.01193836079611181, -0.018368523971123478, -0.022570821432834988, -0.024947971618709056, -0.025007775599765424, -0.022994098801492828, -0.01720600326038, -0.01742081895648813, -0.016829643090088012, -0.014437058943873475, -0.012594889663845898, -0.012498217910076558, -0.0073923904360009484, -0.0027211138814428044, 0.0015933537252992638, 0.02820426527991052, 0.06162790505570985, 0.0910497088849722, 0.1622822300736177, 0.20367948561320687, 0.2884003002727557, 0.3270108854081397, 0.37938370724743214, 0.40212308126726676, 0.42567817230911903, 0.42136131618373623, 0.3811307722247808, 0.36318791786739546, 0.3101118799309318, 0.25631221629226836, 0.2173829202470956, 0.18745594677085864, 0.16062422633543977, 0.1433876309006144, 0.13088495774269548, 0.1233435377093231, 0.11700291761169565, 0.10974402964710561, 0.10561462916133746, 0.1000390024155544, 0.10057759709014885, 0.09658053533411891, 0.09147903451627137, 0.09121681959457018, 0.08979617183792285, 0.08600150906070231, 0.08556310153970431, 0.08379107742124418, 0.08582872665208809, 0.08244590687258843, 0.08439666265812613, 0.08316553801862234, 0.08063371330096811, 0.08075666903224102, 0.08004215347579144}
{0.0701439622486124, 0.07073751231740985, 0.07182328671375576, 0.0696290204362941, 0.0694230094919999, 0.071630605951313, 0.07245517752172764, 0.07306498201614162, 0.07310203420435765, 0.07428387987282303, 0.07487510996250359, 0.0777637655786554, 0.07723535994864264, 0.08249891817577486, 0.08095616279426197, 0.08267096064042685, 0.08515317603297667, 0.08590462568212621, 0.09284089752256636, 0.09438200582808563, 0.10482233717808143, 0.11477710615332484, 0.13567007229049846, 0.15962588900155755, 0.18545719927314014, 0.2346722238861551, 0.2857012271102729, 0.3312981045349464, 0.3917242193880892, 0.4382579058655238, 0.45990335867804977, 0.46859917503765797, 0.4063642785726185, 0.35935343517178137, 0.30171012583234846, 0.2337025116034572, 0.18680382253401273, 0.15857704059932282, 0.14602931689790613, 0.16334341689676152, 0.16565639201898386, 0.14147211498574852, 0.12197051352964766, 0.0650690665514708, 0.04453740609562895, 0.015708144476209156, 0.004084072303830844, -0.007118017563061924, -0.009489343131457089, -0.020308696655811673, -0.019574780949747742, -0.021781424080669926, -0.014729756042639288, -0.01089141436655869, -0.0007456957396069133, 0.006163942881095577, 0.008477784795904886, 0.0032996115406738876, -0.0034417965202727533, -0.009046742333353923, -0.020477820030926755, -0.025390992122910336, -0.025637446370472158, -0.026272948920085942, -0.023008928523521124, -0.01832226246702213, -0.006606525035244922, 0.011945300532060554, 0.02682370135385736, 0.038581257101262305, 0.04095970594366883, 0.043743099631259295, 0.038137235073790174, 0.030666767400225087, 0.024232329366978892, 0.018168273960403398, 0.01780844967784541, 0.015497118897859713, 0.016851758666357623, 0.016925867666179074, 0.016105339853277244, 0.016574183845630086, 0.01658220898956641, 0.012894245594471767, 0.004678795457211352, 0.0016253895824351414, -0.0018847546064876572, -0.004566922797754526, -0.006989753423886684, -0.009808076749558877, -0.009685740884041841, -0.007974798589113905, -0.009109601871480986, -0.009035530063738218, -0.010476254598368248, -0.01069806336073843, -0.011595148569647731, -0.012429639988091299, -0.01407874770642337, -0.016617247049168435, -0.014667489410626282, -0.012511611700030977, -0.011240517892085713, -0.00919273067047432, 0.0013995413556253194, 0.011439288139423277, 0.015066583351504202, 0.017250461166689154, 0.01368653635910492, 0.008099801795923428, 0.003490086522630919, -0.0029463416490011804, -0.0033791321563250362, -0.006503794833368033, -0.006053062576344333, -0.006211152102109948, -0.006651731568220708, -0.007301967706879505, -0.007668886873116431, -0.009304405238565726, -0.006792557461196883, -0.006014979625988233, -0.008410023368445698, -0.007692526097658952, -0.009496174330686714, -0.009862821652431242, -0.009426158305513794, -0.0063809270415507244, -0.008694135916075235, -0.007790365441815451, -0.005665874336426741, -0.009172380951560042, -0.007999694741445715, -0.005528520119108441, -0.006391751648238863, -0.007025634575280659, -0.006384623158947406, -0.004759382956864246, -0.006424598660243433, -0.005790728563465082, -0.0030227534874404565, 0.000393099466857217, 0.0026644718178818437, 0.0057445932364777064, 0.0033774223057675403, 0.0017074467232591742, -0.00419405653199228, -0.006534672080415298, -0.007837024683696542, -0.01493532075864307, -0.015017548949289942, -0.011432082362953448, -0.011206749681769516, -0.006604489608311131, -0.003398697396529115, 0.003132746114781127, 0.007334550387896155, 0.009817238017165927, 0.008955548322747782, 0.005295431166431065, 0.00443300715556546, 0.0022540786002861113, 0.0007197082817531281, 0.0021241728043720695, 0.005415361943220374, 0.003304258746235895, 0.0075699101068307795, 0.0106491629104071, 0.012740630725442126, 0.020576151400764037, 0.029907621078815894, 0.03575148985520782, 0.03755206371612566, 0.03548394185408791, 0.030354991982028262, 0.030665832909887166, 0.0242414627954655, 0.017017245342289156, 0.019199870089003052, 0.00986616830870233, -0.007125569866016987, -0.011339263621053378, -0.01983312997225979, -0.020943372792412044, -0.022480005750788554, -0.02096572785570534, -0.018159426312140403, -0.01340711576760885, -0.008191989138332693, -0.006281004734205778, -0.00009800913189313837, 0.004935421311935481, 0.009172137182171953, 0.01017608233767516, 0.0033014484511625997, -0.00790626352678961, -0.013465709225035108, -0.02304180130057709, -0.023656605854996363, -0.026430662697634257, -0.023927754569839522, -0.024648258806794658, -0.020931717705110636, -0.018104046565720427, -0.01757599887105305, -0.01485072472086808, -0.014757558977195752, -0.013706977955837089, -0.007920614002806529, 0.002362735619190834, 0.0025690794037989753, 0.030449758783776426, 0.058023583308171346, 0.0950336792922499, 0.149696128145963, 0.225126412602929, 0.2818988092047329, 0.34768883322773086, 0.368483405898489, 0.3941914387195481, 0.4300512383578702, 0.40105465770627113, 0.3617348048278894, 0.3504018117955514, 0.30460138975772283, 0.24963713813646154, 0.21209779167670934, 0.18386033053744064, 0.15843349744415908, 0.14077183835567603, 0.1286707001211567, 0.12006613294257462, 0.11288848643794246, 0.11121155080780917, 0.1026787967742709, 0.10263362776744113, 0.09874702421061013, 0.09601983787397064, 0.09250957876100796, 0.08942791233543344, 0.08869250165932477, 0.08651549626169203, 0.08821476466967604, 0.08529512480258623, 0.08606083860226577, 0.08319554438466487, 0.08149115245878946, 0.08100929142302321, 0.0813565965103408, 0.07910022107357897, 0.08015718376920417}
{0.07374743935219605, 0.07291771336348628, 0.07374483760565244, 0.07483981365722062, 0.0760298368649008, 0.07293288856869037, 0.07513964751817326, 0.07714362533639654, 0.0761869348202221, 0.07682339987233022, 0.07829214125726776, 0.07928869206809072, 0.07853172371622676, 0.07899126954597163, 0.08280961772124631, 0.0824826117964357, 0.08565147319088869, 0.08691834657625964, 0.09154954726619763, 0.0976933801613815, 0.10194550458779345, 0.11515967877071533, 0.13009410258112783, 0.15046057202917412, 0.1852141433711492, 0.2252972093754242, 0.2804331766511724, 0.32880627024297776, 0.38188978998812995, 0.4428841693999372, 0.46635288968532784, 0.47536880867030257, 0.43209974696208076, 0.398046023419777, 0.33404912940707393, 0.27087540121467746, 0.19726808545650382, 0.15279779032978577, 0.13980036019563452, 0.145108004325834, 0.15486761796037343, 0.13725952653239198, 0.13906586550805106, 0.10028525387237462, 0.059439199126498796, 0.04354540839608216, 0.015321439038766278, 0.005292428934235514, -0.005328933274649301, -0.010590371625826739, -0.015074682676663094, -0.014860724982505425, -0.015091119043846786, -0.014199318128056792, -0.0102258825685262, -0.009439336337620197, -0.008121461556769596, -0.00884944328382194, -0.015708369339559332, -0.017770339747861415, -0.02652088843387836, -0.026000972801415122, -0.030478449218653933, -0.032283843182622576, -0.03443186024131154, -0.026450872042189745, -0.014530221156856437, 0.004351244115695797, 0.026447434050957203, 0.042400427656559575, 0.057192650888738865, 0.06346228591120325, 0.056945816767271354, 0.054530067650353474, 0.04818955216944949, 0.042659556540908854, 0.035943756958426186, 0.03301475517547547, 0.030202441312646395, 0.023857911766770292, 0.015039544998981278, 0.013664641050801903, 0.006782013338585144, 0.006121143217231055, 0.0028025443327713328, 0.0006503357292129107, 0.0007735483183646354, -0.002092647560335649, -0.005897950061327353, -0.00585737383771163, -0.004257674785940227, -0.00742051356680999, -0.008272618080412785, -0.011070931768346655, -0.011583547635949102, -0.00935793386862311, -0.012396716447547454, -0.013110322446412437, -0.014171482844860497, -0.015632350325739928, -0.019104711529680775, -0.017906229542174603, -0.015494582497870689, -0.010819167486217307, -0.0017524595677074295, 0.00912671687264671, 0.01750467220605951, 0.02151490327158191, 0.023472489132671005, 0.014085770982246492, 0.011385108605733794, 0.0035214046114776694, 0.00009701273692749998, -0.004822158672981395, -0.005208285924103418, -0.004498216157762094, -0.005842587580181367, -0.007522746146393727, -0.005904323165637161, -0.0051137759128549835, -0.008766719707338244, -0.007742182450914402, -0.006334175165024635, -0.009684780483469681, -0.009105167106460926, -0.00787300520917239, -0.007537928817846366, -0.009683676437809497, -0.008669381313224696, -0.007127727354772583, -0.00760151805670568, -0.0032349202174592317, -0.008330923970613097, -0.007364928338644575, -0.00787805698342818, -0.006641677437850527, -0.008533672336183417, -0.005490827470785177, -0.007014592086836151, -0.006244140219516362, -0.0042467677391096435, -0.0033579035048955704, -0.00157615812588796, -0.0010043732377519642, -0.0031051203350297954, -0.002885664935549208, -0.00485116948599243, -0.008212837799070866, -0.010827050074078838, -0.009765032452092585, -0.01110637413064313, -0.010939831000006662, -0.008550051901808076, -0.0029634474279508155, 0.0035840326300618647, 0.009990421306044932, 0.023946254121370705, 0.02324880991773006, 0.019590359477014683, 0.011178048295303257, 0.004940311573225657, 0.0013830364496320738, -0.00034039907260905236, -0.0033617462901506137, -0.0028166910912411623, -0.00199769169583809, -0.0012302370409849894, 0.00048456924032311906, 0.006404027417078743, 0.011743440129605138, 0.024393999157568316, 0.028554626804917216, 0.040173232356865034, 0.03571968068486718, 0.03518479033034059, 0.030889873359171816, 0.027493443971915568, 0.020556137377213998, 0.0118270937381185, 0.0002955416784818808, -0.008357888922775699, -0.014168219989218148, -0.021846362278076896, -0.024153201354469127, -0.02052552433678241, -0.022225666412924977, -0.015950647725984618, -0.013855304402437166, -0.012964018300121187, -0.01230363966264841, -0.007417845921040737, -0.004160961467298581, -0.0024277494018233262, -0.00531138621576168, -0.008823351207822232, -0.010025926154030796, -0.013958036388917837, -0.019774970085923382, -0.020814029932124306, -0.019772661841064604, -0.02008283980182895, -0.017882823654091426, -0.015296071072944402, -0.014043784544953967, -0.013106682815345674, -0.01300359851114945, -0.011444152377070686, -0.012674122620338572, -0.005783283768717301, -0.006990970277302807, 0.010688930879364171, 0.032328123817269655, 0.053949001201819974, 0.0849745654182602, 0.14697426280518347, 0.21349890140264158, 0.25607026899959173, 0.31793251947128276, 0.36728603669337484, 0.3867064633996362, 0.40320919361786767, 0.41950685845241426, 0.37988036165100814, 0.33948411444371357, 0.30456519090423845, 0.25042698951551634, 0.2105891682027242, 0.18251329915047582, 0.1579098579988465, 0.14263149261695962, 0.1277432423572767, 0.12271421933369275, 0.11425638117678442, 0.10950987665782319, 0.10648395502330499, 0.10222471755151848, 0.09954591479922534, 0.09578429294287495, 0.09169224139786208, 0.09033864077500439, 0.09046321164666768, 0.08684680386099927, 0.08535812823796501, 0.0828215661285813, 0.08320320696048372, 0.08484905818109664, 0.08231499079952749, 0.08216962719820206, 0.08379942901766821, 0.07697666874803068, 0.07728514064250966}
{0.07121793679137395, 0.0724871323365386, 0.07243135609484568, 0.07357367505938475, 0.07225749505320284, 0.07305254615220966, 0.07063865000779876, 0.07258730617113851, 0.07431321634078147, 0.07512244319849415, 0.07479533110769962, 0.07667860078458638, 0.07640441585115512, 0.08018109522603326, 0.08005529936711397, 0.08278494552424566, 0.08570273396088504, 0.0879999109306699, 0.09071715180905887, 0.09553649416972727, 0.10371351257178268, 0.11353674916535728, 0.13585128327787177, 0.15593323533716447, 0.19007367721714566, 0.22621397862643677, 0.27768285314515107, 0.3236231977452493, 0.3835036691890962, 0.40035389980450986, 0.4291156927302073, 0.4559794991911118, 0.43672819492173365, 0.40760948651165785, 0.30868327340831275, 0.279363624098131, 0.19097290048135435, 0.14704338209301737, 0.13261432816311636, 0.13836531286310927, 0.13585217164715532, 0.15054764300809464, 0.13618732792180574, 0.10576581522419261, 0.0731338229505584, 0.04275177732990863, 0.02563102742000593, 0.009583256595849465, -0.001596694365856907, -0.007913475691480185, -0.01385899501507274, -0.015377863849671842, -0.014756052203229255, -0.011989775306733105, -0.0015049137109923762, -0.0034328700583767012, -0.003832504714362797, -0.007752740933963903, -0.011035982390116328, -0.01688265918195471, -0.020539550043497376, -0.022151937602026366, -0.025442578547215784, -0.028053256807615903, -0.030119718927638733, -0.027992982344151957, -0.0253319427916844, -0.008231785155544052, 0.00295872286183881, 0.013535973416816605, 0.02341695914543529, 0.030033720589242988, 0.03198460967124788, 0.03750653505257452, 0.0390824209167255, 0.0422695432829245, 0.047870342489486885, 0.05293328339472785, 0.047429034555651936, 0.04408761874172951, 0.03702272657407253, 0.020687112451298822, 0.008812985550859591, 0.0002498353079116618, -0.0038373250743047715, -0.005457154051154619, -0.003679207507249509, -0.005668027723125348, -0.006980964357552389, -0.007483890608371393, -0.007563448366382489, -0.009372464923015786, -0.009779164193638688, -0.008099786604049607, -0.009342380061528023, -0.011540042265507701, -0.00968053406152675, -0.010747605641525878, -0.011043064911061364, -0.014299431962913452, -0.013798067486245283, -0.010947790926911212, -0.01205097977084207, -0.007244419363238358, -0.00454009271222179, 0.005229511471916253, 0.009274590705527762, 0.011561274171258344, 0.008573031076739575, 0.006599904311757659, 0.0024612552904515446, -0.0037922997400009315, -0.0020663891115052556, -0.0037477565614254696, -0.005105253732903042, -0.004740392260732829, -0.0035132789807219384, -0.006845907362435401, -0.0058220798570699575, -0.008533054706597126, -0.005768697342496737, -0.006565541507021281, -0.006761826760170775, -0.011502383284715458, -0.008783131297528217, -0.012213802329857141, -0.009221797676382633, -0.006268027945926362, -0.006768686824594104, -0.004466145910204016, -0.003754897108103987, -0.00558470211290234, -0.005820854426071615, -0.0077007319968643954, -0.004632594518234672, -0.007116259081799447, -0.006641690977565768, -0.007656772005393543, -0.007179744810028952, -0.008282976216670108, -0.004738004162890602, -0.0030836350895984237, -0.0009864146604374, -0.0009922637595590471, -0.0010380950697276177, -0.001261509239779217, -0.003550627568887661, -0.007198360548416759, -0.00847197498480631, -0.0062567349099378776, -0.009856844203521297, -0.00903366709883608, -0.005020873958865119, -0.0021107691878512374, 0.003940156366211318, 0.015093019127620223, 0.020536128401181186, 0.023748376305681974, 0.020042017536159577, 0.013729411861443634, 0.010232158717664024, 0.001015360842335508, -0.00391619610243077, -0.004055849947034016, -0.0052104290065539995, -0.006648862004582002, -0.005134061548302952, -0.004575829094564449, -0.0009591569551292492, 0.008741826663694639, 0.010749317858406299, 0.023474554245391525, 0.03208477177267083, 0.03281799083437778, 0.040313662555463335, 0.0351099464746661, 0.03129928900313114, 0.024730921082250397, 0.01714050428268865, 0.008916571635834463, -0.00043660245092708334, -0.008893570659580711, -0.013422384291803412, -0.016617071834576884, -0.020663119887309185, -0.018903967949486532, -0.016822637092653057, -0.011996976582479021, -0.012281375659414496, -0.013120859690195191, -0.011491789881826874, -0.007565870082534902, -0.002422021423975634, -0.002933718854481127, -0.0050230234191714004, -0.007679464905608681, -0.008899802570668079, -0.01563443059329804, -0.020626288429868182, -0.01713614402678533, -0.01797145502252319, -0.016329753759534087, -0.0139141484997984, -0.012772697601009377, -0.009097646396985631, -0.010251117854982894, -0.010038912999842432, -0.01402488364160351, -0.0075872999541064445, -0.004158291862453376, 0.00503471024824436, 0.030390905925236376, 0.04495249896697067, 0.08903927979468601, 0.14520111324224233, 0.21826926731043314, 0.24247314536508974, 0.32526590576192094, 0.35590213799486387, 0.384478354280581, 0.41176263631737675, 0.41759443840224997, 0.3739809335915261, 0.33716173015903705, 0.2924450917091312, 0.24234310696318384, 0.20529119489782877, 0.1771008004538452, 0.15362827369933685, 0.13872125123490445, 0.12372829938559562, 0.11740798030188795, 0.11224827263288158, 0.1097985690620328, 0.10286264430794004, 0.10100753955485106, 0.09755145943226264, 0.09373448461964598, 0.09458084636078642, 0.0916704173425812, 0.09145901481259466, 0.08637748449756968, 0.08535333480016477, 0.08319450356322375, 0.08595797037268765, 0.08147472573449271, 0.08427374163048329, 0.08261960426515721, 0.08025411376002933, 0.08010855997289207, 0.08078033153098761}
{0.07247937975058474, 0.07048318428166656, 0.06942019494516155, 0.07197801307300067, 0.07331373118580443, 0.07030605804891457, 0.07170168193288119, 0.07396255329621952, 0.07188113963235587, 0.0734433312716663, 0.07508418982698244, 0.07724471099016861, 0.07669505418950608, 0.07635681101085842, 0.0777586516752072, 0.07857548322518566, 0.08012604078219823, 0.08527269435114276, 0.08866651537461166, 0.09278932631320819, 0.10240448852777674, 0.10749104974738177, 0.12815951003780904, 0.14715972720813164, 0.17551199439933007, 0.21784329093392818, 0.26297055428282223, 0.3121091539830716, 0.3721211187246267, 0.41243254678188335, 0.4422793821502602, 0.45497863641291175, 0.4586323577308923, 0.42091881448052093, 0.34250179679970966, 0.29115688357679287, 0.20196960422917254, 0.17003506131646126, 0.13304477180443497, 0.12993152411950035, 0.11534993639563691, 0.14956640798872164, 0.1332716591258415, 0.11426482053346282, 0.07654228548179123, 0.04837197303061532, 0.023056690103760075, 0.009982114241829498, -0.0001453739010330384, -0.010775896801704689, -0.014122446596304579, -0.016269762670033685, -0.010199318937957346, -0.003143924871228016, 0.00812165586129068, 0.016640678643711694, 0.020500777441431573, 0.014830191568375681, 0.005433910437941525, -0.0018677180317003064, -0.011063852275343782, -0.01686298230124189, -0.01748891141661894, -0.02093933194396253, -0.018527344191753024, -0.017384065561880317, -0.011184799550670813, -0.0027885394916496303, 0.01147927015701416, 0.020901131879585248, 0.024065749910290847, 0.031747922561412165, 0.028603878241848728, 0.025147734157167253, 0.026853517840588308, 0.023121600962610924, 0.025339453594248062, 0.02711520367742204, 0.031652394097666126, 0.029407648077886338, 0.02678329860445483, 0.016077153734944498, 0.01113760080935418, 0.007847767503396972, 0.004390372863400339, -0.0009755674761872807, -0.000307978511005306, -0.0033898237147299212, -0.007168557267736592, -0.005240247405215127, -0.0073199974291804255, -0.006442914360206292, -0.005503589758075581, -0.008908954672388558, -0.00785184584392677, -0.007400758010248542, -0.006722192511023833, -0.007907947260570782, -0.007811926062796354, -0.010173806651977427, -0.00950239944710386, -0.011646031937414428, -0.012317091602047886, -0.009673510964181807, -0.006953664836648378, -0.007886687216924003, -0.0033401557665700982, -0.00497590602182912, -0.0037294649723551183, -0.004024836951768751, -0.006178524789945982, -0.006154646937509554, -0.009107242280059357, -0.007381143407816537, -0.006509234193112867, -0.008745626230181644, -0.007433302313512698, -0.006382955358417463, -0.009221107544851403, -0.006870423604105514, -0.008302092066947543, -0.007408023048553765, -0.009705421972507754, -0.013084487436516143, -0.012400627789625425, -0.009372569400535536, -0.009300798770520298, -0.010175502916311523, -0.007893692956932385, -0.009458607193939029, -0.007897854288754079, -0.006272632504526655, -0.009210777475887784, -0.008886798816188524, -0.008786698756582436, -0.00580233745087175, -0.008214000893003087, -0.008925580013591011, -0.006731788806809478, -0.0074191474401497865, -0.004075656749309652, 0.0008028983782417457, 0.000809589598024461, 0.00591669049920778, 0.006574463399023208, 0.002692482277908162, -0.000794734906007739, -0.005492776207504671, -0.006817189036756777, -0.00800037896499459, -0.010811726060660725, -0.011103294357853982, -0.008706121035608624, -0.0038024242163035523, -0.004107275896979566, 0.006554180782087482, 0.011600498370800828, 0.01610058708965735, 0.016161600423740548, 0.009592211385567439, 0.0072393698691106826, 0.0019325636266598915, -0.004713531058708108, -0.005942139490238399, -0.005096693019804356, -0.006621954882938307, -0.0031552369833863824, 0.0011280592929769945, 0.005725758353631569, 0.008002095823759573, 0.009191089210273777, 0.014804384408564079, 0.024112682801798346, 0.030567846277005255, 0.033918451664945434, 0.03191372309593035, 0.0313742389713272, 0.027984626382086278, 0.024254455253799823, 0.021027557776816856, 0.011929871596256424, 0.003393952267272393, -0.010126930587774497, -0.015322858764682812, -0.014733647885080973, -0.02302844913128245, -0.019307064275722763, -0.014797348860089616, -0.01151271851540845, -0.010713424550947169, -0.0044581262587538185, 0.0021012739200824636, 0.006861374317855557, 0.01113505067481477, 0.008845522914457641, 0.0022533119166075147, -0.006899168686989161, -0.013512876453114619, -0.019604376696643944, -0.023221763964830805, -0.018038543460802522, -0.014817419353815102, -0.0147642787395462, -0.010655275291841716, -0.008209862066463753, -0.0102175190423088, -0.008687697072486508, -0.009496477841961415, -0.011529205664370918, -0.007084159405997906, -0.0022201621741860626, 0.013565591226834515, 0.03930117543408795, 0.08371314822191422, 0.11888769749782609, 0.18150743678411368, 0.2294188511704158, 0.3014735353456656, 0.3405955451692204, 0.39570679641869333, 0.4253790561144534, 0.41746854892786334, 0.37649696093162066, 0.3610345372731787, 0.3151768596572632, 0.26047806696323994, 0.21967319762797188, 0.19082055108564747, 0.16144650476946815, 0.14368303757651818, 0.12942309085346576, 0.12225863083358048, 0.11400406301387075, 0.10901867735027794, 0.1047326594596006, 0.10379573467555331, 0.10059610935231385, 0.09711578990142952, 0.09706976261313174, 0.0930933112056927, 0.0897437458218083, 0.0873110769380364, 0.08736610446756025, 0.0861763093778753, 0.08740435253835893, 0.08329787699309676, 0.0828464774339212, 0.0838694839526872, 0.08154742686390948, 0.07859475677319638, 0.08094108735913541}
{0.07240535299237881, 0.06959257148411205, 0.0731997477706951, 0.07278296370634862, 0.07251919099762184, 0.07412182508188955, 0.0745995994865302, 0.07351949978013857, 0.07139440542342246, 0.07239316765491405, 0.07440105493515989, 0.0757153732388596, 0.07376092841335974, 0.07766320720301509, 0.07731356125008093, 0.07854424930922617, 0.08299062229263839, 0.08115312577387783, 0.08374045246770914, 0.09107463726729322, 0.09833232594134714, 0.10348125017747178, 0.11822998299198842, 0.13307421559519178, 0.16372379621060884, 0.19813070558901139, 0.2419300624780787, 0.2909433503210598, 0.3374804244813109, 0.4044547781574011, 0.4386086562914864, 0.4604438874553195, 0.4390162796290436, 0.4379343093978215, 0.3673870791355316, 0.2921912127708381, 0.23232063745456405, 0.1678134423823624, 0.13275178440961588, 0.12347395094822022, 0.11988440812970808, 0.12784127235826565, 0.13577106898726538, 0.12423728504355998, 0.09598668403806065, 0.061182181328100556, 0.029638758891208844, 0.011923163835613908, -0.00463180049741996, -0.010964994221416908, -0.015375717621055737, -0.019667577735614717, -0.017322474195919785, -0.010704444508169798, 0.0015103860113684531, 0.00804552390122057, 0.01559678221111334, 0.01664398012943736, 0.009563495570596737, -0.004223433889099901, -0.012736494215535566, -0.02230426368982507, -0.028546393255366384, -0.029191666512156725, -0.029276515300049308, -0.02061297824210722, -0.005855770111700837, 0.015599296050777936, 0.03776557792702112, 0.06017012085855267, 0.073001712551164, 0.07630843308148982, 0.0696660539194702, 0.06330756650902258, 0.05375124174575107, 0.04439689491805545, 0.035171265001759204, 0.02734400982533499, 0.023295654844326594, 0.01430299745954208, 0.010450834820472335, 0.007377765354316389, 0.004820377370993917, 0.005437624404292223, 0.0035578410779698918, 0.000281885342660217, -0.0030077146725641505, -0.005110991776261092, -0.004352715237612319, -0.005489149701021843, -0.006121710397355396, -0.008205258500093147, -0.008010519777190674, -0.007992613866103029, -0.006183310672883148, -0.005949969193596353, -0.009663388404494957, -0.00871508825575488, -0.010651979212315456, -0.009364899451352628, -0.011971551463284581, -0.011182287053893005, -0.00927835743929108, -0.011015237789213119, -0.004021646316465863, -0.002588285527088296, -0.005667875565638327, -0.0030496330137908764, -0.002920569152002242, -0.004257240845412112, -0.005617259156656517, -0.0038654050973116524, -0.007975322680649705, -0.007499539538722384, -0.008739960187087408, -0.0054051134642698175, -0.005963377890033785, -0.0068515021376223135, -0.007849756694674082, -0.007425212158330719, -0.006280260268700211, -0.005800446626796742, -0.003865727892551741, -0.00408813937759001, -0.00686820581627198, -0.00938765562733384, -0.006447759093924773, -0.01006880184498897, -0.009169567075751466, -0.003743157237071183, -0.005304523722578159, -0.005103102208003592, -0.006126776025222636, -0.005834515654003705, -0.0032527394412183216, -0.008344920940864677, -0.005724687110099802, -0.0058432425285240815, -0.004936090704056409, -0.003317291413396138, 0.003127202806115838, 0.007975121797506667, 0.017565860449041716, 0.026101248297570812, 0.023740748643135166, 0.019652548488423634, 0.006520706601959166, -0.0013137462233670874, -0.007592070860581449, -0.011107954357608193, -0.014946577324667157, -0.017586350225041833, -0.015718109827436464, -0.014852871933524898, -0.006362897637145251, -0.00035445226181475965, 0.005065530036506825, 0.010156987952571389, 0.009995987248281976, 0.008449417315447648, 0.0064201276425462925, 0.0003304991014758433, -0.0035476456993026803, -0.004112020514106446, -0.00531626640338142, -0.0007615331731076043, 0.00009778447979091149, 0.0019376398586803051, 0.004085920608299801, 0.009722837870367975, 0.012815992746323281, 0.019966650017151047, 0.025493865340240132, 0.03194613151210166, 0.030181130715698307, 0.023603064564675612, 0.018096661887979835, 0.01725302358529604, 0.012636721926725353, 0.006593322842286966, 0.0026657628504687617, -0.00397106867156792, -0.01004877081668218, -0.018605570473708807, -0.017052726995156878, -0.018675482567877783, -0.0174331632892958, -0.01521147076785076, -0.013413589228278025, -0.007643161039878832, -0.006525555776202844, 0.00214924621001225, 0.0053342346567111535, 0.007254561642257509, 0.007334228996715741, 0.0016544687811514704, -0.008395376025973034, -0.015326410044776303, -0.01915018672804817, -0.021985115572207798, -0.022937799111773165, -0.019503767516482667, -0.01760259385936237, -0.016640948286411567, -0.01508659949157983, -0.01084118985880543, -0.010212525950745262, -0.013781276518115886, -0.012731441642462017, -0.008200200030451466, -0.0031964268742973832, 0.01634977051990935, 0.03328891217359348, 0.06672793690678895, 0.11417666137771659, 0.16284189856194425, 0.24426103391386858, 0.28209314150898523, 0.36247352448363285, 0.3683220045951543, 0.4114308415619232, 0.4143726776273495, 0.38553449752519664, 0.35383110308527277, 0.31446547047381557, 0.2655602661892431, 0.2234622545200899, 0.19073253968514084, 0.1633707294508572, 0.14527544890499555, 0.13157243576484626, 0.12176496367710105, 0.11494161684128743, 0.10801970972706064, 0.10433060827469741, 0.10016840752410901, 0.09393769095262197, 0.09105585823049585, 0.09057793032350916, 0.09063901678996958, 0.08691000961609065, 0.08742858754653182, 0.08409177822698038, 0.0849847181048727, 0.08076620135815334, 0.08082850606667105, 0.07951234398458588, 0.08218803768342199, 0.07936048022095686, 0.07603010880544515, 0.07676914389906872}
{0.07095968405701436, 0.06880158644558824, 0.07199233806476274, 0.0729973957462042, 0.07253002238047745, 0.07326969820473114, 0.07486574850422387, 0.07403018122763325, 0.0749456041617188, 0.07536667407467904, 0.0757849655818054, 0.07780168922270506, 0.07612982614045538, 0.07712992169589931, 0.08006375042302591, 0.08040486511615325, 0.08371867997875586, 0.08279004459243819, 0.08566569981547191, 0.09025211652355175, 0.09923174578148572, 0.10962363323982457, 0.12371425102179079, 0.14649741914307052, 0.17096512042093823, 0.2066357282712497, 0.2574294134645314, 0.3027879775400026, 0.35760587046056214, 0.4050756369885624, 0.4131077920031514, 0.45357196156638024, 0.42605711783044115, 0.3934940790125635, 0.3405069505236926, 0.30331494911436035, 0.2136681150143932, 0.18582725890982973, 0.15199025643191638, 0.1327118804091711, 0.1405226167014862, 0.13324945920807052, 0.14478334874140925, 0.121122148076752, 0.1028755661169952, 0.06403884527156628, 0.03526884472332188, 0.010858711052537308, 0.003305349814566258, -0.009472209108061735, -0.017842002924659005, -0.017786921983227903, -0.01856771208676635, -0.017647918780590115, -0.0123028424052531, -0.005921813640473648, -0.0021645224385237784, -0.008557284986220265, -0.012799858848005871, -0.022461138396251253, -0.02734240066607012, -0.03276061458823821, -0.033942219200780395, -0.04321123048352966, -0.04044618417831848, -0.03158870794247658, -0.01414913912869118, 0.007499060189961368, 0.0394347231907393, 0.05979204930773695, 0.07275372958574836, 0.07908485104681658, 0.08467021748721228, 0.0792513889227022, 0.08271473585942413, 0.07329774129064719, 0.0621751896077399, 0.04987251489430808, 0.046446100208197574, 0.04517320745436278, 0.03739619324387575, 0.034169611951288016, 0.03480294330347763, 0.030124279704640513, 0.023156318818035676, 0.012839034518673645, 0.005855375217440882, 0.003516942797710254, -0.0032378205035608334, -0.006843846773028053, -0.00931497465724445, -0.009192131589750263, -0.00794731327882945, -0.010722663360771196, -0.008347566349850476, -0.010631443008078556, -0.007785895867135098, -0.009671589115147664, -0.011233697960461746, -0.00895583015489698, -0.012892444220019676, -0.0112778407334895, -0.009579976084658728, -0.01008409045199123, -0.0047599588353761, -0.004275453864887009, -0.003173788834910578, -0.0038241181818336814, -0.004762540857468359, -0.006009913350584806, -0.006841897364333289, -0.00605919431320459, -0.007013106509720058, -0.008165389245317699, -0.005778130361792579, -0.007361614501588893, -0.007950204744018278, -0.01050228679766651, -0.0054462908146797545, -0.006836468808445725, -0.007887479200595383, -0.007164238816494814, -0.008250725619646019, -0.009840329620967966, -0.010692871684852969, -0.008031707128545335, -0.004240762877254467, -0.010410501343069088, -0.006984751127674721, -0.005952040518534735, -0.006854511235790125, -0.007466370750590291, -0.007524311559855355, -0.006284246789184834, -0.0056923462834245495, -0.0065277347240711445, -0.007844335890416894, -0.0071087321272713284, -0.0031608204531565617, 0.0011489954265952364, 0.007703946147743532, 0.025187226035198906, 0.03584848873553502, 0.04095196794995752, 0.03882173578511053, 0.030659794349051736, 0.012172385781342297, -0.000556852893183842, -0.008904501567308775, -0.016195242487460376, -0.015548778690550675, -0.02010380820714732, -0.01661977841856621, -0.012968864401861721, -0.007345996319217894, -0.0009537622393391136, 0.006869144441321711, 0.00963892403681315, 0.008293793234704288, 0.004811304094641501, 0.001046865002187809, -0.00047547977038391845, -0.003818765683526522, -0.004047340690273274, -0.0026073685461283345, -0.005397500709525109, -0.002297405126668348, -0.0014059728889389798, 0.003047803265814655, 0.01023305240124055, 0.016065183886782217, 0.02481419664511824, 0.024360311406668368, 0.03050140213430195, 0.02208822949800022, 0.014349915093449999, 0.010154048786714324, -0.0008213803885337304, -0.0033012079846594534, -0.005246373448168017, -0.012939918124121964, -0.01295719761355991, -0.016382046832837796, -0.017777799715932956, -0.01209634770927334, -0.011797500687086775, -0.008052568559766906, -0.0070067719272726425, -0.009598388278670798, -0.007047483500984705, -0.008745787940463871, -0.00571809238611899, -0.005075330449180178, -0.004019577178538882, -0.006722725992123341, -0.014215363175078238, -0.013565361185492671, -0.01773415287459588, -0.021459789705205932, -0.019948288353373658, -0.019212921796971337, -0.014263502016229671, -0.014196273870892052, -0.012950125740219566, -0.011288283970670644, -0.009851600355651469, -0.010915128849430505, -0.010326569425907308, -0.007216322968464375, -0.004138719338303452, 0.009191795556374172, 0.028319071222589497, 0.05078050436085267, 0.11187531874773339, 0.1597634670984537, 0.21867684312080746, 0.2628658087997833, 0.34223886742320064, 0.35663496108122583, 0.418267801510961, 0.4072918057599567, 0.41667044575480117, 0.3699097886504547, 0.32958460256523614, 0.2952705047877626, 0.25210917851436027, 0.21325058428749774, 0.18107625871175295, 0.1586134625185266, 0.14299212099391967, 0.1291107654421081, 0.12291680783274087, 0.11651775319552787, 0.11289625455679024, 0.10530521775911575, 0.10349380075170639, 0.10221847886136667, 0.09588065596365881, 0.09579512064196886, 0.09305090152254232, 0.09189069067819844, 0.0898141951014905, 0.08726373231259953, 0.0854417915457472, 0.08820241060298231, 0.08553792074911187, 0.08482424760794444, 0.08495591086279086, 0.08299507909252427, 0.0844902137567019, 0.08238952694797586}
{0.07116233105648306, 0.06826594514211046, 0.06931507879416923, 0.07005717912100076, 0.06859361277305082, 0.07026448085476912, 0.07003472082573703, 0.07064109304777473, 0.07159640041421955, 0.07402121366085804, 0.07377968420382422, 0.07485053633938497, 0.07521728223935296, 0.07545943320104602, 0.07687758132130984, 0.0792140898899682, 0.07879485470676989, 0.08187822079173096, 0.0854729303683629, 0.08946802139118422, 0.09627661771722845, 0.10921394167848339, 0.12449172567345806, 0.14265634941959168, 0.17098103979388796, 0.21000125678133633, 0.25988776210868203, 0.3021342365705877, 0.3515082615499645, 0.4013448778136085, 0.4118227946381008, 0.43632390976258967, 0.42539226266871233, 0.3947090207800637, 0.3604312856482968, 0.3042175384808924, 0.24010777851333437, 0.20409545843444893, 0.16529118323272785, 0.1381040991961885, 0.13115799727733782, 0.12801809386330404, 0.11985542730103994, 0.10017530014161691, 0.07431665000921003, 0.057087370391881394, 0.03764301099693347, 0.020970846092560728, 0.0016165489041384817, -0.007379009745689518, -0.010114709503433836, -0.013434891980615128, -0.01541474420786138, -0.013403885321017656, -0.009748954554876389, -0.009304617059457478, -0.012139772074338646, -0.01318090515177834, -0.015553701242232924, -0.02138898905246312, -0.025129316991354258, -0.0280508411215867, -0.03370240221550016, -0.038232645523787114, -0.037161183282259994, -0.030889814604553353, -0.027395279865873534, -0.014309067302783415, 0.0016252557735850284, 0.012333411799766611, 0.025160380676691775, 0.032860380996165686, 0.038261903741874326, 0.04885227810248341, 0.05369361721971865, 0.05538888773732123, 0.055071600572165876, 0.04612259470018355, 0.04451149431236189, 0.04632567803114413, 0.04845304641645553, 0.05755595729813048, 0.05716669285529848, 0.05530225303719223, 0.048109772726567426, 0.03509197523651747, 0.021997947996668175, 0.006309069499136184, -0.0021136385502229646, -0.0012918973968211534, -0.005196155106572781, -0.006280089430138571, -0.008408490654402582, -0.009364162809726326, -0.008569924168515992, -0.01183368188859064, -0.011490691177094869, -0.009814997827752482, -0.008163621903345429, -0.010903642201522158, -0.010625660666461173, -0.009638582015569943, -0.009803490826899392, -0.006512004607440225, -0.007470656550150763, -0.004453268028038839, -0.005796283294580189, -0.003986100392749484, -0.00558037612304438, -0.007589647061613961, -0.005724006229284298, -0.005985808154494918, -0.004185934027448987, -0.0047775200924275235, -0.006918349194480122, -0.008358048396953335, -0.004676301158365274, -0.006731429582872054, -0.00456721617493871, -0.004987579705942077, -0.007464146049772775, -0.007728789246255359, -0.008580475939141963, -0.01122812964784328, -0.009784503024162283, -0.00776208206120918, -0.007068899508527676, -0.00535244337906296, -0.006179477304374769, -0.00880849654737293, -0.007043648945931878, -0.003601449120276238, -0.007624484958478438, -0.006496976290869201, -0.005742847760061365, -0.004464438551030436, -0.005434114755275979, -0.005171141586406572, -0.00535540213700696, -0.002147790881804743, 0.005857389490426405, 0.014570290083761607, 0.02813225971036429, 0.03063553128782029, 0.025215914488834333, 0.01782790878045062, 0.005952699670296132, -0.006438383855973332, -0.01371965408941549, -0.014621191235028542, -0.015948887744830345, -0.016303746831285625, -0.017702498149735492, -0.016994752166974804, -0.00871925265958971, -0.005613624064224683, -0.0017272445955074417, 0.001641224406056067, 0.0031092513316438356, 0.0008011097439081056, 0.0009759333223335347, -0.0008527578538064301, -0.0034063735511204625, -0.005992328791027988, -0.008535498417827522, -0.009602556744391758, -0.008869474218703734, -0.0055624280260741545, -0.005214792068338406, 0.001703698446910159, 0.0034910968807672135, 0.013831261486597801, 0.019762114542663047, 0.018620089041306975, 0.015528303703676317, 0.01243393334337603, 0.005249117735960962, 0.0005797466942499699, 0.0010352652369966372, -0.0009908638527897997, -0.0021451163714550914, -0.006226167997849015, -0.006068394522105988, -0.010089374900912135, -0.013279242852981607, -0.007685384091510308, -0.0095414392804983, -0.00751799776651257, -0.007442715342845443, -0.00735360249740249, -0.010199939417264124, -0.007349863297497823, -0.0037373991464355587, -0.0022811935949681224, -0.005422534391619221, -0.010566570348760176, -0.0156683544482506, -0.019048976505661674, -0.020752309014460492, -0.023674700892152456, -0.018908461929464177, -0.017189527869942458, -0.013569831334796154, -0.013960383583934501, -0.012608045567560794, -0.00816855147987579, -0.0077933661551316275, -0.006964194081688595, -0.00943614337995496, -0.004626846147753195, 0.001679359300089625, 0.02397635085281706, 0.04636780141210711, 0.09406311425828273, 0.12008845918548779, 0.22239154839531056, 0.23484040222855534, 0.3053545420146898, 0.3646074964591032, 0.38205716606253715, 0.3953145906255452, 0.40463202111785135, 0.3695271586894358, 0.33802857311222057, 0.2985880211178488, 0.2505659634868405, 0.2147293943641104, 0.17953406000255734, 0.15865022209789015, 0.1391295988850909, 0.12946157731990904, 0.12046830493561032, 0.11240998020515752, 0.10621516325279419, 0.10477681051693472, 0.09867327789714064, 0.09801729892014047, 0.09403949427906662, 0.09152912264496207, 0.08935442476665789, 0.08755345317556484, 0.08600753430622826, 0.08566323075287857, 0.08514828975057737, 0.08222375562791517, 0.0830087426014223, 0.08107468973562706, 0.08156514017969649, 0.08100672099097311, 0.07703059874407571, 0.07916645373886894}
{0.07250743822308969, 0.07257198703257156, 0.07323984602974516, 0.07855359072374835, 0.07684546539460486, 0.0761276938582656, 0.07910883661493424, 0.07733248232873546, 0.07948386173867539, 0.07994292098169234, 0.07976102655130801, 0.07975596687767544, 0.08159275292731924, 0.08226041904069567, 0.0882060518564527, 0.0854618311273562, 0.08772182888909945, 0.0919449699117324, 0.09554525736703393, 0.10402549780906298, 0.11093387807287988, 0.12048748347753342, 0.13900347949211928, 0.1595716277063935, 0.18739527531601785, 0.23042781661341957, 0.28208302414605646, 0.3298772480766122, 0.3820763220781568, 0.42830367818669124, 0.43958380869556063, 0.44883602171055953, 0.4421857917846185, 0.42447940724005956, 0.37007370365070313, 0.30150317325497356, 0.25704717188899556, 0.2184826946998114, 0.20015934470581956, 0.16186256390976847, 0.1542343662960185, 0.13888757028634388, 0.10631233623875243, 0.08585439431601566, 0.06933870410322907, 0.050379255696580305, 0.03092333338990204, 0.020925826688590308, -0.0007395791350269479, -0.008056050003231029, -0.010816817880992903, -0.011696004230737493, -0.004402620774051788, 0.0025913427140671712, 0.010555855390366606, 0.013356738521580945, 0.011080801563410465, 0.007887499964712894, -0.000597169128781876, -0.007583949887321973, -0.015408315530684395, -0.01797097030189059, -0.017687127229272924, -0.02118449261377158, -0.019806315328998826, -0.015889552744249028, -0.008710595910835188, -0.0010012627595017698, 0.009868285477559517, 0.015329455777076959, 0.017400330048827843, 0.020179030236353465, 0.02378343455403066, 0.022248498308871503, 0.02376428195273213, 0.016455928696527827, 0.016240419977049808, 0.01690208156551399, 0.015768125233483025, 0.016981462390627255, 0.022313239368163894, 0.02564344186601871, 0.03634161565457934, 0.037354624432649544, 0.026548655804352873, 0.02057833212257716, 0.011788889189344488, 0.0038769733434550584, -0.0043053066336793625, -0.00672251197311024, -0.00555197427737824, -0.008049616587138694, -0.00761941568008363, -0.00844311619372386, -0.009972666986788958, -0.009807604222123267, -0.00903627349284594, -0.01126678937764812, -0.009181730382092659, -0.01344637557263146, -0.013604641586539882, -0.010167854403974086, -0.00978367040417285, -0.008949153592618577, -0.004043882022827062, 0.0017369412576731884, 0.0018291811680453199, 0.0016021077588083367, -0.0009272989635891317, -0.005249549578322219, -0.006369756796649907, -0.006963999990049666, -0.006234742158009867, -0.004223756065392466, -0.0076603659494081265, -0.00677781097336513, -0.006365097248903191, -0.006089586331565547, -0.005525845625469318, -0.0040857586998282285, -0.006570687311957922, -0.007424028559893579, -0.006886123606989881, -0.005749154327840343, -0.00881474331445878, -0.006679658451563815, -0.00683606617213268, -0.008748968974149571, -0.0066340761121933215, -0.004637236621205181, -0.0071941167651497695, -0.008210347238896284, -0.00829847666959172, -0.008607327826867643, -0.005873867459074123, -0.007172485221168252, -0.007329593988837676, -0.006122527569409571, -0.003187004663910916, -0.0020489790650079784, 0.002126654619986966, 0.0073907653039634435, 0.011762926875581626, 0.012468245384382492, 0.0038413465732062583, -0.002082206248606209, -0.006110422429468896, -0.012488190735198254, -0.014396339908384133, -0.016286830785113934, -0.0170589231889906, -0.014369975178541022, -0.014182112229381157, -0.012973840915029686, -0.010894462327014581, -0.00691024213702293, -0.00791409863262536, -0.008807971801065545, -0.006783645333208356, -0.004484067905156733, -0.006173525110095423, -0.0063537365046909145, -0.007240655511754338, -0.006472382243056966, -0.004863019164623924, -0.0030745131114773895, 0.0000881407910280161, -0.0015757438036988582, 0.00008677680802432561, 0.0007604524000437382, 0.0026491635748775695, 0.006599457530762085, 0.007268232379207078, 0.00765328512078159, 0.0037956914943859197, 0.007325781315646521, 0.009021188403045367, 0.009980259180332237, 0.012344143160253649, 0.01247979786388093, 0.00741537494419329, 0.002730427528201871, -0.004068170488670901, -0.005203672992823845, -0.008207138786919673, -0.004778698069146577, -0.005925383718804722, -0.005832446474962772, -0.006517038083825862, -0.003662258429463785, -0.002344776708274506, 0.00377284784560693, 0.010045887816412406, 0.011632655239573648, 0.0030421782967551486, -0.002237168762888775, -0.008166228713196399, -0.01876719879808636, -0.022233414802328978, -0.02121682109857267, -0.01984628114048117, -0.02180275277688787, -0.012459560063154164, -0.006748492442121442, -0.007093612863906201, -0.005635643232240174, -0.00575157940711136, -0.009342474353169171, -0.010344091860704422, -0.007545529624448183, 0.0020633052014342873, 0.016265864130771437, 0.061732562516871634, 0.08818838397817802, 0.1549626715735754, 0.2004952485052913, 0.2688799300481386, 0.3111515603422891, 0.3718682854460512, 0.3947525659246032, 0.4304616583558526, 0.4003553901921867, 0.3776892445254636, 0.35058391559223256, 0.3058770686379061, 0.25243146904273445, 0.21573788893353674, 0.18351749332004985, 0.15965950131949763, 0.14426004525030772, 0.13004600304930478, 0.12243210878404931, 0.11327770999079166, 0.11032503274622943, 0.10765663664989569, 0.10427389257878547, 0.10252631441044627, 0.09705463456617971, 0.09687526451182571, 0.09257675137215599, 0.09427786670104255, 0.092782531324813, 0.08817671317197484, 0.08695936434902848, 0.0843881746622338, 0.0855575783965017, 0.08482865939045894, 0.08540921532105246, 0.08233311839416432, 0.08026627545897809, 0.08055812680445357}
{0.07006810584525744, 0.06960143547600023, 0.07437358238592223, 0.07164371389913064, 0.07215353997975577, 0.07115901691839352, 0.07258032587828464, 0.07337326673798264, 0.0721808920529701, 0.07409843274237746, 0.0756208640593349, 0.07422940510195841, 0.07715221600495695, 0.07517401618363814, 0.07745072392661573, 0.07889998395671682, 0.08042223237991736, 0.08699537620983766, 0.08757775478291102, 0.09450677253496054, 0.1044984825297362, 0.11535379515084801, 0.13713971220069088, 0.16120621525687406, 0.1967796839594479, 0.24294397810080048, 0.2984158083597266, 0.3305414119099873, 0.35971756608276517, 0.40597810065174267, 0.41735366700073795, 0.4093108380651142, 0.3734187517001317, 0.3649658325784165, 0.3224026298064435, 0.28253925908249883, 0.23346665885983817, 0.2065977635864641, 0.1970828076615671, 0.17605963152640625, 0.18206505062690692, 0.16813751718319347, 0.13637719216071736, 0.10538642606447282, 0.05942983714750864, 0.044125694044725806, 0.024849750964824547, 0.013133715765463294, -0.004997180565879462, -0.015396557610141703, -0.01645603470396631, -0.016026032397926333, -0.010091649879823092, 0.001900962680141274, 0.013641996218404444, 0.015980637504277626, 0.015943170715504835, 0.011130271941635031, 0.005286657937689242, -0.007693814270131341, -0.013145010002233655, -0.015348189887559092, -0.020175765838098172, -0.01897911756524276, -0.018007699617314486, -0.01126347079297105, -0.0032927461777454694, 0.008267524809197267, 0.022382190319562345, 0.032912337547591444, 0.03393513400564217, 0.037102263291347914, 0.031786441910458554, 0.026286419500348573, 0.01594575322514031, 0.012497724809128096, 0.005287210460549457, 0.0027003458528910766, 0.0029931048615277553, 0.004575788575129464, 0.006216831704744838, 0.011614801347707036, 0.013511384139805845, 0.012167240204452808, 0.008300912036583062, 0.0035820121732711256, -0.001455565884793987, -0.0032416375074222205, -0.007230235323179101, -0.008943760581456316, -0.00611645603684308, -0.006458489799271019, -0.009585391890628946, -0.010080465001091162, -0.01024507895627097, -0.01208956559333334, -0.013762031847381992, -0.01605348008368017, -0.014090759691254957, -0.012496230973840573, -0.015482187809915995, -0.012917663824189872, -0.007395528166189781, -0.003772239093986645, 0.007374773386911528, 0.01788762765543566, 0.023849666745126747, 0.019435322320509298, 0.02230172553407346, 0.014075335323825733, 0.006160889220287789, 0.002845832114129825, -0.0032233691056354997, -0.0025313418819718856, -0.007637047169373615, -0.0065985092527186175, -0.008084693129472957, -0.0059547521244143475, -0.00644467361947923, -0.006266503945946378, -0.006192229107803602, -0.006709214150256746, -0.008463243393371504, -0.007466579441805607, -0.011272326091445121, -0.008587288108381125, -0.012431736898159955, -0.007256011775737173, -0.008424883432586745, -0.005153344302359027, -0.007474739683537828, -0.005177924155641916, -0.003923998045869243, -0.0051224145260067196, -0.0064316694791994805, -0.0037484233685314396, -0.004931554653758632, -0.0029632006620311183, -0.003883825284718325, 0.0024699187458879614, 0.0016077482385198575, 0.007612606490268698, 0.010031459988109207, 0.01234207726815987, 0.009167399913294974, 0.003109977921567506, -0.0038680913103601713, -0.00839403009503447, -0.011558273371435314, -0.010683579487913247, -0.012995004460154065, -0.012259844022151224, -0.010459811970896165, -0.010183153096584725, -0.009405707129689455, -0.008806918129773533, -0.010652442213333594, -0.006631643521212741, -0.006108705026160575, -0.009497750283264562, -0.00509978542863249, -0.009849815083750664, -0.00610048597383034, -0.004065251952971114, -0.003576303881328535, -0.0010004610833087802, 0.0008200704594224992, 0.0023121751822400404, 0.0021141453668952048, 0.0008709208078132549, -0.0005635720718470112, 0.0014200215739457519, 0.0016549665086585809, 0.0017196553715014338, 0.00011965723690291873, 0.004616131112488044, 0.0038243687186167987, 0.010683980221735861, 0.010562081317608687, 0.01035974668277994, 0.009110694231657241, 0.002256833784131195, 0.00028404222686252093, -0.003159069905144027, -0.008396062418899512, -0.007283222383318001, -0.005555503606773213, -0.006374906080320141, -0.005929581915078701, -0.00785971636056209, -0.004581898539610953, 0.0018742853944943576, 0.006256001729239737, 0.005774744077204813, 0.003001855785335678, -0.00346472587821711, -0.011320528240317138, -0.017659669658067687, -0.020827238319562732, -0.021342612725399925, -0.01999417901026882, -0.017219657620743442, -0.015107115089541517, -0.010775572684303854, -0.010985583842610908, -0.006796113935684463, -0.010716607759195494, -0.013361823366620557, -0.009782042477667993, -0.006984439099168797, 0.0022612754113826503, 0.014981918641210649, 0.05506668195770646, 0.08550697413993313, 0.13082458541524883, 0.18566460008019464, 0.21973796727645245, 0.3156065767956183, 0.37756931767026336, 0.42599607935502154, 0.41555885354429656, 0.42104736427716494, 0.38638511079952764, 0.35860253726043567, 0.32314530683419274, 0.26647700530476914, 0.22753731325555465, 0.1945061713550633, 0.16767533216894392, 0.14903369741737124, 0.13468290147215847, 0.1290578267760497, 0.11780227355986397, 0.11179564063817901, 0.10922490420079987, 0.10541562394005047, 0.10291612755431011, 0.09745475828515003, 0.09756732746701115, 0.09492559480148449, 0.09106864696333863, 0.09095743803962415, 0.08980643880537498, 0.08940861691858121, 0.08787209428845177, 0.08678133646397676, 0.08482839816664123, 0.08589506457999165, 0.08405478583194882, 0.08143372050633034, 0.08169244445501557}
{0.07399706321405516, 0.07269405234534629, 0.07071661659080145, 0.07240297665662071, 0.07394200805107955, 0.07327477129205245, 0.07739778119960194, 0.07643089993382854, 0.07870220866450252, 0.07757625304796409, 0.07672611118602438, 0.08107990550698227, 0.08036986881701665, 0.08216794704201008, 0.08369283811032788, 0.08479471290832966, 0.0863992035767272, 0.08630431421267885, 0.09091731406673212, 0.09937859255822809, 0.10135802365368654, 0.11507941912294287, 0.12996457232895237, 0.15223091203248104, 0.1841580008279638, 0.21947965341702955, 0.2697533540085729, 0.3057002744632824, 0.3504950203823126, 0.38863648042818444, 0.4011571209279808, 0.412982496017411, 0.3771916412443286, 0.3789846962875521, 0.32126449412728464, 0.2773004322219755, 0.24713130467809413, 0.23750433286559833, 0.2168909154508493, 0.2163526133696509, 0.2184366919798082, 0.20311558380523, 0.20655257494886348, 0.18705244150437036, 0.12144412172409569, 0.08142744369190952, 0.04030699201804, 0.025313630457064865, 0.008234003653802299, -0.004880770680155706, -0.012881537382643696, -0.014000815145152978, -0.012448502965292877, -0.011079487744206716, -0.0044909346714053, 0.0016951104472516746, 0.0032257429861704957, 0.004691378599865473, -0.0022845698646615413, -0.006643134604374287, -0.012019022492214766, -0.016591273808915397, -0.01773975926425627, -0.02376817057407419, -0.025503971530309776, -0.02289626897980124, -0.018573034775797335, -0.011164409011671091, 0.002884950347365319, 0.008330118930649178, 0.020027927028989305, 0.023643342795723568, 0.023317729596090193, 0.02479272298418679, 0.021559502175891594, 0.017205027069691223, 0.01185443292141683, 0.007413779021210864, 0.0055624544967203815, 0.006836046186173911, 0.0089467565824903, 0.02544067349658577, 0.0365813554124782, 0.042785337227990494, 0.036401961396844276, 0.028337497866089016, 0.012114786212082167, 0.002379057494477395, -0.00216043868121595, -0.008399425200434268, -0.010553021706359928, -0.009240721744736325, -0.00929117093281913, -0.012995232885696453, -0.013790017717268508, -0.0156386200944133, -0.016991663614680998, -0.017495769201013665, -0.018515056390187246, -0.020657086612362173, -0.021458873061379898, -0.02055282092074348, -0.016847933604132708, -0.009665452512010064, 0.0016131903952272524, 0.025530926827344064, 0.04957260617216309, 0.05769325865345329, 0.0630496973134258, 0.04787112211997206, 0.03583600824574678, 0.018210592916847065, 0.008957055023015666, 0.0022676069226767823, -0.0015516219888505143, -0.004413579795426399, -0.005034323728385813, -0.003731680149821438, -0.007330343598023464, -0.006520014638090101, -0.00631118295300152, -0.008234844241756576, -0.008110966147316843, -0.00809077635953214, -0.011474384248788334, -0.0075215016062910745, -0.009194226982994666, -0.005569624297482984, -0.007003337668944037, -0.008245746724479808, -0.005785089254736499, -0.007645609604892795, -0.005933891190041004, -0.00625706961723003, -0.006461015857639271, -0.005575827562049534, -0.009328065605953187, -0.0033651823696095647, -0.005222130793559145, -0.00015247935824846373, 0.0018213826175449378, 0.011031265280742799, 0.012220385062614325, 0.015329252289412905, 0.013993524756142255, 0.006614214119165049, 0.00016392761062132295, -0.005377101753325846, -0.00893501119288127, -0.012517280446999898, -0.012452722131803928, -0.016181072253318475, -0.011001237125456562, -0.011215077405386104, -0.012281794570448283, -0.0095946455690058, -0.00890843103630233, -0.006194933765633313, -0.004354581584068692, -0.0076780271563548965, -0.00730614436867307, -0.00984049234184451, -0.006880071865974333, -0.007525347406938766, -0.0037402819626381795, -0.004619160205522198, -0.003729441011663064, -0.003614628440360734, 0.0010279129732286235, -0.004053435980256356, -0.005639761561192268, -0.005830617963446855, 0.0004260644065990594, -0.0004485205986319409, 0.0015692032540622616, 0.00458610475834642, 0.004420727703747344, 0.004705524937575631, 0.001264998549805248, 0.0051349775914207455, 0.00046629377271754685, -0.003054985815796796, -0.0046808548804111545, -0.007553640347112334, -0.010484170072191847, -0.007672542168659931, -0.007179569284802886, -0.00865894049379273, -0.006402865433582013, -0.009665177242505315, -0.006054750433470451, -0.008138981280738061, -0.008707708246778684, -0.005706370192033842, -0.00883524775715723, -0.010054838464043658, -0.009797384487790821, -0.015189485151091184, -0.016335588372713393, -0.015292287096479697, -0.015088663893611298, -0.015288938515572479, -0.012898492059794752, -0.012744807122923208, -0.009160977752722996, -0.00805979098057379, -0.00697382318779774, -0.008039849483012822, -0.0059056804623218075, -0.0026055693676118727, 0.0034067037927772124, 0.009975438111563354, 0.046483640771327946, 0.06927079020667001, 0.13124849116897025, 0.16572598454552073, 0.23169794965951968, 0.27675187242230626, 0.32185414511612215, 0.38444962270964, 0.3933590251851583, 0.3796528742396324, 0.38689239706699813, 0.3574588313868208, 0.31377714339005824, 0.2706851944472627, 0.22477729613956426, 0.1915620908766185, 0.16556800561299923, 0.14417407556926176, 0.1294433323758885, 0.12437391055209031, 0.11457685176593096, 0.10887377561361172, 0.1036821890772744, 0.10135792475392201, 0.09721627142445408, 0.09387360932072314, 0.09474568711067655, 0.09224210755599024, 0.08985796908643273, 0.08752106751271785, 0.08722765659380995, 0.08299752449337854, 0.08374985145862955, 0.08269004474995882, 0.08249607873397638, 0.07962782979662276, 0.0786757836488308, 0.07914324374084244, 0.0785163658233654}
{0.06962486753056055, 0.07278363335943303, 0.06991096737881372, 0.07171048675898783, 0.0726286416451478, 0.07562293346521773, 0.07469202372335364, 0.07373526325518348, 0.07475883440806769, 0.07787499400842104, 0.07710571976633987, 0.07786460738207279, 0.07846998457699218, 0.07938416716452731, 0.08098037822675495, 0.08399535126808086, 0.0832648625613891, 0.08587033370272601, 0.09061748622283353, 0.0955399222183657, 0.10481444619896368, 0.11589528868297573, 0.1321267410040537, 0.15157458644096472, 0.18492530657257822, 0.21992940470273278, 0.26427460941522923, 0.3072012468071083, 0.34966766363674284, 0.3886677578808861, 0.37594577456852074, 0.38049588248927346, 0.3739999636534483, 0.3418712128369019, 0.28352498767672596, 0.2587775138677595, 0.21578325643506535, 0.20350293158949762, 0.1956451738933031, 0.1993377011445657, 0.2269640141161614, 0.23723517627466184, 0.22784850108348037, 0.21744809518219457, 0.15756379428068745, 0.09888081970465916, 0.061961137214548545, 0.03920097075853295, 0.017184712859739645, -0.0007955749588538959, -0.007106555217688776, -0.007197103276995568, -0.008807847562954114, -0.007127376462665994, -0.00026054974727319265, 0.0021958903572128177, 0.0077063789581632396, 0.005334065136425172, -0.0013483925357210065, -0.0063646726407934175, -0.009227960106443674, -0.011129790698869692, -0.015498113722031628, -0.01950151108168578, -0.014843057379271631, -0.016996243475057363, -0.010309281803662213, -0.004524435332967551, 0.00032205308565004553, 0.003318813718897554, 0.004877298893235741, 0.003534146319113289, 0.002899672467013099, 0.005518474048691146, 0.004591624345202484, -0.0011146268565050525, -0.0003474913947571453, -0.00185069937782992, -0.003606604558173637, 0.002861371212572794, 0.013004789673832175, 0.03082675468960839, 0.04645402056057255, 0.050011942245788095, 0.05061112864685562, 0.03617670823830954, 0.02440501119549362, 0.009252532679919299, -0.0022691292173653847, -0.0046664092079933646, -0.009367598316872179, -0.009833296798513858, -0.009150182675925145, -0.011173817086203505, -0.013408169634915689, -0.013925872321712605, -0.013992979847848658, -0.016790796627317518, -0.020822240255944348, -0.019380488852918428, -0.019627815099576427, -0.02368503444514762, -0.019085411539800458, -0.010566703175787853, 0.00764428253855398, 0.027574735677985098, 0.046789839419295404, 0.05952454989406669, 0.06557674100323475, 0.05388844466566692, 0.03826259699922521, 0.01876481041083916, 0.00911756168187181, 0.0028973374592022923, 0.001346373350744036, -0.0014022856361303603, -0.0025294698189140693, -0.004995232900362972, -0.007068193688133744, -0.004552191507502612, -0.005785965537286351, -0.011288067821712777, -0.005309885062400072, -0.008923474562900718, -0.01132453034515302, -0.0071194329652250225, -0.011061897744472806, -0.006807083736565565, -0.006129530489820864, -0.006412812319085966, -0.007976682194410981, -0.00674537251834917, -0.005264508455455021, -0.006288014038168569, -0.003597144734554618, -0.004718270950589524, -0.0034966394560957906, -0.006148409249502472, -0.005506266066415885, -0.0025373619204912077, 0.001507548652606645, 0.004644469154087604, 0.010711122308294125, 0.011318262633331092, 0.007598781040303225, 0.0017606520531087391, -0.0023104275854736976, -0.009447999891506041, -0.011159730601646402, -0.012905611355604321, -0.015493820914536629, -0.015628228592910118, -0.013641854653552147, -0.013171211079580119, -0.012568435389410243, -0.009204061279901476, -0.010778507904836872, -0.007696028505472881, -0.006355179031798329, -0.008686939587925798, -0.009771637043926201, -0.011687353147873995, -0.010828643497134896, -0.010106194303369464, -0.00877895099886616, -0.01122907948200014, -0.009583763321078218, -0.0066513761076046184, -0.004828311359315452, -0.006412124802018757, -0.0026398094011441707, -0.004842504560714478, -0.0014208810195707553, 0.0006478249045828201, 0.000784869403930015, 0.003491493591680365, 0.0034356238170367053, 0.006153162895258686, 0.007244680236735779, 0.005096587310621518, 0.0027122750168383997, -0.0005146495305518107, -0.004136180106898452, -0.005094237409396709, -0.009993417604690198, -0.01008101244452055, -0.00955591664801974, -0.012186663487527439, -0.010261966548423079, -0.007809690515866647, -0.00792292525883195, -0.005833922534272961, -0.0035976211607634603, -0.0016905428114498135, -0.0002761761986269486, -0.0030739500928076142, -0.004651412367379612, -0.010926818456320849, -0.0132773064091868, -0.013577873971732548, -0.015389162823232178, -0.015899785724495928, -0.012935521896226446, -0.01055880301299749, -0.004454159157082114, 0.0007785885337127686, 0.0027727307146149915, 0.0036333458194950296, 0.0032743512232112455, -0.002711123289154971, 0.0047104615807422555, 0.014192600000963387, 0.027498106806709055, 0.062034174748160795, 0.10805686359295917, 0.15741569901031544, 0.18634177446678576, 0.26825021920847614, 0.340623617588404, 0.38819780900731526, 0.41978667640898487, 0.39454457062422726, 0.3946411594832714, 0.35406965349756786, 0.3212446363363063, 0.27178930687640734, 0.22823298254076227, 0.19329699521061625, 0.16782233135560917, 0.14553318616570016, 0.13323680209912558, 0.12043798647390078, 0.11635064452520191, 0.1091512691865739, 0.10575296690629157, 0.10197640477857742, 0.10182712017211742, 0.09567686058210291, 0.09308448398287533, 0.09023947751475976, 0.09174374552577944, 0.08961310404606926, 0.08902389974771743, 0.08700859073499773, 0.08401466718715525, 0.08183834031554296, 0.08163405443593066, 0.08607682950756182, 0.08215377692288267, 0.07930683418011077, 0.08047946051233548}
{0.07080208812637774, 0.06962655913961181, 0.07278001042083398, 0.07325895198993788, 0.07157676433797003, 0.06990742676613987, 0.07309598141956275, 0.07275454156283405, 0.07168693048606134, 0.07037149762381621, 0.07498893480038256, 0.0735177083939104, 0.07734780703983365, 0.07658323537519182, 0.07604245310136445, 0.07856976327209544, 0.07901018340008946, 0.08449252924441408, 0.08530175379448311, 0.09169937246327765, 0.09894595630794206, 0.1094985570738479, 0.12630455980426436, 0.144291271687885, 0.1710227412256311, 0.2073496360851857, 0.2451870486544392, 0.2815062281567991, 0.32766370770632214, 0.34064978969864673, 0.3571258534072569, 0.3622660834946489, 0.33140409767444834, 0.31476588664381844, 0.2807149169485508, 0.22264671447050446, 0.2083999512159417, 0.17273943598778554, 0.16694576178812123, 0.1801778256909855, 0.21775439769354427, 0.23715711144136623, 0.2576428870518557, 0.25077204464214276, 0.20994319742669149, 0.14908822272768968, 0.11082920939981168, 0.07302397115760152, 0.02572865868142909, 0.009500320482320034, -0.0065201208544576, -0.01131090540382309, -0.011253005613033546, 0.0011991760993193875, 0.014247122637950778, 0.025697198732881538, 0.02927159073359121, 0.031876009572210574, 0.01730747316848113, 0.00388222602565683, -0.00587790339686041, -0.010021513314712634, -0.014766998443907043, -0.01726118284557973, -0.012913139389665923, -0.009426327247616566, 0.0001363404500793839, 0.011793697886324924, 0.022802634536084273, 0.026494943329190904, 0.028487863079969315, 0.024354701580741375, 0.017341977162875354, 0.008575150598605964, 0.0032667619329541124, 0.00199608820367301, -0.0018840762036573737, -0.005020078424561385, -0.007801395388129993, -0.004753062172006855, 0.0033319054252117803, 0.009512110662442055, 0.01963847980483529, 0.019731574865352004, 0.020537941103416738, 0.012610632771769027, 0.00524504601737768, -0.002987187861478385, -0.005787601553939075, -0.007018397533520169, -0.009099946935690474, -0.007722817790624734, -0.009893322513954885, -0.011590045693389414, -0.010020778823376405, -0.01025296371414151, -0.013861856171801305, -0.012102058189168761, -0.014135723624527077, -0.017041685154659564, -0.017698588546023353, -0.014804795011188181, -0.012573052291316715, -0.011206181214908024, 0.00008060421607123574, 0.0109744213692018, 0.020227067079162206, 0.02395380416770769, 0.025986037424348515, 0.019071073310370654, 0.008120678564363222, 0.006253466356812708, 0.0014963558506400011, -0.0016807133043803026, -0.0013303579573896072, -0.00440371983393038, -0.005186882021310332, -0.005410417397142791, -0.006949143542403204, -0.006253850103003052, -0.007503986125500204, -0.010193975795684516, -0.007440562525840695, -0.009959765976524232, -0.01007088523432628, -0.010611287219708986, -0.009365587847319405, -0.008129209870993689, -0.00582446031517274, -0.002577379169825275, -0.0054811626778727834, -0.0035860621045284073, -0.005226595865441289, -0.0038806049955904037, -0.002986725601362363, -0.003967291094274196, -0.007129320191893072, -0.006510152991624522, -0.0075552301708177476, -0.002760745600323586, -0.0029655943019254016, 0.0010771958690571994, 0.004662948806435321, 0.004132448172342948, 0.0010999304671332425, -0.0008897469681609817, -0.005733099884241302, -0.00872346609391419, -0.007999873859982179, -0.01008376507063058, -0.010230938934468827, -0.01234058444195105, -0.009989321645707452, -0.008504653333229216, -0.00909356421312722, -0.0067637771115457174, -0.006199427682461504, -0.0033568352825893944, -0.005267827596875374, -0.007612003767625716, -0.006636952792430589, -0.00815426415503473, -0.006624448687228317, -0.007159960419284114, -0.007550734508783921, -0.006066586631703126, -0.004292479535514431, -0.004370302479742583, -0.004397291090147446, -0.0053995475796498925, -0.004682204215962623, -0.004043504881130977, -0.003486835835457505, -0.004185421360958985, -0.000888783916241395, 0.0014643885967595234, 0.002166488434680838, 0.004333522957822024, 0.006464093816174207, 0.00980898766071089, 0.008381705240650194, 0.002296679305095451, -0.003416801610434382, -0.003854625852444489, -0.00631299473460185, -0.008619803807895938, -0.008595136197437906, -0.007493916158528932, -0.005869551474673107, -0.00533263573284272, -0.0020437404247377585, 0.002807475831697365, 0.007888823426175985, 0.007896654521594753, 0.007659394654189583, 0.00033680494366597794, -0.00628703860806933, -0.010653499510149048, -0.01836814043998755, -0.01749567196487263, -0.012103514386224166, -0.009981222227615497, -0.0006857606943075321, 0.006134237684584489, 0.013909445343701041, 0.018993118257823335, 0.017735618587920457, 0.014609852705820742, 0.010185403119390762, 0.011003906862674422, 0.005404139347419821, 0.024915310694540033, 0.04645235871910158, 0.060641258381320444, 0.12260924066615099, 0.15812490425676012, 0.21132977980772302, 0.2706990219313026, 0.3652898174434658, 0.3669364229381475, 0.3923579526166784, 0.4149663166785995, 0.37840446758785196, 0.35209369309845495, 0.3005159577433808, 0.26103578655573, 0.21846680280501526, 0.18250992550688871, 0.15378259197351274, 0.13937780666347804, 0.12414870863374734, 0.11829318705748723, 0.11277370070325451, 0.10563103386861963, 0.09989369416004049, 0.09843615217565585, 0.096374949029808, 0.09214358761159369, 0.09191978654297044, 0.08871350055647885, 0.08586584193313548, 0.0879086406113854, 0.08359869068312767, 0.08190556193337145, 0.0823474692825786, 0.0819156240643403, 0.08174194711352961, 0.07903060135094575, 0.07850789579297632, 0.0782335503653149, 0.07593257827279143}
{0.06801883762034777, 0.06963451000575982, 0.07236580645766474, 0.06849909512778819, 0.06893995732830303, 0.06897311327591701, 0.07146296717600387, 0.07448237291684484, 0.07138159148227567, 0.07051714913568757, 0.07145492465021472, 0.07569015987888753, 0.07533300272246904, 0.07551693604281895, 0.07752656512591263, 0.07686734621158463, 0.08057212427674586, 0.08037544869284412, 0.08168973553280025, 0.08887793820982157, 0.09722820707093219, 0.10261598922278352, 0.11968386275326498, 0.139347441757467, 0.165415413622208, 0.19983253681656044, 0.2377870889015665, 0.2787904550646562, 0.3077110753319855, 0.33382520705448504, 0.3350687074372197, 0.3476353462034795, 0.3159195109949954, 0.2864108953661263, 0.24769931378048352, 0.22243658571160999, 0.18222465239223307, 0.15787411538209234, 0.1454387797951543, 0.1533808651665713, 0.17504827649505228, 0.21847117100351413, 0.2473456656358216, 0.2556211156168924, 0.22018594806907046, 0.17529179420661378, 0.1125753995184432, 0.08272256386907459, 0.0359185763318811, 0.004029355219746504, -0.012272307122755928, -0.012504954373464161, -0.005801401682617415, 0.015146730257802134, 0.03262893968800715, 0.04997182929071785, 0.058372600870933745, 0.056643701336105384, 0.036246971346459766, 0.019610166359018584, -0.0009717533406053138, -0.009748641505939012, -0.01742604845612241, -0.022135340253089553, -0.022467052371871462, -0.011624152821082014, 0.0031078627364007575, 0.020280209153553996, 0.04104659708133927, 0.05859682947044789, 0.06397867072706737, 0.05400360889049293, 0.04661776913485871, 0.03260894830426746, 0.018451503479882628, 0.016574506453419374, 0.008962204893427032, 0.009012664722557979, 0.0021149974202585467, 0.001275766374810213, 0.00170392392118719, 0.001661768462377654, 0.0022063950382195563, 0.000626508707096401, -0.0018884205406579598, -0.003207679616667432, -0.006090865772275153, -0.0073829890725664975, -0.00672320907058491, -0.00724070160668009, -0.007887182241090968, -0.005766189178302211, -0.005895400727735466, -0.008807447390031059, -0.008575933607685639, -0.008030585618895256, -0.011339497470558367, -0.013032768563996804, -0.011206910334630596, -0.012217848735662324, -0.013157265780715549, -0.012711268228495332, -0.008770660096255212, -0.002413414082254866, 0.004044983807686941, 0.011841801032176778, 0.013937569489835253, 0.015715240085545437, 0.011204871524438874, 0.004031725583946266, 0.00251510749253229, -0.004034561653369315, -0.006351501345485868, -0.004267035448039287, -0.007144449915645248, -0.005419054167798228, -0.0056608748667879615, -0.008408185822704212, -0.0039027125084051227, -0.005448500162250786, -0.005475225150553292, -0.007345519952008342, -0.007103030065574615, -0.0028334974723518125, -0.009711687510534986, -0.011147791245906886, -0.006398051510084754, -0.006196361352408387, -0.004183623822398225, -0.0034500278865921517, -0.005750012982838469, -0.004990319741169265, -0.004018857720254999, -0.007091978586934488, -0.007457682471878478, -0.007831205116425873, -0.005933002464235637, -0.006948504724956181, -0.005070508584896062, 0.00007083173562748898, 0.00097719940892159, 0.009160561795143282, 0.012592333491414406, 0.01487924392933849, 0.01309217478584007, 0.0060355194124030245, 0.0017485999243919987, -0.006779317833363987, -0.010153742619353805, -0.011325158649848767, -0.012670345998165704, -0.014246063253163428, -0.01251264704377855, -0.010769849562473031, -0.01107539582400335, -0.010544552951729447, -0.008735004592868776, -0.006663275224175419, -0.008893396385373422, -0.0072214819251768606, -0.007119754142184169, -0.008016949714607546, -0.007973748745742262, -0.008375130914045426, -0.0064731068726715585, -0.0032174004640704657, 0.0011411488488924084, 0.0008965381129462302, -0.0025928741925891467, -0.0027988871391254173, -0.006042687646144622, -0.0071881500565716535, -0.00868183647349244, -0.00940248091234843, -0.004478484436421562, -0.002073588593708242, -0.00044113066601566674, 0.0010198561937320172, 0.010352047846456873, 0.008209520836878436, 0.007292346759957273, 0.004647397795205511, -0.00034915846389419174, -0.006183880282529518, -0.008922495746180108, -0.009202652331443663, -0.0085940902561214, -0.0099964197891185, -0.00891916488351753, -0.00738501984008849, -0.0028240922416742312, 0.004247779269114095, 0.010526504070289364, 0.01419807866655934, 0.011155706601532596, 0.005393138990333475, -0.0018519100666741558, -0.009043765800972759, -0.015487812797931284, -0.018342193642962346, -0.015017467039582623, -0.01384343560973518, -0.0020964663048726063, 0.00808520453600582, 0.023783750465804256, 0.0235527269025437, 0.027501745695262404, 0.022904759290043403, 0.018599246954559334, 0.010568263142490576, 0.010018098336432444, 0.019550237738457675, 0.03629872905315854, 0.060762327086629285, 0.10409916100657804, 0.1583878392164612, 0.2044124014415269, 0.2673839310565105, 0.318628355260435, 0.37125775772554315, 0.3843321193593279, 0.3988142300757168, 0.3677901743812167, 0.3520111167291361, 0.3142637393147974, 0.2601452813371121, 0.22438239891163472, 0.1876577974824476, 0.15825152467575504, 0.14035717734903858, 0.1255840718384582, 0.1198438570633453, 0.10952888034137984, 0.10610018334209548, 0.09955907039987652, 0.09460212165100272, 0.09399931253643226, 0.0883063422743065, 0.0875660005632864, 0.0889568603178031, 0.08514216780583075, 0.08490828785040316, 0.08531012142683624, 0.0831483287190522, 0.08192633437762135, 0.08321602418224816, 0.08237835971799859, 0.07951608912005709, 0.08093617710428697, 0.07872273481818454, 0.0767702437733084}
{0.07132933805366781, 0.06908011299567872, 0.07012047262954345, 0.06873187877312217, 0.07449291770982464, 0.07434027970539839, 0.07223134401537126, 0.07348101289647113, 0.07253077160762354, 0.07674001579295492, 0.07523831560180332, 0.07736081952481441, 0.07606545054559628, 0.07866177814013264, 0.07888482929438234, 0.07925164766038417, 0.08183615456082553, 0.08466458384471487, 0.09056405679438087, 0.09690895880919718, 0.10160847806978013, 0.11359707454277673, 0.133119604412342, 0.1572377116867224, 0.18840277121293195, 0.2250002900332689, 0.25498646374335715, 0.30168053426485175, 0.33608941808866166, 0.34032773705235325, 0.33473205254030947, 0.32994440605382186, 0.29002797864630325, 0.26850103745240694, 0.2338407492146112, 0.18990787166366277, 0.15193747375496217, 0.1319402196161233, 0.12112965960227642, 0.13247174752514262, 0.16429679615786857, 0.1901881209361526, 0.2276138621729511, 0.23363315656177713, 0.21483363783759446, 0.1803894010759131, 0.12125351684329139, 0.08202844697138434, 0.030537324153463635, 0.0030247627552175103, -0.005694132317501928, -0.0154684643156065, -0.007855619105781428, 0.012506078992228211, 0.03774448802641311, 0.058964088800989585, 0.07718084072542614, 0.06013985468305752, 0.043723152971548475, 0.01755828179338049, 0.002051862216705625, -0.010922910236979364, -0.020352873205019086, -0.027711624587920848, -0.01716787296644499, -0.011479915617371102, 0.008962895769121107, 0.03219963330529263, 0.05445933715144359, 0.07568489104981624, 0.08215017672948395, 0.0760444514673061, 0.060582983127280055, 0.04611629104200219, 0.033242949036259, 0.03015131737678005, 0.020265014979627613, 0.014807042889556352, 0.014393605683717078, 0.009461148850137376, 0.005721446362061015, 0.005913916850800193, 0.003344677562154917, 0.0023995009135226557, 0.0017552422888007482, -0.002924356162990703, -0.004092233385278332, -0.0050367023380266975, -0.008603846120965347, -0.009239668804775709, -0.009563024915936507, -0.007556086910914202, -0.01021845243951977, -0.00973419965295275, -0.010287922930293094, -0.014862618428045928, -0.014621576678484552, -0.017133865423192975, -0.01963740700490047, -0.019757097894038244, -0.020509279886730097, -0.014622827165753012, -0.013042479095518653, -0.0006319558724951664, 0.01661746556495811, 0.030182161981650545, 0.04005200595195123, 0.04392482604440631, 0.0409365067325313, 0.024707030406274817, 0.01585029926111601, 0.00794148721439325, 0.0019575161031837934, -0.0035197241543270695, -0.0011351031121552015, -0.005276492967169201, -0.005455398420663006, -0.008328054766352254, -0.007885199859294492, -0.00813734350213867, -0.006364121534376031, -0.009238134176364963, -0.007257541343841779, -0.008783282210058538, -0.009353063936781768, -0.007424538359475108, -0.009630421180947276, -0.006432285629460914, -0.006879098774757727, -0.007629117038353045, -0.0067060880610839485, -0.005689638988871749, -0.0051644361215311095, -0.004331666856864244, -0.005311828245977529, -0.005299853061855071, -0.0029876634666123796, -0.002741289635491185, 0.0006747636879041678, 0.011871010797910319, 0.025215194188374142, 0.035629119625372685, 0.048195835178319366, 0.04942814582210023, 0.03954486909643281, 0.023347789173782225, 0.009205576991878682, -0.007662425873413675, -0.016594297504406386, -0.01873745840389076, -0.023212556426814468, -0.02253871577510571, -0.017773012864205493, -0.0187230212400988, -0.016807126337828666, -0.013062126636635212, -0.01119513828571729, -0.012772958150286708, -0.010191000936080653, -0.010554502044604536, -0.0052737611205049585, -0.00935173660468367, -0.008141388323503664, -0.001853189223874585, -0.0011228634345777358, 0.0006007593511498817, 0.0029188326059470513, 0.0030607460792469914, 0.00005933384739804839, -0.005003543500777753, -0.009478477122432985, -0.01011591854897556, -0.009313223242242583, -0.005916996737222553, -0.009159950453912751, -0.004992287258774373, -0.001959041005053122, -0.0007356558193630047, 0.0009160807417837253, 0.002047722653440994, 0.0003120386553221601, -0.002350776587265763, -0.005363184227751535, -0.008336277431567566, -0.008252671969752679, -0.008051065691243834, -0.00954369783957109, -0.009637567466273771, -0.010691230631058098, -0.010892476774535035, -0.004999678012350848, 0.0020008831776984542, 0.002655029128492886, 0.005042105264863117, 0.0025821733261991767, -0.003395644451586962, -0.007753961111359528, -0.014886106317037138, -0.017823997341771668, -0.017898471884627582, -0.013911263511227394, -0.007116474510208863, 0.001671074291865771, 0.014169504393169259, 0.02250715732907122, 0.02835776349282814, 0.02875775913257262, 0.02578868546866719, 0.017981886131550894, 0.016535208494400606, 0.015829617375366284, 0.026588471556458902, 0.05522598258671178, 0.08739556773471115, 0.12600761752527576, 0.169331532137968, 0.22737241390734397, 0.27486526975458114, 0.31434795111440433, 0.34717042633474005, 0.3737069642076971, 0.38515713980462224, 0.3499502953376678, 0.3348960417899977, 0.30074314239391603, 0.2456644779046347, 0.20814354500484736, 0.1822534264268253, 0.15092010980224108, 0.13646601008443326, 0.12112704000276285, 0.11383547979644809, 0.1080496352803308, 0.1011398348620266, 0.09828513360421971, 0.09492951436319053, 0.09526600956416202, 0.09140358278945339, 0.08733955986117489, 0.08682877149636145, 0.08513628827717906, 0.08388929089600074, 0.08361638475622307, 0.08243280721544916, 0.08206677024901568, 0.07903858707358527, 0.07905089781200286, 0.08017856238478847, 0.07405690296873293, 0.07359376507598503, 0.07622037632101507}
{0.07067665883867147, 0.0692966420532296, 0.06980785738671538, 0.07203890493138398, 0.07210941371801861, 0.07259125545810721, 0.07292896244534788, 0.07326822740912975, 0.0731251502402633, 0.07133550576161497, 0.07443187291972352, 0.07509635386619967, 0.07726232335403499, 0.07563426820578678, 0.07916025429743405, 0.07976109040614203, 0.08439726643501083, 0.08806595172007484, 0.09317044659063323, 0.1022843443225722, 0.1115600800214753, 0.12573751971766844, 0.14728189116873744, 0.17743135534591964, 0.2082278109477876, 0.24352027870646564, 0.2840171265772117, 0.3123498326295412, 0.3225381218368045, 0.3409653268242128, 0.32544047551318656, 0.3098001830734073, 0.2938535571872699, 0.24429002182989148, 0.2340355461821401, 0.1877937436725651, 0.1395903010269118, 0.1089345258779872, 0.10865908689550759, 0.11737134047705935, 0.13703124238407033, 0.17751579109651777, 0.2030364245562728, 0.21528099074719553, 0.1807064344198266, 0.1587371348064639, 0.11536556635930238, 0.07009697121952543, 0.03965853772638951, 0.0023000107624851947, -0.01061036445148877, -0.009941013876954093, -0.006572262963291607, 0.008002604277654847, 0.027585176524131953, 0.04715713725795606, 0.05575436621678917, 0.05487997196960122, 0.04221360181361329, 0.022545610081165172, 0.0016528209654681678, -0.007835953752121903, -0.01722633921056574, -0.02118602628037043, -0.02105069528158876, -0.015610939347059972, -0.006790531916408731, 0.015953326461322286, 0.04004799425919203, 0.05321160832788323, 0.061965021576424376, 0.05372505956715845, 0.05254033695647753, 0.034746314359603334, 0.028634537233622883, 0.02187919390020661, 0.015264758909036752, 0.010095345531525263, 0.00963683517570036, 0.003960444853182116, 0.0034771522481293294, 0.0031526000494925517, 0.005366418154892068, 0.005975798789551044, 0.003545300935228596, 0.001977128492786108, 0.000011170571545292447, -0.002966564101030052, -0.006935687629506325, -0.008718420216642282, -0.007175578537061202, -0.011003422370571043, -0.011032869493186674, -0.01159737547624247, -0.012303169803807721, -0.014672369296690118, -0.019815462120724756, -0.021470052342066386, -0.023001464370821866, -0.025028578384056453, -0.024888445052943915, -0.023081029990815707, -0.0158586104859481, -0.004609712324254989, 0.014691438054791058, 0.03898942643743808, 0.058088170095364634, 0.06873682903683305, 0.06574990472206961, 0.05419736519962219, 0.03586597037882908, 0.01681025769749079, 0.006289704174022149, 0.004650937578668691, 0.003133898730024958, -0.0015065894113329339, -0.0031019232863474175, -0.004568990300357254, -0.00293946797202975, -0.004292534269290568, -0.007778248940379529, -0.004806362958969721, -0.003836981964457536, -0.006304051578973131, -0.010493507420800522, -0.009603526856482966, -0.007717737758932334, -0.0049764740268419035, -0.006444869408025276, -0.0048789144463478405, -0.005485739901696769, -0.005579715207709984, -0.0024535042705461337, -0.002452704660475501, -0.0024709817282281533, -0.00036602453140196036, -0.001809181480656219, -0.0014485677265810091, 0.00472127936552093, 0.015505504797991714, 0.030403984862938053, 0.06174441680317595, 0.08072619216546653, 0.08550994120690744, 0.08592679096143765, 0.06353038823163998, 0.032988121581485265, 0.008082283899351936, -0.0028759251193706675, -0.01656745204013224, -0.025334084030556942, -0.027114261979483748, -0.026594567436862483, -0.027115524063730932, -0.021957591835253715, -0.01775335598951383, -0.015897461671024862, -0.011718030375664441, -0.009984403605287948, -0.005468660625256139, -0.006497878657592547, -0.0054475465907409554, -0.003740413005616174, -0.0015753915222723957, -0.00145226683146176, 0.0028716695388786083, 0.006259386995574663, 0.005630414318504514, 0.004825225827972888, -0.0012736312142678477, -0.004997714330135147, -0.006520864100624521, -0.007012896051657185, -0.0037860492576535323, -0.00415849463695265, -0.0018669963805858782, -0.000015096091292590708, 0.00045704100247306796, 0.0016004134721567696, 0.003369589429701828, 0.0037277751025100053, -0.0024644426681229344, 0.000052605259123172845, -0.005028574019159902, -0.0067639282224087275, -0.011078793335947431, -0.011077437008481248, -0.012628199485315383, -0.010072425700067708, -0.009799851635526297, -0.008723060802133772, -0.010675053620410898, -0.005494170734852257, -0.0021744584887074163, -0.005237480719951016, -0.005094595184053199, -0.008737198369254993, -0.012640079058424299, -0.012555006825783383, -0.01428135578541846, -0.012793291302295716, -0.017093624422570675, -0.01081640918837578, -0.0005848074343313345, 0.00668930709171011, 0.018903520890434036, 0.023905729897430665, 0.022410782398670857, 0.024879429635092317, 0.0207219798482889, 0.02352265031822264, 0.0283877765974139, 0.04115747452163235, 0.05396635087356737, 0.09894870262306447, 0.141570629627696, 0.17517550749711078, 0.24291857063861724, 0.30226822093743505, 0.33607625402425745, 0.34045821240658725, 0.379202204911814, 0.3915197350818265, 0.3674675276278221, 0.3470412842530082, 0.3079343437261713, 0.26186028876464196, 0.22365371184411692, 0.18578623623219365, 0.16279912154931073, 0.14071533751776402, 0.1268616979633072, 0.11747648806072296, 0.11223045583299986, 0.10837082992229707, 0.09898423430325355, 0.09677576296781498, 0.09299845991763198, 0.09167202441155223, 0.08737008093728324, 0.08883955893823177, 0.0839294269988142, 0.0815456380756932, 0.08147316099061734, 0.07921741157977469, 0.08227271230570299, 0.0804082860473701, 0.07907699413136068, 0.07545081899120437, 0.07734743790665516, 0.07660986557812789}
{0.073429347972756, 0.07399025802930244, 0.0731916287585543, 0.0739701051548606, 0.0726388914946231, 0.07608561691439658, 0.07626230472108986, 0.07638833585301683, 0.07731617349619041, 0.07534693317717542, 0.07720937750683822, 0.07960760739719444, 0.08105161082260559, 0.08201248877617595, 0.08651834869082914, 0.08691591816226554, 0.09012719449277609, 0.09255679494650274, 0.10444055203617952, 0.11098514778124935, 0.12047788649214057, 0.14097586934218898, 0.16877665793172492, 0.20288134836175054, 0.24256251376457347, 0.28637757859242463, 0.31705139813757377, 0.34704177521770335, 0.35849204031326337, 0.3618754360222394, 0.34784918093934314, 0.3265125071847648, 0.2797700471610819, 0.27321063150672753, 0.21428712668715727, 0.1874412204297231, 0.14753664036425063, 0.11255561093491032, 0.08893431036918992, 0.08971835259937631, 0.10485700939465159, 0.1331147476207667, 0.15721281228207823, 0.15936027440975908, 0.155255891008038, 0.12339896876242176, 0.08755087236644293, 0.054546822001495535, 0.025665971385854823, 0.0030734508107123117, -0.004494657400645363, -0.007547557178544273, -0.010549096775289313, 0.00033263092522132186, 0.015161241718987122, 0.025430384554157533, 0.02898602268496595, 0.0285366852581888, 0.02076661684870003, 0.008126386253565132, -0.0009683439503038363, -0.00733492936861411, -0.013740512986549401, -0.016376810029216454, -0.015714363922707704, -0.012039889336498643, -0.004208659716516073, 0.007146149814657433, 0.018779418636318632, 0.02862295318698756, 0.03219364613304623, 0.027789559952656084, 0.02155280971702065, 0.013096178366023802, 0.011627263083814931, 0.005808469557550169, 0.0027034326838281902, 0.0005498454222616347, -0.002378043953807941, -0.0032248804869234216, -0.001236830135635756, -0.0032666786217647897, -0.003126813302814828, -0.0032573790122785635, -0.002637544824312027, -0.004242136456499759, -0.007613244232175251, -0.007550449986931367, -0.008204448422564865, -0.006707403767120687, -0.007575785084232432, -0.008698772723036497, -0.011440027711411178, -0.009487580535059976, -0.012964260423780558, -0.015773654328495833, -0.014191156970388025, -0.017373812360013084, -0.019113270584376382, -0.02004565376053774, -0.021792795357785152, -0.018134983494305368, -0.011872448720092818, -0.0025512456195844226, 0.016342177849112446, 0.03555303007656736, 0.04588755073804869, 0.04993406424103807, 0.044187756733459184, 0.02656148601572885, 0.016773829088129775, 0.012687302736788074, 0.0029921195966966857, 0.00049708111184557, -0.0004809526404317751, -0.0028032312848514426, -0.0036363480835515088, -0.004899460361176518, -0.0029386375506876517, -0.008590544501778187, -0.008271316373676106, -0.005964996383458841, -0.006938148690809599, -0.004833460748981666, -0.009139555119889045, -0.004009046545628784, -0.005000942306396331, -0.003809837056478537, -0.004351850560751798, -0.005158525039846975, -0.0046488727985288265, -0.00505124279061647, -0.003166929820798606, 0.0008873246566801656, -0.0022925975119899786, -0.00204443407117021, -0.002677291387235493, 0.003616195296684092, 0.013434559226363305, 0.027425552481353248, 0.0501845139641751, 0.06474151203856686, 0.0818520194528704, 0.07311078240257467, 0.05928987493912578, 0.035808837353389314, 0.010997212039895461, -0.006388999530567022, -0.018710088558591735, -0.024771706993961605, -0.02435300025925262, -0.025155082824638502, -0.027256196711067764, -0.02587932297972676, -0.02268400294434711, -0.01559677145257176, -0.015658722229648293, -0.01275279593453365, -0.010933607230442921, -0.009672741983780004, -0.008908174106604768, -0.007915429677625353, -0.007535815615706134, -0.005036709156019113, -0.0020853867878646033, 0.00023553692476857048, 0.002012025699105782, 0.0029108064802376155, 0.002408634743403988, -0.003476418212593056, -0.004019063634731975, -0.002744835695239993, -0.0029062198869886607, -0.0013480625909632793, 0.0012837612747324029, 0.0015094826437511621, -0.00036370249583510153, 0.0027283949943128737, 0.0015503600996408112, 0.004395253599842426, 0.005100937027545473, 0.0006203262563887343, -0.00435903781171104, -0.010189934230359427, -0.014356759238525807, -0.015363640974008677, -0.012871746539460115, -0.013284243846551016, -0.011844895165836148, -0.012350614892122292, -0.01174190504445094, -0.012106849320289144, -0.01165920560070326, -0.006057430046237948, -0.00836949595120793, -0.009595848370729517, -0.012398264746689161, -0.018169842770288807, -0.014836658266356485, -0.018073010036549136, -0.018563855334139873, -0.017395226210130947, -0.012788298921104817, -0.009806895836632482, -0.00222089681979617, 0.005371420813317958, 0.00869166308699427, 0.017423332257822204, 0.019958123706683054, 0.022298196328203575, 0.024188499861354063, 0.03334123456738303, 0.0528967333766719, 0.08406147278496115, 0.12811607633871394, 0.17357794904834056, 0.2152276013157646, 0.26575288552627496, 0.321522137710623, 0.3255717280376215, 0.408539874759188, 0.43453013856156947, 0.41454050872983045, 0.39365962682846134, 0.3731729734048654, 0.32642551876826476, 0.2741814202797017, 0.22590303260045114, 0.19053002534133057, 0.1646455311809423, 0.1503076159179052, 0.13549203653258762, 0.12247121434328666, 0.11520534916042413, 0.11111906190576101, 0.10480492223867174, 0.10297196282422535, 0.0994849460107563, 0.09495190052811497, 0.09606721093095574, 0.09323823590162128, 0.08972864930135332, 0.08772037443963475, 0.08713272456844158, 0.08634397858860418, 0.0845623614330431, 0.08124582327897262, 0.0831796180377337, 0.08420161032875152, 0.07826995252190272, 0.08116291006255782}
{0.08042785425454113, 0.07847118001236614, 0.08246658795428452, 0.08326446712064828, 0.08422280489931822, 0.08427428113151003, 0.0843287511584295, 0.08648984275812768, 0.08745895602597853, 0.08720142798031703, 0.08742806710466952, 0.08866539005932288, 0.09295668508711967, 0.095214520915727, 0.09670268482766188, 0.10057284379671899, 0.10583425133856855, 0.11033891407743156, 0.12332513284103047, 0.1327935197915946, 0.1493828984617479, 0.17241263059289688, 0.20411268478692157, 0.24656176851526046, 0.2979988988506363, 0.3538773341545782, 0.4050780859083588, 0.4321763455676943, 0.4166134485243794, 0.40870660752445737, 0.3591555492543728, 0.32916567892291204, 0.311300758276936, 0.27184964714699755, 0.21024343843531537, 0.18935602518030206, 0.13538405153164332, 0.10361992549049115, 0.07525670561948317, 0.06499172663723903, 0.06906537046926571, 0.08332023638981945, 0.09719264035422301, 0.0959661099941807, 0.0847530771530593, 0.06796970344841594, 0.04096226482138027, 0.026920218102174834, 0.011091149570466625, -0.008842098243843757, -0.009845474920767575, -0.01072999304668947, -0.009326088078067462, 0.0006739179288146866, 0.002327610352357239, 0.006878258830970872, 0.007507191234364489, 0.007434324909037905, 0.002984535880447005, -0.005888820946076362, -0.007994131881408689, -0.011978465432013485, -0.0121887425427924, -0.013660165024397333, -0.014212563614324707, -0.01088601508394688, -0.011263327264984725, -0.0010632999785835998, 0.0039387106559444635, 0.007635968539945321, 0.006377033296837982, 0.005556085919068151, 0.0021206141054743053, -0.00158173465581861, -0.0019684364719353945, -0.005773273343417908, -0.007067213938553469, -0.0060584735728973875, -0.009058526411916895, -0.009488228425714885, -0.008342762550788361, -0.008335838980151966, -0.007817388688687362, -0.006237465620086942, -0.006351299477932282, -0.006631770529052589, -0.008039733104786423, -0.009202472986878832, -0.010079456759933393, -0.009265939377876188, -0.008108916277306324, -0.0076232836177777185, -0.011727791959348352, -0.01019441481309715, -0.011431079465861289, -0.015144319575621987, -0.014039477649937083, -0.015214205018398663, -0.01625049015547271, -0.015482513102880659, -0.01306331915191546, -0.013529979638459946, -0.008152082077876176, -0.0035519862468746527, 0.006709264306630842, 0.015352216909012943, 0.014884832621381693, 0.015696188569831977, 0.0133140665981989, 0.00738654684553762, 0.0020176228734532413, -0.0007272877797751733, -0.005826448611513399, -0.005859649559106712, -0.0034807885462767294, -0.005366971959383607, -0.004352818305833032, -0.005091115898528727, -0.007979604657930442, -0.008143366931693334, -0.006794440462072577, -0.006748341101772224, -0.008382456286710097, -0.005490109074339058, -0.009289492013682935, -0.0076955216077012455, -0.009155981446005497, -0.005909578128659365, -0.007145105515503721, -0.008140763987180033, -0.006580606822291938, -0.007855476557863447, -0.006286457266265477, -0.006275751141833376, -0.0062402139217826585, -0.006412650334334923, -0.004045930380479181, -0.0018567575246344866, 0.0038782285417714515, 0.010505752862302382, 0.026127978204134636, 0.037942989715683, 0.04027487663209682, 0.039113496280809484, 0.030882813619705934, 0.014218286703176042, -0.001366863962562949, -0.007693785060548996, -0.01562935855054935, -0.0164022900610456, -0.019292050249575202, -0.017231824031386723, -0.01704034584647768, -0.014292467431543996, -0.014630470356159478, -0.012797875312125874, -0.013640674559737127, -0.012046964629804655, -0.011723335789689468, -0.00655789895867088, -0.00823525853472299, -0.008195410611482766, -0.007646349568916373, -0.003954793283467211, -0.0014942303326273615, -0.0007841934426897583, 0.0007415902175146472, 0.00289716959101031, -0.004094462791929438, -0.004592577901561417, -0.007025025675085398, -0.008406827921503055, -0.0019964497222467893, -0.0009399241550957927, 0.0009303511346779032, 0.0026989387004823224, 0.0041370262448305085, 0.003972948254066763, 0.005830627672202867, 0.005471022531557801, 0.0026754620185874037, -0.001322955848848733, -0.008362588280607396, -0.013787973758327868, -0.013703853221994907, -0.016392528679280358, -0.01591071768038567, -0.015188102088212092, -0.011789012827124681, -0.010442990698660056, -0.009204587527549844, -0.010019139362143117, -0.006037954144253165, -0.008506784940734254, -0.009960179287715613, -0.008269927264009314, -0.013731590063133785, -0.01774194413865421, -0.019417208256301163, -0.017190348834245483, -0.015156709871227018, -0.012772266800698796, -0.015043351126501677, -0.011027388935375105, -0.004453812336321987, -0.0007931405262925325, 0.004972326110601565, 0.009160419302595894, 0.016360106690418038, 0.008681675418283795, 0.022549453854694913, 0.039630167282428824, 0.06732419263493458, 0.09713341699822281, 0.1447872134654329, 0.2003534800542796, 0.21754700988126652, 0.2843778099424097, 0.32267073007867786, 0.34722870384667515, 0.39996757329722266, 0.4155544054412818, 0.43567503840520616, 0.422031006631517, 0.39291292986693027, 0.33817618397629534, 0.2895428846117822, 0.24145800142092988, 0.2027125930677048, 0.17033286659850383, 0.15154536964330753, 0.13846237315225768, 0.12374251932314427, 0.11602769815506692, 0.11163385894675454, 0.10785300012896294, 0.10189150898079735, 0.09903366016906143, 0.09482834392724081, 0.09287500096322943, 0.09318634763981848, 0.08998278919899344, 0.08950722763718003, 0.09062660145108645, 0.08419220729105295, 0.08406974279795551, 0.08342680004101, 0.08324191899163666, 0.08113227421671645, 0.08206375613461869, 0.07791717113886293}
{0.08158810573156551, 0.08244539142427072, 0.08381202814242421, 0.08180432319838071, 0.08164936618583779, 0.08556513041013364, 0.08928947609887203, 0.08917991682292381, 0.08880786974767058, 0.09152989504172515, 0.09231870645713697, 0.09329373686269804, 0.09376553906058718, 0.09996851556370501, 0.10286871896257913, 0.10512836642474821, 0.11131050002463966, 0.1217377892064026, 0.12977774185283494, 0.14327348550934582, 0.1611091273667763, 0.18949823836448804, 0.22449532745998096, 0.2715936957885543, 0.3233945157344099, 0.38440570942520896, 0.4317442444403605, 0.46045009989562885, 0.45520684169801856, 0.4360962292122848, 0.41243764122290394, 0.3794602951215124, 0.3321009642758478, 0.30088047656385075, 0.2475594881851752, 0.2008353759609896, 0.14757079491383057, 0.0924006179358609, 0.0686459908655894, 0.050864310811835636, 0.04100295065201204, 0.04149443263342115, 0.04132742731930406, 0.045752218625029595, 0.04184600083632775, 0.029144734223651395, 0.016360398787607432, 0.004838568629596144, -0.00023012070514356496, -0.009933468327704037, -0.008840674796038003, -0.011779807681075224, -0.00879345147571792, -0.009070753185177706, -0.0054159866345018255, -0.003016302079221133, -0.0013331850044225571, -0.006332694666781293, -0.004254484115066766, -0.010391681941031326, -0.011371857755397586, -0.009907864926460692, -0.013170829303174373, -0.010567892915362087, -0.011492947715392225, -0.01090719887191307, -0.01109261816847832, -0.007662490932871214, -0.005851041277150014, -0.0039046123304156367, -0.0031728309510661657, -0.005290953322377178, -0.004941799125142128, -0.006394083299213198, -0.006581602093892093, -0.00822680271503964, -0.007472903317366367, -0.009987697949040083, -0.009637075116116611, -0.00979738051289016, -0.010918953266070104, -0.009623197884754674, -0.006697841465302249, -0.007750512822811103, -0.00600875717865545, -0.008654360129754572, -0.01126960297858951, -0.01128258005791661, -0.011859489062073295, -0.010271763138674679, -0.007990296109748643, -0.009992728531366608, -0.010790099008147919, -0.008535540990423076, -0.008455790891278098, -0.00949615113413222, -0.011757459050852133, -0.013293848561093237, -0.014736012046622742, -0.012811449623088195, -0.012481439903953055, -0.0131507349157891, -0.01005994573479133, -0.006724506716340848, -0.004248459106486071, 0.0023451688057131255, 0.002275593122952253, 0.000562438864971938, -0.0015765104923584807, -0.0009285478925915524, -0.005432534804753591, -0.007071712710758576, -0.007047581575815963, -0.00719941620449089, -0.005971904864345613, -0.010293985024208571, -0.009464783630210302, -0.007447839151104709, -0.007227134556887536, -0.006574262919489081, -0.005945828373361144, -0.005744280769016219, -0.006430901103262384, -0.009037672401821763, -0.007871241736112502, -0.009793794026634096, -0.007352477228119289, -0.008156777826805, -0.0035691360220884774, -0.007565549416453045, -0.005670164553483606, -0.0074133205788416605, -0.005593319225569595, -0.00808706577504624, -0.007756429087161686, -0.0058043706853466125, -0.007980760266875213, -0.007405934214890265, -0.004267248035484027, -0.0010800968381208926, 0.0028826534806908923, 0.01301475418269306, 0.01531384157502658, 0.013087746449641568, 0.004975677294202746, -0.0021599592600771477, -0.00622121719210001, -0.010942211080147759, -0.014346686788473373, -0.013871164680201348, -0.013900740700700707, -0.016681709377611233, -0.01776737970880709, -0.01653840853669515, -0.01601345582421794, -0.01265827745361222, -0.01109697742214144, -0.009601292763671828, -0.009897222462731767, -0.010102886722348853, -0.009656717119197437, -0.007802988490578526, -0.010370312095654442, -0.00805691853772029, -0.0076470524506428664, -0.00423368506642202, -0.00407053553004692, -0.001472261557603072, -0.0018309247726673427, -0.005311333095811185, -0.0073763919868858226, -0.005787982935644673, -0.007434183819676933, -0.003946868708217553, -0.005341561235890651, -0.002638214008533475, -0.0028623093441855476, -0.0025568129958956445, 0.00038783675338941847, 0.0004076579580041627, -0.0037136420746290803, -0.005794918816869896, -0.011186317620674553, -0.014273395381232823, -0.014167740040020657, -0.013790980659357263, -0.01505580503024825, -0.013538317749858721, -0.014257772573797525, -0.014316836791129564, -0.0138293167086269, -0.011602765992020855, -0.009026954010591209, -0.008583464864352817, -0.011926539309433533, -0.010354172056113747, -0.013217798798272184, -0.015023833360177022, -0.016761480492757257, -0.016909722245351304, -0.014043168615529022, -0.014255824844672017, -0.011513750819630207, -0.010110797053627198, -0.00755123258152499, -0.004155301094252859, -0.00022488671002911242, 0.005264968691690872, 0.008334001247497728, 0.011742679940843041, 0.0207633338353541, 0.03575388405761745, 0.05485119661999646, 0.08696392275616875, 0.12616835292247483, 0.17846691484424865, 0.23180164234792616, 0.2856263261438779, 0.31569652209465987, 0.3594898921077938, 0.4251991217387333, 0.47361809669264904, 0.4420964373564458, 0.4597916267884484, 0.427375542155882, 0.3749359965707322, 0.3150159206117987, 0.26730687783739393, 0.2193660155486786, 0.18303665610766418, 0.16165510283246595, 0.14479900953863137, 0.12900809526939155, 0.12229848131604357, 0.11315563917044774, 0.10900555525962256, 0.10244118674707703, 0.10069905813238866, 0.09802772780059474, 0.09377558454812086, 0.09267803136060786, 0.09136980585294455, 0.0891245813275332, 0.08677591889757771, 0.08633451438957548, 0.08556115825616595, 0.08126766746444747, 0.08211981176341714, 0.08099765858782035, 0.07945851742404934, 0.0791053759023848}
{0.082575683878224, 0.08050233037516955, 0.08151759661087296, 0.0789735067073232, 0.08195305585617985, 0.08352551147185358, 0.08236670468866804, 0.08452119505678918, 0.08578561070525031, 0.08645309278811251, 0.08599705439742258, 0.08526768141376231, 0.08861359853667708, 0.09303211858196583, 0.09794225844884928, 0.09920011062675783, 0.10672639748087215, 0.11436864431018713, 0.12561316826505936, 0.13874929799028107, 0.16317351557823823, 0.18881376129898175, 0.22747648421429661, 0.28024371175354834, 0.3234276475346695, 0.38442291953352214, 0.4329945273809346, 0.46306358886593824, 0.44710007251671774, 0.45119329629921984, 0.39722657973820424, 0.34227212526838957, 0.3194607585125527, 0.2871904001888036, 0.23029544897444465, 0.18059526748435517, 0.130301881728566, 0.08043919557508461, 0.0523740351808874, 0.03264260619256176, 0.018740399320966963, 0.01330192386155984, 0.014715983811107728, 0.01131440022031134, 0.009560431258288643, 0.004479328241940391, -0.001837897083464653, -0.008070359258043591, -0.009601101232041031, -0.01274970838385259, -0.015927446035880755, -0.011866764565758187, -0.010598299047662327, -0.009985753416102593, -0.008055447913655799, -0.007902377809943694, -0.006939325464970758, -0.008548150801119671, -0.009284991033341673, -0.007931739606645345, -0.00928480619037837, -0.013446157321484662, -0.012100635400916267, -0.01271772075107391, -0.011450725593681425, -0.008749822432158156, -0.010051001156507255, -0.00829750645094712, -0.008038422636051236, -0.008095425807371943, -0.007202235503110662, -0.010130320902004426, -0.010251243988408728, -0.008610581515604034, -0.008135403124867869, -0.00804075224584396, -0.003226463286056879, -0.006543001211158623, -0.007894065317815883, -0.00901997905793645, -0.008367919101778625, -0.007934123043054587, -0.006633096379077264, -0.00797906738763111, -0.007814014799612485, -0.008230620278884462, -0.009357900274583046, -0.00969845671084597, -0.008791826581487394, -0.009027615883550534, -0.009522749790073233, -0.01058401388472785, -0.007894381927083728, -0.010648447569074774, -0.011091056080248168, -0.010088116405740415, -0.01032187659091223, -0.010530177907602018, -0.009774349997525869, -0.009642316727404109, -0.01033109404996869, -0.009929729884015132, -0.008185984293969144, -0.00931502391760716, -0.005227469114226509, -0.0030280890702231336, -0.0016085877196425871, -0.004470533656039895, -0.006013736821264321, -0.008317481730654643, -0.007477845148215506, -0.008157690767945992, -0.007352632499509126, -0.010304067039354471, -0.007554863570357527, -0.009194819314017348, -0.008087999382594156, -0.005298400775290729, -0.006670787129129989, -0.009078660031113149, -0.008885297477236619, -0.005953620969271692, -0.007437070487136158, -0.01219277710086298, -0.007783376780858303, -0.010668288743191397, -0.006607907867833048, -0.007892824058598773, -0.0071960570296215895, -0.005133547799372185, -0.006169943460927807, -0.009607522706215307, -0.008583681332237773, -0.007660364727917487, -0.008699141146398299, -0.007568601495787588, -0.007929818802605727, -0.006461904236929205, -0.006823000266036156, -0.003632439947597113, -0.0018343219356559562, 0.0008915723596142629, 0.001417199542412947, -0.0010596682388930474, -0.0025435327852433957, -0.004602940609133043, -0.008282699885315315, -0.010199111041839478, -0.010537713107128841, -0.010979846865091054, -0.011263025855543486, -0.011058579437082574, -0.013126832362727063, -0.010802378331339707, -0.0081628155764092, -0.01117102918375966, -0.00876676963314615, -0.007938181318521906, -0.010119794275724433, -0.009089429542755434, -0.008328340425776154, -0.008393021300878295, -0.010246652685813009, -0.006847956983309802, -0.009152335853760525, -0.005613383554203521, -0.005895613013440364, -0.004504766763006061, -0.0050546285028226865, -0.007548940401967519, -0.008667750729315953, -0.009574594794076597, -0.007125724755394124, -0.007762308199856554, -0.007926244395933191, -0.005279046092823948, -0.009309729280386456, -0.007261539218209358, -0.0067897887098380336, -0.00461932270485595, -0.0045350204731626495, -0.008227025668566246, -0.010651578926116156, -0.012612955736098764, -0.01127381769805877, -0.013514636925977395, -0.011547033366422411, -0.013572247118941266, -0.011698063103548087, -0.014174591299242742, -0.012170722051603914, -0.0115133196199804, -0.009290667716091168, -0.011528599720654151, -0.009691090174619825, -0.011951914406917796, -0.01125671164301777, -0.013565564114437632, -0.013425907943340514, -0.012766553548961567, -0.012430031381615182, -0.012117667571644331, -0.011902712383467545, -0.01001908809382845, -0.008121627260262785, -0.00391175830963832, -0.004167582497622677, 0.0015182569742497524, 0.004541883959592858, 0.00535023717549508, 0.015830625628578943, 0.028785253255852884, 0.045444631658502405, 0.08983886885613462, 0.14321316474540147, 0.20805072177105166, 0.2523864266701406, 0.28055522435348834, 0.34346024647671564, 0.3718428680718021, 0.417888931726732, 0.4755637721579774, 0.49366583955689913, 0.48832236461105616, 0.4546385601214411, 0.4058502963737294, 0.3471565392348761, 0.2947074268150766, 0.2397490571789116, 0.20146737983087057, 0.1721162114138616, 0.15699134056613834, 0.140913255981977, 0.12877410072551423, 0.12057483771361305, 0.11917330565380227, 0.11212092705385801, 0.10703602895144855, 0.10393585902952093, 0.10237111164791995, 0.09534502267491521, 0.09597736218430833, 0.09408632017876956, 0.09144857648914295, 0.09085215471101052, 0.08953399331917596, 0.09007138128057617, 0.09059100733810042, 0.08775533846620961, 0.08521317387377601, 0.08357946074732402}
{0.08113530067034666, 0.08261906038227428, 0.08107163885010032, 0.08158012134260609, 0.08431810560296438, 0.08445072827417872, 0.08674167626896007, 0.08844125520325033, 0.0884680423462885, 0.0908737958257769, 0.09303349930185953, 0.09587330322003793, 0.09549195057744705, 0.09906889620479332, 0.10203377370543848, 0.10728352797708338, 0.11470368703774941, 0.11791659029018213, 0.12985943831311567, 0.1475918340221443, 0.16466007720898534, 0.1932954961058418, 0.23350448797363776, 0.28732453317700524, 0.33793518173032133, 0.39534416770944714, 0.4481695414055078, 0.4682180255775677, 0.48194708727089475, 0.4573480806984382, 0.4092757926307448, 0.3500203662119355, 0.3358584385636352, 0.25713101477790884, 0.23600173907427838, 0.1795081744487761, 0.12950104646081578, 0.08202384010752364, 0.05531101303234783, 0.03378907662854756, 0.006124670187075414, 0.0038372893562730014, 0.0012427214134008396, -0.00381124180863336, -0.0052807553832965905, -0.005419576010686574, -0.007487191395844394, -0.00988468368277992, -0.012830100469204886, -0.012328705967743703, -0.013543444125536132, -0.014789431287399424, -0.014155820008759888, -0.010753869536502668, -0.010268170431786464, -0.011997653706906853, -0.010138125145856864, -0.012629133592833085, -0.01170847841546508, -0.009889697361633691, -0.009360165724808866, -0.01105618982070865, -0.013382676479897555, -0.014123819412317072, -0.01397877612654529, -0.013205262961477579, -0.01117735702119704, -0.011032893180223472, -0.011400494552838456, -0.008521351516711798, -0.011700720212967801, -0.00951223268506144, -0.008784008990225887, -0.008750009604409642, -0.007514106857828086, -0.006575104732072455, -0.008595724622090037, -0.006582285067442499, -0.008082292463090808, -0.0069401880382303025, -0.004464460606418353, -0.008104881373198057, -0.00945786246267474, -0.007831711680820783, -0.00846246274110414, -0.008123113822437059, -0.009451621373677901, -0.008480921008587461, -0.010480397684862336, -0.008275357475586245, -0.006904255218712034, -0.00828197383401319, -0.009207038492469982, -0.010713442779563126, -0.01182322849665355, -0.009710641926156973, -0.006770340050161195, -0.010396169370065825, -0.011122896968368101, -0.010685032084764373, -0.009005820168403613, -0.009868474834434685, -0.009224633009429753, -0.007683240597753143, -0.00453336203516675, -0.00225505856262962, -0.0046404868973631145, -0.0037112013824121895, -0.0017335318797340837, -0.0035316472455820007, -0.007523449516338395, -0.005377883136995753, -0.005761957578932553, -0.006522404151960827, -0.004380093148930449, -0.006879130876901954, -0.005409367807888841, -0.005640875972973203, -0.004925711689850593, -0.006992434197884738, -0.005696703170515448, -0.002661036961858089, -0.007765342637891724, -0.00483507383403065, -0.010607358200655712, -0.009448895442110288, -0.0059002999237572264, -0.00974645044329866, -0.0075940647824470995, -0.007186438224920024, -0.008091616074572172, -0.006493413161021507, -0.007816693795912493, -0.005249794994448435, -0.006333367781868021, -0.006994458006395184, -0.007923433638050925, -0.010310884417522807, -0.007922327439324504, -0.007428424135945068, -0.005304244597339135, -0.0053939766382193576, -0.002596190186990224, -0.004819280146414859, -0.0065155013358154535, -0.00796867969518781, -0.01027922087779166, -0.00946675705321991, -0.00986139570734075, -0.006935278392116209, -0.01041424971715459, -0.012650778393658725, -0.010928633835992328, -0.011363210526359848, -0.008299146520417956, -0.008319371108571554, -0.010567267781581144, -0.008829388988956605, -0.007759113185490081, -0.005022028588719826, -0.007849211279869052, -0.010026442195753434, -0.007605350451964277, -0.00707560883706974, -0.010286375073101912, -0.008653922550170558, -0.00793170666306932, -0.008291256651354908, -0.008914132696508039, -0.007184955531674095, -0.009021063647716421, -0.008657859073325055, -0.00818656165684797, -0.006368971984351943, -0.006504489825372431, -0.006118161843949236, -0.005075185247707502, -0.005010924802289957, -0.006585100733705832, -0.005204643217299627, -0.004843749738740844, -0.0062524223523295775, -0.009498898689202253, -0.012935119013938534, -0.011108912710788642, -0.01175671092493176, -0.011105646180462975, -0.012930869063368437, -0.013141691800826505, -0.011304151892888484, -0.009437340440380146, -0.007342599661451534, -0.007863608296108656, -0.0066224860374422545, -0.0071549956445888805, -0.011043306011981628, -0.010021734780990037, -0.014556935614729337, -0.014522335790892231, -0.013225891758802674, -0.014100268419212338, -0.013298380169390849, -0.009279652588131564, -0.0052879505251316366, -0.005256196256693821, -0.0036954450590390227, -0.004174509357663583, -0.0011874918315084647, 0.0014748708014665976, -0.0027990635363979027, 0.009378383063604265, 0.028886736422985136, 0.05686335140732492, 0.09673621082576296, 0.16692032340658286, 0.20200032804849105, 0.2573463741381923, 0.30279042501849696, 0.3443734709654013, 0.3721381319350455, 0.44537672321401456, 0.49533307679155486, 0.4847496113535066, 0.4597139871616434, 0.4187453248463803, 0.35808543931389625, 0.311765114422467, 0.2579343908732404, 0.2167611088796283, 0.18398201967611838, 0.16003834144140766, 0.14209747887615126, 0.12994191182831705, 0.12244708151390712, 0.11350574013377304, 0.10678475786521863, 0.10465691575175974, 0.10111912326213293, 0.09979546888645016, 0.09489523840775375, 0.09283257978897944, 0.08869265129396062, 0.08881171523918865, 0.08601359994822529, 0.08591361155196311, 0.08484287443310976, 0.0829683073100487, 0.08334794385661182, 0.08315831651534993, 0.0812533298685306, 0.08227270643271675}
