# Supplementary material for: Precursors of Majorana modes and their length-dependent energy oscillations probed at both ends of atomic Shiba chains
Source: Nat Nanotechnol. 2022 Mar 7;17(4):384–9. doi: 10.1038/s41565-022-01078-4 (PMC9018407; doi:10.1038/s41565-022-01078-4)
Supplement: Source Data Fig. 3 — Statistical source data of Fig. 3a–h in separate .txt files. [file 41565_2022_1078_MOESM4_ESM.zip › Source Data/Fig3f.txt]

This file contains the deconvoluted spectroscopy data measured on a chain of length N = 16. The respective energy range in each spectrum is +/- 2mV. The x-range of the spectroscopic line profile is 8.59nm.

{0.07796515869171655, 0.08068553223292152, 0.08051032939169911, 0.07989364198584402, 0.08148109027811802, 0.08347408525521209, 0.0821671097812836, 0.08335548288588247, 0.08371995981603247, 0.08851519423171927, 0.08751038420784552, 0.08951642058769135, 0.09292480354079152, 0.09425965789306635, 0.09620722275888795, 0.10090431367338967, 0.10797531174126222, 0.1153792015565292, 0.12633816879593823, 0.14325606636589144, 0.16633243945478443, 0.19339072960195172, 0.23312232115424816, 0.2860879891944827, 0.33754747864694434, 0.38398246309322737, 0.45807110038081833, 0.4612126514965708, 0.4638063438548896, 0.4287501086184137, 0.41632786565119706, 0.3603499179343076, 0.3065177225374703, 0.287682627749449, 0.2441847566028812, 0.17897908235196072, 0.11394009624345369, 0.06954581198698594, 0.05247539418071787, 0.028743780185568037, 0.010348598388626796, 0.00538102407364504, 0.0015077419244978836, -0.002048065210025837, -0.002664348638692397, -0.005190159914853452, -0.007234072800066346, -0.008902798334633913, -0.0065917818487251836, -0.011779711471243388, -0.008195203129841743, -0.010442148311436535, -0.01149842755846105, -0.008876408376438041, -0.010108835080050876, -0.010992510726305301, -0.009173142546344142, -0.009186856325615562, -0.009655722752353943, -0.010049377692628172, -0.00938657229408315, -0.012281986309278108, -0.01290240898561619, -0.012599682356728674, -0.013790973101198513, -0.011670646877503599, -0.011922633727162436, -0.010031087383447941, -0.01133386548174295, -0.009089081249692554, -0.011160030521308413, -0.0119308753406953, -0.010257551779803878, -0.007570318275841112, -0.012168748110274439, -0.01207737837111656, -0.008967558500260143, -0.009698645232756618, -0.01079013537505772, -0.011693562622445999, -0.007132997250481903, -0.009551530326571972, -0.010387643482475032, -0.008024290148896572, -0.012762308172815064, -0.010550177586631671, -0.010720765873457223, -0.011676932654012772, -0.009448820868619034, -0.009284997128385486, -0.011204534333779615, -0.012015473936707193, -0.008555802986059373, -0.009462172104959447, -0.007287635964478581, -0.008630517977281128, -0.009027877486785692, -0.009826989353182863, -0.007005395865455457, -0.00867509122267545, -0.010072063804772428, -0.010119583786165903, -0.011337129782298111, -0.009228764925632075, -0.008343214478943022, -0.009318092853302805, -0.008459557714854005, -0.008512024495471292, -0.008765675282934902, -0.011092243448059869, -0.009150856533337672, -0.009259136910505585, -0.008899429461694251, -0.010398879789619907, -0.009682036519664424, -0.010202071774203271, -0.007322048185007699, -0.008439923192244165, -0.007562871095134691, -0.003920683586952793, -0.006048413899223237, -0.003180562352448036, -0.0059922305496129275, -0.0054275406955681315, -0.007067907758274313, -0.008077471209602775, -0.006163936643089405, -0.006916196487967143, -0.005800406074628552, -0.006947294631417501, -0.005753201310794951, -0.007358465476881296, -0.0066716028436699625, -0.009990640548197581, -0.007206719400177915, -0.0077540679447278375, -0.006409376650827221, -0.008227678602146866, -0.008902932317199894, -0.009901079182100099, -0.008271004415713233, -0.009427200037527174, -0.007390004322529324, -0.00901011860483705, -0.008574245856081865, -0.007939544045942399, -0.00994144456212347, -0.009172054819687608, -0.010333208529774422, -0.010004341957899409, -0.009496578254118666, -0.009599682532681812, -0.0075329675903062195, -0.00563909620794981, -0.007269093346741808, -0.005277644807115378, -0.004794456315464044, -0.005948074999851255, -0.008694480258131807, -0.007062336548482944, -0.01169566917809487, -0.009970406189586885, -0.010864980716371344, -0.011548915873200042, -0.01028536396419296, -0.010845190394480533, -0.0070571806281951414, -0.010703585327107995, -0.0077785378572309246, -0.00971114442120052, -0.009234140822802994, -0.006341022581746798, -0.007349726978952859, -0.00831321426572846, -0.005629793162372488, -0.00993002300359776, -0.0059127130055941415, -0.008144542330307519, -0.005740441828438694, -0.009366024085142895, -0.008689240114247135, -0.008270845347438091, -0.011767642095605895, -0.011893559780933243, -0.01250607407433494, -0.013154657629858145, -0.01172016349903832, -0.01337989307082257, -0.009721892965090498, -0.010409150827721154, -0.010812317140688917, -0.011208562521120125, -0.01239170977462838, -0.010274258983479698, -0.01180267335084004, -0.012784262570313745, -0.012135453896046753, -0.012093986900140616, -0.015023522131629111, -0.011457123302860146, -0.01209631512030426, -0.009636125680761866, -0.00720515824225885, -0.0067726247833566604, -0.0072680318674776334, -0.004391493187975413, -0.007211433704648622, -0.005004189233496617, 0.004924117413072273, 0.008857429985062644, 0.024265434593121478, 0.048167315403188006, 0.09500669635668146, 0.12489426706894034, 0.17913675842860308, 0.22773003348218882, 0.2789266635952239, 0.30451447451311875, 0.3749058454633717, 0.40865802159239534, 0.42946717685955144, 0.46218753470904844, 0.4628121128182412, 0.444006444476907, 0.4148268682735624, 0.33928539874114716, 0.28729102712948507, 0.2419107577657304, 0.19841773828955797, 0.17218567226792786, 0.1481481738192143, 0.1353155896179696, 0.1262712512358416, 0.11795887885196298, 0.11056792426349574, 0.10827272799589638, 0.10290163023826739, 0.09958930269682728, 0.09684845421235833, 0.09334939256269376, 0.09263029251115809, 0.08941833051949796, 0.08999018265953017, 0.08939206822117987, 0.08678065776000381, 0.0830266249026139, 0.08361110595579542, 0.08225713373191354, 0.07888035775917279, 0.07762899773526008, 0.08027804651741563}
{0.08015153565880204, 0.07981961104557628, 0.07989842998972613, 0.08432513309982213, 0.08113318267138347, 0.08838615849809559, 0.08330777226549572, 0.08678321988321826, 0.08711153772953717, 0.09122553635981764, 0.09040532691064085, 0.09145572765846036, 0.09379807159952903, 0.09630596655177523, 0.1001801347897765, 0.10599470398602771, 0.11667238249461427, 0.1194414555321336, 0.13168031616532094, 0.1518259941576566, 0.167284840383764, 0.19794319056548754, 0.24022203399413794, 0.2858211273001806, 0.34935946435038795, 0.40826266048373727, 0.4443760145234578, 0.45626128048338155, 0.46696447084943216, 0.4331626482927143, 0.3850766561285815, 0.357351590003203, 0.3133047363123448, 0.29180145906223526, 0.20923340374297275, 0.15020752066040788, 0.12286621710398823, 0.07981197767763931, 0.05841176410872565, 0.03421914258363811, 0.02871313460978245, 0.02424535497208709, 0.022292555138117457, 0.01659908825623292, 0.014073123725102197, 0.0063710358190088145, 0.0009620471095043372, -0.0001930562885476151, -0.005041554642683035, -0.0068025012058799805, -0.008964710892727051, -0.010292131650734967, -0.0063409994548141585, -0.009279151449373937, -0.010002723379469782, -0.012842581438667533, -0.009126538229666355, -0.006251824347017908, -0.008588771298727416, -0.010643400519759821, -0.008784581762450647, -0.010684642835201642, -0.012217238999379872, -0.013155274162822628, -0.011537216860688745, -0.010243453202584607, -0.009852606999925994, -0.013574761180917163, -0.011017602435809484, -0.012399342923987589, -0.00873745059268247, -0.010022609025856735, -0.007324876910448365, -0.008956903763425013, -0.009849588806526208, -0.01034383784190781, -0.010925006236534768, -0.006733081777715251, -0.007117187220908511, -0.006193781330548183, -0.006962424732146064, -0.009491962706095525, -0.0070499050891271705, -0.007546702380891652, -0.008539174695650555, -0.008505992203705235, -0.00925976301601673, -0.010177637812453292, -0.009851056402766348, -0.008253958526480767, -0.008972813206173776, -0.007815679353818394, -0.006692665178179257, -0.009883866760227733, -0.009417146983702935, -0.008379559659620105, -0.006713995103930501, -0.007685359589133052, -0.006998866693896178, -0.007652636991507939, -0.00851716390613376, -0.010373491278849182, -0.009765468262184843, -0.008620012641312746, -0.007758279367788418, -0.005815819621754533, -0.006401000376823647, -0.008359306615999, -0.011166999861010619, -0.007577370188361015, -0.007404777944957506, -0.008202594052477787, -0.007515777764125672, -0.008871057214797197, -0.009893131855129134, -0.006878140561396205, -0.005266688002986411, -0.008091615205853027, -0.006642110064675715, -0.0025934855484441694, -0.004307076132399614, 0.0013986458988440977, 0.0006340906452969475, -0.0020810472259689987, -0.001426600793623865, -0.0009592159363544175, -0.0019907930192697393, -0.0027909688981886415, -0.004386538292682987, -0.005210642055917454, -0.008842493201924748, -0.012536982047779347, -0.009004791758047978, -0.00907886438931561, -0.00836294443589879, -0.010316043013692582, -0.011352994546847694, -0.012163231005695916, -0.010883269601120396, -0.008115016008816235, -0.010700077166508294, -0.012905766683385844, -0.010467766678970284, -0.009047008731569706, -0.01022870148459416, -0.011410235639406154, -0.011072565464926375, -0.010600689150573286, -0.009394122149947714, -0.01032398229153197, -0.012521364399153547, -0.008699414150691727, -0.009259245991941991, -0.008859902834000991, -0.005434477207264407, -0.004800694442943267, -0.005217330972072047, -0.0023484551587483896, -0.003025171834147189, -0.004660440316883932, -0.007332221209825541, -0.009651128544990593, -0.010603615980722259, -0.012356457668882603, -0.01191749331942943, -0.011829533212829809, -0.01042480383255005, -0.010470082990424734, -0.01000256781340333, -0.006419454250719036, -0.009009436627034403, -0.00718789941244364, -0.004006549344773293, -0.0048843689866813235, -0.0035933249928247184, -0.005482011614799017, -0.005507924752639238, -0.00705569053997206, -0.00666983527868136, -0.009060052015407206, -0.008954198824879443, -0.01051590592727835, -0.011961278636391466, -0.012749988634371268, -0.01527636666516613, -0.011988697358225667, -0.013733894927068252, -0.011926775708751673, -0.01263811460887131, -0.010749151381929539, -0.012385231738421173, -0.012863939332252036, -0.014135239344441872, -0.012135560002732422, -0.013803808569768136, -0.017371187181697022, -0.011171671713027903, -0.01541400893989063, -0.015286834208300841, -0.014787231391561292, -0.01255387204868848, -0.013611781599517269, -0.010671491603309954, -0.014069254438152663, -0.011172479751734164, -0.006992101318787444, -0.002486815948295888, -0.003218378868088907, 0.0012253798193094141, 0.009181818490873104, 0.019645874016445568, 0.0467516873698723, 0.07501458557973197, 0.11055330472776306, 0.17402998125889413, 0.2113240724065272, 0.25497682690461465, 0.31257785941368804, 0.3561843196810744, 0.4185776884175193, 0.44141665998172214, 0.4587204836746053, 0.4455381936503766, 0.4538253870675725, 0.41065434441639537, 0.3519264413035159, 0.29405422319010743, 0.24669431480041598, 0.2044014567796809, 0.175972367868065, 0.15609169476689155, 0.13553573872620012, 0.12709966072057133, 0.11558375654775313, 0.11143559847214424, 0.10349354227928759, 0.10362445181619835, 0.10153141447998927, 0.09947903282809074, 0.09417974196102392, 0.09022715764963747, 0.08869514986037676, 0.0853787047207396, 0.08487982943667982, 0.08507593485375199, 0.08548956445414722, 0.08317101237567592, 0.08218949327374298, 0.08362867280452727, 0.08174218822550161, 0.08181287730436183}
{0.07823745505721781, 0.08095853327186228, 0.07814294010718675, 0.08230563381218704, 0.0809065591513407, 0.08338079448763136, 0.08427402138845975, 0.08397758773309798, 0.08448524831172735, 0.08536323474049705, 0.09121308800480393, 0.09064423069975866, 0.09189170374722283, 0.09411045714916981, 0.09683540421615604, 0.10060171936295162, 0.10488083230093798, 0.11597542470343918, 0.12355538586840215, 0.1361809494733378, 0.15340021475673646, 0.1830200108599349, 0.21659023604145253, 0.25550869696337464, 0.30224621000907737, 0.354624220215806, 0.4209547867987416, 0.42967074454302434, 0.44380367006711285, 0.42862122213333187, 0.4206490080001151, 0.3917393313343883, 0.315712287069438, 0.29335523275830644, 0.2362688845184274, 0.19226960511584668, 0.14336684182336984, 0.10863267470835522, 0.0832056349444385, 0.05917167125913037, 0.05138498708486529, 0.058919595914364034, 0.06181636314911816, 0.05755450269442241, 0.04286980615463489, 0.03212089644516276, 0.026156985706653823, 0.01689803477165367, 0.004048107976808018, 0.0016613572340419512, -0.00457501966457193, -0.0057887672744437865, -0.008727178652189154, -0.006080855854308856, -0.005654119720131946, -0.006553300855039225, -0.009813572540197116, -0.003883301794622528, -0.007915150155550138, -0.008510150360039073, -0.007090382091929746, -0.00939593864560722, -0.01037544647624554, -0.010827786893406029, -0.011064959036558037, -0.011401207618577176, -0.010741027365282659, -0.009582809467836614, -0.010216369879693859, -0.008473954826633899, -0.008255354996158246, -0.009282494931146596, -0.006574694959216487, -0.007156846278328126, -0.004856173369569421, -0.007084918359620578, -0.0045436581027302044, -0.007423014528077857, -0.004345911409317829, -0.0052631178154390265, -0.006195183873254788, -0.005031822451598688, -0.005642811406753238, -0.0057967768608817, -0.006404514210191597, -0.0098266190636527, -0.009463327251221166, -0.009790401685688701, -0.01188366534936008, -0.008636847447938191, -0.006920540252133624, -0.005579317806774422, -0.004702390902948399, -0.00420011336125919, -0.004850606177139286, -0.00029211307685932716, -0.00633447030901614, -0.007646748865107756, -0.007447532444933649, -0.009578837409562491, -0.01123320898505431, -0.010563230764332519, -0.009967562661529697, -0.009721420580963471, -0.012397235892124816, -0.011435311747292771, -0.010382390259246243, -0.00836159335308107, -0.009351639911479038, -0.011440712174633511, -0.010648306433748967, -0.007927352358111076, -0.009816319377754375, -0.009297834007021404, -0.007649125321751493, -0.006229788279602366, -0.007620070675382992, -0.008567368881049132, -0.00573737980128885, -0.0026830163356070993, 0.0032376960017002875, 0.0070903738547595276, 0.01566762540490832, 0.01467832159489153, 0.016221889899474422, 0.012709124327577983, 0.013787330959381899, 0.008225997338014424, 0.004420284650250049, 0.000839809781871361, -0.0044969594021500164, -0.005570712115765442, -0.005275771541760175, -0.010504173859615232, -0.0068254271272814426, -0.009703398166531176, -0.007501019117910028, -0.009077371416364477, -0.010548321894096241, -0.010530478717366037, -0.011265489965927586, -0.010765489199904194, -0.008651335898030039, -0.009351386009837828, -0.009500900689440112, -0.011637861268422098, -0.007802509217896873, -0.012511512497516055, -0.009981862207000074, -0.01061480920149711, -0.00878811150985604, -0.00613639991183652, -0.00592112028431037, -0.003871033011507719, -0.00048182264495774414, 0.00295993499223494, 0.008293667970527012, 0.00888217615719195, 0.005721471615796092, 0.004134268835306147, -0.0005509097748578129, -0.008198469533274508, -0.009899347365506779, -0.010389167546902747, -0.015516078810101907, -0.010482564878752185, -0.010210352371095672, -0.012078965308038411, -0.0076583688332270885, -0.01161943447644542, -0.005596676105150305, -0.003193535042676647, -0.001519727245531813, 0.0028924919048170725, 0.004443720450338986, 0.008490993121280562, 0.0071739310975845105, 0.002466029081578388, 0.0019586705304459615, 0.0007054197607762007, -0.003924874053820879, -0.006759583179166681, -0.012735039970752402, -0.01579966068034266, -0.01576045997246089, -0.01570490350541153, -0.01874161263591696, -0.01815653717503988, -0.0162599938445991, -0.013908110202646786, -0.011615877302797065, -0.008733338983963737, -0.011241774664230868, -0.012865912737002294, -0.01307078401484981, -0.018208170513206945, -0.017210252531972427, -0.01743627236981744, -0.01704831808142343, -0.01528856538246209, -0.015160493007866439, -0.010891480683083904, -0.012185234979365814, -0.01080010780648515, -0.010066998745920966, -0.008540764979878393, -0.0021439380260360984, 0.0020558770026570337, 0.008433943481632795, 0.009010282789102396, 0.017874791505107346, 0.03641539440457639, 0.07896512510208266, 0.1235393919830223, 0.1605982932962269, 0.22982614317905117, 0.27562293838948976, 0.3242366686139221, 0.35865823576854133, 0.3943335098589563, 0.4074028821511341, 0.4576848695990996, 0.45411898255033895, 0.4202095168052031, 0.3948515197600896, 0.3428488915049959, 0.28646048857615924, 0.24348674911903068, 0.19967731149384574, 0.17231120264626684, 0.15096053979285834, 0.1379581680068173, 0.1250938395066139, 0.1182940059051901, 0.11387458122685848, 0.10897765786140415, 0.10425123131524487, 0.09921785568367847, 0.09818382928783259, 0.09322366184109929, 0.09354097433393185, 0.09038251458638819, 0.09063978739959772, 0.08848418129711214, 0.08567868699761946, 0.08832161423644974, 0.08772980351970898, 0.0824403956640944, 0.08575738076630532, 0.08290067558472711, 0.08260571735380784}
{0.07304404351895541, 0.07713985972276499, 0.0785617141914496, 0.07996007757851084, 0.07989667754393559, 0.0801605138919659, 0.08505509796595928, 0.08313784756923537, 0.0835229337302876, 0.08352541712927711, 0.0881972792874365, 0.08827508363339726, 0.09041436684364469, 0.09327965721552162, 0.09556977705716443, 0.09664246175072502, 0.10240533827061807, 0.10935046684794421, 0.11847979323195809, 0.12846524871878065, 0.14460118112648707, 0.17098140083797736, 0.20112662354185457, 0.23603542461275198, 0.2839022387841841, 0.3334378652454141, 0.3749161626284946, 0.3925775515601742, 0.41040538022543493, 0.38381820332561395, 0.36810169701586715, 0.3403492265242634, 0.2864961407003517, 0.2698642619880023, 0.21215255298256674, 0.18594211616576922, 0.1260237995973251, 0.09965156534501832, 0.09727436169545078, 0.08910740041707518, 0.10459156831326366, 0.11953819641537972, 0.12484713331989397, 0.10926968610826027, 0.09155196620696246, 0.07471813950148615, 0.06238841594782807, 0.047578472957431305, 0.02232987121286463, 0.008759904810295413, 0.0007767024617625702, -0.0018853345407513055, -0.004357179633002549, -0.0016289818156388649, -0.001093399837061319, 0.00024246844928915788, -4.89398846491415*^-6, 0.005292568599214675, 0.004030996813090498, -0.0013422806105681199, -0.003770644190357407, -0.007147934429843476, -0.01095694323769284, -0.013851424613470597, -0.014918104553114889, -0.011392454555785254, -0.007943879901928151, -0.0036343454517211524, -0.0010392445375768085, 0.0033970773179196187, 0.0012554950229078702, 0.0031469344480853194, 0.0028560000231868917, 0.003959165845669669, 0.00644151074759479, 0.002878946544566349, -0.0021433754898919147, -0.0022756287358937843, -0.006413757844334738, -0.00684831869696466, -0.00434638965540685, -0.00725321666657729, -0.006234036131309434, -0.007340004897356989, -0.012067453784545077, -0.013411446820528566, -0.014015962750124978, -0.014313851648753362, -0.011557400072612977, -0.006870547596099964, -0.002919083464249835, 0.00005494775067470465, 0.0005144607995037076, 0.000044396194351731255, 0.00023472356433182264, -0.002174038490519531, -0.006974136664140793, -0.007831903566759115, -0.006436461728822141, -0.012308315023720467, -0.01157442479664664, -0.01037134809853181, -0.013571078235027562, -0.014784622916860866, -0.013229470016847433, -0.014923086979566201, -0.01468587579918407, -0.01703614184617988, -0.015053969477614403, -0.0156851130643837, -0.014205830377143801, -0.013215491934148667, -0.011337525605231102, -0.011731146585787323, -0.010942309030864818, -0.01200844242426428, -0.011751369153733014, -0.010489714804123387, -0.005045908709660878, -0.0004414496963573468, 0.010026857439415896, 0.02014307542375229, 0.031444638746283296, 0.03577476647335643, 0.036499707721103225, 0.03530559385916241, 0.038525439206944546, 0.035079390252220136, 0.024186366166779615, 0.01614341276536942, 0.0021785779229852587, -0.003906910970953583, -0.008535820237762944, -0.0137086808213343, -0.010842451570707914, -0.01050852189304628, -0.011848556516994865, -0.012726527685784571, -0.01487524217693538, -0.011696865479480865, -0.015525149067500103, -0.015212059526598362, -0.013377395602038636, -0.012759566834867089, -0.011402622834977678, -0.01077708960250324, -0.012381087405944598, -0.010229482357121709, -0.010490225777289787, -0.011093745766226078, -0.0054361656899026434, -0.004745627450992669, -4.673283604461273*^-6, 0.00760864785101894, 0.010194144503746784, 0.018869203145537798, 0.024735759107341757, 0.022076865860324667, 0.015699725569071413, 0.009589688793761871, -0.0003990935748696602, -0.006441045364771195, -0.014866187941022773, -0.015809226293913372, -0.01154553771198047, -0.010254360782511709, -0.009056260801117932, -0.004451915140762239, -0.0010064221939719356, 0.0017068305410750117, 0.0015747727450608276, 0.0028437862258050787, 0.005280285097603268, 0.006702788568913904, 0.007333293985158288, 0.00862075015011976, 0.008004635778457513, 0.004186296932912591, -0.00028392762777921816, -0.002302978180344185, -0.008673387999746741, -0.011926642915357706, -0.012841937173236414, -0.01436295294988324, -0.013960457724005107, -0.0154550463968722, -0.013356533475251073, -0.012169320265475887, -0.009933153996779439, -0.009482352840347479, -0.008645948500811629, -0.013356238849650825, -0.01138695781986635, -0.017378525926901395, -0.0162916659740721, -0.015612130908245356, -0.01740196133779086, -0.015678996286124125, -0.017399463901617798, -0.016758535725058712, -0.016355178149941946, -0.015099895029941867, -0.010377056705648494, -0.0068339032258021215, -0.00320091507961443, 0.0025629085606640543, 0.006470793751797425, 0.010575185803622869, 0.01743396929226314, 0.017833176889215756, 0.03328959902213819, 0.039856984861994765, 0.09438230810148254, 0.12686093804593274, 0.16066556447979427, 0.2175666982583459, 0.2679933648609986, 0.332969191771337, 0.3585779181250982, 0.3693535284049955, 0.41156545901990743, 0.43003529225450654, 0.4156281642790871, 0.3840537585458781, 0.3384293849682597, 0.2827741498633393, 0.2401209677575826, 0.20729116313591628, 0.1743119115883365, 0.1521452491721334, 0.13827498379838385, 0.12371522556714115, 0.11472236818826359, 0.11164010430890146, 0.10784978071936449, 0.10246338795639957, 0.09953088463896637, 0.09729877560380995, 0.09231002420020445, 0.09041645660653441, 0.08927370221459835, 0.09075874760616555, 0.08600620334329086, 0.08540450488543089, 0.08758517315975073, 0.08413942783834885, 0.08322343957343371, 0.08180079689010097, 0.08186204933978913, 0.0836176901313733, 0.07933936425844765}
{0.06910259896474358, 0.06952041047089794, 0.07117757268389545, 0.07271469492069138, 0.07436374975385587, 0.07189624750984627, 0.07407757259616089, 0.07446194443071816, 0.07469504046165767, 0.076515460330815, 0.07567377599456937, 0.07899824679689739, 0.0827782393849843, 0.08107843562932923, 0.08484720955293669, 0.0861387033660116, 0.09215972044979381, 0.09404163793441453, 0.10127189698276028, 0.11131826104929937, 0.12593044739096332, 0.14270644874583505, 0.17053674820384915, 0.20486572600429648, 0.24111421550388543, 0.2733503251313791, 0.3158438246656772, 0.33865469066736353, 0.35288088352591934, 0.34720505135216706, 0.3294198679609684, 0.3161195303787651, 0.2758339389677223, 0.2502236329380788, 0.2051542951653822, 0.18344685798112073, 0.13020055301009872, 0.12516127601351684, 0.12113496985259685, 0.12786361794807238, 0.15131316510584847, 0.18128781125406201, 0.1998557621875836, 0.17108907619772404, 0.15620278969227128, 0.12283613311852856, 0.0950024896286396, 0.07087028762938502, 0.04264153313317473, 0.01760222488296216, 0.008645492852658995, -0.00025910411250113473, -0.004720504702939109, 0.00037986920078999413, 0.003037378329132854, 0.008291418921021709, 0.017372765906821366, 0.022564888703238313, 0.021752295801090935, 0.01805555599129172, 0.005191312239128606, -0.003864611678440712, -0.010443685834590748, -0.01662295365706328, -0.013366838547873964, -0.009830677729928242, 0.0007033651210601611, 0.009770170894569082, 0.021073246614627353, 0.02594773170035731, 0.032373737943951604, 0.03281707540075933, 0.03759217717976297, 0.031167710947062225, 0.028402098855515274, 0.02210658482888755, 0.012166405208155385, 0.0072747815335129085, 0.0029359974264480332, 0.00014444431093995572, -0.0021619962026037075, -0.006193975438183107, -0.006084560738019512, -0.008328851271575587, -0.01301743723327794, -0.014857560850712586, -0.012271975793645903, -0.010555858766376935, -0.004324892380751176, 0.004879900030271185, 0.009014880692686723, 0.013866193825096424, 0.012081635283938736, 0.010701013818477201, 0.006793533565491124, 0.003107358791398003, -0.0009585303426246613, -0.007296174455995324, -0.007790366366546545, -0.010981764168948974, -0.009477878615581931, -0.013057880361294447, -0.010980509198893863, -0.012759546682523841, -0.010916698978615923, -0.011607244269840652, -0.013269957170578925, -0.01422685585041541, -0.013125488857928021, -0.013883281000740261, -0.014140691700579825, -0.012558291945308619, -0.013284995557439852, -0.011295760150566344, -0.00862496045181738, -0.010932524516578158, -0.005708030976354948, -0.011035951978470956, -0.006414936432642773, 0.003253599359051878, 0.012980741407942866, 0.03164067108938215, 0.04006560509009987, 0.04958642903548442, 0.052657092288889644, 0.05910027019850506, 0.059531604897854494, 0.05117391284566908, 0.04182401622121515, 0.025904025971659108, 0.01099138224022471, -0.0020276615283994167, -0.009804283125546645, -0.011593637653512855, -0.012230597916400722, -0.011632606968044261, -0.01407101703122204, -0.014925708332896045, -0.016934173863885103, -0.013386940933422556, -0.015212525535800827, -0.01367748456921751, -0.013309133476053267, -0.012997154536287098, -0.01349942273559149, -0.01239972672688764, -0.013862103774280918, -0.014301910296597681, -0.012770535777231843, -0.010362977087900595, -0.007952498892373155, -0.005094818296709519, 0.0023637878438744417, 0.009163796313526304, 0.010615362844784, 0.014800475668795587, 0.021261065706568678, 0.02241882285594541, 0.018132728304232633, 0.013268562503958005, 0.004797273055886265, -0.003837123127011953, -0.009124758116799917, -0.013683752485074504, -0.01238400074167744, -0.011027640141122914, -0.007075884826394637, -0.006448848601831253, -0.0005135213101210793, -0.0005154151754277513, 0.0000719623466283641, -0.0021320909338318718, 0.002180031758631064, -0.0016278833538445063, -7.590851893355365*^-7, -0.0004821046708850475, -0.0032348057437820393, -0.007313056854353059, -0.006998562283515049, -0.007687427968508686, -0.007801803680915411, -0.009878057758994613, -0.010855798309425001, -0.009805602928302699, -0.01092260826672436, -0.010018335518252455, -0.010879542650657817, -0.011010265562056466, -0.00969966285447034, -0.009841414601158806, -0.009528596070689054, -0.010105227155562772, -0.013290573746231113, -0.012425877169817304, -0.013648508399972944, -0.01391538116475911, -0.014414989026321639, -0.015171887217399746, -0.011487842924128865, -0.012786867614118895, -0.008916443416741662, -0.0049429208215558094, -0.002953902450164774, 0.0031690719747514994, 0.006191620978123136, 0.010390231431121368, 0.014488510887272578, 0.017464002774472173, 0.016124761657643295, 0.020058248604489355, 0.027075810236819493, 0.03674109958311908, 0.07107734748733485, 0.09725399793785804, 0.1556176420653244, 0.2049555916824243, 0.2645857953112754, 0.306091861172334, 0.3220176313743375, 0.3573832981758585, 0.4102563481375419, 0.3958496228981665, 0.3769978674864044, 0.34286807459028545, 0.31944415703437923, 0.27192884657250416, 0.23363602854591525, 0.20108644455377372, 0.16994012403643324, 0.14635227296484832, 0.1382437275183312, 0.12475474241062995, 0.11634364186521168, 0.10835418625461674, 0.10810853898103483, 0.10616201868334912, 0.0988661714966381, 0.09668879216996744, 0.09138806986299168, 0.09123273189972658, 0.09156659965745191, 0.0885655010351293, 0.09007243350258769, 0.08818475218556651, 0.08545172338330165, 0.08264828528347987, 0.08382062330867449, 0.0815758913326764, 0.08277922919997008, 0.07847323746785867, 0.07956404989236274}
{0.07104255372643367, 0.0683065548154917, 0.07141555671597505, 0.06785062739951336, 0.06927887066839813, 0.07125211294564623, 0.0740674629046773, 0.07433996267623791, 0.07400270655354399, 0.07356917475054064, 0.07607023799510387, 0.07768825779508963, 0.08005698180805979, 0.08086976363058959, 0.0824622743324456, 0.08314724854541244, 0.08496534756820694, 0.08733863468913619, 0.09463652018457684, 0.10255971554157817, 0.10838407214667056, 0.1204138283727468, 0.13844730037056507, 0.16350800308510166, 0.1964302154392013, 0.22947561065510247, 0.26839952170633896, 0.2885994403267325, 0.3214917219753258, 0.34485820750934315, 0.3356242564855861, 0.33504190309261433, 0.28380119760932115, 0.28005451186481206, 0.245558642089317, 0.19310723973804342, 0.16177306178337347, 0.14259602456469797, 0.14022231160166737, 0.14730826082635137, 0.1882995868662426, 0.21138345004459225, 0.21893327278548294, 0.23858211438975557, 0.2056415220754757, 0.16999685199604958, 0.13477948071617132, 0.10538616092256475, 0.06380590387689483, 0.03543990139930023, 0.005560064545678716, -0.0031217245117121364, -0.0038803712760861276, -0.006652860945950406, 0.001515134075439677, 0.013359490970151449, 0.020081989960319215, 0.033705093795916796, 0.03637203881070963, 0.028633773085247297, 0.01912086478001002, 0.007835772180276288, -0.009339020653058206, -0.011362848333700493, -0.017366166347227915, -0.01227001997940277, 0.0025874732207084453, 0.017606069043578386, 0.02938931228115288, 0.03981177785610375, 0.04866455527408893, 0.05466087947100999, 0.056727130121089944, 0.056137389816698996, 0.05460039667362607, 0.03533837030172197, 0.027023063228176415, 0.015104940414120895, 0.008223375062430765, 0.002302232510745541, -0.002832655205482562, -0.005155080520661193, -0.00866545825271883, -0.009017956756733555, -0.014425330892403587, -0.015718918628441225, -0.01448039218181955, -0.012179983484169266, -0.006915525958149649, -0.0019166074973983385, 0.005089580980564126, 0.01007178422148566, 0.013618731664253491, 0.010332670240198159, 0.008753407013921216, 0.001983353526923532, 0.0010863509381113135, -0.004377818477117172, -0.007430862360947496, -0.008558778408957829, -0.011312412961761085, -0.012467390654235865, -0.00865077160238542, -0.011395028559823137, -0.012126482703624073, -0.011987378508205665, -0.01249656576644731, -0.014124335812721885, -0.01062984313781435, -0.013055622636412892, -0.013487122258110183, -0.010182811956423184, -0.007130833105245456, -0.010844665296108676, -0.008119481599201226, -0.008264284681169897, -0.011025114988241692, -0.011791574285621519, -0.010103513190236776, -0.004233931564977828, -0.0004907569578776719, 0.011754383445224493, 0.022510646328639052, 0.028991885242677887, 0.03389816922778234, 0.03596905216400336, 0.040953883291935625, 0.038196219335483256, 0.03480899328241455, 0.0238634723760194, 0.00748667259447851, 0.0028273239423043874, -0.0089902831923523, -0.008582696475288736, -0.009884768364276814, -0.008298002651173019, -0.010635955643899457, -0.008843090174921079, -0.012971617003653792, -0.01262690211783082, -0.011635287628306004, -0.011567114369742861, -0.011124291548431524, -0.01072724834052634, -0.011148669826186569, -0.01023905864623265, -0.011425044149966267, -0.013854298540477528, -0.009224961646698632, -0.010503866968146588, -0.00898622873418812, -0.006758169772411388, -0.0041069284426194595, 0.000528824447975561, 0.002699146507949288, 0.004082967232957091, 0.009781409300923416, 0.012105555147056954, 0.0082305443418807, 0.00639631739749286, 0.0032499771893306035, -0.0071953623141228825, -0.008714833872481866, -0.007611907226222195, -0.011299263359535334, -0.011146306319103638, -0.007313148544352681, -0.002427090375326707, 0.00011215110000459575, -0.0008418359581917285, -0.0007558049023931962, 0.0003497720898339447, -0.001346240498834059, -0.002685308270890475, -0.003746030266010516, -0.007482615266744073, -0.007018621117326933, -0.007820413113814867, -0.00829141199603289, -0.006655119323803185, -0.0071867108962475855, -0.004367444072903191, -0.002731091734990845, -0.0063276685443778465, -0.006227854270475329, -0.0053167022040401125, -0.00551980092110539, -0.007857169699499445, -0.007313787840181834, -0.005497514323047846, -0.005890499376961459, -0.007694056505306783, -0.008185668176721178, -0.011328883303554995, -0.009486833098925371, -0.011894183801477783, -0.012751339358604568, -0.010306123616697796, -0.012679063493423147, -0.012364899225095483, -0.007058301023970055, 0.0015360376338867153, 0.007362511182164097, 0.01243657546895429, 0.017327586466978066, 0.01767505902851344, 0.018845721897854377, 0.01941018756388426, 0.015359295889018156, 0.011996559749362467, 0.015439976253593807, 0.03165250712185895, 0.043629378397918, 0.08944925817351163, 0.1338929518703062, 0.17788255954763066, 0.23572463035545835, 0.30139926534649825, 0.3346002666134697, 0.35683739546486043, 0.36926726931190673, 0.3757637174723921, 0.36206397798599677, 0.32757968884099786, 0.2892661885495042, 0.24546384148234615, 0.2135010064738525, 0.18181092686419226, 0.16123607066821904, 0.14309948012330231, 0.12809789852000608, 0.12089517309955944, 0.11290229977422934, 0.10574524543982114, 0.10222531439371668, 0.10033201177861972, 0.09668261065536685, 0.09518278018085148, 0.09233686939291841, 0.09006298282545566, 0.08799135766830794, 0.0873611062320563, 0.08407186081665885, 0.08536036933339206, 0.08316264085952345, 0.08245291206336242, 0.08072065765185396, 0.08292333726371263, 0.08070781846733083, 0.08011256533884198, 0.07905508711979298}
{0.06831881922345973, 0.06925103234902519, 0.06814095599371381, 0.06994162586405296, 0.07226882403406329, 0.07369331018378344, 0.06964664369360553, 0.07198225173270736, 0.07190519723982858, 0.07230761900918312, 0.07411147573380478, 0.07386177621480343, 0.07484269563047266, 0.07595580098112113, 0.07896319310900321, 0.07767136984160136, 0.08203350009009269, 0.08464470534822105, 0.08838371009547637, 0.09628807104855983, 0.1057740810137235, 0.1177493784719606, 0.1359431756368081, 0.15862197525399124, 0.18957764280581574, 0.22307642398556107, 0.25869977314172854, 0.30101834909610575, 0.3269084071688131, 0.338114881036264, 0.3591295498049872, 0.3376592842059094, 0.3054097346665309, 0.28629318940811427, 0.23774864526097755, 0.20919881414768515, 0.1775603669647709, 0.15957407212270316, 0.1643268593821546, 0.18419332563332827, 0.22103278981106905, 0.24346841239019465, 0.25887089477276215, 0.2178289065066279, 0.17699864239832852, 0.1452125469304198, 0.1262124772293991, 0.08763073846856095, 0.05370268121986605, 0.022227640479488456, 0.00843078399630159, 0.0023055715328971996, -0.008787515791327676, -0.006866466528389267, -0.0005104460843871061, 0.007942202050231585, 0.018659346346226062, 0.027676778886371968, 0.02672412172168248, 0.030393383515700322, 0.019431018659419486, 0.005675854123453358, -0.0009333009833616032, -0.009615383415891153, -0.011787874448395358, -0.008033307493827673, 0.003255077475135264, 0.012296587983949368, 0.025078467603386924, 0.032363201856914534, 0.041140891501246446, 0.0409564278251362, 0.044821327627341256, 0.04644280862071805, 0.042205727729866784, 0.03624244326354677, 0.022802001210758756, 0.010407302792857233, 0.005301152718373073, -0.00039357446999197226, -0.0039159049556028325, -0.0016555959112403915, -0.007701025163810948, -0.008723100515772944, -0.013116531442328697, -0.014688355404260191, -0.01367223445888361, -0.012108939113010756, -0.005997840516999243, 0.0006418576576186956, 0.004476987548380958, 0.006693101457071837, 0.006539190261636084, 0.005895659383986736, 0.0021273282136887403, 0.0007085398909151058, -0.0052708045993527155, -0.004647636588201812, -0.005503255370163239, -0.011681363033471566, -0.00859270492354304, -0.010403179690097146, -0.008894124047434398, -0.009360077088966245, -0.009682946318048863, -0.011700437899994982, -0.01084936611748106, -0.008613840478133431, -0.007867259192128696, -0.009135893215438095, -0.009280304992575095, -0.009182455028914006, -0.008004744279853327, -0.007843966043950847, -0.007981145978182978, -0.005872946822492606, -0.005505938898081462, -0.007843281563757106, -0.00695791181481738, -0.00677015629309074, -0.0017713277278909208, 0.0021144784394034333, 0.0015438012038585477, 0.005634392335113134, 0.011882775203204075, 0.007460120620390307, 0.013705358418178612, 0.013446295450857088, 0.008596372901629843, 0.0036137815691572083, -0.0018565388041561388, -0.006543173246306072, -0.007372055704843592, -0.006989089314526841, -0.00987691811833799, -0.008018153507438567, -0.00854413867005219, -0.008072096773950573, -0.009722697177175806, -0.008068901498372662, -0.007224593472927608, -0.00813592445105547, -0.009556938415274288, -0.008765588191249531, -0.010237999577768926, -0.010307025961988294, -0.009163075362366015, -0.009232689354900151, -0.008431018098752198, -0.006303611894708097, -0.009213062830638576, -0.008381414418851513, -0.006673520632082006, -0.0036742452981963387, -0.0030173132350554315, -0.005325575271531066, -0.0007250701306701522, 0.0008549541004061186, -0.0004642173327170549, -0.0007774938796054044, -0.0063907368987527685, -0.007026130805023447, -0.008291246351695356, -0.010030769958558568, -0.008661839307799218, -0.008397546498906797, -0.007082993570049639, -0.005297311810649224, -0.004403748492822842, -0.004273808700292156, -0.0008766399302328914, -0.0004978723164533075, 0.0007672398160579906, 0.0021791295523918594, -0.0024793200454870856, -0.0005376530829013464, -0.0032064470783518106, -0.0034149222170877114, -0.006723708382443254, -0.00461825053079592, -0.005724352037789869, -0.002813968238142351, -0.002590831079854513, -0.0018444319123071247, -0.0023619698213893842, -0.0051798483216014095, -0.004727491502939185, -0.003774642292288628, 0.00042343130461204755, 0.00018327591756261383, 0.002740956092956869, 0.0003875817806021918, -0.004898455654238377, -0.005296235958903367, -0.008122010755871016, -0.012344847025503605, -0.01460333587842158, -0.010374596473047672, -0.01287386219676631, -0.00888502411117696, -0.0021660165023627935, 0.005114858915858837, 0.014141855317890284, 0.01953661407338718, 0.02399247969815379, 0.0189895840833563, 0.014480695625012165, 0.01113358847262982, 0.01172103959475206, 0.00795092492588675, 0.013969932931325695, 0.03364710054471189, 0.05733084655314311, 0.09910652228605099, 0.14646391186347307, 0.21577204308372117, 0.27009889703034207, 0.3105088932684229, 0.37963466134684315, 0.389642312210143, 0.4045454511344504, 0.3977240028388441, 0.36002853466360474, 0.3352079034760421, 0.2887409422946164, 0.24395851700440566, 0.20716490459324466, 0.17778558893907265, 0.15595563127167483, 0.14184949636216745, 0.12805447932336048, 0.11975253207251554, 0.11446747918100568, 0.11054680801049835, 0.1070986717590249, 0.10262813433421539, 0.09772592395077176, 0.09564761933133045, 0.09514411835010808, 0.09320929893922016, 0.09481166881690335, 0.088487367050434, 0.0861960691407749, 0.08709400571420904, 0.08752073213430979, 0.0881795192225977, 0.08406697894285808, 0.08423754613462928, 0.08432444623004967, 0.08779804951683809, 0.08037535589861272}
{0.06954879425908132, 0.06975081258892954, 0.06867948415310751, 0.0699302037676574, 0.06968513658364069, 0.07083321454451506, 0.07068479523880555, 0.07319505970823754, 0.07363960028779179, 0.0731495420880915, 0.07468503604720003, 0.07526112948254376, 0.07666308357967141, 0.08016853135419247, 0.07999542655159145, 0.07973526529920798, 0.0838724984494395, 0.0866531785476123, 0.09038995854211246, 0.09574399159456903, 0.10607258076380496, 0.11789401367816907, 0.13432825821217018, 0.1578950601947842, 0.18331323620007128, 0.22241424247914948, 0.2724956084047842, 0.3009470377107456, 0.3285496834505478, 0.36135864233665804, 0.37054761678454573, 0.36376795845145676, 0.3476075779799559, 0.3140433005823734, 0.2787048928063065, 0.2366515569200867, 0.19459933756585096, 0.17174552533038345, 0.1702785000243749, 0.18754493107024509, 0.21405656281050442, 0.24487820694679135, 0.23686943968580296, 0.22186182514753228, 0.17445277576121754, 0.12338089224315152, 0.09899917352340004, 0.07039366098393923, 0.05533183155918237, 0.019963050444175935, 0.00990333791004883, -0.004692268042023313, -0.007849947965881733, -0.009759780563080554, -0.007692660111828396, -0.005062048111749011, 0.0006309495387493212, 0.006909584073382828, 0.009364665790140727, 0.012021300954326079, 0.008812647222132257, 0.0032172581804758077, -0.005096886960031203, -0.009069177391197648, -0.008479738432478831, -0.009900403489925533, -0.004011384267142223, 0.0013641428467615424, 0.005483365005818461, 0.009414324961391548, 0.013087705032237702, 0.012839614063128658, 0.014026723528503596, 0.018885776136663535, 0.020586740660165307, 0.017305373820838434, 0.01716058168090466, 0.016311773384849154, 0.0136458769789488, 0.006378731589927078, 0.0015896476150605724, -0.004140641717214498, -0.007786160837787661, -0.012520979545440587, -0.01515151778175229, -0.015788672837976938, -0.013387899349064059, -0.011392000303877112, 0.00041488273203168884, 0.012876958579551104, 0.02485586688630708, 0.026308194867896286, 0.025031822097219953, 0.02054872148340799, 0.007859273762016316, 0.003463938720663036, -0.0013377107111995148, -0.006163084938637816, -0.00800177534620674, -0.010588330518590108, -0.009619943448246081, -0.008521514768087197, -0.010370687558666205, -0.011237938008438898, -0.013215698310891396, -0.01114788868147059, -0.010126670837016277, -0.01065735650706021, -0.011749230146674484, -0.008497868932767976, -0.009756613185059385, -0.008751401809369829, -0.00986958638862754, -0.009647504854697887, -0.012118728130350337, -0.007890004303726914, -0.010135448911167891, -0.00959913831966464, -0.013060132209111848, -0.010137335008529081, -0.006859520149073812, -0.004156607086390212, 0.0008520631798882855, 0.004628358386063813, 0.01114516076000267, 0.009352032112714952, 0.013658976180030894, 0.016236090095558858, 0.015017179050181899, 0.010169446096937124, 0.004676458238747122, 0.000414695967901957, -0.005932420057765953, -0.008141461982198088, -0.008246784154485716, -0.010780242320733179, -0.008322320236155733, -0.008848805803497077, -0.010215864916752254, -0.01171334174471038, -0.012622856702087558, -0.007872512813523646, -0.01274861896238505, -0.011706126544817853, -0.009867755833749842, -0.010620326337349557, -0.010515725417363694, -0.01000987823008977, -0.011871978394276885, -0.0109193427239361, -0.009337759615655097, -0.010971186654468723, -0.010879702080745377, -0.008202283577434672, -0.012617407517869604, -0.00872864574341041, -0.006453882259098355, -0.008573223928534341, -0.007030531298354482, -0.005958927398365232, -0.0070731260378249835, -0.009668860664971302, -0.009261790630114139, -0.012305423820127488, -0.011440758711056756, -0.012009538244769313, -0.008696637210718616, -0.010349810987457526, -0.007028991897775972, -0.00577146098137104, -0.0023928850884420835, -0.003780006448515271, 0.0019683444971563113, -0.0014389914362694547, 0.000572290085373209, 0.0014789051214833683, 0.0002114851654107723, 0.002715669014434651, -0.0034040125324204325, -0.0009131646818741723, -0.002475765227466332, -0.0004830125807341834, -0.00003780628667416215, -0.003473767042072429, -0.004236499776115217, -0.0031796491504928357, -0.0012948444116667127, -0.0008073145022230017, 0.00034808933699172423, 0.0024658604673641915, 0.003259997875576798, 0.00036506217618225567, -0.0016872028416359975, -0.009979888511415798, -0.013085633650622616, -0.013477955478421408, -0.016963672805701765, -0.016412192212567896, -0.012845080657782176, -0.009853598998748698, -0.005576269276294594, 0.00477010101252975, 0.01107196344058559, 0.012323432064188584, 0.013501477080010586, 0.010481307046028194, 0.008188752613970245, 0.004021826562402035, 0.0011466037682594634, 0.00543586829154085, 0.00944240737052798, 0.0322351376784779, 0.053720748177926506, 0.09229175223857364, 0.1252389238754989, 0.20961070611992813, 0.2515025842053197, 0.3249484927602146, 0.3626911432069103, 0.4091960889135519, 0.3975368980309775, 0.40102792024904876, 0.3619852112083808, 0.33001112271521216, 0.2889452720043578, 0.24009569670477504, 0.2066381466324313, 0.1770258913693616, 0.1543740350407141, 0.13577538563600966, 0.1266972836364143, 0.11906898555804465, 0.11318756361733458, 0.1067190171622393, 0.10393266766630659, 0.10039202493956936, 0.09521686320903971, 0.0948513218184373, 0.09243729771881162, 0.0900202197543376, 0.08857129602236533, 0.08854126468992451, 0.08658110638497704, 0.08392295346639869, 0.08338963390642827, 0.08399895980705796, 0.08326766296639329, 0.07950418662260271, 0.08126650821290922, 0.08002972272008473, 0.07827643599959255}
{0.06798716066880764, 0.0728056538641842, 0.06720330391720582, 0.06835861566850533, 0.06957533065415362, 0.07379882299111153, 0.07012413608952349, 0.07283514604214542, 0.07401042922364734, 0.07058524671376241, 0.07762677447821417, 0.07425947768747146, 0.07585092373836713, 0.07978877576764191, 0.0788460572100274, 0.08175893376996868, 0.0826133701325763, 0.08451563998837264, 0.08946237324601489, 0.09156614616305456, 0.09474873211367056, 0.11035138919542156, 0.11975990514051696, 0.13988179374976634, 0.1674503792542705, 0.20231546053573504, 0.24449830053741917, 0.2822870285525345, 0.3248435953139725, 0.36290526151054464, 0.3918101781148966, 0.39378869355682183, 0.3944268293070892, 0.35334006320114236, 0.32615193340549764, 0.2913522489795318, 0.2436200819111386, 0.21147285448110292, 0.19978524371809508, 0.20415542881009022, 0.20231538122565645, 0.2188212646582051, 0.21573236564444612, 0.20292467475129422, 0.16149295834632538, 0.10568218074341769, 0.07375610887640296, 0.04533165717446166, 0.028640674136212498, 0.014361386330956124, 0.00037568394631208764, -0.005975009034732178, -0.006997104265921899, -0.010710218385703853, -0.010323168316214248, -0.010088518550267522, -0.008360610397676379, -0.007545951636879116, -0.006786819264292114, -0.005253903545093723, -0.007003011556072596, -0.01243715197994039, -0.01190813889603599, -0.017289951699454017, -0.015426278365993702, -0.016014108999151743, -0.01290254660461617, -0.010418328911095027, -0.007405744172407629, -0.0020459466158193893, 0.0008473169089651986, 0.0038206683869765885, 0.004857789472253555, 0.008719756960705802, 0.014316076631189178, 0.013882584527015041, 0.01554459402434276, 0.01924943260111895, 0.018653981998751862, 0.019170791361321098, 0.009265723906503705, 0.0016252541485541182, -0.005788064722099165, -0.011808352306215034, -0.01703455688037226, -0.026134762182105954, -0.01980758875450792, -0.010927645764778348, -0.00260735137130881, 0.019421090398414054, 0.04179982219189467, 0.0581724627548808, 0.05724164612421069, 0.05092021566559978, 0.031243733463202552, 0.018797885480336667, 0.011001748308940396, -0.005123567755462256, -0.007546236568248172, -0.006582362952083235, -0.008093999253184228, -0.00894110419013567, -0.010456042401533283, -0.01039792347439057, -0.008743809952246197, -0.008850841220889858, -0.010099415724606967, -0.009321004474259646, -0.008844200429183624, -0.010447924657589857, -0.012241984331196606, -0.010360623388622847, -0.011671235743384727, -0.010130447297141042, -0.011152944471813095, -0.011287680727671136, -0.011649140357575806, -0.00895868573515366, -0.011972250094363791, -0.01036672353110198, -0.007001516000936214, 0.0009846985776226762, 0.00725037173897854, 0.013921992068140973, 0.026853653739160536, 0.031793337981955286, 0.03793997296602736, 0.04177828414257517, 0.03393628582013787, 0.023208016950027034, 0.008518769658174958, -0.0003435101370331201, -0.007538427083770881, -0.01105030154029843, -0.012526955425815849, -0.012222518798645846, -0.011377202799615557, -0.012203863351532142, -0.01196397723600624, -0.014453768770817083, -0.015673361748823455, -0.013313429424989125, -0.011885325974201569, -0.012009928332361674, -0.01178640875700324, -0.014560983309121839, -0.010458951424176115, -0.011615781948343624, -0.011808352154633904, -0.011582730621607615, -0.011056277757241799, -0.009794334842275591, -0.012306889446556255, -0.010506599804958447, -0.006082174314176306, -0.006025771320163744, -0.005177177924101851, -0.004395361327780895, -0.0034174520459377927, -0.0024039143408392458, -0.0034470892302448947, -0.008217958525548068, -0.008767382077225317, -0.009956672412175849, -0.010330909610004426, -0.011674487704137256, -0.009119262692334592, -0.011888221037489991, -0.008223669611181103, -0.0031019819782974615, 0.0003738563383948396, 0.0008779834589312345, 0.0017599062524002599, 0.003302608360411074, 0.0014785109735835265, 0.0038220844902421723, 0.0014285773318888668, -0.0033027289511076705, -0.0023256775877023798, -0.004460140123550371, -0.006528712336561134, -0.0017526226644905894, 0.001013546414994276, -0.0010218095989352324, 0.0010783172370178958, -0.002803582847848136, -0.0012587894625744984, -0.0010268277935608237, -0.0018306260299822577, -0.003675945853148544, -0.00411974413434163, -0.0026865503066236664, -0.008662854920721354, -0.011553192500795343, -0.014478110741515894, -0.018649348035208277, -0.01752176610693496, -0.016444874115728828, -0.015235551660518236, -0.016286379526465136, -0.009522867673627845, -0.009444271243601823, -0.005371055310155119, -0.001683927802315248, -0.0017673687672348452, -0.0014633145697327187, -0.0054313468201214726, -0.0021914270395038873, -0.004216796719599646, -0.0001138286414647078, 0.0005693489101567979, 0.022404192242416205, 0.04847187211016431, 0.07504579469034367, 0.11612972826120804, 0.17594603616264778, 0.25927047608985304, 0.30745814921233083, 0.35288160845358335, 0.40791314508527293, 0.4255885358670661, 0.3948231509910831, 0.3780237797248999, 0.3608000342374815, 0.3161401056768812, 0.26563667632634475, 0.2252192077846468, 0.19083392167367813, 0.16891680317339508, 0.14594385916766736, 0.13258595025749076, 0.12289705418459777, 0.11711007124642635, 0.11223928906815962, 0.1053287777608317, 0.10397031120063358, 0.10054214785158626, 0.0993048407858155, 0.09563056395939505, 0.09142152889481284, 0.0923037041656513, 0.09197812572104783, 0.08924297798543077, 0.08862104211926083, 0.0887592439168422, 0.08479803694630106, 0.08236106088563491, 0.08241187539130712, 0.07911692794026595, 0.08171473147230549, 0.07829294054838154}
{0.06865048598971749, 0.06728174713822736, 0.06903628334742712, 0.06995967686530893, 0.07004627886613365, 0.07304784373499398, 0.0751013972162078, 0.0742287538571539, 0.07254881996406604, 0.07499898295304691, 0.07675069777343577, 0.07787209983613536, 0.07572172765927027, 0.07876977956681741, 0.0785751591870891, 0.07636913565054457, 0.08228462041202951, 0.08117005555450066, 0.09048650218119453, 0.09562916471915056, 0.10234974849370235, 0.10947721656739862, 0.12500844542273845, 0.14758973147849833, 0.17263961477370499, 0.20894851028965566, 0.2534411678325629, 0.29539435560898897, 0.3442034072864234, 0.3923978410654885, 0.3980107430372435, 0.4068181257382203, 0.402340971427655, 0.3954321768298325, 0.34300058305970416, 0.3169079168533632, 0.25681100991623584, 0.23047001686141463, 0.1941787022945695, 0.20349128317847331, 0.2169549014160672, 0.20115406032005329, 0.16113001767746027, 0.13747097543968556, 0.10190847987705358, 0.06861133214187015, 0.03543274231920468, 0.010210006870898642, -0.0020210365181792395, -0.008247149385355663, -0.00951135934157325, -0.012342017190737943, -0.011393534920815726, -0.010624821987691305, -0.010620980691646319, -0.006746506570806219, -0.003673053352763552, -0.001398647757786507, -0.002567678686579775, -0.006358009912071584, -0.007100059445569782, -0.011556136596603211, -0.015579826911052967, -0.016735924762339288, -0.019572072007545675, -0.02309947979935109, -0.01593100810855139, -0.008169689862665397, -0.0003312225371993227, 0.005857764962988142, 0.015242409536773586, 0.02036249421771661, 0.029701484717823107, 0.0302011256591142, 0.03277994161585167, 0.02868460846659782, 0.02642247750282429, 0.02220109535578812, 0.015183972413701173, 0.012680933184533016, 0.001927577007670824, -0.005512423424249889, -0.010782718810535863, -0.014434403855878079, -0.02013841427390696, -0.024644784916495154, -0.023571035804073406, -0.01441954137324204, -0.004957740747708357, 0.01058828328642447, 0.029311195067596163, 0.044315936666265585, 0.050291757092307605, 0.03785809936614857, 0.024007620584433145, 0.010605595107974555, 0.003464939031214299, -0.00571631385393956, -0.008387609795651719, -0.012151709189103901, -0.009782467384281011, -0.009574679002730341, -0.012163817434598866, -0.01090062282357786, -0.011410365663495396, -0.011474343299206272, -0.01055264875674997, -0.01005867735715335, -0.010366641470340561, -0.010612210116933288, -0.01000402896331353, -0.012838698921456055, -0.009595417682041259, -0.011837633102090447, -0.011697900035097842, -0.01055074345428723, -0.01154391341919293, -0.01057298705600077, -0.010902737622454882, -0.008673002368740128, -0.007340875873053139, 0.0006378333913534054, 0.00893629836545465, 0.011888627938159287, 0.01862178599600075, 0.027051070141785073, 0.030726684624840572, 0.029722481198443132, 0.020951175950968997, 0.01203392295540008, 0.004320414935305406, -0.004397719805759912, -0.007784287591267099, -0.00895647849337279, -0.010995707594218213, -0.012259398133563179, -0.008906654794937137, -0.010040097043010595, -0.010392748197641898, -0.011416554949418583, -0.010921939225310182, -0.01328895421513051, -0.011620940410210626, -0.011076743915555997, -0.012015494549276548, -0.013996988787502414, -0.009778424436159599, -0.01071767327211897, -0.00825967720370095, -0.011073293564241086, -0.010426888956842852, -0.009563207167115595, -0.011487737814714058, -0.009572138216974075, -0.007896762625776828, -0.0019972858880277014, -0.004908310266249275, -0.0013745551408068126, -0.003366709426290039, -0.0014869431668296479, -0.004610457800443078, -0.006483217098947064, -0.010530020733396869, -0.009491394966930418, -0.013005698042964718, -0.008326313752605403, -0.010679143276932979, -0.007888586200846186, -0.0058092491189976145, 0.00041937471404945794, 0.00366361128922104, 0.006828208411003749, 0.00822958323357005, 0.009975243890268453, 0.00518331848821426, 0.002467674781117332, 0.0008234133060323508, -0.0032955171814275535, -0.005767678010365171, -0.005427568785354585, -0.004281398180082809, -0.0018722194450164684, -0.0002955818085596863, 0.002848158608065779, 0.0026109081476751545, -0.0027860212680300258, 0.0014711492359283178, 0.003036353233078195, 0.00035995294969580656, -0.005099619708038257, -0.0051289073823773965, -0.006495643055764684, -0.010128524417031387, -0.012506121493758193, -0.017808321623315852, -0.013323343891019333, -0.014213034913732915, -0.01787679146709401, -0.017048292763045703, -0.016016849614882867, -0.016421722131684798, -0.014910187649280865, -0.011632535943404585, -0.011789057311988545, -0.010821597211258326, -0.010143467437117035, -0.010292467592007654, -0.009696979232646029, -0.010202144768744696, -0.01258621943492599, 0.01057717734361658, 0.02664939310711378, 0.036500328129085054, 0.07780768009371894, 0.12571135007987208, 0.17810201263225095, 0.2386147498403619, 0.28198490331573955, 0.37879383528453736, 0.38253866591668906, 0.4155475539690895, 0.4072957184658943, 0.3836073229900491, 0.34118917200422216, 0.318461298846747, 0.26761809160342626, 0.22660472833476986, 0.19292346930566606, 0.16429800551480225, 0.14611019988797275, 0.1328236711491343, 0.12131307041573725, 0.1128848642637, 0.11116967109851028, 0.10796087945008434, 0.1019415936232295, 0.09753610167102011, 0.09871806883253056, 0.09657891158827142, 0.0915140744414488, 0.09114751647288008, 0.08769766158571496, 0.08588692539838222, 0.08662458541013596, 0.08735902568756022, 0.08585949358857106, 0.07825966483889364, 0.08193397388537432, 0.08006485472500648, 0.07920075005236094, 0.07987834024380251}
{0.06930040126857355, 0.07296877340942536, 0.0692655216813852, 0.07050394998969961, 0.07139516164971721, 0.0739964559874634, 0.070379302855607, 0.07457873704641452, 0.07705089954644784, 0.07464955218839917, 0.07445075630739843, 0.0752572458993866, 0.0768040875032813, 0.08115835027112507, 0.07950943501361059, 0.08218045496745467, 0.08645702063055757, 0.08655763510791414, 0.09079542500734303, 0.09458932222338551, 0.09907036509335865, 0.11027075003874286, 0.1241061191329411, 0.14848468337686913, 0.17600617610344976, 0.2133031592615212, 0.2595058266543956, 0.2934286436988618, 0.3534168206357723, 0.3967870796398657, 0.4192941849023713, 0.4310455225694102, 0.45103129858923074, 0.4054641541053864, 0.37401190100200504, 0.3208700634873592, 0.30033281518986255, 0.24183308030708958, 0.2208369313366408, 0.19217920814550174, 0.1647311988951681, 0.15209026457907446, 0.13329687838943505, 0.10379163706925353, 0.07985262272247975, 0.053163840255331704, 0.026806369842164706, 0.019050820461498034, 0.012095175288588058, -0.0037980637531286887, -0.010346896048527966, -0.011530518802609194, -0.014300938051563624, -0.013828608633920625, -0.010206011465310924, -0.0055832600452288385, -0.001600809460796823, 0.004365754049261521, 0.009648868721500947, 0.008757805463655012, 0.006785069355576965, 0.0037318087223679247, -0.004964633780140564, -0.013052619948687099, -0.016217794601982825, -0.014622072990042444, -0.017697733878717578, -0.013178560211293055, -0.004965957797052634, 0.002536653542095207, 0.009986861633370595, 0.016665811054866413, 0.022026960224685387, 0.02878835995546042, 0.031348949233441704, 0.030103953555703354, 0.030714944693908536, 0.028267513582659876, 0.022589354897727523, 0.018671599151889706, 0.01244524148742612, 0.005448633462384327, -0.002065140065732191, -0.00529351025864889, -0.010990839439631174, -0.011293730712125964, -0.014813509225818594, -0.013330705598371339, -0.00801355727448778, -0.000871376414417536, 0.003191872871239728, 0.007987811220881696, 0.008314655959182043, 0.009424279029946987, 0.003104547694069784, 0.0011368322145979349, -0.0036270957183606937, -0.005054199416758662, -0.006629017071228078, -0.006561315898543106, -0.008747659269391812, -0.007940150111118094, -0.011468611450583161, -0.01054509114113414, -0.008458845475985742, -0.007659895389971137, -0.006778707008767253, -0.007241308491496144, -0.010811293839082314, -0.009626765055488403, -0.00916913237801428, -0.011080845342993095, -0.007342458053112932, -0.008603518381399538, -0.008775425279284607, -0.009268633481910286, -0.009054689330003762, -0.00868528422721794, -0.009938126987657976, -0.009695086610886089, -0.009577824709442389, -0.004726229846991029, 0.0011752326220716045, 0.00142999853656191, 0.0032380425968912612, 0.004664329513815955, 0.005753982916330218, 0.006273129193839718, 0.0039026371150126596, 0.001061385334452596, -0.0023368813262036586, -0.0045289832641245, -0.00430950314028441, -0.007740830666534338, -0.008144586522192514, -0.008056519632947358, -0.007134295331127442, -0.01056656030616648, -0.009777188248357646, -0.011495309256235382, -0.008374294932183555, -0.009861591252955049, -0.009699798817199838, -0.00871055075091087, -0.009116494862752383, -0.011518180106385022, -0.00937936618084712, -0.008301138234071713, -0.00950635689400379, -0.009743231950316017, -0.00934178895877777, -0.007884021972004478, -0.006355482140858784, -0.004520502490018147, -0.002420250107380565, 0.0020797038235720816, 0.0012317704102180948, 0.004161488196466154, 0.004843354079290816, 0.0002277537790011733, 0.0018602684278337524, -0.0029654606821593785, -0.011201559429667447, -0.010411375058819762, -0.009650555267883134, -0.011379721385574004, -0.007457091466799663, -0.006617882586439855, -0.0007228519176701422, 0.00214740840566367, 0.00753205533793464, 0.012486139239666374, 0.014162139706709528, 0.010398434814139872, 0.010199412644977843, 0.0022740728260685667, 0.0020717046267130753, -0.0014978510397508935, -0.00038444390429721084, -0.004651707846945621, -0.0027736200644077453, -0.0010693214131015888, -0.001916268007364905, -0.0012463746494173547, 0.0007145006670993663, 0.0003138235801000222, 0.000948627266874974, 0.0007350359632554422, 0.0023922999980311058, 0.005109434459827901, 0.0018912883574682357, 0.0032699270530145643, -0.004276697022806215, -0.0033528859059036376, -0.010171827028676746, -0.013713742085918341, -0.016510319134294342, -0.020759911726182845, -0.017246746164557496, -0.018036776729724615, -0.017125146059545612, -0.011573613295762647, -0.009522797304227141, -0.005310509947646758, -0.0025105322938068593, -0.00497161326282308, -0.006314138390057263, -0.009401921118693153, -0.009321938732873163, -0.010035234750660203, 0.00025138760123376985, 0.022317067808304638, 0.043922466811771574, 0.07925644225005929, 0.14768996885703511, 0.19017642738751833, 0.2501764136864296, 0.34844334507001096, 0.381892176342442, 0.41836599085533005, 0.4137537493553355, 0.4235577152283954, 0.4052746242437012, 0.3679300657063755, 0.3223429044414618, 0.27418850934279515, 0.2298103228678816, 0.1974503115107838, 0.17069006635623554, 0.15353114079617614, 0.1396368558392967, 0.13072682078076925, 0.1220548142471542, 0.11437592250733492, 0.11300269375771375, 0.11042171205876525, 0.10376845818891095, 0.10272962775675527, 0.10005815018808045, 0.09665664281458385, 0.09541015088765778, 0.09336184643773696, 0.09275404335083125, 0.0901914341606035, 0.08792317168211572, 0.0865044819815926, 0.08746010265610468, 0.0872580728719924, 0.08323356815952608, 0.08169154166009383, 0.08483682428229342}
{0.07518434702158694, 0.07510846343117515, 0.07308137010019776, 0.07392910884350037, 0.07605665796441563, 0.07864138661526615, 0.07679875960074245, 0.0779535887535989, 0.0738806845162173, 0.07842489448681501, 0.0782287201107332, 0.0791218470327189, 0.08018068240649431, 0.08480448181941519, 0.07965484119191962, 0.08354827826168422, 0.08739690419810162, 0.09096259988443539, 0.0940621227350685, 0.09615004228473367, 0.10541239794632459, 0.11402840385571245, 0.12764776857847843, 0.1549130615371962, 0.1795761266511885, 0.21899745995067202, 0.26206797509944835, 0.3141195022375835, 0.3617274472440881, 0.41320751960819596, 0.4427227847451236, 0.43639487917152203, 0.4387658333104771, 0.4219013700900898, 0.3594902019288154, 0.3279124878525014, 0.2567099533554808, 0.2352015411940838, 0.2049116134938255, 0.1667521719964712, 0.15795116601557893, 0.1463120892805822, 0.12228344795936291, 0.09234248645356227, 0.06339711762675276, 0.04711801881582438, 0.038007780814463626, 0.02919835892462044, 0.013706691187336768, 0.004819829512778592, -0.007294947610826889, -0.01066965974875442, -0.013176630374255777, -0.0130531700917641, -0.01313793674424453, -0.009567576156501927, -0.010716545962892222, -0.005822606035773861, -0.0019944765232330418, -0.0038060615965699995, 0.0009943191739147511, -0.004661870434389015, -0.010456299567506034, -0.019329492118139887, -0.02034344728733896, -0.01948333449759524, -0.013046127685774941, -0.012215675829208239, -0.0044954277352640725, 0.0002877395723623992, 0.008663436978089328, 0.013579874167576639, 0.015358218791583696, 0.02007047818149082, 0.022260500956095705, 0.0257212225383165, 0.03664093537462257, 0.04542230021825386, 0.05047124251061424, 0.05160719193155276, 0.0430029483224823, 0.026114204953142726, 0.014760996919453737, 0.0034286151550045295, -0.00568415935211328, -0.00958105577350116, -0.011634772006989353, -0.005571947396538946, -0.0028662806094407597, -0.0013437377229267313, 0.0036554044299562695, 0.0017168397616723207, 0.003334337941115046, -0.0024896647509120864, -0.0028673322864900394, -0.0062172512224434075, -0.005918755219192765, -0.008151549198867304, -0.008749414325415747, -0.007417572431903955, -0.009217421555958751, -0.008453131456461396, -0.009664911608235552, -0.008636137006561906, -0.00787855783610018, -0.00712072743879165, -0.009135817349197828, -0.008801558588247632, -0.00853348240021648, -0.008833992253830324, -0.0062193817233711975, -0.007717636804030399, -0.00700521646898051, -0.00644049789143805, -0.007335746228691016, -0.00746217429190986, -0.006772140136429672, -0.007741854951905132, -0.010029156425839968, -0.007993250522403222, -0.008582952632777413, -0.004077521121594456, -0.006357617170494127, -0.0073323469609719435, -0.003365575344066807, -0.0020888217625803433, 0.0021169377448105654, -0.0008489124212894144, -0.002068041186584219, -0.002741389274671189, -0.004967669559134982, -0.007317298208865584, -0.008371197551958021, -0.008431970796978553, -0.007217060883537922, -0.007114897498745215, -0.007325675471479558, -0.008927586219272334, -0.009697253861217574, -0.010766168492145758, -0.009013066667455202, -0.008520232760979733, -0.009061783649488765, -0.00904461973288708, -0.01113331348824826, -0.007961655116900015, -0.009828655699477749, -0.010497106378853288, -0.008744293787352305, -0.009404625917100663, -0.006095342142433921, -0.0008797139818763756, 0.005895707570183093, 0.007979803741035236, 0.012654031425852402, 0.01306845517585589, 0.014675709065426193, 0.005623836921295014, 0.004285371210762067, 0.00039979195354971145, -0.004589553597918865, -0.009578210394504225, -0.013041845270087431, -0.013097172325963182, -0.014431461935763239, -0.011078946144644889, -0.007993575429000921, -0.004023578732215347, -0.003513204265964477, 0.005395045182751938, 0.015319672657387809, 0.01729340044554771, 0.016604940923828887, 0.013246444614272256, 0.012766537840904021, 0.007461835076247834, 0.0032209169074397604, -0.0002389727422383958, -0.005016162279217988, -0.004614363657852862, -0.007405126324945421, -0.005741530904027396, -0.008684390892275611, -0.008798650351418205, -0.006115458847764747, -0.003545662632722455, -0.0010580710844452076, 0.0008386547627908116, 0.0024195931458892038, 0.005913144254564337, 0.008711643114578014, 0.0035757204106819105, -0.00019620327561747832, -0.007463798125602215, -0.014298307719032139, -0.01662745449930935, -0.019100134839196897, -0.01833472903667478, -0.019231215551235494, -0.01897378002155583, -0.013625132865888628, -0.009977492460257097, -0.006685913175873741, -0.0015863056823641132, -0.002988461099958933, -0.003356486269210082, -0.0075377866821189085, -0.011169488357396593, -0.01057506313150619, -0.009816942933417037, 0.0043667503956343195, 0.01587703885661766, 0.03942186591494865, 0.0699470058018573, 0.1248019175219181, 0.19394933505718062, 0.2382337663211494, 0.31351964248767794, 0.3231636620131207, 0.3844735832241848, 0.4197093337559691, 0.3966633175470985, 0.37612503413075843, 0.3535063227183705, 0.31205292930174156, 0.2587362723184673, 0.22252965804834873, 0.19228508416869278, 0.16214757141371297, 0.14341610208033592, 0.12991350643415622, 0.11998417576890566, 0.1119988057249179, 0.10829354665003936, 0.10456439752213789, 0.10200100050410907, 0.09844530743894873, 0.09562209094615784, 0.09197347937038745, 0.09095276737984845, 0.08771949711714636, 0.08732149930682934, 0.08736957638362794, 0.0849818133862788, 0.08255380812984704, 0.08073593010157759, 0.08188741385827189, 0.08073161397098688, 0.07677135298655269, 0.07975707001179971, 0.07909181615275704}
{0.06999881803821939, 0.07075861383781906, 0.07018956411178584, 0.0740611484046483, 0.07255460208197897, 0.07228165532375541, 0.07159914145945231, 0.073879440128628, 0.07369588027237775, 0.07262955427171519, 0.07557610045592819, 0.07859553423474619, 0.07821421307484624, 0.07975076711440912, 0.07804886996088176, 0.07773656097229059, 0.08211854395977153, 0.08446521334018937, 0.08496953300115065, 0.09209880580111098, 0.0993672018069554, 0.10582801014006638, 0.12031559324453003, 0.13796962914543104, 0.16446310779738804, 0.19819597279439732, 0.24367647745409382, 0.2840779205857183, 0.34431740186996074, 0.4007069388705222, 0.44037367992343135, 0.45695636967182524, 0.46093239348180703, 0.41820475625574405, 0.37470368160550505, 0.32809831111825655, 0.2657806686014169, 0.20879078751145105, 0.17544914954852897, 0.16222765394567135, 0.13847325196892735, 0.13193494489061944, 0.12032801011357505, 0.10796937797780076, 0.06948728821826494, 0.04454739869365974, 0.03324285764753306, 0.018167036166407517, 0.006783663583154425, -0.0006123061652843868, -0.00875244752139899, -0.013523207881840305, -0.017000499815659355, -0.016860326291209184, -0.01752534487579213, -0.01463353839804311, -0.015520501110047193, -0.016202290035644263, -0.015609104089250418, -0.014614284362040573, -0.021613146065036982, -0.02641957296059941, -0.030386280938251728, -0.03464843061773748, -0.03501590541530478, -0.034397128297214835, -0.023713988364033677, -0.008311925508125179, 0.010394790338933282, 0.030379160100915292, 0.04316399574577808, 0.055963350763945915, 0.05863712587349147, 0.061908595128681645, 0.05502256137089398, 0.05448001803374314, 0.05747664436981456, 0.053017430415857894, 0.06001908732445563, 0.05775502054118475, 0.05397008257059743, 0.03790001521432205, 0.018314642020610665, 0.006992207884813261, -0.002383415817226119, -0.008421197964196568, -0.011793219470194556, -0.010123729860933883, -0.007476791037087314, -0.0011286822348525608, 0.006011625081847388, 0.0072521172574736385, 0.009627282525750323, 0.00893431716553155, -0.0000742651707919026, 0.0012449914682413138, -0.004249202881000228, -0.006014255946603658, -0.008933697098511056, -0.008364106023158303, -0.008610216585804797, -0.012058808146059995, -0.010207624585387987, -0.011025262149656618, -0.009768351035057514, -0.013344962791646672, -0.011267154113212826, -0.007592334094658215, -0.012057928555501411, -0.010963048716318471, -0.009030430380546838, -0.009289000464920344, -0.009263910810579482, -0.007948571368580752, -0.007767335999845101, -0.007399280656803069, -0.009514453541514888, -0.010698448778975323, -0.008492327959067701, -0.00835212155433401, -0.005303159856321783, -0.003658124999787623, -0.0025272879559387357, -0.0020664847705270297, -0.0012517707072397803, 0.0005926811326903577, -0.0036844514124583262, -0.0004943547710031352, -0.0009680174300162984, -0.0031650754882838437, -0.005957473640756394, -0.004383755277351363, -0.00925849134805158, -0.007797944731465852, -0.007240044959112865, -0.006991170207065404, -0.005709741752091843, -0.01062205658875497, -0.009129844312814462, -0.006714612754962262, -0.00804985873116899, -0.013076460944360947, -0.013990790388967542, -0.009140838320094049, -0.008908805651861244, -0.009368567214859905, -0.007204145794417995, -0.011096709322579817, -0.013586230656719146, -0.008475010704363132, -0.0019980378845559504, 0.004531753922094825, 0.013688576776776571, 0.025172525046196763, 0.028537147428616717, 0.033153495295972786, 0.028440526768591, 0.01973919640051111, 0.012537975063451025, 0.006754281983481513, -0.001741155080524321, -0.008103514962045925, -0.01314950357763818, -0.015765484729560436, -0.01328986507051528, -0.01404230187295066, -0.009920492255538217, -0.0030910834606577313, 0.003283775346098774, 0.012509614090956765, 0.019147679915555695, 0.02435740188583418, 0.021609154529262757, 0.02287728495601623, 0.016703081470772846, 0.009408024104497583, 0.0019915683214210686, -0.0023261341212996263, -0.004713648281991163, -0.010771665342228091, -0.013709383072697277, -0.017135770688297025, -0.013656114548812727, -0.013859808387941715, -0.011746353096328944, -0.00938719640934332, -0.005825631296084049, -0.0045173181908628405, -0.0005069766668674568, 0.0005295658670700684, -0.002522943560053545, -0.004504338791182467, -0.007472346455942885, -0.018252695124809308, -0.01786545973968902, -0.017588932622562562, -0.02193453048311412, -0.017873667105545964, -0.020036706941176024, -0.021008462727573066, -0.01664416748410556, -0.012475340848392021, -0.008521994668791055, -0.00570215035387686, -0.007073256912666092, -0.00607258094357605, -0.012167263981062425, -0.011144931066608056, -0.012046721315301639, -0.007817544701033508, 0.004301367924408387, 0.01689651574403774, 0.04502234507069978, 0.07242882757045209, 0.12123514839402741, 0.17005857132841146, 0.25869777827910656, 0.31026506837989143, 0.36366234860728197, 0.40428157982865864, 0.40353510622875144, 0.4021202963543506, 0.36463867975465697, 0.3332829942843585, 0.29944154213375285, 0.25242859580297505, 0.21367014390315325, 0.1831738356502282, 0.15928247653518696, 0.14196057517120514, 0.1271153594031878, 0.11930650241759, 0.11319145359416033, 0.1046027728469938, 0.10268365862197237, 0.09873535331997246, 0.09944812277508211, 0.09503828835820699, 0.09281240827772436, 0.08924964121930148, 0.08595706758673394, 0.08636688167824713, 0.08469187313332825, 0.08724578793008214, 0.08253283483992674, 0.08272839339778064, 0.07971614950521888, 0.07817981973798704, 0.07841438597384465, 0.07955732902580928, 0.07769721732518098}
{0.07134844158664573, 0.07159343850985674, 0.07328486941976606, 0.07290921588506023, 0.07173738598652493, 0.07258018043319234, 0.0743927661348857, 0.07438625707309401, 0.07593153950694932, 0.07579688322848899, 0.07467697742486364, 0.0773379770145256, 0.0773479487954111, 0.07992430359161594, 0.0791775702227963, 0.07964830677857951, 0.08226265082470086, 0.08419062139369732, 0.08537333539423561, 0.09398339146909497, 0.09982697701042506, 0.11287441630218767, 0.1260911288058185, 0.14800623972039317, 0.17829373183518182, 0.21972123904705448, 0.26201769929583363, 0.30185269659976693, 0.35836887196368583, 0.41513201908851777, 0.4437223971365771, 0.45567049890287353, 0.44178511246163876, 0.39406526616861615, 0.3490642843340695, 0.29023450492148284, 0.22609885424101622, 0.1741004034332925, 0.16318996892888216, 0.13835747303789867, 0.13952358772878953, 0.13960027603691819, 0.13018704502714662, 0.11673650961885482, 0.08386647149277081, 0.0489487964667648, 0.024486376637711575, 0.01023272796497885, -0.003931688698834722, -0.011904705953289914, -0.01432208794964644, -0.018990371794159903, -0.018958917660995105, -0.016203032789637646, -0.015140402867482888, -0.009871835996951212, -0.010100405869026845, -0.0029577260067545387, -0.004746486569360188, -0.009009252295897826, -0.01541879500859303, -0.021335275457297208, -0.03216982101784587, -0.03411320874051629, -0.03598930887853335, -0.03539486797108694, -0.018890512444652598, -0.0017695633954748352, 0.02087134779983706, 0.03994414696340177, 0.0661973556569461, 0.08478534046034866, 0.08891375623954828, 0.09236962198751653, 0.09435511093732793, 0.07882034891220815, 0.06577644526298809, 0.0489115889527203, 0.0420665285995708, 0.03570010800729633, 0.0230260227815354, 0.012296963312499362, 0.004257943465652955, -0.0014094054223552782, -0.005509162320095335, -0.01018492354912126, -0.011617483736889986, -0.010077893199619187, -0.008168628584299738, -0.007288628982170834, -0.006832995371671924, -0.005112659385978873, -0.004844125339414759, -0.002709964944617818, -0.0018780896820526382, -0.007187879197011732, -0.0065671049148438645, -0.008229522888713071, -0.007338331836563659, -0.009059067485867574, -0.008069529264592454, -0.008399179528436487, -0.007927599249406862, -0.009360726011491115, -0.010878652574814681, -0.010404487468978822, -0.009252971112337291, -0.008566657378357628, -0.008976853143123374, -0.007746650414915611, -0.00948890244374384, -0.008565084785614277, -0.010848210135380999, -0.01094033242064543, -0.010209799306065895, -0.009415848528733341, -0.008212539511197476, -0.008011492335068881, -0.010223890041549081, -0.009383565228364324, -0.0053765787047746014, -0.005611038591496736, -0.0026220480593338864, 0.0023072938686089584, -0.00002476539728941897, 0.0011720291928663802, 0.00141552183413997, 0.0017903908312211017, 0.003872026502519685, 0.00034014755302653625, -0.0014957882850783065, -0.005419410502256125, -0.008372653716266738, -0.009615987757639104, -0.010110209985912432, -0.008203195957029724, -0.008220371827040432, -0.010936087207900189, -0.00667981059706834, -0.0068708456401575645, -0.009059952588397294, -0.009338327588986436, -0.010593895418174954, -0.009712246476541212, -0.008125137052893042, -0.00969850548780661, -0.01079468791054812, -0.007593314766925545, -0.008135686045163222, -0.0018631528487243598, 0.0027180892566221835, 0.015801361749516345, 0.022716436728854622, 0.03219644746109381, 0.03654606968085591, 0.033915206422179836, 0.023384994693055015, 0.018695591431623092, 0.01190416961358484, -0.001236741482170063, -0.005996910410778723, -0.013546063188108063, -0.014840302214956053, -0.01565636146496253, -0.015147880385150136, -0.010460932334461857, -0.004560412999799107, -5.422188546989263*^-7, 0.013712468610967364, 0.023968752424568092, 0.03169200155963929, 0.0326283114488229, 0.02884441344775685, 0.026527065918517764, 0.014742155825161918, 0.006416849520399082, -0.0037793082195928147, -0.007421073860618202, -0.013321023888456992, -0.016209444635472383, -0.01897015559326895, -0.01729857681094904, -0.014518201424870005, -0.01434268136420942, -0.012887826829295661, -0.010789573577774502, -0.004980764838634837, -0.003297507036589646, -0.002250362492125303, -0.00009932050723778646, -0.004062185075333813, -0.0034260998569434855, -0.007471131304998463, -0.012092582622816466, -0.01327688605191497, -0.016954489846226096, -0.01833818953590716, -0.018692719945206767, -0.018902559764479722, -0.019483572072466974, -0.016130447835500477, -0.011767222690901141, -0.012312075241842543, -0.007900889074532198, -0.009234317711062538, -0.010472005148210133, -0.012579040294309621, -0.012440730070422222, -0.008567655890822937, -0.010281535824233584, 0.0009465991134465779, 0.03192688912062042, 0.057891842700606225, 0.08926502050044419, 0.1606699368671332, 0.21253227120931786, 0.2575374233119425, 0.3524144825750757, 0.3790043542040476, 0.3867305277755569, 0.3938613754522213, 0.38787616836861927, 0.3600508440864946, 0.32925563550879666, 0.29447726701084564, 0.2544955993881819, 0.2191982799705446, 0.18556663787940125, 0.16204221103618593, 0.13941328726929908, 0.13198246527543622, 0.12257977719265378, 0.11301792514794852, 0.10998181188966152, 0.10557947480784399, 0.10033143394288324, 0.10112244213975091, 0.09727487494573028, 0.09439177270220703, 0.09262900975542473, 0.09113316889477177, 0.09196098522278251, 0.08757125373777458, 0.08742972887317052, 0.08572188612643536, 0.08183266003493175, 0.08196473152381792, 0.08119943189410703, 0.08019238962935021, 0.08296493365699475, 0.07981367068566943}
{0.06900982530597598, 0.07249136959059363, 0.07324657328080214, 0.07320617690686379, 0.07390600684522636, 0.07458215212756164, 0.07520774568580343, 0.07679360348454903, 0.07503611556939846, 0.07519125737305514, 0.07676529160997378, 0.07775676748665872, 0.07803709256458896, 0.08174066095038854, 0.08081362813467174, 0.07957982481486968, 0.08293867037463534, 0.08739166051351849, 0.08824421885825082, 0.09571714220819255, 0.10236244522757018, 0.11373024129807162, 0.13023318489632507, 0.15070577163960572, 0.17368776629253296, 0.20991052060763787, 0.26242283646369924, 0.3098723716164572, 0.3569295711095889, 0.4041239193285207, 0.447909877105255, 0.4553641210439461, 0.4416723235839173, 0.43028230693103514, 0.36411189155695667, 0.29385569861008104, 0.2213763309716749, 0.16086694839849752, 0.128061983177512, 0.11534880706228931, 0.11383161427300123, 0.13367322613735966, 0.13794117190440913, 0.12397455395648631, 0.08589073891031264, 0.06440087002491746, 0.024411928130126288, 0.015222700843433412, 0.0028846799662675103, -0.009343682220700568, -0.013691727861261088, -0.013949980774347868, -0.016681960259494328, -0.012205802455790352, -0.008499665395665348, -0.005243539740348238, 0.00523425315998698, 0.00937841200440799, 0.01123549136441854, 0.01071000928467819, 0.007256428545113326, -0.0007446553049768063, -0.010912841228201978, -0.019854191539325855, -0.02200546966126904, -0.022218676129083806, -0.01593881291568937, -0.005980385080664827, 0.0056258885133755165, 0.016359385660038583, 0.026068301145237584, 0.03675298734415948, 0.04169855177713508, 0.054071477939513675, 0.059772208511701654, 0.055692479912248696, 0.05347187003668928, 0.044052851000059456, 0.04086135585423538, 0.034342632650468816, 0.020388713831132832, 0.01198197200291485, 0.00477636003121037, -0.0003651318077886635, -0.005541446862962323, -0.004155339948965577, -0.007846830105667325, -0.00714632917985059, -0.00665828443629997, -0.0076482068584881, -0.008204435324301172, -0.009595681610264672, -0.006714144995396236, -0.008113473725754373, -0.004867067286047023, -0.007475052343427636, -0.005345161037548122, -0.0059835109724840005, -0.008741473302911647, -0.00853417298632822, -0.010633148753615547, -0.009662858766937298, -0.011306844570276768, -0.008173773113269635, -0.00787356951219698, -0.007827890463653352, -0.008871770340464272, -0.010503689995320883, -0.01109202111716049, -0.008414387823269791, -0.008539277456250077, -0.007935076714909646, -0.008154779590458693, -0.006854395470718054, -0.007149933919980915, -0.009082818776854275, -0.00515373254451771, -0.005497041665822262, -0.006346484763489714, -0.0038477992531096867, -0.003684061452316984, -0.006146990671867627, -0.004840153746862884, -0.003014160124949122, -0.001545618502047125, -0.0021795232201522697, 0.0001688916678802882, -0.00221500063565422, -0.003388939781696948, -0.000056157681230057646, -0.0068399970742270425, -0.005893950675058033, -0.008537969807184853, -0.006657707062495251, -0.007225563165310102, -0.005825786618604028, -0.008664343792826993, -0.010237929744451696, -0.009453298525870802, -0.00851660529825843, -0.007975573642327694, -0.008696294624904129, -0.010757317706319356, -0.0084472808071635, -0.01001167919986635, -0.007981818653847188, -0.007942961068270422, -0.007145687796563302, -0.007987966373667882, -0.0076943802444892784, -0.007371518665687377, 0.00011489936298154035, 0.011019695344804915, 0.015017279120625764, 0.02065672295410655, 0.020389703705609614, 0.019557091756406287, 0.015489140446059788, 0.012755861050555515, 0.007912122265094343, 0.003047274711340354, -0.0018098378724616072, -0.0066125676613614385, -0.008051872690510319, -0.010737139546547836, -0.011038483148136716, -0.005920337780377847, 0.002205156422338766, 0.008043858260907113, 0.022293586942021906, 0.03267179279287352, 0.04128510414501406, 0.03660448075439124, 0.028127812425029975, 0.022920643633346345, 0.011361890713769168, 0.00461727665962311, -0.004242929428758336, -0.007769662763397425, -0.015000896522547645, -0.017707503673135658, -0.01846185585106315, -0.018451571457639353, -0.015237505506089589, -0.014743040205257584, -0.01391425183483972, -0.006027228120669069, -0.002845643567314771, 0.0025133690707762153, 0.005778399255845846, 0.006410735182998407, 0.007772245845262605, 0.0033001531621947057, -0.005554087369370282, -0.01106652304822889, -0.014292491179751647, -0.017719305372156952, -0.018431662226601343, -0.020077503066097128, -0.01831565138346987, -0.014067072833676265, -0.009497015262337746, -0.005276529996982934, -0.0018759283354220185, -0.0011963072412018065, -0.006675556245884429, -0.010504899031176846, -0.011186010512273272, -0.010756576155524134, -0.01136368361295942, 0.004012138304982128, 0.01645547692453957, 0.05193744420829144, 0.08879742665175117, 0.14656329975498444, 0.1797686969937886, 0.2625609833959094, 0.31078717656896004, 0.3656025634014405, 0.3863647728325288, 0.40652036312782514, 0.4180238856772027, 0.38529869199641764, 0.34418477022777355, 0.29514711269530874, 0.25209677633801736, 0.21121689821971762, 0.18249346073085113, 0.16010184456663878, 0.13999238467810293, 0.12466145410226055, 0.11926624173877388, 0.11499223842049441, 0.10838384727093536, 0.10267246820807144, 0.09991111774793243, 0.09679568168117238, 0.0951180440375527, 0.09435823513242561, 0.0941694701991676, 0.09006645202787769, 0.09097595249324837, 0.08856646148580519, 0.08492768058720487, 0.08714472931657707, 0.08257872081996533, 0.08412750572855632, 0.08050121392337573, 0.08501449487958715, 0.0814809544245983, 0.08011748770981286}
{0.07570953744080956, 0.0762716785257572, 0.07323133518612723, 0.07530806997184653, 0.07528808395325383, 0.07592550795744998, 0.07722147188808962, 0.0769806979606189, 0.07740009336790149, 0.07784688881966575, 0.08090042389682667, 0.08189028611059682, 0.07900757302060708, 0.08049035303893053, 0.08250554427746246, 0.08349554157298478, 0.08531555071290317, 0.08857568084261036, 0.09024612335312354, 0.09761677493990392, 0.10084967337132768, 0.11124264651770316, 0.11995261958193498, 0.14382734748378945, 0.16490541045607504, 0.2042821824077677, 0.2410654840786714, 0.2982433217143248, 0.34542558292848585, 0.41367163445442345, 0.45512075724099993, 0.47323109138091457, 0.4642671136147528, 0.4321239314344908, 0.3873615054359685, 0.33196703098693403, 0.25738127664973337, 0.19421808372682697, 0.14672104799921937, 0.11942261207689486, 0.131116823504848, 0.14351649592946983, 0.1570648156411107, 0.13663904451449607, 0.10225605330606502, 0.06935928014597999, 0.04314093959615921, 0.020636488765247936, 0.009973030264404294, -0.0004915405816129648, -0.00780936380278617, -0.011255318462794688, -0.014598003174413947, -0.012667372723724372, -0.013690827170145596, -0.009254185382604856, -0.0076470979976540595, -0.0010960069060280595, -0.0011317432286821905, 0.001842790723314081, 0.0009851909468068258, -0.0041674821974809935, -0.011155754454996373, -0.015947561619064812, -0.01997671279807454, -0.02096845645253061, -0.020285675527886404, -0.013469409497911795, -0.007653633361957051, 0.00046351464060891134, 0.005554409102753614, 0.011945891943804944, 0.017860583791458388, 0.021563794181996433, 0.02741718357381309, 0.03070945059081391, 0.03575765488578562, 0.04158903305046758, 0.043990839422820616, 0.04612189355769587, 0.04121541118983137, 0.02692364994006245, 0.01077843317499281, 0.005523972606621023, -0.0022046842282702267, -0.008875255296109214, -0.008672317662337434, -0.008581804298699126, -0.010858711422432289, -0.006674609834889027, -0.007393490972059399, -0.0068672549536680175, -0.005322577713099759, -0.005965499702113259, -0.005831860333289496, -0.006446893283861582, -0.00787969201197511, -0.007781894990748152, -0.00980351543939528, -0.010326104777287315, -0.008315243092383247, -0.00929218524629028, -0.01040308216315939, -0.009876554240690196, -0.011104024300754054, -0.008229856504689237, -0.01067133413003781, -0.009543172893979372, -0.009686459369394709, -0.010175301959847737, -0.009178058246345863, -0.00815243710975192, -0.011038797418685877, -0.00945313672523466, -0.010476924712915912, -0.007501493458143556, -0.006363832871277338, -0.009304265186654278, -0.0058838320696251445, -0.004441527503141011, -0.005698564852720171, -0.005663998370408201, -0.00566012418592656, -0.0062945087087925185, -0.0042998011328363025, -0.0059557810674298085, -0.004403357075503907, -0.003844104258310563, -0.0035727800113707743, -0.003176963102094519, -0.006356377543937597, -0.006195128056362452, -0.004824623089699418, -0.009005989463205532, -0.007288076405779428, -0.010627929866097278, -0.00939982834211954, -0.007523967064481664, -0.00960098921745268, -0.01060569273303967, -0.009524798679859095, -0.008756073200595712, -0.009000524757442292, -0.011503237126899539, -0.010392126903597074, -0.009210940364835881, -0.00796086909956686, -0.006156443602899703, -0.009539360684555766, -0.00790095829247654, -0.007451013297817541, -0.002001538900872929, 0.0018352315518493489, 0.006530680776145832, 0.010265456951017018, 0.013256669654396126, 0.017195106828567182, 0.017911928342172295, 0.01942456811897357, 0.013629883327116087, 0.012075078517332293, 0.003868295024410273, -0.0034838359791987033, -0.007689012754268416, -0.010163408543198714, -0.010393388488806254, -0.009935847397807684, -0.005666720610003813, 0.005446678296193722, 0.014497222116259981, 0.025294165461074533, 0.03430865670911937, 0.034484256994028316, 0.03311576957954448, 0.02617740140219795, 0.021067079690767394, 0.011879082243435871, 0.005577708178232438, -0.0007066547104790516, -0.006503626891347361, -0.010987669780822273, -0.014433099315871037, -0.012768897323743039, -0.01378309889153256, -0.013410675410225392, -0.01237413077580218, -0.011189785759452058, -0.004552480568736155, -0.001949730726544874, 0.0013506710741359954, 0.004010979410990658, 0.0025220855343201223, -0.00406413140162313, -0.010886423372498412, -0.01407375563587976, -0.016272132364729516, -0.020122211907845616, -0.020454952373552084, -0.02117368549703691, -0.023289128939098045, -0.01506395950005637, -0.012249879128687129, -0.007880366928230135, -0.004219539776979543, -0.0031895369051169993, -0.007437613639606685, -0.011527264681424388, -0.015515317542357646, -0.010591039495588647, -0.00833407171161371, -0.001129809279251704, 0.015945066014094674, 0.048581263565933966, 0.0955083447593402, 0.14399771845779777, 0.21633409078481583, 0.24985651370213166, 0.2979037411919376, 0.38611223160797353, 0.40731456341010064, 0.43009631326735276, 0.40919347746252915, 0.38569033980341716, 0.3517800798955358, 0.31209647622218495, 0.2550483376427804, 0.21693989284136828, 0.18719989379094595, 0.16099093540406828, 0.1396847095617952, 0.12773497872767414, 0.1197984326206567, 0.11239307890682024, 0.10738357051584249, 0.10338809764968146, 0.10054753218988956, 0.10077411730767519, 0.09590650389350044, 0.09513096308498165, 0.08957120596869009, 0.08759000274630388, 0.08785543857647637, 0.08777175370462845, 0.08778032993736215, 0.08272884093645469, 0.08479562558843044, 0.07882246973101555, 0.08408933384679293, 0.0839187313312851, 0.07802064952065275, 0.075720233287519}
{0.06895392708764139, 0.06960706244316273, 0.0714745389674005, 0.07025884453198246, 0.07273012736449974, 0.06980365556575388, 0.07083942074978825, 0.07244279250018543, 0.07295604401367381, 0.0730294006994039, 0.07547678608913824, 0.07338996706594204, 0.07605636518873413, 0.07761703723336723, 0.0792925492555662, 0.07837434920856357, 0.0800556283782201, 0.08584052561330217, 0.08544786730717209, 0.08869682982531789, 0.09858176176665036, 0.1083932566832722, 0.12420930691029711, 0.14391276071594306, 0.1710190958736404, 0.2055043089134448, 0.2520908952743013, 0.30816216614951, 0.3618217749368464, 0.4135503911274308, 0.4318694043973924, 0.4636107772222055, 0.44415493043936366, 0.4053442676302786, 0.34629563193508445, 0.2679354603022698, 0.20623936932410675, 0.16019884740890036, 0.13509776300131737, 0.13643621367272835, 0.1484339941756547, 0.16207919353089711, 0.1643310640099797, 0.1271304020829298, 0.08304092475031813, 0.04961157056295695, 0.026659446859984323, 0.013742486797116316, 0.007672737613979103, -0.005777945584444015, -0.010670390135591417, -0.014908696402613294, -0.01651125424899266, -0.016660439364247978, -0.01602779550580929, -0.015609588825308031, -0.01530564345668038, -0.011253764345461279, -0.009147277406869915, -0.011142871721434022, -0.015107254994503157, -0.019679449415842466, -0.024521481126670894, -0.025947942491480434, -0.025957965245772832, -0.025587724485932162, -0.018412307028032857, -0.006306277248527895, 0.004062720389574137, 0.018553982947115338, 0.030351271832292345, 0.044351769739095256, 0.05000912586539184, 0.061630278927682816, 0.06258367540922541, 0.05874758080813178, 0.04510335914174729, 0.040632630803632455, 0.03650495422696648, 0.03190174109184654, 0.026804274494343958, 0.01677542230530809, 0.007238661754780145, 0.0005512267435775903, -0.007360925903335369, -0.010841375302245673, -0.00743480734804476, -0.008780350300744698, -0.004569800460446562, -0.0033456757807659326, 0.0009121016301619223, 0.0007172251015254082, 0.00475062811444179, 0.0031966432219648327, 0.00040181491273975087, -0.005573616555733343, -0.007538334422983713, -0.008403553192155092, -0.009172647208830216, -0.008240454751338276, -0.008614375603133254, -0.008174053857023366, -0.009207332546699976, -0.01200426507783113, -0.010111393359406093, -0.009537592484066715, -0.008204168708182354, -0.007735564013359926, -0.011655407876059672, -0.010499668509525755, -0.00801944369497156, -0.009844707668642901, -0.008834422909534234, -0.007882274488491218, -0.009500538420544598, -0.009889821602901895, -0.008012523008945742, -0.011359813516598127, -0.009393397459412815, -0.008420957529379753, -0.0077503765868758324, -0.005645287169617387, -0.00146636532986336, 0.0023876214487907957, 0.000036509421253980644, 0.001686054891117616, 0.0013346691051775365, 0.0007051275682479948, 0.002497578315665902, 0.0001923995470522486, -0.003201423258778529, -0.004936191971590592, -0.0069230595308102105, -0.006667439426754095, -0.00670426876788195, -0.006624961575231407, -0.005970785046843334, -0.007976219812736765, -0.0067696731476276075, -0.007389779384877565, -0.010419694433011318, -0.010361967615370844, -0.010453838218278512, -0.010471002684793725, -0.006751966969362717, -0.009084531783266292, -0.007788118342855515, -0.006743972097800319, -0.008182852082772724, -0.009077886003745327, -0.007222385992814891, -0.0010474068530500393, 0.0005145345320849122, 0.0049062104908208885, 0.007312131481073137, 0.01100967446744059, 0.01729482914241245, 0.022189175015996074, 0.0212129755960296, 0.02100127795245617, 0.014238548719460158, 0.007709828859055496, -0.0031575382476690447, -0.00529033054220258, -0.009394553893990867, -0.011160042288746097, -0.012047584138074885, -0.007492930266765429, -0.0033753159627341513, 0.007291899311840384, 0.024771554681349967, 0.02996589816145098, 0.03554345202646554, 0.03732682305273193, 0.032832123079918146, 0.02844414878546057, 0.017422531272431863, 0.007574696155574516, -0.0016219528895601715, -0.009452952047562782, -0.012674606806861433, -0.014443315988572347, -0.013815218443628048, -0.01437698296171761, -0.013880030554530381, -0.012247584496436693, -0.008949393272385975, -0.008715509691060143, -0.005470501863762509, -0.00469306524722954, -0.007005443742355995, -0.009199325657877615, -0.013828282287919432, -0.014392544124031225, -0.014201491244348982, -0.018956490738476918, -0.01964292910536148, -0.017888075107690093, -0.02065637315861875, -0.018459121771188032, -0.019230245334983576, -0.013540865743706429, -0.012325187950001558, -0.010731617623417952, -0.012052934364690985, -0.012582811592791614, -0.012760407410422647, -0.011410734533739995, -0.010715289239130878, -0.0059012918386432325, 0.011116703461166465, 0.03082997620332438, 0.06283313657589057, 0.10363415295075717, 0.17547773539265415, 0.20654880993960237, 0.29885510127052684, 0.3350126840887291, 0.3718777377871866, 0.42070793827699354, 0.40632901504042757, 0.4185695066427911, 0.36815737490469236, 0.3387880406743382, 0.3037317798411928, 0.2529367968844793, 0.21266687981904397, 0.18434109527238082, 0.1595911359185866, 0.14074777387259735, 0.13081193307884584, 0.12278416788361371, 0.11432583180047308, 0.10975271507643554, 0.10883198341879867, 0.099451302061183, 0.09839147950521099, 0.09718432522705497, 0.09217046694052067, 0.08991207100901247, 0.08944204647611768, 0.0876857532928724, 0.08762871569409969, 0.08638025632337637, 0.08800628540836655, 0.08242068558557658, 0.08298475834915597, 0.08175536013910528, 0.08035314487937938, 0.07851919576939126, 0.0821417311921859}
{0.0681248412033988, 0.06970071499260427, 0.07311535508828199, 0.07050559103166437, 0.07126726821069604, 0.07341182880767991, 0.07718824197551236, 0.07302509723555678, 0.07328026234585461, 0.07544074024020733, 0.07702597281090655, 0.07274373952715996, 0.07773172810596388, 0.07946994905303838, 0.07986893797335076, 0.07890618502866781, 0.08314060721851281, 0.0883571336615275, 0.08794362440712808, 0.09790623109910526, 0.10409624225982891, 0.11688130726062476, 0.1345343927393028, 0.15791089942800626, 0.18849778452303068, 0.2324951770268518, 0.281349205470428, 0.32527531443229, 0.3821981576431463, 0.42946063505520593, 0.43924801627546906, 0.43267081853689177, 0.4307070233041802, 0.37686929966770133, 0.31103248631572344, 0.23468343008736287, 0.20192343411024352, 0.15359825126579155, 0.14903975078530932, 0.14463972215847473, 0.15872338177420048, 0.15499441628618274, 0.14153906016492704, 0.10080857162725834, 0.06881166025892929, 0.025801043992637655, 0.002299277845866914, 0.0006325771548362988, -0.009155944213434835, -0.013666214012054631, -0.015575568189229488, -0.021444479193211883, -0.020702534895561727, -0.019383519673104994, -0.015409295704620057, -0.013692667270279575, -0.00942162114490586, -0.005543428965662704, -0.0032529110286242382, -0.005519326225819945, -0.00985518139354594, -0.0147162335474627, -0.021762154383525443, -0.024865316464623657, -0.02611244992305843, -0.02508934302784148, -0.014763671713815887, -0.007883051488986048, 0.0048268057250352835, 0.016789902997722077, 0.029364894841294148, 0.04138660218369132, 0.05470722342940937, 0.06488631661253234, 0.06975465899177014, 0.06319391199590041, 0.055415131445983215, 0.04921821063229469, 0.041571659400649726, 0.02819027972530505, 0.01349314938408418, 0.0043360101476582966, -0.0009532797578316954, -0.006369559710056991, -0.010677199057705231, -0.013060114328617143, -0.01209553757541805, -0.01069246750543094, -0.006442773959468096, -0.00011491774295471768, 0.010574171242848861, 0.01287245723187671, 0.014111352726154488, 0.010591483562331205, 0.006377432515378402, -0.0004971742556383382, -0.002510429025503353, -0.006107706455905764, -0.010561503564568793, -0.01000149613938885, -0.010631372999465066, -0.010301180607438908, -0.009321645030973717, -0.011173274542774218, -0.013511754456039998, -0.012966897155880284, -0.012700849624625568, -0.011409162713232529, -0.01366196400556329, -0.009337708271750128, -0.012189808379468575, -0.013372316265633658, -0.011196897494550419, -0.009984360328264271, -0.00918621706703548, -0.008139250180754365, -0.008953655772900797, -0.011375852008403771, -0.009068907388050333, -0.008876222934172577, -0.007701654659481292, -0.004284123291675483, -0.0011884841435153557, -0.004578081091695555, -0.000670289752442698, -0.0015084852913287974, 0.003555390408360273, 0.004768823005585492, 0.0013371082840603178, -0.0002540794940777378, -0.006019324800678441, -0.004423634560502993, -0.00943831383091446, -0.009322616979258048, -0.00894156702869866, -0.01083612650258637, -0.009117003730362956, -0.0074653794275414305, -0.008315960337997884, -0.008667318435187503, -0.007352313006464278, -0.012567591103560542, -0.008885641834059507, -0.009059851474661252, -0.009208427869079713, -0.009403353550496221, -0.008678675892641353, -0.0076174220867851975, -0.008133825254319795, -0.004628283669338338, -0.0083538761063398, -0.0055801329797307226, -0.005641669612882702, -0.0024912034491391083, 0.00019199216627248817, 0.005486508735922373, 0.012317095116764796, 0.013792796133316486, 0.01594905287164996, 0.019383563077405495, 0.013002212001949277, 0.005941385476917558, -0.0001017495199614818, -0.004060313816562321, -0.009759316640021602, -0.009318141206161971, -0.007592016799611403, -0.004536660988873195, 0.0006809865080679486, 0.014375860802799154, 0.0295830431126634, 0.045920301885623266, 0.0528418504122405, 0.054161968774383895, 0.04717627263544906, 0.031161542245997216, 0.016894925291955642, 0.0033545506532394794, -0.004827173746312724, -0.010320652399376963, -0.01849540528459991, -0.019240498379732567, -0.018665781927861693, -0.019094978142981344, -0.019221783346194083, -0.013681104164121681, -0.01387508150192288, -0.00791173090821765, -0.004054383441526753, -0.0019016135133297185, 0.0020029574172774622, 0.0006280677413027967, -0.002492523927169854, -0.007290019631068436, -0.013984214776911752, -0.020140372104601297, -0.01929103286797484, -0.02208394279942838, -0.022196119490682613, -0.021992111621724392, -0.021892143982007402, -0.017785921509802613, -0.014864350373294255, -0.011077549762784692, -0.011797113471907789, -0.013056216175327092, -0.011341912238018217, -0.015142803664801214, -0.010574537328752992, -0.009825067722538192, -0.0017773575886031318, 0.03387051112494327, 0.05801380359979415, 0.11340848433469716, 0.14266529657731739, 0.2233861801616316, 0.2495215394160418, 0.3456758968945355, 0.392969250324949, 0.4342808670668756, 0.4286779641055377, 0.41591186446122397, 0.37866389135819933, 0.339606644117742, 0.3000996171050564, 0.24869116231793517, 0.21139684001374273, 0.18154605996540396, 0.15977808972709473, 0.14200178343311895, 0.1309248076183897, 0.1227674709727288, 0.11585209305501179, 0.10898720440274345, 0.10572402871966155, 0.09921567844745398, 0.09862901254527745, 0.09491485080023361, 0.09562078774175461, 0.09191896897597718, 0.0905059141155124, 0.08544532960408244, 0.08434111652080421, 0.08839879811445686, 0.08610625573674954, 0.07970951691644024, 0.0826675123703911, 0.08219235770806599, 0.07943352235693589, 0.0798883850504919, 0.07769840954374478}
{0.07061965339922222, 0.06974010567420892, 0.07108740033068842, 0.07204923241586861, 0.0762570455797361, 0.07387064340405214, 0.07418215744927903, 0.07353796339787834, 0.07674283168503895, 0.07778454580023941, 0.07743823697252662, 0.07920684818415977, 0.08004980616597089, 0.08119842978515768, 0.08167046226634281, 0.08121352927966302, 0.08764767207869997, 0.08854805434025914, 0.08992080423727662, 0.09481446916568725, 0.10090602443459817, 0.11105845276660214, 0.12803908150057977, 0.15094494583204146, 0.17907051053636394, 0.2213469252793674, 0.2710825796258525, 0.312464553493386, 0.37675364030270686, 0.42049638294883473, 0.4393900699469806, 0.44254883923371663, 0.428504758903043, 0.37323580739957996, 0.3347739866317546, 0.26371756233076105, 0.21634205209307905, 0.1813380487188043, 0.16671245223185416, 0.17357743955658528, 0.17599860263042985, 0.17734981742460879, 0.13466704971558285, 0.09886313840067922, 0.06363460437205781, 0.025877293073221508, 0.013573877049834888, 0.008323128905361188, -0.0036600981348049928, -0.013368571869248946, -0.016881530568634354, -0.017280564243296055, -0.020822064264578798, -0.019706405219483403, -0.016820176578292753, -0.010283019542367619, -0.003826133654315809, 0.0034378855297320455, 0.008408615022190149, 0.007919155982543516, 0.004982346813203365, -0.005180819743428432, -0.01265532817244491, -0.01835315608978421, -0.021556712043643622, -0.018418451494246132, -0.02013378530693431, -0.0176951875097826, -0.01186382375073242, -0.0067220989328442265, -0.004240277292410818, 0.005003764092840854, 0.009674775421233382, 0.021098287580783692, 0.028574946859503098, 0.03508395685137218, 0.0455543309332599, 0.05524487343133176, 0.05842424686397919, 0.059601641982987105, 0.047360190794477924, 0.029915358021882707, 0.0165760353929129, 0.0075866285129133244, -0.0015760993138513267, -0.0043310580089768805, -0.007936172965461194, -0.009142244675865732, -0.005777828933068656, -0.0034599536916326617, 0.0011469263430115624, 0.003862014805419255, 0.007681786776363234, 0.004034703244647888, -0.00008385513685843808, -0.005585759351375545, -0.005322485569302404, -0.0055008593273450715, -0.008595309176295132, -0.009181888154572982, -0.008511790654388517, -0.00833088962280664, -0.009199765422914851, -0.007734921892179239, -0.009387521068071746, -0.011752678881004027, -0.009701916379093147, -0.01019551371518345, -0.009953436719360885, -0.00980282858027723, -0.010960866466333482, -0.007589982260008369, -0.008105412613726218, -0.009202785910936788, -0.006484760314600569, -0.0079259906276798, -0.006836390697321384, -0.005839918533291554, -0.01001468685670497, -0.005910373275055308, -0.0072807337587444875, -0.002780170698319079, 0.0025762901579292822, 0.002305097667195387, 0.0012071535373606767, 0.0018868527645527077, 0.000963286973836186, 0.0067142061881181984, 0.006830754999566092, 0.0029504091695624762, 0.0006471418716228377, -0.0011531912269192608, -0.007611177216487472, -0.008237154497295111, -0.006586701403231081, -0.010058511724070707, -0.006705938754788881, -0.008566004848835341, -0.007401147722725373, -0.009425649118560139, -0.007697850474684364, -0.009074276586452561, -0.007911909512726235, -0.008738264685698726, -0.010956694480540177, -0.009630153592231593, -0.010202180037439628, -0.009987007819005037, -0.01146933020169642, -0.00853313326309236, -0.007451820492405791, -0.004872952789942301, -0.00035654427640368844, 0.0032485377245940104, 0.005352731119340185, 0.00934702014768347, 0.012082640234215531, 0.013858367588466003, 0.014022849182075383, 0.012342065591428407, 0.008630043504297014, 0.000439409485086121, -0.006069505196332232, -0.010522146489820177, -0.011568287045697824, -0.010981415700176161, -0.0055354577872034514, 0.0015803684054503347, 0.016037918717211802, 0.033422190956276375, 0.04736215990184855, 0.06779852600496455, 0.06625918997102574, 0.05590456687185552, 0.042773816751986056, 0.023341220207272126, 0.006556209288457959, -0.004362989642942541, -0.016569626277939148, -0.01703709963286143, -0.019316010132400266, -0.021215267706392538, -0.022476928727411558, -0.021281538843213856, -0.023468409936516815, -0.01806408111097814, -0.012088943444283441, -0.00303806486900389, 0.0015390072020574422, 0.007964710281986696, 0.01162813502299669, 0.012685052605240417, 0.007005839824921533, -0.0017243067336947299, -0.009044390414551204, -0.016689735725472638, -0.01992105168191324, -0.02257192999776787, -0.022178033943429622, -0.018928253110152088, -0.016620864619772732, -0.01495975272916312, -0.00967168991675526, -0.009829788205477275, -0.008830173515921667, -0.011814764027085492, -0.013584419899424435, -0.010523475597313894, -0.011491177272218062, -0.010624628936077797, 0.0018244031139750538, 0.01802059125149797, 0.05600087566645136, 0.0933781325757512, 0.15355378365314765, 0.2217660127764174, 0.27651604213138886, 0.29916160092903105, 0.3700559643020161, 0.42252826293028845, 0.421051566849369, 0.3852464805357046, 0.3831497231393829, 0.3430140903382526, 0.30175168356760473, 0.2550247958778082, 0.21468522354890604, 0.18630593248313204, 0.16503531112417416, 0.1425406477415191, 0.13056017069325038, 0.12050405451490288, 0.11419267978871739, 0.11050463004435174, 0.1057292713620738, 0.09992292629569971, 0.09578653573488906, 0.09312037322453912, 0.09096192896735729, 0.08896740032017635, 0.08929518887536159, 0.08644347054781262, 0.08424569721337642, 0.08558752603916059, 0.08408708590235578, 0.08096964880048232, 0.08081811928351251, 0.08097686248661584, 0.07915787197202026, 0.07894185738688733, 0.07937992003149583}
{0.06710025317351696, 0.07039904690730815, 0.06984333174117424, 0.07016338405428105, 0.07201445918612193, 0.07376229036354949, 0.06971116990483231, 0.07053742481242566, 0.07119275785112067, 0.07398102261053383, 0.07409344607418479, 0.07551809315527291, 0.07887651097249834, 0.07692821722236354, 0.07714570239761329, 0.07749968453180504, 0.07758350132605396, 0.08142968188701358, 0.08587485416525824, 0.09216451548126765, 0.09911704766461366, 0.10990196618913342, 0.12624087141748258, 0.14787682379826345, 0.17652963317675316, 0.21883340581068483, 0.2584991112706376, 0.30805548417234285, 0.35375248546167726, 0.41551596588045836, 0.4296591497919443, 0.4144661919200763, 0.4215168499087196, 0.3701208854267737, 0.3242748260996838, 0.23695054264700738, 0.21383264377679292, 0.17302268585637345, 0.16865104933400424, 0.1706223416582425, 0.18218452896383378, 0.16744302071195968, 0.1388919370583485, 0.09253254400451544, 0.06247820596187016, 0.03784778457334738, 0.025017042695137902, 0.0211762437880893, 0.007124463018057656, -0.0073325962675902905, -0.010938479702543726, -0.019310409056080398, -0.023361038258500274, -0.023225643876418116, -0.02243752511550096, -0.014618999664255254, -0.009403903631059609, -0.0030848955502481385, 0.0040643820454295725, 0.004252643980758251, 0.0009596605100415083, -0.004826473999913397, -0.012643320316498043, -0.01888984194710192, -0.019072095238317467, -0.014001224550460193, -0.011442046051055053, -0.0038959710667991147, 0.006015354524005579, 0.008915787938467243, 0.018434006724407655, 0.020822430087666793, 0.02721346807073058, 0.0335709480229169, 0.039430799409051004, 0.03882741592200321, 0.044028205921247815, 0.0486784568458198, 0.05471244210055348, 0.05010858160020565, 0.047765667779960067, 0.028876051676137403, 0.014877915906940115, 0.004582052044378044, -0.0014582479369491595, -0.004940389507989784, -0.008930766438228491, -0.0084187415703375, -0.006322679542716656, -0.006305264610155865, -0.005699914423103343, -0.005304130126417908, -0.004303991643069926, -0.007954200113129434, -0.00643817487629069, -0.0075146480473448456, -0.007553179621984389, -0.008957589555055696, -0.009166139518806045, -0.009618310399417712, -0.010514932868747068, -0.010479318023399702, -0.007096364759297513, -0.008327859843351635, -0.008795274522418966, -0.0100932875937669, -0.008484701278843907, -0.01056407468311666, -0.011329089046473242, -0.011227722351660481, -0.008440163964499457, -0.00985031157073608, -0.008620783319196502, -0.008405461583167483, -0.00917916608198395, -0.010558942796802572, -0.009005745849918733, -0.0064598949067589005, -0.006433942250298369, -0.006854244022874833, -0.005729754915524824, -0.00007476568608825833, 0.0043958753648998036, 0.007036811377257893, 0.010715644565405195, 0.013323711842636395, 0.015402687889868552, 0.011305219191707752, 0.007548251976656189, 0.006551248226907665, -0.0013997643735117402, -0.006061460343436021, -0.005974703827929846, -0.010417286129851745, -0.010914653158511346, -0.011672040000518753, -0.012165843662359064, -0.011476550216227635, -0.009648174801426278, -0.00805815214381627, -0.010354771776535697, -0.01058585423340001, -0.011443011322413068, -0.01236196717256565, -0.011290474879881265, -0.010675655999491204, -0.011163613470041647, -0.010472933980812775, -0.009258481773539023, -0.0076256412770944, -0.0028702853210370123, 0.0035823285845847713, 0.017753299325770154, 0.022699475330699256, 0.02763767041573735, 0.02512214564876731, 0.02230805387249311, 0.01978245796118188, 0.014313239577939202, 0.006333785622498251, -0.0013249376214960681, -0.009351509032407846, -0.011825677449832189, -0.013184686756917537, -0.014344862239158993, -0.01186056013637105, -0.0034827103423463717, 0.0024478009012687658, 0.01937969800184588, 0.03711645003439541, 0.053669349750793426, 0.07354474763011058, 0.07032333701885832, 0.06109258388647282, 0.04982414684585512, 0.02573032410790644, 0.012108874518379989, -0.003573161123907773, -0.00875228299174681, -0.015176821746675239, -0.019757961612653786, -0.022268737667408278, -0.025335825036153656, -0.023156389401649796, -0.023556944126067375, -0.02068021547098997, -0.016430505636126153, -0.009642772136479997, -0.000985405539547176, 0.002112498012676386, 0.005087858578817704, 0.0028830763382057772, 0.00046181698301331776, -0.010350561773654707, -0.015526877159323965, -0.019648110673216125, -0.01990961364282655, -0.023577349343044417, -0.022010371359815, -0.019991120764112257, -0.015244367102606442, -0.011858815829956917, -0.012404127786318282, -0.009226072148448257, -0.01065586718599489, -0.011633697821039827, -0.015073131301993267, -0.012580133916027093, -0.0076789089666065916, -0.008789135505827522, 0.00621903042077547, 0.02381896159927759, 0.04275611386770043, 0.10324467546646518, 0.16783691726553374, 0.22063244903921247, 0.2675015918798073, 0.32087145897702163, 0.3809289325194106, 0.4267107678016705, 0.4174320995959257, 0.4128306776895386, 0.37869620607895277, 0.3426497552486917, 0.2998472682052664, 0.25315121153713716, 0.2129238648319993, 0.1839535157073892, 0.1616083377421708, 0.1398199541127229, 0.12829543007590585, 0.11901620505321797, 0.11182229148815248, 0.10853398819380167, 0.10213121115180764, 0.09937387278052151, 0.09757828946623386, 0.09419509953328618, 0.09186613567309324, 0.08950126270772865, 0.08719093704514841, 0.08315658878506321, 0.08140438267928735, 0.08194793358172385, 0.08315893504993536, 0.08285168333650808, 0.07815977097864399, 0.08199900881716612, 0.0786319636106381, 0.07668170300555352, 0.07639160331314154}
{0.06862243823880682, 0.06812955051174378, 0.06764225639286223, 0.06984684257099387, 0.06914714534575758, 0.072633818537784, 0.06767541367699688, 0.0686272074278173, 0.06921677313902395, 0.0701081398125613, 0.0697627294252486, 0.07221273086678795, 0.06992096215024321, 0.07369263018558689, 0.07391905469332244, 0.07549981217870154, 0.07960637343901532, 0.07957246336931842, 0.08637476192215568, 0.09190228625222562, 0.09301722341759469, 0.10866670536500495, 0.12765442130600105, 0.15245190373079945, 0.18055041666841032, 0.221974071267122, 0.26982049080409054, 0.3076780335779487, 0.37018093382965356, 0.41087272757091736, 0.4179454361376546, 0.4183744175771308, 0.39098119138965476, 0.3538363504666563, 0.27659945874262415, 0.23511950492068398, 0.1969809836063075, 0.1781841100565726, 0.1710840242225249, 0.17808652474930636, 0.1876896228805523, 0.16896814204331628, 0.13475605500421858, 0.08813871304875708, 0.05427377657204183, 0.03570322329939221, 0.025263727568409916, 0.015428618964851662, 0.0036811366565514723, -0.005855662519170879, -0.011090639048300977, -0.017310993740264485, -0.019219527973341276, -0.020662206409873516, -0.02379370091622077, -0.017830810980084905, -0.013910528984190998, -0.01565238460294033, -0.012013932259964083, -0.014869554049476255, -0.019644414549784554, -0.019726985925579095, -0.02426910797563015, -0.028625070276002865, -0.02488610612111798, -0.02099659999829203, -0.011158007915043006, 0.000941305849602548, 0.012954172220673856, 0.024356323839951538, 0.029092243715554085, 0.03960695679129072, 0.052575391363773434, 0.05903060902731405, 0.06696893098170152, 0.06902072321724141, 0.05906681944140092, 0.05679675337103501, 0.04798485332132583, 0.043309853805402004, 0.030358676305947227, 0.01904747600917507, 0.004895717257348095, 0.00024143902242211406, -0.004841950980058095, -0.009512921347664991, -0.0081163327927135, -0.009015095320206164, -0.0056676822456304225, -0.003980883102648368, -0.003293953756789247, -0.0014278439556422511, -0.001551879352869191, -0.003551911254385657, -0.003707775764807167, -0.007290841357351956, -0.008057310768505058, -0.009658473664417192, -0.009539035851466196, -0.008820366648990169, -0.00889503537071195, -0.011418245868263496, -0.009693159171909178, -0.00854446261448803, -0.009191447351124015, -0.010507860190786334, -0.010280167998608323, -0.008627126820660101, -0.006781513272175554, -0.007279431771692255, -0.008944557065670503, -0.011108427582155106, -0.01077929477820691, -0.009904490206961882, -0.008355764300297842, -0.010216443562718273, -0.008763341460215457, -0.008492371897451481, -0.009798861373991313, -0.010381190940958835, -0.008999802877553491, -0.004361159018344691, 0.0016874039653972986, 0.005866930564399738, 0.01127246753601962, 0.01554635662654574, 0.01887034169034433, 0.019630448027280728, 0.016713169085527294, 0.015745619852207935, 0.005331689390806487, -0.0017463247218302582, -0.006118507884224902, -0.011406132063757672, -0.009978421464295527, -0.010421488367567143, -0.008452477198216578, -0.008977923712219265, -0.012020305183190614, -0.008880138975758747, -0.010350470515079037, -0.011017627118857558, -0.010128577410026133, -0.011725341993534158, -0.010891720297892996, -0.009668461295463882, -0.011506087333328398, -0.010604375458023405, -0.009522171280671163, -0.005694004864639727, -0.00434317501369339, 0.0069146810577075555, 0.014821931694577725, 0.03125424480367644, 0.03426388685094518, 0.033498297638404145, 0.03048641886671282, 0.02391395952044801, 0.014213806325095108, 0.006093025235517894, -0.0010001463121010901, -0.008081904054796613, -0.01441420130494232, -0.017442304986880625, -0.01589690002781456, -0.012993062471147145, -0.00891695298356521, -0.001450686113397743, 0.005395843996642145, 0.022943182019325152, 0.041856195831404305, 0.05368926391050365, 0.0608221749221345, 0.05698416418522465, 0.0447645221575298, 0.02556027720686197, 0.010208935059727094, -0.006605922311718163, -0.014699435748500425, -0.023484803275280734, -0.026100766192494945, -0.027326699202094046, -0.028765780708158523, -0.028849520057539296, -0.02457284843467532, -0.023478362366654952, -0.017336720271747465, -0.012506123473360834, -0.008078103037064528, -0.00443747131876685, -0.003644355206034397, -0.004780632988589011, -0.008532062466093707, -0.011362662215880653, -0.014778358373282376, -0.01827402664585766, -0.021530802150857436, -0.020781004372919003, -0.02348830532882065, -0.019674321375718964, -0.018372490346377765, -0.01573610467064945, -0.01495874631580153, -0.013202819155852212, -0.011317476533780816, -0.010880479869778997, -0.013355261495218106, -0.011383969724772486, -0.011222188071754992, -0.004531446881603333, -0.0018863312577781753, 0.028042681923731314, 0.044311387180994435, 0.09363248551303925, 0.15026134660106588, 0.18628660276610548, 0.23978899407745075, 0.30819570912531224, 0.3777244349068192, 0.3974184911611116, 0.4216879533928994, 0.4159636577172603, 0.3866523549463, 0.3421027558624379, 0.2992883080808947, 0.26046261966449036, 0.21981676455148008, 0.18547549033701552, 0.1602004695173132, 0.14155758234794144, 0.13119907583290755, 0.11893116496379971, 0.11393980181602811, 0.11142567905670311, 0.10505024298215347, 0.1019035219702304, 0.09779091557619408, 0.09263974683255416, 0.09472143427966152, 0.09036186288909963, 0.08880057454426785, 0.08465852475789296, 0.08647562485326452, 0.08577178447575926, 0.08539912431679014, 0.08219812967101742, 0.07855043729738126, 0.07636489826827274, 0.07850250108073382, 0.07664292360179242, 0.07434719771944487}
{0.07082320571169254, 0.07319640663697648, 0.07303115852408583, 0.07258301932911801, 0.07137802338128013, 0.072901197546834, 0.07298013170415149, 0.0744600950774542, 0.07409443845816888, 0.07605593269221345, 0.07602902720579972, 0.07544512104861846, 0.07664887457177637, 0.0771333063905977, 0.07704237044761475, 0.07789299145712511, 0.08481789729002376, 0.08620604872572585, 0.0908092092118494, 0.09168029814379788, 0.10020954352390932, 0.10825328207864142, 0.12143682197997355, 0.14206643078289793, 0.17020360584407204, 0.20573256716442043, 0.2536667417387065, 0.29686534857166147, 0.34908549457031524, 0.3909728814983493, 0.4399408018035482, 0.4422858106712235, 0.42695135632328, 0.38828439108610324, 0.32756589718514323, 0.27387223342042016, 0.24466862046613988, 0.1929890857797638, 0.19155979352950478, 0.18539114313575358, 0.1739846803075541, 0.1691370077341786, 0.1508862827995432, 0.10014548688428318, 0.07280943480616836, 0.03848439836533314, 0.023936989465312808, 0.01194839228076016, 0.0020536654169205524, -0.006833657440880643, -0.014855041708956136, -0.01871127339556875, -0.02421442536583951, -0.022457566006282643, -0.019184196282332665, -0.015923378568286663, -0.007820117914329835, -0.003958480271705567, -0.0013222696406343954, -0.002307768707232165, -0.005164948773747311, -0.00760836645524708, -0.014686739972671097, -0.024279732291896595, -0.025764637446173296, -0.026058417490939612, -0.024125769156515334, -0.015594720969051241, -0.0076049161724083755, -0.003620311266335432, -0.005602964521144223, 0.003997324984190389, 0.0094537368815443, 0.022204058328774194, 0.038279470524840126, 0.053411871904359455, 0.06273117618674165, 0.07521983845987293, 0.07467286904093212, 0.0788393321557924, 0.07130114844241031, 0.04956700878626702, 0.025198170235629716, 0.01030075482055022, 0.0015843881871479121, -0.006741277872703006, -0.01082633647532396, -0.0071596838534370745, -0.00509073573753078, -0.005469828082350297, -0.0015853945754332125, 0.0009102102170897768, -0.00045887629587296934, -0.0025902662500818683, -0.002611058537176739, -0.00511874809096769, -0.005748193186134433, -0.008615560356369473, -0.0068536498819389835, -0.010158659246988607, -0.009803446446524214, -0.008838795601320903, -0.01287788690877887, -0.007458007938463861, -0.010658731537124643, -0.009665493532368095, -0.009984067149384334, -0.008310320665944863, -0.008370440427318422, -0.0066373241953894034, -0.006452339350844083, -0.006741718444301286, -0.009504636754049103, -0.010213896866313174, -0.008377553911944056, -0.007457674212203691, -0.006984887071440959, -0.006123342282769718, -0.0071763941922472815, -0.009154335832973107, -0.006652873172679454, -0.005563078498605791, -0.002006983943305343, 0.000012567155750056302, 0.007362349341895653, 0.008492071612804662, 0.010724135969253729, 0.012562142005303811, 0.005705948701930002, 0.0014956244108065373, -0.002961776594220731, -0.006920459616915652, -0.009436111225953787, -0.0104889281442576, -0.010830521935655337, -0.013782621400539014, -0.009312929434433662, -0.009535979301990306, -0.008481915149489115, -0.008303820064892891, -0.01000101201395159, -0.008186162575097022, -0.011020958616735174, -0.011539232911414891, -0.009541952574489, -0.009563655412640894, -0.009094228141996513, -0.010121229875265602, -0.009394206473771854, -0.0042067356549313414, -0.0012570851662522687, 0.008911892170172624, 0.019657605767422273, 0.03096368603926027, 0.032488217610189926, 0.03276495416212228, 0.02377692344763163, 0.014410576212681483, 0.01026055369977979, 0.0012929890823328814, -0.008145780805555157, -0.012004404571211071, -0.014998249684700551, -0.013154304237153063, -0.011017308169078763, -0.01021948878186377, -0.0018309721971650605, 0.008330283768540999, 0.021884368452230976, 0.043904914138274104, 0.06264856041027071, 0.07083919193965585, 0.07387143515888671, 0.0643540818574145, 0.04620851275975769, 0.025033494075069135, 0.0060321874830788005, -0.013471066190683128, -0.015196820219500053, -0.026089290549579466, -0.02646066531234828, -0.028453398752582723, -0.028174911106123364, -0.025740203415637923, -0.023760868202819297, -0.021491384889769292, -0.0161469348477808, -0.006368713224283574, 0.0006144645579181617, 0.003053374152814408, 0.002204333579230028, 0.0005313305737651641, -0.004067132774707962, -0.00972360775244947, -0.012311293680580412, -0.021316647990994968, -0.02319918927366644, -0.025696948773498277, -0.021510700395630838, -0.02315493670285687, -0.0219785072137117, -0.020816871346957783, -0.019355256180949618, -0.01730975641323925, -0.02005135823010464, -0.016037931670047426, -0.014676072805605896, -0.010255571827004971, -0.0020056445870493406, -0.003176844076253024, 0.008011034936234486, 0.025654137644492394, 0.06524602908070387, 0.09251792896196147, 0.14292047828840948, 0.21247396695959692, 0.27239367304646145, 0.35224439133001184, 0.3930272775020044, 0.411329399941487, 0.4120054359305062, 0.40260847465706256, 0.3715864848780887, 0.3411729629851473, 0.3111414735099989, 0.2554802897340026, 0.21769320494496866, 0.18941305880943923, 0.1605824604445106, 0.14278910660082234, 0.1274029319747338, 0.12382569291768608, 0.11636877103297388, 0.11014616588682895, 0.10503373724097238, 0.10121101984599078, 0.09813382699902605, 0.09476994304311932, 0.09539782682892292, 0.09550528284773689, 0.0942249631483561, 0.08931681435708716, 0.08687488024284969, 0.08404028422575792, 0.08532865175723159, 0.0846110883971644, 0.08323243123485524, 0.082344445002397, 0.08117853379772057, 0.08089064988403659, 0.08024776424223776}
{0.07252299625407595, 0.07144818131616633, 0.07309228843537491, 0.07006750028436795, 0.06813095832125482, 0.07236077764846405, 0.07136026666368744, 0.07611531090036558, 0.07381836935659195, 0.07182072919595067, 0.07410968929471015, 0.07519300625640381, 0.07516974365077408, 0.07509761147906951, 0.077914331663993, 0.0772799191046953, 0.08052881696767294, 0.0829808594396364, 0.08490776619225918, 0.08725092516096102, 0.09655589806896868, 0.10873355492857584, 0.12194102423714784, 0.14226407081515402, 0.1709544070385552, 0.21375566025687953, 0.25229068768399227, 0.3053461573037868, 0.3532527641353891, 0.41297304807142826, 0.41335192301245316, 0.44049705918395365, 0.4097389626097197, 0.3665028203721992, 0.32884464902753063, 0.29684253222150186, 0.21008359341480184, 0.20019112846493703, 0.18421760535286208, 0.17401994474354737, 0.18109918687233512, 0.1491213007635785, 0.11544794942785047, 0.07951646554387509, 0.05645809916607237, 0.029306489544500686, 0.009349005011054057, -0.00016908788666937166, -0.011360805519721955, -0.015790671236903243, -0.02051690029284698, -0.02403072981975232, -0.022266247453526622, -0.019870089209131525, -0.014757800987458318, -0.003858001560363346, 0.004383735586270062, 0.0108472826888018, 0.01720981992061532, 0.015829816494806324, 0.008795683476456553, 0.0002329508841231922, -0.00862249783536373, -0.016845386625219595, -0.018995048492200534, -0.022394548829048573, -0.022060290742333195, -0.017220349678870678, -0.017059359161762426, -0.010691701967948145, -0.011487181751512135, -0.009813761751743644, -0.0010327099611759584, 0.0029063119528842905, 0.00738005711543239, 0.020532912259554725, 0.03447462477084785, 0.05049843785715809, 0.06321736261198657, 0.07240703729631534, 0.07359995222557218, 0.05247892967950227, 0.025629964553334987, 0.012846308472884704, 0.00207549901472888, -0.007002096430342621, -0.00742056868837225, -0.009340185019002469, -0.005519140413328367, -0.005807370883769577, -0.0019096227610603256, 0.003523905829406209, 0.0010482132251216718, 0.00037177426276560274, -0.0036580799897263355, -0.004634557277922702, -0.0064864620809239396, -0.009047158678150351, -0.008892560636950719, -0.00866769040298471, -0.01169461489347957, -0.008705196389043482, -0.012540111837475703, -0.009060546036504758, -0.00977217991068821, -0.009878177724008449, -0.009115670063232311, -0.01054795136554897, -0.009764553020782829, -0.010718091274214386, -0.011629412414386673, -0.00890713637572306, -0.010190745598993505, -0.008177091481914268, -0.010593443411378528, -0.009881931515427395, -0.008316149267596712, -0.010391733163205132, -0.008181930472974754, -0.006341282005522625, -0.007235725845720043, -0.006027954613953755, -0.006628650987800456, -0.0038143555652000267, -0.00263081694239782, -0.00649087450013669, -0.0029466846074475013, -0.0034080681817843846, 0.0007541075535134327, -0.004063306584247828, -0.0034819995489228147, -0.005372875399440049, -0.008588807291349398, -0.006174887290481673, -0.006907019501673644, -0.007361110518194636, -0.009070384058375753, -0.009153911973842715, -0.0086530490211141, -0.006941755002035218, -0.007764307503927313, -0.008343653690147654, -0.010351997859717875, -0.009171318402972624, -0.010596151297922676, -0.009878076663776379, -0.011614204371508209, -0.010430837532388389, -0.009018719849554118, -0.006923674611268556, -0.003501372587015208, 0.0030160401134467396, 0.012102762319887645, 0.0172475444318994, 0.023310013895819433, 0.02149097404245584, 0.015744110809861628, 0.010954719840250192, 0.005588073562451476, 0.0016459581104725323, -0.004531803933007757, -0.005149447024635627, -0.004718930840437941, -0.008959363923418315, -0.00800032377292253, -0.006053686288069833, 0.0013011118369209776, 0.005116165982322177, 0.019088345380559875, 0.035647708996428766, 0.055977059972013694, 0.07517098439861188, 0.07357800497980699, 0.06393588822482169, 0.05523659420070073, 0.03239459209449898, 0.013687314626389798, -0.0024963012551286667, -0.01389439489655726, -0.02040660700437685, -0.025343846901507455, -0.02984001666393347, -0.027467675491411596, -0.03003783821158698, -0.025427193623158418, -0.021222592627318893, -0.01566780643639098, -0.00983646677165758, -0.0017008861799555335, 0.00955046757943615, 0.01190555313030468, 0.006836221911149956, 0.0032675579330286586, -0.007434360675284019, -0.015131273590953584, -0.022526320262329563, -0.0244619383272618, -0.02484363206937287, -0.029802675782495836, -0.0250297784648974, -0.024893117803046698, -0.021474629815582173, -0.019114623687287516, -0.018888459855915824, -0.017504118509858127, -0.016338291744432628, -0.013866539975343036, -0.012082930450258865, -0.006988707894876019, -0.0022166599474374264, 0.008721218081168398, 0.03376678316158346, 0.051841635881621675, 0.08278362248944521, 0.1425790413796781, 0.1794523699595078, 0.24396440036805736, 0.3067818553225436, 0.35481625015642126, 0.4064560262494494, 0.3946909635135696, 0.3945549266814687, 0.3726991454598934, 0.3180211528559802, 0.289774274727972, 0.23944904145641582, 0.20394018250601867, 0.1712605499267475, 0.150401348335811, 0.13333581676143924, 0.12374095452750097, 0.11332884541592203, 0.10959946184254145, 0.10158120301519034, 0.10062453547058658, 0.0976729758749556, 0.09529972158478181, 0.09253676904315944, 0.08975309644427541, 0.0885181928728067, 0.08368337985815846, 0.08383365107732774, 0.08129188733488449, 0.07908834010914889, 0.07775171669600595, 0.08122853477916495, 0.0788283485098275, 0.08040240859399747, 0.08060605800600529, 0.07502481554949883, 0.07622735365336805}
{0.06993745317559893, 0.07093047386818566, 0.07218480313584114, 0.06949082142948199, 0.07037328844452373, 0.07218735797638284, 0.07247650632929775, 0.07408446950769697, 0.07565238836083099, 0.07253113648614662, 0.07460060975855738, 0.07635226769725276, 0.07428849746175231, 0.07688952773342003, 0.08045689569817802, 0.08010967660966907, 0.08154895309296524, 0.08214146706162648, 0.08428767581306154, 0.09528982922668525, 0.09860758186490995, 0.11084318142309281, 0.13277344328792243, 0.1548622647152897, 0.18769073375801812, 0.2262750212470613, 0.2766546008871727, 0.3270608891077387, 0.3808611836850351, 0.41114454576939197, 0.4199541325528231, 0.4217625635239157, 0.40684489160787085, 0.3543359495624425, 0.29864692609650684, 0.2646462840613578, 0.2108808397389483, 0.18251312007668524, 0.18138881081885677, 0.16651683846567691, 0.16133657407673507, 0.1460323328292182, 0.11500648844063245, 0.08191853294804362, 0.05120353275923754, 0.03788583778442503, 0.02281388470639642, 0.01166592570066325, 0.001726923981506879, -0.010515071172114988, -0.016493653362470412, -0.018991446429394702, -0.021758189400617967, -0.016694477851516246, -0.016708153982393958, -0.008173582530382403, 0.003996370401197157, 0.009832717932147312, 0.013473233868077465, 0.01370026784745035, 0.0034284904445237223, -0.0023448007037937457, -0.014737619736024688, -0.023116433520989108, -0.023039015877471876, -0.019414319905600868, -0.012820120602809177, -0.007279793894960458, -0.0032411144758710594, 0.004613164556782755, 0.012014689031149621, 0.01980067198617021, 0.02736036336525753, 0.03459618049442435, 0.040478404103155466, 0.040735077214122555, 0.0415781030852407, 0.044474222327696766, 0.0421914696362725, 0.0419501533135671, 0.03573723108939364, 0.026244392440029598, 0.0067854859350246054, -0.0010282995594517903, -0.005885889943135732, -0.012391949599350284, -0.010740157465114211, -0.011463368994364837, -0.0036330261897197236, -0.00301506000385112, 0.0037815301748059887, 0.0052079817854655645, 0.003986090208280744, -0.0002910546325470111, -0.0005988206615269275, -0.004394863207395039, -0.006674340144323124, -0.008449802803325098, -0.010770943316899534, -0.007251424980726418, -0.009133638525611835, -0.013003344109742517, -0.011182028221384529, -0.009970312312295965, -0.0103350021589877, -0.01241507477049343, -0.011417820823831415, -0.011582358534729827, -0.00894450715170755, -0.008542587153564658, -0.009602090269553432, -0.00971508750918694, -0.008017658733928722, -0.00842099701437361, -0.010119773960523954, -0.010717022968817614, -0.010370187728028904, -0.007902947527618541, -0.009612416430234904, -0.008851486782717704, -0.004667699548565758, -0.003307358354395395, -0.002219965185128807, 0.0013016151761388798, 0.0020944336838880683, 0.004194468165137624, 0.005572385079099332, 0.0041255817505077095, 0.0022885170416163344, 0.0011953797879366958, -0.0007369510936708441, -0.004893263031272545, -0.006520496602510409, -0.006727964115544112, -0.00664557650918996, -0.008330222874612679, -0.00910380978104348, -0.007608724144196565, -0.007035040712158835, -0.010609645576679535, -0.010285089528164714, -0.00968747218748604, -0.011690726238415662, -0.010553323286590309, -0.012254884351605655, -0.011038378135664804, -0.009026480939593674, -0.008352894230382199, -0.008943833419488232, -0.00611439667264343, -0.003467955277386728, 0.0062078667713535984, 0.014356850644053454, 0.023209519443587727, 0.02570435150529885, 0.025319487436931902, 0.0185249847029021, 0.011263586732115981, 0.007423975387868909, 0.0056914398635702235, 0.002648542373357546, 0.0050321164836811694, 0.0010903004454365806, -0.0012947968522136646, -0.0024741283872535074, -0.0025577640561387197, -0.0016575962866726256, 0.004370039246718265, 0.01144375552778635, 0.03238018939770662, 0.04783697702792146, 0.05700084317100442, 0.0650085735642264, 0.06973630323879193, 0.06289278861517418, 0.04539647911043947, 0.024859930507324553, 0.006405849257462117, -0.003752814373699339, -0.015579368161206645, -0.0243990913359459, -0.021968425624304306, -0.02659867702297443, -0.01941036844926623, -0.022672277104528644, -0.019731471268719138, -0.013167130953566976, -0.007543264406419177, -0.0019802759014066022, 0.0022066277418812024, 0.0009411863264935864, -0.0011807075242349482, -0.0074144513733820075, -0.014803411139432095, -0.019505392731937604, -0.020920257732439315, -0.019355841998067752, -0.022066617736957245, -0.023576766322764068, -0.019329212276362556, -0.018841767430373812, -0.01690527991298614, -0.014147800997324864, -0.010565146618918858, -0.011231230753775825, -0.009916833762291105, -0.01075382343116572, -0.008109171283637445, -0.0074898826647551075, -0.0036490060354781775, 0.00948789527307883, 0.02734060424750802, 0.05498829859194203, 0.10598246787991988, 0.14499371973795652, 0.19354678249292126, 0.288608135143503, 0.3212146715702985, 0.3868604969495159, 0.40592993510828396, 0.4169282010283675, 0.4107627436082044, 0.37588617165722005, 0.3475003765456594, 0.30614341507429815, 0.25700976818076815, 0.21983918278395376, 0.18609152902162066, 0.16422300657143984, 0.14648944896552302, 0.13235716594316843, 0.12281593119790228, 0.1182461104349835, 0.11192577994097902, 0.10595208147570373, 0.10153841130213272, 0.09961528929693711, 0.09635795605184998, 0.09292538701407527, 0.09142377455937363, 0.08796486277467641, 0.08907972175264696, 0.0885890446311557, 0.08563732257762334, 0.0834989313495825, 0.08227371264580828, 0.0814677236441779, 0.08134412557233395, 0.0814876459057263, 0.07938376570618949, 0.07829267163394299}
{0.0694820028547272, 0.07132169675768522, 0.07300281769228817, 0.07137607807871399, 0.07562722473839026, 0.07395062069721682, 0.07744049440075713, 0.07180304409705283, 0.07484011493300086, 0.07587418091246419, 0.07546266106775978, 0.07528522014687587, 0.08073249159055516, 0.08103162418261747, 0.07797490321354247, 0.07985891073547455, 0.08263319450628048, 0.08558733216365656, 0.08993408519651648, 0.09708378300823874, 0.0975739164393387, 0.11015674671691202, 0.12798415100142022, 0.1484772718828176, 0.1735660931599287, 0.21602303609885767, 0.26732076182893594, 0.30711315848206205, 0.35784458273583675, 0.42487336426297373, 0.43746960333654716, 0.435375277334742, 0.40906982542701686, 0.364671714190967, 0.3298280446427135, 0.2739483738191147, 0.22629585724727672, 0.1958434367357024, 0.17931268432390934, 0.17090089323110294, 0.172246658094158, 0.14991233297483084, 0.11523291191149238, 0.09297361213585113, 0.05460050598206011, 0.042781096202365615, 0.02960726845085242, 0.022575455472812492, 0.01273360580268273, -0.0033838202935687935, -0.009012324982767949, -0.013996043175526824, -0.017503390346820108, -0.018318902552979837, -0.014449765180903486, -0.01578596925255198, -0.010540268849649082, -0.004897647137704452, -0.005177259591468846, -0.004721954802167952, -0.006752965556457801, -0.010361203882732432, -0.016988208654904233, -0.021754612165493004, -0.021950650916413787, -0.02121710671126427, -0.022077471167233673, -0.017571079601203632, -0.013158239192797455, -0.011096848529548366, -0.0009618141080862848, 0.01187708648967508, 0.02175562871665583, 0.039075275108801544, 0.05101003135305373, 0.060759893234470536, 0.0691434895268585, 0.07306728621739604, 0.06851871118009259, 0.059084818267007136, 0.046109542179768356, 0.023035001115946897, 0.010969541878213088, -0.0006386050710607341, -0.005265673403771707, -0.01124629021174069, -0.012244120156996099, -0.00971897812191476, -0.006034937608888751, -0.005721795764690222, 0.00030914130388296586, 0.0004956023865046913, -0.001724925820910262, -0.0012703805660604739, -0.0029788040428913275, -0.008057269428744053, -0.009943952637519342, -0.006384301768363743, -0.009113616570824296, -0.008776002749707697, -0.00815368735569641, -0.007926356753807283, -0.0086129141043674, -0.007105520426171589, -0.006260354699725425, -0.009733174326212716, -0.008714190251195268, -0.011272646567898075, -0.006891342886757877, -0.00972472107185571, -0.010510052497623285, -0.008407650939078717, -0.009374010198583223, -0.009117690126557327, -0.006571458013070215, -0.008641094823307304, -0.007586358292752543, -0.01114021383779425, -0.008542558036881632, -0.009199761774422674, -0.005489712936352415, -0.004438798691070521, -0.00025187271349372286, 0.0021171087311772922, 0.0007849039613140793, 0.00618337055294573, 0.00539216299656556, 0.0037402857634187443, 0.0054461943920924094, 0.000573563561479051, -0.0024786757865646897, -0.003934987037764903, -0.0084989731441298, -0.008735982018533229, -0.008762088349234642, -0.008830324887021408, -0.01187104761586415, -0.011341930353081151, -0.01095264253284553, -0.009497386645945134, -0.00995452802504663, -0.009984386725484753, -0.009022252410118725, -0.007837441892101456, -0.009040690477103753, -0.00987342516068469, -0.012342440453724717, -0.009579822200999632, -0.012233879531633567, -0.009101304053951653, -0.0047896640227719405, -0.001470169055080734, 0.00965357150138512, 0.01829233643958572, 0.01886164486903712, 0.020515053877018977, 0.01455212841722981, 0.009076567629427308, 0.008997476096763418, 0.006884567217082059, 0.006485154932689728, 0.010350585643250244, 0.005188299821710222, 0.00012136104674221031, -0.0034940881012439275, -0.0060362275330488775, -0.0062578438000810525, -0.002649635214624838, 0.00729058860825333, 0.017034216951634158, 0.03313208892749346, 0.04325893870624577, 0.05886198803933998, 0.06525032284937193, 0.06030295045734543, 0.044909815519862104, 0.02525816452618056, 0.010138429000002426, -0.00761241858450027, -0.01718721711198774, -0.0217968214169572, -0.02676893064464366, -0.025361676653194047, -0.026530721240127637, -0.02560941039170138, -0.022573759673499644, -0.019355627756189674, -0.014175098570270332, -0.007077618965245543, -0.007962302932267287, -0.005087539619203753, -0.007466277609946603, -0.009356029040511079, -0.014490917148469212, -0.017255253137714095, -0.020220430623218235, -0.020241375740891264, -0.019556469567962007, -0.02370753690506567, -0.02102457544876591, -0.018973425500268162, -0.014554140369900326, -0.01445931209325991, -0.012155917649216112, -0.013196155050579025, -0.012768760443169377, -0.011819056043476954, -0.013941458156499425, -0.0087596824496814, 0.00038482839642668253, 0.008529965640165674, 0.02526881752583723, 0.04226756925807595, 0.08230008698154602, 0.1467124166233394, 0.2004673524057946, 0.23651557460244493, 0.33063693503656755, 0.36183060492825847, 0.39826068048890395, 0.42264899348690255, 0.3947458289094291, 0.3858467472469454, 0.35261357870301024, 0.313581164577856, 0.26395063502911437, 0.22350392079879572, 0.1900061265426375, 0.1623490247657592, 0.14338436194056406, 0.1327328319860847, 0.1200411299684249, 0.11596376844152599, 0.10950771068096501, 0.1037248088077044, 0.09826872481652958, 0.09931126830935436, 0.0969344037901545, 0.09541817647559074, 0.09031207545433494, 0.09029583746353816, 0.09387011587147966, 0.08796128454825948, 0.08565486793557933, 0.08417038281010364, 0.08543142352584994, 0.08358529415041405, 0.08060769862189864, 0.07961823921901845, 0.0790942653980094, 0.07668560935542704}
{0.06868637960579613, 0.07056641213776392, 0.07310897872483418, 0.06882616032847569, 0.07118296131803546, 0.07361272574980712, 0.07290415273800901, 0.07331608993446323, 0.0714485103109434, 0.07452711978164941, 0.07813767579583758, 0.07673471187386986, 0.07895736401982664, 0.07838161457815597, 0.07918371932549878, 0.0805611977634926, 0.08583764868807503, 0.08753284731178095, 0.09229614635258368, 0.09531909657494837, 0.10578301014658371, 0.11613806253303949, 0.1321513204663467, 0.1569336718836292, 0.18458945326473344, 0.22342289227838671, 0.27585024685071935, 0.3252478875414546, 0.3586207642183554, 0.43452904132058195, 0.4164825569515993, 0.43216694999812144, 0.40794632793286156, 0.35891580335393375, 0.3200196003511132, 0.2684141342777477, 0.22774198135305312, 0.20293801051294225, 0.17070791718334566, 0.1778543479426546, 0.1593965769154889, 0.15336295612007075, 0.12706277463762972, 0.08870043593373178, 0.05158760522208086, 0.03010566996988894, 0.015249333605715638, 0.007730360603918053, -0.002637445174881996, -0.00928455240293523, -0.014018645111848596, -0.020154829161741848, -0.023096626184752393, -0.018413720746068445, -0.01283948536776321, -0.011820982565758469, -0.008495141584669985, -0.004775044517860771, -0.006068311847956737, -0.004796783878138517, -0.0072430838962710496, -0.011374512422009838, -0.01657622173903092, -0.01984368870187811, -0.024269429287391703, -0.02379338569611087, -0.02466635143349996, -0.022121973268173143, -0.024484826580476016, -0.018977000794002143, -0.019845024316700093, -0.018201580333167437, -0.008074713505596095, 0.0029936601846864523, 0.015196083593196175, 0.029933923126303504, 0.049992300265035525, 0.07260853927753316, 0.08659997874648825, 0.09836866463340199, 0.08375911016836876, 0.05210587148683529, 0.031704610626604776, 0.014103660300987215, 0.0019658060744010605, -0.0025414702018962485, -0.005800921915339206, -0.006428414422704713, -0.003018687920861282, -0.004336308520814141, -0.004812430557722347, -0.0015697798424982772, -0.00027157335545417586, -0.006288762337431803, -0.0048324727211206155, -0.0069412214129885704, -0.010273599957082317, -0.006504550175702865, -0.00869054556210276, -0.009051168295227969, -0.008299022733698671, -0.00776470186471204, -0.006349463115206899, -0.0068003954896206885, -0.008606326117579001, -0.004830135073703877, -0.0074974996224741915, -0.010122179342620781, -0.009172718830946752, -0.008467707562053494, -0.00798758386034641, -0.006315440822975407, -0.009360804145976545, -0.00911174665931032, -0.008842671182637133, -0.009213796977592954, -0.008049954671032977, -0.007896346116352959, -0.008133448090391768, -0.006742652647962749, -0.010084350821090906, -0.007441767914448852, -0.005939816371520597, -0.004835969205327253, -0.005793274336914292, -0.007065348528636018, -0.0039015320475430165, -0.002909818145809, -0.002576626079680944, -0.005923237655462931, -0.007299862083965793, -0.007560458055743782, -0.009098491135906278, -0.006280931676265566, -0.010004973231344232, -0.01000763441098122, -0.008308899581553668, -0.008880909667134233, -0.010323566455183989, -0.010250287536856764, -0.01179887946370542, -0.010412459876956923, -0.01184709241230085, -0.010970520598449236, -0.009154427211512953, -0.006383166495238174, -0.009343734822125603, -0.010812587597824705, -0.010978164464331301, -0.006516103061781225, -0.007140763694689832, -0.0060217147972111175, -0.001199718291807564, 0.0028691026145548186, 0.006208433748370939, 0.00859327036626898, 0.008976355225326992, 0.010856233034119882, 0.014838316227930439, 0.013041033310448284, 0.014909740173683059, 0.014243088099810348, 0.009523446352222097, 0.0033544712349532326, -0.0036798678625270817, -0.004680575086120433, -0.002735806266414999, -0.0020658204140230245, 0.015483261122311378, 0.03359489412368803, 0.05219205562174534, 0.06876440828388923, 0.07458934181922394, 0.07477169502444067, 0.062479514105729425, 0.049277480216451036, 0.0256876821914774, 0.008018941379815684, -0.004639770500217265, -0.011676459859585962, -0.019694938424393738, -0.025295395386886174, -0.023236913476780554, -0.024706752626736005, -0.02668763916484508, -0.027085843751316147, -0.01887739319008462, -0.012808772937742924, -0.008653246361109541, -0.0028921822254354378, 0.0034494697128498557, 0.0015497717224346715, -0.0029331502211925307, -0.006902909053805821, -0.013903456403501255, -0.01857482970627567, -0.021801847524381992, -0.022993584260006264, -0.024294584548202058, -0.023491829035073568, -0.021126799940718182, -0.0183551931524429, -0.01672610145513937, -0.014677655173340454, -0.012055589359397172, -0.013061400938500554, -0.012060402592245263, -0.009135927117451719, -0.004084243622262004, -0.004923709183380495, 0.0076887946157498735, 0.03017903911957185, 0.03858218806531979, 0.08124502098679884, 0.14285053045178303, 0.2038867375441652, 0.23564821265497823, 0.31224381166227844, 0.3763424117560822, 0.3957927189423712, 0.4087647992591015, 0.3980142693811661, 0.37906805739651556, 0.35309539452962935, 0.31259104818302197, 0.2557270431765726, 0.21197781367598167, 0.1857738175050364, 0.16032251207516068, 0.14173725636905984, 0.12830583387076794, 0.1212686930423824, 0.11196244766828875, 0.11013964934041803, 0.10328358023000767, 0.1014530976645859, 0.09473625349572196, 0.09149662440374293, 0.09124520388612872, 0.0900461331624125, 0.08656773246151554, 0.08665384898510076, 0.08423082154985038, 0.08278936200206856, 0.08020515974640191, 0.07956053633638126, 0.08063426776837596, 0.079913520486648, 0.0781861524639666, 0.07914578043039425, 0.07783678375280098}
{0.07235544490947173, 0.07193152100371972, 0.07099831984103896, 0.07226322768523806, 0.07297410088901675, 0.07316679037125866, 0.073745086001414, 0.07711459812070798, 0.07458436498296553, 0.07518929374740195, 0.07465986494353152, 0.07857978230512849, 0.07671863558013758, 0.07818026041378598, 0.07903503648636445, 0.07790535414697856, 0.08180389363488731, 0.08530409926505139, 0.08939254347309103, 0.09376114933703938, 0.09887569193858975, 0.11037397967117514, 0.1223066623053359, 0.145317600755092, 0.17733516357569995, 0.21003690152358814, 0.25855478090184103, 0.3066081146253413, 0.3580303933426727, 0.41107109115080603, 0.443928293408673, 0.44014669902534664, 0.43013960850911337, 0.3753498693943033, 0.3431259284386139, 0.2685662381583681, 0.23427612699745803, 0.19511294957007438, 0.1596013832882726, 0.17579474535516326, 0.16647223954886184, 0.1518804912512427, 0.1428138648754569, 0.0894672169091773, 0.05738002965621039, 0.022226770878314733, 0.003180595260992596, -0.004441205744620385, -0.010999460687572835, -0.017370842150950874, -0.020713787339915392, -0.022928329927923832, -0.022097368116039906, -0.018645006261029957, -0.013425615337914396, -0.01029465588946036, 0.001201994804774991, 0.00530299282268863, 0.01130191237263885, 0.008153747144159396, 0.0032509561542939614, -0.003316200394847398, -0.011439777462787676, -0.018989683622423075, -0.023195242055935164, -0.028110374470673185, -0.028742929958034995, -0.02550976248356622, -0.021862599994542122, -0.011629040786583687, -0.007510684762874018, 0.0015275894637497966, 0.0095713678904999, 0.014464227701851946, 0.02095244574192062, 0.024972345110572367, 0.03383357555092727, 0.0492956080762952, 0.06006556752849447, 0.06406961121474151, 0.05957730968002164, 0.058674395234029245, 0.029415567744735808, 0.018280710445893876, 0.0017858008197248604, -0.005019655417070169, -0.007019254337366989, -0.007189962233787259, -0.0033041826196609702, 0.002017845014616297, 0.0046352383866640375, 0.007947512057927819, 0.011737086881513255, 0.006052052290193883, 0.002821471879106968, -0.0012076670762824334, -0.006202155492450842, -0.0048295553149323225, -0.00686503887256814, -0.008086078354503815, -0.010546587416835819, -0.009975210084758648, -0.01080364102645223, -0.006709824877012446, -0.00785891739348583, -0.007976257133423852, -0.008670319961150733, -0.007897480655827887, -0.008263350827239868, -0.0067962885155384125, -0.008920031043035945, -0.009310645544185493, -0.00592693395353017, -0.005667255447269735, -0.007950781258904702, -0.008632706967442573, -0.006338695211133236, -0.00850165628547367, -0.0068316185627244185, -0.004177945292163291, -0.006760129069436779, -0.006709999321629237, -0.006729977197332218, -0.0062225550015650895, -0.009420055743837287, -0.0035526508335124744, -0.008249677526843897, -0.005124629913522953, -0.0078904022961034, -0.005298645896924649, -0.007568468160542989, -0.007241740585564732, -0.010989767136009007, -0.0064297896814581815, -0.005674407045159924, -0.006773515674896239, -0.008560998412027128, -0.006000564115071531, -0.010143397958642842, -0.007647307933237033, -0.009605003890685805, -0.007992808209549751, -0.009389555650905636, -0.008293903296243911, -0.008560682320481664, -0.0075102151829240515, -0.006342211577906059, -0.008051612250939408, -0.00681986939707626, -0.00912743554783662, -0.0076863465587472405, -0.003506911022108734, -0.006773350215625188, -0.0010733491812077646, 0.0017003173093548566, 0.004283321884930692, 0.007481168525032439, 0.01655574870390257, 0.022705763171563243, 0.027806350172878067, 0.02418003520395484, 0.01771930618080613, 0.009967569856945257, 0.0056406642668688466, -0.0005546089122596392, -0.005793475748870654, -0.003914972015330913, 0.002779855140040773, 0.014988877129366779, 0.03310820873523616, 0.05334608141030362, 0.07151640663264418, 0.08416697033269233, 0.07955119793581872, 0.06367749528839264, 0.040979086457381846, 0.017420897167944052, -0.002213814393337469, -0.014401124947080988, -0.02655606374607144, -0.02899865524872544, -0.03322851617967974, -0.034466949107869044, -0.03255539162488999, -0.029798841486087864, -0.026503464679225926, -0.020596585424467358, -0.012947321017373822, -0.008662070827277466, 0.000260098551706845, -0.002240919393574417, -0.0015771657478249003, -0.005644878942472653, -0.010734594683943532, -0.017031558337334708, -0.019800098342950108, -0.022041682268092694, -0.022376360404752774, -0.023660687873326744, -0.025121602704856826, -0.021243257094876396, -0.01706574935979738, -0.01694192267367501, -0.014631365478133804, -0.014185204518537683, -0.014243858063278485, -0.011272903845514926, -0.0073675130391764486, -0.004199965948656339, 0.0024595698562143763, 0.004998906757221616, 0.02338431374581884, 0.04806639353010213, 0.06776375220807712, 0.135111353955754, 0.18327546212127327, 0.24761549400925725, 0.3331086897022196, 0.3443782586697039, 0.397416776569104, 0.42588519807228226, 0.4012669807078645, 0.37317154190092555, 0.347826613713893, 0.3023824850145025, 0.2534300320802462, 0.21978234040129999, 0.18724541922104365, 0.16179991952805042, 0.1435224818183525, 0.12883419519829298, 0.11878596620945185, 0.11212565673504674, 0.10699311214203033, 0.1030392642203456, 0.10034313066953876, 0.10001541771607475, 0.09487159566263091, 0.09317848955953131, 0.09008001279259831, 0.08633952233282802, 0.08713141417653539, 0.08752073085090847, 0.08556621471703148, 0.08185761647970093, 0.08085753586830863, 0.08226276261503951, 0.0787249521637298, 0.07950978939653902, 0.07718242621267443, 0.078304151897754}
{0.07126790804265376, 0.07552778667367012, 0.07435249340748314, 0.07607592959946016, 0.07237078940772618, 0.07726169860003798, 0.07605927140485629, 0.07548940050966021, 0.07683631060348378, 0.07690312589386283, 0.08072556672999141, 0.07868859910164559, 0.08012098077211177, 0.08484994051146535, 0.08222077285820645, 0.0850953613264386, 0.0851789675052511, 0.08719948610095499, 0.08932468954535644, 0.09166947984722304, 0.10022071521641868, 0.10832643829789375, 0.12107205767746071, 0.13965558526105804, 0.1602275014550621, 0.19241886056151955, 0.2356711953576865, 0.28289517862101277, 0.3306746413340551, 0.39578293560472766, 0.43324576178970364, 0.45914863042857856, 0.4636305903317404, 0.4150340512754265, 0.3916469557178838, 0.32160537395189526, 0.25488456369082785, 0.21533837229877814, 0.19087178494507628, 0.16294935964166518, 0.15502136671364813, 0.16836316296390275, 0.1815992339426093, 0.13649931349177663, 0.09885164950831393, 0.05151065574448699, 0.01884887837204234, 0.005499495485348838, 0.0019873271699729126, -0.007182605156096223, -0.015166404130351765, -0.019143621437098024, -0.02382406773703431, -0.024302510120924038, -0.01787292493385135, -0.015049095072486992, -0.00887875246751898, -0.0020731591850906396, 0.005492761122383543, 0.004279690867255005, 0.004552732704251534, -0.0039678568686430105, -0.007403136466843437, -0.02030150563355224, -0.022099370971172892, -0.029058998835389226, -0.032901886032702235, -0.031084245731927956, -0.03384741801064575, -0.03173965676575855, -0.022682638280281234, -0.010660766075893516, 0.006308373879344797, 0.02949665767143001, 0.04819324620167548, 0.06316957695835326, 0.07352607908740678, 0.07199368634804287, 0.06383719065265396, 0.05469600286650595, 0.05038030343414273, 0.03652193200312283, 0.027713842928601087, 0.01379975737737664, -0.0015867116412562141, -0.009668735747191218, -0.011310649614267703, -0.012883748304796447, -0.009328075757750139, -0.0037474690920397697, 0.004732370331141593, 0.009789286533184175, 0.011309299629432964, 0.013624224517499834, 0.009618891586211528, 0.005060454590015709, -0.0008428823671830028, -0.006188125933338248, -0.006089735564061177, -0.009650345182074948, -0.006976888442979333, -0.009628513401703447, -0.0118711690140674, -0.010553372158875368, -0.009915460664259943, -0.008602373777679664, -0.008216593987246454, -0.008153719600873705, -0.01087257576431085, -0.010946411340016912, -0.00860725266111653, -0.0065461795774272805, -0.008416383767463035, -0.007163268474034689, -0.007264375486095491, -0.005676041402094255, -0.004627225221312126, -0.006706295428572021, -0.005084615429768168, -0.006712762446458729, -0.008845995556109243, -0.005970127206640854, -0.005573671517765351, -0.00595025487991787, -0.008101552946894866, -0.008683104653457601, -0.010068942876713734, -0.007962351959074207, -0.003830660578850041, -0.005141228761393451, -0.005953029276145556, -0.0032706520295935158, -0.007096572109963095, -0.006562372526168651, -0.008264030138204335, -0.009026856876529493, -0.005971398181077217, -0.00928774914567915, -0.00477103432308176, -0.007558119157976664, -0.009176239227087301, -0.007457906049634651, -0.00584036858494284, -0.007213378228468286, -0.00856759043642313, -0.0089239367194755, -0.00711529496263296, -0.007040252635872622, -0.00807366315568659, -0.005639926356557887, -0.010561962894201677, -0.007108788545638078, -0.003186266369307206, -0.0031376002513607316, 0.0019957623310687123, 0.010480375678827307, 0.01874409419455315, 0.02896169921612662, 0.03292833366403841, 0.03808516039390215, 0.036660390672392, 0.031191360356688784, 0.016042115218334013, 0.007272128760399064, -0.00012752457621869988, -0.0072553489078580535, -0.0038411073364803994, 0.002827592627423702, 0.009412975355732364, 0.03200909376261375, 0.04945970085486311, 0.06992351520060587, 0.07310948960320288, 0.06869018203534417, 0.05445826234087449, 0.030385149901397616, 0.008720692493782246, -0.005399839984332364, -0.018390123989711293, -0.02396205764461442, -0.026430147853832478, -0.02593245217928158, -0.030872813363288426, -0.027602992665900578, -0.02417471224864301, -0.02002487239089739, -0.01692853154574236, -0.013633575633238533, -0.010270529987832707, -0.004816522492716184, -0.005391489147711445, -0.007441602332157828, -0.010364860102304535, -0.015041158201078103, -0.016685628281123722, -0.01553128684594462, -0.0169527522680307, -0.018108343553357706, -0.01963956120346825, -0.020814767874260977, -0.01898630731418341, -0.015452723085742859, -0.014940460587533063, -0.012525234744748408, -0.012157706536965122, -0.013388433951546486, -0.012346581802847492, -0.00980814672740311, -0.005406739339974043, -0.005135886656298894, 0.003801821797908417, 0.023329708939141904, 0.0644250794869301, 0.08983146262644999, 0.14980123368707648, 0.19187086491666558, 0.26477691863780817, 0.30440261400992197, 0.3733687972261943, 0.3945038524757274, 0.40793761643809456, 0.42173845264196747, 0.3760350294627377, 0.3414869212890746, 0.30662707971052117, 0.26083753140886873, 0.22141721678183746, 0.18798916549496186, 0.16061435661815493, 0.14191079388047828, 0.1310996668495826, 0.1214469181481165, 0.11385250269679005, 0.10994252804639401, 0.10327050405692129, 0.1020331396123749, 0.09980816589969035, 0.0939035521410852, 0.09253554399478334, 0.09243919195380573, 0.08885102138431908, 0.08909280243996526, 0.08819931537606032, 0.0864530885308415, 0.0847983087475565, 0.08467199258633512, 0.08421074181359464, 0.08327954589790124, 0.08214696228852289, 0.07854064843998126, 0.07646292574933637}
{0.06693506598348076, 0.07308182788498528, 0.07035618552728054, 0.07224578134217943, 0.07242531881021619, 0.07352961931664603, 0.07422921838904885, 0.07274961043405355, 0.07333329119948734, 0.07598091973012078, 0.077500070380824, 0.07681315897460655, 0.07838383621375705, 0.081491714346088, 0.08244588382110832, 0.08206287274355885, 0.08524535554691112, 0.08272412192609585, 0.08916180261487082, 0.09313604192965166, 0.0956450199158507, 0.11070069233248156, 0.1262488933039224, 0.14725750855679035, 0.173208854178585, 0.21469393308328408, 0.258999072847489, 0.3069088468560787, 0.36495508445962543, 0.4064598111059878, 0.42570319159556913, 0.4572141316573909, 0.43056818277730335, 0.3778533838311269, 0.34507518392458053, 0.28961171882722586, 0.2378666498152711, 0.18320280797616761, 0.1600087512675919, 0.15385862195754474, 0.1604151771624698, 0.14448082933972495, 0.14172801328825532, 0.09370345936817029, 0.06591821677377024, 0.039984674495862606, 0.018511551780279308, 0.014702179970703978, 0.0008745828814133048, -0.006177440256048244, -0.009717970654930411, -0.016961970643308927, -0.014982134909245548, -0.016117940210360972, -0.01219736473926072, -0.00884382456351909, -0.010517396319560193, -0.00608860640381053, -0.0076625207519836385, -0.008840782121985696, -0.008928223986690138, -0.01555562596842459, -0.017650257703929362, -0.02622637028661888, -0.02837469728306189, -0.03324772463200249, -0.03408258609119706, -0.03427584265277895, -0.03412211834180044, -0.02880083687559, -0.02074595471239439, -0.012968023610317198, 0.0037292889378826213, 0.024278583511996098, 0.04683234460661818, 0.07060622882136221, 0.08865929991667082, 0.10353902390353503, 0.104620358481388, 0.08132808736458247, 0.06204549211719937, 0.034695006183533016, 0.021341736380693914, 0.006115286415689907, -0.0029549141834434734, -0.005342256342870609, -0.007293653833973762, -0.006989566377558469, -0.007940198659760917, -0.003240469685205864, 0.0018077371465005851, 0.005384844332910892, 0.005916095068370572, 0.0022624255672606553, -0.0007481562542356809, 0.001538466001016289, -0.003870440062823161, -0.005401620908679494, -0.007123093019064159, -0.007660291549495754, -0.006150568554854816, -0.007665141727088718, -0.008444727312688782, -0.006773206898959464, -0.007038753920122304, -0.007593431604758117, -0.0077866379886729065, -0.009234527934394384, -0.008668837286558833, -0.00754567080935028, -0.00924984603690555, -0.009897017637319209, -0.009176805808016551, -0.007917614233590702, -0.00815148974243916, -0.008538920632472996, -0.00790007715787311, -0.007172118255200625, -0.008314817023870616, -0.007993425033906999, -0.008153029754942568, -0.004729164115198791, -0.0076958844989079905, -0.00829724267779457, -0.007342825163621466, -0.01059215507543759, -0.007937536953454581, -0.005533299107876739, -0.008343504228252831, -0.007308868301488624, -0.004738739146398148, -0.006531551361054405, -0.006993949479707311, -0.007869880890040839, -0.011717777945317538, -0.006586247555615684, -0.009998536165479795, -0.007749896599310186, -0.00919623483586917, -0.008666776086830225, -0.009398076273628151, -0.009428929030313582, -0.008992852868070113, -0.008682860793775808, -0.009638010867012246, -0.008183192059464363, -0.007499311100253363, -0.008248273770228687, -0.008021321007155156, -0.0075258719734817335, -0.006992286537797216, -0.007126660615866817, -0.006285811314384975, -0.0031008274511525845, 0.002914968569374202, 0.004921690931780808, 0.0104031564856125, 0.027030004691274083, 0.03209874024714743, 0.033078754995926815, 0.027741681654667234, 0.020188250922620606, 0.01281663655509486, 0.0012484459054115096, -0.005614108890143113, -0.0073608265958438985, -0.003615062998228364, 0.006036632331816225, 0.01974917426216134, 0.03816472568735707, 0.05628496554933714, 0.06781775480306575, 0.06473510169925369, 0.06367949672869191, 0.05191796630254525, 0.02655311888449432, 0.00944262443518442, 0.0009992889435419278, -0.007127170999640962, -0.014189562283316253, -0.014922721420351294, -0.017043864630916113, -0.022010948043074356, -0.023460539060581494, -0.026007577057856234, -0.025491679863921358, -0.019005853584986736, -0.01590171531761741, -0.009053143343169314, -0.007716101104107809, -0.006748255201418968, -0.010226553639208755, -0.014700796114626585, -0.015404275607137094, -0.0176395177932663, -0.020278365491800194, -0.017666924617774825, -0.01849945808530949, -0.018383443013391548, -0.01823175900687215, -0.019642217882230043, -0.014323904154316917, -0.010891263070205872, -0.00641096299763802, -0.007839904423421962, -0.007158093345472705, -0.005951024931896061, -0.011243433610799925, -0.00885476294782937, -0.00763068092508308, 0.0009593856916278905, 0.022088169678715335, 0.041717571381604174, 0.0744329920235459, 0.14467258465611377, 0.18378244936595822, 0.2455648491290084, 0.28966813240807077, 0.37078358626477986, 0.384290273382181, 0.38667254120531674, 0.3682422041817792, 0.35371454520118134, 0.34332405589669884, 0.30198436918630733, 0.25743927029704583, 0.21298035331459647, 0.18220832993538, 0.15804915403492803, 0.13931531945249748, 0.1273192331800252, 0.11898590964843864, 0.10945710088993585, 0.1053239246160505, 0.10101202234239172, 0.09582125050746748, 0.09240727540225764, 0.08933605395113489, 0.09191498739071366, 0.08892022124264568, 0.08732611389922318, 0.08722079196088518, 0.08626210568068046, 0.0833065576838561, 0.08091533444630518, 0.08209662200291641, 0.07875032370787248, 0.08086862560639085, 0.0766504671726961, 0.07766318138353036, 0.07562084764521376}
{0.07314208217842165, 0.07151805387686654, 0.0704900206039612, 0.07233468222156693, 0.0713985405312623, 0.07223600084725897, 0.07335796836910848, 0.07620390829253898, 0.07517861834904276, 0.07308061616451866, 0.07786170966127748, 0.07591990292527062, 0.07883466109856441, 0.07850206621972308, 0.07702132567249687, 0.07839528104800994, 0.08056325142102341, 0.083850611692289, 0.09080071330456001, 0.09730234071572777, 0.10284694774301092, 0.11594004400036476, 0.13451462261227623, 0.15637102267282577, 0.18956252033479562, 0.23561278695550494, 0.2874914031109431, 0.3264446018443225, 0.38448983178351837, 0.41385592864106013, 0.4378154604727874, 0.43705274119297893, 0.3976255433640952, 0.36193794900375037, 0.2954824178268272, 0.26045512236131174, 0.20785178468282894, 0.1710701081659542, 0.16566654096729277, 0.17246662845618682, 0.17472377535143543, 0.14678493514596802, 0.11579928373700162, 0.07115370569845728, 0.04943623285838168, 0.01709744722063146, 0.007057838610109368, 0.002373042543792659, -0.00495365769591985, -0.013621335124880136, -0.014203417843377673, -0.015016862348413448, -0.01991570300572479, -0.010703589731132324, -0.009810153761208027, -0.010082838549055537, -0.00586606083713858, -0.00007775970552191449, -0.0034253404761085916, -0.005129734143255841, -0.010086411171343554, -0.017099230606154564, -0.020781663418859203, -0.026895321897071663, -0.027143243224548762, -0.030995619346115836, -0.03137413144484048, -0.02730135957500974, -0.020336913730806434, -0.012692157913727454, -0.008783870319010727, -0.0014455142218797283, 0.002994686292753337, 0.010772423066472858, 0.023036399707106733, 0.0425478871645146, 0.06082578140170837, 0.07708934213303707, 0.08817909789362299, 0.08917284569461864, 0.0746805435108799, 0.048522862025263264, 0.03390638022792637, 0.012952529304880004, 0.001687037372839518, -0.005227538941356495, -0.005967253296362152, -0.008396105624907944, -0.006724478315758078, -0.00426357380120784, -0.004903645354750088, -0.006274408445009786, -0.007182444731266452, -0.0062521942166537964, -0.008745977503986032, -0.00823544735516148, -0.010463781849667444, -0.009259614802536594, -0.009421173405042851, -0.007410576543541771, -0.008399319888820799, -0.010948869539666398, -0.009607473550793492, -0.009993555767421182, -0.009092658579796927, -0.007352558281132453, -0.00869079887819511, -0.011100485320012706, -0.007279738865682584, -0.007414188752224579, -0.006758805417599089, -0.0069952933353527695, -0.008042098367046068, -0.008701579786568183, -0.00786578210498611, -0.007841582847054617, -0.006840984245635924, -0.006306496910658947, -0.007359237356820026, -0.00798595144410998, -0.005888732765474317, -0.004584636129536064, -0.006868993375473571, -0.006582364937773915, -0.0025602235368635913, -0.004495868338670365, -0.0025002352717632343, -0.003505538793593553, -0.002383639901628298, -0.002958071101889447, -0.007292893125670665, -0.007576169538803181, -0.005690499891069258, -0.006120213674738095, -0.007898772314878823, -0.007522055435222476, -0.007692030636224812, -0.011115535114751565, -0.008404762421724717, -0.009647490743223429, -0.011304837031847086, -0.009398953967170057, -0.01102822963603025, -0.010530096517546727, -0.008238674522294749, -0.011969850362015347, -0.011827727580344623, -0.010573311616829804, -0.007148189440830103, -0.011250644412619668, -0.008310395058162922, -0.008283627764627044, -0.004777308580170772, -0.002430186237166396, 0.002074938758372822, 0.006555390363715698, 0.01607429022250934, 0.02306674690919539, 0.02357264566812259, 0.020518241315460876, 0.014830663334178316, 0.002900866064754822, -0.0024729097882118106, -0.0070814343954014565, -0.006967764588299803, -0.00687241699251014, 0.006313499169126909, 0.011726017850775126, 0.03009743700614852, 0.04789496566331338, 0.062236365267534954, 0.06590623315568547, 0.06183498759713038, 0.05263123530306971, 0.03834046133950644, 0.01682896589167339, 0.006099024768193958, -0.0034690520394524424, -0.006446098472223421, -0.009390577405887545, -0.013179670678350337, -0.017617306542271432, -0.022685668371132034, -0.0249398646788291, -0.026885554684183802, -0.023690705395732987, -0.022370652925553017, -0.016029148006648078, -0.008720264408122182, -0.00879764563143641, -0.006474442415486225, -0.008969136349069377, -0.013256373695216997, -0.014808889912050788, -0.01878625229820333, -0.018809341730588285, -0.019067734866190976, -0.019650381762395062, -0.01641757177931576, -0.01672689924906049, -0.013651922583117253, -0.010782251189219053, -0.0054032320863096695, -0.0038695503952927883, -0.005369958548404272, -0.0069349785789301465, -0.006033022869547605, -0.006635773258349228, -0.0013235026580534076, 0.003433789311761078, 0.01876131865978545, 0.034947309055586476, 0.07058430623986621, 0.11148219504122794, 0.19997090966726686, 0.2420202007989879, 0.2992951562477248, 0.3387045681532934, 0.40362878025723764, 0.4126435900748763, 0.41497798199975977, 0.39067052196170815, 0.3411161253028629, 0.30325070152922784, 0.2703833943887305, 0.22937614410337137, 0.19479771086883518, 0.16704743578132808, 0.14693230297655668, 0.13327722882950482, 0.12002846523571654, 0.114525248106079, 0.11004104757841623, 0.10141106503484745, 0.1027069908800485, 0.09761343811914949, 0.09792931779678574, 0.09418292389183751, 0.09109483646447178, 0.09048792922806702, 0.08803292107352698, 0.0866075797900357, 0.08481212545114844, 0.08367609606937812, 0.0842996794600083, 0.08120643283990321, 0.08031224418537006, 0.07914370862067155, 0.07829876133561, 0.07747054486964516, 0.077691851193507}
{0.0742405443180838, 0.07440166608370077, 0.075375531798341, 0.0730586749814713, 0.07413135960797554, 0.07160165795616519, 0.0761095626112715, 0.0761563998178385, 0.075244134969499, 0.07710618645782046, 0.07560944681756773, 0.08070473618068029, 0.07676107068510735, 0.0791720939163453, 0.08349060060794772, 0.08380521367393684, 0.0863159638122705, 0.09043782888585172, 0.0950541109776716, 0.10287144787954211, 0.11053034430983434, 0.1189652082307052, 0.14714403191544054, 0.16548510302262953, 0.2057171079300369, 0.2495031223812467, 0.3047906289161544, 0.35141048300758687, 0.4088556641902346, 0.4437164784040678, 0.45212273757083393, 0.42254725367000584, 0.3992652354807039, 0.34918377365846126, 0.28130933667436214, 0.21772282531411188, 0.1869583068379896, 0.17267715763292224, 0.1703552613453937, 0.17323650707472205, 0.1727135603418381, 0.15166146456001559, 0.1263664794095616, 0.07106099250305767, 0.027835791938242035, 0.012861207467214399, -0.0006229696392861838, -0.008444082050422954, -0.014274356681544441, -0.02148650811231745, -0.021622994739007903, -0.022138561199969167, -0.019725692034636193, -0.013893378404651423, -0.01124765452713247, -0.0021524930983512795, 0.0044700614250321995, 0.01111420117482885, 0.011252443289441267, 0.005665060868415105, -0.000044389163674449575, -0.01267856392129135, -0.020418266353231677, -0.029851012060017328, -0.02930491685025038, -0.033994446415269726, -0.032914188631308364, -0.02650694348352652, -0.018689636923339248, -0.013913691626058967, 0.0008106520721915091, 0.009475167022523122, 0.024658491497103318, 0.04350320908006291, 0.047501217961322936, 0.05021261028288204, 0.04870047628639942, 0.05297775465819273, 0.05506193656188978, 0.060868741127200456, 0.06511073483147606, 0.04733991179593816, 0.03571241286606076, 0.015521890222214941, 0.005063121258045491, -0.0008974892866464371, -0.004379353431391543, -0.0062624850998178085, -0.008201200715024018, -0.006386592881391505, -0.0052404269435485555, -0.006358134776461131, -0.0059927879842997895, -0.006079138804243749, -0.007045051592361393, -0.007178227318787088, -0.005712887703902617, -0.008072652487787534, -0.008067209547948519, -0.011246924419168705, -0.009312405738152778, -0.009347931194787131, -0.00726790336076618, -0.010713766775409053, -0.009030384208793022, -0.007423797976654934, -0.008601165605198014, -0.008739699718215569, -0.006610059589373659, -0.008680267875027816, -0.00974459553866086, -0.008662179034845615, -0.0068456752641512285, -0.007749547846503116, -0.010346480615868608, -0.007884915270675374, -0.006539016801339972, -0.00701140386859792, -0.009323147573317434, -0.005191263313288912, -0.006131299269442609, -0.006357491829357516, -0.0014389896763551198, 0.0019435128857464698, 0.0009627744564140347, 0.0002518621528035726, -0.0009338595822792634, 0.003283242736110058, 0.0046265698396094216, 0.003147888355595269, -0.00016877191005757906, -0.004160526911987571, -0.007552409156696577, -0.009649978853302165, -0.009038530500154775, -0.013192115507272693, -0.010912279294467035, -0.011341575973692598, -0.009171016334945305, -0.011240977293641586, -0.010416874083106624, -0.01031021433187719, -0.009372906265912345, -0.010461639652756528, -0.010810163537824503, -0.00955881503673513, -0.01171970814166716, -0.012790538439181463, -0.007645963253306493, -0.006466049012945623, -0.007611291646497606, -0.006281770969590816, -0.0029852113590371505, 0.000930464988084447, 0.004081940202456242, 0.009932887951622909, 0.013132904435339042, 0.02062718130740524, 0.022527604356792047, 0.02133517005845544, 0.015538166076882465, 0.005576041934103094, 0.0016425196879831334, -0.001747929416397202, -0.0033391070786483426, -0.0006569607342231789, 0.0031945416464056195, 0.006330881173885838, 0.01825684858718872, 0.026789541036790075, 0.039898861393486335, 0.05444988712330011, 0.060323674683736665, 0.06484704887618892, 0.05274518114549534, 0.03564039305293782, 0.01941100236454791, 0.006270712202190575, -0.002901313107978601, -0.01062283933012911, -0.016285831062363476, -0.019117364549114342, -0.019961879426123236, -0.020391001460543554, -0.01923479516936112, -0.019744015218850074, -0.018304189641627205, -0.012978941292186578, -0.009642417968135166, -0.0066945047549448605, -0.008844067936061056, -0.008798352527939445, -0.014399239231991982, -0.015676711897480718, -0.01784245956416916, -0.02055769520338081, -0.019309203198068274, -0.020483057512398727, -0.019975870406320748, -0.01964838569703745, -0.016901643259240453, -0.014087575360988262, -0.01078280941943436, -0.007208729942907641, -0.009357954546189323, -0.00947231562633562, -0.010699799730977348, -0.008701610591114541, -0.00601662615023248, -0.00412859598402356, 0.005446856431644893, 0.029412496540282825, 0.048944792043902494, 0.09087043383722482, 0.14778907916016237, 0.20346805257633838, 0.24420718840370476, 0.3345805925104428, 0.369273117273065, 0.38037541720588375, 0.4016975478848058, 0.4071933685978476, 0.3606156443366719, 0.328074183960039, 0.28669645614605965, 0.24346756490405455, 0.20538864184404518, 0.17485957127559473, 0.15059487277341954, 0.135397033531025, 0.12178887219787633, 0.11724923252872438, 0.11022686618172578, 0.10436429854738083, 0.10212191498227037, 0.097790677194829, 0.09553172442356611, 0.0931446685045321, 0.08996179033755364, 0.0848646434314769, 0.08504874525869918, 0.08548227221815946, 0.0819448254383934, 0.08253047369769966, 0.08256372180744652, 0.07946618099917334, 0.07828368054751614, 0.07620611451218434, 0.08092345002509888, 0.07877771869652811, 0.07821114350921554}
{0.06997456042827865, 0.06980099905370482, 0.07159100380082165, 0.07097093789447287, 0.07041567017977368, 0.07248680867184334, 0.07343461386967623, 0.07309482486981972, 0.0760841756933978, 0.07484286215355243, 0.07591116349547931, 0.07785445915754702, 0.07430022237233144, 0.07705647961085159, 0.08033571902935407, 0.07919358944819276, 0.08089466420602556, 0.08143035282874514, 0.08761557832907756, 0.09051301652627988, 0.09761609671314667, 0.10900492055129259, 0.12277666934771801, 0.14717240859847647, 0.1767623494350003, 0.21416217771095686, 0.2574388199076613, 0.3035927369876586, 0.360314151445296, 0.4049090742819569, 0.4286547713365583, 0.45973103014628686, 0.4297942883387536, 0.3573116224065197, 0.3144582374851457, 0.2664733678153713, 0.205040384165964, 0.17524751651019144, 0.16398953544852687, 0.17969050670656117, 0.17144730658200957, 0.1792989716151915, 0.15494264100117985, 0.10659292610519368, 0.06567254334744128, 0.03000025692585305, 0.012486469628000945, -0.003640744988361727, -0.008066604540652394, -0.0159036063470838, -0.018314961448656537, -0.01826195181689922, -0.017510180739322062, -0.013081517974316038, -0.007876598084268688, -0.004523424235286597, 0.001731107541966525, 0.005980923248239349, 0.007668859177005724, 0.006313520052687713, -0.0005221924511650093, -0.008119965601076489, -0.020364227184403935, -0.027045138937954162, -0.031036766563627874, -0.034056269202857384, -0.032998240549824094, -0.02914956128231109, -0.02560977443672651, -0.015570686761067095, -0.004299641164270557, 0.015226996366180683, 0.03382800199222863, 0.06237406853610099, 0.07789329931312158, 0.09170472833373956, 0.09695201655654297, 0.08305275026835492, 0.06898913925574623, 0.0525454703302337, 0.044008078998199716, 0.029075233346672783, 0.017475999405644687, 0.008117377391961937, -0.0005152320117758199, -0.007963472147062865, -0.007393069254662304, -0.007991640583301143, -0.007081017389045237, -0.008311338536399974, -0.007140051974516771, -0.005258504802788662, -0.0073339571189903405, -0.005747197763640286, -0.007261938680672783, -0.009460269123750142, -0.008255048356236232, -0.0101044228829717, -0.009775700733279647, -0.01076615271020924, -0.010448380670191935, -0.01072749078124809, -0.010333120847938214, -0.010428794230855389, -0.010961501828221764, -0.00850760862813531, -0.00957765500608796, -0.010227369961395604, -0.009135246526261506, -0.010865395891813399, -0.00809550990594067, -0.009191633901065888, -0.006136751594493613, -0.008564008035380499, -0.010331827699797607, -0.009514078787680577, -0.010753068773105294, -0.009422759715889358, -0.010653512775064536, -0.011315887895587358, -0.008694653591012316, -0.004246661734635017, -0.003933086077152274, -0.0010344294334235487, 0.004737313872512946, 0.010266084839083395, 0.008995852244182322, 0.011977626241972707, 0.008336678906121985, 0.00020946248051863085, -0.006301241933184149, -0.004787006124729154, -0.009488769391267131, -0.011055179139312594, -0.007233630614937529, -0.007194170858520881, -0.009255162817300294, -0.008970105822686519, -0.011768538777891462, -0.011594921311133082, -0.011813602107349446, -0.010377943288047106, -0.009411552541396723, -0.01011007973531061, -0.009790664671441445, -0.009017284007827434, -0.009575469032286265, -0.007703872250765751, -0.009781977160265666, -0.005657083395635351, -0.006812385617337682, -0.0047851270511886715, 0.0014905558068207762, 0.005488200601563611, 0.004568448905892378, 0.011366816191856033, 0.018736196813514926, 0.02361772580021994, 0.023990953452856425, 0.02249985827993773, 0.015299315726255407, 0.01006293898928956, 0.004096267205540587, 0.0002820983191277153, 0.0010017437582786669, 0.0016600116166253006, 0.0035893181604437115, 0.006528912088853351, 0.014304244531512253, 0.02178064129361683, 0.03955706188659905, 0.050909162401238724, 0.05330982048099621, 0.056777993741785715, 0.053762724294949125, 0.039137918812836174, 0.025936261029430495, 0.009034594442051947, -0.002392382125381707, -0.007336409946852052, -0.01182551588705521, -0.013085486558220925, -0.014010331614785251, -0.013517770164539806, -0.017381711978674174, -0.01659069639996614, -0.01734464286319426, -0.016947311299297007, -0.01214657354486713, -0.015335501652697717, -0.014361193729711362, -0.01554560140648414, -0.016880069725836645, -0.018275867599629004, -0.016440884085563993, -0.01837131904003561, -0.017309116674107405, -0.016645863226339003, -0.016223785246827972, -0.019637956373714224, -0.01774604500555559, -0.015507434348708717, -0.011471993459104008, -0.011191421172188841, -0.013561290911847237, -0.010089106008321566, -0.0114551692609859, -0.011566286533089137, -0.007183161312260094, -0.0032630156446141144, 0.0053768149672848466, 0.02293523669818552, 0.04408890922131484, 0.10611429476812173, 0.13713094951404448, 0.21298042519427904, 0.2590468200086239, 0.33085956508985176, 0.33936825146409816, 0.3875683149729222, 0.39197273423637874, 0.4043224109993134, 0.3860552675069201, 0.3536333030644523, 0.3086612259322036, 0.2538936158263451, 0.21157491684374752, 0.18604300836206897, 0.15992799103799266, 0.1402226356266346, 0.1296217691440189, 0.12080971281758368, 0.11439190237891561, 0.11006474898473537, 0.10256250153139901, 0.10167295398136508, 0.10044383268628501, 0.0972972393836749, 0.09346649659697995, 0.09460040751886697, 0.09306292201452859, 0.08805400006130557, 0.08508947874653877, 0.08744771466438986, 0.08581332110306163, 0.08575211702076958, 0.08207774001327162, 0.08189995191428312, 0.08238139014897461, 0.08062752042523674, 0.08106441424322733}
{0.07177197396830204, 0.073704335926844, 0.07139209504038445, 0.07546647727730525, 0.07396308933175193, 0.07411561463974085, 0.07886752844354702, 0.0751420073586353, 0.07761197037122677, 0.07725058864376512, 0.07675823661118089, 0.07952385451735831, 0.0824304347887842, 0.08032997460830812, 0.0824437924629126, 0.0852071971495045, 0.08543399209710145, 0.08714958489217307, 0.09459564158380888, 0.09717129769119433, 0.10559812315791886, 0.12258016338838282, 0.14291049220826185, 0.16621497668003163, 0.2008829449908325, 0.24338692867627626, 0.2937286870998474, 0.34343751115763216, 0.40292942647745067, 0.440525458543076, 0.43225435058296646, 0.4561229283159194, 0.4175380221220005, 0.3506103282881092, 0.2799034539850449, 0.22624211673380684, 0.2005311027294755, 0.17096995928596198, 0.1745231536340704, 0.16967204350314039, 0.180428301672573, 0.15909303631308158, 0.1298810474625369, 0.08538690703138999, 0.05757977820704213, 0.028824525394707395, 0.01021866103507418, 0.0028294029562824785, -0.0046363728314815, -0.013149996697063704, -0.014522593797230563, -0.015288800205915755, -0.010173450257945246, -0.010994703084881978, -0.010082191592579112, -0.009234101851623353, -0.009776266746644216, -0.008470134584004432, -0.010652105087245768, -0.013200824072445654, -0.019452759200825915, -0.02083587439490999, -0.026562267210945, -0.027120442825304552, -0.03097949859631769, -0.028118129100258987, -0.027429974937557784, -0.019851272034305017, -0.0111668873870416, 0.00009993404450032994, 0.011119757713345042, 0.018816199518217544, 0.0239662114543328, 0.03908048222655111, 0.05497076228073029, 0.0601798466804939, 0.07206455835770056, 0.07520655580135592, 0.07470328659287304, 0.06147625268294109, 0.044401005502510416, 0.026869856231576505, 0.016965501588710782, 0.00447523546235073, -0.0031402558368783355, -0.004611522258933507, -0.00581465306174488, -0.004934184256067656, -0.006807472930805775, -0.004571707075584003, -0.004269521298853705, -0.004239401605767859, -0.004001866939091244, -0.005550740378071219, -0.005578388968076388, -0.008103776619050625, -0.007508419849674092, -0.008317821315696453, -0.008859113798604146, -0.007938325275400199, -0.007553305407123963, -0.011079727354671828, -0.006392937043261106, -0.008999411048736396, -0.00911723136587339, -0.00804288395001648, -0.007655657724977555, -0.006854616486565335, -0.010158629606898372, -0.0076780260128614195, -0.006548860998621363, -0.007812920148840514, -0.007414996654275311, -0.007770524541778562, -0.010423759049440462, -0.011213389905786096, -0.007642810445104545, -0.008180292312029927, -0.010060295659800293, -0.006122366365413444, -0.007576430218384018, -0.004582981015348732, -0.0002615499379578119, -0.002381465190800919, -0.0034990988043525064, 0.0005986784575745771, 0.0017782799360351418, -0.00013373612793548845, -0.00033581720045927177, -0.0024975530141430513, -0.003951768783090511, -0.006133675827815089, -0.007083664050840731, -0.005454550288033741, -0.008189973441335978, -0.007957032640527745, -0.008983174604541618, -0.009703034442741171, -0.0084895594629725, -0.00885582746553577, -0.00831555407324597, -0.00822202657299055, -0.011477241173774043, -0.00981432611098073, -0.009763772361690704, -0.009355657221040882, -0.008968338574446224, -0.00968398298311397, -0.008323827475801062, -0.007277081153928274, -0.007823002089210235, -0.006075943499710558, -0.004699731825915976, 0.0006057181040529875, 0.0028387335752978827, 0.0059344846300978275, 0.009955372031558088, 0.011176681060489978, 0.012510203827362568, 0.015268176329837133, 0.014289048035997997, 0.011923201765830583, 0.006875156417354684, 0.0062512872578865016, 0.0050414607554923165, 0.005895244663788709, 0.010958558737843726, 0.023862365560445263, 0.0352582904798547, 0.047718067657624146, 0.05053544157100687, 0.05044016889486959, 0.04908644247611686, 0.04708555302057134, 0.03996902869364423, 0.02942447613958983, 0.016161063481138823, 0.0050914736906293645, 0.0008390509214041882, -0.0027600419457235415, -0.0050577228979630726, -0.008515311992636481, -0.010644969997063271, -0.020460843211548965, -0.01862678738137501, -0.021220215805293024, -0.018663579717321296, -0.01793531141078164, -0.016715568331330567, -0.01441686943524266, -0.0170343184203874, -0.018735251780479148, -0.01969068938456465, -0.02114084566223156, -0.01652353138168998, -0.017776536684738404, -0.01852508693274284, -0.01688623384551817, -0.01752157618279131, -0.013588333052995952, -0.014166674272887172, -0.011341618807554769, -0.005376705650197218, -0.004079936291351938, -0.001134543400422323, -0.005820395122967931, -0.007533361865310477, -0.008374987644138424, -0.004102924748991836, -0.002544802784239903, 0.008521045111093323, 0.03213195690494175, 0.056083529561903836, 0.1038186030537882, 0.14612230250300667, 0.2045467149752428, 0.27403812601164873, 0.30543210735923754, 0.35072922937867707, 0.42132697058896756, 0.4292935704367836, 0.41471253988612156, 0.384319539684141, 0.3470987691895021, 0.3112092498514569, 0.2565384936831203, 0.2176326530946661, 0.1835868586688033, 0.1612480376624996, 0.1450400099215208, 0.13264166853505893, 0.12475281645038987, 0.11618034558894925, 0.1118558683414374, 0.10707700559226899, 0.10314594621931451, 0.10080652918448246, 0.09565811126655771, 0.09474263369526342, 0.0936168131402008, 0.0922562655395778, 0.08678454409586822, 0.08919614920652918, 0.0872642188357411, 0.08512596074040585, 0.08291376697531753, 0.08482415180821887, 0.08224725456915061, 0.08104536075042992, 0.08193151567694275, 0.0785473800524995}
{0.07125422278077348, 0.07123037864489606, 0.0746182928147936, 0.07426883670811164, 0.07587971384357173, 0.07749967660229698, 0.07456216888884036, 0.07836387367023306, 0.07811295846164834, 0.07768374361503637, 0.0818686340048953, 0.08052644150898072, 0.08075206028635196, 0.08157503858326887, 0.08503500482244913, 0.08562318763646762, 0.08796803132860676, 0.08796146422033568, 0.09154824512302792, 0.09695392013264595, 0.10474309472080807, 0.11384190657990068, 0.13181298030919128, 0.1531536992886886, 0.180791037131905, 0.2239108645872338, 0.2653872625468414, 0.3146032912868767, 0.38232377835908643, 0.4284361081901944, 0.4363250404225736, 0.4424543148112864, 0.42589318086859423, 0.3792752606052626, 0.30797878580889165, 0.28214371026688384, 0.2214240614270045, 0.19170998894927394, 0.16550642243823188, 0.16425382404728478, 0.18411224888792152, 0.17520357533402442, 0.14950925389842704, 0.10505349767738409, 0.07426556280205425, 0.029488013536384458, 0.01316433475351619, 0.009590190024038547, -0.0034519408239237015, -0.006672313366385671, -0.010991939825018095, -0.013920281483685754, -0.013770552549014532, -0.01009984682298725, -0.009055541076339144, -0.006961521013314971, -0.004457587944415007, -0.0036098191808409726, -0.002833573663511172, -0.0067709268846937775, -0.010514540776404561, -0.014610626771204071, -0.01937572425574255, -0.02257334049132944, -0.025301366033255675, -0.022592378284507074, -0.020856609152775443, -0.01675268383162811, -0.007175936436730564, 0.004816069483670797, 0.013170026008110522, 0.021230149027862848, 0.030449268710028024, 0.02737393558262656, 0.029279768228053872, 0.031037511461031224, 0.03562941089088652, 0.04603096452194489, 0.053589147565270084, 0.060202719569921126, 0.06259052129863141, 0.05359032211965396, 0.03651182190597155, 0.011979693435488659, 0.002687581063548181, -0.004976625967768711, -0.007211265284689943, -0.005996110067361686, -0.005324048172206771, -0.005049337099871033, 0.000021975121755857382, 0.00026145144331209016, 0.0025816483198271957, -0.000046167098280696685, -0.0026772082150322103, -0.006734029695536586, -0.007866620558326144, -0.008723701556924172, -0.009103399509904214, -0.012502399822980733, -0.011445681129459935, -0.00959671300171208, -0.011308728904740332, -0.012809635403508818, -0.009038069277246812, -0.009050191603921882, -0.012404282651309068, -0.01056219580548641, -0.009938052636473578, -0.011431635888565328, -0.008316404049957428, -0.00963929999666043, -0.008003276607329054, -0.007665703556437546, -0.009455885058918933, -0.009065309333898567, -0.009711651311394776, -0.00985105922431747, -0.008121964124255246, -0.006859997974272674, -0.007975056001408048, -0.008439637092246849, -0.006703622032851821, -0.006543995888484342, -0.006586662934574941, -0.012487620545337554, -0.004334981489810897, -0.008607888241844979, -0.006758135656626172, -0.006547003898421608, -0.006533177307691246, -0.007626441378946833, -0.007909091982364683, -0.007161769417245155, -0.00722505293932285, -0.008122755331317483, -0.007879493224575054, -0.006341342880284822, -0.01112058610592893, -0.008625290377100078, -0.00874440088431027, -0.010986527813158432, -0.00935188557144484, -0.010315234061867355, -0.008573540334735641, -0.010748761514306062, -0.008212989739131621, -0.00690147769055355, -0.00841983831463316, -0.008030272005843974, -0.006660104121348942, -0.007931396398144538, -0.005850596560710135, -0.005293814948560087, -0.0020594103806221868, -0.0010150306673769186, 0.00014545701389750455, 0.003962923473249889, 0.012500652802254443, 0.01588683281735736, 0.019136639259841638, 0.021149864951988125, 0.02223900420784553, 0.017298321606607832, 0.015379495792543458, 0.014940352634407836, 0.020651662184542365, 0.027962155959760704, 0.03745222562501861, 0.05199443457576611, 0.058752380651240735, 0.05937234854312898, 0.05419945035481953, 0.044642082258961914, 0.04046887143698637, 0.02093373963082562, 0.011137566308378286, 0.0032998601980367866, 0.0015564943937653886, -0.0036711597562883434, -0.009964008895685855, -0.01836805569892458, -0.021865831405864466, -0.025796685975819928, -0.027254727576653842, -0.0252406776427462, -0.01973101873207494, -0.017971963528821435, -0.014874751331202618, -0.014911030533880895, -0.015831224827333408, -0.017641455322422173, -0.017823581821256873, -0.017281868065046405, -0.015341771460641623, -0.015128347419962374, -0.017120630944573823, -0.01766363766878888, -0.016731224157312312, -0.014037814763006083, -0.00960427072820913, -0.0055903277367141705, -0.002632532698626358, -0.0008604618449646103, 0.00026484954099294505, -0.0046659891161261995, -0.006592395320993136, -0.0033720538350827467, -0.0008888224500303177, 0.0015513628010683025, 0.012444454757387938, 0.03998318121390044, 0.06589847610806514, 0.11180308849569687, 0.1694683347830867, 0.22814328663491892, 0.28939138431650935, 0.33464360368988555, 0.384037985334133, 0.4312612335437085, 0.4135890425102189, 0.39761205627823404, 0.3785188412373747, 0.3207059152857385, 0.28420563829453305, 0.2358239875769806, 0.20170038745549163, 0.17249824386989238, 0.15164651706106674, 0.13875510311119327, 0.12297309598593592, 0.1198017054412453, 0.11352159454011908, 0.1076228215345866, 0.1043509377475818, 0.10138399336517487, 0.09998480394078386, 0.09571646044213453, 0.09484886686514298, 0.09054770559679695, 0.08746269520508373, 0.086597548668773, 0.08674342805534357, 0.08768274036471865, 0.08341171043719237, 0.08341505362166643, 0.08346959936030632, 0.0802492118385097, 0.08018119901295671, 0.07779186629732351, 0.0804817475314203}
{0.07167447048716605, 0.06951643832414645, 0.07026186875773971, 0.071251778149263, 0.0702933248063953, 0.0668875657982427, 0.07349985152088018, 0.07330572209441164, 0.07294807373469014, 0.07636766149097089, 0.07729099359357539, 0.07668357945703914, 0.0786538007475942, 0.07895429417570746, 0.07887199357723551, 0.0815113804741268, 0.08229273328194409, 0.0854257396011989, 0.09009297755474481, 0.09323820731532306, 0.10026701054750593, 0.11301449304949587, 0.13157953215821563, 0.14907228470062556, 0.18330301563965387, 0.22649713746535227, 0.27187362223338896, 0.32269422238966067, 0.37550752115352287, 0.4197834334714021, 0.43589266283695133, 0.4530996790116852, 0.4270429211851791, 0.3713997378324325, 0.32042163885894775, 0.2472692003412311, 0.20241160785225978, 0.1724630948357803, 0.17734712689307733, 0.17814130723630492, 0.1921079860518268, 0.185311560849223, 0.14794597578102178, 0.11373791401253586, 0.06944709711173473, 0.031022332494350505, 0.011265843272209879, -0.00025080087055623715, -0.00820201364025549, -0.012847183388659263, -0.018050691472916606, -0.017464897637554568, -0.01513266214601683, -0.013558524935307438, -0.00650871562613599, -0.006461260091450245, 0.000020983021433485113, 0.004641596615161603, 0.006131110625468922, 0.002770963585690089, -0.0031260498515785014, -0.011683901127625329, -0.02226202316518553, -0.026489464665089668, -0.028697767223701275, -0.027081698398857205, -0.027572141676534864, -0.01828449105691567, -0.00760142429006451, 0.006848521340483086, 0.021910320461093553, 0.042073192619904234, 0.049559308868255075, 0.060452944964054095, 0.06108793448655079, 0.05153380927214943, 0.04344650872545069, 0.034440430936921264, 0.032503696692449416, 0.03669656889399008, 0.033989207055439175, 0.030042019652688927, 0.01536190871165383, 0.0037801605575556937, -0.005321230967007828, -0.010072772291889558, -0.011100719235724314, -0.010869908697584058, -0.0019122768381387833, 0.0037422804272068035, 0.007914939398074878, 0.01735005086823273, 0.014616189376386328, 0.01075958593495174, 0.006868441125201196, 0.002916941577622896, -0.0018631425415662549, -0.00710180774841911, -0.007393203047360144, -0.0101948320320333, -0.010972234275956168, -0.010621772405593026, -0.00948280985428751, -0.009260864029163256, -0.011029711801566458, -0.009637130912960859, -0.009485861519667137, -0.009766559505270772, -0.00799513134286409, -0.007766661829692369, -0.01201123566290017, -0.01014464846775584, -0.008133650643078595, -0.0075721864710259195, -0.009457288924170767, -0.009456889855209588, -0.007020228073761556, -0.007681102562786243, -0.006857067088648774, -0.008537644623082168, -0.0065693229448537645, -0.007073640926814874, -0.007984149981508199, -0.009543194564567162, -0.008059654397427065, -0.007978624845835692, -0.010046161467650387, -0.0072835723397921825, -0.007667492371399281, -0.006574073886041035, -0.007824570715339974, -0.010442517207546083, -0.006807563857622377, -0.005634427982238191, -0.009047048066680007, -0.006251378403036908, -0.0032506387515571474, -0.009191356386972379, -0.011328696916698276, -0.00538265707526647, -0.007466581801626767, -0.00870905677039481, -0.008799307215933257, -0.00890609756792733, -0.010465866513381977, -0.010123960286164455, -0.010025953983747908, -0.01073087158599801, -0.009614150460738793, -0.01017383925816637, -0.00981831974911981, -0.009929294085933139, -0.011106585166428123, -0.0059792844421740765, -0.005829903063572581, -0.001536819240431644, 0.0015265104723800951, 0.006401160794141962, 0.010574178375977867, 0.01858170175240477, 0.024949560693444384, 0.033561122926630625, 0.03332251088770944, 0.031151707540373285, 0.02588161653413744, 0.021850821420882526, 0.023122094678091402, 0.027903548680637928, 0.032516904362073856, 0.040277040270977615, 0.05535744063367099, 0.06260868511581118, 0.05914423900935553, 0.05376780377880925, 0.040529467513772684, 0.026890777769551864, 0.012177454420491621, 0.0034906999449485932, -0.006545872617023881, -0.014391395613382669, -0.020167936172728534, -0.023856630787672875, -0.02701336522513965, -0.02722761273573853, -0.028159380664189756, -0.027558097941502498, -0.02129719368995436, -0.016656806014753466, -0.012409644897447114, -0.011409221076231692, -0.01249412879741723, -0.012858674016554186, -0.017328960714493774, -0.019181475783013796, -0.017653427837044454, -0.01935478394243563, -0.01567005052520664, -0.016478243897479664, -0.019145270956220713, -0.017907765942854946, -0.018336310135141105, -0.01421375579852315, -0.012083040828419525, -0.014073384753441056, -0.009757434658916828, -0.011021763457822666, -0.013121985146325694, -0.011444059690554769, -0.007895747804084599, -0.006334647921067266, -0.001756335776839757, 0.018307501094546708, 0.04347472740840596, 0.07229035311288577, 0.115923139004384, 0.1814987989259261, 0.2550654222914617, 0.30315629910319175, 0.34400735386065884, 0.4058679116432198, 0.40925060316042766, 0.3906418737314654, 0.3629959542638861, 0.3336846840482234, 0.2993408896867902, 0.25043961230056017, 0.21296332150205877, 0.18173960109284637, 0.1569134944319885, 0.13503905470730632, 0.12678341692022746, 0.11630549427680878, 0.10987255870083946, 0.10310634176951115, 0.1007053642874007, 0.09714293328840581, 0.0938625220081761, 0.09190898197064168, 0.09064964255160245, 0.08691822384087122, 0.08613319587803878, 0.08387565255786644, 0.08493171841016811, 0.08148705086039273, 0.08207668309177892, 0.082335386227646, 0.07832544593455505, 0.08226290782668387, 0.07747309093427723, 0.07606406415453579, 0.07641900567192048}
{0.06640437281686398, 0.06907954067080009, 0.06786492988202478, 0.06831627507239993, 0.06857528935249974, 0.07055094234010745, 0.07249017469633118, 0.07136464339874338, 0.07040166071650557, 0.07287110371557586, 0.07227526661747535, 0.07398876929969939, 0.07241704768358095, 0.07739213430123935, 0.07604331903137382, 0.08011910068569533, 0.0811128891171107, 0.08068941037112828, 0.08226210377613868, 0.08871441416300518, 0.09385876053570072, 0.10418085102989443, 0.11293133157391388, 0.12905152228979266, 0.15904770404757076, 0.19300998649618975, 0.23828605795936597, 0.28676438549617844, 0.33878882677759803, 0.3925477452063702, 0.41723132097147464, 0.4232688160524847, 0.4485590336957891, 0.37945467172984865, 0.33242323748128794, 0.2529232149255681, 0.2318666729775715, 0.19090346117059218, 0.16572887800713865, 0.17451642717847193, 0.17400973743947867, 0.17666308228666763, 0.15559211365149989, 0.12278411583554828, 0.0693632553850315, 0.03603263828349725, 0.008974570913751957, 0.002133716142459108, -0.005557619385257689, -0.014292702866513244, -0.01987199338347002, -0.01772334999846169, -0.018862910771502595, -0.016320689765734114, -0.013258029087960746, -0.010098230850296557, -0.0031964509131253258, -0.0015163467461770173, 0.001078445173872572, 0.000952690334870672, -0.00095408670145202, -0.011340651322115857, -0.017697188493935305, -0.025915961437155306, -0.030995727439974325, -0.030931883160966952, -0.03146333119522757, -0.023735346266810814, -0.011737139951873393, 0.0004050694632588246, 0.015633951896013586, 0.035860411033312146, 0.04624066506993581, 0.05390223591486447, 0.06218169062933274, 0.05848360188557933, 0.05646037576571613, 0.05067209003524408, 0.04721332319401048, 0.043001488633460865, 0.03805803447472694, 0.0253099346121796, 0.007735026733178304, -0.0012395490524795636, -0.006159836054199617, -0.01192714538373593, -0.011616574876952102, -0.013416913624020269, -0.006783573320645213, -0.00304635593731063, 0.007573426382899194, 0.013096616186181284, 0.015661727844534, 0.011724916665290904, 0.009166958700752766, 0.0009513903133032634, -0.003717054394560309, -0.0032358528469865087, -0.007145416017970818, -0.009954516052796169, -0.006601920177722518, -0.009976981124772315, -0.007785788635425831, -0.011082955132519754, -0.010362567702081094, -0.009204273748804545, -0.008001109031790705, -0.007778580583973701, -0.007708546329091108, -0.008007514336264114, -0.008273541237602385, -0.00971158240028463, -0.010275101639172635, -0.006659315690257123, -0.005489593754179109, -0.00587051917280063, -0.011038315504658811, -0.006820675463277384, -0.006014114999660977, -0.006813914826751517, -0.0066031319497064575, -0.007424573871801466, -0.007070927325390927, -0.009447598710385235, -0.010948806190531745, -0.010964472124342541, -0.008433926803375475, -0.007360026572961725, -0.0068837638567264235, -0.007315857063652445, -0.0037326235135787776, -0.005574573056090028, -0.004795911301594527, -0.006268050930517435, -0.006834744259260707, -0.00581498571098885, -0.008436623833323942, -0.0078200948714335, -0.010230598837329668, -0.008246825912712873, -0.008738126078655041, -0.008127569830683773, -0.008978386942657462, -0.008736395697167068, -0.010137026341088644, -0.009059967332559466, -0.009563514953712203, -0.009843918860328201, -0.007772825950570751, -0.009095118014972156, -0.008158366532636754, -0.006551170435169255, -0.006401352650968733, -0.0027812128951988004, -0.001985906131980195, -0.0033787171789198553, -0.0005401364616869882, 0.002535304026030652, 0.012630230669288586, 0.02016924563630809, 0.026208472720936994, 0.034251313037185226, 0.032335122303804927, 0.028910640317121532, 0.022021265771110795, 0.022479898983235075, 0.02368567550365515, 0.02643815329936834, 0.035079348389841176, 0.04566218656614805, 0.05260716877076949, 0.06440294541507877, 0.062213431919696895, 0.0560555717002275, 0.036997565052401274, 0.020876466129221394, 0.007642259417395013, -0.006710767587434406, -0.013703136321503754, -0.016159490528559944, -0.012583616272785612, -0.016545282008162125, -0.017456187507078468, -0.01879159498008786, -0.021181682845328627, -0.019780587739004714, -0.018772778967917514, -0.01825203402714817, -0.011930420760241896, -0.01308783405033623, -0.012530964725984937, -0.016330167401371568, -0.018749851864076243, -0.018891043029973253, -0.01708810741799898, -0.01643541168226939, -0.017711847821042497, -0.01634658097743949, -0.018521051641135305, -0.017525824830030293, -0.018781632166997297, -0.014438076444954089, -0.012759258816120321, -0.008640602075664548, -0.005656798627994711, -0.0061714408690682985, -0.007556273308618107, -0.007994448190019349, -0.007002662534224737, 0.0009480173853955989, 0.007700271428313456, 0.021260530229649282, 0.039870572373899835, 0.08141306957663384, 0.13090839021078077, 0.17663080876687018, 0.23057097943728283, 0.30561418691000836, 0.34657335002363493, 0.40012841927364085, 0.40587379294280407, 0.3981342411156723, 0.36969123001837756, 0.3298799672649305, 0.2961739038718061, 0.2430355425519346, 0.21012284095497405, 0.18040009045636016, 0.15697061514309293, 0.13552186664819746, 0.12369144053970048, 0.11655829032298676, 0.10690566322104916, 0.10370904870756577, 0.09944333400572856, 0.09754898781236475, 0.09370753127886353, 0.09194670824449694, 0.08984802899791296, 0.08644712499760636, 0.0869454852649969, 0.0852535476126442, 0.0827547824924258, 0.08251914924850748, 0.08371172833594132, 0.0818198739786325, 0.08073727373447226, 0.08179100888219594, 0.07952591439215942, 0.0754406402902778, 0.07600583694572503}
{0.0713389127893859, 0.07467892742280813, 0.07253029932990154, 0.07019923988733218, 0.07163468498023812, 0.07269233554955523, 0.0755733545077343, 0.07173420668893077, 0.07703946607411538, 0.0757735493105682, 0.07582042893266963, 0.07637143085750153, 0.07313340205401261, 0.07576166944050924, 0.078876165674296, 0.07970156243261034, 0.08341373766070097, 0.08401834768002418, 0.08369052033914837, 0.09340939197137217, 0.10164894374983577, 0.11322286952618066, 0.12682872372921788, 0.1490359378323883, 0.1780558136323802, 0.2176763072388053, 0.2643603194564292, 0.3120570850161575, 0.37080603483001184, 0.4221501685022911, 0.4345176712166, 0.4209464413751266, 0.41148076009791307, 0.36133268509696514, 0.3104572097866769, 0.2608527643785198, 0.21472556458893655, 0.18142188616133925, 0.16944391416325666, 0.17465016240110046, 0.17490318163896443, 0.15542141972727144, 0.13254304817172632, 0.0884745153348116, 0.06140625294554168, 0.03608992689198517, 0.014716252854319392, 0.008602137519147832, 0.0004782449275937345, -0.006765106961091016, -0.009809462262481965, -0.011561671841331861, -0.012491516117378712, -0.012020770779842448, -0.012509628285934497, -0.012596839849040545, -0.010988548378940283, -0.011151567147705559, -0.01201182455965753, -0.011879301972744605, -0.01287457642208227, -0.020783312729677015, -0.02357129134065723, -0.02839063047220728, -0.02604316859766504, -0.02278099552260697, -0.01735201562916058, -0.00809818396792632, 0.005837624777771548, 0.014911772634435246, 0.023254663523420333, 0.02821658834955305, 0.025559235134276298, 0.021263038410293027, 0.018352330995365262, 0.017113228114208914, 0.026119371672906865, 0.03925400632458169, 0.05165249023685786, 0.06599827234079207, 0.0625293241150037, 0.05187853841348998, 0.036819041623159486, 0.019095156378593985, 0.001569961014939105, -0.00575469079005092, -0.008917714510898702, -0.008161369512858303, -0.008992793752309696, -0.007974029644139144, -0.005036921540688088, -0.002169883071090665, -0.0018688355091705424, -0.0016614452365107959, -0.004437338138762492, -0.006717197332557951, -0.00921672666590654, -0.008435366516024726, -0.012884809148963044, -0.008435626409340875, -0.011432820227474529, -0.012259972270453267, -0.008609975993670763, -0.009727093538356478, -0.01081452770248621, -0.008556408236438242, -0.009462851879456585, -0.009994870379028404, -0.0104780542622889, -0.010466854348989252, -0.006959575503532752, -0.008869391101737891, -0.008221394295447824, -0.008932479186979324, -0.007114770466113696, -0.008628140981512234, -0.008383937226966707, -0.004991564496560229, -0.010924986255851442, -0.007745274587727178, -0.005995689598768145, -0.0046925965271567656, -0.004822799923228632, -0.008148291148770888, -0.006504062932219204, -0.00722834191427953, -0.009864180398339483, -0.0074125236883897635, -0.00422969737663323, -0.0038473096050180887, -0.004005562152748519, -0.004992928246429952, -0.006178132110292431, -0.00602092337937682, -0.005905631499689237, -0.007875486305558158, -0.007845823522013677, -0.007461795684688953, -0.008694061276702499, -0.010203555224481058, -0.008325696907173653, -0.009118094669488128, -0.00874153635309221, -0.01085999504033345, -0.011143018512949536, -0.009934430273109994, -0.010511912104733807, -0.008815306784079501, -0.010813522152507058, -0.009585843462503688, -0.00974412014061652, -0.004336938254358849, -0.008173120668230897, -0.005082325910995621, -0.0018543545677420729, 0.0018835553780327465, -0.00005359441005580931, 0.0026738543617125425, 0.007175101004413366, 0.012594481652570084, 0.015263344951910503, 0.019371754410533425, 0.018905550072225802, 0.017218669882689278, 0.013442017908077595, 0.012997300975934524, 0.018127317655763177, 0.025111538721445014, 0.04142974460438119, 0.05194250680344702, 0.06071701894324144, 0.06486949633850411, 0.05100972814562303, 0.04189336792410489, 0.02288018590510748, 0.008462505443531432, -0.0010985941955837207, -0.00415082252080531, -0.007275194850254551, -0.003536433250981771, -0.005122324282653071, -0.005553875089178686, -0.008931015939103601, -0.015534676493555253, -0.020641981899547048, -0.02133451035680871, -0.021661534199456486, -0.018979231258715687, -0.014171724020098402, -0.01627698494375216, -0.01653916827324642, -0.018460840107128264, -0.018598793819903852, -0.018162272541142558, -0.02135230061706559, -0.017171113443964617, -0.01555717638927379, -0.015875159394279557, -0.016728691953314678, -0.014830069612806085, -0.01010835621818208, -0.010145827784184137, -0.003631267252515508, 0.0008040717477317424, -0.002153244179100876, -0.006267800408328138, -0.007578474216924433, -0.008339942333561655, -0.006873380912735826, -0.008363303418083945, 0.00649142797210165, 0.022798632325579653, 0.06012066210358274, 0.09648778037090221, 0.16569173235463797, 0.21451064143018428, 0.26321593770659324, 0.3112340982614541, 0.3788639029879854, 0.3963893185254307, 0.4045256294159065, 0.40297091302658683, 0.37392099280242486, 0.33951338861994784, 0.29579430507745474, 0.25080330023279673, 0.21111957393632214, 0.18066741289824476, 0.15742271107566597, 0.13819018756394716, 0.12443256618856836, 0.1185786162134638, 0.11389387357862765, 0.10611929489799213, 0.10045719264574283, 0.09820214099530195, 0.09474354910443608, 0.0921847273550864, 0.08921894234642508, 0.08925554485141489, 0.08692826596319832, 0.08498492061735194, 0.0845790045962928, 0.08462794873454582, 0.08191280839038577, 0.08254818604983552, 0.08078691524746516, 0.07817205505985571, 0.08077435803928318, 0.07837092302522161, 0.0787997637568253}
{0.07051764594749516, 0.07412619692745276, 0.07374724088434581, 0.0733797697668066, 0.07516177415020203, 0.0757032752125525, 0.07478914618131399, 0.07214041944048592, 0.07710065482842055, 0.07422424159770279, 0.07669132036618392, 0.07802004527245644, 0.0802305574064669, 0.07997470467683775, 0.08245921927486585, 0.07964394069863201, 0.08286854726712621, 0.08349026683569609, 0.08905577308215432, 0.09395393743541917, 0.10243537396167353, 0.1131142979690997, 0.1319386209659681, 0.14899193234723757, 0.17804689025639342, 0.22193670024301157, 0.26949180166309894, 0.321437440829044, 0.38261373749389394, 0.4315301394434253, 0.4379171420923912, 0.43355629905579485, 0.4276800450576527, 0.35240834715021396, 0.3139455487422059, 0.2799997232567751, 0.22068703957801872, 0.19390490251080314, 0.17595518732619803, 0.17235950788617432, 0.1811078572539437, 0.15780495184293541, 0.14041570739064085, 0.09846593445949091, 0.0628888291113028, 0.0332934033320247, 0.010363318597116245, -0.0007525747355296361, -0.004941358192279562, -0.01348283964968945, -0.012591453768717113, -0.013188143228772002, -0.014316767771532131, -0.011459075757987042, -0.007888947406282619, -0.003312181930133381, -0.004286969301269186, -0.004441697954932851, -0.0041848079536359216, -0.009485404170795176, -0.013793070972748888, -0.01680767780752762, -0.025440092793016983, -0.029284935616586853, -0.027629617638930463, -0.02506570147814638, -0.014042528477509617, 0.0004937135321720527, 0.016084302333716417, 0.031546468649906415, 0.047298745457521135, 0.05265469416775083, 0.05474374683286365, 0.04349771731379849, 0.0348504805984601, 0.025290075423200366, 0.030186099943688264, 0.037431206222904106, 0.04941001876129046, 0.054878496537108724, 0.06228749588236543, 0.04565971512741629, 0.02587709017486026, 0.013776598644764035, -0.00014686982748884784, -0.0030686238880266933, -0.006198547708836654, -0.006706417714596824, -0.003837491274673842, -0.00596489186344536, -0.004953693030006283, -0.003985831973562374, -0.007072835863175491, -0.005353695761440324, -0.007940792076847813, -0.007984584810403088, -0.00699538368475967, -0.007622295120801888, -0.009784563497772396, -0.008600387877324537, -0.010407265826160767, -0.01025104905876438, -0.008611331735437744, -0.008602476739209499, -0.010471395547936276, -0.011234361513644929, -0.00839920819300415, -0.008948631839766569, -0.009089529300459311, -0.0061984506244540695, -0.007224899682421302, -0.0059307080067243795, -0.009114128217636417, -0.0066158904389288006, -0.0075315703384903985, -0.006546253453116129, -0.006911149345577121, -0.007873669164469795, -0.008861114282326249, -0.0062331840773203724, -0.005049090267498464, -0.008712871793574144, -0.0044749827657058604, -0.0027541706518642317, -0.0033075060189793285, -0.005149513947350429, -0.003429300684218464, -0.0027476587295392515, 0.00002808746999754039, -0.000952997020773703, -0.0033392965977010725, -0.002731931011298767, -0.006932895565043557, -0.006385567618404464, -0.005837085680184533, -0.0075708772118741035, -0.008945370617564253, -0.00951329573138399, -0.007859242687653435, -0.007692088789294012, -0.00818461856124167, -0.009599345460903085, -0.008079765788511644, -0.009708078545425712, -0.00894531173238832, -0.009078387312065419, -0.007805514287231625, -0.010841797926216196, -0.010381407185836005, -0.0071811103773864425, -0.008919504492870206, -0.005535334569079233, -0.0008894954782739523, 0.004031001315682943, 0.008441194207737125, 0.006387818642166858, 0.011466561945780676, 0.017015381977393735, 0.017767599246739138, 0.0175847565036494, 0.01870667829816408, 0.013215228166564452, 0.009726339146213445, 0.006696538523242742, 0.005221844373032206, 0.0034585198232089318, 0.011309043114874873, 0.02094336214684297, 0.033854995124693484, 0.04697136338651229, 0.05512463295204054, 0.05896722707456583, 0.05123401845998132, 0.04504871183282345, 0.0328199465902696, 0.01957143986384033, 0.010033317795898788, 0.002986117336331447, -0.000164285063152185, -0.002260265513000815, -0.0007010970649166514, -0.006343847301580913, -0.012248371052121301, -0.01614112571200261, -0.020156794654541448, -0.019420563075843004, -0.01929345110782785, -0.01784325665070092, -0.016790824101105398, -0.015275430416055977, -0.014952508811623653, -0.017033893205638303, -0.01979357674895944, -0.020608976769883963, -0.017896933354198875, -0.02023153346764906, -0.01722503118740503, -0.01596210460363749, -0.016841532297345967, -0.017453269855129225, -0.013263486270019007, -0.010123091799322397, -0.005878736481095286, -0.0034160181891093296, -0.004148138987910282, -0.0062928391039250835, -0.009588373568975505, -0.0071218597162118966, -0.008521692287701402, -0.0006506880368237714, 0.006020608433002901, 0.025393939087316363, 0.05664024406971552, 0.0780167385191991, 0.15479640301625908, 0.18748278954508707, 0.2612965196652112, 0.29637286898409954, 0.3613456882347915, 0.40505508771944937, 0.43128318575512536, 0.4195815803758677, 0.3760529338478802, 0.3527740990334579, 0.29820446242546816, 0.25574839392794396, 0.22050429335694116, 0.186488030739884, 0.1609991524035373, 0.14222158447772226, 0.1299257379712837, 0.11525959134183691, 0.11221206081834376, 0.10871548268808962, 0.1051142016111678, 0.09894954748654955, 0.09775870739815454, 0.09589619117327525, 0.09179263990637733, 0.08925727839140397, 0.08934345094436742, 0.08786443965517585, 0.08836171532126384, 0.08601499913806925, 0.08309407646580924, 0.08427973221930819, 0.08493728063936083, 0.07976116519975072, 0.0793440784093475, 0.07989785433371999, 0.07639236480397243}
{0.07277770225593963, 0.0711737320058925, 0.07469648333143816, 0.07003497367917567, 0.07249709887624778, 0.0739804410292362, 0.07452834684894521, 0.07483007688735799, 0.07505369792657869, 0.07668560822319678, 0.07774455082114448, 0.07839353656509683, 0.07561216223537492, 0.07967630594956626, 0.08159990189139454, 0.0817956406741621, 0.08481345723381753, 0.08495466861705825, 0.0893278450103201, 0.0930496455503559, 0.10091495926756297, 0.11000814420004615, 0.12374408963265754, 0.143236852135608, 0.17056581491699851, 0.20798938444204856, 0.25635456763001574, 0.30419114539527037, 0.3681618626485281, 0.41315769756187615, 0.430654891587824, 0.46680334413223934, 0.4059457049164742, 0.39581294960988356, 0.3375673634041879, 0.2797395459139491, 0.20672196471212037, 0.18809512422184216, 0.17305022816715152, 0.16060348025773666, 0.1565147118698472, 0.16636850095445962, 0.15330752485503257, 0.12450605638090351, 0.07353268503185956, 0.03200015286926877, 0.010740554828944305, -0.004250611447298991, -0.00952229690661617, -0.018504385647233244, -0.017690817851861267, -0.023620493973126853, -0.019650340804320238, -0.01656099009580076, -0.01565292713376963, -0.007908750958180149, -0.0051254621689157025, 0.005052686591677869, 0.007089296401779112, 0.005419470067313036, -0.002228090812878348, -0.01104560089045355, -0.02336265414654555, -0.033261358616920714, -0.03457604379554846, -0.037607539171509705, -0.03551725022473622, -0.02225966397855487, -0.006736333736792893, 0.01359875104332281, 0.0399474934902974, 0.06063011719123699, 0.07493863564803559, 0.07751061815167035, 0.06969249881509007, 0.05418038445692773, 0.043670200434763384, 0.04018857127460388, 0.04275293309935475, 0.039762316942313754, 0.04085013343567096, 0.02707032417908669, 0.015522403215530035, 0.00822206567483893, -0.0025970263825550116, -0.008172751814102432, -0.010229006708170346, -0.009923785908257305, -0.007374027448456968, -0.009058583102420756, -0.005280383637001333, -0.0057661115260020344, -0.004739909256386588, -0.004781067003175023, -0.006204393242675375, -0.007217347371143908, -0.00838345671529075, -0.010850885164532234, -0.00987533356252119, -0.009091148524216337, -0.009179900403581732, -0.008474839883063981, -0.006984597606376581, -0.008136749737658933, -0.005766430043006882, -0.009510634989901828, -0.011877834253471078, -0.008490652415326943, -0.009693498255169995, -0.006364433433700482, -0.0077395968590829225, -0.009574301151814015, -0.007391585373928223, -0.010991230460521605, -0.008650113893522045, -0.009404555102471913, -0.007309861436133051, -0.010501846237503712, -0.007161254797630165, -0.008348261082482444, -0.005835378826906231, -0.005385685264688749, -0.004247227100019153, -0.00008487094124539447, 0.00142432842212203, 0.0026217307269453213, 0.00737326581201222, 0.0061314165172674275, 0.009501591671175133, 0.005635914959317774, 0.000058759374890341234, -0.004495431725059267, -0.007857386550400587, -0.009170774349562523, -0.011273567915782781, -0.009593132067896595, -0.008385386255963889, -0.008399238204987954, -0.00932060146237351, -0.007739127372932064, -0.007939859558456242, -0.00718138770917537, -0.0067969830409044295, -0.010946051077197564, -0.01159421935025352, -0.00773735904186858, -0.00848373087088821, -0.0055520461365639, -0.010158922904965137, -0.008472667884405607, -0.007589490654109897, -0.006438407910614689, -0.00044838055376718484, 0.004609636801774811, 0.004888388952862318, 0.011173860527459077, 0.017051658898048643, 0.017578240680064958, 0.02367513506366334, 0.022416092814430043, 0.020206331092671552, 0.014232096211556662, 0.0072055015710984095, 0.0035048435932234184, 0.0011702418137191101, 0.002351868213239776, 0.004845329905778039, 0.0070225998055642455, 0.013093942372143978, 0.025165794233563275, 0.035600002522259255, 0.04701506410963849, 0.05081177535291617, 0.05678917057677795, 0.05274913848550297, 0.036582919621795856, 0.02457937215785016, 0.010715366106586676, 0.0010976021947229977, -0.007787714465330857, -0.006973392282836588, -0.014602550067595265, -0.017183666188753208, -0.015343947369435939, -0.018112271677755705, -0.020700784595780272, -0.019052397562506866, -0.017509662563276025, -0.015940265200689044, -0.012156676700397573, -0.012740230646990015, -0.012772522861955897, -0.01863107628624318, -0.015290737892511314, -0.01800834362857883, -0.018541576614870204, -0.01910773529562076, -0.01977181674375092, -0.020304577254420572, -0.01794606565518761, -0.017936501833319386, -0.016474986482759392, -0.014200479430088394, -0.01444053518851198, -0.009417497744056626, -0.013181580875870852, -0.010466846259250637, -0.011507506960980652, -0.008991323384580613, -0.003880067827933107, -0.0009976700121743197, 0.02428712966756172, 0.037513460151183196, 0.0752848018598338, 0.12802171251023475, 0.18116950152217115, 0.2527854171344217, 0.30100980761876917, 0.33293972774878394, 0.4108437054048107, 0.39992472110799193, 0.4075873584205014, 0.40220055823031187, 0.36694200390982623, 0.3176931537465581, 0.264327331471642, 0.2237626908678779, 0.1948003817252124, 0.1706887653163117, 0.1464512858223311, 0.136413348334452, 0.12554344026402592, 0.11865319295646976, 0.11310927735859548, 0.10442032761575451, 0.10257535013287275, 0.10077800505041998, 0.09711543370370257, 0.09360448223036706, 0.09287719247285828, 0.08868391675364193, 0.0882703030145835, 0.08664373358230434, 0.0848717831490258, 0.08185983257963567, 0.08328659801595084, 0.08125081948706249, 0.08098706284723589, 0.08145561912091452, 0.07960257082145959, 0.07944418111185403}
{0.07303936563581406, 0.07293255738732651, 0.07631094090218438, 0.07789755338665634, 0.07481035536098671, 0.07472402022391895, 0.07579817287658336, 0.07704365279227686, 0.07999890117481707, 0.07791151476025095, 0.07753783544364806, 0.08200580073164615, 0.0805293834115596, 0.08132698051986348, 0.08294151670207721, 0.08403272655260041, 0.08769407873139648, 0.0907837975953058, 0.08946048109347299, 0.10273863281933815, 0.10768849729900498, 0.11633376670632989, 0.12991313798438034, 0.1539400598285278, 0.1817341433544788, 0.22238617069338731, 0.2707416606891431, 0.3169790037130102, 0.3749271219479981, 0.42140755768242805, 0.44416803562554774, 0.4460546644897824, 0.440176172629332, 0.40276403317671644, 0.35758086419964763, 0.2925377531540669, 0.23551932060637534, 0.18843102794705058, 0.1612562206353116, 0.15676776462079758, 0.1721908058871885, 0.16055395682200801, 0.15197962274513085, 0.1173708980172848, 0.06120784860145277, 0.03936670541828462, 0.013009598116399932, 0.006312413673367042, -0.0074890474251754595, -0.014781240106546717, -0.018220154595251864, -0.018176228328178407, -0.020457974719796337, -0.016185526865561118, -0.012347805334267924, -0.01040117098144423, -0.003801410566689578, 0.001958347151998185, 0.005685979555317045, 0.006545355994863549, 0.002550664135210465, -0.007441785359861354, -0.016602846775431526, -0.024706178202750173, -0.028157979602547727, -0.02771043683227206, -0.026227870934817047, -0.01918838488878998, -0.012199270601979655, 0.0031538124851444582, 0.01799246189373184, 0.028688743478825326, 0.03242069170168935, 0.0335683402366616, 0.028540856511738495, 0.02406246832861672, 0.026458801728886427, 0.034609794072368166, 0.04526692087295954, 0.06428747594932191, 0.07230257965789208, 0.06380877205357263, 0.044325844836906325, 0.026178169754869633, 0.0051572222944388044, -0.00432497833856642, -0.005528732061904988, -0.007258742981404687, -0.007750975417328295, -0.008069758244014864, -0.00810400697455192, -0.006468556815554552, -0.004014926674423942, -0.005646481388619222, -0.007940870113647209, -0.007077066795500853, -0.007556175365396044, -0.011086354903615848, -0.010161597053527507, -0.012459478209104988, -0.011192963334495216, -0.01015639396504159, -0.011722459614559103, -0.011001572487552878, -0.009687466040882818, -0.009702271866193605, -0.008614952055913021, -0.009898372900601233, -0.009655137466728376, -0.008724852316217344, -0.010073052814613263, -0.011930750081743529, -0.0072077646711895356, -0.01068074768500744, -0.00767001156368347, -0.00846247243578636, -0.011023757954043291, -0.010131878927363744, -0.011237347033510642, -0.00926143464377008, -0.009454791016079954, -0.01195389060916586, -0.0060907062200808975, -0.0023781780021053653, -0.0038562830667539616, 0.0018744645821826816, -0.000027892113800492314, 0.0035773744039822365, 0.0009905905898262375, 0.0007225725663118575, -0.0020843204918428258, -0.005756665139628444, -0.006794261257718438, -0.007709164868371874, -0.008502267537583852, -0.00740800814488808, -0.007099848765042252, -0.008436457386699793, -0.010817684545136892, -0.008803833239182777, -0.00979443499794539, -0.00863642459026207, -0.010010815841109619, -0.008661738178864283, -0.007667150007968101, -0.009107014892876367, -0.010248117075253051, -0.010024707137298486, -0.009811810880591047, -0.007425178784363131, -0.010434764492510101, -0.007385768671860577, -0.00350567498732286, -0.0007875546525342937, 0.0022764147483421548, 0.008943184913312169, 0.014354907997765367, 0.01936116674171968, 0.022085198265306617, 0.019418888038659356, 0.013805486653989424, 0.010108741501193213, 0.0006317571275675869, -0.0009667710078784024, -0.00021605496303030787, -0.0017346389139179814, 0.001638172951160117, 0.011046700080497227, 0.018926780394607004, 0.033278080400990215, 0.04429666225643776, 0.05288521718323168, 0.05660007925470841, 0.052993689313860434, 0.04433285881159843, 0.032819353804858405, 0.024053857715612997, 0.01024447311709177, 0.0008324686624122044, -0.00644135510018509, -0.007859073649455102, -0.00889278793280549, -0.00847522322644414, -0.016449643710765068, -0.021011846501329187, -0.02107802932789362, -0.018238620674865143, -0.014472776143551852, -0.013093643082408232, -0.011616514174126416, -0.012171144473028073, -0.01209570994176568, -0.0127609728115356, -0.014113360107334657, -0.013623459940619347, -0.01817598763255326, -0.01700828064738219, -0.019399526211632864, -0.02166915052985299, -0.0199778607762153, -0.018650659433676654, -0.020168899256206664, -0.01346750380788446, -0.010033454758608642, -0.008817024422309094, -0.009300317378283449, -0.010510991601642506, -0.008411085127835503, -0.008013141470579396, -0.0027388003440293575, 0.0022403161201127626, 0.020100564519758734, 0.03221921284223665, 0.06223980936770328, 0.12032308877454265, 0.16335902589689724, 0.20956436384233335, 0.2591644459315806, 0.34681975223410294, 0.3987660876241716, 0.4091256391546302, 0.4130312540010427, 0.4080901402446983, 0.351907966407648, 0.3279789397673565, 0.27478341459981537, 0.23472350840059492, 0.19872816032043178, 0.16828158089796305, 0.14925333082451087, 0.13438363718296498, 0.12419201015908615, 0.11640487106000587, 0.11123247622309922, 0.1066747789413241, 0.10046747763654312, 0.0997808856603149, 0.09505589079522106, 0.0921642115572844, 0.09164661096743248, 0.0887705988899341, 0.08660147821993491, 0.0858806364419384, 0.08213951590731274, 0.08283004145870311, 0.0814326761367445, 0.08039932615166018, 0.07844033198075917, 0.08186038480200811, 0.07782008629091394, 0.07781303237520568}
{0.07151869799951957, 0.07199429619552308, 0.07264088315529732, 0.07138070617838005, 0.07585473288385497, 0.07637893496203796, 0.0740675968488001, 0.07312659003966007, 0.07594226970576139, 0.07482758192560024, 0.07522006044335136, 0.07592971499777973, 0.07719483281561397, 0.07795388966820377, 0.0799805436435655, 0.0833047673713145, 0.07994047466769579, 0.08528499018101107, 0.08735376228465934, 0.09347987584898747, 0.09543004884943392, 0.10606612464557691, 0.1220645313874037, 0.1396678238703098, 0.1673535556913076, 0.20249361870325203, 0.24469054511762123, 0.2936844521780092, 0.3577745540399654, 0.40027651378135864, 0.4196490417951274, 0.44674929757981674, 0.46212634805123043, 0.3963153970239327, 0.36738793160720623, 0.29291266132305244, 0.24819855248702283, 0.20020068595807838, 0.16872879209152206, 0.15925975654210622, 0.16405756057752668, 0.16929135388533637, 0.14549885840703985, 0.10917102223865391, 0.07112155642846647, 0.04370634229098034, 0.024070363790792425, 0.015809413442781996, 0.00809732376305096, -0.004571962762006398, -0.010479640267294392, -0.012810736949107481, -0.01437629181294331, -0.014321278590128265, -0.014408456573160346, -0.011652026458328456, -0.007571692481542091, -0.00729191759494292, -0.008743993249563573, -0.005125414496842829, -0.008469976677606468, -0.01364956586581169, -0.01964796519875345, -0.023436982023323373, -0.0258618253431252, -0.026850141906232652, -0.02036473219581882, -0.012797253999773755, -0.002291932706695154, 0.010829322509180974, 0.02072343861533153, 0.02614649144012631, 0.023415739129578887, 0.01914458517683874, 0.010234051515583181, 0.006852165887280309, 0.012529461667662747, 0.02370664785712668, 0.04652029467671004, 0.06773529238936905, 0.08015647479390801, 0.080866843343992, 0.06334160873934705, 0.030406990658973614, 0.019025484997553632, 0.0014743310246046002, 0.00078290118445873, -0.0048717657256073625, -0.005210465018244043, -0.001314699915930499, 0.0003358147059281929, -0.0005493713564297233, 0.0011869174542973703, 0.0011601026230875465, -0.0028427301485563056, -0.004928670596349932, -0.008073508829430368, -0.006932251962719389, -0.011022253660583722, -0.010362869571975629, -0.009377434245967146, -0.010530319968870222, -0.00877777620639002, -0.010513786238323334, -0.01033875539526415, -0.009120515350785167, -0.00936471538833936, -0.008255870974250517, -0.00965456260386711, -0.011951647557211184, -0.007826099276807469, -0.008764369583560352, -0.011421124051513264, -0.00935217355378301, -0.009225714799274809, -0.008904909822410371, -0.00932992847720605, -0.007338670860042662, -0.007461503743232005, -0.008447690952855847, -0.007626975207698358, -0.00932939358172917, -0.006047544195726144, -0.00739407403755067, -0.004486266260572212, -0.006703701832298558, -0.0060022650007582196, -0.003586088523531705, -0.008586822859438657, -0.0036374175975604967, -0.004317009731362954, -0.008465490712289627, -0.006720166155783754, -0.006857175168053246, -0.005594202373900077, -0.006483307368890642, -0.006831257736442255, -0.0059577440464859644, -0.008830161663940607, -0.007464216058002697, -0.007699070116460892, -0.007924407132855712, -0.009547257411427717, -0.007813010350838237, -0.008710567440181772, -0.008431237355233885, -0.010792954391161867, -0.009653884322538768, -0.008517319575911399, -0.007550506194232866, -0.00832649182137549, -0.006881745376402632, -0.005424976613887208, -0.004599123766987321, -0.0034268203798319117, 0.0024607624970766936, 0.01147692860642784, 0.019439819329208186, 0.026366500978959848, 0.029734320318615243, 0.023885680269829714, 0.013998928203260246, 0.005249371494905221, -0.0065095110263321725, -0.006984422765764673, -0.008569240302429875, 0.00187821095114314, 0.012228839207496362, 0.02601388325381971, 0.04394630411000495, 0.05864894365323236, 0.06169166637865732, 0.05573569946994319, 0.04491981113252602, 0.03901509397348742, 0.02887569432433547, 0.017248596209726446, 0.00914463018791212, 0.002910664993433818, -0.002384450215516208, -0.0013608700031019529, -0.004570583035938885, -0.006609920568583009, -0.01368057644260227, -0.01794038296789954, -0.021696996832054952, -0.017899270630486325, -0.017804201238220834, -0.012769745236269807, -0.010144215828377778, -0.010251408199266999, -0.011092526986255118, -0.011988233149632243, -0.011679770060133397, -0.01594819963191745, -0.01675008272236538, -0.015493437400119641, -0.016913593098876592, -0.01626714328333129, -0.01559760811955337, -0.015539491118468711, -0.010844788743058663, -0.0065431266944825026, -0.0016174874571610654, -0.0030633565724092846, -0.0021914688269936613, -0.004988692072905714, -0.005993394740511219, -0.0012377815401072969, -0.005082961435333329, 0.003776512677215748, 0.018849359936277565, 0.03916757844491902, 0.06810415130742156, 0.11295308424640599, 0.18317210613287588, 0.25755575273490405, 0.3050616096489196, 0.3496066473194389, 0.3860296528443866, 0.4132799641944591, 0.4124262600190073, 0.4026025077948222, 0.3544935632088674, 0.31835459368514574, 0.2712645768901967, 0.2300019052550967, 0.19484480215050654, 0.16559780677220454, 0.14581666199734356, 0.1319227053216637, 0.12441007382224718, 0.1153520335964065, 0.11056659609220994, 0.10681217666376383, 0.10024847786492339, 0.09801160555586427, 0.09694536947946106, 0.0923253927943847, 0.09244854284715284, 0.08974462618960083, 0.08805631986789202, 0.0881827806840296, 0.08609885655186075, 0.08725226168525793, 0.08473833883692156, 0.08154442630005612, 0.08226555032178871, 0.07926847755545216, 0.07865113318803124, 0.08072872442048394}
{0.07269946170007538, 0.07194369427919713, 0.07140117987011177, 0.07575049275934265, 0.07409188926929096, 0.07387276027488109, 0.07437538343244346, 0.07266347361132597, 0.0771051503020946, 0.07477956033932966, 0.07690037712994904, 0.07679773068395422, 0.07945344936273815, 0.0798098530601458, 0.08096222315871013, 0.08136100929485274, 0.07846481129652241, 0.08398061835018036, 0.09034321868690005, 0.09438530486087104, 0.09721560693414276, 0.1065681944746149, 0.12444285360305152, 0.14344019135518685, 0.16831965310071037, 0.20357716946270393, 0.24747475964912966, 0.29220501641405694, 0.3499482294861066, 0.40144743684228845, 0.4078036912500139, 0.4357012408174938, 0.414050682130619, 0.3914072368332885, 0.33943105785853245, 0.2684097328602335, 0.23600275781990301, 0.1947489020496373, 0.16015754129157278, 0.1633557442341229, 0.1683249526637037, 0.17794122467170642, 0.1382444117014005, 0.09761522858530391, 0.06021580970985007, 0.03554384853132159, 0.018777350677823275, 0.01743881273716362, 0.0014663905319956356, -0.0028783825464680276, -0.011654552174785367, -0.015940527713732743, -0.017503860523242237, -0.01685227985052936, -0.014225448991021433, -0.01067074459284926, -0.005793357122674404, -0.001972242597507094, -0.004365772750049193, -0.00821245090097215, -0.008799583316939134, -0.014921269577791945, -0.019149089415953165, -0.02732755296642544, -0.028556261004480818, -0.037819172948667934, -0.028530721894133002, -0.01523054627260318, -0.0026595682131107298, 0.019217476256049425, 0.03966984021400043, 0.06216012753552588, 0.06547624130229031, 0.06035724767020427, 0.0484955268628301, 0.040829056453211124, 0.03041859883692709, 0.03033994015632786, 0.03760708341180894, 0.0459570347392535, 0.045287254015277875, 0.039695838143263634, 0.026550849989234945, 0.009750226463238781, 0.0005851263017677408, -0.007806978674745638, -0.007831213377477907, -0.006291732830097789, -0.0056821791791759075, -0.0015747162719350117, 0.005036400202533795, 0.004820958896077022, 0.009065144119668762, 0.007515407377514546, 0.004003588036329839, 0.0031356144798887174, -0.0021595656597170705, -0.006467511183520902, -0.005853539592558835, -0.007572484697509485, -0.006186424946039035, -0.009715761522211014, -0.007915730661329737, -0.0062864292814159076, -0.010387191766214506, -0.009413468723427383, -0.007969003259153118, -0.006795759173859782, -0.00834404541209878, -0.007587795202521579, -0.00816802838852418, -0.009466225054019882, -0.009203938487779678, -0.008231030705830485, -0.00917451436792132, -0.008064808055811671, -0.008644203266833135, -0.00808249266712702, -0.008533594884254394, -0.00863851416271305, -0.00915252106303248, -0.00990704222210923, -0.006556108745540528, -0.009149489588188042, -0.00740438338473356, -0.0034645604565568585, -0.00682469860524, -0.004204692623872956, -0.002974598530643681, -0.002672172190940394, -0.0056769024648512904, -0.005282587846269326, -0.005012068712286803, -0.009289040389267395, -0.0073751249101898534, -0.006268977298752311, -0.0073330143520548485, -0.00983273324955767, -0.006700067658785253, -0.008602120446319, -0.008302161862788784, -0.008627340518283738, -0.010671081100324201, -0.010490975824711627, -0.00973010521136334, -0.006106722371220997, -0.010224498659152755, -0.009960965740615559, -0.008193967806504224, -0.0072923212060444845, -0.008477432467657255, -0.008122173786683236, -0.005005062187468479, -0.004330605498619785, -0.000399879473382948, 0.006864640914901882, 0.020252876545396883, 0.028956810135903233, 0.03516534288247219, 0.037626793485071926, 0.032306448344119346, 0.022483705298349414, 0.01116480421036235, 0.0027718673063428802, -0.0028179782942245784, -0.004288208977290628, -0.0019428871827928463, 0.0030542357756307118, 0.020550492459204598, 0.035411368193705356, 0.046232434376984294, 0.05609415588378747, 0.05335665741384094, 0.06036267681104393, 0.04850293387574266, 0.03729112793984169, 0.024610240602901436, 0.010230241726865286, 0.0016097992225598198, -0.004569884758072665, -0.011690582669587753, -0.018085377830355905, -0.017957907829889007, -0.017231239873883256, -0.023264061744433007, -0.024279900849308672, -0.020639796631553783, -0.020288141438613544, -0.01438494313721002, -0.009776571546046749, -0.01162545003836933, -0.012376212280771157, -0.015088569073201896, -0.017859460197398702, -0.017895971566967858, -0.016301368856718713, -0.017631494049447145, -0.01793467177615163, -0.016741127700716014, -0.020961164959805698, -0.016676858182246027, -0.014619249788461592, -0.013800534849591302, -0.00955387388482515, -0.008553751496223155, -0.012055460787100203, -0.010002722233029797, -0.009563256434954908, -0.006254413403553001, -0.004489430236738617, 0.005589181435931748, 0.0179684989402442, 0.03002612089028167, 0.07740286626847989, 0.11926394157281978, 0.15065688751211095, 0.22615403086276886, 0.28157241854271253, 0.3562844328545054, 0.3695742213503501, 0.39295965879106065, 0.43084820691253445, 0.3878338322017768, 0.37365985869894286, 0.3195241897682098, 0.27014191185080005, 0.22880270998140953, 0.19650565925038946, 0.167295383322961, 0.14750948917584952, 0.13262348444984873, 0.12439656756262812, 0.11567294089908992, 0.10874729192133425, 0.10421220806683792, 0.10250146303249394, 0.09847809395777633, 0.09600726204487303, 0.09405651222702849, 0.09333947976541193, 0.09247229999536034, 0.08729704476483452, 0.08611850571997598, 0.08604981358779966, 0.08321168227251152, 0.08297473068271534, 0.08242461352807662, 0.08047068859194563, 0.0781426828254937, 0.07723247542625142, 0.07859540851986599}
{0.07231725395985582, 0.07330142042884417, 0.07268581274644784, 0.07437664061167279, 0.07352558606806864, 0.07707441579194946, 0.07517116626061504, 0.07248782309634696, 0.07631207485134839, 0.0771070695489239, 0.07866327656993331, 0.08170940927152295, 0.07892655735645554, 0.08077047736574786, 0.08049431609098583, 0.0828979536341361, 0.08240462010675573, 0.08775450071801935, 0.09231435650242781, 0.09243543590372723, 0.09993102285489604, 0.10730813117513419, 0.12369770944127123, 0.13765262449023313, 0.1659927236708428, 0.20160714535003194, 0.24399534043751156, 0.287515019128787, 0.3411692426681708, 0.39209479191032964, 0.4277076479480661, 0.4444993970854995, 0.43073035683188854, 0.4118319634902081, 0.363242150373399, 0.2785397731860755, 0.2426908888130651, 0.19910081543882366, 0.18347443531718619, 0.1647282839143296, 0.16617016339665946, 0.17844497496419093, 0.16480138425023694, 0.14067122414939076, 0.09423207637691947, 0.04926250526366435, 0.018836842412372153, 0.008420171889927955, -0.002675331752768017, -0.012047000347852485, -0.017806052035049924, -0.02516360429622045, -0.02429381341545999, -0.02085300593397421, -0.021049779108862028, -0.012934865728972768, -0.0052246503656104715, 0.00184929100608857, 0.005316343713174654, 0.015179184127952777, 0.007180648981810511, -0.0017275795771857089, -0.011239799811400907, -0.019987353304328867, -0.027543581468079073, -0.029825708044965683, -0.027685745237094363, -0.023575795326302013, -0.013541810333168383, -0.0018436349701601885, 0.0151583567786833, 0.03306885660853823, 0.047338716762076946, 0.05123631094157516, 0.04852189994619813, 0.04298386121259621, 0.033630795605070346, 0.032717294364480155, 0.03851170852477076, 0.04689911724553124, 0.055971756413970605, 0.04353625875089563, 0.02789877159602829, 0.01668223780980886, 0.004628802490099335, -0.007772738719038642, -0.009622385899876651, -0.010658977200927795, -0.007153892483372646, -0.005339811390331886, 0.0008388776938291134, 0.007550927480760388, 0.008406257704830514, 0.006750794926743471, 0.0025909341782552123, -0.0011021855290396778, -0.002968832394731074, -0.0031325330674420054, -0.010387017162297844, -0.0077375177488226985, -0.01002614699505446, -0.010596059214490385, -0.010227957989525206, -0.008201981536912952, -0.01053853203790114, -0.011195254086693194, -0.009151340560673184, -0.011858278585568672, -0.008473264008843961, -0.008112858628628993, -0.010552974325813404, -0.00858263708263004, -0.010367122106116176, -0.010643063677583614, -0.006612150704179866, -0.006968031474854679, -0.009107241164165813, -0.007235033772258174, -0.008420090770533576, -0.006691480541437791, -0.007405193212520339, -0.003795980143019606, -0.005703269779352278, -0.00762322307192203, -0.005947674425395823, -0.00843818736016392, -0.004416242400952957, -0.0030284963524268003, -0.004435665899501151, -0.006851670672918666, -0.007832865273722728, -0.00805020538554726, -0.0069728346262733585, -0.008368294385080815, -0.010492401872635271, -0.010623826522755772, -0.005677490767235676, -0.00862775574283639, -0.009449298832515622, -0.009667593596911377, -0.010766386786766387, -0.010102313346757399, -0.01052515759299085, -0.012246931938223973, -0.00910307177293326, -0.010255735508602969, -0.011452759232636958, -0.011010203168325877, -0.011033985578514415, -0.009733667036064498, -0.00849701042058993, -0.01010665672912249, -0.007540445531889887, -0.0029380313713370425, -0.0004926926324360925, 0.008947325599993984, 0.014841585552897043, 0.027764159302900212, 0.034942399854401236, 0.03715996416273341, 0.033355480693706856, 0.02230347928808146, 0.013754655872796308, 0.0025595766099026796, -0.003594316696022712, -0.009560479781783534, -0.005684378959073854, 0.00016203681820747872, 0.010772274720618183, 0.024158238047192967, 0.041485031077612436, 0.054440268180676564, 0.06098186089027449, 0.06521985571163028, 0.059957519508168154, 0.04542464329964852, 0.0341816890425992, 0.014173093665503823, 0.0030703535368357578, -0.009173759231031857, -0.02026536104471653, -0.02349279978495722, -0.026797198275832365, -0.0276550063609053, -0.027374354563447882, -0.02546541224104039, -0.021028484590702362, -0.015783366299962635, -0.010400499571700014, -0.008286416601139487, -0.00903829130144642, -0.010589519431095209, -0.0122408110241396, -0.01567170069790677, -0.01396126500978166, -0.014156054842287075, -0.01791424303440957, -0.019369722810425566, -0.016087856362283603, -0.02155258101977542, -0.01718984725096012, -0.017069264288322106, -0.014053076415674548, -0.01670788638510799, -0.01522409527616354, -0.01255908101406042, -0.013236851567191413, -0.011825722588689115, -0.008332182122179819, -0.005669813977050907, 0.004253644366267108, 0.020669971632704218, 0.039117054928224815, 0.07058306505371384, 0.11627616707042567, 0.1551403861878468, 0.2509961163893607, 0.2711742995436569, 0.3387250343047802, 0.3738002000210018, 0.4271541438005266, 0.41447027820739435, 0.39305931629910607, 0.3654034553341046, 0.33248146550988555, 0.2790419390219223, 0.2335496192828695, 0.2013832774927394, 0.17362322334547245, 0.15100243220829898, 0.13506135109045284, 0.1268457878252864, 0.11671214705475261, 0.1127670474867159, 0.10752869884799317, 0.10228961604244878, 0.09792205971112494, 0.09530668471621523, 0.09583740833428661, 0.09333460544019839, 0.09423932850972284, 0.09202520398829485, 0.08882275754421085, 0.08812371649475292, 0.08633072722622155, 0.08338302830816116, 0.0821900210584273, 0.08407099584762606, 0.08150804699350421, 0.08141039204987525, 0.07851833351989027}
{0.07081707274527889, 0.07429845703961413, 0.07477011535400134, 0.0744642867260008, 0.07637076848484388, 0.07717255949693053, 0.07768839086517024, 0.0762610045677718, 0.07542785022044654, 0.07593362081244878, 0.07946325921550043, 0.07855729935624664, 0.07875144561427433, 0.07892126820006938, 0.08387491240389393, 0.08566113064707445, 0.0849411548858085, 0.09200249339842337, 0.08950190727573715, 0.09672046950850881, 0.10127323488566106, 0.11571981669558186, 0.1345734078951193, 0.1483990137199051, 0.17777398508033262, 0.21992096309384618, 0.26536669073883257, 0.3137917839029779, 0.3692125250841514, 0.43054696835110245, 0.43891064414233383, 0.454400880051175, 0.44463483579994795, 0.3900555826836304, 0.32129746019876904, 0.2864172302371963, 0.23949996450271238, 0.19745348113266376, 0.16700559874735763, 0.16324259802392632, 0.1577227943435934, 0.16110955439946034, 0.12332635712682674, 0.1006201588927254, 0.06887400656951273, 0.032119433666712535, 0.013721616581002124, 0.0042512631494279335, -0.0054721409492393324, -0.014656990657217676, -0.019747784018218834, -0.021553988525601406, -0.019700427226539807, -0.020232226550028168, -0.018384091802024778, -0.011415669819304147, -0.003787197469684211, 0.0046321752456183, 0.008730059938095265, 0.011791625949036797, 0.00768228078073073, -0.0009309969259563185, -0.007043148916509581, -0.015191044416413915, -0.01903167837035306, -0.019529489457656753, -0.017021390883391718, -0.012282871882492497, -0.003451703295333903, -0.00006707364697092037, 0.001078461134253902, 0.004051823196471283, 0.003689245750482825, -0.000452803643996625, 0.0006818256000420651, -0.0001878625932470318, 0.010074800458530542, 0.026136436066831154, 0.04821851285912907, 0.06747311661565678, 0.0854902865475573, 0.08452468290915906, 0.0638353872279987, 0.038843537669477936, 0.018332786524849917, -0.0011549726278974534, -0.0054892070820515, -0.00737829026469635, -0.007322524421360151, -0.005552883511756421, -0.006449649272280788, 0.00013614719475088402, 0.0009514832737482868, -0.00440805594974547, -0.0043230604051937155, -0.007720962796192632, -0.0061121114149778, -0.007976367297971909, -0.007638120210746431, -0.010804793407068159, -0.010279051557465883, -0.007210628575909782, -0.010703720356157333, -0.011359073686717727, -0.008336505320855756, -0.010121760224348651, -0.010906428496167239, -0.010501685022894731, -0.007695195962502134, -0.010462304198506685, -0.00919947117423596, -0.009543708719455897, -0.009025424752894437, -0.0098474746923503, -0.009830662416658253, -0.008601828519774094, -0.010555722982182067, -0.008936562192980108, -0.006525071649080876, -0.005345416953016326, -0.008184522571590067, -0.006413619005499905, -0.0066220660860856, -0.007707474232240889, -0.0054480579200167426, -0.0077320003541227166, -0.008645680334541314, -0.002838347056702237, -0.004575713163545846, -0.004789439224025958, -0.005117791426314833, -0.006510141434704351, -0.004544058472135756, -0.007187226994153728, -0.007046976884267996, -0.007001830595415128, -0.009281244504254414, -0.009068858865984481, -0.008519412626162914, -0.007701513369040553, -0.008025317878122638, -0.01121218299606181, -0.010999354437978804, -0.01181359561623642, -0.010485143767502049, -0.012028907961051868, -0.010709894039242092, -0.01223000762282644, -0.014181564846418356, -0.012139958279934911, -0.010863598694965062, -0.008141111587257036, -0.005931511770173656, -0.005585972200099772, -0.004379457581760543, 0.0013191882611029437, 0.007650744799784117, 0.015270327173278017, 0.018863974576997667, 0.023585149822320434, 0.026480130578285473, 0.019928571397637904, 0.010497348667396628, 0.005254497975329267, -9.343674615296983*^-6, -0.004763377969274288, -0.0010218790411237093, 0.004665545664317063, 0.015785495250416323, 0.038399048055353296, 0.05493079535585187, 0.06417416333804976, 0.06638478822632997, 0.06310600157858373, 0.0487002735277092, 0.03215011293413772, 0.018603915977582305, 0.004723132712186693, 0.0005648118655865869, -0.008409156754503468, -0.015330303033140215, -0.02141601049470123, -0.023145174524036905, -0.027708983721486787, -0.02603414462491695, -0.023544617620349713, -0.018346249900628397, -0.014306468707982536, -0.007812088806596772, -0.003651301259503254, -0.0022948032095592365, -0.003626049901192913, -0.0021701206035071364, -0.007850974813697191, -0.013926889721922568, -0.015270030068666481, -0.018984713615004343, -0.019211836621337224, -0.019043712376408138, -0.020902338621763168, -0.01818282294050897, -0.015641055462516016, -0.013228168000396908, -0.014365581325710811, -0.011797345120268234, -0.009653969072978129, -0.009702076603677967, -0.003071217686608045, -0.0003057216611883299, -0.0031066444983383263, 0.005235768567689491, 0.031334933329557904, 0.052925382314073344, 0.08654720319289957, 0.13906967134141204, 0.1926986561250017, 0.23393494296703893, 0.2960696034852003, 0.36074680870456477, 0.40267061155669465, 0.4155337107740229, 0.4063111971352775, 0.3850100478782665, 0.35140437133942004, 0.3128836506673813, 0.2590365234839244, 0.22540668514690693, 0.19058571829986293, 0.16125840932937385, 0.1428726738792248, 0.13130110187668065, 0.1192611513297104, 0.11278218436694162, 0.10864747370769731, 0.10448128142197198, 0.10045913516933724, 0.09774239412962307, 0.09498428023753333, 0.09284480551955193, 0.09211464025455744, 0.08936655240062805, 0.08558988599611571, 0.08530212439312201, 0.08463915477949922, 0.0848384395685464, 0.08320695521427014, 0.0836108818138731, 0.07933516249764146, 0.0807969817118363, 0.07923122552817773, 0.07937580965974274}
{0.0720203416296222, 0.07457740433151933, 0.07507413991109853, 0.0723923449047564, 0.07349728096294088, 0.0744834399298751, 0.07286942704186485, 0.07480952234257024, 0.07789244082240313, 0.07551507999634931, 0.07731441409267335, 0.07808090903089418, 0.07607327299990754, 0.07633135804524405, 0.08042836725905346, 0.08266418773325646, 0.08415223262539055, 0.08583095852093572, 0.08826108517384743, 0.09604696914448739, 0.10369343247473714, 0.11270473664748855, 0.131481597180454, 0.15303255972137247, 0.18635421305986616, 0.2298745986468889, 0.28524011008009775, 0.33065236218598615, 0.3782549455752082, 0.41511866570173883, 0.44200007696200216, 0.43573722084746397, 0.4204800504531654, 0.3674720871220714, 0.3478054043498092, 0.24717780949038937, 0.2339042320013697, 0.1765133602855026, 0.160586178010432, 0.16557398212287927, 0.15205352596732083, 0.1285183564818988, 0.11411972855470011, 0.08753654207131484, 0.05402973064143507, 0.03854084641361537, 0.022672250338311044, 0.014102072265049597, 0.0035629941098260128, -0.003927604556345592, -0.011533192747430497, -0.014942369785041647, -0.013458231963612293, -0.012047227750139935, -0.013403977593547466, -0.008953447137564973, -0.009883599101733845, -0.007633384188234464, -0.0024167214022111187, -0.006451805965213893, -0.008772596891288328, -0.010885508592258961, -0.01281590201538786, -0.019748020122490526, -0.019956618709752703, -0.017504329154791613, -0.013787458862112975, -0.009297658283639638, 0.004373577056943994, 0.008461527745600996, 0.018191573202164534, 0.022118258281195506, 0.024173625321964428, 0.02132943016124986, 0.016025320087205412, 0.020130629510267666, 0.02554544698146628, 0.039160541599285656, 0.0469331375084244, 0.06992122341944415, 0.06717087199526194, 0.05681755372771799, 0.03940164859619179, 0.01958554608891379, 0.005460381918693122, -0.0031602379795221307, -0.007054149841128044, -0.005384442282108021, -0.005473510734469891, -0.003979306711578055, -0.0016103915448435575, -0.0015446420124338813, -0.003306501055727238, -0.0059666988727688445, -0.0027546040207174394, -0.006762674858057793, -0.006472807748571355, -0.008877022593906556, -0.008323130263209695, -0.007986957609157479, -0.010048144209337605, -0.011931328804979014, -0.00835142737657208, -0.011768132876479478, -0.009139665892995003, -0.008412707528031643, -0.009086662152897867, -0.008668168633621865, -0.007750311746974188, -0.005887213244676186, -0.009377365639937092, -0.009108637470354015, -0.009843260490976346, -0.006090993004385679, -0.007790724782564321, -0.008739005895511694, -0.01002449145444511, -0.00845957178350818, -0.008115239590063045, -0.006881173667796808, -0.005968626061503427, -0.0039324614193442286, -0.004285503035407955, -0.002667180604667355, -0.003657754147367345, -0.00493438259805568, -0.003410655955909595, 0.002060698922247224, 0.0004831303044467881, 0.00018689260747846654, -0.004470786611526818, -0.0035157343092930694, -0.004534710583448783, -0.00812229027831521, -0.00985743410142839, -0.0062853034431492325, -0.008833021151296801, -0.007359358152911467, -0.007195983497705113, -0.009163712310771616, -0.01205293595549088, -0.008722946273070731, -0.010315834524431144, -0.008568867499503433, -0.012391700002192061, -0.010607295741431788, -0.009085603405518887, -0.009868662100680799, -0.007784422876500261, -0.008670836712386441, -0.008666490309654135, -0.00592411320730507, -0.0012888025622780075, 0.0038892963018035184, 0.007006575815106537, 0.010982770293413713, 0.01049220601864638, 0.013922024716103758, 0.015234343148895147, 0.01652650007479787, 0.014967367968807141, 0.011951503439430834, 0.006484064983572085, 0.0008036799804139363, 0.00032947830562030106, 0.0003506884427400773, 0.00973588625999826, 0.014342228988442087, 0.028816985479179952, 0.04605521656891212, 0.061201364946984825, 0.059317656851588574, 0.055182550053311547, 0.04413471790649254, 0.03148264292994361, 0.015532654626179438, 0.004195347345706032, -0.006144056852529816, -0.008549847538646713, -0.015078960433973342, -0.016773959612261753, -0.021659922951000495, -0.023356110913048646, -0.02437168927645196, -0.025473470214021042, -0.02587123094136609, -0.01812700153620415, -0.013451707141841848, -0.010121687691385295, -0.0044531246561397815, -0.005790109272803557, -0.00710991035406916, -0.01135198648765574, -0.015006417933722895, -0.01849737245006288, -0.019401399755951985, -0.019782661471368423, -0.021464561239844943, -0.023586022283249086, -0.02183239009696259, -0.016950889201698086, -0.015798825355851014, -0.016096557750054627, -0.01210934428082431, -0.010039321196802141, -0.00856530836585008, -0.008928399337676694, -0.008760893392694178, -0.005402235134414312, -0.005093767478193118, 0.007617871467935942, 0.02019963043874723, 0.06288584667858625, 0.08630705893401364, 0.15740182626449603, 0.19012216213821415, 0.2657241122031192, 0.34820988277678055, 0.35045299111310996, 0.3983171568528423, 0.4036173361995631, 0.4206160845183024, 0.3756325486102308, 0.35131807838372636, 0.30149778476497996, 0.24959498699717775, 0.21516417523497194, 0.18253189363984226, 0.1579525535795672, 0.14153590463492516, 0.12756631892386006, 0.11941790205325062, 0.1132669120280666, 0.10959719157314696, 0.10384188640231581, 0.09930762812771857, 0.09912009419606105, 0.0940320698763332, 0.09420383789514772, 0.09198947333192178, 0.08904226789026715, 0.08562181833610505, 0.08776967249478415, 0.08770699167461071, 0.08313396999469964, 0.08448844407317813, 0.08426883051822068, 0.0809179574001091, 0.07979698349845879, 0.07831222360345386, 0.07841155617291057}
{0.07365616614160098, 0.07101897506162849, 0.0732098974231652, 0.07372994708360922, 0.07563125865739037, 0.07712415437303392, 0.07503087143857198, 0.07657737655948206, 0.07722153108068133, 0.07855662849307452, 0.07958207777003655, 0.07831317156200848, 0.07967204109129047, 0.08173958023735067, 0.08359698078542933, 0.08250732722536527, 0.08669805514503974, 0.08823289951416455, 0.09269765325849438, 0.09983805532123, 0.10247488927411552, 0.11874388492878303, 0.13230058459755303, 0.16061457063047319, 0.1858417303274048, 0.22814490944853974, 0.2782220979508834, 0.3291587751376569, 0.39339873696640243, 0.43113905804467656, 0.4533884181048682, 0.4441444274626348, 0.43354736254772736, 0.3814115647691002, 0.3383122805789371, 0.2651917386785655, 0.2249473822427232, 0.1893422739438825, 0.1707457539762277, 0.16297717636043862, 0.15088404586406096, 0.13519275625775723, 0.11196387367533864, 0.07403545993170176, 0.06223917617269238, 0.049962412029798106, 0.0363465952965894, 0.026864594065040853, 0.012768092226496256, -0.0038329479309862843, -0.011194225677527769, -0.013102778011243873, -0.017684882710971857, -0.01577113139383623, -0.01282568925432633, -0.008921624203568505, -0.009159062716817644, -0.004315849089163629, -0.002966042151637458, -0.0004051863803539251, -0.006430438345607363, -0.009953346011017274, -0.014380750785738989, -0.018836066482380603, -0.02106044590032495, -0.022576843733663754, -0.021960461063441142, -0.014779081670537857, -0.0036924376189529963, 0.0058261304749461455, 0.0194057434900088, 0.03293689070326909, 0.038114968489121485, 0.03945863337268318, 0.04028467887490356, 0.04277174803201554, 0.038631621682801334, 0.041499441294510796, 0.04004923648129076, 0.035809177761123946, 0.030070676041388404, 0.02191390969085756, 0.009059151731927275, 0.0027865985263873586, -0.005111769799607192, -0.013593872378664884, -0.010475578378776412, -0.009560405020191516, -0.005165977606076301, -0.002736629669695549, 0.0018305212542730214, 0.0038015928614952626, 0.005713601220856073, 0.002106022444551353, -0.0011936930630638515, -0.0020489655709219883, -0.002837700452084636, -0.005271903994778828, -0.008823707400805922, -0.007950476637015019, -0.008179088633497741, -0.0075604541599969405, -0.009279221149752648, -0.009342474261385668, -0.00669704348158878, -0.009678439938031524, -0.007682757482826795, -0.009577923325272766, -0.00511429741703197, -0.005946429699052858, -0.008137590134457131, -0.006695745247190485, -0.007520860219525172, -0.008080320578548031, -0.00784984597257583, -0.007217043550033053, -0.010266754412560766, -0.011338501600198145, -0.007308555286121272, -0.009210396204711317, -0.0038501074426053445, -0.004923977862633464, -0.004978095069798096, -0.005129084720737127, -0.0012908554506169472, -0.00012738718050450524, 0.0001096360048077412, 0.0020458399176550776, 0.00016254769096101808, -0.0013900902396331884, -0.006140054859582399, -0.005269163543451704, -0.003961031413959952, -0.008362261013841871, -0.009701859767806003, -0.008098372286714393, -0.005910138680607881, -0.00871867733601513, -0.009245555239298384, -0.00808250605732446, -0.008174335780110804, -0.008740168484726248, -0.009483855981225255, -0.010238019408412423, -0.010718575006689407, -0.00897268908760535, -0.0087097187185145, -0.010847431601869576, -0.008108207674704503, -0.007091828098257123, -0.006676556172977283, 1.1876551812778705*^-6, 0.006284286094001754, 0.015563873123118521, 0.01520603637480267, 0.016798036662257217, 0.012899401046228363, 0.013193099090886716, 0.008363811513627181, 0.012538506004071824, 0.011875234841146665, 0.011664770585839472, 0.009354004875231168, 0.004858157696716723, 0.0028715176076161524, -0.0006285879470119471, 0.0027285410015395846, 0.003126742144736217, 0.015261961484621264, 0.029439923478398508, 0.04005037992463515, 0.04929882212812578, 0.05391686275434145, 0.05321579765277597, 0.04092910017943133, 0.028307653809687538, 0.015814058914164833, 0.002317322013521972, -0.00818132969594201, -0.015121593910755609, -0.02068000306726907, -0.020448963882013803, -0.022086401183176344, -0.02323975448909011, -0.022526561642952806, -0.02191483850826242, -0.01589008928852513, -0.011611899833969933, -0.008566198102121747, -0.007520593925788818, -0.01145510599810996, -0.012549119441849154, -0.014623224318844346, -0.018604384246958764, -0.02050711138860325, -0.019865910443677713, -0.020820679276777714, -0.022061225692660155, -0.023896519250622295, -0.021139622665862064, -0.017933181369027176, -0.017501932484469105, -0.016995334091821655, -0.013565919899624057, -0.015227318418721046, -0.014367016452260756, -0.01513359405178668, -0.015072331592903825, -0.0074389707566458055, -0.006525543314600971, 0.006480188311593155, 0.02432198268564169, 0.04519660712585083, 0.0908440873010769, 0.14095360484894634, 0.20358039767386357, 0.2765842626553998, 0.33567123978891117, 0.3905086744180686, 0.42776705677694943, 0.4227789537392873, 0.38468231189319535, 0.360346812486441, 0.3373366809155304, 0.2974978381275789, 0.2465230240758181, 0.21168601381449267, 0.18216055457949604, 0.15379009144284284, 0.1374073134582693, 0.12484298505610744, 0.11659436266066264, 0.10927664563214802, 0.10639277432345838, 0.10353019673737025, 0.09821726292701566, 0.09921232951133648, 0.09346127437034821, 0.09045607666933024, 0.08921207411514674, 0.08783861505219379, 0.08608042080284159, 0.08362094366568, 0.08117861570000393, 0.08179084452246818, 0.07999057370396057, 0.08174041411498671, 0.08005415734105167, 0.07891237981124666, 0.08033713521164916, 0.07609147547805492}
{0.07376425079159708, 0.07337028571669554, 0.07254612084499029, 0.07037235731834157, 0.07503105052396597, 0.07349638592703994, 0.07360463987427497, 0.0759157381688968, 0.0725775138091466, 0.07258390628773331, 0.0781978594724878, 0.07735108342743267, 0.0783465990953998, 0.07865091758792561, 0.075304856217618, 0.07909033977982771, 0.08155291216842556, 0.08342102533948345, 0.08585057797120962, 0.09173737320281365, 0.09773738196961153, 0.10795403977560694, 0.12039341979707045, 0.14026450435408433, 0.16536249328816474, 0.19592321332300638, 0.2444800611243616, 0.28528255272217784, 0.35070901017098133, 0.4221546366066443, 0.43076368068730564, 0.43654922423146375, 0.4397282410569051, 0.42004593971497006, 0.3541612754896536, 0.2901951180757619, 0.23747569382043882, 0.20674717972280318, 0.20077567403636482, 0.1849797850278179, 0.1693937612822642, 0.15491326638258265, 0.11929195565275344, 0.10180500691386336, 0.06683588464664424, 0.045112528853513315, 0.019114625000635294, 0.017916665480665075, 0.008162396492631079, -0.006471064365015579, -0.010661925079777115, -0.017881657505599072, -0.01940055268503333, -0.019072657884184677, -0.01688213885753478, -0.010884116099072638, -0.0006426426356924423, 0.00677055647149615, 0.01589889213372312, 0.018756591773833972, 0.016311616939297675, 0.005850253368857113, -0.002124601566806278, -0.011172004207625146, -0.016374072832105242, -0.020094111807656332, -0.02022125364981135, -0.016190387373177285, -0.012022708188886122, -0.009581684462508185, -0.0020143260543231236, 0.004060318291948584, 0.008031223004377256, 0.01292071801930623, 0.018034204398290697, 0.022171897165491027, 0.02970744547908678, 0.03863276932145594, 0.045494846462965005, 0.054375567054899265, 0.050181444245012516, 0.05112153353675088, 0.032492212691574325, 0.011727652396924058, 0.005862702314216814, -0.004324031131042632, -0.0072515847276279485, -0.009371986367372642, -0.010082082127898118, -0.005208184589599935, -0.003175265159646211, 0.0005261027472146475, -0.0017855707897894626, -0.0004951541684602638, -0.00301589720225407, -0.0034363251991143674, -0.006607018815191112, -0.007369208126409893, -0.00818483745370208, -0.009471785029840024, -0.008295419366732984, -0.013437286855518394, -0.009449424774391587, -0.010640781082191665, -0.009496520765064952, -0.008918828447781321, -0.009186858258248474, -0.0070783400890705745, -0.006242717985314826, -0.007692617809304536, -0.007721264742691733, -0.008328569633934125, -0.00867451005516584, -0.007184280662364576, -0.010340175452886022, -0.010467480509298127, -0.008131787014468756, -0.008319234454702373, -0.005531779581477685, -0.006776490206268965, -0.008930980931942846, -0.008013804128472373, -0.005535469808737764, -0.006672811678942879, -0.005083801704837732, -0.006540667362189442, -0.0030671875115041666, 0.0024858336748005126, -0.0021470388071951133, -0.002727592568702244, -0.0050994231621709595, -0.006775079433058366, -0.0075157169906266506, -0.0066764962103092185, -0.010935305686569132, -0.010032860716898679, -0.00976518325936471, -0.012370385365053922, -0.009645529838814053, -0.010978273777717382, -0.010002499587769413, -0.012509359500518591, -0.01030557371947173, -0.008654097279601855, -0.01178167467357763, -0.011084359138509811, -0.010067276777931037, -0.011516276586745578, -0.008231914083793918, -0.009292440749573382, -0.005616449619085542, -0.0018510949767879766, 0.005342544786382021, 0.012729193985422467, 0.01934602539419536, 0.020053463965347185, 0.018499653756998413, 0.010918998997558108, 0.007424640418534188, 0.006195055149601263, 0.008851655835155132, 0.0062396397394353055, 0.0038373248172436504, 0.002685040780466716, 0.0008641880241324106, -0.004311760099364974, -0.002282226684350004, 0.0006476391948794866, 0.010078423294195686, 0.014970734309230993, 0.028730595816012793, 0.03786112164746557, 0.053428060055836016, 0.05368992350560771, 0.050045070956919756, 0.04063216928197484, 0.03167802998360683, 0.020770813273573857, 0.009220779672388081, 0.000863925152652381, -0.01023568176622491, -0.01826153414933629, -0.022889604562892945, -0.02462264482768016, -0.02519591309122034, -0.023923043853261855, -0.02023168592132978, -0.014045968318503722, -0.01112722107688728, -0.008200670846992206, -0.0062021607593669825, -0.005121619529385505, -0.008044206424469898, -0.010275263388283615, -0.015936043940222085, -0.01902578723924845, -0.01861094866360192, -0.020578164992883407, -0.02447186537486916, -0.02219398126474259, -0.022669801177298127, -0.02083344050374259, -0.019545874792893287, -0.017254796386301237, -0.01668303177513836, -0.017082465295775583, -0.015606082998007781, -0.0168459569382238, -0.010436887873215549, -0.009130035755267048, -0.008356348430755261, 0.0167900926209644, 0.04257340322569275, 0.07075168239450189, 0.13126451851383322, 0.18120373363351894, 0.2543845895990451, 0.31638624572078905, 0.3633959390998027, 0.3951495777427828, 0.4188139060549298, 0.396794075327662, 0.3787728276944632, 0.35949047376530385, 0.3286716041675794, 0.27647815896313593, 0.2316551458775816, 0.19827569731913228, 0.1678108816895862, 0.15039957319724234, 0.13495396193152978, 0.12676867740117778, 0.11740962425873158, 0.11094726096162355, 0.10887186069928848, 0.10352825779430264, 0.09867737102577934, 0.0978104655065707, 0.0921720924564633, 0.09309688441842563, 0.08845012748125217, 0.09155322606564695, 0.0892490217927287, 0.08344449892354552, 0.08493933117320154, 0.08475190641595087, 0.0860739652338543, 0.08252955916749959, 0.08242872189949597, 0.08034444440515581, 0.08105615828840126}
{0.07258373871587386, 0.07186785582860675, 0.0725768958388722, 0.07248964684259085, 0.07156361512008157, 0.07347912779377253, 0.0753003017420262, 0.07447355011848561, 0.07503707999512932, 0.07727325893802288, 0.07667177434448383, 0.07486849498991595, 0.07645207756180794, 0.08018737442352342, 0.08075326759211904, 0.08124224530127043, 0.08136352694499019, 0.08705659285106224, 0.0889270278643541, 0.09463194337179079, 0.10421549949932188, 0.1130940782559891, 0.12571798359402966, 0.14818486083602248, 0.17793268614455893, 0.21376221440115595, 0.26497776537738404, 0.3171779448476332, 0.366818778509555, 0.4139152727236534, 0.4326924527425344, 0.4425472182375635, 0.41502276403444716, 0.39193165970689037, 0.3225191161661969, 0.2830969792342704, 0.22976957753533195, 0.2219783352017931, 0.18153480489058904, 0.18073543374014392, 0.16553190861511421, 0.14813733817738736, 0.12407967798753758, 0.08950886885132008, 0.051687670080167364, 0.02295557224767379, 0.010809171436167376, 0.006519564583501537, -0.0016254083349644373, -0.011699898372846011, -0.016676628381592607, -0.021278038198281515, -0.021972820815557265, -0.01868451855734734, -0.01771704968188171, -0.011747113282570816, -0.005925547248142798, 0.0030013690330346733, 0.0089069690678844, 0.01026663442352434, 0.009680298175522267, 0.0025023512178569806, -0.007616226037056342, -0.01383271213578777, -0.017182934385674822, -0.021014021119207908, -0.01888854508833411, -0.013115662351095347, -0.009280208445537197, -0.0030308770970314466, 0.0033728507332782534, 0.009961959831649634, 0.015113139729525691, 0.018689193103657895, 0.019833272648583544, 0.017927612903625573, 0.02177442470098582, 0.02792673324289597, 0.040307162734364466, 0.05488518195572141, 0.06331733506487128, 0.053668189849095035, 0.04144615959403866, 0.0242543479261911, 0.004710352961801646, -0.002326288521523311, -0.0036515898473589445, -0.005666205990273935, -0.007155151243806307, -0.006831048744073178, -0.0029848949138840297, -0.005746337871667132, -0.005155767934340768, -0.007216857564224003, -0.008931050491603981, -0.007227544144430849, -0.007468294614175861, -0.011221694279194474, -0.007658281592372602, -0.011246524096518462, -0.011101891265326229, -0.011547488867205967, -0.009571036816696075, -0.008045551408140506, -0.01145674172771799, -0.01033441709800881, -0.010145553275090327, -0.009897247577474351, -0.00922234658135342, -0.007871711380112025, -0.009068288139292191, -0.009930596762528504, -0.008508640005810766, -0.007057610726917154, -0.008659919130747283, -0.008477220111741377, -0.009253263659543744, -0.009449529248456235, -0.007530625895117555, -0.00798305651073724, -0.007135674820476268, -0.006069076037938034, -0.006934499922270238, -0.007901747331250004, -0.004196242281911883, -0.004312622987093758, -0.0003062631086837148, 0.000675192271855286, 0.0010485896631943397, -0.0021844110452171645, -0.0053142814504087135, -0.004443264548964002, -0.004406282387032806, -0.005699345933469735, -0.004491616084782329, -0.006900101239894988, -0.007696885407823595, -0.00805634321651194, -0.010425456200983948, -0.00843060965898455, -0.010611120627335331, -0.009273600990470247, -0.007664003041474701, -0.012583177372747445, -0.007821773776058399, -0.010601439573882186, -0.010113123365190314, -0.00897604562765469, -0.009999908852060483, -0.006495787932697679, -0.006080947392643509, -0.0010040003256971172, 0.0046933861875866345, 0.015642554835029486, 0.020839200024801524, 0.022098915126840687, 0.02031587178938373, 0.01168506145525656, 0.007284748058948914, 0.005023566394634645, 0.00039052867572241055, -0.00048451068108069993, -0.0023699458650091277, -0.004696632692316703, -0.0035813994920197672, -0.004630418073678036, -0.0018182139160023113, 0.007890271335093712, 0.019183021566618476, 0.03512864994807284, 0.04081535219320154, 0.0532146956533375, 0.05296252654340459, 0.04929833850801267, 0.04189203260411213, 0.0422630146356421, 0.03490548390475999, 0.024481137767473217, 0.016926990479029284, 0.004764859147376278, -0.005731398048388479, -0.01472929266879088, -0.022116480216672035, -0.026113839581263343, -0.02595195134411455, -0.02265330362418585, -0.019806171543419807, -0.013511859890231891, -0.008929557710528198, -0.00024441879621701825, 0.002970032546230485, 0.004078502282997382, -0.002002115578776555, -0.0057565999679180645, -0.01360305072766199, -0.016222138435764984, -0.021296816691395277, -0.02378579833449861, -0.022654982968398935, -0.022602649476958794, -0.024492201781749073, -0.023370193054859274, -0.020227156697444466, -0.017489847927747923, -0.015248209017907601, -0.01643721006164741, -0.017453992837254247, -0.012901350490271545, -0.007926860910760176, -0.004377730039232558, 0.001823963168541349, 0.01469991797222669, 0.03161014297406835, 0.05494841293584736, 0.12102486653934551, 0.1641218353370662, 0.22398716118761497, 0.32049485926189947, 0.36273852247418326, 0.3875117460830588, 0.41407660074423686, 0.4164682184807088, 0.38909786571894533, 0.3665486846387783, 0.3354384368076711, 0.2769519777049791, 0.23190187745164825, 0.19844598534460411, 0.16824526138020007, 0.1479794327939432, 0.13231245211544937, 0.12509021462942646, 0.11511196904092638, 0.11354229780013567, 0.1070395544192514, 0.10296760530329077, 0.10067628916700161, 0.09511720539038866, 0.09444536062018484, 0.09162000161461961, 0.09122469471684153, 0.08860243845011889, 0.08534554942019201, 0.08705445707040979, 0.08564643322207051, 0.08436349164971917, 0.08284153604049069, 0.0820143450571754, 0.07899998423959803, 0.08170809751141841, 0.08079110250216665}
{0.06955267296095678, 0.06893651635286194, 0.07297746112633512, 0.07394658636190998, 0.07661348024173414, 0.07277681866491091, 0.07745105929926095, 0.076535634671906, 0.07628297982309722, 0.07706363645749661, 0.07952549015373445, 0.0781043575306977, 0.0816391775046332, 0.07891291979801282, 0.08352733432419883, 0.08568853304250747, 0.08751060307655137, 0.09122963987106952, 0.09222381586622115, 0.096822410567776, 0.1057055432431716, 0.11249079301582682, 0.12872725338712168, 0.14792847741734916, 0.17525446395089453, 0.21052983411354198, 0.2575166789220605, 0.3076340929306759, 0.36698075292647775, 0.4240027544412329, 0.4530551917338498, 0.45080309242984123, 0.43497690516141296, 0.3949634971278636, 0.35157772959415423, 0.2833603481702525, 0.2491159319068012, 0.21963490741250855, 0.20067783281743817, 0.19630861884841244, 0.1862277367142866, 0.1818585368049633, 0.1470932103492021, 0.10274957671730334, 0.06939156474703714, 0.04412433834982203, 0.023420174073395687, 0.013421155571103838, 0.005457782563458226, -0.0030254822023651606, -0.008448293001023743, -0.013343882182059438, -0.015945021199390227, -0.017228914351048584, -0.016248045890536064, -0.018117951911378865, -0.016157522574139733, -0.008911468611606656, -0.01021949625881421, -0.009972312964282873, -0.010860969082061332, -0.012791285095068881, -0.018398869404640646, -0.02110449954454152, -0.03008902851933835, -0.029062642167260233, -0.026854377933482766, -0.02050894045397115, -0.0111407396625057, 0.0010290436808907712, 0.018970839351149186, 0.03278374132520009, 0.04297837092279859, 0.04778502176304383, 0.0549708517965789, 0.055877699047422985, 0.05779121872026073, 0.05453390195070616, 0.051702761984412204, 0.048544600656985196, 0.04404466838603768, 0.04060892125657798, 0.02452404855596076, 0.017155475215522235, 0.006931444003504403, -0.002038961013052608, -0.005257335812967652, -0.005942797535607826, -0.005981518040070994, -0.006077006102964445, -0.004877498770604144, -0.006206810165045054, -0.007347720632792715, -0.005885436945984726, -0.004645928661297928, -0.008864179681241416, -0.004317521981514331, -0.008674181151505214, -0.007596770791190961, -0.008871890856516311, -0.009643740268193274, -0.008955535598772966, -0.009333562114083777, -0.009082570096772291, -0.007777058471259294, -0.00845593228968243, -0.0104839101561119, -0.009290694116178137, -0.010067132626987923, -0.006239142676827552, -0.009831071243749193, -0.009067826728173703, -0.007230040818426082, -0.007532487710662642, -0.011392912422333396, -0.010234256518474504, -0.009834143097093748, -0.009799001701073213, -0.010378867089297342, -0.009425075195139656, -0.007592079267695959, -0.005324677999117717, -0.0034292632461830567, -0.0006870627327678703, 0.0030555974626346747, 0.006179192053374406, 0.011677696153076345, 0.011175072011599431, 0.009046796427563298, 0.008865939804847308, 0.0005738628028903597, -0.006538914704404063, -0.007212919634141191, -0.00880844884615238, -0.0067646070261615215, -0.009084353608781223, -0.007659623689147219, -0.007776692345859962, -0.007693115039643516, -0.007186950161385425, -0.012628868403977277, -0.012045305918876944, -0.008803474643305297, -0.009092875966522487, -0.010057340667125023, -0.009718159438148346, -0.010651629134017156, -0.010245679798096064, -0.007685427548743556, -0.006879260037621066, -0.006627174272812661, 0.0014605405012519347, 0.009231005251454597, 0.02144692103777866, 0.0264065069246985, 0.030328428018077447, 0.025089030455063988, 0.02269336142581012, 0.013393859384686915, 0.005778453830114777, -0.002460617520529196, -0.0073657682736968984, -0.008426882371917849, -0.011406092335589674, -0.010340666930430932, -0.008453041996170151, -0.0002631510041530491, 0.007241536506600702, 0.0198437272093548, 0.0377993082855253, 0.04613284383448902, 0.04344301779067466, 0.04515660097445778, 0.04497364127401024, 0.041825083554239556, 0.038118359417677966, 0.029352537423956375, 0.013725247762294003, 0.00484169859878965, -0.006997581631953424, -0.019817284148534578, -0.024482937873125405, -0.026989712779301935, -0.026429127625886097, -0.02651727317732643, -0.023259613342063085, -0.015656345829155947, -0.011601828374094313, -0.007266027142985314, -0.0069324266908098574, -0.0031331967101703366, -0.004645137976256602, -0.006074050937090522, -0.013288704932062011, -0.016947729291067932, -0.019885880476942078, -0.02298466229391561, -0.024961819487477232, -0.023271811832748297, -0.022431391497522303, -0.018574085089944844, -0.01913245750001487, -0.014731174052952491, -0.016013649949234963, -0.015301999658466984, -0.01294261677838631, -0.008909204580910319, -0.006376001748282813, -0.004181857556466431, -0.0017864648318007812, 0.006947693247504567, 0.024660613236263847, 0.04061820720831741, 0.0800246461016491, 0.13216170973206265, 0.19159782517558305, 0.2639378183070085, 0.29293836732649015, 0.35855466946570413, 0.38664629442474746, 0.41628639585798205, 0.3988078348652102, 0.3768080443392115, 0.3368913206380164, 0.30589927683865786, 0.25861878638109326, 0.21907124653197338, 0.186453278458314, 0.1585241900845033, 0.14201562394150627, 0.12680616928563343, 0.1214191605751011, 0.11362391459007265, 0.10831568900457372, 0.10436826157035335, 0.10127464493224869, 0.09490622526151893, 0.0936251727646682, 0.09137408540001454, 0.08530283327050446, 0.08836266679855884, 0.08783279339037525, 0.0822081495911958, 0.08268437164730257, 0.08010044800668234, 0.07940101333094393, 0.08093665115252728, 0.08062097049317163, 0.07601195665832065, 0.07583181586351406, 0.07716059897719138}
{0.07186970952841641, 0.07176181637268272, 0.07412566288857282, 0.07294460773447868, 0.07515222421458262, 0.07450657554210437, 0.07583514581602946, 0.07506815456431029, 0.07627152303716314, 0.07667496983565017, 0.07774810065618215, 0.0790760570704056, 0.08084835019053227, 0.08084062747551723, 0.08252860449268931, 0.08343519113811193, 0.0860374826707217, 0.08998822549775425, 0.09521523649937666, 0.10071671903603932, 0.10735977701869549, 0.11876223435103728, 0.1386462930832456, 0.1568570262232324, 0.1894021565216964, 0.22785527029096955, 0.27750417053520976, 0.3295491586681044, 0.3892859501592054, 0.4349318234895788, 0.45690990365518513, 0.4496046241847712, 0.4235044977785611, 0.34945265663611647, 0.3019290298464251, 0.2571438900730796, 0.21034336999411665, 0.18177204942481276, 0.19002943971703887, 0.177079349683072, 0.18487917104263257, 0.16834781216668507, 0.1285400836027843, 0.09619308549569103, 0.059173613914628394, 0.03883779205776863, 0.03003058929578821, 0.023766472665155212, 0.013314710636291178, -0.004643326075080806, -0.010240167526396803, -0.01795340198288312, -0.02052805849600807, -0.01781471148200832, -0.01740732735366939, -0.011874717052562546, -0.010870059004483533, -0.006076879834388395, -0.00705505712191663, -0.006389674772690213, -0.010120242188199995, -0.016362416598468658, -0.020821352689923016, -0.02588679790380382, -0.031517984643328154, -0.031719571734440954, -0.029675586771546636, -0.02608393357056261, -0.019810812760135996, -0.00856804351668793, 0.009320469186739615, 0.02515142565277064, 0.03545524948890694, 0.04497551474474899, 0.05370330578578894, 0.06149560857432486, 0.07039413445028687, 0.07702407630025611, 0.07143915110299773, 0.06671634033196311, 0.052408421623016344, 0.03394927969797794, 0.016113656215311363, 0.008079447493699623, 0.0028606573234699726, -0.006714309687743786, -0.006182920197863342, -0.009096578917561545, -0.007485585291329831, -0.0053763808570392625, -0.006384574615689725, -0.002488501897536457, -0.00718568225889824, -0.006311797410944779, -0.0036766323367071756, -0.004800944081502767, -0.007725293464924796, -0.010369364663933442, -0.006164686976518743, -0.009477626814927, -0.008490328964154439, -0.0095189867064298, -0.00885521165584054, -0.008529730058383686, -0.01069817942024458, -0.01106222126909555, -0.010464570571318443, -0.010675286675657987, -0.01272090053841216, -0.0124347142764434, -0.00956283647873344, -0.01178282834093388, -0.009642050878575822, -0.008949257254840883, -0.009171475277963699, -0.010582795849490454, -0.008683648812763031, -0.013635019557221578, -0.014207861152168492, -0.010309447457862107, -0.007463508780150851, -0.004134752628369136, -0.000621880268331609, 0.0032758747410775294, 0.005264154352427924, 0.011014817197218956, 0.015185574879674457, 0.015075459809433117, 0.012858217418778501, 0.01214818093686217, 0.003801308606019955, -0.0032923545128780932, -0.008345314978893025, -0.010741286751787017, -0.007541602178391625, -0.009141273318707326, -0.012443124247947752, -0.010660287738717817, -0.011854332717447444, -0.009808118602992806, -0.012511497376200493, -0.010874673833870412, -0.010152351387916682, -0.01100328203937263, -0.012284402907570605, -0.009907316557954125, -0.011798062444339497, -0.013041825926502323, -0.009333959566213943, -0.008663473392280702, -0.0035124195711128134, 0.004887153409598686, 0.013564179288985862, 0.024032807483687354, 0.029972553421073952, 0.033594691630955784, 0.02815910620901925, 0.02303829338742725, 0.017673920448446245, 0.009649017727036793, 0.0014359535868094797, -0.010702306199713628, -0.014143326604574877, -0.018462154951670865, -0.01792226744327036, -0.011252729011954767, -0.003804601670136214, -0.002560538880551747, 0.009479672898790608, 0.021374230765227736, 0.03165058547643774, 0.040924017997561866, 0.04336453820132083, 0.04520058330427326, 0.045464317268681394, 0.040078819848671295, 0.030807832159012602, 0.015011843188722632, 0.0015420554721303319, -0.010828631242944326, -0.024346402152487803, -0.026170857858370783, -0.02894948729590948, -0.03181607525712507, -0.029992053823918466, -0.026016112787508445, -0.017305876083766956, -0.015359850012337386, -0.011005284312208187, -0.007689480567517712, -0.010265550420487187, -0.013919903012740261, -0.01241726540173645, -0.015399727006482566, -0.022377440039812898, -0.021247617715670804, -0.020798041321937057, -0.023391244989392285, -0.020601453272187136, -0.01739495385035905, -0.013487791581994785, -0.013895961365503334, -0.010347716282985926, -0.00938373884440779, -0.01090080496981963, -0.010886987250486788, -0.011536682363595223, -0.012068629914001431, -0.006673623696002088, -0.004678134728008274, 0.0042633066745056784, 0.01894981766012651, 0.05574644437897407, 0.10175276175298101, 0.16210851549331246, 0.2140947841774321, 0.29525938326885615, 0.32772282114051027, 0.37257887507472, 0.43717865102867637, 0.408452063792823, 0.40820363469435667, 0.38312263635102506, 0.3445263945454653, 0.30903645697198534, 0.2558985483031684, 0.21868151920592022, 0.1880307691308922, 0.16126243398354564, 0.14302158556983036, 0.13183177959926545, 0.1229993657965931, 0.11502141462503516, 0.11208917024467872, 0.10576956587203355, 0.10637933878951633, 0.10202863913020709, 0.09705302246172892, 0.0969590337095135, 0.09083881150154009, 0.0886985302886485, 0.09133778489221064, 0.0886675798217407, 0.08701112023862106, 0.08559799551334553, 0.083030177372866, 0.08365611752221183, 0.0837629912348106, 0.08142251755344815, 0.08181721137821825, 0.08051814541075361}
{0.06530964390768737, 0.06659109847149634, 0.0679142537565059, 0.07109653868451543, 0.07032751694522657, 0.06924204483947036, 0.06758925833950576, 0.0714266052494025, 0.06985277098978859, 0.07206475211611191, 0.07171583033321949, 0.07479309669006065, 0.07372693448771817, 0.07466535762073041, 0.07711987841432659, 0.07457174745730985, 0.0800070312200633, 0.08123488225547375, 0.08384642379109866, 0.08956733684575105, 0.09697110724959995, 0.10664146886279226, 0.12047606719919482, 0.13906103937784894, 0.167748695451652, 0.2042575408167517, 0.2382205969899396, 0.2917486738775273, 0.35622074777025514, 0.3997898458908837, 0.440273212500874, 0.4313384248191565, 0.41956543565531906, 0.36523829251083767, 0.3147627284070388, 0.2631731345006087, 0.20962815448347466, 0.17436038017969419, 0.17298411478031678, 0.17814043743104516, 0.18639515156251063, 0.17328321045417913, 0.1579076862847451, 0.09026964345554161, 0.063022724813529, 0.03640390466157847, 0.02382121067936372, 0.014921398120058355, 0.010393114743459157, -0.00297758833029187, -0.01018600581382336, -0.01952877939727069, -0.020886315032541285, -0.022300839028240153, -0.021851352441259145, -0.01518277721170625, -0.003507816244128028, 0.002910874281720181, 0.006835263369232451, 0.010404812291208959, 0.005217060643094252, -0.0026350058898442835, -0.010475472593752044, -0.0169677683799302, -0.021696472044202258, -0.029625247189074583, -0.029027254518272302, -0.028814124577633243, -0.02257801490553974, -0.015723831618148994, -0.006239399238893877, 0.0033593623428308968, 0.014479740043718518, 0.022439818889495942, 0.029981220361159192, 0.03332484173684337, 0.03938007560028031, 0.0491977503852587, 0.05726252609430402, 0.06866861401979629, 0.07058835061221477, 0.05649233175311566, 0.030975568693472934, 0.019601760088933395, -0.002283991305408399, -0.004847573013261285, -0.006758797108979831, -0.007508674380194356, -0.006534674212477759, -0.007682313975601352, -0.006982408200539627, -0.0038761593943887175, -0.004522012738000047, -0.007487384425195317, -0.007599375470053924, -0.0073591664323683385, -0.008201019951482324, -0.010744822725074009, -0.007096597616045166, -0.009749204216736194, -0.01303905727193603, -0.01166609304496251, -0.010776022860888062, -0.01150886312857993, -0.009328260944288059, -0.010537748628661603, -0.009061881873318104, -0.01196018320900639, -0.011153689661420597, -0.010468826500123228, -0.01157993136360244, -0.011818046670882031, -0.011025845900505054, -0.01379563983435121, -0.010623168643838315, -0.009228942069018985, -0.0094424085013851, -0.010585090924530395, -0.010840339611347583, -0.013244629458381844, -0.005144239243689556, -0.0042351231251249455, -0.0008181260342151032, 0.0023605802410309735, 0.0016915017078674814, 0.007992940773719155, 0.005588585562891349, 0.004913562097020225, 0.006123915443108839, 0.0025955170430667276, -0.00012651514636724537, -0.00515234922383807, -0.007177116725261363, -0.008699025920166754, -0.00889390616596705, -0.00722303698295317, -0.011463607227807607, -0.010097249183407715, -0.00880739401738134, -0.009121725773718815, -0.01206651904752055, -0.008172002163320749, -0.010219863580831698, -0.011612805385616725, -0.009380166179363294, -0.01384730928644255, -0.009215335208260431, -0.011338588095258886, -0.0078103134366257244, -0.008917570309310676, -0.00415507838451436, 0.0004732240975314305, 0.00837998730436219, 0.01375593167336247, 0.018664192558118707, 0.01746777229034132, 0.01813108087091617, 0.015895604294516502, 0.013828980284382182, 0.0067397163179531705, 0.0032200542808614946, -0.006890545617866447, -0.01281061020537197, -0.01522576175320374, -0.0172438220474619, -0.013803654178770837, -0.011123100137365186, -0.004100403445830944, 0.007904215031992495, 0.019448939411728955, 0.02872548515632458, 0.038909483893902135, 0.0465905263055839, 0.05392453698272797, 0.05246013871390605, 0.05017907164905046, 0.043007386664966674, 0.03333993673835817, 0.01948058547825266, 0.008716103584473946, -0.0031323211710249134, -0.015674667556278034, -0.025474814251049572, -0.025159564270785934, -0.024867082480871244, -0.02511933883554499, -0.019632791182246968, -0.011581004806618953, -0.0071884866492316095, -0.0036798895333909148, 0.0037916079171576808, 0.00037492265843347807, -0.0007843163542906578, -0.0040828342156703805, -0.013061454230305091, -0.016115682863063033, -0.02049835423719566, -0.022074557023175036, -0.021556672884436016, -0.02119825537883998, -0.016860877017072035, -0.017861276166575887, -0.010687597506545729, -0.008837837492919673, -0.009514394832199282, -0.011998357016922938, -0.013381963976534203, -0.013593068678265126, -0.010624523572186266, -0.010888867554020345, 0.004489056496364129, 0.02325638835332032, 0.03934073836560032, 0.08374584067843038, 0.1454806798989371, 0.21206335405749227, 0.2470922857687858, 0.305933944067537, 0.3604936584502703, 0.37778687700631014, 0.4118969050709513, 0.42533584464558205, 0.383402153574774, 0.34182740150406254, 0.3151152965551022, 0.25990299060626687, 0.21855234611696325, 0.1864510540105958, 0.16098185627779782, 0.14403132361510337, 0.129096353547248, 0.12057714333705483, 0.11397638347348724, 0.1102816746692691, 0.1055415414961752, 0.10526733440652217, 0.10056301976829027, 0.09564690519413326, 0.09538727638141964, 0.09380408279871949, 0.08824967498661512, 0.09064578720990418, 0.08947213273524712, 0.08699405150134285, 0.0850579462659411, 0.08523737412134108, 0.08211659592886668, 0.08548649243006434, 0.08150033861313685, 0.08161277081202147, 0.08052458810037492}
{0.07296968646520008, 0.07207248747446057, 0.07341347325726488, 0.07531641489098433, 0.07547025651346105, 0.07488379488239782, 0.07459478192433541, 0.07801204510153059, 0.07586485260978643, 0.07866844370820476, 0.07774160526180507, 0.08031483538018226, 0.07980725309430615, 0.07917011746545877, 0.08165563969644284, 0.08264023308880061, 0.08368013182728035, 0.0882944965593013, 0.09327320721392615, 0.09787790446958164, 0.10483179568873033, 0.11568099946470878, 0.12968128164978848, 0.14500458514991868, 0.1806427344258255, 0.2164324537751628, 0.26616066712523734, 0.3061794556616241, 0.36796709871265637, 0.4341028058028679, 0.447883760262988, 0.4653186425690057, 0.47307416832589355, 0.39589667725824845, 0.31876713807863866, 0.278145422609911, 0.1965235192556111, 0.16861388603602379, 0.1609300623491029, 0.14944014813411788, 0.17021573596445627, 0.1679968449814337, 0.13721306642031514, 0.08806442740591218, 0.06367426122495184, 0.030329533399970438, 0.01320420012777926, 0.006273285712654751, -0.007223566745365083, -0.011390399949672187, -0.018873476281757798, -0.021742911688638414, -0.020944863516377026, -0.021684927850014947, -0.017940170003308123, -0.01312375686323447, -0.006100227899145752, 0.006439734254755754, 0.009725158896960889, 0.010289214336925482, 0.004966895123886701, -0.0058475076073416865, -0.01376820717009268, -0.019825113315032707, -0.0237877896762547, -0.02812077056104001, -0.02398526567704615, -0.014866888546743468, -0.002922893814626391, 0.012451961751634892, 0.026594886385870722, 0.045483993107988716, 0.04999815314338232, 0.052076804767081486, 0.046968521325748774, 0.040456258702465, 0.04155504264160071, 0.03848409540081361, 0.04210682858951906, 0.04947088500187929, 0.04887640644481733, 0.038599602305655664, 0.022892249030255298, 0.010565690620333558, -0.0006956637122448745, -0.0051124766010332365, -0.006336257004625068, -0.005717971928921085, -0.0049996266622972406, -0.002525330546805689, 0.0016071881141789366, 0.0030561087744276423, 0.0003386076665798656, -0.00007989495678527476, -0.0035733483239862016, -0.00600204517563738, -0.007721176805143045, -0.008546971067862605, -0.008239275502694585, -0.007134534487427159, -0.008044304166854675, -0.01018161489252354, -0.010402416485627597, -0.01046477916869241, -0.0095675337410648, -0.0091719119022392, -0.008780998814039922, -0.008877474354442203, -0.007141422379595551, -0.006977775215320558, -0.00799897640582756, -0.00762724481244876, -0.009333405537817915, -0.009514402978207315, -0.008941831053224717, -0.008612220694315748, -0.009829481646111022, -0.005720862445351839, -0.007230136260466938, -0.004798136743562708, -0.005242944372778691, -0.005012963869378091, -0.00093854251062367, 0.001415866054519739, 0.0016988799669354732, 0.005377303183937958, 0.0031603585732811286, 0.0008843846775349025, -0.0013265497049122594, -0.0005625061515477545, -0.001816366534177564, -0.0052619217982068835, -0.00836802918215502, -0.00974287284491379, -0.010037342568651677, -0.009256950783326539, -0.007385071034609184, -0.008111465199035172, -0.013404160042054417, -0.011832020566961724, -0.012732592918477536, -0.008756964498881609, -0.009094362322883968, -0.01004789371217283, -0.010148310710542141, -0.01038639477642445, -0.011337556274330864, -0.009267165939092326, -0.0103796529552301, -0.010364719582452529, -0.007175353853363887, -0.005319277259958902, -0.0015407255093196023, -0.0005467188607428688, 0.000021500479491057788, 0.009681391399144746, 0.0065106016339328285, 0.010872796813996497, 0.010842303116259104, 0.008233219679673639, 0.005405924135971969, -0.001441885925175783, -0.007542608912460019, -0.010700783673612404, -0.010202510766737543, -0.009789488204309806, -0.002596931730462591, 0.004912075592555945, 0.018003383383148292, 0.033863574646961, 0.038541447316845986, 0.0474977160716652, 0.04627628091675801, 0.045271676650993506, 0.04363775604590629, 0.03725338375817068, 0.03363868061467674, 0.022808111704062342, 0.014138352035984169, 0.0002774220230582821, -0.011623641567095604, -0.018078408286364672, -0.02417777784706655, -0.021736158872677505, -0.021872683541608522, -0.019541842627780127, -0.011209324048284595, -0.01046321650851301, -0.002265386003524131, 0.0021643688482207756, 0.009266342204051372, 0.008957354535890914, 0.0022844006283875467, -0.006689673922089541, -0.01131393726333335, -0.01804644069637202, -0.02198632395090618, -0.022553584772835956, -0.02393445879004105, -0.025590892451200626, -0.01790449982937571, -0.016913751996380337, -0.01692461127152871, -0.012522599966531465, -0.012082306797761903, -0.011917561216308327, -0.015893043065244198, -0.014653080930008968, -0.01110396029318627, -0.007486306001900077, -0.001260845016667369, 0.029765483465537024, 0.04942435910551908, 0.09119626359621183, 0.14805222268457982, 0.19279796716032638, 0.23755448184913563, 0.2957753287376034, 0.363410268415051, 0.3985859844928365, 0.4185773279235046, 0.42144591455354286, 0.39083771668503553, 0.345974356161446, 0.31344852618913066, 0.2602936511359987, 0.21962831193136728, 0.18788908707051175, 0.16123887709767745, 0.14445752065194337, 0.1311317090739894, 0.12050872214772602, 0.11569178044782769, 0.10617785131808213, 0.10598178422216198, 0.10055936968065855, 0.09945523755699848, 0.09269921886459072, 0.09032134650038644, 0.08949089954794878, 0.08968368272094639, 0.08851920098790765, 0.08736718801972554, 0.0839765320370745, 0.08524498830912314, 0.08344355675977683, 0.07961370460590664, 0.08182137581975321, 0.07989916821443693, 0.07935627366871391, 0.08111664003564195}
{0.07275437023757547, 0.07088559589627828, 0.07220820580231509, 0.07566339801391356, 0.07323703655252992, 0.07102901359887401, 0.07208328325982132, 0.07585357086548, 0.0755728274971112, 0.0763782753883385, 0.07816953728302448, 0.07859480574222968, 0.08089991142850733, 0.08084609269281332, 0.08354305410368473, 0.08135313229855448, 0.08563843089782483, 0.08758345852001492, 0.0895250734017902, 0.0920383393722074, 0.10009238000238703, 0.10844665843953478, 0.12144660101755606, 0.13848987240483465, 0.163328101080139, 0.2001612745534972, 0.24251485481802137, 0.28817521847140715, 0.3522808117299091, 0.40285949770202206, 0.4183429917251742, 0.4469338415834055, 0.4353727534030912, 0.4396720238689776, 0.3626861536032076, 0.29917623059296716, 0.2426209898065305, 0.17612180958630402, 0.14667383347145596, 0.1363685820022465, 0.1427053688684792, 0.16388845533454058, 0.1523030874903925, 0.13970044140892168, 0.09360655397364623, 0.06677859019274024, 0.0180328933522082, 0.012041402832883831, 0.002678185301166117, -0.00517521918899219, -0.012156693556153876, -0.01634177429999008, -0.01644879819094431, -0.02242087381107965, -0.02260565805267259, -0.01940929037542843, -0.01683519015716181, -0.011421580490487915, -0.010502204054939918, -0.009967090120283347, -0.01097311069792253, -0.016467214133962273, -0.023561295268679963, -0.027685512447811304, -0.03465899803642794, -0.034447068347666525, -0.03454957857503643, -0.02676010065441467, -0.0116961704137403, 0.012160228571550028, 0.03564923164221019, 0.050500486259328556, 0.06163981364049531, 0.07318160475406493, 0.06855771608770844, 0.0677040944672719, 0.0641647539226552, 0.06676656029639075, 0.05568202194555917, 0.047766811699234656, 0.042005358580004974, 0.022874642220167617, 0.011718113741524618, 0.0005685936906028363, -0.005910441676810815, -0.009428015311276874, -0.011847694534862114, -0.010799415176910297, -0.0075552005924007185, 0.0011691136509403123, 0.008804542801713909, 0.015834541287360886, 0.01627408499843378, 0.011951884793025374, 0.006559142295614299, -0.0004785492502380143, -0.0033608663180710084, -0.007399547628077685, -0.009395418694101846, -0.010535395366197797, -0.010312936788676256, -0.00922830653035565, -0.009985262004682315, -0.009139712996040052, -0.010543299562343643, -0.008181456839534952, -0.010872327675951927, -0.010725493802933313, -0.009134968630993574, -0.009284416546135892, -0.008939746001024757, -0.007466926826228172, -0.010074161604512733, -0.009186586569378501, -0.009744463428192855, -0.008071750188251415, -0.008430153517100308, -0.01031983279554158, -0.008867731769989059, -0.006965311763241007, -0.00779679283100334, -0.006701830528588089, -0.005309352874340222, -0.004271125107308199, 0.0008946485482242575, -0.0005199051095269144, -0.00015524066050678388, 0.00039893599757141003, 0.000029848653514799638, -0.0018162800968422712, -0.0037776308444262205, -0.004016417625368921, -0.0070058075600582005, -0.00881166708246629, -0.009258863421749758, -0.00833985383102597, -0.006467853822814176, -0.007609723555351089, -0.007635833115926197, -0.008466169593925332, -0.00847042288566361, -0.010287509996941918, -0.0075369956085902905, -0.0078121341190023974, -0.013158939907042729, -0.00882261841039707, -0.009652929681951854, -0.008443220964841985, -0.01059959512404501, -0.009414310181370216, -0.008074772277173537, -0.004205403003976391, -0.0006819598032902115, 0.00012642831498626075, 0.007059440190399628, 0.011123912602767152, 0.014610665945271991, 0.016670297733444396, 0.02024041564639835, 0.01995708500584202, 0.014997777008507017, 0.007056967844429321, -0.0029543472678426677, -0.006770531886664693, -0.006504994141575199, -0.006701204424806773, -0.005300959909759435, 0.0029585389743030516, 0.012018709568503982, 0.023162130570815863, 0.035559609009891004, 0.04180650950817656, 0.04604625193519344, 0.04280771497803785, 0.03861411158448212, 0.02939276045846687, 0.025210362426453182, 0.012331035182845965, 0.001667900575869732, -0.004687176517366515, -0.013987224448073338, -0.017104880009979433, -0.017609754235084166, -0.018795382870893978, -0.01766219969037351, -0.015299264544376334, -0.010121812106125378, -0.008674109381408751, -0.005039045555641226, -0.003499757969085581, -0.0024787627304988843, -0.0015574540188224729, -0.004564502788655675, -0.007522356401348844, -0.014020279631359472, -0.016089221012125045, -0.01795069585990925, -0.01909291141501219, -0.0199821584359527, -0.022228219536862846, -0.017331476953001627, -0.016875760781377362, -0.014035991571230273, -0.011151209861719042, -0.008418068164380177, -0.009357225664713219, -0.011708210086326653, -0.011357002804345167, -0.008374332131020167, -0.006564679401630651, -0.0019376787794018607, 0.019442581691607265, 0.03191090214984745, 0.06536005547518478, 0.14159339712782468, 0.1710647480981739, 0.22846116738451658, 0.2731458904012732, 0.34719179383835325, 0.3997549470306717, 0.4301822277424444, 0.4089363642990002, 0.3721663210142371, 0.34949373043639453, 0.31868085599824925, 0.2641294219533162, 0.2264271250361271, 0.19115439746108864, 0.16504484266640462, 0.14717520667337122, 0.13152615060629907, 0.12353544670853148, 0.11463274486114625, 0.11059166177161447, 0.1049609355407656, 0.10190336275280495, 0.09799073988753217, 0.09702541497470206, 0.09561361237463388, 0.0937340835267549, 0.09263881160534522, 0.08818678951435113, 0.08934906535522566, 0.0847952060034703, 0.0837712885465874, 0.08456261583168029, 0.0823327566180616, 0.08072607446851279, 0.07966452271806376, 0.07886811350542838, 0.07841031357819318}
{0.07254024798269273, 0.071859277743653, 0.07552236672373222, 0.07395972002361495, 0.0741178946996566, 0.07686814534011452, 0.07566145619463391, 0.07589249226662004, 0.07657640750754363, 0.07863476377269521, 0.07941317974010875, 0.08093200018376741, 0.08150735735125167, 0.07955538857772868, 0.08085372217755403, 0.08461409445067401, 0.0852357071597008, 0.08646089459709741, 0.09035863982021947, 0.09963174916082737, 0.10668691074691733, 0.1145035999015642, 0.133135041913497, 0.15287593975495747, 0.18098711239602844, 0.2228707367004194, 0.26890597346574024, 0.3202378155376414, 0.3837520266508423, 0.42912618396177826, 0.4456651755901168, 0.45854066685115247, 0.44156576900813294, 0.40690176273756995, 0.35508539264748734, 0.28855984057341744, 0.18742890137887316, 0.15724169243299088, 0.1253156210080737, 0.11660128765353814, 0.13272217302048053, 0.14629697809458564, 0.13897003889750034, 0.12518708293422728, 0.08979873942469169, 0.05834380364837209, 0.02759344222732851, 0.019415773091611632, 0.008116152297005809, -0.003554973923403138, -0.007278828682406279, -0.01489996979169602, -0.014081168577120762, -0.013899299462316906, -0.012125100491778375, -0.012459780682945395, -0.009123185029476068, -0.008070674420396202, -0.0100019374949605, -0.010698619668172107, -0.016026239216331634, -0.019681118329012988, -0.024379067390509726, -0.024672508042552565, -0.029614277192178788, -0.031086401044526004, -0.03007254039856684, -0.023801850877909467, -0.013370040919418923, -0.0016156493740130673, 0.008609224717842172, 0.02431072994669288, 0.03436620905053158, 0.03830198480966231, 0.049053779349830545, 0.05033674995982263, 0.04740876412408948, 0.04763667877061861, 0.05127547647331915, 0.05460085030312764, 0.05179396609285365, 0.037829249692928016, 0.021571673177372973, 0.009146606331937597, 0.000046881164441791266, -0.008523551886431485, -0.008025354300217509, -0.01128695958136415, -0.005823254776704678, -0.003275208846715673, 0.005355787255591774, 0.010958038729397554, 0.011820292904848703, 0.011243132046588035, 0.005891221039639803, 0.0010560348729897924, -0.004300683771838763, -0.007208640667772485, -0.007864688866084732, -0.009677694595350497, -0.010145228805828542, -0.010643190512682296, -0.010166732566709793, -0.01087332350237349, -0.009704644502294968, -0.008849311510896015, -0.010980186235107896, -0.007883607499233392, -0.008944588902495693, -0.007503101412225271, -0.007721171717525927, -0.008744678639253222, -0.0059078106129365334, -0.006790180471614194, -0.00758701763139938, -0.007831757182149788, -0.006446920170469154, -0.0084599189900485, -0.006435069954322745, -0.006591172628904613, -0.006759997249282643, -0.005880949613953592, -0.003829846300942805, -0.002205838681704101, -0.002100110029434062, 0.0006146391589843946, -0.004560756473236054, 0.0008566064048579382, 0.0003494541297124369, -0.0007253166944902682, -0.003848331121157786, -0.006299699004396302, -0.007300159723193233, -0.008718439721550937, -0.008615616636124365, -0.008573998385208404, -0.008684586399244711, -0.007062358055061797, -0.01081816184791214, -0.008742187373645554, -0.010298894213969675, -0.010221775827406635, -0.010153216872605324, -0.008970711952035724, -0.009227562211341016, -0.007422328833704861, -0.008494662960498934, -0.008335777799719031, -0.008384916862900627, -0.011364193617589731, -0.006952901289230691, -0.00381195155532974, -0.0008099328145810738, 0.0056742200948697065, 0.014481067807127445, 0.015157403600580942, 0.016610862625538826, 0.021230374912703985, 0.021953358574805026, 0.021544000775875233, 0.020943524772099636, 0.009709849001701815, 0.00155381046449375, -0.004186828418736366, -0.011005177727000617, -0.01038821093777358, -0.006473259765108681, -0.003998305707059687, -0.0006485734677429376, 0.01083997371386681, 0.020741426255012876, 0.03140773006524837, 0.0363902285939026, 0.038138141099370755, 0.03960176576893075, 0.032792160631599815, 0.02278542820138882, 0.011525621374850626, 0.0036402636712006536, -0.0033312431356340862, -0.009987577528134473, -0.011753245540608429, -0.013193758735025575, -0.01089233072638527, -0.016211168295408303, -0.014122652931483522, -0.014539483381952873, -0.006503064697322347, -0.006952738651696424, -0.00542226663543903, -0.004439402831129239, -0.005133106649718175, -0.008656493042424294, -0.00913275045418173, -0.01264828853583135, -0.014911014999301933, -0.01707568825596074, -0.015033641076543421, -0.02215822458126725, -0.020101841236497362, -0.015316822660986036, -0.013453155071479301, -0.011108033076887389, -0.006883916368010658, -0.0071142656828921975, -0.007636259267865016, -0.010779970747636914, -0.013457947751329687, -0.010050434087546216, -0.00652036561387464, -0.003558882165041119, 0.015043769678493888, 0.050721828387486845, 0.08308185268539423, 0.12359413199283797, 0.18392694344941168, 0.23934323178585273, 0.2847395736070882, 0.33099976011662224, 0.38238517725340115, 0.42774556436173883, 0.4064471154176832, 0.3789677712587127, 0.3647691947386027, 0.3261970854678946, 0.2698930959828081, 0.22688648917398252, 0.19282934559555848, 0.16625911599223525, 0.14572763486083884, 0.13258345323608528, 0.12458276901784104, 0.11576737653473079, 0.10896349259949796, 0.1077550750407933, 0.10330952348611006, 0.09815053640608162, 0.09596196851623678, 0.09162778873499994, 0.09193210656720777, 0.09173543790463073, 0.08797512914796252, 0.08776372482531747, 0.0850148913910039, 0.08610080502475398, 0.0819580209308545, 0.08160828361575931, 0.0824473134118073, 0.08009773284131064, 0.07990961198642352, 0.08253372813582746}
{0.0728725933960361, 0.07309675902129889, 0.0730672350204001, 0.07555415858385973, 0.07759792344487862, 0.07434500395054122, 0.07702034850447671, 0.07567405819762837, 0.07583058664101916, 0.0781709723373997, 0.07602380464214946, 0.07597449455325253, 0.07851302320342458, 0.07991433054798042, 0.08061677880638504, 0.08335517558430497, 0.08288635528100716, 0.08693704178638131, 0.08847598297701861, 0.09516818540751598, 0.10357078767602464, 0.11256966013766016, 0.12792263828880307, 0.14627899244201079, 0.17159027536197963, 0.21018384693279912, 0.2583280724441216, 0.30872792617276357, 0.3659007056414879, 0.43071181038433815, 0.4566683674540234, 0.46919318860868875, 0.478146101938247, 0.4450859902952652, 0.3688682057876528, 0.3121938536460568, 0.23872509107123716, 0.17469282890038984, 0.13593763832623337, 0.11973836982550828, 0.11901988470538752, 0.13250510772578758, 0.14582998685515688, 0.1260142999934471, 0.08441888401883524, 0.05440804183120543, 0.027435801943835512, 0.015428916351486452, 0.006963926293259714, -0.0020134904589421514, -0.009096829729293765, -0.015866071778074888, -0.014338816437884039, -0.012606577111901381, -0.01054910584786247, -0.006998669944390718, -0.0015617253616477924, 0.006883885746297036, 0.008449270747744774, 0.008705280514125608, 0.004005801006563737, -0.0047379177018342, -0.014744794713855815, -0.018062117916679495, -0.02376885232995995, -0.02486453129262453, -0.027284948354816728, -0.0174597465906712, -0.00510373571666951, 0.010085626248078173, 0.02198842391183959, 0.03256261550290615, 0.042789377048998906, 0.0473620072792514, 0.04221917370404334, 0.035777912710880246, 0.028083852835399846, 0.02308450492315326, 0.025141189150507053, 0.03281011514462304, 0.033842270378330666, 0.02955166814545935, 0.02086363161188153, 0.013812884341184528, 0.001652004520453482, -0.006696773301564566, -0.00868731750682545, -0.011161017863380317, -0.0093111362728882, -0.00800243486214154, -0.006602557835007881, -0.003378665495134786, -0.006150108687048146, -0.004866809917814155, -0.0073619801562092805, -0.008325457203446258, -0.008931267267162252, -0.006548899144024166, -0.00809655241192948, -0.011361076791848952, -0.00862034685540674, -0.009751582316206844, -0.008646190394094744, -0.010609798766236796, -0.009166530838473552, -0.01051413694570336, -0.008970189150099898, -0.009665372732890459, -0.00763142870346965, -0.00953374287876323, -0.011782194602207866, -0.009358991162068016, -0.009436051147278409, -0.008691292331412026, -0.009441430851132249, -0.00899968379554118, -0.009617368771100913, -0.007136624342838003, -0.008384672314169716, -0.008358365848407495, -0.008982282060634866, -0.00879424412271585, -0.007028649293041075, -0.005395453180131611, -0.0033958957053609757, -0.005215969521111234, -0.005677386117873849, -0.003902021238064448, -0.004647326755488142, -0.005096198017466845, -0.005391149204171078, -0.010504742866413402, -0.007367975002411972, -0.010225310666929756, -0.008391473062695911, -0.011429208659480149, -0.006267298519688259, -0.0075937262387549805, -0.009830309003745277, -0.010297742528262026, -0.010360015636822357, -0.009975528710804588, -0.01046835179498577, -0.009227338025938905, -0.008965681255478058, -0.008870960450057058, -0.01165726381451447, -0.008922813627033361, -0.0070189847773276404, -0.007675500855756325, -0.004032267382799587, 0.0019972599475442435, 0.007280981160300674, 0.014362139737676572, 0.019926266726440926, 0.0183633071177485, 0.018911553535000417, 0.015526449895829615, 0.013463670202072835, 0.01110867999674471, 0.005865946541116386, -0.0007691721697503451, -0.002368788488481272, -0.00823318338796113, -0.010951779066965981, -0.007596556020650935, -0.005500133341611723, 0.0024855156674353906, 0.0081687030094847, 0.01743895880332754, 0.027665342843654503, 0.033941473811910844, 0.04068306034528715, 0.04447907701548969, 0.041407642613670054, 0.036776176388360435, 0.02517412889348427, 0.019606380616274198, 0.012653326197494194, 0.0020194300494990984, -0.005171536882848169, -0.009460392408531852, -0.01303625453716761, -0.015551093223296036, -0.014696180106979321, -0.008482132187062882, -0.006602609666516105, -0.0006654362664748111, 0.003521528989316026, 0.00817546352041395, 0.00915310243311315, 0.008752952479276368, 0.004154261789585189, -0.005328317456448867, -0.012521772023008935, -0.01639534096757876, -0.01816946228906699, -0.01995692852065412, -0.01924605981140137, -0.018141640499411492, -0.01465739654203392, -0.007807428819080757, -0.008130194806356053, -0.0040534502850065116, -0.007221771740782652, -0.008733492692028062, -0.01356484169753178, -0.01703064338262791, -0.010453098097194137, -0.005827534130094105, 0.00461508720253798, 0.02223459866128409, 0.05921965368461221, 0.10205778983919422, 0.16326542677693895, 0.21059912626421512, 0.2522542235112497, 0.33199355281822673, 0.38026392112394614, 0.3973091276650771, 0.4291594936411032, 0.42320513999066806, 0.36806183924358865, 0.33545123591916887, 0.29180386925289653, 0.24191265238715506, 0.205666933482469, 0.17862794942371218, 0.15963083082689147, 0.13834515768376493, 0.1258593703593174, 0.12049263209147973, 0.10961583590185711, 0.10662763653186075, 0.10503352775875643, 0.10162965324736031, 0.09595363256692951, 0.0939121804478994, 0.08964052342762599, 0.09231486443485298, 0.08969229089923723, 0.08817509641785934, 0.08455920388058169, 0.08411651550077694, 0.08254957070819749, 0.08282105831988382, 0.08046766840339131, 0.0802396919132286, 0.07932039278562744, 0.07863511889869926, 0.07703463936437882}
{0.07352097089279688, 0.06770429921707911, 0.06985657009028652, 0.0714709399107558, 0.07187155843158635, 0.07379173724049312, 0.07069862397600163, 0.07344961818263644, 0.07328672234953539, 0.07322225254084233, 0.07398391418394801, 0.07622324408009065, 0.07758691011988776, 0.07603070917315446, 0.07889705243615139, 0.08242585316095537, 0.08398738026590824, 0.08737211929990082, 0.08929331390062595, 0.09543444147515931, 0.10274672209859387, 0.1160492772652503, 0.12835084224003712, 0.15457504733448243, 0.18675806653636912, 0.23081712611339458, 0.27493032558853614, 0.33069121314563393, 0.3784934798230725, 0.4326120252700858, 0.43727454291516266, 0.47403634943858486, 0.4536636457041627, 0.36937664581885976, 0.3132331315752344, 0.25628575511140433, 0.19111212252348292, 0.14464948025759564, 0.12233729049987727, 0.1116758552212377, 0.1217659827132685, 0.1330065374359057, 0.1332398158329051, 0.12052295163337098, 0.07319938192199701, 0.04050537323215197, 0.018904133243186825, 0.007510631924551217, -0.003177903477422666, -0.015199825579948404, -0.014209196376710254, -0.015148733331670161, -0.017643420830884948, -0.012271101640773335, -0.010585325291768807, -0.0031448176554756176, 0.004816454802746559, 0.010676921434114327, 0.012417565741367742, 0.007745263093595274, 0.00025510406871903754, -0.009599958123642024, -0.024199525121601922, -0.030211602951812237, -0.027777218115338852, -0.026098192532085993, -0.010764299565419227, 0.016510673420838826, 0.04300356480066769, 0.07223812492820542, 0.09047291439902153, 0.10931944849084135, 0.09543675341484253, 0.08591617624954752, 0.06222130281374154, 0.046460971379047686, 0.034129197884710014, 0.029552554750626823, 0.02815659388182416, 0.024921275787221975, 0.01640458346690532, 0.014372529157794885, 0.006621030580614369, -0.0017711266904656912, -0.004722883482304041, -0.006867694113137684, -0.008909089084735512, -0.010678630545456386, -0.011235558375579836, -0.01048631153021714, -0.010390991426334293, -0.00899844094223913, -0.007912284618245082, -0.006842897813868463, -0.007000772698431957, -0.005977590333793487, -0.00798343341742547, -0.009067186193625489, -0.00995308939643064, -0.011060008289504876, -0.009523174732891928, -0.009135853110799971, -0.008207883595256798, -0.007834113683515975, -0.006704666004994838, -0.007945191073437718, -0.010919302562181262, -0.008865201091792917, -0.00969629321381326, -0.008667294304356025, -0.009265556295550637, -0.00771275258496883, -0.010204894167333, -0.007736672048973641, -0.009336728170212864, -0.011637413211928571, -0.008209122130840886, -0.010004856164685057, -0.007343930571708758, -0.008754474738102423, -0.010058620259336761, -0.0053246134081659765, -0.003351136481371769, -0.0011815175575710685, -0.0015600508444203918, 0.0007007989158637367, 0.002240808340387931, 0.0004447153656380198, -0.0007172210514886977, -0.0032171815568807897, -0.00526405182345422, -0.005951099916713471, -0.007041311662264313, -0.006678753928671473, -0.007127609286186465, -0.007916075026224873, -0.007181033465863706, -0.009159260212460246, -0.00780998999074773, -0.010180481538036709, -0.009645574478603935, -0.009495624973794418, -0.010347753308007034, -0.010385733161531898, -0.011239020312095482, -0.009786136328054562, -0.010495307094492324, -0.011831670245882834, -0.008116522311604675, -0.002727854403692844, 0.0032178478590373615, 0.008455965193049888, 0.020650583911193465, 0.028101965974378983, 0.02851768728239143, 0.023138968951740717, 0.01739746819858292, 0.014109962769062498, 0.007299627501836939, -0.0014376743989188848, -0.001775480079750055, -0.010039475290517132, -0.008869421348272365, -0.010496564599032168, -0.008638029583026034, -0.002102636178766922, 0.005940799370058985, 0.012977575307261001, 0.020757175606866247, 0.023809280873446945, 0.028711363369698047, 0.031617111090811056, 0.03091183043963432, 0.03436247342416665, 0.030715198001050884, 0.030113885682239883, 0.02422756108438802, 0.007510637430494403, 0.001379336798420533, -0.00882172100481752, -0.016925180502973747, -0.0206583929324889, -0.02180569852231974, -0.022747110537718905, -0.019049287021409907, -0.016852200471941567, -0.01011442364363452, -0.006106262393216776, 0.00124331723152399, 0.005125398406334634, 0.006259727987516315, 0.001155267197379069, -0.004407196154354284, -0.009873200445079382, -0.015427992882959693, -0.015782133109553502, -0.021844904712537812, -0.018903115002158417, -0.021917376766249934, -0.020417566995103647, -0.015622278890755988, -0.0134328112253981, -0.008695504917886784, -0.005513207114861453, -0.00818684076157546, -0.011914088510249155, -0.015664112831146458, -0.013959828680922345, -0.008294129469668374, -0.0014724327310909726, 0.014428199599415065, 0.03255589339494594, 0.06760068267983821, 0.10980526379079536, 0.15718162826340965, 0.22934040466556382, 0.29317667388940083, 0.3344300850359554, 0.4117363643580096, 0.40777202303745125, 0.4069966394521494, 0.37115098659764323, 0.35094884871028814, 0.3019133285594038, 0.26341936423017365, 0.22425645682590384, 0.18992847614084074, 0.16429047801587096, 0.14416506303699472, 0.13082763999320715, 0.11894171651654382, 0.11380185115356219, 0.10865351621029778, 0.10429891864688318, 0.10023120434984309, 0.0931392905594391, 0.09417774170197038, 0.08951772316403386, 0.09030435456802721, 0.08619930250039286, 0.08517096865362976, 0.08549516881558965, 0.08353496274051592, 0.080730304524495, 0.07956604353789881, 0.08239364428901062, 0.07919912945888923, 0.07848643383818805, 0.07898499388220453, 0.07626311897690177, 0.07486810934640731}
{0.06946934316643112, 0.06867448993528394, 0.06999861544723177, 0.07303544581641466, 0.07337808102202018, 0.07165759002529146, 0.07165218713302815, 0.07067018183365507, 0.07290457265467093, 0.07258799679174344, 0.07494473112449052, 0.07337975723329002, 0.07261644999445376, 0.07742394371814584, 0.0790026248826253, 0.07865917995373171, 0.07996308565315413, 0.08408169253509733, 0.08678710216284509, 0.09063648361132912, 0.10319319654574328, 0.11395003617832783, 0.1309692091855547, 0.15033453687744883, 0.17791880409111996, 0.21771605380526415, 0.27282391095184966, 0.31222367400215345, 0.3721322862536489, 0.4137298283900447, 0.4364051810184818, 0.45860578623885534, 0.42717037160614957, 0.3783701279533781, 0.3410033076060754, 0.26249451430988663, 0.19889941032843578, 0.1570296268739925, 0.13375649051779098, 0.1320294584176522, 0.12767001955591087, 0.14020407746885444, 0.1416180592019392, 0.10442295520586808, 0.07388463927601596, 0.05551347861492255, 0.017606793643734936, 0.006165691791280067, -0.005258012124489453, -0.007686730177654673, -0.015580019007394101, -0.01965919808234305, -0.018985525692049796, -0.01980732259874629, -0.016358151653901046, -0.013788384798084589, -0.011377727209327348, -0.009792418494245883, -0.008987381244265406, -0.015481050682730112, -0.021657079044710266, -0.02980096331274608, -0.03714358050112207, -0.04762619395152136, -0.04284077957321386, -0.03034716212981741, -0.016535687214877574, 0.008004607360338693, 0.03564282153903208, 0.06713706518089178, 0.09522453666542698, 0.11415824391899457, 0.11700459608389585, 0.10467710406066168, 0.08808776243835773, 0.07193509735028572, 0.05933996266359846, 0.05721160605528739, 0.053761968002011606, 0.053477098964790915, 0.05020090031492626, 0.03113213681589851, 0.017303196462466273, 0.005651005017016864, -0.005579092445647181, -0.006834290158891288, -0.007499314146185819, -0.009017469095504826, -0.007971336073377182, -0.008848559712948989, -0.005624385128367302, -0.0068824345618560935, -0.004281528276147632, -0.00633216760424629, -0.00824949300071657, -0.008445310773622738, -0.00774074240461669, -0.005567568214972161, -0.009024011926003779, -0.009542598919935532, -0.006647997584789839, -0.009246008871770142, -0.007598492011995237, -0.010417792604746614, -0.010505392203920834, -0.009426418246236827, -0.011384596922301335, -0.010299408892421856, -0.010845872988271613, -0.011223181783951706, -0.01006593861976738, -0.007751533285807783, -0.0071964688192000855, -0.009211750952759641, -0.008708190562745681, -0.008968495521195136, -0.008255926873943008, -0.010290765757754734, -0.008001587950493164, -0.006820553813945235, -0.007139679865547552, -0.005760911108669307, -0.0014424982555127064, 0.0009591529392717056, 0.0029302716785448413, 0.007039868656515354, 0.006205074952523525, 0.008375532688449297, 0.0061276903011900155, 0.0014615444278506542, -0.003144435398769645, -0.0054200127282546945, -0.007949819300255383, -0.0058835936849219745, -0.007375401657367963, -0.009079237744056886, -0.007239059326392855, -0.009094573188871254, -0.011838721719454333, -0.011432413867070529, -0.010430916643106435, -0.009354793498040359, -0.009281837990678282, -0.012708465552702497, -0.006928011469914058, -0.011730895649381417, -0.008527564206185964, -0.009642214053370117, -0.00835802222278996, -0.006858413354730711, -0.0006638832490135308, 0.014042271699069901, 0.02517200265776772, 0.028441258371963287, 0.033414871158238546, 0.03128244524789797, 0.023149928316620376, 0.015820544176978587, 0.007773573604097312, 0.0007462635901030023, -0.004379623791250229, -0.011053465614071027, -0.013760623470574808, -0.01566065146973366, -0.01237078048276169, -0.006683907433588418, -0.0011217305891756176, 0.0022856960326774426, 0.012245302666094166, 0.0210951791500053, 0.020895783398977387, 0.021737551203104916, 0.024558482239021157, 0.027839791404165728, 0.02313413431276562, 0.02235378237006605, 0.01178035460309857, 0.005954464479276823, -0.0024197252452124417, -0.00965467133554007, -0.013928600909523182, -0.02050253810042136, -0.017688805752628975, -0.01717391982635843, -0.014414121919313058, -0.01032158232419737, -0.0052460335251777995, -0.006121195924323394, -0.008846470943985208, -0.0029981596295560074, -0.005998809018085274, -0.005906170943675578, -0.01039326944210682, -0.015429263750986659, -0.01655519406089552, -0.018524803692755706, -0.017849618056418975, -0.01598745125721237, -0.018730298096987275, -0.019173587763276573, -0.013489315480602383, -0.011353619702585846, -0.00935350372506416, -0.01140235594240141, -0.009750523612236488, -0.012322380435189031, -0.012327291613216952, -0.009969350114640556, -0.008024790143370574, 0.00034489763607403745, 0.015188673409716351, 0.032069581897014685, 0.04889049229130844, 0.09213274547916546, 0.1665834827354751, 0.21487586717279086, 0.2949700230311536, 0.32281143498298137, 0.37837395107242555, 0.40813771751479655, 0.3894083258411924, 0.39022325934421837, 0.353551083778289, 0.33166382226147495, 0.2889256623632418, 0.2454021029135979, 0.20715191415950557, 0.17804713858203775, 0.1553185863899202, 0.13991425369359875, 0.1282092996847014, 0.11845041068255126, 0.11261142719688381, 0.11071016865066338, 0.10528084093223362, 0.10497427165100214, 0.10098485061154737, 0.09731983437196234, 0.09279988058276308, 0.08880473142020587, 0.08932129299031065, 0.08911166623897604, 0.0890740728657822, 0.08714557892110204, 0.08687056985038205, 0.0824242953886577, 0.08300378692161194, 0.08213707764279446, 0.07982082411852211, 0.08177676514260032, 0.08041584176669844}
{0.06718941989120944, 0.07085576672902957, 0.07021722425200715, 0.06907029184157087, 0.0698310712771183, 0.06975445473617053, 0.07037910555293875, 0.07411486621042342, 0.07109234300202141, 0.07230683863886249, 0.07399908341399838, 0.07377970171135409, 0.0754342630062694, 0.07493653050182382, 0.07725592539121115, 0.07671789080130083, 0.08230610567035328, 0.08299249829052366, 0.08574712234325299, 0.08973820207284301, 0.10162817067278708, 0.11411105841517052, 0.13018115677161554, 0.15004997376842022, 0.1858659563268078, 0.22314305942152368, 0.2752909810797867, 0.3255245367442175, 0.3744345884570581, 0.40364652865375783, 0.41205804393625145, 0.4342392068372034, 0.42365225198305445, 0.3616187940316564, 0.30740475661344535, 0.24568391248791277, 0.2222926497810434, 0.1735522919825619, 0.15052644867943307, 0.13518624288132183, 0.1347911181789498, 0.12991981025071056, 0.11239019295361477, 0.08548643420600009, 0.06045504878365967, 0.0453328033711831, 0.023165983294920523, 0.015620553902896149, -0.004026264769216956, -0.00618715374359608, -0.012142434970447067, -0.015810400766875177, -0.015163643083791346, -0.011798694491453713, -0.010312818881819879, -0.013977738899613696, -0.011930753138264116, -0.015372600748954909, -0.01888563360526124, -0.02034472278600203, -0.027801011795593494, -0.030518170745966876, -0.03096581952421483, -0.0369037090522488, -0.033554189480195576, -0.026116685514289213, -0.01852788076151983, 0.0022820689331913974, 0.01887526649585621, 0.031821432271331634, 0.04577693856624211, 0.06293566543925022, 0.07184645916913376, 0.07352187342600564, 0.07054258264656105, 0.070071042180347, 0.06184964279007989, 0.06347783678829116, 0.06830715247598504, 0.07065747312714478, 0.06331811601121073, 0.040537565935220204, 0.0244954852794805, 0.0077734744559833716, 0.0002709037523942544, -0.008881951736571752, -0.009106079892143135, -0.009526434481776529, -0.006746528747265659, -0.0065262401111059725, -0.003097621601256967, -0.004833427530144666, -0.001826778605994511, -0.005417513290977822, -0.006150459886466808, -0.00735926570515009, -0.007692660377145103, -0.007042493173444419, -0.008151302326939062, -0.009876781838428115, -0.009892019363925406, -0.008930862265955939, -0.00877084566928885, -0.010751495687607351, -0.00802327902077405, -0.009314104482495544, -0.006816793353589942, -0.00875851924119382, -0.009581696137876667, -0.006791338700230158, -0.007036284561838373, -0.008803832628925066, -0.00854879406154113, -0.008400461731798972, -0.00925142719273422, -0.0073939297524884305, -0.008315908077787652, -0.006263469726149713, -0.006695291745046032, -0.007403012772077518, -0.005796684180038845, -0.0044917374144232995, -0.003344283735176742, -0.003943955328078229, -0.0026535027404793175, 0.0027478383259835516, 0.002280871407148416, -0.0012185252713245126, -0.0033311680429542077, -0.0030112857118985304, -0.00496114966439722, -0.0032885727718821433, -0.005737562581672622, -0.008523109836409234, -0.006235540406894015, -0.008021026369571633, -0.00911323057423924, -0.009353927989630969, -0.008507509624796631, -0.007393519850818993, -0.007882688729359589, -0.008924748416865339, -0.008661387682644028, -0.008013712407984708, -0.008580748242554184, -0.00790132357493823, -0.007692194595537556, -0.007540123735300743, -0.007203481124778172, -0.0025320781706580963, -0.0019193093257867796, 0.004487614134533788, 0.008930412879764796, 0.02183231055974953, 0.01888150049312307, 0.01915439839017946, 0.012023903209201388, 0.006949760640455549, -0.0004266208529032974, -0.002867329400574876, -0.008362662456955494, -0.010484751131986915, -0.01254225787194119, -0.015364006740129822, -0.014252692022513315, -0.01142027000466539, -0.008239501837043556, -0.0020848212910237933, -0.00011703801847133023, 0.005051136117915947, 0.009805302314936608, 0.015121494706998678, 0.018586456804935144, 0.018698570643350607, 0.021292753369342925, 0.018175472917177565, 0.014519157972772756, 0.007343580568546811, 0.0030239675076288667, -0.004948789928493797, -0.008813672883962832, -0.011651040614175406, -0.014477970684258521, -0.018063218328931947, -0.012804443423671144, -0.00854199408122285, -0.0070927072260361535, -0.006608849236941059, -0.0004230459424347222, -0.001712689711957741, -0.000821837192610763, -0.0036245793081378934, -0.0048298835692624584, -0.01023118565382656, -0.011627041490107163, -0.015137687434432568, -0.019397789333109053, -0.01778887086510987, -0.020996984746781265, -0.017772044433104456, -0.014293015790240195, -0.009224403031966205, -0.0073731213035152145, -0.004919414143387861, -0.003938017469541655, -0.006239395416058588, -0.010483820617913857, -0.009519728883820815, -0.008918236336540547, -0.010131463192059929, 0.006917058851635148, 0.02731400879438734, 0.0516934096969401, 0.08511480373529082, 0.1463017738863303, 0.18304529189279917, 0.24074929207076562, 0.3046363100120963, 0.3471606447092586, 0.3842299244247699, 0.3859730057297163, 0.3875198645228912, 0.3503143973429891, 0.3141499828291088, 0.2811077010986368, 0.23282660131153854, 0.19854136255568727, 0.16903729470173776, 0.1468494499690406, 0.13088174757325216, 0.11856537809732258, 0.10979575303858835, 0.10605982531555683, 0.1026148958058409, 0.09615445303584083, 0.09404346309907255, 0.0913730741293298, 0.09032387372498707, 0.08719536248595935, 0.08565173963084244, 0.08683924351962877, 0.08425611138818964, 0.08197008138031975, 0.07954690837300069, 0.08247069258518107, 0.08197189914203347, 0.07825453248364969, 0.07697944927755593, 0.0767228348579794, 0.07671555424279114, 0.07455548988690582}
{0.06740559056078516, 0.06871509124735271, 0.06811091312289475, 0.06891663980757493, 0.07128661414649043, 0.07012219915047123, 0.07111022678412858, 0.0677412888719747, 0.07307346361925329, 0.0724033343296666, 0.07487255219977175, 0.07467437194676854, 0.07535722342495849, 0.07472550316425317, 0.07847391512316408, 0.08073355806588246, 0.08274590297878118, 0.08198471501195462, 0.08682479702302687, 0.09313112032697349, 0.10000588380176056, 0.10902562491781215, 0.1277007619274263, 0.14796008253121168, 0.1734745713326749, 0.2185851559424702, 0.2574947461015438, 0.3073493292580277, 0.35817943135476293, 0.3975822883876567, 0.4284085560087978, 0.42842105438549277, 0.4063276964920092, 0.36588641748627404, 0.3467948505766042, 0.25890096289872366, 0.22127660031588922, 0.20091273701825518, 0.18468632175060962, 0.16518140135577966, 0.14918424826773852, 0.1307865587225479, 0.11117504154283801, 0.08636883244065006, 0.07358434991080205, 0.04926048778199258, 0.03185243337539215, 0.029116902281612067, 0.01092114804670868, 0.0022188356073653444, -0.007682211525890795, -0.013711084895966539, -0.011919812589261204, -0.010024467121124314, -0.005592458480561807, -0.004596122397375103, 0.0027730508679940447, 0.00251334297973435, 0.007064357193600844, 0.0028058197450816207, 0.00008090676377419921, -0.009158557884779149, -0.015072545600691063, -0.022130037383924425, -0.024284113665711364, -0.026381917370104906, -0.018967410440805937, -0.009508508796758335, 0.0020811973979590415, 0.008098514411868353, 0.01833752836810621, 0.024865864828465215, 0.02979958407906265, 0.036019800141832974, 0.03937639391741257, 0.03538124807849194, 0.03175051891144405, 0.030312494494208295, 0.02846250764951937, 0.0333069364885586, 0.028606789758409384, 0.02725037171927135, 0.01644831571745549, 0.002985453457386848, -0.0054899064295335035, -0.009575262714359704, -0.009826250546757152, -0.008033508402262631, -0.008407092552609179, -0.004448940560327176, -0.0035530748909241364, -0.0010382826932207405, -0.0029761570021493143, -0.004168088143560001, -0.0055479638700966115, -0.005550859819830844, -0.008601584086527055, -0.008833841576271794, -0.010937297021518657, -0.01145830937433503, -0.007186711182080116, -0.008828484748007317, -0.01036203626254303, -0.010431367085355723, -0.010265822329421966, -0.009415730145203931, -0.008702355298139603, -0.010810667139096234, -0.007840878123311518, -0.00834678351027111, -0.010252757477260802, -0.009104874692530272, -0.010050776150738757, -0.008076373370214735, -0.009390520855768065, -0.009657372084957275, -0.00880580591551235, -0.008705994754357495, -0.00885279079861263, -0.007409711184937192, -0.00850445404138344, -0.0051371611722709105, -0.005336423779071563, -0.005485345694499015, -0.005745951307279125, -0.0057274571020414005, -0.004685678340794687, -0.005261508859642131, -0.0026709680976485083, -0.005316929371058833, -0.006871238400235206, -0.005858783673028306, -0.0069011236311153695, -0.007740384272332967, -0.0077438113260869445, -0.0058923670283476505, -0.006764424496144836, -0.0067124762260671895, -0.0072968160990469575, -0.00927802110046189, -0.007500674652213534, -0.007371761219660523, -0.008704896008995835, -0.010354677400880901, -0.010558203208585613, -0.010625033081408865, -0.009392938029132906, -0.011763704087140038, -0.007233953167278172, -0.008108514295986032, -0.007872909731455479, -0.0044528764370230884, -0.0026916733958396626, -0.00021718343057194845, -0.002284329467077495, 0.0009083784801855864, 0.0004514052507881138, -0.0014792888549906833, 0.0015626112482507184, -0.0025708126262630657, -0.007557120862777319, -0.007095410182454676, -0.01026792809023766, -0.009308461512171844, -0.010874262135368374, -0.008781617573603111, -0.004724838747272757, -0.0016196337713906797, -0.00030612452710918406, 0.004136909283897139, 0.0061695161473421505, 0.014334945900360059, 0.01755887084031955, 0.014928404038954068, 0.018571671348389628, 0.0194309085514292, 0.01817525933713282, 0.01473632377603511, 0.009354649911888991, 0.004164295969084693, -0.001100545212899708, -0.007623194100652989, -0.009280489861133528, -0.012016325986310776, -0.007868161284296401, -0.006181178945956571, -0.001776514116825067, -0.001890275636843351, -0.0018158168050662624, 0.006085992662251265, 0.008446118479079933, 0.007974321141879123, 0.003738488103326584, -0.0023904274174085085, -0.010284523554442818, -0.015293398798338957, -0.016525868286310627, -0.018554305481388637, -0.01923967761692985, -0.019943316825704854, -0.011075282301392583, -0.005598380157464812, -0.0021720960149197496, 0.00007263024506612425, -0.0005019310671583472, -0.0027937117291030257, -0.007761241890970251, -0.010168237705992983, -0.011036303310046406, -0.013445234118243811, -0.0012385116566966115, 0.0204832941598018, 0.05076197647709134, 0.08016312730946791, 0.14871123995916893, 0.19490064527994683, 0.26002267794390466, 0.32995030176172213, 0.34461474456017416, 0.37501542827988077, 0.4082225221737515, 0.4081830877633899, 0.38799558583689137, 0.3538759811146998, 0.3172872608103321, 0.2717741516721883, 0.23104053579592237, 0.1965347718734674, 0.16496767738667112, 0.14732412705371678, 0.13455199468371554, 0.12661969939505097, 0.11780281096187337, 0.11310666084133673, 0.10546187401152067, 0.10277907173893944, 0.10014310435162554, 0.09757826585295425, 0.093234563707361, 0.09200735141162547, 0.09333235057955128, 0.08840785539034125, 0.08751386191912552, 0.08816779924687333, 0.08650600249478207, 0.08623167470253038, 0.081006254722262, 0.08137595174160664, 0.08021375391333409, 0.07939258444071944, 0.081673363945858}
{0.06831181931534089, 0.06663501468424002, 0.06740059578649062, 0.0707320990562734, 0.06922417089312836, 0.0696711956521765, 0.07018733667949521, 0.07226323433496515, 0.07425967271641773, 0.0735000943326442, 0.07214985161283412, 0.07638050399894736, 0.0755495264873221, 0.07482841020000142, 0.07544701102690328, 0.07835958085579411, 0.08229445398767485, 0.0821036493361546, 0.09036041198477973, 0.0935081165624379, 0.098877498575134, 0.1108116821290231, 0.12764930856063583, 0.14610100099751216, 0.17581864782512874, 0.21180465157058218, 0.2603411776264967, 0.30985033443249077, 0.3573770676701755, 0.39414852161645897, 0.4159543225398659, 0.40937798834662587, 0.3967142895692073, 0.3782719108448907, 0.32643159326012616, 0.2773897400798217, 0.2299300458604754, 0.2092737799091544, 0.21088567247931966, 0.18825702112429293, 0.17420705163896266, 0.1772159281013894, 0.14165529866409296, 0.0976776071567824, 0.07161646217397462, 0.03632610970637383, 0.021563277754526003, 0.014662107734033793, 0.004390383862452614, -0.004583312253525349, -0.01114835026098089, -0.017314965442587774, -0.01482336707064338, -0.01203058161176498, -0.006525820750986355, -0.003866910836059715, 0.0019804797506168875, 0.005316781185371867, 0.009751954079426882, 0.008040904011590213, 0.0008334418564936625, -0.0037677460762766376, -0.013013234531561477, -0.020622463708049373, -0.019569823734086823, -0.017393375132034577, -0.014519724006678225, -0.0014835106909321938, 0.010394750815601915, 0.023398284543698022, 0.03802367673365486, 0.043115829946640406, 0.045081599104808925, 0.040756423509095197, 0.03391652848775511, 0.020544227612856788, 0.011321460815990178, 0.01057953625793213, 0.006800855932153564, 0.0044296932802371045, 0.0026498404527534668, -0.004086834882893945, -0.00929465391319403, -0.015869465059570396, -0.019333785749840314, -0.016456347516836292, -0.016952142395961524, -0.010247944151645202, -0.0025793516295632567, 0.005012424575197544, 0.012314555620850341, 0.02158381424102481, 0.015245700427190796, 0.014209140395273417, 0.005669679360417489, -0.0030612525175550253, -0.0030655445712303273, -0.0072589524987809115, -0.008490189327118255, -0.008045021597089964, -0.006594658641285872, -0.011660652923396176, -0.011566540926961423, -0.009187276171059258, -0.009568841178376959, -0.009076642858973884, -0.010545479797071771, -0.009450696653676254, -0.010666616601261822, -0.007477338109402544, -0.007537284132982383, -0.00910222254967289, -0.009960373473581956, -0.009092644167846775, -0.006158007614521368, -0.0071921042273442835, -0.006643474675640325, -0.01039998248976913, -0.008825813564843119, -0.009082503866520273, -0.004978344402863933, -0.00510556153878514, -0.002385004715378567, 0.0008767382289146972, -0.002712509267684078, -0.0003098178174714605, 0.0035344792568135623, 0.007184716348143955, 0.003051903016249282, 0.0016869646357122, -0.0027768590380374703, -0.004383724373623655, -0.00767980057549832, -0.009627301803376866, -0.010122246343451057, -0.009069016562020304, -0.0076532101157352995, -0.008833434452218705, -0.011029081543563817, -0.012238812580161459, -0.008976066942513303, -0.010273245205611566, -0.009387688996207288, -0.009323504407825084, -0.010275967335380304, -0.00985367170862044, -0.008160489321210425, -0.009286778399224257, -0.00829049266136585, -0.008687505558773694, -0.012374975666412626, -0.008196946879566597, -0.009889492327555406, -0.003669094228387026, -0.004866972786877453, -0.004478237932980876, -0.002034154243707011, 0.0004565891570268625, -0.0004974060293565233, -0.0027961410161514884, -0.0016149461919167988, -0.0028772443302621667, -0.0074871582855521625, -0.010466995695515399, -0.007687445039537988, -0.008808990198931978, -0.005101158055607965, -0.004390918395886177, 0.0002959727434057261, 0.002199354910137029, 0.006112246566044103, 0.007999802720259765, 0.00770447997613361, 0.01026506397385301, 0.011043089172553814, 0.010140395833041266, 0.009320030998022656, 0.005264198572978536, -0.0009338789476268511, -0.0016906481096255323, -0.005035358954205833, -0.0031017347134977774, -0.0036877734618737438, -0.003575491796741554, -0.0034821417005564364, -0.004103252740777018, -0.0034845384033822912, -0.0023441158872381167, -0.0012812930359724021, 0.002125857367864978, 0.0014244027688406044, -0.0009709862334663483, -0.0041918252858133935, -0.006305703504931969, -0.011617951619216717, -0.013536431500614999, -0.01408502960212321, -0.015176718157056224, -0.02128855631601941, -0.018537678727767102, -0.012331695380856036, -0.010656965038753784, -0.008293627246395862, -0.003784205948740719, -0.007053422747236868, -0.006377017833421527, -0.010938307922158325, -0.013935356550472466, -0.012285324019025563, -0.006321550159946045, -0.0031988965180544497, 0.019501614327517125, 0.040241205055424896, 0.0728717788554635, 0.12738222693214013, 0.17017928557953851, 0.24773375977939677, 0.3195925670687312, 0.340242118442373, 0.4036563058016342, 0.40594736563221423, 0.4265081743407362, 0.39419205189045603, 0.3710735784451482, 0.32911412879115204, 0.2751625748304757, 0.23073487605961412, 0.19682450012516892, 0.17089589343575542, 0.15174235816871254, 0.1387490094998927, 0.12928223033526687, 0.12175408684242106, 0.11501219784847794, 0.10811836516546526, 0.10682532667600952, 0.10445277722175861, 0.10127819156480719, 0.09732564010681302, 0.09571803735787308, 0.09399560702182264, 0.09261060651121664, 0.09179223013821834, 0.09136792978712047, 0.08926714863659223, 0.08646632819239677, 0.08705129236127541, 0.08366758478637487, 0.08586190945368677, 0.08303912717235337, 0.08060097928758489}
{0.06741606574083969, 0.0702481212767866, 0.07407588332215523, 0.07217708331320838, 0.06980185468064982, 0.07047869030028484, 0.06916019735051865, 0.07290540043929258, 0.07207675912737922, 0.07247345016243341, 0.0713374945713017, 0.07279229405762433, 0.07562249979316998, 0.07725072009861826, 0.07521121897230174, 0.07721201571601077, 0.08412348797658352, 0.08372277894735808, 0.08877028330066136, 0.09135028296425426, 0.0989295691722678, 0.1116140727248981, 0.12495478838564812, 0.14930957574733042, 0.18016674346209816, 0.21966711820293694, 0.2638877690068729, 0.3086758131782755, 0.3522927782359271, 0.38214439656133425, 0.38207160833474285, 0.38090353910540703, 0.36596866244791826, 0.3488496750554768, 0.3105103152678245, 0.2604576475232353, 0.2418416159880828, 0.20377834585330493, 0.20170924942146629, 0.21367142992626306, 0.22569638031223527, 0.21604802621494187, 0.20416484940531363, 0.14867142156344176, 0.10982438938726352, 0.06207714191255759, 0.029637786000354157, 0.010455277183308805, -0.0016706229376749076, -0.00702047215462386, -0.013540299527313285, -0.016644755704127018, -0.014809078871055025, -0.015472888109454627, -0.015368477344669455, -0.013339769894672785, -0.009903393362364864, -0.00901507954573474, -0.005444951190688515, -0.006626635929362681, -0.010145767635570421, -0.014608585236426391, -0.020237773227942034, -0.019829379977425114, -0.02367252614832175, -0.023095325725967467, -0.022885903034730454, -0.012028846572118482, -0.009495082356507667, 0.0010649793850865744, 0.01607811203354343, 0.02691638248272773, 0.033993359146120124, 0.040922277018224464, 0.03914594781213829, 0.03818230722305055, 0.03131238246107484, 0.023734579946823098, 0.018811696408098103, 0.015200637276166499, 0.013193600790774966, 0.002633289663448321, -0.0026699588175421157, -0.013001659432847307, -0.01979226890858405, -0.02175608859693241, -0.016682036404923523, -0.010725158103014193, -0.0005588921980395414, 0.016502225403502737, 0.037575372063608066, 0.048595428064688105, 0.04612397866497933, 0.04097819509822087, 0.025817725657157974, 0.012584343421992994, 0.008543572487005296, -0.000733789532436321, -0.006398996363090222, -0.00795959230916706, -0.007549292300290431, -0.009249918558608768, -0.007916884509036479, -0.008570917366624034, -0.009489366207421086, -0.010461656927468952, -0.01006918450647469, -0.009578420941196666, -0.008423295388251536, -0.010071955398734801, -0.00881720023106794, -0.0104639256894474, -0.009313538735200709, -0.009524091137957094, -0.00979760013066895, -0.01073102204446514, -0.009957211675917024, -0.005810997115244086, -0.007168550496803854, -0.009121304959892022, -0.007418111276685064, 0.0019065675571085187, 0.0053550942800684054, 0.005231544487727959, 0.013831321064885835, 0.015368610914741912, 0.016100659096052683, 0.015101866322847341, 0.009986366193906124, 0.0054719447292011485, -0.0032271088980728524, -0.0053820201938996086, -0.007657729053912626, -0.011785436426517183, -0.012479442858257717, -0.013969545402212964, -0.014500952439684637, -0.014550807444295294, -0.012825320544067077, -0.013269819093057736, -0.013286979832301989, -0.0130240358561774, -0.01121404173149316, -0.012080820323517382, -0.011041598151283529, -0.010869243032782703, -0.010253948749701553, -0.01073864964574811, -0.01114159704216825, -0.011137077693311483, -0.00955314758411282, -0.010860536519168277, -0.01240064918420328, -0.00727778659465228, -0.0070919975303996175, -0.00549855857158727, -0.0020176868736335686, -0.0007533482538984709, -0.0008895991343313677, -0.0025843234823103535, -0.005598261536339438, -0.007803342062406364, -0.010877317943214282, -0.011340281816238482, -0.012048923438782489, -0.009802777093726091, -0.009283524121796092, -0.00715931048004365, -0.006874287268999628, -0.00443991523436023, -0.0012010021350136704, -0.0010691251608688861, -0.00015104405489656074, 0.0031682218261294103, 0.004259183153453667, 0.0009922601606717372, 0.0021082922687484227, -0.0030263675933052867, -0.004065829824689009, -0.004838098356264712, -0.003910153610879402, -0.003934515650443169, -0.0026212959611062285, -0.0028410314907728242, -0.002805912704754759, -0.005276876674692, -0.0048523239889914065, -0.006556492315568067, -0.006303974157526706, -0.007639952573841487, -0.007236423202263709, -0.008449655510421959, -0.008012116693824161, -0.009566207642361902, -0.013546170395446066, -0.01519882185223299, -0.014737958613890136, -0.01660156483914659, -0.019367068303374018, -0.0174544538618711, -0.015188572908896136, -0.015258801078991299, -0.011364842388496612, -0.01102778546870073, -0.010260378306758595, -0.007107461479414635, -0.008147019561589522, -0.00794026027063336, -0.00802316647114408, -0.0052972888347080135, 0.005172376582305807, 0.025311935647222287, 0.056825028874019426, 0.08713962295476557, 0.14574574934766932, 0.1788865657304953, 0.22176957193484814, 0.31637865917795577, 0.3564248504422445, 0.37770174348094493, 0.39610071440809935, 0.3994632232716054, 0.37448320673684743, 0.3408714074864939, 0.29501825468790877, 0.2463766835691247, 0.21410933357469275, 0.17946952781197043, 0.15490441894869153, 0.140627132474499, 0.1270530201996498, 0.11883877496579344, 0.11400840873370605, 0.10771126009700312, 0.10314018995766211, 0.09937735226325448, 0.09617733160336991, 0.09488395344456052, 0.09000584472781063, 0.09099222567492246, 0.08939914209411602, 0.08937478802168139, 0.0878705299814701, 0.08375810494785502, 0.08427133366420121, 0.08347869230157878, 0.08120513733789123, 0.07881250605367676, 0.08007488720823734, 0.07992885764998361, 0.08108545932343726}
{0.06892532784173291, 0.06758488985118415, 0.06809261741080402, 0.06833194940989717, 0.06801004026806862, 0.0710444106615436, 0.0726405998372317, 0.07336037433111028, 0.06976776071274665, 0.07318945468035912, 0.07420213559095515, 0.07336835864774449, 0.07500556559399951, 0.07815968109838312, 0.07941801277195085, 0.07810876235835766, 0.08408381931674877, 0.08394043498919454, 0.08668616344764604, 0.09103959689376614, 0.09890233254836371, 0.10820875166072479, 0.12662539040065615, 0.1444957884232236, 0.17447479093502533, 0.20916755121475247, 0.24949322347797864, 0.2851257988930635, 0.3330591240193883, 0.35918202084626083, 0.3652530700391717, 0.38688551066492893, 0.34743331082856277, 0.3261236777457808, 0.2910069103497921, 0.25635373958296603, 0.21349948811049915, 0.19705690413412028, 0.1950016886073604, 0.2085089448041175, 0.22162037801884196, 0.250242756582033, 0.2543677981039702, 0.2223339467840035, 0.17736134435540749, 0.10701970121462284, 0.051500218402696446, 0.036659021382382355, 0.013614832758401365, -0.0004780048500173731, -0.0023250824637826776, -0.007677840551512537, -0.01154911991525126, -0.010235254822974, -0.008486248412597583, -0.006827338917591617, -0.001925390362393282, -0.00025844634967703544, -0.0039047346765046214, -0.00436874906762882, -0.004818698498827514, -0.007564295070992786, -0.010691185299043822, -0.011874209317630152, -0.014387827323663054, -0.01614060863071345, -0.015099049562508399, -0.014878856135770663, -0.009204687733053316, -0.004381504841993877, 0.00003801633121690035, 0.008011002606568382, 0.009017318787585002, 0.017641777069078067, 0.02115599452205034, 0.025969872986996646, 0.027866144419185945, 0.026380615108188704, 0.023343670664644545, 0.015312370058134878, 0.0127445343952073, 0.0035100697120631526, -0.003695159676689806, -0.00979818869212586, -0.017012920884379806, -0.01793798390649046, -0.017106607948579194, -0.009262725825252161, 0.0015999504109982304, 0.012547099211858845, 0.029836160513475547, 0.04159875380949279, 0.03784823230324763, 0.024957916867695953, 0.01902521962829799, 0.009419692788167865, 0.0015045021002892873, -0.0038645077491481156, -0.005641801635234615, -0.009132951958903821, -0.007916062786671294, -0.007652185718576081, -0.008632934724937567, -0.008355235109038815, -0.00756858904017615, -0.007622891067984567, -0.008580145491628634, -0.011650747081849804, -0.007681241745442101, -0.009469280416088778, -0.009197689619598999, -0.008125179450766788, -0.008499683639260923, -0.010093138976173322, -0.007771887813908794, -0.0073375106761415084, -0.011260546857587036, -0.008793750273103508, -0.008823748959892058, -0.007561451345273231, -0.004899536630772351, -0.0014545274939106083, 0.00449619271481427, 0.008976114389873844, 0.01410254339958392, 0.015133487598597227, 0.013973803912120768, 0.013891438856291294, 0.011730917583843477, 0.0023013456746179863, -0.0014021805002057469, -0.007139881210207083, -0.010026559003896237, -0.010506992776940085, -0.009817306459498028, -0.010577621633853895, -0.013266469160930732, -0.011155290137190584, -0.009032294643165203, -0.010063534818438535, -0.010052326581404137, -0.009752545058295491, -0.010702508663548481, -0.00987514500816211, -0.012121077922490762, -0.0082352839353416, -0.010935069247111816, -0.011888224403556044, -0.010075854516786472, -0.00979703820607749, -0.010464712205447972, -0.012009725575720283, -0.009993727073851754, -0.007153296761312518, -0.009582585066842645, -0.006390768249466612, -0.004337174287278956, -0.0036615283771166416, -0.004514712334175612, -0.007482408375297927, -0.006866743784399246, -0.010238770390936642, -0.010297336479227379, -0.010148892055337227, -0.009411653475114157, -0.012125880598313172, -0.009663785617847115, -0.006764069541831116, -0.008959666515959778, -0.00650051360753158, -0.002815528318730133, -0.0012188507019602196, 0.002600043100869095, 0.0019259992804790292, 0.0029437232915494427, 0.003219899424125321, 0.0020020467823986914, 0.0023705995803654373, 0.0018216722361964588, -0.0005946428872869954, -0.001657600322759693, -0.003747986274238644, -0.007055262438523358, -0.007824014591709942, -0.008783046290317177, -0.005624254473901721, -0.005115631065593522, -0.004709805856854482, -0.004903065092053649, -0.000729824402775701, -0.00016913336677451302, -0.0008035260937098277, -0.005285779651615911, -0.007319478633355969, -0.013801127209373237, -0.015405741119116625, -0.01793969162896087, -0.01439154351258946, -0.01528256946803326, -0.01374179140394782, -0.010387020738500835, -0.003954884917187837, -0.00031020262695093635, 0.004717204851493645, 0.004477937583323462, 0.004799445592989354, 0.0016699542950703566, 0.0006234024990199379, 0.0031434100889943823, -0.000048112333647568886, 0.006129335667318037, 0.02608760578540672, 0.04215435262437621, 0.07818528018350165, 0.13432210804191122, 0.19530344192431826, 0.25043931721924534, 0.29812653904176356, 0.3388801078934036, 0.3658208443380553, 0.4225191321409399, 0.4048190224346498, 0.3637974738696888, 0.33540781401651554, 0.291441864753938, 0.24653595638570044, 0.20966378410112038, 0.18120206220308627, 0.15344934895762774, 0.13741639532018485, 0.12711096846250602, 0.11787273535383178, 0.10987135059106229, 0.10437600032376056, 0.1040273771352928, 0.0978020935772782, 0.0976326458079213, 0.09288329292815312, 0.09142789529930258, 0.0871406950870289, 0.08993539426788248, 0.0853382045087607, 0.08470755192348889, 0.08398127208564835, 0.08500359749536827, 0.08130379957245301, 0.0826701140959433, 0.08348733503936923, 0.08089107317156553, 0.07600590980343783, 0.07763297540268391}
{0.06808874919752478, 0.06949228684320478, 0.0722170712244761, 0.07338535652210076, 0.07099553771958286, 0.0739862854486956, 0.07207962856817934, 0.07401147724856527, 0.07380410530737605, 0.07531732527865137, 0.07569498158145851, 0.07672664726487692, 0.07493850849179576, 0.07883044469132242, 0.08154561068185276, 0.08134902291679898, 0.08532658188472593, 0.0849982329385155, 0.08946822835969524, 0.09534250038137057, 0.10348114818232051, 0.10920320962264457, 0.12348632950387874, 0.14495904492813877, 0.17059489177649234, 0.20796136336837878, 0.24327824899938927, 0.2825087830092561, 0.3258899436281498, 0.34774116141610106, 0.3489605714597971, 0.34171558837985416, 0.3435046583196224, 0.3251190915237901, 0.2736975538306962, 0.22253029149900858, 0.2132659703004689, 0.17099642824792113, 0.17828272673541387, 0.18287912756126815, 0.20660547567426812, 0.24780106065382737, 0.2654851284627747, 0.2712971135770165, 0.21660243675822063, 0.13964200714664288, 0.10339235814456998, 0.07918100873196765, 0.04336935670112913, 0.019298878775895003, 0.005836960184705893, -0.002455068877363761, -0.009617565547682392, -0.006193054110524366, -0.0061028865737912, 0.005717408048679569, 0.01351203600372692, 0.022196271948935305, 0.020099411857197817, 0.017045328044952103, 0.014721089252116022, 0.008813117347345257, 0.001110559638306338, -0.010875602669285911, -0.008353463609320872, -0.013044076051393098, -0.010102266053352257, -0.002753730081410454, 0.005560268448263647, 0.016589799562988734, 0.025808028257173397, 0.028893418140362427, 0.025512460601632307, 0.024443691104005714, 0.02196177093522583, 0.019317999099613258, 0.01648682103627288, 0.020450503515970914, 0.015709699779647784, 0.01447454516370487, 0.009770377610096841, 0.005010784364106611, 0.0007365375409318774, -0.004919336040206142, -0.008979331224236203, -0.013119217957452032, -0.010923612107010261, -0.010371924251970373, -0.010171992748578978, -0.004244814905716714, 0.006227269310923362, 0.013627703333341339, 0.009588387310546608, 0.009392154632637272, 0.0048333821877641885, -0.0007004338799257402, -0.00247101731231923, -0.008341878287109979, -0.0064630855682772685, -0.009588745222595785, -0.009195233366771974, -0.00827542509613505, -0.010378053403182383, -0.008073271630004004, -0.009715503204090264, -0.009437370593805266, -0.008579709718456185, -0.007201165614003503, -0.009097726180772103, -0.008483593395063844, -0.00771172361756454, -0.006101977251284751, -0.007397397522465312, -0.00872687099366218, -0.0069880099989174105, -0.009047446331161817, -0.00734093243151553, -0.008224379888982001, -0.007269931002223067, -0.006557967739498988, -0.0062754873594558416, -0.0022692193432740063, -0.0028705970416134075, 0.003303928211675545, -0.0007142219437877259, 0.004721232556812276, 0.003946423800943989, 0.0009781510437107271, 0.002574311742466433, -0.0033873595441509235, -0.0041703856355564395, -0.005699773067821738, -0.008578010421059108, -0.009605677109578364, -0.008979073393705374, -0.011201777535737078, -0.010682845209210095, -0.007524091274751866, -0.008105333487627289, -0.009914161824482154, -0.011052838681395519, -0.010182215376416394, -0.010334249244885062, -0.01203615896020291, -0.011127149375013953, -0.010769146852638349, -0.009917145378316478, -0.011595271871722112, -0.009098670027503622, -0.011041907784144451, -0.01276768328914243, -0.010727615467018989, -0.00860492549055808, -0.011212330205059741, -0.010341062558433995, -0.00514314753917248, -0.004781062289738713, -0.006455535405542661, -0.005770014241606122, -0.00407676667856059, -0.007911783326161435, -0.008182731447061942, -0.00902593330968573, -0.012019169931308903, -0.009813608205163598, -0.010847942517734492, -0.008121663929944494, -0.009445657350745451, -0.009425417367229388, -0.004751300093734995, -0.001910591475887677, 0.0017880066310195302, 0.0029241012316943878, 0.0012860306472794961, 0.005282296589346432, 0.007328962304424062, 0.004001990298766951, 0.0047452778480960665, 0.0025037574303791187, 0.003822210689860578, -0.0031847562448306032, -0.00498727951010018, -0.006730409832158023, -0.008714607662398883, -0.008475348048010804, -0.008596356480442574, -0.005161154920441099, -0.0030979936694086924, 0.0012680976773833397, 0.004532045089247167, 0.008372056690138883, 0.0059929711817109125, 0.0018237890193791794, -0.00025103007181701833, -0.006262431327380863, -0.011652872738512569, -0.01602551987983218, -0.013387579871136784, -0.013868310989418403, -0.011626574990349015, -0.0047992783564009215, 0.0022865771546916975, 0.011073921928192334, 0.013458551767754338, 0.01780903297616883, 0.01759880937678566, 0.01280632742066694, 0.011106964012403086, 0.006112802913835192, 0.0024248166665932795, 0.006459860769238667, 0.018289863207322118, 0.036927625613261135, 0.06585535437578678, 0.12377616172060699, 0.16165657260126914, 0.2385618108590907, 0.3019746253512226, 0.3262163181152115, 0.4140203615944609, 0.41672832481641076, 0.41559849242088875, 0.3948428437291944, 0.3710497942193726, 0.32005374491265026, 0.26788718005497064, 0.22148095919346228, 0.19417670081772703, 0.1628458779498515, 0.14715896642432114, 0.13434491702305507, 0.12453499653414074, 0.11609817530040387, 0.1117279807113008, 0.10743902962661128, 0.10129317894496007, 0.09591688660306896, 0.094110931252782, 0.09407585234932261, 0.09363604261131393, 0.08891460768345993, 0.0852044713818926, 0.08519714529459732, 0.08500267303289463, 0.08420223048166306, 0.08369061252966631, 0.0837335888489531, 0.08112653010250603, 0.08136025191382387, 0.07716828623690031, 0.0792980831070625}
{0.06929166592428311, 0.0681747724782796, 0.07099073705704922, 0.0707757890637037, 0.07360639927038201, 0.07290677416853064, 0.07231475952331709, 0.07179165999720553, 0.07094578641787153, 0.07101723121453757, 0.07716093856809401, 0.0741328351737278, 0.07337363221338226, 0.07645750558111944, 0.07857203225477812, 0.082645419009339, 0.08583781719236236, 0.08451356979671205, 0.09074669570360117, 0.09645735191124864, 0.10711982938398446, 0.11947492105726511, 0.13671222841632985, 0.1577600349084996, 0.18780337928278243, 0.22724406183018017, 0.2584947155118785, 0.29416563662087536, 0.3295440598002758, 0.3406614499876185, 0.32761630979376033, 0.3450761991947899, 0.31230761795753637, 0.2725972639201692, 0.23457471705886973, 0.18507944391378614, 0.16941276595998184, 0.14267597004473107, 0.15011699469334222, 0.17234162324634972, 0.1994573592921808, 0.21667104692102415, 0.2557588877502682, 0.22492006249622176, 0.17617674424235244, 0.15198413409389305, 0.09343140967601057, 0.07014792995570197, 0.0393956800871367, 0.021825612741612557, -0.00012812432826711214, -0.007977823588873615, -0.015525806440755081, -0.010569481617041155, 0.0005357973802449303, 0.010964626273477739, 0.023011033373235554, 0.03713820043475738, 0.03856313071592279, 0.030795195047664616, 0.02057476042037254, 0.00300413229513489, -0.008592349389161208, -0.01573652487120031, -0.02194844534542105, -0.017460830286128253, -0.005244144767339402, 0.013094741559928274, 0.030502252846701192, 0.04707112760010759, 0.06416115831814583, 0.06688757407231188, 0.06792332079868485, 0.05155192639631005, 0.04152147085447759, 0.026766703094714725, 0.01653686848878465, 0.012084522790228508, 0.01429751073038414, 0.011395241134967274, 0.00867179347781114, -0.0001593328817986201, -0.004880560660960251, -0.004128464947058941, -0.007317555202489926, -0.008539817709181167, -0.010613099272696425, -0.007215964989668936, -0.005129690021159775, -0.0032604405337117804, 0.0029809724101708675, 0.0026276499554099926, 0.0023323362324061112, 0.0012705376021159578, -0.000703223139460551, -0.004052429104110217, -0.0040053479828552315, -0.00700440572868258, -0.008313763375916418, -0.008527412220883423, -0.009795196441575445, -0.013181183843550636, -0.012983483992940827, -0.00984627045778442, -0.010640182908410527, -0.011258885101577755, -0.009994994417480366, -0.009833386509512257, -0.009751503428458212, -0.010282553395748942, -0.010574032897854649, -0.010038335346990803, -0.009267273815069777, -0.011298998671687457, -0.011080441801967532, -0.008770318171186127, -0.011070029714523612, -0.00930600039093671, -0.009811463089141673, -0.006412080008314333, -0.0005261095058886187, 0.0005660984046120866, 0.006126782950499088, 0.011037445097401672, 0.0124445989196913, 0.013172851723099501, 0.015378925317282329, 0.009742882116389802, 0.00679228653469201, 0.0006763427729452784, -0.004815903230434123, -0.0075175694360333145, -0.009302560638368727, -0.009192069681562338, -0.01009319177478371, -0.013544622106509807, -0.009365813082205186, -0.011490625988036397, -0.008806669699415877, -0.011258048917634498, -0.010609260901798076, -0.010298162038546972, -0.011920083223354779, -0.011077484056202938, -0.011178833289301342, -0.012092896415616065, -0.009135733868922188, -0.008711841902267876, -0.0076421058514982805, -0.007233853083927371, -0.007950312464262067, -0.005950061881224352, -0.005143684887299489, -0.003278151962554752, -0.0025584048268620044, 0.0014569785247919866, 0.002288201787038426, 0.00570769598698537, 0.0027057263119644776, 0.0010262482289280193, -0.003709008545368553, -0.006976114563873116, -0.008997318697992406, -0.008991617340508472, -0.014930935542903671, -0.01127826198680017, -0.008643072272136287, -0.004206631866372646, -0.004265622736236466, -0.002692249115639811, 0.00043185742267493315, 0.0027098340236107526, 0.004418168257956156, 0.005138857753560826, 0.006085432217468399, 0.0036374169008541873, 0.0051925748799599705, 0.0016058079644060723, 0.0023099355518783446, -0.001592329028330328, -0.004275631195912745, -0.007128189321935433, -0.00910517910691342, -0.007982263729909253, -0.007758968988354752, -0.008572505181676248, -0.004593761034717883, -0.004705658492624226, -0.0023371703763665954, 0.0018735032760657186, 0.0006313393327238152, -0.0009858192696899947, -0.001446779746881091, -0.00449587426627476, -0.008415480749980147, -0.011430393462672387, -0.01337900012488224, -0.014949504078803593, -0.012525445941684876, -0.012787758249130459, -0.006296291037182122, 0.0015646155404178486, 0.017335579950767392, 0.018513386834687073, 0.01823390747705908, 0.018442946205888676, 0.015064566644020849, 0.016023020381176346, 0.012789621103983545, 0.00916019872142914, 0.009588699939789063, 0.022578444022777755, 0.038159528571411194, 0.08859420878513152, 0.12782900105944764, 0.1785142664286831, 0.24054707435926623, 0.3110122526270839, 0.29872872994328054, 0.3760205934458142, 0.38500289220865713, 0.380191363869286, 0.37322993419935413, 0.34891264184834847, 0.31504624615181964, 0.2603973235013601, 0.2204225495389744, 0.1862745795070123, 0.15874158133815466, 0.1400013319031605, 0.12883767789573064, 0.11951312198561001, 0.11165717027080846, 0.10595092020604288, 0.09998921006741279, 0.09770766784539575, 0.09208773220954483, 0.09317945859512325, 0.08979146504365652, 0.08755040476440396, 0.085868218864741, 0.08467273531938879, 0.08556015662117089, 0.0836956722834209, 0.08140502120806743, 0.08112379396913243, 0.0778916532042484, 0.08002824098336994, 0.07885396726116649, 0.07500815366163747, 0.07766203594960983}
{0.06765432476022448, 0.06925279101057359, 0.06911607306046846, 0.07024696638334453, 0.07101798169104609, 0.07068901728652115, 0.07273464837093549, 0.0711162367885928, 0.07514143919695762, 0.07440306664689868, 0.07629753648784732, 0.07581117240578016, 0.07933010570514296, 0.07846825697637291, 0.08055064740248467, 0.08198512437918182, 0.08679311387051351, 0.09148838331016676, 0.09585567561951111, 0.1057229854075672, 0.11149846150350498, 0.12818738863814863, 0.14797139293499126, 0.17979928648330823, 0.2095224662253789, 0.25398920068668096, 0.2832870713612262, 0.30582119623103077, 0.32120908229701794, 0.3304554835464536, 0.3170432597001398, 0.30572678801242636, 0.295316039621744, 0.25781666547212473, 0.20164654617426903, 0.15427145363943354, 0.14047996062537715, 0.12353315917187556, 0.1279339771335685, 0.1448684899925822, 0.17495392798617673, 0.20488914252019796, 0.21111301234077118, 0.21081556040519783, 0.17269837461533638, 0.1366469666798788, 0.10516597991051976, 0.08301901422242815, 0.04142690283134003, 0.009593887013882554, 0.0009778151304471782, -0.011860776097793195, -0.011976834185367964, -0.007049591964528507, -0.0013735633029677626, 0.009230844437593847, 0.017828730740164278, 0.030885890707984812, 0.03315090433485773, 0.02748557421769277, 0.01407276751690929, 0.0015802949950833537, -0.010790757154084011, -0.02464410583310982, -0.027893544459660094, -0.027063834253109702, -0.013902046098867596, 0.007855354176337218, 0.0326268981208629, 0.05096869269220915, 0.0683901493981504, 0.07230035462569401, 0.06458834060962396, 0.0529536780983168, 0.038138976905429445, 0.026055672247555117, 0.015170253591773996, 0.010570509638666875, 0.006738852415485786, 0.006811751178154905, 0.0015106636900812742, -0.0008781003192941689, -0.006446143605726057, -0.011316228406121343, -0.01029175358036449, -0.013071022451194217, -0.012788716681056052, -0.013639787524059612, -0.007312902615739904, -0.0008486286165437142, 0.011183443291906925, 0.016262557808380824, 0.013935225211527163, 0.013308602067051999, 0.0071334209592573234, 0.0020680330786308175, 0.0015545492748352486, -0.0053141983697380735, -0.005481912964822194, -0.00897800101366316, -0.009521148534662264, -0.009777791987460462, -0.009364010165960866, -0.013014915488111872, -0.012292701804259797, -0.01037850163223768, -0.011380413858497073, -0.008935108658919309, -0.006230681894443618, -0.010540634865751004, -0.011237113748519115, -0.011493050573641693, -0.00957546968697168, -0.011820947535508022, -0.010155059293501054, -0.013114507627878476, -0.014336492676742564, -0.01192083984474696, -0.01033778219374373, -0.0061085814671298505, 0.000642823900739377, 0.014112406917258727, 0.027968970890215994, 0.03702431881024994, 0.05251944092931031, 0.055775322163179576, 0.057579564360689034, 0.042063550149115, 0.023592933454831284, 0.0064095213336492485, -0.0015475879781447679, -0.007316349794906565, -0.013196748710303883, -0.01381267616603515, -0.015386521219633867, -0.01483299418999968, -0.0169511908084049, -0.011529977303787685, -0.012904464242720824, -0.01256632522078515, -0.0118146473574656, -0.013606579035795693, -0.015522064319011469, -0.012942394330172958, -0.013792045550970789, -0.015851598360503864, -0.012782592609238913, -0.011823358292785488, -0.010431197220268312, -0.00904836058503337, -0.008463816724860952, -0.006014340032097238, -0.000604715720808475, 0.0035399633794464345, 0.00746446756714164, 0.010633683856067541, 0.016299347425770737, 0.018634718919243305, 0.01512296230821963, 0.01017549785595437, 0.002688793913873243, -0.005361551357235944, -0.012102915149418846, -0.011867732967066552, -0.014509766999784391, -0.011595917612060538, -0.00895287584336996, -0.00592406186673728, 0.00017429817874686521, 0.002852512577587736, 0.003179085757458802, 0.0016408490324311838, 0.0017800149438949604, 0.003016335952118571, 0.001953254599958134, -0.00042098744919725323, -0.001203156502709626, -0.002897772225348984, -0.01107490488075389, -0.009362156218007041, -0.00937311072901791, -0.010006439075101656, -0.008399354859826146, -0.011762307651535499, -0.009819688076194183, -0.010245954211864066, -0.00917099964129249, -0.0096623720121428, -0.008804663284337861, -0.009169898803287477, -0.007719399348492679, -0.01058895742087249, -0.012052141314804013, -0.01054403153705454, -0.012533913650679622, -0.013992056653268203, -0.012964316204233783, -0.014487702066968047, -0.015294967563571708, -0.013057896237797186, -0.008139691711498111, -0.0001967053400629172, 0.008050048501611277, 0.011239110570699744, 0.012472954822731943, 0.01635878314786415, 0.019096463261893352, 0.020964942998605508, 0.021144930212681774, 0.017814683832866867, 0.019626338876442915, 0.034288528125675, 0.05391164040067909, 0.09044752382389903, 0.13628978927218094, 0.1835187420575965, 0.24924563631060465, 0.2827326006648278, 0.31547976540336814, 0.3608234200897934, 0.3769327038058197, 0.3796384350753246, 0.3623897870366326, 0.3349981317012253, 0.2989567636662735, 0.25393468328326185, 0.2191124549767018, 0.18654127441224216, 0.15727767355389777, 0.1402856507967335, 0.12811326479622182, 0.11593917083913183, 0.10832411248679696, 0.10423215995816365, 0.0968088887745814, 0.09384178100955606, 0.09272281576188884, 0.08860628365747485, 0.08487445631197392, 0.08217599265720188, 0.08564131071018247, 0.08239873525171582, 0.08178599834233662, 0.0803624377913553, 0.07800169178159003, 0.0783400437480545, 0.07725884776998404, 0.07578721023473207, 0.0750679018874409, 0.07157221308450692, 0.0755153000955181}
{0.07529592806771919, 0.07644058153299538, 0.07521708773871291, 0.07854541809861519, 0.07946161214490977, 0.08102171136394885, 0.08025931487925626, 0.08170403127661173, 0.08404725596864825, 0.08472287103798652, 0.08417812404030649, 0.0840798327967971, 0.08749903090281151, 0.08913660103011016, 0.0898588780887637, 0.09156052357160108, 0.09491732581273926, 0.1008515210632559, 0.10856352477916331, 0.11983446160223023, 0.13470600413943393, 0.1524024417204502, 0.17757259972343908, 0.21702844979534627, 0.26030736294758205, 0.3050535878170421, 0.33989604908890925, 0.3523888861800486, 0.36218904078391756, 0.35667630472220874, 0.3248718630993581, 0.315079566699328, 0.2729463393743298, 0.2443538958088614, 0.20922063214521355, 0.16567569203312593, 0.13230638248709606, 0.09743045134146572, 0.09089147373493255, 0.11785133430064854, 0.1462686221272006, 0.1718005027727641, 0.17555573208103387, 0.17513164433216658, 0.12941076893758666, 0.09742082702690756, 0.07178021460648751, 0.053334444129451916, 0.02296091644899969, 0.003845638392200902, -0.0014334077150889313, -0.005832239124161308, -0.0077651681844808276, -0.0045305639763022505, 0.0008862684591328673, 0.007077605040870742, 0.014381705707040044, 0.0178068215971045, 0.016791232299786372, 0.014700142211461747, 0.00784369732272254, -0.0020063157382088515, -0.009611502687039286, -0.01801403612652272, -0.02067609123065757, -0.016400578568943325, -0.011591925612981202, 0.002224462472708126, 0.015117327014975689, 0.023816145021181005, 0.03487991156196189, 0.03598366936662821, 0.03121729117741099, 0.021305110133675777, 0.016275462760651917, 0.012990662602834168, 0.006763488757100359, 0.0029998566556538875, 0.003824612997742016, 0.0017357838056358786, -0.0009681864694176348, -0.004040692762275219, -0.005641489384351653, -0.008869159368144107, -0.012683626780050122, -0.01426357425939752, -0.012286061405034042, -0.011931104367966213, -0.0096305114730296, -0.0052459608886570525, 0.0022686275976109395, 0.006147750003896471, 0.009412111477462425, 0.0082835116476279, 0.005679099683443442, 0.0026323074124421633, 0.0033878425847705613, -0.002377251619237409, -0.004704438999158417, -0.006855654093537567, -0.010356054921471146, -0.010249245733493858, -0.0094082969436344, -0.014148229868516627, -0.014060620562116238, -0.013157112822083936, -0.015155188567522118, -0.01308939029225081, -0.012933825220828555, -0.011153359822342042, -0.01323451959562118, -0.013591757884330258, -0.013169094296811531, -0.016669807815562352, -0.014390566913017603, -0.017522220352691176, -0.014535920977439774, -0.01574272385543323, -0.010521686059127523, -0.0009842481775511717, 0.009314164397464759, 0.02277281836934194, 0.039298552988674094, 0.044797441441002686, 0.05803443241018935, 0.06963105639139644, 0.059283199800064273, 0.047079451047961615, 0.033237676591933205, 0.018127573091815924, -0.0002620817387102084, -0.00894089320282914, -0.013971272169046128, -0.015298950610037606, -0.012390536089336275, -0.014653034397268238, -0.016659196109035594, -0.014931327071477556, -0.01668324596151033, -0.01254238907402059, -0.016312127184007274, -0.014754552002020513, -0.012098589208348656, -0.013914144308773716, -0.012665946959171495, -0.014165793542548101, -0.011357827659535615, -0.01229021531218092, -0.012705560187945265, -0.010266992181996271, -0.007097368348186056, -0.002691241960913056, 0.006015901075349668, 0.01215511339689562, 0.013738006822629737, 0.020313319460439176, 0.025871115716100124, 0.03031676000432272, 0.027144692521734702, 0.020954020082649377, 0.006339436293092601, -0.005275561791523435, -0.015647408926708246, -0.016681541458960347, -0.01679382855444988, -0.015400531232792374, -0.011949363718775804, -0.004724647939107346, 0.0009101979987905908, 0.00034131539280433487, 0.0002718437663872823, 0.0005275493319619496, 0.004342184886290892, 0.005469505373972065, 0.004629911827462253, 0.006277491663940597, 0.005974354882371667, 0.004350235861383872, 0.0036154096810212854, -0.0027374577200272796, -0.004242196403421536, -0.004595306032780713, -0.006509222615684337, -0.013242130630745398, -0.012678530502494562, -0.013458856362632651, -0.014860752148414551, -0.01265804956178783, -0.014038909642379926, -0.011023415463225666, -0.01132525582890097, -0.011121320009896374, -0.012749501167397004, -0.014804414606320057, -0.014310073123355955, -0.015658740108500227, -0.016629014113940695, -0.018122111907195444, -0.01873486973985556, -0.018934288871409025, -0.010238212612736934, -0.009711424224943341, -0.00844752394288869, -0.0019405953550217965, 0.001425332975299707, 0.006779363134719129, 0.015703072912170615, 0.019907867215045037, 0.020129503574484175, 0.0178820084173975, 0.019594270902091197, 0.03796303187119461, 0.0661687238289386, 0.09794590629602129, 0.11912258299863586, 0.19410769807648182, 0.2546229476397014, 0.2963823508191433, 0.32003963382262834, 0.36034993217831324, 0.36524402022601116, 0.39477250761333016, 0.3844440875705849, 0.3627009393613444, 0.3250184119286966, 0.2846157962278555, 0.24039715347051904, 0.20474713779661807, 0.17419408191173122, 0.14906478465703119, 0.13703283960455429, 0.12439315177327992, 0.11575023009482002, 0.10769093269542165, 0.1018110059735438, 0.09952876620514862, 0.09662240220536636, 0.0952153222256134, 0.08968821102729209, 0.0922138115488812, 0.08545467294100911, 0.08463584838795321, 0.08205222048410096, 0.08168532643383294, 0.0785833156797277, 0.07747288301766185, 0.08142282192225671, 0.07650482125585426, 0.07965986172298518, 0.07732625174390392, 0.0766368901300804}
{0.07737424830066014, 0.07667948109447516, 0.07664111534912997, 0.07876136594244612, 0.0774533747618362, 0.08221384359738423, 0.08111064316377302, 0.08245610670749104, 0.08529582126478787, 0.0855864937767768, 0.08712961600420732, 0.08802386894853424, 0.08639673431195949, 0.09111995672297984, 0.09501781334091769, 0.09516779020625321, 0.10245766499351525, 0.1076402060501197, 0.11591197388712204, 0.1295426108674123, 0.1473526292121167, 0.17274189179521465, 0.2009963982959692, 0.24456645012195616, 0.28644324871093596, 0.33691582287577615, 0.38188571001536653, 0.4037293616522273, 0.39501885485772226, 0.39688130632599766, 0.3530345993895543, 0.32643634966185986, 0.3007228757142914, 0.265241409572833, 0.20550766951624597, 0.17049780669501047, 0.13045658595799317, 0.09945304134592034, 0.07514148510554614, 0.07778745565071349, 0.08985330759140492, 0.1088787228597791, 0.12288267514306343, 0.11726051460347331, 0.09124178706232952, 0.0644775190937017, 0.044482682938563514, 0.0279514399036901, 0.013505932241086493, -0.0014686491813413298, -0.0026578868739688608, -0.007317153392817246, -0.004097374951831743, -0.004192687154310686, -0.003388439076430362, -0.001149965572641186, 0.00033350017794110237, 0.0014412986002191235, 0.0050821244564233274, 0.0008762569122550707, -0.004774223934384333, -0.006866050097618136, -0.011390037639893736, -0.012740991092410302, -0.01482908303308254, -0.013503942498028894, -0.012212492505869236, -0.007419991784550832, -0.00041213481448732414, 0.002732811788638748, 0.004909813503523145, 0.006648446687467932, 0.005799731405134198, 0.004580564964967047, -0.002234229740439047, -0.0033245664657134684, -0.0025876582570120606, -0.0040850530061724375, -0.00447306639223531, -0.0032840322000724036, -0.004212730953184449, -0.0011174697239440632, -0.007152731998109717, -0.007577637250200376, -0.008351025743341539, -0.010282581092852168, -0.008709581140290482, -0.007565953064580775, -0.009847352282099722, -0.008123420962331545, -0.005324922217197872, -0.0048850427398141865, -0.0036177556207859004, -0.0056734154807021216, -0.004970773085630109, -0.005925025134624104, -0.004313843163561865, -0.0082963527140839, -0.00784537578741384, -0.007742662736528782, -0.010827143021492739, -0.01126452632300627, -0.008049029098704374, -0.009844155287646036, -0.00890132490474365, -0.011481942298384278, -0.009950863813436434, -0.010055259962195138, -0.010946306659510217, -0.007811019446405545, -0.011738917002896873, -0.01030484634129766, -0.01109213875615461, -0.012813423166586325, -0.008403017719984453, -0.010986661638552378, -0.011574801795849955, -0.00983941720806785, -0.007920452628877719, -0.006279458805712002, 0.0022203899241179477, 0.016132462842647008, 0.027888246939447966, 0.02899309954668561, 0.034663125115023105, 0.03445675493402028, 0.03290895632861436, 0.021756429538468614, 0.012409111365560754, 0.006386363590080517, -0.004154056893325594, -0.00503467539227441, -0.007122214105013721, -0.008939125253024528, -0.010500182319736841, -0.01202292875577781, -0.013481866835590054, -0.011014821824956465, -0.011451501510940192, -0.0142279314130573, -0.008782641249909687, -0.01082062685766684, -0.014350469279405993, -0.01160773314781911, -0.010717579274831782, -0.012830257273694582, -0.011821661116095717, -0.01219830219752461, -0.012928345247166042, -0.009869733901278245, -0.008108099804211026, -0.0052846582003522585, -0.0014016606405576077, 0.00122433527769631, 0.006897513297289834, 0.011480691972681548, 0.018919020212512294, 0.020084911756537795, 0.017701976076516954, 0.01056493036907838, 0.0009946115732568286, -0.008017517256175345, -0.012844045270382581, -0.0183078161633169, -0.019724992857051496, -0.017629010901386202, -0.012901829117518505, -0.01049551832506168, -0.008110619794148738, 0.0004449088181973887, -0.002807424937403798, 0.00031380808822092856, -0.0009832962751866797, 0.000885060806920612, 0.004632187998994016, 0.011623000926670048, 0.01660521342068589, 0.016579117157897776, 0.012769428749786878, 0.009152598218009272, -0.00012272561535688151, -0.004286095711758489, -0.006867354202717534, -0.014141285316974842, -0.017785072506145527, -0.020804157614984477, -0.014637957734655638, -0.012467685650570031, -0.008870083768392496, -0.0062512210085616535, -0.006211082718841141, -0.009228768079339242, -0.010265918086782915, -0.013609815205134079, -0.01777365620878058, -0.015341555147021277, -0.01733163468959427, -0.021449193437969194, -0.01758727607148574, -0.016715271850477817, -0.017262935232373197, -0.014862622843379471, -0.009854800564208373, -0.01001357410810801, -0.008981274535445134, -0.0017176095257764755, 0.0052012375389286995, 0.008423392203150477, 0.01577374492199619, 0.013150466573687816, 0.02062396763465309, 0.04028419942858917, 0.05424690684641841, 0.1044271658834496, 0.15777448003580302, 0.1962341203415982, 0.24456998834014732, 0.28876015422657797, 0.33431018845530786, 0.37950808999392793, 0.404895030348883, 0.42242525473586406, 0.44069517647147166, 0.4213681798117858, 0.38475255200284414, 0.3235147654213081, 0.27484993214473386, 0.23516604351942055, 0.19745977089113934, 0.1692663092796462, 0.14760341422705409, 0.13442692542590592, 0.1229541947255352, 0.11548363608293967, 0.11216672564843418, 0.10717483916333315, 0.1029927958340949, 0.09735641226554334, 0.09561121315514888, 0.0946463581652651, 0.08926542799603354, 0.08981260463773383, 0.09116710170528447, 0.0858553542855514, 0.08458716516455216, 0.08241232402582321, 0.08480645147278652, 0.08290257858814451, 0.0818055398380132, 0.08142333866347581, 0.08023857416111624}
{0.07778718769654795, 0.08074980695730499, 0.08084801961357105, 0.0797329347429782, 0.0826110896125064, 0.08332662061256331, 0.08591661114139237, 0.08660977434633513, 0.08804739526763274, 0.08841177401340555, 0.09067652616392304, 0.09188053208738065, 0.0939300721095055, 0.09814535254249213, 0.09917611235372682, 0.0994376370820051, 0.1071772321055386, 0.11149401552409108, 0.12461256414446735, 0.13771716530604688, 0.15925831966193282, 0.18933101182438145, 0.2297351391185607, 0.2691358528182305, 0.3146651922047311, 0.3775036159488312, 0.4442465140050059, 0.44487100585905637, 0.42687375767753755, 0.4260103141704449, 0.3813234505228521, 0.3273859913937346, 0.303932231544163, 0.25238425750412036, 0.20449622559835967, 0.1589528075835082, 0.12027130233043229, 0.07492629121896129, 0.057831873988431225, 0.05185211766138708, 0.045628021452441186, 0.05333751066604273, 0.0472054204867625, 0.04732448016036655, 0.03559871380901866, 0.027534177707257922, 0.021503107398126987, 0.008957829497362676, 0.00039429888922918287, -0.004878537426803175, -0.009178621560276132, -0.004825714882471931, -0.009380546377227862, -0.008556459543466923, -0.007268658430578014, -0.005079730286990037, -0.004616775197089801, -0.006703325079694804, -0.006106986990246608, -0.006810400460147568, -0.005803571277820407, -0.009315626275389427, -0.00816527091492667, -0.009680133277229237, -0.010638021157990986, -0.012689112176879399, -0.013002815939164669, -0.008933726316947194, -0.007540125914182835, -0.005353936119833648, -0.005417146727719692, -0.0013972637421411547, -0.002168824626759197, -0.0034134752716266236, -0.0035519369342478075, -0.004944810815316552, -0.007009804475289918, -0.004448030602855254, -0.004039880792506986, -0.005739208065469931, -0.0039523970778119945, -0.005981581206216389, -0.007226404353062547, -0.009132096270626205, -0.009983955527296088, -0.008916802411487582, -0.010041793510880605, -0.009102253500634783, -0.00887181021044494, -0.00901156905962906, -0.005961126373595338, -0.006647833030282156, -0.006107008513790721, -0.007897116006201438, -0.011007155378749552, -0.007260567848607321, -0.009172965924152014, -0.007982753911797662, -0.008684663956413628, -0.007610547881388578, -0.012096149358292528, -0.011585380067441763, -0.010008341690254155, -0.009172733034406848, -0.010092234232445561, -0.010924228721891494, -0.01140382925121984, -0.008423218598190037, -0.009125868465271237, -0.008731254419894014, -0.011676491180591475, -0.008405235489143752, -0.007957356624329968, -0.00796483445186718, -0.00794791017259728, -0.008953983549031801, -0.008495900774188086, -0.009365858096924216, -0.008917747839125552, -0.0038759186374529644, -0.00002661514129126928, 0.006184820422034703, 0.011834165186531997, 0.0087188035803448, 0.012198137702559755, 0.006386138558931586, 0.0056279119230539035, 0.003234025913190604, 0.001781526419587428, 0.0013427050363034746, -0.00551681472769277, -0.005904895661900016, -0.006781923238563298, -0.006912633770820131, -0.010061688466289607, -0.00902999087546376, -0.007532384442261628, -0.010828353471540132, -0.009189698850895118, -0.01034597384491158, -0.010148214592530852, -0.01136554909937358, -0.012026584286338517, -0.011937072660443238, -0.012154928683000228, -0.011211872131628069, -0.011182642147383712, -0.011949773124188403, -0.010872305963790189, -0.010041680469851922, -0.009769014075451807, -0.009324898935852196, -0.00802833255832112, -0.006086705814660453, -0.0048592306695759285, -0.0004710542503072418, 0.005379692891017354, 0.005717758158061547, 0.006979031080363036, 0.005011007842617303, -0.0004702886535785178, -0.007291252328561652, -0.012937736994461746, -0.012858562750921202, -0.011682831470026824, -0.012536951237985771, -0.00993330133065117, -0.006367042314206201, -0.00771390864207265, -0.0049619160447838245, -0.003766185428820786, -0.001246238117620891, -0.0019141553102009013, 0.00020116752058695417, 0.0018723736036291702, 0.006680424674223409, 0.00928327513473767, 0.012736074350205458, 0.008169354069402043, 0.0038729153440924956, 0.00016305143712182918, -0.005660350976702911, -0.012219347835239855, -0.01395287786460938, -0.017480212540518725, -0.01715341176726489, -0.01981645325781526, -0.016687970996529806, -0.014228949802570964, -0.013553829163957873, -0.009609705766284423, -0.011939117090128766, -0.010667638541519153, -0.011161484378317422, -0.01576195140946864, -0.017385648707240457, -0.01791849443722193, -0.019111365661150105, -0.017074217385768836, -0.016265133125921587, -0.015910132416915385, -0.017024257900062418, -0.013043492837891054, -0.014183144293822272, -0.01149667295202883, -0.008338887995215363, -0.005845515274693402, 0.0010255637854168927, 0.008109687407078313, 0.007729696657288494, 0.012328529957099828, 0.029631916505932304, 0.05520385590514545, 0.08298617820070449, 0.1304215627386599, 0.17771991134062898, 0.2171871811211798, 0.2709244162459941, 0.3152454042145206, 0.36528511767704785, 0.3862159124583773, 0.4181025166276921, 0.44623428624511763, 0.4337054773418788, 0.40728454055627183, 0.35169155246414696, 0.30039075337824583, 0.25219015626670177, 0.2105258800868142, 0.17534086166696156, 0.14978105390236005, 0.1363827393455661, 0.12574125317729207, 0.11719696365568215, 0.1083380474969734, 0.10482493334479476, 0.10131918389583854, 0.09708143905743126, 0.09382545409684434, 0.09196733609714958, 0.08880746693700223, 0.08549702282211347, 0.08423775450245005, 0.08671490219368268, 0.0804361470285736, 0.08114624060193043, 0.0826332308520934, 0.0800162211338839, 0.08061816104291111, 0.07818826507220156, 0.07869821510325965}
{0.08096217683645959, 0.08512822927527111, 0.08436371178481147, 0.08564014272873603, 0.08745180117226022, 0.08954574452399205, 0.0906000506996409, 0.09435828918348384, 0.09135022100276721, 0.09559412758546706, 0.0932716390367553, 0.09964810615855238, 0.1006050357479617, 0.10485042751402579, 0.10878511976176222, 0.11283726970683068, 0.12019620049902109, 0.1282438819347477, 0.13989170358636088, 0.1514441583044397, 0.17488467167386507, 0.20207367472723795, 0.24091423536139678, 0.29438493041631664, 0.33845426450704996, 0.4064939845126925, 0.4707317454320149, 0.47550671636757386, 0.4547217316363369, 0.44762580198716073, 0.42816191680686494, 0.37959698473418013, 0.33513877795774427, 0.2895376643158483, 0.2402637272295104, 0.19159262601681465, 0.1401329146451299, 0.09031446099180646, 0.05910480800499472, 0.02836829263749569, 0.02312677501672003, 0.016895401394847718, 0.01540484543873662, 0.013756289584286471, 0.007214366062542367, 0.003777166005741092, 0.000874669051889316, -0.0021717737275141306, -0.0037012642434084177, -0.008639862254071646, -0.010588263604085284, -0.0130834013223471, -0.008418941679464106, -0.010271595933215485, -0.011560425947383875, -0.010178915273633826, -0.00949612039603155, -0.007497673127124336, -0.010883096019551801, -0.009104327058100891, -0.007840586807712154, -0.010353175655495194, -0.014557559151885047, -0.011597372440622075, -0.014980288447457503, -0.014977195002847932, -0.012549700418593279, -0.011911928041683296, -0.01088528726407529, -0.009087070254883558, -0.007194523697244656, -0.008461963889648273, -0.007676227820410291, -0.01040163389602798, -0.0074223345779063045, -0.007712679185407821, -0.00854217561811849, -0.00670954841081301, -0.009982121827258385, -0.007063589023866527, -0.005826520796135883, -0.007790582202495762, -0.008905630007291911, -0.005481886134020608, -0.010827273404502501, -0.008964592724347176, -0.008349844287313557, -0.010828809901541295, -0.010256052124571374, -0.009885817062260506, -0.009980143225433075, -0.009362261240171452, -0.010057161678936676, -0.010852865199244149, -0.00920079627293064, -0.007052268936342228, -0.008809422224026295, -0.008370584593783587, -0.012420960557185914, -0.008848366739001764, -0.008639203514077065, -0.010626607446835462, -0.012117096151053247, -0.009660000281606192, -0.009441490872258904, -0.009238739997805957, -0.008531617759279048, -0.007448340068128181, -0.00827268926922525, -0.009705193331625039, -0.0076582296647122825, -0.011012941557249922, -0.011237715309103474, -0.011216404442462023, -0.011379614476260895, -0.009630650600664448, -0.01213861160248889, -0.01029049983264692, -0.01207347034712426, -0.008184088381028597, -0.005728190459576807, -0.003910441879491172, -0.0016548480259098001, -0.0027049205703416914, -0.0021224964041926006, -0.0011107924391502977, -0.004210802923857533, -0.005645334300360261, -0.007347884513525847, -0.006823565957255936, -0.006632218827457761, -0.007475715587261052, -0.006213264301315243, -0.007371231187061558, -0.010146846530469355, -0.007773625403663623, -0.005852957222445339, -0.00849114290611531, -0.00953686356831462, -0.008892556228151653, -0.009699945537637972, -0.009470843865468002, -0.012067998785336514, -0.009366862990926657, -0.009467862934784231, -0.00950348252214382, -0.010172363467029398, -0.00922242504209575, -0.009607814552788283, -0.009036991603147738, -0.009198055792552024, -0.005711907197153841, -0.00748498343548472, -0.0064869904876765855, -0.00671901104342435, -0.001914110826175658, -0.0042398382045284455, -0.002832420898017994, -0.003478026441170445, -0.0036707065662950015, -0.005808846953658087, -0.007560559766412452, -0.008883767697672948, -0.009470174386286095, -0.010853669576699075, -0.01127187239093358, -0.011085319629488858, -0.007892154836989948, -0.008049244551157346, -0.0047633373509499925, -0.006353822451182362, -0.005143470708504612, -0.006884252126745672, -0.005248292785595413, -0.0034501501643234636, 0.000650090927071312, -0.003601802716408898, -0.00036109835107222795, -0.001607185760475504, -0.004313988085663866, -0.006928254464602131, -0.009239209458480193, -0.011401228630344352, -0.012415319791480455, -0.014230766935368665, -0.014237007409490727, -0.013344851169603359, -0.01406140398562732, -0.014024160034376953, -0.010628238205464635, -0.011967084373826258, -0.01173321961264542, -0.009951120261579707, -0.012225933204280292, -0.012143536494666922, -0.011644963176794062, -0.012205768809931149, -0.013762256792369879, -0.016325632936156267, -0.016473800393843083, -0.015402479938903034, -0.013329816763197735, -0.01189339863881236, -0.007580378355530784, -0.00428550292736196, -0.003559905424171771, -0.0015700432763949418, 0.0005936375368985011, 0.009052577065674448, 0.0005699635073693953, 0.016786108474495662, 0.03483543682858187, 0.07208486432090155, 0.1102440094809072, 0.1653168231363682, 0.21082480349581417, 0.2590927309388446, 0.3144545169662892, 0.333846065049082, 0.403682938696157, 0.42513263979628263, 0.453140608069073, 0.47537231496346044, 0.4704695489131344, 0.4056914011509713, 0.3538834275851622, 0.30333709375865003, 0.2472782482717396, 0.2109503455444739, 0.17920887274036157, 0.1546069061236232, 0.1373119801983518, 0.12710519101877055, 0.11933165487466407, 0.1116162746061154, 0.10606853118603016, 0.1055164764283435, 0.10029769445082964, 0.09557614609804242, 0.09556109914909049, 0.09249342578649067, 0.08788210696953275, 0.08963299881475303, 0.08608162540792885, 0.08734284343493078, 0.0831197280343203, 0.08321985936840089, 0.08176871061530475, 0.08263084182102182, 0.08319419154209598, 0.08157112529594225}
{0.07639931563663024, 0.07798155023692296, 0.08088724129333265, 0.07751358240439554, 0.0805188445938759, 0.08172364776687513, 0.08219520392072904, 0.08331098234486208, 0.08236944951978742, 0.08552979714233439, 0.08737690762437937, 0.08678857919221734, 0.09306627274543011, 0.09338121734661599, 0.09763439703843474, 0.10244757823283536, 0.10667261348191759, 0.11629103274662003, 0.12015846379327075, 0.14022772065732347, 0.16001271560146058, 0.18660037399091334, 0.22168457311257664, 0.2723676933849954, 0.3239810082453086, 0.37980147970197337, 0.41882702757970924, 0.45362318142973274, 0.45604609422469994, 0.4235427718689728, 0.3976439869408116, 0.3862684952203805, 0.31780044188198775, 0.27493315232315607, 0.23862728607786438, 0.17665066460123507, 0.14794579700598373, 0.08258466753177617, 0.06780181157259728, 0.025285655726415356, 0.014026306755289918, 0.0058855825310790665, -0.000139361594935733, -0.000016524689630736597, -0.000758662289935326, -0.003482956060615966, -0.004772923830927753, -0.005881039302251478, -0.008739738910939755, -0.00944398166890787, -0.01244756841743823, -0.014587012866715404, -0.014308394878512732, -0.010976868805469633, -0.009874563960024462, -0.01103996029970851, -0.006373485750858082, -0.009999558479911077, -0.009348754561832394, -0.011081912042838886, -0.010449300762033027, -0.008340156698431054, -0.010733510620993893, -0.01001625751629969, -0.012561105299910485, -0.010439038283470353, -0.012132746327089508, -0.008592619692796816, -0.0073466300088095605, -0.006762809868798054, -0.008177268971600558, -0.0058421665397282605, -0.006429561705276683, -0.005931658952631065, -0.0077570688698856746, -0.0074191941616137125, -0.007954275942207718, -0.00814218596637067, -0.007384337844521624, -0.004520204984856325, -0.008041720663851351, -0.007269033177615453, -0.009826898595339865, -0.011324188267831634, -0.010884689906650355, -0.011589582332440203, -0.009205365329533068, -0.00801999100350761, -0.011238339193585639, -0.00763618114741757, -0.008435829237078293, -0.00885339150212542, -0.008486028869309901, -0.0084433265746764, -0.004305467194209608, -0.005026069778457527, -0.006199460127896367, -0.007944410113327388, -0.00791172331607087, -0.009323621815375317, -0.010457872981543574, -0.006979933929889567, -0.011792242506584456, -0.00921835336225395, -0.008997497888522051, -0.008285356577390431, -0.009009168763716852, -0.01148906616921077, -0.009651407266973592, -0.007589104141385292, -0.009387391869229048, -0.009011716809775625, -0.009230866856969895, -0.007579936274890337, -0.006038314050526655, -0.008186415205247256, -0.007966070705532164, -0.007423707145391789, -0.009526618499129046, -0.008737267267138162, -0.005741008608985521, -0.004488634882878899, -0.00180577444554437, -0.00212041127191948, -0.0067302042506593605, -0.0062483476965135955, -0.004761719054450976, -0.006347377029792411, -0.007299024433048514, -0.005681791777400368, -0.007119935003566446, -0.006391546415295711, -0.006145937015319131, -0.005903980216972163, -0.0065164048409071754, -0.007099406594255074, -0.01146159715738931, -0.005683117071760019, -0.006552890192235835, -0.010196822597275595, -0.005660870654554158, -0.006380555459203621, -0.005670367094975948, -0.007012043120532224, -0.009548794710875925, -0.011035199379282662, -0.010462769818131917, -0.010956377368341963, -0.008684034485287772, -0.00749751729579152, -0.009504076856368185, -0.008377058985704388, -0.009921467958931165, -0.010055020435379895, -0.006084037583707931, -0.004795614189588366, -0.008025654111796126, -0.00795433988427358, -0.00528716296248835, -0.0077275526838565586, -0.008547362141590572, -0.010515130653115146, -0.011428361646774958, -0.010892011990279681, -0.009552701318125507, -0.008262647234281762, -0.008734259437760619, -0.008897767247347303, -0.004777865428317311, -0.006082165365975244, -0.007235341197625218, -0.0077537443952798565, -0.008881665619599261, -0.0075685891190352865, -0.008356245618242962, -0.0036129284774597515, -0.004213811035528255, -0.0033385645895266077, -0.006523813418509444, -0.002814885890224498, -0.0042392517947629285, -0.006414902901902651, -0.005558622878847641, -0.011008372777858273, -0.011746005882916462, -0.01136853961254692, -0.012327837115283298, -0.012219614045371502, -0.009950007843476483, -0.00899602135802911, -0.010150810716669467, -0.00840436341927454, -0.009592334528308053, -0.009013698732658424, -0.007472760354119203, -0.009330044681028068, -0.01081743646016192, -0.012029523653272128, -0.012545466800531941, -0.01588806864813682, -0.013401764195457178, -0.00951080341659977, -0.008791100451621795, -0.002750066590711414, -0.00268862869004843, -0.004037916493738674, -0.004619072521437727, -0.0017280576333266818, 0.00009510398971253331, 0.004661535830233298, 0.011565287477462816, 0.027209009889290536, 0.052782337895272174, 0.08854404580199796, 0.14187673961786085, 0.17329399430622044, 0.23156882115864605, 0.29059732066363353, 0.33393549900962755, 0.361628559868076, 0.4168717805819764, 0.44205116205928785, 0.45094954148239685, 0.46946105398716304, 0.45917569916033807, 0.37638227470864816, 0.3302570180636657, 0.2788359180950182, 0.23038628354967014, 0.1939558569118503, 0.17007005778341888, 0.1485984295397053, 0.13542324509205653, 0.12315929541642656, 0.11709084481376646, 0.10880363367674104, 0.10691220747855651, 0.10139050101383908, 0.0965022150104529, 0.0964708848806865, 0.09264097200693366, 0.08926736229687648, 0.09127305215942813, 0.0872571607633979, 0.08557592957825502, 0.08259940713007491, 0.08004453279995846, 0.07972975371247201, 0.08110093726981928, 0.08057028942175606, 0.07975851672676146}
