# Supplementary material for: Precursors of Majorana modes and their length-dependent energy oscillations probed at both ends of atomic Shiba chains
Source: Nat Nanotechnol. 2022 Mar 7;17(4):384–9. doi: 10.1038/s41565-022-01078-4 (PMC9018407; doi:10.1038/s41565-022-01078-4)
Supplement: Source Data Fig. 3 — Statistical source data of Fig. 3a–h in separate .txt files. [file 41565_2022_1078_MOESM4_ESM.zip › Source Data/Fig3gh.txt]

This file contains the deconvoluted spectroscopy data measured on chains of length N ranging from N = 1 to N = 45. The respective energy range in each spectrum is +/- 2mV.

{0.0704491162792362, 0.07004172134539569, 0.06831424587830497, 0.07051826883351373, 0.0709802363267307, 0.07081482289617197, 0.07068305592047158, 0.07237538370288923, 0.0754103891710736, 0.07185160185125353, 0.07494897602848044, 0.07748004794594177, 0.0779348258574854, 0.08011239339649058, 0.08146173075679755, 0.083205083819092, 0.08749872322075158, 0.0875445228911802, 0.09267080598392657, 0.10265481885361127, 0.1080729498996986, 0.12311886571057189, 0.1430644360533916, 0.16488691519522744, 0.1992733860201389, 0.22819842059215972, 0.2611022961198669, 0.2977320968599286, 0.31075036662703187, 0.31722392705641494, 0.3143899218920436, 0.27828768740985904, 0.23895830624423345, 0.20456950772959637, 0.15564192293851603, 0.11479833350355582, 0.07698477484139432, 0.039332706834587824, 0.012321500291493577, 0.004924929044020979, 0.005740839549946902, 0.02587381307578278, 0.05437045273322218, 0.10385341465374207, 0.16617535720403914, 0.22570477759556412, 0.2770556722991908, 0.2967340755608598, 0.26628181989452415, 0.20866700726029244, 0.12263516467078743, 0.06026295407197642, 0.018817248538565166, 0.0032991172356797646, -0.0019022952410014092, -0.004585161391913577, -0.005696961798066278, 0.0005610494362685378, 0.0049120233606976494, 0.007162272046628693, 0.005714595786529912, 0.0037318499404555006, -0.002675252783516113, -0.006276492201062647, -0.011613171781094483, -0.0156240141998103, -0.016778902111333475, -0.0165582315433869, -0.015888553740868807, -0.010272811257791212, -0.00830852007549748, 0.00018771050311736787, 0.008442667972582037, 0.012360855717295097, 0.01416898060708013, 0.013477793302346518, 0.007838667964751656, 0.0007845356242619818, -0.004730139003049409, -0.0083577365847254, -0.009050706946718733, -0.013236382401520695, -0.012631752922156826, -0.014565384555383018, -0.014406198272942379, -0.01711277117598669, -0.015097502756458865, -0.015169157534008723, -0.015645250537261332, -0.015881144197233934, -0.015910894528814307, -0.016334683826052413, -0.01788515740162651, -0.016466295327728926, -0.017736459176046493, -0.01819145562527629, -0.018084990687290185, -0.02026337023786384, -0.021493116406443896, -0.01781595111856591, -0.019029468085348628, -0.01848724000362576, -0.014682041458796018, -0.014480118663052084, -0.010447477107939546, -0.007557588402810143, -0.005344699324955977, -0.0030025166534248526, -0.0005625627417631721, 0.002851186720191898, 0.009505605851179343, 0.013205805180335962, 0.015887836703056074, 0.024154637624748704, 0.029749673960954213, 0.03641892779260545, 0.04622219340271272, 0.049021236604199075, 0.05104479600427376, 0.05268525961872911, 0.04437945747237872, 0.03734261577906734, 0.03311689304514982, 0.02576087411798786, 0.025678434044104942, 0.02877938359922231, 0.03301984658315928, 0.04454873107302784, 0.052481297266742846, 0.06636249173829298, 0.07225422288201443, 0.07651284683096882, 0.07654088288267322, 0.06418457643020906, 0.05361689177084929, 0.04750646559069224, 0.035700903351130804, 0.028552797397346865, 0.02281416299705221, 0.013098270771362787, 0.008468319147393244, 0.003118090736075484, -0.005601275576468756, -0.006909436956056469, -0.0158470794596204, -0.01837518934448938, -0.020900452289606825, -0.02368550505792072, -0.02471260493242216, -0.024316943012777165, -0.027229193691739845, -0.025071000760153582, -0.025202743641825533, -0.024276436138060617, -0.022015451754932056, -0.022451121089997743, -0.020668731950770885, -0.02033859776302941, -0.019050606810355527, -0.018938673786708816, -0.01702465424555184, -0.016923803230678568, -0.018009861749614896, -0.017667299332568567, -0.016752179467160573, -0.013945938280069091, -0.015318129510569177, -0.015775246679355988, -0.015165597048536206, -0.013796077504571826, -0.009479768763949788, -0.005627604027656143, -0.000016726398800027617, 0.004352447344731721, 0.009692326212648804, 0.00942482646929605, 0.005146733596741244, -0.002085108855298823, -0.007782442057816465, -0.013283038877003982, -0.017182983442099745, -0.01781381663639163, -0.017491656188979406, -0.01791448483620575, -0.018149966389933506, -0.015724166794054483, -0.015602212416372404, -0.013593092613568652, -0.013679373610390948, -0.012803450748145857, -0.012359469092439762, -0.014011863338709725, -0.015257170610827014, -0.014865430141703443, -0.017136068823101952, -0.016047627050216368, -0.01461953506588926, -0.01419891355287024, -0.010644293534752023, -0.009472783979219725, -0.0058091801330978805, 0.0006776400625545711, 0.006410738842120461, 0.008802355378783624, 0.009608857826827005, 0.004114918711644759, 0.0007002812214049409, -0.005060791111728914, -0.00840273552464883, -0.00048573520011666016, 0.008551244407013898, 0.020162353914004234, 0.05405350840592344, 0.08529611942733636, 0.12982436657953728, 0.18060808595033923, 0.2282918050777138, 0.286266087461139, 0.3260367863437985, 0.3516612527446673, 0.3657059526791687, 0.3660809172830555, 0.3500867961674704, 0.3131362204354292, 0.27376960231271746, 0.234264890063976, 0.19785676335712543, 0.1658584768595665, 0.14477082555542428, 0.12732472312633214, 0.11387493747219883, 0.10664736913925545, 0.10188628243685878, 0.09739021185711717, 0.0960552665548139, 0.09356832719507414, 0.09095511851265305, 0.09146660863978265, 0.08843541492933644, 0.08653485483449169, 0.08519402659920539, 0.08088557365325513, 0.08030700626903964, 0.080437266841458, 0.07851507867070048, 0.08030813388503087, 0.07873291178921288, 0.07518014643829757, 0.07873606196250768, 0.07295751423465893, 0.07351015150766793}
{0.06695306001945894, 0.07046339627280525, 0.069922710368851, 0.07073596250366412, 0.07022624956698738, 0.07096119654080336, 0.071766279117656, 0.07154893610935842, 0.07476360901964685, 0.07372400783133937, 0.0742513975950598, 0.07659968009149604, 0.07620372026325453, 0.07794886236776118, 0.07974794485716463, 0.0805255684084956, 0.0857770359763518, 0.0879985437943227, 0.09118977417192836, 0.09801510511405057, 0.10689763336636973, 0.11931003177254243, 0.13371475782738249, 0.15578803176496772, 0.18358148594615264, 0.21653724408549993, 0.2440995500987997, 0.28343573803095756, 0.29687542754031415, 0.3121278162049155, 0.3106257156647745, 0.28512754250442274, 0.2717086913994823, 0.24958130803150275, 0.2190785444215841, 0.19373928707743562, 0.1799517729713077, 0.1706557190765275, 0.16755523524057833, 0.17146578956587577, 0.17079776509576322, 0.1735982982340434, 0.16371518759027362, 0.1563739281330582, 0.14176268345927626, 0.12954469250682601, 0.09944133155058588, 0.0743975130652822, 0.04849222194939211, 0.031055974850318697, 0.012354232698650698, 0.0051653875558703224, 0.0003895966116627598, -0.005768815351259605, -0.01142286140959699, -0.014748322294980451, -0.01715510983982185, -0.017847382886592697, -0.01845450234422326, -0.016718862511014763, -0.013407436579728808, -0.009819955335147536, -0.006518159018070355, -0.005353010005854534, -0.005917112124229421, -0.011432079759954479, -0.015032637519579058, -0.015343769889924965, -0.019059601652278078, -0.019287702496455384, -0.020893977538545463, -0.02268519241208071, -0.024793176381125402, -0.026046460754801156, -0.02780519268245852, -0.03108691266870463, -0.030045961479430783, -0.0336513641722006, -0.03418042106726443, -0.026732540586463755, -0.019844622641532514, -0.006043608007373011, 0.012500118153097975, 0.03684392192771262, 0.05890584349957627, 0.08923019730937358, 0.10533388594858126, 0.11204044586179819, 0.09307362999863172, 0.06392002685728942, 0.03378753554227744, 0.01116183392307735, -0.005136548708070256, -0.011617781579424644, -0.01523991508077066, -0.015695463219656862, -0.012874471080459957, -0.007710451951606511, -0.0006934880708122067, 0.007769825387649332, 0.01723693774504829, 0.02265007045979428, 0.02104325594720867, 0.017364290120117865, 0.01200817765576908, 0.00623450541371719, 0.0025475602363234837, 0.0021760795702029452, -0.0015851668835110424, -0.0018117691363840414, -0.0034762015207839554, -0.0021621597766840616, -0.0027619576129066445, -0.004484207141962064, -0.003371867659707493, -0.003975298783070279, -0.00564952716170543, -0.0040040611697933146, -0.00524789668515795, -0.006180081746538795, -0.0036669437986742654, -0.005879665796460574, -0.006578916905314394, -0.004736046493422309, -0.008301546302338158, -0.007672543004276659, -0.006777693764827913, -0.006193101537080624, -0.006711849784342692, -0.005611125202104695, -0.005404630448494099, -0.005859488196383871, -0.006087745104873456, -0.006323666611916594, -0.006037042968354299, -0.0064591163247697675, -0.0056154071812302584, -0.005563125276565193, -0.006256760712297172, -0.004459089753543793, -0.004558408054994077, -0.004092855925533255, -0.0014277965545582464, 0.0013788731071531872, 0.004282608592969311, 0.010247526790080425, 0.014147059549430647, 0.02018541551865723, 0.023442120795383426, 0.022881944895750125, 0.01471027497106281, 0.007005579680214298, -0.0035076179946748037, -0.01162901590033222, -0.017567096598306523, -0.01825360456943894, -0.017850987074823674, -0.01867992176259288, -0.014935791278254715, -0.011227815449774, -0.008196110877068499, -0.0029638492654837437, 0.0022657774839213653, 0.0004272926542136312, 0.002962655984919171, -0.001587543181055347, -0.00432613302704867, -0.007841758780936132, -0.010872648807732666, -0.012455154858247554, -0.012874033204201784, -0.014550907753574031, -0.01621065047359181, -0.014355534606768914, -0.015100864489022902, -0.014148447010011053, -0.013224783579143189, -0.010947530373387263, -0.012292619748847832, -0.013607879236087915, -0.010787806834617077, -0.008215518899611229, -0.009501338352022493, -0.0037844899278208855, 0.0028717374928952533, 0.007358861153687449, 0.012909453146777754, 0.010052682198248553, 0.004784882345618991, -0.004030743946229327, -0.00820152611509217, -0.014956515175855369, -0.016422786875979097, -0.017771820733940954, -0.017012531682063563, -0.013980574007354436, -0.014048662647146406, -0.012571255059404545, -0.011890943883301804, -0.012310667164162565, -0.00806231083349789, -0.004735219580902806, 0.004851725302987504, 0.016898352540149986, 0.0280322670117153, 0.03355209196733938, 0.03587214738294959, 0.028454618829732437, 0.020112648035623223, 0.012263442633761449, 0.0077266214265085216, 0.017090727999467564, 0.034822557414282404, 0.060642686858446745, 0.09350383302368045, 0.15276631271832625, 0.19604119267458864, 0.24911335839790533, 0.28380052681370904, 0.3165233738928038, 0.3252280556340974, 0.34246827806783486, 0.3297274795790959, 0.3026605155287713, 0.27027008336253955, 0.24544232978036895, 0.2034761222080556, 0.1735714381759091, 0.1476637943873591, 0.12735920693623287, 0.11616347541319788, 0.10565875487956988, 0.09942725970336924, 0.09654452894875541, 0.09070955739430253, 0.08842207285764184, 0.08573981489873904, 0.08438509120805518, 0.081855381070719, 0.08129641470057747, 0.07907873600795673, 0.07849637530276682, 0.07548103787167142, 0.07480972197008286, 0.07492903892493873, 0.0728912706611293, 0.07297909506908914, 0.07233665168150276, 0.06911357189428027, 0.07196294026432287, 0.07181392833897061}
{0.06893388807115322, 0.07152628131200299, 0.06913333817656322, 0.07046482066146453, 0.07063620771039643, 0.07045223640587676, 0.0719827018073474, 0.07493181453519968, 0.07434978171891377, 0.07472169560135292, 0.07617468352961787, 0.07807427907507943, 0.07765259286422221, 0.07899586224068855, 0.08341562966894292, 0.08321135379916658, 0.0864217206001462, 0.09041374556191883, 0.0948330116417031, 0.10144390599060077, 0.11139682974714306, 0.12512839761382785, 0.14028409105357736, 0.16180991013355303, 0.19285876418908968, 0.22190841336996908, 0.25738037516903567, 0.2927418253359942, 0.31287182757603027, 0.31983694921008704, 0.3273619789590857, 0.3236247142053991, 0.31460777782375415, 0.29763586723604285, 0.2777905454176887, 0.2550657333214425, 0.21375588958234873, 0.1728523657799628, 0.12914665711046483, 0.1078354192867557, 0.08799497291699442, 0.08335247770583719, 0.09388210222942595, 0.11978609494916528, 0.14080251309852526, 0.14454831951874325, 0.1476555956184288, 0.14075871299825582, 0.11336753952188791, 0.08327068103607899, 0.0461208356838874, 0.026249492140124765, 0.00663694004211755, 0.000845462686453545, -0.0038383360656681353, -0.0047658722436092265, -0.006176480860616942, -0.0064714097145156324, -0.008885337055981598, -0.010853675878099437, -0.009286279233109856, -0.011208902110088147, -0.015329947109528822, -0.01800056680561104, -0.02036750853003729, -0.022629200192960407, -0.022017461804253402, -0.02275248155847383, -0.021257339682899293, -0.014827699397188839, -0.007881000914000348, 0.0025644017023345525, 0.017786579672726253, 0.02784825022333892, 0.043657410173934735, 0.05347757905047425, 0.05383489702160119, 0.04951629307821494, 0.03733515610394212, 0.018734965150809434, 0.005399268086825768, -0.0030480587681667465, -0.007459640509177809, -0.006345327996272887, -0.007866619049116326, -0.007605562504417871, -0.007655186035520312, -0.009716130595903181, -0.010744112236647039, -0.011645953201315982, -0.013889498841951523, -0.011821621826401306, -0.014899468935211428, -0.01507908593761225, -0.01382984216714618, -0.015205838467723028, -0.016288017246332095, -0.014077551028460696, -0.015929744371148115, -0.014781331887556544, -0.01603872161580474, -0.015340398589540663, -0.015835444655284688, -0.018402571459996603, -0.01799969854720289, -0.018487775599839756, -0.01913876185245891, -0.02038230658493202, -0.019489280112164505, -0.017716343702137677, -0.015019034657077726, -0.013442030920331957, -0.008457122590363993, -0.002001067589693522, -0.00013676850142227632, 0.0017809133346668327, 0.008946533281211987, 0.01164997589929222, 0.015133632889544894, 0.023763478684786534, 0.031191062654647217, 0.0350410418776756, 0.04059099848312209, 0.04526634304226121, 0.042812193147535246, 0.04250730731645479, 0.04480890518663999, 0.04070923120096862, 0.037373711953298035, 0.031420754834346025, 0.024380184071822096, 0.018463299281199587, 0.011134201372132554, 0.0070945562471309565, 0.00465804268716859, 0.0002543284350990955, -0.004355442431347357, -0.004945017713980901, -0.0097376650518727, -0.011900338124914936, -0.014261642561927221, -0.015524066744986171, -0.015221323101644472, -0.017094396557579352, -0.01601217733287274, -0.014240818169881767, -0.01543577116243396, -0.016550434725929604, -0.01396598460564719, -0.014670293374117122, -0.01549148500916454, -0.01342041590574096, -0.013542132896074463, -0.01298764893271786, -0.013653618405235888, -0.014237727393868662, -0.013643028562145328, -0.013526493551703215, -0.013739891964807922, -0.012662089265577428, -0.013949734773314562, -0.013089553602530819, -0.010353585296038546, -0.011471047350294293, -0.011133488661654964, -0.010199223934148433, -0.008254609971404921, -0.009493893565821608, -0.01082950960397526, -0.00902397672748341, -0.001406083526125066, 0.004909013066378899, 0.01322442024847366, 0.02476204158164172, 0.024696752262537345, 0.02524792312864765, 0.026178888993723733, 0.025998231870888205, 0.02209448868134814, 0.01678463172275036, 0.008496213139545778, -0.002080153407568074, -0.009013054370410908, -0.012959500606855818, -0.011050604160896024, -0.012537801963293068, -0.013640251142331094, -0.013678232946298987, -0.016412179053449296, -0.017534801646983095, -0.01718795300723854, -0.01803970375092001, -0.01617144910463649, -0.014835581794335103, -0.016830512067239477, -0.015384668401735274, -0.01353818356107226, -0.01629795333560434, -0.013431249421251089, -0.011382777461348227, -0.007533246775630488, -0.003007104859419407, 0.0011144794305206988, 0.006932420353865837, 0.010996837464318628, 0.009742596110003261, 0.012384467965093586, 0.00963914020357975, 0.005298702507898491, 0.008200130410528207, 0.01135788353663706, 0.028226656599449527, 0.060344849924733227, 0.08363581628440887, 0.13374553938093603, 0.19244072591045505, 0.2333682704340504, 0.2651500977247643, 0.29781968891105937, 0.3362834771735712, 0.3452140233306173, 0.35420792475525636, 0.35217668305601524, 0.3294942629969201, 0.2993107931157137, 0.26624688740372027, 0.22678152273175592, 0.1948225973320039, 0.16902554458246666, 0.14642217101992994, 0.12917005894518027, 0.11880420102146372, 0.10956478628759367, 0.10378127399567694, 0.09987252065334136, 0.0977638085873285, 0.09277074891166627, 0.09188353159170828, 0.08851745620849436, 0.08641716452332648, 0.08525188203394288, 0.08331548128209632, 0.08274606040326177, 0.08158013894714153, 0.0770013158631996, 0.0801708407177378, 0.07837780009556514, 0.07376497171179622, 0.07673350352504567, 0.07540746130694453, 0.07551628550116968}
{0.07219390049918055, 0.07224922756311195, 0.07386316251021609, 0.07567294505128418, 0.07333221003174509, 0.0746283846675639, 0.0774846420703022, 0.07451987390857383, 0.07732357097746462, 0.07559142630109562, 0.07890297323131754, 0.08008449733078644, 0.08016891443040061, 0.0868535549028388, 0.08788213400522646, 0.08851725219777017, 0.09336270083960561, 0.10014337869156412, 0.1068957205181442, 0.11236365547859647, 0.12689697043973552, 0.14668680334577786, 0.16837515045578094, 0.19895188087661397, 0.23310753463450584, 0.2714966854557374, 0.29697597953997845, 0.3252136738942982, 0.3474498594750317, 0.3534553525617491, 0.34375514350970693, 0.32480963320120876, 0.2923941206738552, 0.26519070685807217, 0.22766827403717987, 0.18461415065400294, 0.15083190611806574, 0.13005829606899005, 0.11572217560136372, 0.11019723426932601, 0.11467261739838153, 0.11383614009559864, 0.10416358573043406, 0.07320209535222501, 0.046373982933003266, 0.028833784712949416, 0.02798407112541536, 0.04235410090269377, 0.06068506079780833, 0.07347785840435668, 0.07634422047289424, 0.06519431063404257, 0.0459004673712954, 0.027756358989289395, 0.00981410772598202, 0.003872155764059037, 0.0010937511266285343, 0.00041163034153876305, -0.0034684257743802273, -0.006176267233421437, -0.010409780331217575, -0.01531266605161348, -0.019805408162308826, -0.017292593831101495, -0.014873784365442235, -0.003464749894539182, 0.009653034370286535, 0.0260971590977176, 0.04114035558745445, 0.049047757364854234, 0.042377018236863004, 0.03372756896096894, 0.019186179897774817, 0.006818547411868133, -0.003351055825663073, -0.006861331438177645, -0.010568323349312177, -0.009550100679036586, -0.00875413972375318, -0.012139884944436526, -0.0142611834346938, -0.013079589398129799, -0.013221717577546036, -0.013221588460578804, -0.013214370215748925, -0.013422630409288722, -0.014386876360844368, -0.015164901425363943, -0.017710952039165388, -0.019352753501487442, -0.02177535249567551, -0.023737877603557018, -0.0254222309041338, -0.025987875567865904, -0.02422567497567671, -0.024129314293750256, -0.017686560128102925, -0.00901413479974637, -0.0008331774864643511, 0.010613865985082621, 0.028335391376204423, 0.03427848747038738, 0.03909627074429685, 0.03887691214140116, 0.03398355502825165, 0.023191654741088075, 0.015430714287583492, 0.0072932684224621906, 0.0035192578061902678, 0.0012266738621154304, -0.0003954657844299806, 0.000538741567109854, -0.0012982766119949696, -0.0037899375796419006, -0.00411997568922728, -0.004111522254652415, -0.004905954097318907, -0.0036110112951413705, -0.005346824312474133, -0.005530910997818714, -0.005482459652111201, -0.005279913011754349, -0.00577231839443919, -0.00665149678298173, -0.00784047512169343, -0.00822408783793599, -0.008608115503556673, -0.0055777238397186, -0.005945079226964328, -0.005024495200350125, -0.003385668564634956, -0.004761444604025167, -0.0031417101936831986, -0.003033586847595099, -0.0030877418833176913, -0.0011915337519212118, -0.00046657028698332634, 0.0017963855368560158, 0.0065462160293222015, 0.012694505438404207, 0.020443396592596745, 0.031096391498603295, 0.050198091558524366, 0.06952156495697681, 0.08899901729725401, 0.10010394987715718, 0.10026754243829504, 0.0862036143942605, 0.0681191304363933, 0.044223567320142945, 0.017654139581618135, -0.008258936087874938, -0.02021762657876483, -0.032708460832443345, -0.03775966816935461, -0.03810712685068257, -0.0374368029429653, -0.03289455364116725, -0.030268496700022428, -0.026192497453932047, -0.024580996178717784, -0.02134612665941393, -0.02046643774076862, -0.017392980685491465, -0.017932131231862516, -0.016525943473869313, -0.016685131778405356, -0.017066723800556058, -0.0144728134374535, -0.015994677879661256, -0.015602002217893422, -0.015427242894187825, -0.01485943614766344, -0.013568893038559082, -0.012561799230936962, -0.00870932053542945, -0.004262508425034972, 0.0013786684119958957, 0.005911510804987525, 0.008020865752981396, 0.007939014136057066, 0.006010332426641286, 0.0026676924135606924, -0.0003895245329874895, -0.004509422243638081, -0.00788323370165199, -0.008210236703533375, -0.0071220138439032216, -0.00803250178423482, -0.006716846521127821, -0.00903150240117356, -0.007304632382910934, -0.009851567917952686, -0.011070288543582187, -0.011649236225570823, -0.010313021398792942, -0.010876960289562148, -0.011252905812189518, -0.00843305331429135, -0.007726810078920663, -0.006481169985805061, -0.009589652306490021, -0.008444132443826637, -0.008695797124574394, -0.007876898161318018, -0.004416890131028558, 0.0058581576939276524, 0.010570243968698018, 0.01620088973553519, 0.02239529525107111, 0.027235625719904805, 0.04608685173609153, 0.07214352701012863, 0.10560309892349609, 0.1526367058080333, 0.19883501338375742, 0.23496094174531382, 0.2740826282808161, 0.3108079301185737, 0.3389799727378655, 0.3455666342513163, 0.3600397858834995, 0.3520381992940361, 0.3334800869595834, 0.3015794332852359, 0.2665790304197956, 0.22660682895048787, 0.19383904142721653, 0.16739372541131278, 0.14310052879865548, 0.12869320166845058, 0.11718295899974387, 0.10799386213203506, 0.10478993693619312, 0.09889458046269425, 0.09596565853484046, 0.0928907072067875, 0.09127179128754906, 0.08797282536023146, 0.08465806953868964, 0.08334102172086422, 0.08276741411945965, 0.08169923971131296, 0.07995970678955353, 0.08025448093048344, 0.07691979981761372, 0.07720171545800192, 0.0750969192068371, 0.07353226084814798, 0.07511038772133491, 0.07469298089380573}
{0.06693762921829158, 0.06549077379608302, 0.0676088408600572, 0.06694957424457601, 0.06781780734674572, 0.06815133410630865, 0.06853502016567523, 0.07066163655328633, 0.07088029720227318, 0.07306876505274129, 0.0731938514523319, 0.07374248404902849, 0.07570662560714207, 0.07708425719174163, 0.0765376172218787, 0.08068023695532336, 0.08285509159540178, 0.08468122326286959, 0.09010014371690242, 0.0948305027411992, 0.10443160294881725, 0.11238634856474951, 0.1274549024727209, 0.14890950169622302, 0.17659807134035582, 0.20544865239882298, 0.23873012247147135, 0.2724028973678316, 0.2982660956988553, 0.3211445918616194, 0.3297021697657269, 0.3194649058557835, 0.30760758907044056, 0.2731855918339396, 0.23111817318992106, 0.21000446534907255, 0.18671822865576462, 0.18116053787041847, 0.18140751651928969, 0.19181496323134883, 0.20114639510607746, 0.19864466555195906, 0.18229222183503754, 0.1288458759564121, 0.08349555424635421, 0.040334243984192095, 0.004575127722659262, -0.0216180759902883, -0.02819180934886199, -0.03152576657497077, -0.02097689755895525, 0.005722414637964746, 0.03318656119511246, 0.0684465097987487, 0.09946503640499213, 0.1187353278050526, 0.10504765763225313, 0.07887365158045838, 0.04895646917096324, 0.021957194570281176, 0.007787855519975633, -0.0008702224919433857, -0.0016112763668852848, -0.0008661319988652336, -0.0032479733219994075, -0.0013658201640137178, 0.0046975779867824835, 0.017335635612532017, 0.03296052186025558, 0.05106314089879879, 0.055485232380368885, 0.053728148657540706, 0.04230305756430859, 0.02582859439618128, 0.009389002479257405, 0.0001577841850817184, -0.004755809093864511, -0.00844200072921627, -0.008922501997476377, -0.008248994410384994, -0.009000728600797685, -0.009602102780636826, -0.00833251112502816, -0.008362364751636805, -0.0056613795547366536, -0.002820465356176558, -0.001424389605799446, 0.0005868366139280805, 0.003907471768708525, 0.0025891746331636596, 0.0008568107763012997, -0.0028611254686187358, -0.00634402552426043, -0.006692114514128202, -0.00931641406136841, -0.010448656471579451, -0.011047092959195082, -0.01110948725736167, -0.012242517817166076, -0.010259465951494575, -0.011291393876345424, -0.011600264714873774, -0.011242658732326414, -0.01146806860279709, -0.009634698457943906, -0.012632781218979, -0.012341736109739803, -0.011500091567098107, -0.011505864367326604, -0.012806702360747225, -0.014923480376815134, -0.013832419718420735, -0.011833607154026104, -0.012252106869530379, -0.011087804533608511, -0.008743813168692946, -0.0055587061147698465, -0.002306222863144686, 0.003115582683760715, 0.008305637842389347, 0.011901613596824597, 0.009957028353327586, 0.009174781593533252, 0.00903961252575283, 0.006430812850352895, 0.005333312598209482, 0.0076726940177848785, 0.013311810204879933, 0.016088451945713768, 0.01729361278127366, 0.018320370963126296, 0.017177902233331408, 0.013370925390776292, 0.008016133594714026, 0.0034410150353861363, -0.003171115547020919, -0.0066296487853886935, -0.01067824837177856, -0.013585379144681749, -0.011847963751789096, -0.014104311373124671, -0.014878035825004538, -0.012338828571690283, -0.011917077458515977, -0.012455308235271141, -0.01192679004361013, -0.010852715426642151, -0.010777222801014065, -0.011656246695152597, -0.011584668105263152, -0.009587541180102537, -0.011094302306918026, -0.012017528170372804, -0.009673243144643767, -0.009197468120014216, -0.01047375206795427, -0.009931114353825755, -0.005911337683431666, -0.002029152898199006, 0.004183681990614964, 0.006994560042203779, 0.010330790991249578, 0.011449763864335362, 0.011582735251316333, 0.012150454312344247, 0.00946769677683421, 0.007573443988990166, 0.003512328460981272, -0.001225107046262051, -0.00428279140375893, -0.00822135450532665, -0.012919928323888831, -0.013699905610494589, -0.013672511526100363, -0.012055912924401783, -0.00997128785661729, -0.010300504522842615, -0.010726974913775285, -0.010443139478970912, -0.012446565163785919, -0.013840421874090205, -0.011693579649480668, -0.0110652793388854, -0.0049884376059957745, -0.002550932724517975, 0.0005307160135869099, 0.002126529344902486, 0.0007302157996180287, -0.0025718626788524906, -0.005026159310203672, -0.0034860938456559433, -0.0023721920771627787, 0.006285448462424681, 0.013923934674721337, 0.023226073933291944, 0.024091583946864906, 0.018721034847531723, 0.012122845869062534, -0.0018799405915986035, -0.009922704699545449, -0.01935014848960667, -0.022158022710381836, -0.023428086891701404, -0.024150034081729818, -0.02067907369318419, -0.016423632532490247, -0.008497214845965766, -0.0018150188755594507, 0.004841138190704499, 0.009877925166163102, 0.013785924229595924, 0.021664769016836533, 0.04110090943062973, 0.0645687297782444, 0.10037390416395714, 0.14613935265094957, 0.20159353751288261, 0.2395448211568365, 0.28621474911560707, 0.31268017574861623, 0.34952515817650565, 0.35169347483686797, 0.34291647481637394, 0.31866645523850523, 0.28694778014155475, 0.2587817538656124, 0.21716224144525942, 0.18741399711777113, 0.16054665048933464, 0.13949959005069273, 0.1253986014412119, 0.11406118869739633, 0.10908496695266783, 0.10113555141035424, 0.09719190164745012, 0.09342060936554886, 0.09222891666727766, 0.08869639580950192, 0.08583173406472168, 0.08403928152088777, 0.08115804146327446, 0.07872855204369736, 0.07734204621298629, 0.07698905595070903, 0.07659553089861643, 0.07544671701120348, 0.07580594518259712, 0.07454952510811474, 0.0733201004826399, 0.07330655977113601, 0.07150896311208267}
{0.07159139858098301, 0.07211083646798255, 0.07225449195472189, 0.07491594398731309, 0.07621467594422308, 0.07496786542310793, 0.07767028530728876, 0.07752782771170183, 0.07811003062007268, 0.08132671545783471, 0.08128048211618454, 0.08370035675715184, 0.08524474336842602, 0.08486578224762831, 0.0864872228357753, 0.08699869480884817, 0.08761549910377125, 0.09393297317265117, 0.09820963835839652, 0.10809339689904049, 0.12004441422748183, 0.13681869253676535, 0.15926289490712764, 0.18983931526833797, 0.2224823376359683, 0.2578732659648085, 0.2951699753161344, 0.3285297586513261, 0.3384037369262412, 0.3466598908416627, 0.34217823724533825, 0.3214327585409236, 0.2969152240816838, 0.26261511520883746, 0.23842343897934673, 0.21074002425891558, 0.17950503914380783, 0.1657862222138043, 0.1512477954281346, 0.15315551260209642, 0.15872309632324258, 0.15929149213814867, 0.15506337874818887, 0.13558193451826384, 0.0980466891581667, 0.050223022388870095, 0.015019619353533801, -0.011220068772061071, -0.019581882635923743, -0.02675585891060315, -0.02845266649226274, -0.0222892978456982, -0.014065517576385536, 0.0010308409268079896, 0.02551495374184522, 0.049181324603277864, 0.06541252465323802, 0.07230960172798849, 0.06722515761008035, 0.047011763435742204, 0.024548887558521366, 0.007745101736797554, -0.004724834686389859, -0.00996541506440655, -0.012812262038923163, -0.012619154962966521, -0.0092380864837249, -0.002840349839411907, 0.0063363748658676, 0.014551532513618494, 0.02227601026187326, 0.023506398720345423, 0.02057084265665581, 0.014185625647491772, 0.007384399949677294, 0.0003478589650608025, -0.0010460857289858452, -0.0025791769194551577, -0.006100866204431402, -0.006323325124850186, -0.008907908952675138, -0.008656252675998137, -0.010616045194572526, -0.010815057016911156, -0.011311030973047871, -0.012771355813666691, -0.013298016727022209, -0.014600434351485296, -0.013249134805691396, -0.014736821561209366, -0.01218032143105277, -0.012027678605859682, -0.012013818848137528, -0.014831671148744913, -0.016900245646369813, -0.02064469628247116, -0.02093007116768008, -0.018297466602265073, -0.013516090929261359, -0.004982331845790217, 0.0034221880930089925, 0.009599979652435904, 0.01290439962866818, 0.01358498568159689, 0.01234307641772139, 0.014659132317724585, 0.01821986552587092, 0.021140127047323008, 0.02444705526259953, 0.023483742806533793, 0.023581933128049404, 0.020714488805275384, 0.0183838556509805, 0.016785361489056096, 0.014581402386359178, 0.012841901561817326, 0.011724996418957433, 0.009841248415477642, 0.008282926581754432, 0.004709475652498466, 0.002391816590167966, 0.00030289706209932557, 0.0003878757653647195, -0.0017774566958939642, -0.002224660056044706, -0.0041430596246508425, -0.0027300850119607867, -0.0020840131897695456, -0.0014599311743455942, 0.0002706453854124612, 0.00010506655555017055, 0.0017481174804815814, 0.004263417214780104, 0.0033154206479007443, 0.006682713269483782, 0.008499551177098292, 0.01124770770220591, 0.01164562325682553, 0.01447350481278839, 0.018018871393638496, 0.018553728810399767, 0.017913195137630244, 0.018493059245916585, 0.021120112435955823, 0.025335616586469954, 0.031894604290925846, 0.041780881217174146, 0.04745623310318834, 0.04959810284556732, 0.044508132854773806, 0.025408934502172645, 0.008891812469472099, -0.007323868023543324, -0.020328223721680163, -0.02586264162774382, -0.03161792319889259, -0.027363488374479328, -0.024189590314578846, -0.023602087101646494, -0.022297374768323254, -0.01902802583704969, -0.019687319923434726, -0.016812247315790986, -0.01371797935441815, -0.010644902220744764, -0.0086178644907915, -0.006455524696228947, -0.005057859956972497, -0.005482620979924183, -0.003749098344855553, -0.0010177826679858898, 0.002198471293389404, 0.00558105143443865, 0.00613518044181198, 0.003422530844438273, 0.0021093687633694036, -0.0035353086089935843, -0.00505612857947982, -0.005702780759701839, -0.008002094365818887, -0.008384916156352715, -0.008924134748818492, -0.009855075649549142, -0.008338590050963468, -0.006789523638167795, -0.007278732375550153, -0.006957144299268635, -0.008838589522976295, -0.01058743157668386, -0.013780316742263779, -0.01248836760601262, -0.01228267640870644, -0.010934924505008835, -0.010339935899696073, -0.009684108300545495, -0.012720255221886193, -0.013872483273659107, -0.01630895538261188, -0.016286377874915537, -0.017085019100732207, -0.01743307493008253, -0.016534391197824343, -0.014151661282150632, -0.0128332141777035, -0.00987809821854533, -0.004529395720185831, 0.005633465347821477, 0.012107494206490805, 0.019030365127025054, 0.024151426186158467, 0.029645888941688486, 0.03971981695007446, 0.06658285177398485, 0.08633319562266022, 0.12340876948037152, 0.17256643047318537, 0.2129508289687051, 0.26371056544398874, 0.2985909602437742, 0.3200151910469555, 0.3556880045552607, 0.35928832848877545, 0.35655505782383307, 0.3473173932967203, 0.32127100284732246, 0.2896503054215852, 0.24940958972233251, 0.21400876883397776, 0.18141721164528563, 0.15430375849239783, 0.13761994188574023, 0.12278167826711706, 0.11479989197741472, 0.10722750195351816, 0.10276332604741446, 0.09969466682786352, 0.09411843661918631, 0.09385834068547899, 0.08878912632860025, 0.08711055855818872, 0.08527648950885652, 0.083790387910393, 0.08338550921613276, 0.08123823744553654, 0.08163142266531097, 0.08057125363110118, 0.07857613623235199, 0.07859152356125494, 0.0773124156250804, 0.07695790135139222, 0.07485812585787391}
{0.07160221605636666, 0.07210140308437918, 0.07158225725302653, 0.07234263725882017, 0.07132380319942096, 0.07566593574552608, 0.07474963551716039, 0.07590660599804906, 0.07546829702387922, 0.07501520367357101, 0.07841799130506469, 0.07883981509350821, 0.07825130085261683, 0.07957522798152407, 0.08329926010858879, 0.0843105128979875, 0.08852024706682272, 0.09246633789109387, 0.09527119538538517, 0.10043473535051178, 0.10973390582421853, 0.12415048942038069, 0.1409235366457094, 0.1626418200900086, 0.19586079159124345, 0.2271764889161709, 0.2636105953569468, 0.29993618266943567, 0.3142546179102855, 0.33805361917929816, 0.34733659358963664, 0.32361751362749264, 0.31948385068300933, 0.29585590789427174, 0.25483610078871843, 0.22575601406601287, 0.1918104689537048, 0.1602651131793084, 0.14025025145194864, 0.13466741623111023, 0.14596931077976313, 0.16395855033601187, 0.17256317386735726, 0.17047906201312052, 0.14784992442574768, 0.08500457771997486, 0.04646798256098905, 0.007557538743350335, -0.0075059180008877485, -0.013219756125021534, -0.016621342901216866, -0.01415419460638521, -0.013014036112414216, -0.010247072706408409, -0.0036966469164174823, 0.0008375238275786269, 0.007269575325886928, 0.01870989781893715, 0.032127705142230206, 0.04325147154922322, 0.0493017224459205, 0.0470224444000438, 0.03302822318559774, 0.016252345417459055, 0.00003752382516922356, -0.010302954262554696, -0.017316902297383127, -0.016282909457369068, -0.011395499111227014, -0.003407581028842416, 0.004580795449652016, 0.019034688793834152, 0.02634719698285369, 0.028464728468147227, 0.026038814430037527, 0.021181104731295128, 0.015230425437291199, 0.0058790902358769204, -0.001468306282024236, -0.004722216857047869, -0.008205302736054012, -0.01159862462786339, -0.01610017421630691, -0.018145665986044536, -0.021473218419657256, -0.020245280336057027, -0.018689934783886017, -0.013908330303087958, -0.004428632079086511, 0.003997811846156609, 0.011153272085203728, 0.015968810142633752, 0.017628157194832208, 0.015640397837558835, 0.012441517196960045, 0.008955790772230358, 0.006529753211108449, 0.002549583156505889, -0.0005624172141500525, -0.0037609147879806674, -0.007090259787295659, -0.010634174198715853, -0.012683556926741953, -0.014163587904020558, -0.016130762513918876, -0.015066168082878691, -0.017279556592878362, -0.01313759375580832, -0.007741243102738547, -0.0020855382556786307, 0.0037436167608265953, 0.012699033974803969, 0.017600137463441336, 0.0211436519509429, 0.025954773928788023, 0.025775783261941965, 0.024902972347236194, 0.019952545448055692, 0.016649198501326002, 0.011321025226080424, 0.007478891328708076, 0.002831835552910774, -0.00007232692955435314, -0.003331920399281551, -0.004496742129453545, -0.006787023974525044, -0.005268255543494488, -0.00466400374023984, -0.0010718808707454609, 0.0006436003410447649, 0.006120799988776052, 0.013079193219636229, 0.02245172777824996, 0.03569514227564644, 0.04695197112141283, 0.05311313644980781, 0.05587781118126726, 0.05066135980389133, 0.04608559241233094, 0.03189116182918986, 0.018077194891500115, 0.0045440783274758425, -0.006563575701329649, -0.015996787328826124, -0.02031105135131958, -0.022660010825876695, -0.02320462302646578, -0.023265766062896456, -0.020520306260538006, -0.02166059100015636, -0.019624727461125323, -0.018463939729766347, -0.01660254217517976, -0.015263535276659176, -0.013343295081854094, -0.007385373258821317, 0.0027192573379987983, 0.014500481156493314, 0.028945092138107652, 0.03977954831397131, 0.036656235057941335, 0.028663837092902936, 0.014611050633251703, 0.0002749985495415627, -0.011410534714029396, -0.021106410107772748, -0.024894273446081947, -0.026955389389944184, -0.02587793573519304, -0.022119649714578582, -0.018199972469159144, -0.017231246994155684, -0.015303216379983593, -0.010661982102972138, -0.009774035991884436, -0.007325004468744823, -0.005011817542991088, -0.004924202585632175, -0.005913916030812649, -0.00735653916139231, -0.011053988528023669, -0.010600396204824586, -0.011037414131025065, -0.011599267523667542, -0.0114996496797167, -0.010073339439958398, -0.008970426311193613, -0.008149177805486591, -0.00831867378410009, -0.009511282116733268, -0.007675534248543552, -0.00989468530032002, -0.011184177256111203, -0.01234382255065591, -0.012994829672453405, -0.0133922430731241, -0.014765552781187635, -0.012352534489440443, -0.015115483410191652, -0.01339969753981658, -0.015633424222780714, -0.014583235387834393, -0.015203953022124754, -0.014496339395547637, -0.009526171269348861, -0.00687762085194119, 0.002994506793701914, 0.01092252955261789, 0.017909973717385418, 0.02265803394584994, 0.024857115999440134, 0.03142915857114811, 0.0432778397399159, 0.06650550726276946, 0.09865033738239963, 0.14926937705369436, 0.19917525742604686, 0.24276383746519842, 0.2664942108026754, 0.31962193926509824, 0.3404721741875985, 0.3535684207972551, 0.3547177775746896, 0.34471440612774584, 0.32802000690874594, 0.30138648889917996, 0.259460499400988, 0.22372830025545276, 0.19173248747537255, 0.16434769272480176, 0.14169563421439613, 0.12453125110645533, 0.11571756723817753, 0.10849803115529308, 0.10145197518953739, 0.09828938626820306, 0.09377870048680745, 0.09156466443562661, 0.08969646996340978, 0.08685889823567523, 0.08278297478918156, 0.08292034871881294, 0.08294766344211453, 0.07937445245274216, 0.07952569805718919, 0.07920393433763015, 0.07698688544863166, 0.07744976281775343, 0.0776943006714198, 0.07627129549130995, 0.07442444288611516}
{0.07256963637292754, 0.07330244709184025, 0.07853260768984985, 0.07657284613004822, 0.07659390721494884, 0.07550252324944251, 0.07679591053778273, 0.07840158381660739, 0.07928657127833648, 0.07946235907269836, 0.0828892434145628, 0.0813651476425439, 0.08128078274121268, 0.08357212399682454, 0.08470077981851214, 0.08850653203263764, 0.09012158734997171, 0.09430782754073823, 0.09979871984514707, 0.10698886478726463, 0.11724613658498885, 0.1325749501829398, 0.15009457308479224, 0.17858987100916646, 0.2105051825758238, 0.24326299823872038, 0.28256111960306285, 0.3216820754511475, 0.34268263171252344, 0.3585196402693662, 0.34640805900002125, 0.3377559738858377, 0.3161537599577832, 0.2940315541121271, 0.25742428283527274, 0.20709924337110808, 0.18280616303380354, 0.14982695000200247, 0.12761630380094285, 0.12331833784138393, 0.13352066191089315, 0.14478952342526583, 0.15854027678990548, 0.15671365203320664, 0.13313053972503186, 0.10200692056767371, 0.0528252146582755, 0.020849846742728433, 0.006131235405892893, -0.010627223815647707, -0.01718742857875679, -0.020430814395033376, -0.021588868777847044, -0.021485988162066844, -0.020850960898581208, -0.017708327919184023, -0.011988233955408255, -0.0032012011569233553, 0.007539426441334018, 0.02019921080331352, 0.033181250106506306, 0.04057388573885113, 0.03490721236931499, 0.024146675165331453, 0.010808607831988051, -0.0022192339969971716, -0.010511029066237557, -0.013414095235818437, -0.011957455662378366, -0.008057397213810446, 0.0010136448849472094, 0.010811078062965954, 0.01781170763118613, 0.018979314300288232, 0.018854699273727363, 0.012613432798730381, 0.008036266606404614, 0.0019516236044005587, -0.0035269607791452305, -0.004916272805662937, -0.006638399363115423, -0.006482083596804977, -0.007925611078961404, -0.006797890069138329, -0.0071745829018423435, -0.009468580132530931, -0.010421099068722905, -0.012968510699840417, -0.01519160325735619, -0.017107280338809285, -0.018814867117800827, -0.020139608501486404, -0.017155274915378736, -0.015196805251306476, -0.010755382821848328, -0.0030407320238608204, 0.003138811745319108, 0.008130366618497347, 0.01055054831971581, 0.009590229092075672, 0.005008866685006453, -0.0011213077274008923, -0.00879011788695884, -0.012504878308563356, -0.010626983985762811, -0.011945803128885022, -0.005684474167145699, -0.002966018670347883, 0.0007020161631680958, 0.0029821414297009456, 0.0037390127086001992, 0.005616534545274309, 0.007348566749261357, 0.008255764641824715, 0.012170264731257213, 0.01370186009624864, 0.016125037013961854, 0.019165751528834693, 0.016699140801353145, 0.01694615450320384, 0.015351026317136836, 0.011104973028939848, 0.007309149980390581, 0.004094470750068943, 0.00156486558043333, -0.0016729887044740282, 0.001079317620738244, 0.0016429597461169526, 0.0032310554450714285, 0.00470290380462368, 0.008986072130717396, 0.009861816981705854, 0.012177994588927425, 0.013990616880360802, 0.013649628722041816, 0.012806748389005399, 0.012582540397245334, 0.008814205669148324, 0.007940167577654218, 0.004139184535905373, 0.0041501517494293505, 0.004021137613680145, 0.0026427841296061206, 0.00013616312980728375, -0.0030075403342835804, -0.005797790482624202, -0.0067341830269920565, -0.005148281588653557, 0.0015392467930097214, 0.008243815871973042, 0.022674366391200775, 0.035742994168152464, 0.04157418619607122, 0.03530464827741842, 0.024455664127284997, 0.010011116565891293, -0.004888742931836131, -0.016027670287242463, -0.022411753047499438, -0.025657817881259648, -0.023435090161212, -0.02137365064087384, -0.01727115528886601, -0.015521997866104597, -0.01130762180292504, -0.011019985997885715, -0.0076301704342922015, -0.005199673896941169, -0.000136817958217645, 0.0029001513528626394, 0.004058593191891054, 0.005651217603924746, 0.0040176818509195635, 0.0007098664015378581, -0.003172714057673587, -0.0021990004421697535, -0.002730756610377754, -0.00017557100716263183, -0.003358732578108934, -0.00633098508809244, -0.00960531406402006, -0.01395963165516631, -0.015019473745660913, -0.016598352552948926, -0.011850649577853721, -0.008267284764936534, -0.006635664426083462, -0.004589410178304387, -0.0048146710296473215, -0.0068666285905152405, -0.009741982864463036, -0.012047186932214831, -0.01499127675833769, -0.016046593942983998, -0.017516855018007944, -0.01726864892712516, -0.016295423654083603, -0.016587127991170368, -0.01760439014328361, -0.014831496413793405, -0.016095023890532703, -0.01763996634934228, -0.01613239627344269, -0.01408883012465063, -0.012077108348811798, -0.0038562780720373785, 0.0020737094710941584, 0.008510752310004865, 0.01351405895682947, 0.021056620681603844, 0.023386407208795874, 0.03172481673879689, 0.0516923642825388, 0.07893993238842312, 0.10905384286458478, 0.157578638148597, 0.1925456474770891, 0.2324171598135784, 0.2816661180878411, 0.32306310273980265, 0.34959386704504514, 0.3657337373165444, 0.3664578563019715, 0.36664312019656214, 0.34911075089257615, 0.3169474084573641, 0.27221494172831473, 0.23367834926647957, 0.20194238520678995, 0.16916812879071658, 0.1478942374329293, 0.1291606398414323, 0.11952260207278767, 0.10965344794179897, 0.10612011217037101, 0.10144573939235055, 0.09733590494008126, 0.09367577775318925, 0.08981242948447674, 0.0886646149693111, 0.08805959631098656, 0.08585347459147116, 0.08578852772928461, 0.08256660790409145, 0.08186716037932223, 0.08136929283107454, 0.08053375607084004, 0.08164428235905803, 0.07949725293608163, 0.07919246355824733, 0.07843072976160467}
{0.07102943870995276, 0.0704634609982018, 0.07246287470296392, 0.07208473601630498, 0.07240949588799492, 0.0751697875886301, 0.07391953349246512, 0.0738186221981787, 0.076221352843907, 0.0770582045314754, 0.08042462915043275, 0.08201077683662789, 0.081069940536382, 0.07955209488451673, 0.08282981622016922, 0.08447105875349432, 0.0867402854910739, 0.09056730331503833, 0.09571232898787513, 0.10441504261930053, 0.11059743069648262, 0.12204344633241292, 0.1421320154544448, 0.16623978869798972, 0.1975861198780074, 0.22893209832328787, 0.26790995504057, 0.3023286358236489, 0.3227511273056073, 0.33536439756713965, 0.34731172691056206, 0.32302420348613303, 0.3197771421700599, 0.28103436039338786, 0.25484256739684685, 0.2089428101190669, 0.1877462905051276, 0.1603585050242944, 0.14111477703100617, 0.13875630519414475, 0.1409921409910297, 0.15429101767380524, 0.15479483619393486, 0.14728882083900927, 0.1366635698515035, 0.11193568682227426, 0.0880550341066201, 0.06273312303803925, 0.03288237813519791, 0.01238547037607389, -0.003422225873395562, -0.010396672013739386, -0.016187103710074518, -0.020697150766622208, -0.023379595923277756, -0.02738893512437869, -0.026512290898778667, -0.025127881984881726, -0.01672310953783881, -0.004684211210352153, 0.012378041844888988, 0.029105082718798136, 0.043062245850244825, 0.048514492936501064, 0.047798956189985545, 0.03396349299941023, 0.02204615507775645, 0.0162798716765721, 0.013049801805235163, 0.016826731468234744, 0.02264527141281726, 0.028423350451403616, 0.029911525021082255, 0.030472599985594123, 0.023597375993743376, 0.017207693455482363, 0.009688968732214967, 0.0028325341837022074, -0.003513375674803884, -0.005313466531962351, -0.009487604889667938, -0.011305536090622847, -0.010154656045842002, -0.012311800222993672, -0.012807204652481249, -0.01330574381654456, -0.014637234347220682, -0.01682756143304589, -0.01765567565818037, -0.01815332738922793, -0.016855468300119934, -0.014639001810395706, -0.01217013075682242, -0.0025839168821244467, 0.006042131855869182, 0.012887937625599954, 0.015997870683805333, 0.01784757303561118, 0.00931487087627252, 0.0024233461356566585, -0.003208098353281729, -0.006827336996057578, -0.008205305249301305, -0.0077853196300158006, -0.006474574873298736, -0.003973870875330097, 0.0012605319891081247, 0.0054277865004543485, 0.010407239507715632, 0.013743263473942228, 0.013630070514430784, 0.014231880565776197, 0.014376538609306697, 0.012465218235537848, 0.013228040031380763, 0.012401170000208503, 0.011362440264768906, 0.009990058848976777, 0.007203087660520668, 0.005102045418889284, 0.00274511895989451, 0.0009926899524073142, -0.0007739765056705124, -0.005015229889091653, -0.005749162144958611, -0.006457216402552716, -0.004923658188742105, -0.0036727957677199306, -0.001811330663715496, 0.0010336489195771387, 0.005494264189954837, 0.010222611487681166, 0.014553115917012546, 0.020199476931938104, 0.0261248037378695, 0.027922437344201554, 0.03188507476184862, 0.034261096763564564, 0.03863389587506848, 0.04069418234746995, 0.03996292355498727, 0.03745977227969466, 0.02701511314379975, 0.016865367444141965, 0.0023450281476807243, -0.007205186234536536, -0.013944686560316766, -0.018118485882761652, -0.02020902582865233, -0.021104643604878306, -0.01799573635635699, -0.010837270839556937, -0.0037778233230048837, 0.007278782661918499, 0.01135330108020612, 0.012447442624141934, 0.00854265151620456, -0.0016577055891289038, -0.009170258513073608, -0.014686603706517838, -0.01718510684526418, -0.017775382650552472, -0.018124207545127533, -0.016864450908882105, -0.014001654737835375, -0.014174927499125436, -0.01244651911693221, -0.013419189812356933, -0.013858029011595573, -0.013448571062592883, -0.013908978508369422, -0.014222027308933204, -0.010994329440246444, -0.010128502359381439, -0.008825774461183716, -0.004815999239163545, -0.00038612394174670876, 0.0019341113377979889, 0.007290762414034174, 0.010105008163021009, 0.00944299410457814, 0.005388983180809424, -0.0005263800762078004, -0.004173091926544428, -0.007419912729925731, -0.010472342282321002, -0.00841404788116724, -0.007784503317988634, -0.010056095598348263, -0.01182026029485922, -0.013046278806749577, -0.014992847054608167, -0.01642856973186087, -0.016952954463499058, -0.01773247941305301, -0.018103835399000394, -0.01737054695282361, -0.016577681954683038, -0.017685426592852226, -0.018135878204988073, -0.018467439300794596, -0.016177145799339238, -0.013321757315448695, -0.009029782458837392, -0.007962791440214834, -0.0003787046894619143, 0.00537416770549853, 0.010715244602111961, 0.015763530708383728, 0.021220566267552407, 0.02143680502828579, 0.0270647855227943, 0.05036682421914663, 0.08036238555005461, 0.11046492748369291, 0.16643380572604125, 0.21122469614100367, 0.24603781764825566, 0.30114521423774204, 0.32596265580160244, 0.3402793379170389, 0.3734095269844242, 0.3633057277331552, 0.34827863032800943, 0.3221442238890832, 0.2974343101150579, 0.25583052523657945, 0.21644823701429855, 0.18603015678877066, 0.15840956904819176, 0.139146720554675, 0.1253364434437847, 0.11631661970582138, 0.10733102137490694, 0.10242356397053803, 0.10024306246552, 0.09712634567796519, 0.09547066654521402, 0.09220720392328702, 0.08953002633951751, 0.08651112608063344, 0.08550254644575607, 0.08538342768024668, 0.08491554817003957, 0.08324733140880503, 0.08144136591550313, 0.0813701120396862, 0.07929816067711314, 0.079263361262723, 0.07751037432052262, 0.07658638756746214}
{0.07000742871444701, 0.07112376583536864, 0.07456508187321984, 0.07379765602958352, 0.0750862563548306, 0.07290481098385805, 0.07459345741820636, 0.0755210672885557, 0.0782601660912434, 0.07762022629825671, 0.0806010343369119, 0.07902697227323364, 0.08184120461069705, 0.0844227295141835, 0.08618317741838745, 0.08809776333794296, 0.09045971085932387, 0.09343229032749273, 0.0996383258098984, 0.10678640665822133, 0.11854808353303325, 0.132704064319456, 0.15246397212790225, 0.17843055851029088, 0.21388457160366733, 0.24696744115872757, 0.28121645464190625, 0.31884414838686964, 0.33452307549510474, 0.34298546865515267, 0.3421817115320078, 0.3291184274253365, 0.30414564502760677, 0.28469433723410165, 0.2454227663659737, 0.21405147329006413, 0.17884710592182818, 0.15357669491909598, 0.13955434168125563, 0.13621631292311215, 0.1425145017621931, 0.14871935831424918, 0.15293392805785813, 0.12459409284103597, 0.10149602391724481, 0.07961194278536418, 0.06282523130125117, 0.04801969461954275, 0.04778862950201737, 0.04058736769300926, 0.023898539584663994, 0.008344758024499355, -0.002085592046731005, -0.008167262925669607, -0.013668004340466253, -0.01730496001946556, -0.019387746808645544, -0.023165963200836855, -0.023300209704519764, -0.020387021647384408, -0.013699240147155548, -0.0048759330630791485, 0.007807353776646774, 0.022317180862506957, 0.03596408390908512, 0.0405959850111686, 0.037735744269245114, 0.030079609260181675, 0.017148257149272227, 0.008743725526114705, 0.007418821314545259, 0.006839492766352278, 0.00952358885118753, 0.011049496270066392, 0.009810815068422733, 0.005070389912736208, -0.0020643944868873445, -0.007246106058993184, -0.012271822979716601, -0.01079581794669156, -0.011368417190843753, -0.008003722829046015, -0.003909338836192475, -0.0029208777279069852, -0.0027375233132731725, -0.002469197530510755, -0.006109630409650506, -0.009796647184021408, -0.012967323699737661, -0.014984563058087754, -0.01712024410923136, -0.017829574888935672, -0.01460989416219112, -0.010071801391157199, -0.0011705843825663624, 0.0038860084258331515, 0.007325753365560967, 0.01225617090256402, 0.008295028059180436, -0.00004915255870486038, -0.004800594049004317, -0.01000011254316651, -0.0140006179115212, -0.014576675400503582, -0.01714410374219081, -0.01514858206644126, -0.014037528169957765, -0.013469628231141029, -0.013345777087845696, -0.01337875828511558, -0.011937844777357487, -0.010909070745858274, -0.011268933574128982, -0.009877557343825156, -0.010711646282133074, -0.0076732881446927945, -0.004731155748329242, 0.0009885306721914289, 0.006242316273760073, 0.0155675219635921, 0.023034605543125183, 0.027964473515803383, 0.03507437501683541, 0.03702092909126388, 0.03551298962597409, 0.0366412380230276, 0.034652950938521415, 0.03207748801966382, 0.03380560828087153, 0.027468708610552575, 0.023722325329677357, 0.017168792920783403, 0.011165916707986438, 0.004548430545349572, 0.0013069231459305886, -0.0029129325718116337, -0.005360997746606158, -0.007364122632643303, -0.008567045062254273, -0.008231932074624693, -0.007827851416548055, -0.007257232402229175, -0.007704630156482952, -0.008203784848484871, -0.010540665332306718, -0.012298345582190088, -0.012542645560298564, -0.013233661978557562, -0.013226039184627753, -0.010019790551412344, -0.0007037299580135055, 0.007802886896749877, 0.024008613939682687, 0.03564585741210871, 0.04085532020877181, 0.03606554549051719, 0.019312848354551652, 0.0031691722008000923, -0.008556629151719676, -0.01641505812334116, -0.018274412222697323, -0.01782387148077218, -0.01289308329197541, -0.008887616240552145, -0.0034342011968232907, 0.0024105294545724914, 0.004440440607505413, 0.005416227066386456, 0.003263452830854285, -0.003699086163193787, -0.007150545564478413, -0.01306305958904655, -0.014047522114298298, -0.016567886486200063, -0.01683229854629453, -0.015380025090443849, -0.012634479315668294, -0.009327156541471256, -0.005700772522718658, -0.0037548622589331218, -0.0027577484767008636, -0.0020670108968661657, -0.00037602684388169565, 0.0013867027002126466, -0.00017880885371132876, 0.001843859826130638, -0.0004964776419155226, -0.0011021702883370075, -0.004135849988480235, -0.008050230467294705, -0.013363824062449771, -0.015407310344966056, -0.01949666128177506, -0.016948525534133438, -0.017502899328278244, -0.01766718868333549, -0.019039209968072502, -0.01832954786224712, -0.01818922043062278, -0.018269173627153076, -0.017467598067623803, -0.013763936018418894, -0.01194124180806528, -0.01144241786139263, -0.008606436660437438, -0.006593525065326917, -0.0005019054321919025, 0.0051416893312567075, 0.010702025560417723, 0.01974648681071426, 0.02414862832320408, 0.03188847463863061, 0.055477509342490405, 0.07109474328722243, 0.11251479316988355, 0.1634971388556669, 0.19509062406952743, 0.24151370698126917, 0.29482917212286647, 0.3230836947910763, 0.34347423575464797, 0.37064447260588185, 0.3768627683739156, 0.3591154686935369, 0.3420147039583776, 0.3098227745530642, 0.267966689492216, 0.2303818538769553, 0.19614453177442404, 0.1661867177307827, 0.14445866777005167, 0.129666252311001, 0.11827977066963127, 0.11191060208949398, 0.10907607274276519, 0.10102684643255364, 0.0984392232591846, 0.095515681131528, 0.09115670568108374, 0.08907504394732962, 0.08836370363278435, 0.08711673910803455, 0.08500026584106742, 0.08305553369494838, 0.08294215046331566, 0.08099715607187084, 0.08053848534141597, 0.0774063477053383, 0.0802518126513127, 0.07896064009497461, 0.07629889923880652}
{0.06793212791794645, 0.07012646607931686, 0.07021498246808107, 0.07420890554780356, 0.07407289310262764, 0.07586807857500957, 0.0735690066618799, 0.07452101595436872, 0.07593265939426305, 0.07870420202656078, 0.07729644545626088, 0.07857223889658088, 0.08107660483065679, 0.0815385260748269, 0.08460324294968088, 0.0845041368318283, 0.0871047872220517, 0.08945578730800705, 0.09480313196589285, 0.1029186785134592, 0.11094514152948792, 0.12618199340803748, 0.1456413201086224, 0.1680605455549854, 0.198191693023075, 0.22753384903777918, 0.2699939576253352, 0.3039902786130971, 0.32896021340674997, 0.34046761737563347, 0.33909392973006014, 0.3290613696576741, 0.3086734317769415, 0.27911595950504936, 0.2583898392095215, 0.21436142192737245, 0.19278747917316533, 0.15862881721283312, 0.14482551843157582, 0.13780883318636733, 0.14188063520880953, 0.15343046436028188, 0.15105470120419667, 0.14611452738182468, 0.10885752735778437, 0.0694239038696376, 0.04760911179201585, 0.03976140589101181, 0.042537789369960166, 0.04440261095488665, 0.041018065472222684, 0.029810030313685783, 0.011350719161087807, -0.00025217035026776566, -0.01021679390895161, -0.01636940159492568, -0.01791210432755427, -0.02184311999990033, -0.025983625977731767, -0.02164979985363038, -0.020559243401873647, -0.017450667855260366, -0.00786957256985417, 0.006710266477785179, 0.02383544999396884, 0.03899857341080043, 0.05005574336845567, 0.05001260013931745, 0.04115891519445245, 0.027946665317447536, 0.019988228190032365, 0.01449491890386139, 0.011810751473208172, 0.012599990137947974, 0.011522604116593005, 0.00815389032938981, 0.0034551212844162313, -0.00048567602597573544, -0.005194407315667826, -0.008437587747447912, -0.007739357576292048, -0.008548402489660375, -0.006182739244579212, -0.006678052434577804, -0.005498819137267555, -0.0060506780585826495, -0.006098732776645646, -0.008766015502450476, -0.009529626343189272, -0.013565093297457085, -0.015910577198063627, -0.01727890101091625, -0.019829110843015002, -0.01999008518668536, -0.020235333995425875, -0.019118759146445993, -0.017185141531871388, -0.011918080294237701, -0.005840262110626812, 0.003438201290934811, 0.01121707121219027, 0.01438364030056209, 0.010985086078494879, 0.0062015286629817125, 0.00461496822384894, 0.0005882682393589351, 0.002413815882744024, 0.007799455066499726, 0.01162002504055141, 0.015154145295480733, 0.015574121809808347, 0.015497344876141404, 0.014006841189485855, 0.011426022491004053, 0.012680126151174103, 0.012371434195633841, 0.012311023271300188, 0.01206273540413945, 0.010434692790969759, 0.007631901725267537, 0.005193289544139694, 0.0019310437230072937, 0.00009861896380379027, 0.0013748595040021416, -0.0037229429569429133, -0.002268033953852633, -0.004231679447871876, -0.0019381916196817934, 0.0017898817319605565, 0.004520327712771422, 0.009543043991560977, 0.012535765191612196, 0.018743732579369798, 0.02160633655520806, 0.025065813628215763, 0.025280181233469288, 0.025831793679811633, 0.02832009715120911, 0.02958010563895965, 0.0345076105077354, 0.03481211184944799, 0.031579638235411045, 0.02582003400732337, 0.013475694962849635, 0.0023119477629129515, -0.005603158352112848, -0.008350127225896247, -0.004624158281533324, 0.00008772470468588112, 0.004994253052534562, 0.007900619805062743, 0.007576665790926843, 0.003696902139737746, -0.006204633263842392, -0.01409816770786045, -0.019397914432208636, -0.02105917370842955, -0.022600413960924777, -0.02297878531137922, -0.02014641271782433, -0.01582764542856766, -0.013938807803673146, -0.01213009044983793, -0.008254139213003782, -0.005063571182381148, -0.0029821319088702055, -0.0012075578171502938, -0.0003319608858365637, -0.0010627007257743555, -0.0030538439391672324, -0.003265817671604803, -0.003287506208162304, 0.00011883417438758462, 0.0016996435763313282, 0.0017257370265872803, 0.0008254527028945123, -0.0019083284819455745, -0.005296515709600831, -0.007428393454512903, -0.008550760362080656, -0.00812300032036219, -0.008076482780817358, -0.004556848633291722, -0.003953777965325709, -0.002788812136473396, -0.002073213786811071, -0.004986552095988472, -0.006586321978344904, -0.008162362154990256, -0.010977371272030745, -0.012189304462685378, -0.01367545807734184, -0.016236711549035714, -0.015928356622283448, -0.01631619672391372, -0.014971506930991405, -0.01540740551313892, -0.015065503082662876, -0.014350439753327216, -0.014254386063583629, -0.011311884491987601, -0.011728190886127358, -0.011214168465282455, -0.008551316367067232, -0.007888954512212467, -0.005459009761298693, 0.0020033995323881105, 0.00950968782118392, 0.01669811765082554, 0.02321061275172671, 0.02622772281551746, 0.040893705765299236, 0.059264215839533105, 0.0814495667750495, 0.13199412224392812, 0.16560214919311078, 0.21274412642302293, 0.25637444981695245, 0.2932297564971263, 0.32905914958348365, 0.35550145412466905, 0.3722813261850578, 0.37892639557270574, 0.354702375645481, 0.33360387989759477, 0.3057300482401596, 0.2610245955570841, 0.22320774558582857, 0.19271433675148664, 0.16327668497138748, 0.14440509227620968, 0.12897840990835735, 0.11756883488495051, 0.11000928361462434, 0.10657691798309452, 0.10211856434046, 0.10010428432728047, 0.0966825994451121, 0.0933345880018086, 0.09156022032112471, 0.0893921689596407, 0.08714488799684261, 0.08531396962051814, 0.08769131483782094, 0.0843334634351285, 0.08185668137191839, 0.08230101472273871, 0.08003242094109117, 0.0802638949411085, 0.07898496904644994, 0.07746724746809783}
{0.0736707929322662, 0.07354626934583942, 0.07515208927837194, 0.07472900684932335, 0.07491710781845286, 0.07288721336969453, 0.07356463033178559, 0.07557481619591461, 0.0754954560638463, 0.07811645397416828, 0.07975565385992103, 0.08259681294371886, 0.08368599243339522, 0.083352084035934, 0.08291499252457683, 0.08564151098207276, 0.0883082467489367, 0.09492756409314652, 0.10161910265377214, 0.10630620413411646, 0.11642271440268373, 0.12833588036655105, 0.14431081480299718, 0.16778584092247067, 0.20139722762646373, 0.235945579282217, 0.2718095667647525, 0.31323069901418227, 0.3298100355591388, 0.3423846360335416, 0.3402515084065054, 0.31501959632634075, 0.30527433638813045, 0.2766395738278366, 0.2379123221560729, 0.21574981571100402, 0.18485714833041408, 0.1560986528610677, 0.14056893968268175, 0.14292063284818862, 0.1515427927213471, 0.1619137700914792, 0.16612171102072845, 0.14774488507562158, 0.11525031074405698, 0.07027826569963522, 0.029561082154830415, 0.016866021567755046, 0.01587426145342838, 0.026156358179841632, 0.037804955812668996, 0.04570916997217818, 0.03835366151646109, 0.026506411179199295, 0.010592109114996157, -0.003423275150478489, -0.013652472828846282, -0.017009588162182808, -0.020785716879087132, -0.023341886287727202, -0.022591076779009366, -0.0191311921260654, -0.012228512804580443, -0.0001862652461087147, 0.015600472037837772, 0.030072547936584586, 0.04272324624635507, 0.04391206262502653, 0.04272960480218772, 0.03473027445890321, 0.02491790521219135, 0.019611479893688374, 0.015236109779887562, 0.015409355849311286, 0.012158111701617723, 0.009122097614880588, 0.0015364851433341158, -0.003415991320711645, -0.007168574528345623, -0.008690175285151203, -0.01158033282190045, -0.012329355613885066, -0.013472509893321142, -0.014413680444261352, -0.016830528081815982, -0.015537336676749936, -0.013655285286137145, -0.008957113341667511, -0.0032769148548611837, 0.001138420047102416, 0.003677704871422338, 0.006175879965682985, 0.005775366711637652, 0.004286490743002667, 0.00312468277364093, 0.003789185316017458, 0.0055247086904008065, 0.0035452730952237506, 0.0016482213511263971, -0.003952073453509057, -0.008208385149355735, -0.011984131227431433, -0.011991901441892314, -0.013159766120330551, -0.01227932600589652, -0.015791978199708706, -0.015192520235292365, -0.014477270896286159, -0.013248386173152419, -0.014356306537169277, -0.012254692812122282, -0.010048278436528387, -0.008087226694448823, -0.005574218564151544, -0.005584482030852363, -0.004128662383198403, -0.003967304857540785, -0.00401323152411351, 0.0025823837545994083, 0.007358433537380053, 0.01723941131367443, 0.024704809149918464, 0.036200305506884994, 0.04827626434802702, 0.05381870856074842, 0.05744692873709278, 0.059017994575562394, 0.05800813636365356, 0.04935880864699197, 0.03796627751217172, 0.024080993915966215, 0.013085144218842316, 0.0033646438933082074, -0.0029418836202658237, -0.003910875191586302, -0.00720317640792381, -0.006483999092823541, -0.006791571516207483, -0.010341986985968495, -0.01109119749457499, -0.009270503059088808, -0.010118279273183121, -0.011434868887108412, -0.012495926356072539, -0.013481079986892375, -0.014342487836753381, -0.014329749517822662, -0.012583967370214472, -0.01325447733442476, -0.008938656685391809, -0.0018619513439770002, 0.005902693855408418, 0.016934542670323058, 0.025821197633876032, 0.03162572005106678, 0.025232043889092233, 0.016568412354625653, 0.012454036846033866, 0.00809998332328438, 0.005408539129444811, 0.0006708728925976497, -0.003999341177137074, -0.01056989252901007, -0.015410624930090981, -0.01636669240443717, -0.01643257874997263, -0.017131090785227718, -0.013231260095474944, -0.011146892017226278, -0.010485414955723913, -0.010183518730479601, -0.011059307781180541, -0.01104154767354253, -0.009875218046419403, -0.009593406740115041, -0.00659239713194399, -0.0033668732504062836, -0.0013428739021127975, -0.0015060131407859004, -0.0028623701394145063, -0.00526380950061335, -0.003992046064901722, -0.003242128125787545, -0.0033437986049755595, -0.0033229666731289286, -0.002293374606802898, -0.004789141048864363, -0.0077288734564729044, -0.010770370525812843, -0.01407958197880189, -0.015563763129759704, -0.01737943297194959, -0.017582568802738785, -0.01807352317396821, -0.015825145384553884, -0.015897755487415267, -0.01560188477300823, -0.013969093386170202, -0.012466386120985632, -0.012550947387615878, -0.012159721630816047, -0.01269052080202629, -0.01138225665845815, -0.011971799455585602, -0.00973031861613647, -0.00548582977566844, 0.00333567616149766, 0.011758296609622541, 0.015524100787199879, 0.020320628768971807, 0.022673219391091397, 0.03641506468357254, 0.046955882559312885, 0.08275637769286705, 0.11899229113126679, 0.16892964371968724, 0.22114587034224018, 0.2714552142168218, 0.285769467437268, 0.3327847075490644, 0.34981151168933466, 0.37090247707522617, 0.3596909434543881, 0.33558572836533196, 0.31552585773062847, 0.28874852478847446, 0.24782856471833933, 0.21030163512245603, 0.1794740353618195, 0.15319330231725592, 0.1362365309142345, 0.12222880860643623, 0.1127226152024475, 0.10648831096050171, 0.10136603656844603, 0.09815191694796994, 0.09505382864566403, 0.09156700861409131, 0.08872373882245956, 0.08738833211525127, 0.08741573913907634, 0.08491390685127256, 0.08203453275933839, 0.0804257921132525, 0.08157291659432718, 0.07974612387824476, 0.07889280462073263, 0.07705508996373764, 0.07923458480915846, 0.076661354676977, 0.0752219106895212}
{0.07065650813975777, 0.07020964506383388, 0.07348435519338524, 0.07412562558313296, 0.07406234808888312, 0.07531564820081817, 0.07440050046406511, 0.07545757465202904, 0.07646596644108176, 0.07705534833792872, 0.07810984590422387, 0.08063722073885714, 0.08009837406835882, 0.08278446736742989, 0.08299183663843801, 0.08716804222087611, 0.08884868458218642, 0.09314211687851248, 0.09827203870260236, 0.10138038288846873, 0.10988586853252759, 0.12321540294191544, 0.14292459004351052, 0.16758393021535495, 0.19836790067767954, 0.2328576343441286, 0.2667260769380154, 0.3013222495782526, 0.320258057687428, 0.3415492926532012, 0.3361830550943311, 0.3379378447479897, 0.31192942569636367, 0.28826922240131125, 0.2522937515771439, 0.22799702965099905, 0.1857823523342841, 0.158177854091228, 0.13509075903085455, 0.1319690220691151, 0.14161709711118436, 0.15330911778656522, 0.1648808055068765, 0.1566192238793551, 0.1365698767999341, 0.0965697867366201, 0.0639692512257028, 0.026552874914196275, 0.013832956362637407, 0.0035060155610006473, 0.004358399253624249, 0.01117923147040097, 0.01841690327958559, 0.02506929698454218, 0.02748134882700283, 0.024636736824764686, 0.020093570107002433, 0.007208778009827032, -0.0011813029905089966, -0.006181813906838819, -0.014153094113639736, -0.017541149976655734, -0.018779457599418535, -0.014089780722570416, -0.004736719937187734, 0.004102401366923584, 0.017161267427006716, 0.025439430463535407, 0.030584435384084088, 0.03180004463358325, 0.028645321286923795, 0.02326009178561183, 0.020120132179726323, 0.016997353504891292, 0.014512821279002828, 0.010419713756559437, 0.0026573260467111152, -0.0019504941514602086, -0.006447554534924574, -0.007168746115477562, -0.010902075126665797, -0.007465743112463167, -0.007766221604472849, -0.005958956089520019, -0.006364312092174897, -0.006228604656689579, -0.009324005885977997, -0.009881838428448624, -0.010477846840513786, -0.011268455123403893, -0.009533072688869323, -0.009285546167943365, -0.012572599084069106, -0.013734533338217766, -0.01618349193681088, -0.01919548798681512, -0.01833635719035802, -0.01589014529947581, -0.01292234390531527, -0.006163827223570112, 0.000797842531194986, 0.00606119595829652, 0.0068444068220848454, 0.007052336770675037, 0.007788945829759802, 0.008655352969568831, 0.012906952125418494, 0.015028295305408185, 0.016242587508793992, 0.013402135528607183, 0.01222403736536172, 0.008771004368958822, 0.005919439933178175, 0.006236316977927165, 0.004708178548399092, 0.007118093268327767, 0.010143317199263785, 0.008561448645074387, 0.009631839783398526, 0.009479458199534035, 0.008807475723416051, 0.005726272116649619, 0.0009244228797462939, -0.0012318517131279082, -0.0032946699391841446, -0.005084090450607053, -0.004953220728232948, -0.0009675372213905722, 0.004316535488238233, 0.004447819449840717, 0.008193869792689604, 0.01118688867931157, 0.012550356291096536, 0.012899245927487585, 0.01477389639953723, 0.01654572460766228, 0.014670752576690864, 0.013324066420779693, 0.01621002056044593, 0.020971103055723087, 0.02662571732054548, 0.03399988472646505, 0.03784294417825365, 0.0337043692952082, 0.02538314433489261, 0.016107722320318863, 0.009913471523234397, 0.008851428278261086, 0.004775957065563821, 0.003228874693542803, -0.000721341436538632, -0.004041756338073252, -0.008141788005204587, -0.014284973503364488, -0.017531949148519316, -0.019161370257680454, -0.018184200755420807, -0.018911797543274517, -0.017142140553301217, -0.01423815508890275, -0.01098664245278539, -0.007997461749136396, -0.007698163203608906, -0.0050186766989024825, -0.004216128385472646, -0.005546834762639854, -0.006311665281041502, -0.006492101342384605, -0.00598770419750003, -0.005068305300776394, -0.0023301464509094165, -0.0036257386585538103, -0.004110790517900384, -0.00393562715496386, -0.006222623849840782, -0.0047567958923174026, -0.005270779883378099, -0.004869388977418743, -0.003545514358947106, -0.0021444492157891982, -0.0005758557119208575, 0.00178545936196712, 0.0024693833257259756, 0.0014863816316739455, -0.0002876074690404721, -0.0016468634223751066, -0.004851614542019942, -0.007025208557988776, -0.010840011062211021, -0.014891077247247284, -0.01836888083255552, -0.016960537346812344, -0.01638115611155467, -0.01602324206312541, -0.014517711355567842, -0.01519746244327824, -0.014819684241132234, -0.014358759077701313, -0.01532674479980656, -0.015399746185317989, -0.016358368907743667, -0.01535099497241066, -0.01661619337169089, -0.011329864763305572, -0.010934333840620213, -0.005840171659560343, 0.0029024967565349138, 0.008440687205876958, 0.01379380771227565, 0.01924902887790545, 0.020508720234489353, 0.031091594587775988, 0.048804458161342094, 0.0802342542571604, 0.1104327235977135, 0.1558040247717254, 0.19225270315354262, 0.24083799512239834, 0.2835522160518512, 0.30894025756208976, 0.3414041986434366, 0.3491261241641061, 0.3567924200994512, 0.3513255848478394, 0.33364079493707516, 0.3037359684587889, 0.26379778148844085, 0.22748272604996098, 0.19115118979722506, 0.1628026292155573, 0.1418443649757569, 0.12898018614120557, 0.11779585876852737, 0.10920117129976653, 0.10433746180545096, 0.10014253451740973, 0.09554602447800642, 0.09494499219993932, 0.09053275003366429, 0.08745999964259189, 0.0861636859556699, 0.08416512081236896, 0.0804700965020492, 0.08226134293925719, 0.08000902257163461, 0.0776046964891061, 0.07937721930904856, 0.07740208356867534, 0.07546732705096086, 0.07604838379190587, 0.0742822177719523}
{0.07273247368510838, 0.07353253317142228, 0.07373039135747567, 0.07147545983436027, 0.07356434463224502, 0.07496734620185432, 0.07687757848798314, 0.07814611558456644, 0.07852022082990634, 0.07989505450884697, 0.07992567598841716, 0.07940413921419977, 0.0833237394060595, 0.0850017262730272, 0.08647973627913666, 0.0896791711321397, 0.09364601340226239, 0.0988367369952689, 0.10201794230433325, 0.10670957988785175, 0.12079181675209968, 0.13535616745724924, 0.1538611443531843, 0.1825092990083748, 0.21721886333744378, 0.25224418030105655, 0.2928037576714412, 0.33358672015703783, 0.3426503847069271, 0.3535993421584443, 0.3530131030798227, 0.3419188595212997, 0.3104865120656914, 0.2836402606239395, 0.2561875144541623, 0.22159532166326457, 0.18945460951440016, 0.15012892470550468, 0.12711778021582631, 0.12466346068133226, 0.12753288796161727, 0.13628548631928267, 0.14249697218186708, 0.13959548326192184, 0.11741336432448551, 0.08229283481552904, 0.05188331037622747, 0.021730129362944193, 0.003285374974061255, -0.006954693453971027, -0.007118050203237446, -0.0034367464853483536, 0.006134055341495688, 0.013252963308817077, 0.0197602268370508, 0.021971960777380128, 0.017277320730985833, 0.009338623331089991, 0.00014228766912738593, -0.004906982172564234, -0.012382172118398148, -0.014932365989890208, -0.015883027747836474, -0.015833129784400907, -0.01088581800765534, -0.006509704416215463, 0.0005817032347717472, 0.007228416247812496, 0.012055324699608454, 0.016763705743833734, 0.01564772926307479, 0.013334640973419257, 0.01352590074792434, 0.010930782360230483, 0.00624830229856969, -0.00011650095640404305, -0.001555799546887171, -0.007249822513988983, -0.00787683438881539, -0.00783905340199519, -0.008355481885318393, -0.00963322770633821, -0.009629677414062232, -0.011084739237415498, -0.011055275451707631, -0.014227492798706422, -0.013965713905904197, -0.014820793524659603, -0.013814415031744527, -0.009942082128113636, -0.0068574249705303575, -0.0023868081921646226, 0.0015433983108960637, 0.004487445396421598, 0.00544798303337821, 0.004253519170122674, 0.00042796680681357613, -0.0047444606594278325, -0.007383143174499734, -0.00991034977106331, -0.011220254403042829, -0.01183209835365547, -0.012372435515396314, -0.014301286133692541, -0.014841569728590038, -0.014683576230345646, -0.014343271734753093, -0.013624766015622208, -0.009465594413461838, -0.008240059713703458, -0.007939154047144419, -0.007130302683681655, -0.007461921875954628, -0.007266896885824981, -0.006732829416322741, -0.004955862558127317, -0.002754914109385883, 0.005233399937389144, 0.009621498809163617, 0.01653929521879905, 0.023165534952209584, 0.026723091447351223, 0.025552696068392524, 0.021922921341486067, 0.018047153522138717, 0.014935449327138667, 0.01693278884646305, 0.023207382693299992, 0.027805398136441044, 0.0342684991415739, 0.03479069264770869, 0.03135622334992491, 0.024919959130345826, 0.015666507013644984, 0.00832743044881602, 0.0023864924949650616, 0.0003637964722624674, 0.0002819434566718141, -0.0003428858967114961, -0.0010682384699932782, -0.001744386187252654, -0.003698476273849169, -0.006392291830606409, -0.009143156463665406, -0.010260034388627293, -0.012020111386075012, -0.014266649687626214, -0.013977235243726007, -0.014327651032206483, -0.013235972535597159, -0.01156244639481953, -0.010135862396410834, -0.005143250807216458, 0.002450530468865624, 0.01070074918511734, 0.017258259959105463, 0.01816592677309657, 0.019080332646562996, 0.01159327898552971, 0.004340346664846511, -0.0020501194066099484, -0.006275068442006067, -0.0125734790616529, -0.014144412073228094, -0.015017419115064014, -0.01388056722939434, -0.013551510931997392, -0.010453829266511401, -0.007583868725288728, -0.005299388665175439, -0.004594853868486267, -0.005091720100223192, -0.00659074013278808, -0.007760339864807675, -0.008852437610545811, -0.008731139131131459, -0.008560073921387256, -0.004198229385892589, -0.0009612454825284134, 0.0016677234105345073, 0.0033586721470358124, 0.004004889555630846, 0.001937366782514506, -0.000833370082098332, -0.004117864341313231, -0.006312631998888182, -0.006773104098144869, -0.01011472450992093, -0.010698863526756336, -0.01285560319204825, -0.01305004990244766, -0.012977404335732365, -0.013293946101026586, -0.013583457780871834, -0.014029781451145727, -0.013246370040691183, -0.013712894303340734, -0.014684371875602883, -0.015412657139932107, -0.015899522296539847, -0.01770614021738466, -0.019030928616982527, -0.01774851253530458, -0.01581293685715992, -0.011812066698043784, -0.007033163673556179, -0.002339103211925384, 0.0036137877174140685, 0.009712638412172488, 0.014936891327010865, 0.022751123453403653, 0.02600653037305724, 0.045500106716468224, 0.06724227390501276, 0.10077677052839373, 0.15694957745272337, 0.19541798372750727, 0.23711582375519152, 0.26191810697344575, 0.3034524883992332, 0.33047442854112213, 0.3536964295714313, 0.3625587813221484, 0.3583093104298247, 0.3516541110512337, 0.33082507995577976, 0.28508014674052373, 0.24662109527495504, 0.2096801171160023, 0.1751618861638224, 0.15138896810003627, 0.13503335050266088, 0.12259869262304887, 0.11183040859821268, 0.10602469207895324, 0.10135416563199284, 0.09716006327704484, 0.0953797575677757, 0.09122466438869684, 0.08790806883805329, 0.08568344254168483, 0.08337783240358201, 0.08333585079707803, 0.07969981843890461, 0.08000173595659618, 0.07698140248734461, 0.07878818109321108, 0.07677910757244402, 0.07609176610132745, 0.07470437651966681, 0.07532449157639343}
{0.07013135731349769, 0.06806781227770786, 0.06976077512882067, 0.07046773714052264, 0.07127709413700514, 0.07635798323133453, 0.07297055300928644, 0.07571280314126437, 0.07667026116654667, 0.07469819038727757, 0.0756088952649859, 0.08032637196607378, 0.07996829028340746, 0.08154100815752113, 0.08458660971369916, 0.0843738898096936, 0.08771005230710222, 0.08891509957807589, 0.09274561456597025, 0.09824065587016717, 0.1079242567715187, 0.12280439300655885, 0.13971993526880094, 0.16498444718779745, 0.19339490938019627, 0.22239872636173943, 0.25699375730020546, 0.29612893368698184, 0.315016235105129, 0.326101881642862, 0.3347868429146949, 0.32681114779435005, 0.30611075364209284, 0.28216089300723546, 0.24432713615653384, 0.2101942341527626, 0.18171327796266995, 0.14885579483744238, 0.13408660665025007, 0.1333536635456381, 0.14077514786526862, 0.15315228148057064, 0.16593953308360077, 0.15977613909841065, 0.13927883693214793, 0.10784637470964092, 0.07274115198479915, 0.03944220361875251, 0.01390233974958126, -0.00480025797499219, -0.014742600594965457, -0.013873075124746483, -0.009217302896434748, -0.0007052487736198664, 0.011413939172676944, 0.020248753086710106, 0.02582675955449392, 0.02458378007647455, 0.01960151172084032, 0.008618505627764474, -0.00020836374596807804, -0.00717268683980889, -0.008638619302512494, -0.006109864339380113, -0.003955780922075155, 0.003279785162119707, 0.01034406125258664, 0.017618476913177573, 0.025987202511301676, 0.033313416091508764, 0.03535478119607312, 0.035658093880558496, 0.03256843517620499, 0.02726416788510651, 0.021472944314103452, 0.013388044389442931, 0.005479873610568315, -0.0010336118885703773, -0.006268835302367184, -0.008288901406785176, -0.00944096287702625, -0.012709825796715675, -0.010879726893934079, -0.012344532320606578, -0.010709833774747443, -0.0077350615442535265, -0.004696238951943299, -0.0021941405735499955, -0.0012993017635957488, -0.0017857186106379607, -0.0021569763883958646, -0.005698444522500448, -0.007028657080313043, -0.006453857912522072, -0.007473161994357788, -0.009141137359894691, -0.01172678162361344, -0.012905753999946524, -0.016471629305820308, -0.017207033886636275, -0.01844050201949051, -0.01781870945330886, -0.01662822189928055, -0.013545435543011925, -0.006299630053286494, 0.003897537236990635, 0.01658752108687327, 0.025844595086420005, 0.03364025843647943, 0.037428263161581876, 0.04032727580588627, 0.041459572294910735, 0.04029435815917323, 0.03131128467996114, 0.019940470469121903, 0.009202978864249929, 0.00038693958536547375, -0.0023910751705811875, -0.0038062467539422755, -0.0022369751874925124, -0.003434062253942007, -0.00008966883762150969, 0.0028349315972428716, 0.003358542057000994, 0.004201991326592052, 0.004961628282517573, 0.005980350487164898, 0.005520666877927037, 0.000781692839201409, 0.0005463579386868136, -0.002318504592310843, -0.003260239985080699, -0.005641809904670017, -0.004830673272424299, -0.0020398632368101863, 0.0005885076308909131, 0.006740212014439129, 0.016992680593594073, 0.024652707397579906, 0.03431999942481769, 0.042431609259449055, 0.05104293595586193, 0.05582777285196372, 0.050515012422469335, 0.03649803643844497, 0.021375908289500326, 0.003715680714800971, -0.007971616640514524, -0.017715547091967737, -0.02204676952000766, -0.023960879949261844, -0.027006999247150422, -0.02545795645322864, -0.023418585382918227, -0.02203725523234654, -0.0191318082671933, -0.015376739400460974, -0.012292826123578342, -0.00847247677777224, -0.004610373004244157, 0.0005329892726772274, 0.0022166099190786535, 0.004097005102093399, 0.005162093278022787, 0.00042104531028610897, -0.0030171892450436104, -0.009694908099784173, -0.011914905628034675, -0.015800973505377906, -0.015915475530268883, -0.016319701072494947, -0.013044812629952957, -0.009938837046636178, -0.008652146660907589, -0.00604438754115726, -0.00339391708756503, -0.0008775427232497555, 0.0012451804561575664, 0.0026658982629246524, 0.004349160675712115, 0.005406638486027773, 0.003295991979517685, -0.0016894194419708013, -0.005607764076305477, -0.009355458652310276, -0.010576127001455144, -0.011898787545324887, -0.011277556394631415, -0.01051078795326504, -0.010323368138059374, -0.012125097389372525, -0.014694039800815333, -0.014244621067167078, -0.015892412772890083, -0.012874571646295114, -0.013494991455973056, -0.01294855222553109, -0.013348532806829932, -0.014485469735278197, -0.01568176124151504, -0.017146400624103938, -0.014727118627268632, -0.014994042209475773, -0.012292347813621903, -0.005733336681790584, -0.000361939771041684, 0.004084162807422893, 0.009056463361841476, 0.014117675711467772, 0.01772039171406339, 0.022980724456466293, 0.0327916234270867, 0.0482854903879236, 0.07777376784790133, 0.10300446962052154, 0.15570437591655098, 0.19682194548576432, 0.2335147997625301, 0.2839714993753006, 0.31506232810299656, 0.33762903544294204, 0.34433213494541365, 0.34625597784662854, 0.3324036329076212, 0.31939110818910293, 0.2851287058471876, 0.2473321945383074, 0.2110842349185102, 0.181132947514575, 0.15589064356296287, 0.1364172179517949, 0.12166634579802879, 0.11192829375286394, 0.10486897377803668, 0.1013246708380765, 0.09653910132683234, 0.09232668597046566, 0.08999687090811197, 0.08825158309656783, 0.08484727359291852, 0.08339488307910621, 0.0821401507066685, 0.08118837042409588, 0.0798902206057886, 0.07898304817123568, 0.07709420369166878, 0.07649750806972093, 0.07558295240470872, 0.0761494537197383, 0.07547368527085901, 0.07453419045528548}
{0.06831565862473943, 0.07005543522644973, 0.06995787398635353, 0.07012478230041501, 0.07226605903002044, 0.07084839452616662, 0.0716082742978296, 0.0722874728558503, 0.07247427593194228, 0.07392065439660159, 0.07531577809428233, 0.07597922927211728, 0.07792136660584867, 0.07897155077144896, 0.07889755614346977, 0.08112432889340436, 0.08335711206272886, 0.08874996021073163, 0.09543636696452229, 0.10174837229324696, 0.11243402897831332, 0.12707941865619313, 0.14831086327146384, 0.1743130416869842, 0.2080598320971545, 0.24176185802397554, 0.2753066212828131, 0.30257836224292267, 0.31935947472694576, 0.32028391507244564, 0.3165197277625185, 0.3018256725361498, 0.2773842988751655, 0.25133988251022643, 0.2166494699958152, 0.18990942404362954, 0.16880429710795591, 0.14044719071322015, 0.13661404245460648, 0.13938932506533663, 0.14997206365786206, 0.16103944391860958, 0.1624152725371029, 0.14674202133635114, 0.11423899265215956, 0.09425265802738264, 0.07210554108787014, 0.0461980041679114, 0.030046114753677706, 0.01045012367843463, -0.0030585167571088776, -0.010488739033785562, -0.013265280794363246, -0.011431971918137872, -0.0034739276513234313, 0.005192374348389426, 0.010694162778452799, 0.01681347070168176, 0.01730130094277981, 0.01315580376869424, 0.007465419363705268, 0.001813347387937391, -0.002020715193460269, 0.000683741291251122, 0.005393699700223729, 0.01269245416656505, 0.02221986140903469, 0.027538530333158083, 0.037016355146195126, 0.04086551598855005, 0.037835632694614235, 0.03571677501065752, 0.026868627873535167, 0.01843043519671071, 0.010810382058911501, 0.0013120944508634765, -0.0031153309099194943, -0.004731662209356759, -0.007497837420226798, -0.008829349821918178, -0.009870244557161725, -0.00862402176446575, -0.007951230881808043, -0.007172362044017188, -0.009405555465350216, -0.011566430573768839, -0.013688165598591763, -0.01618204971612827, -0.01617847332978023, -0.015637710200655117, -0.013348486304137694, -0.00928575269501421, -0.0026058056729587197, 0.005582520250245781, 0.01262445739810693, 0.020946348639796605, 0.02129326238988926, 0.016165533858845598, 0.008361093254290292, -0.00032478937633786606, -0.007745852644229289, -0.010769556674082026, -0.010246496704805588, -0.013838843476813988, -0.015563615245421115, -0.01807633837885033, -0.017822078992373674, -0.02223523957783092, -0.02223234954158232, -0.02006063088515681, -0.019622663550577207, -0.01585262371478982, -0.010210063626671675, -0.0034110991089267677, 0.006790417641076818, 0.01631755815724751, 0.02292343519739442, 0.029571744753541622, 0.02796649025571452, 0.02354570715087269, 0.01981546850202999, 0.014321990847244732, 0.014167810533097189, 0.013757873487462031, 0.013146810137695898, 0.012977948777596721, 0.014490953345332631, 0.017651121527790192, 0.023662577797424082, 0.026757708849317136, 0.03800038124857055, 0.05185486675045311, 0.058856280013993754, 0.052977012336416995, 0.042243679169455414, 0.02610183767382799, 0.00677172467686259, -0.00913512395856487, -0.017649664714410453, -0.021738732982797743, -0.023607359791718192, -0.024593491586157572, -0.020557220954796392, -0.01939424864911013, -0.018035299852598753, -0.016235330956225084, -0.014718939415255716, -0.012990723123011878, -0.010986723435917124, -0.008017003175723748, -0.0010069569524757847, 0.0033689197134720733, 0.012573977995828612, 0.01876120349425109, 0.019327737071277443, 0.015100813856344618, 0.00749661081041275, 0.0016670298166658623, -0.003049789047682744, -0.00596772166087008, -0.007575127833330441, -0.008336030460095909, -0.008989620872340048, -0.007950168093165866, -0.005392937149661472, -0.004661866224520417, -0.004620422245056727, -0.005922982088151594, -0.006561857437378419, -0.008832952678856022, -0.008367092083397233, -0.008287493119444253, -0.009742747944250089, -0.008995001196973714, -0.006805431915795886, -0.007121194122307388, -0.006775329691870279, -0.004833191242603169, -0.0036615903129048706, -0.0030200822108226713, -0.0017458684855383398, -0.002673141182607437, -0.003516144351667431, -0.00626794185921224, -0.006191636104424921, -0.008511646004118259, -0.01021805669162545, -0.008886552398870482, -0.00980267702481476, -0.014074458050862906, -0.012789321389653257, -0.014887062146182852, -0.015637443482470065, -0.014425074988880723, -0.015904549990676226, -0.013822553827901993, -0.016222954990458, -0.01579485735296565, -0.014190651842419306, -0.014975086974355916, -0.011809708851716345, -0.00907628165083737, -0.007891998416015723, -0.0046915064560983395, 0.0005555783079745497, 0.004142200050866753, 0.008668400878229633, 0.013872083539468574, 0.017034413846163735, 0.023074843620502834, 0.027193782435113712, 0.03889577019112163, 0.06071281536523465, 0.10023035777334027, 0.12853956244257977, 0.17679705360525544, 0.21854667878898032, 0.2698847823392758, 0.296203592647466, 0.31489614102066393, 0.3385950935520522, 0.3434807436046999, 0.34586807602747216, 0.3166794616926609, 0.282175998420213, 0.25279778546152215, 0.21780677400518073, 0.18922125881556787, 0.15895511851622707, 0.13706576076697335, 0.12280561015697239, 0.109723402006073, 0.10337177169353592, 0.09769824007411003, 0.09410729525814683, 0.09115553179968237, 0.08678101598328286, 0.08579428588438145, 0.08472380564039274, 0.0811384442777573, 0.08224048981146914, 0.08059042754897333, 0.07867658168673398, 0.07933772004992642, 0.07697312847304769, 0.07690679812136811, 0.07702287329119924, 0.07464875106053095, 0.07210458328202557, 0.07552193501905811, 0.07068411037923666}
{0.06913737414037371, 0.07036752649874986, 0.07029220871695248, 0.07009126266494817, 0.07146383343198884, 0.07444507396206154, 0.07495234916578825, 0.0725765538156608, 0.07412462040096487, 0.0732558876831931, 0.07348891865495841, 0.07817923240083713, 0.07996382556697858, 0.08091852457605689, 0.08275801060384763, 0.08542820060674547, 0.08950486243240918, 0.091869651933952, 0.0961187961174402, 0.1035145164699066, 0.11388781018943922, 0.1296483711198479, 0.14862617973183995, 0.1756692379147967, 0.2097699681190384, 0.2394562464988079, 0.2781059773235297, 0.3071624103422086, 0.3181076856834034, 0.3253242273895903, 0.32239933209961374, 0.31186496004123826, 0.28217965702252235, 0.2645559049152776, 0.21968925240094345, 0.19699909527349624, 0.17039879835863575, 0.15059038777692516, 0.13936537519997105, 0.1521139083381248, 0.16718335538897683, 0.17606580626811671, 0.1804145185234608, 0.1516366634695513, 0.1145874596022084, 0.07258673749202754, 0.04834592945101644, 0.035029877968718794, 0.030707924286868853, 0.026771059567575344, 0.015976089998760077, 0.0009097491518565825, -0.011728101894060233, -0.016715807209821652, -0.015786094838378013, -0.013443445264194026, -0.007847110473912533, 0.0034146517343715647, 0.01088267086744146, 0.018912872042615013, 0.02105796699289913, 0.01876105233768599, 0.012163068193871501, 0.008869447305112318, 0.007648396053323354, 0.010315145132092533, 0.015225991576955943, 0.023290006119440012, 0.03342295994154909, 0.04246758343649445, 0.04073297990610552, 0.03590269510507799, 0.02906481097311366, 0.023222280798682816, 0.013528074281005165, 0.007431748570357919, 0.0027784915995728676, -0.0009236346772367177, -0.007195964360943355, -0.008216496940753482, -0.010897863414107329, -0.013701089462110077, -0.012193042149638286, -0.011308504158082584, -0.010293247710243284, -0.006381041846100821, -0.002598039855070803, -0.0009278634033935854, 0.0019848745009750372, 0.002814816012993758, -0.0015194392287663692, -0.006295219082700038, -0.009247023589733692, -0.012559611925511882, -0.0140748546126741, -0.015516942709161858, -0.015341787659778365, -0.015305389132710307, -0.0146672866591502, -0.012268439383728104, -0.009640721727112975, -0.003912068735058278, 0.002701958417009244, 0.007482473221261302, 0.005943148521971005, 0.0026596659711617277, -0.004135998316265661, -0.010375987040221251, -0.009945178795153544, -0.004020391415832292, 0.0056993311713914386, 0.018269704663150782, 0.028788228357414763, 0.03765752166710562, 0.037699735996075304, 0.03166925433121011, 0.023364156544952493, 0.013452674207501113, 0.007833834987500156, 0.004885734749883511, 0.0057391586522954115, 0.007170875154777561, 0.007064171535143674, 0.00409177540487817, 0.0038869052450362816, 0.005584337366941546, 0.005149287962259918, 0.00564910453978313, 0.0038596337770078876, 0.0024042320081004483, 0.002004854542081752, 0.004821094659983063, 0.006151567866296891, 0.01183532646071205, 0.017650642702951733, 0.01947582846326569, 0.021021391309276063, 0.01305606670153724, 0.007116033755945699, -0.002399307243976921, -0.003768924332634466, 0.001105653438973567, 0.013620967111673503, 0.02508821608177131, 0.037680830342010876, 0.03892830584822562, 0.03542925234105049, 0.02425715641278034, 0.011930084101340444, -0.0010788555614744191, -0.011083625872760529, -0.01771179047883959, -0.018893287309126674, -0.020581896957651818, -0.01925894466014567, -0.015635068976152366, -0.01520892090544515, -0.009074142281491624, -0.006707695715467438, -0.0016183835920717585, 0.0021360961864545698, 0.00276793234270272, 0.0016669471279136179, -0.0013550907334404045, -0.004825607081238862, -0.008257283943107752, -0.010868900764792779, -0.010262733111273986, -0.01432361410520956, -0.015575253128502255, -0.012681347705138412, -0.010724685934359815, -0.006554451187560783, -0.0044886489045411595, -0.0029980754324744566, 0.0002893583963482337, 0.0010467805938972575, 0.00008004257383525886, -0.00029468763264833896, -0.0013908025056790915, -0.0030783489371774657, -0.004944675512164997, -0.006492040305245292, -0.007249233460754942, -0.007407837673727846, -0.008143554101981509, -0.008321434550550965, -0.009438728154984461, -0.008126398939200847, -0.011462891940591767, -0.013896651489839647, -0.013140547585891164, -0.014463285690522083, -0.014172742329512652, -0.014789440955923876, -0.014800614492382475, -0.01469667660240235, -0.015626427561747067, -0.014341166329891379, -0.01272094338764131, -0.012115280924293014, -0.010329241696733101, -0.010411873415804013, -0.007913193832162761, -0.004693838723004572, 0.00017634428927991832, 0.00841325499375671, 0.014085090826768513, 0.02081680288720035, 0.022056870001989446, 0.025331155542462742, 0.03556206938793395, 0.0609607230960362, 0.08492239680932478, 0.12954019434981492, 0.17887339303598798, 0.22075853638412882, 0.2675222443769055, 0.28695269694039255, 0.31905587451570794, 0.3386119003961869, 0.3385474888555769, 0.3384681398710558, 0.32023362219275414, 0.29525565648929647, 0.2652606342361723, 0.2237997291347114, 0.19071656916466695, 0.1646737320322983, 0.14213384472600443, 0.12602052258893345, 0.11601536612464887, 0.1052390977838209, 0.10079891797475204, 0.0965076590634561, 0.09072150966460446, 0.08880429288966543, 0.08726819812493522, 0.08597960105008838, 0.08295932745810147, 0.0819121517826512, 0.08096541073072583, 0.07928834404861435, 0.07873373966455141, 0.07647979054865403, 0.07566060633604882, 0.07437733343928746, 0.07462845722229508, 0.07334286584810701, 0.07357015810919403, 0.07177184666107575}
{0.06990079230168067, 0.07154198672198614, 0.07086156485054566, 0.07232302690401937, 0.07139879607516511, 0.07398946709108413, 0.07403072197703897, 0.0759258366274078, 0.07781330843786693, 0.07645967474168527, 0.07646014001596324, 0.07723164868264476, 0.07816959578111639, 0.07949469154110483, 0.08077538372588794, 0.08515001832520973, 0.08903568948310452, 0.09449127300423463, 0.1009800265996762, 0.10667098285265561, 0.12024332941207039, 0.13664863053755416, 0.15834120507527366, 0.18821570736989085, 0.22153011314138982, 0.25682086119124403, 0.2957308596758626, 0.32018084003977687, 0.3322288358619294, 0.3318542945471433, 0.3282473922680754, 0.30258275018470554, 0.2837138330317231, 0.25065956046422044, 0.22282816465209018, 0.18627336667648905, 0.15748112628599747, 0.1407261984048477, 0.13427914420202788, 0.14086655530637926, 0.14824254703923465, 0.16104571410291313, 0.16259120497576818, 0.140876666078184, 0.09655046501733494, 0.07180001264395437, 0.046104566999254644, 0.03284348780530108, 0.033158250251341295, 0.030600108759555773, 0.022272273255177263, 0.011240497803777873, -0.003369587293746719, -0.010449639516279334, -0.015627141195943176, -0.017882240121910253, -0.01687887716258164, -0.012142243337911567, -0.007036316776271038, -0.00040515439185143803, 0.007030336522948916, 0.015000268094629378, 0.01886796628131956, 0.018049742565318484, 0.015909260471198946, 0.014432596382304631, 0.01226910644672463, 0.01629217316244196, 0.01901441786281186, 0.019318244627901555, 0.019957232134616122, 0.017351264606423125, 0.01586232945801159, 0.011911049030402895, 0.009561403919403246, 0.0062202875970049955, -0.00020170720481650086, -0.002915887762045915, -0.0056183092373567195, -0.009142912296461853, -0.00919971111557753, -0.009595874826763436, -0.010463659444775562, -0.010413040820172883, -0.009913828392798084, -0.009516994385392353, -0.009594931833246084, -0.00913576548068383, -0.009280420249172394, -0.008857143054405808, -0.009914631567232123, -0.011269816953893374, -0.014372717305898963, -0.01722223343461325, -0.017751117902443474, -0.016551072394090833, -0.011197965253304921, -0.005129512194371296, 0.0034924820650638544, 0.010187077618019501, 0.015149527015716032, 0.014352576403362832, 0.00868500450247253, -0.0013679969855000407, -0.006972295769997932, -0.015276236478333415, -0.019542162754837493, -0.019934832600863126, -0.01946279360325305, -0.016526634756773552, -0.008925017377164408, -0.0018699500304914362, 0.00813980828988763, 0.018731153839536795, 0.028486956184493983, 0.0320444176551687, 0.031020627656748522, 0.02437398880205042, 0.012998244191909253, 0.005853893799806435, 0.003977761151461179, 0.0028911574917908902, 0.0031475535693979073, 0.0021936697847941755, -0.0016466335478967542, -0.0016443018915674478, 0.003140026556861338, 0.003782042407311694, 0.0030591827745656687, 0.005617656496750689, 0.009773621350961222, 0.01741844366357739, 0.029880970988098856, 0.04739086874443846, 0.05735929026558225, 0.05655837478633492, 0.037734910829252774, 0.01943678248801481, 0.0045889565708809935, -0.011257139711669736, -0.01938969423973861, -0.02504215049775879, -0.02361142426425602, -0.023836445382042347, -0.017512514818777556, -0.012745316700827363, -0.006656889619127705, 0.003290104806590349, 0.01075477652351929, 0.01299290479479233, 0.013309049102008357, 0.00775374772384658, 0.0006372170110281261, -0.0056233158901898145, -0.009670344547131962, -0.010357179729598794, -0.007425276222919093, -0.0024213117233943078, -0.000036018154127601164, -0.0003839538732917554, -0.000913826426202924, -0.005232739839410123, -0.008391338133279372, -0.009421080317942712, -0.011451750317896208, -0.011832575091922204, -0.011756324143176927, -0.01241545597279825, -0.010505449397008825, -0.009774830428980995, -0.008077265943900402, -0.00876170211655798, -0.006787799298614143, -0.006345239835400715, -0.003956682061133042, -0.002209551540273679, -0.0019763520721159463, -0.0007710441039608718, 0.0007627396674495339, -0.00011791378200153973, -0.0008503574554266501, -0.003462828000452164, -0.004933940537396745, -0.006534640588902787, -0.005560523323270305, -0.0071125324460975855, -0.00788757714631785, -0.008401389496453818, -0.00945160257409058, -0.011654384325621887, -0.011555889501332628, -0.01458909775509929, -0.014730037772636663, -0.015503179955825418, -0.01673140996090637, -0.016549820315690553, -0.0166707192343482, -0.014678939658241033, -0.014576651216290183, -0.013790705093003284, -0.014007759391139296, -0.013752436499893012, -0.011843959349677146, -0.011646961262202334, -0.005968265218535139, -0.0020573599858803625, 0.007168573564757728, 0.012186653851930632, 0.017889818688925287, 0.0191078570231042, 0.023542802012558678, 0.037140104520356036, 0.06091319834921115, 0.08783021422587206, 0.12640634469637022, 0.1692570024259189, 0.22601992040743693, 0.2587167325005777, 0.2988361443271988, 0.3207142832163685, 0.33564713013788183, 0.35112567932334704, 0.3468095040599324, 0.34002409241874265, 0.314968468862394, 0.27903320888466826, 0.24053165951835342, 0.20595557004714993, 0.175460748694582, 0.14953710658197983, 0.13112744925359995, 0.11831926391572666, 0.10953002678432011, 0.10426892070174631, 0.10047526012134309, 0.09606175484303547, 0.09146050917557669, 0.08940532317974809, 0.08652117168736248, 0.08296133211829419, 0.08255020957347305, 0.08114097483353797, 0.07811349302109377, 0.0776544661184882, 0.07871508469828611, 0.07680075585043825, 0.07736399366047456, 0.07607878221594255, 0.07359030532424235, 0.07317797907946781, 0.07321920684671085}
{0.07014323779388355, 0.06949530699963398, 0.06859708285049543, 0.06965701445180131, 0.07117148389215452, 0.07265409473215736, 0.0736977742830146, 0.0738159325820977, 0.07277930015120342, 0.07608475042437432, 0.07602833004387255, 0.07607755700746677, 0.07694649926688261, 0.07830490698026324, 0.0802992527052976, 0.0834220521373227, 0.08565578597793864, 0.08733548835857331, 0.09305883286776848, 0.09845397504017946, 0.10744002407733894, 0.12243187123176011, 0.1373978775143983, 0.1640605395842245, 0.1926425450039309, 0.22012872910502426, 0.2564240050987992, 0.2883031443753413, 0.31155118780654356, 0.32691438239195725, 0.32933120263684124, 0.31769600877475934, 0.3003584728658205, 0.2766352598981363, 0.24476290253511487, 0.20597422343580582, 0.17785280153445335, 0.1528785353819979, 0.13978615442405473, 0.13796737648903365, 0.15479521477139885, 0.1687799213463827, 0.17765664514068602, 0.16112545811172663, 0.13098395410381936, 0.09198537476713689, 0.047032124820640044, 0.02076571904555988, 0.01749381552701145, 0.023217901565950355, 0.02734613198716908, 0.02892187229893898, 0.024284422990106594, 0.013337304713288957, -0.00004053453625551314, -0.010730171417194328, -0.014861088654824075, -0.0178835690938406, -0.015134210711885183, -0.010880317682142539, -0.002591395841655449, 0.009493176357691105, 0.018276834296507623, 0.02747123800761248, 0.03067006984283975, 0.027379227966095945, 0.02327692138115613, 0.021010965854625106, 0.02124868604049636, 0.021468361227361097, 0.022293048762168935, 0.023073067457262463, 0.021603941134428414, 0.021615476340401653, 0.017024765400324406, 0.01252033959521949, 0.00836028986692992, 0.0025156841627778023, -0.004448275860974494, -0.009218389681019543, -0.011889272595183556, -0.013327785301269253, -0.0131983920082581, -0.015506743923197067, -0.015070941253288757, -0.013754785213830199, -0.012091057878338406, -0.011538249408755481, -0.006298533835138933, -0.003800821228516019, 0.0003216429041229277, 0.0035731531847023853, 0.005737658495736308, 0.004817922196014312, -0.002098324280836422, -0.007404167354989432, -0.011760066146469517, -0.014553308525503317, -0.011343057511364406, -0.007006315963005051, -0.001753827465421796, 0.003520365181119494, 0.004027200953042328, 0.0029179080027628866, -0.002035804913244501, -0.006189476949712816, -0.008684528282302522, -0.01141898034969838, -0.013197058968926548, -0.015518746329084867, -0.01789779273106893, -0.020902345506198374, -0.022360352374407297, -0.02389693327592672, -0.023604396817830154, -0.021761633844369077, -0.01611812259295145, -0.012691874523443796, 0.00023168308960417727, 0.015150246075203322, 0.03368157517390433, 0.04315690764372511, 0.05067336164670316, 0.04801900451669104, 0.04132735014972446, 0.03337050187181005, 0.030374494592338486, 0.029897051252458166, 0.034540661108041895, 0.03214189974804876, 0.024789356231955304, 0.016686639895001396, 0.005733630388973133, -0.0021505654985779616, -0.010629956727365115, -0.013713886072038967, -0.01566919182801909, -0.017179853493281865, -0.016550308795167567, -0.01368783174204919, -0.011302848310331709, -0.010558321232164741, -0.008342180152527832, -0.005696582255027031, 0.00033541476307127546, 0.004825174374669671, 0.012663924889071402, 0.021636125450492743, 0.030067124759545948, 0.033601843842251615, 0.02466126566449042, 0.01409286765270965, 0.0002972091313231239, -0.008082634026853793, -0.013727031146841585, -0.013275095506020192, -0.007071143236643036, 0.0009801767826687776, 0.0031433118721219564, 0.0038334405782209763, 0.0023722941809330516, -0.0004860677870370328, -0.004061795994421876, -0.006850954983049272, -0.008129490311389655, -0.010649577731179579, -0.01463921140690208, -0.014388059227544417, -0.01601000596156927, -0.013216105334345168, -0.011758191082741867, -0.009739079500066174, -0.007563219366414494, -0.00566839920383338, -0.004014883365593881, -0.0028302336142695603, -0.0021589343278371146, -0.0016628218164089908, -0.0012307123785687457, 0.0004454741023236274, 0.0006535147338308513, -0.004197953667801275, -0.006592844989045569, -0.007023094928723382, -0.007784781586194392, -0.006954130007429488, -0.006332244962071448, -0.006777394460873981, -0.006691723948807139, -0.011140492035865689, -0.011939018529025004, -0.014676041265009227, -0.015592507559348021, -0.015734267844764855, -0.01612217056345407, -0.015547203144537069, -0.015464300124319267, -0.012958141234405557, -0.01156928227004687, -0.011605903087566156, -0.013358873938046162, -0.010363476034174441, -0.010426687988388354, -0.00815262722708483, -0.007170786192567339, -0.002484930615767404, 0.005358648660475815, 0.012464568474432867, 0.01629084581320386, 0.019349320965124074, 0.024958684933573064, 0.029843032551964854, 0.05243919226443953, 0.07228674143074013, 0.10516651494229039, 0.15363926619993945, 0.19307982415423566, 0.23094285725522856, 0.266288301350706, 0.29422642860178955, 0.32493660165888194, 0.3395877017196371, 0.3413930097529512, 0.32325788749852746, 0.3031460068635419, 0.27648284097880194, 0.24183432394979443, 0.20620469986526926, 0.17557078311073945, 0.1503941487375624, 0.13158200486927707, 0.11871154091343103, 0.10719300058412182, 0.1025210101993293, 0.09778398009685453, 0.09222989158305192, 0.08837109922319701, 0.08781724997294288, 0.08631066404010894, 0.08374120980140629, 0.08172862774066986, 0.08042641984377841, 0.07816012017088153, 0.07904902394482755, 0.07772565464958484, 0.07521348082205351, 0.07427593344578876, 0.07389430896658009, 0.07256536474936126, 0.07242231729997445, 0.07111190854979786}
{0.07039282430624255, 0.07151593087905227, 0.07010208038550492, 0.07155257619461432, 0.0732525935977355, 0.07284996431223774, 0.07297400267538903, 0.0746791652787332, 0.07591856707421596, 0.07560853213604576, 0.07621131427264616, 0.07822818441800457, 0.07915985249031851, 0.08314049525452213, 0.08410492697450969, 0.08412413163746603, 0.08892530931705939, 0.09357867322930177, 0.09621831115581089, 0.10397956255706689, 0.1159442824244502, 0.12839436812200922, 0.14941555173144316, 0.17659059646936617, 0.21030173610696357, 0.24468712333971515, 0.27884123257995574, 0.3139406332225032, 0.3326941413806706, 0.33992980711705356, 0.3247907823080313, 0.3040514068619047, 0.28351658822955184, 0.2513202555406161, 0.23277785175801868, 0.1905446912136341, 0.16118291723286077, 0.14397859413320716, 0.13207400258439825, 0.13429184552754342, 0.14316866745017615, 0.15860389323116564, 0.16500765915423965, 0.15068885939831084, 0.11734332652649873, 0.08429568037327398, 0.05169427716419922, 0.031195017286797584, 0.019362885075593597, 0.012897455273795773, 0.013646983305937744, 0.01627447018504771, 0.015949105083305812, 0.010564710179216341, 0.0017655895670903921, -0.005539197033716019, -0.010125338585808462, -0.011796598704342885, -0.011938388594403763, -0.008561487983572811, -0.00302869461418691, 0.004734462361760434, 0.011927312479804043, 0.017544480084052634, 0.02206916997192363, 0.022596152261511057, 0.021385792449165525, 0.017896593380408533, 0.018529169432492, 0.017022213534139432, 0.017747280084656644, 0.01921684424925732, 0.01973990702243546, 0.016786715143233787, 0.012691277058281696, 0.011695788550431224, 0.003934443785072825, -0.000554228467220216, -0.005057219998797567, -0.006847608323852888, -0.009370951756973889, -0.010793739229744328, -0.01009292073394858, -0.011610385050335426, -0.0099697657796146, -0.009174494584725341, -0.006108559392272415, -0.004127121873202682, -0.0015807761035771984, 0.0017964251441317883, 0.0027609867760542677, 0.0027068253519326167, -0.000024917232124385094, -0.0019027409949282426, -0.006243933140378922, -0.009594573370150235, -0.011760633403834857, -0.01644806476975829, -0.01682592303105459, -0.01837342201315307, -0.019483674125709012, -0.017886414186878093, -0.016490868013967593, -0.011434940084389276, -0.004267625101998746, 0.008203886553677365, 0.019908336432815685, 0.027775348492693547, 0.030714736805771338, 0.03457446463395889, 0.03677384708936679, 0.040833946283151165, 0.04001665991053836, 0.03452635754631901, 0.029062527688530643, 0.01844840323805711, 0.007379806434995464, 0.0010912269583885532, -0.0031369326596585997, -0.00523520778964998, -0.005122819951806156, -0.0059116913431777225, -0.00647727354226541, -0.0074713894792126975, -0.008505923942923968, -0.007739795901345648, -0.006783332383968195, -0.005657620918786396, -0.004632633726937873, -0.0046863486658867415, -0.0035154016747154884, -0.0055633685182444265, -0.0016248060502265108, 0.004860689854536068, 0.01721700126071309, 0.03313530354916875, 0.053988644449845524, 0.066864362611339, 0.06429808183136412, 0.0462815737595465, 0.035939902242620794, 0.026206261552214862, 0.01975001543904431, 0.011726025667716843, 0.0037081502760879775, -0.00496267571760627, -0.011952701585212487, -0.01853432416884212, -0.02135391103587111, -0.021944308521277357, -0.02222599577087378, -0.021149770179538792, -0.020803896371909398, -0.01828887423875794, -0.015711169576233235, -0.0095677250863451, -0.00698927979392782, 0.0009239047362108984, 0.003174799061426082, 0.0038486748638818557, 0.002909829044728562, 0.00037758481703929796, -0.0018128345062559162, -0.004355939797891586, -0.006595557112134748, -0.009714898620526323, -0.011564926631185576, -0.012280280765520941, -0.011767941339008318, -0.010198330438673443, -0.008910698555010033, -0.008834865375436787, -0.007404440187314493, -0.006159861532974834, -0.004585895187308976, -0.0037307581206449366, -0.004153629251764412, -0.0023919076416580036, -0.00007331594497715947, 0.0002529729702443251, -0.00023863118059833994, -0.002332109791405747, -0.0032227621450760394, -0.006049137235928987, -0.0052584011205887345, -0.0047391288912448214, -0.005748040612981542, -0.006271206938114018, -0.00882038307379157, -0.010605339846154641, -0.013966343818534928, -0.016525705059229782, -0.015243828772492547, -0.018185575462065298, -0.01823450585980267, -0.017834231200835302, -0.017876624525755738, -0.015320475462105802, -0.017107987382116163, -0.01601858546835516, -0.015811131742510073, -0.01345376284295739, -0.012065167710585476, -0.010077524944723184, -0.006038399853620182, -0.0001524890355472817, 0.006310116090685972, 0.011240284845381327, 0.014583424503167838, 0.016705928882317082, 0.02161068180332861, 0.03667337583426633, 0.0522181493224108, 0.0763697009044994, 0.11311414666172814, 0.17280557109198835, 0.20264569921022432, 0.2448285755581879, 0.281121696017261, 0.30793451445331854, 0.3349654156900228, 0.3538548886885826, 0.3480681372511845, 0.33991717929175314, 0.31556235489353857, 0.2860818845251515, 0.2455885002943855, 0.20842527249985726, 0.18036992320838682, 0.15511052573341158, 0.13273366067335696, 0.12068795098412752, 0.11053066864394927, 0.10346831468914079, 0.09972746364392142, 0.09642812576964718, 0.09194685720267626, 0.08903566253267, 0.08845494405930884, 0.08419874360196525, 0.0831677604762977, 0.08134143451885784, 0.07942958614710924, 0.07847901590914745, 0.07549340841440852, 0.07616869472243265, 0.07347567383205722, 0.07444769501960216, 0.07269381977983254, 0.07287851688634811, 0.07257174416343651}
{0.06561587310757978, 0.06658156370252707, 0.06793373689019125, 0.07094599333224384, 0.07088296697895663, 0.07205535889584035, 0.07306424638591556, 0.07447008812506105, 0.07482302894747579, 0.0748096711809049, 0.07514351372819672, 0.07835545771302825, 0.07723908076467913, 0.07702710897029626, 0.07952253094068733, 0.0805368472085377, 0.08293479762340626, 0.08834314443954494, 0.08909845679770126, 0.09560966607875057, 0.10642106348970928, 0.11410543492485448, 0.13027880094482444, 0.1549817386241874, 0.18183567505395837, 0.2110428986667065, 0.24668787027445171, 0.28400059841920167, 0.3058291864383376, 0.3236034907610875, 0.3322788814004334, 0.31085496586370076, 0.29263609923380357, 0.2744271458504923, 0.2335572541510545, 0.20873633165020544, 0.1887080524610103, 0.15969346154518718, 0.14603055649265392, 0.1463826743072964, 0.16292183206402308, 0.18289264580558146, 0.18332657200914432, 0.1773601533414202, 0.14392097837164158, 0.10233317932362707, 0.06884926957770832, 0.03306065517541921, 0.020409147479953663, 0.01853590341689191, 0.02015048494574298, 0.02515237225422077, 0.03060884225927835, 0.028940880960527243, 0.02221888921786737, 0.00958128369044161, -0.003952025320140048, -0.01722208016601913, -0.020745120689911727, -0.020692541833994986, -0.015654095754074518, -0.0053873959116716025, 0.00538772674201628, 0.020056837668464278, 0.035830231333680115, 0.04569706711213731, 0.050227040454494984, 0.048631449702334295, 0.04365846816732069, 0.03754079452362605, 0.03266332115511245, 0.030040939365803467, 0.02931021233912664, 0.025582062627217895, 0.02320145565765907, 0.01753055120039181, 0.012458069779238686, 0.0033244498996858034, -0.0014965928981118322, -0.005674908781147226, -0.006920876295865673, -0.00827086123234063, -0.00994613096027572, -0.012932789662417, -0.01164715260824017, -0.012401039430435573, -0.014186286139802537, -0.012555063626955913, -0.011972949021992595, -0.01054426585867358, -0.007531320480861823, -0.004747248719012959, -0.00025728166014696573, 0.001498618349904102, 0.00493755675364767, 0.004254350927072438, 0.0031044135213131947, -0.0008043172310136424, -0.0009884569798365135, -0.0010446422200734093, 0.0015460034290154462, 0.0032261188136415006, 0.0038510286722280907, -0.0013760944222207675, -0.006062366171707434, -0.009133280799772152, -0.011474244260631395, -0.011861340756893319, -0.014046209414925223, -0.016294568431939865, -0.014807911992158402, -0.0167495039861462, -0.018572994552785736, -0.01902070617243954, -0.021386000978326443, -0.02227926643723849, -0.019954281031081978, -0.018589839848718433, -0.011772721391949624, -0.0017553437490212646, 0.013561607495045497, 0.029289816525727406, 0.04484660085537749, 0.05827225479794755, 0.05848472051897469, 0.05465221586999412, 0.048342094821082905, 0.04362672861034601, 0.03392628852037643, 0.02345100522688543, 0.010484925569093334, 0.000028241145703653166, -0.0066155181508388994, -0.013162935875887356, -0.015507287798052034, -0.015670464434925237, -0.014958014344626739, -0.015155980768672488, -0.013904314579767048, -0.012056676865749287, -0.012373257879085857, -0.011345253156099296, -0.011340080020267769, -0.009232001123375045, -0.0057533016361806695, -0.001964352415301759, 0.004091667196526727, 0.011967547623487633, 0.01991084448902, 0.021249921698657463, 0.01519314608370684, 0.010016630804912306, 0.0023144542539768054, -0.0012568210801291153, -0.001297358909981265, -0.00015154528372877003, -0.00012733054220242872, -0.00037517944873675463, -0.001061862064276384, -0.0029630295159155384, -0.0027817683924734895, -0.0027898533363390236, -0.004077678097679649, -0.006637028787302738, -0.00857215326436315, -0.009499016552061888, -0.011209262112046776, -0.011422330729512212, -0.011844294641396198, -0.012541188852033043, -0.010859678679736532, -0.011716757983533957, -0.00973895135049932, -0.008318433446192638, -0.007093712884660651, -0.0022482301187202952, -0.002453679071225584, -0.001288966241143593, -0.0000839757594118906, 0.00004491720460749382, -0.00047895367466618604, -0.002417262648293462, -0.004003714583855726, -0.0061707177462372, -0.007098725617065554, -0.007397471290067861, -0.005815503844717985, -0.006450645074512718, -0.00809656427960603, -0.010316218155765456, -0.012130269761367371, -0.015413051266232446, -0.014840273604079354, -0.014349972071386293, -0.012974816077720207, -0.012988378269257016, -0.011913480096924323, -0.011267413959835798, -0.010607571888249182, -0.009665271315823943, -0.009695154811359208, -0.00893286006673294, -0.010626617008148945, -0.00916454591543569, -0.004742665522688468, 0.0018130302696755369, 0.0065691300401773, 0.010147149936301244, 0.015776825471614755, 0.017420433755950177, 0.021708455864094017, 0.028195273530446534, 0.03746473128725537, 0.06828659715825695, 0.09590739797366013, 0.13832830633902604, 0.1947297406867381, 0.23959534966515708, 0.28559739047895183, 0.3056806267382423, 0.33136166952968693, 0.3415880068863234, 0.34223775806074475, 0.320651055337077, 0.29516693015010403, 0.26755848486171535, 0.22964677328810293, 0.19527768031732623, 0.16829057677497455, 0.14510096018849789, 0.1298389129781365, 0.11676875542971714, 0.10658821776014205, 0.10053927091596614, 0.09536530722696111, 0.09200278866329481, 0.09166440241513402, 0.08704016037413323, 0.08545060130920248, 0.08376415814170451, 0.08150079514655442, 0.07798547284074539, 0.07932035861002631, 0.07763894917275131, 0.07518350965170903, 0.07463152268936818, 0.07522353456429631, 0.07339955267682291, 0.07199019888125188, 0.07250402806951312, 0.07123550910212714}
{0.06947779768068495, 0.06950841203384643, 0.06867195101406343, 0.07089038617422912, 0.07068699836959422, 0.07075546539886568, 0.07073568373139258, 0.07233420000675883, 0.07186762494877433, 0.07465148832179727, 0.07565729732070427, 0.07759108383843277, 0.07833385514957834, 0.08078462189068225, 0.08040555209886316, 0.08236207068108653, 0.08567739862012722, 0.08869557737773531, 0.09142536476629962, 0.09767482460868443, 0.10430341328119075, 0.11500518258597182, 0.13314216362503184, 0.15057466317700058, 0.17857999412423714, 0.2087616421807196, 0.24621589727434007, 0.28472843326321706, 0.307307510865267, 0.3277765378131836, 0.3300648934820707, 0.330230256627945, 0.3070829928634954, 0.27952787774843346, 0.2555907826672059, 0.22287694335066766, 0.1979986627025505, 0.15825246200534743, 0.1391222517289799, 0.13467462120589424, 0.13867664073075348, 0.15788605303221576, 0.16439993974230982, 0.16415113639970308, 0.14110980684476787, 0.1161787904948226, 0.07532362364174207, 0.04507085264827618, 0.02380012917356396, 0.011849598294742913, 0.0041240950368448895, 0.004316741737805437, 0.009524932238323357, 0.015907394646764272, 0.01763646315466555, 0.018473268986190467, 0.011185541114614651, 0.0022602951508990457, -0.007950611191933419, -0.011656075335589018, -0.014593213552772773, -0.012880977032317336, -0.00669638657841155, 0.0031059077784036764, 0.013277559529629033, 0.024734510730713213, 0.03357190710635732, 0.035632354622903276, 0.03338999816015315, 0.030804172336930905, 0.02772718366961606, 0.023914326022735122, 0.02063923469467499, 0.019897971458706514, 0.0177591911850173, 0.0159072572538579, 0.008536658586980146, 0.0032020877593379408, -0.0021357426278915586, -0.005624586665026227, -0.008195201063064459, -0.008640564128989444, -0.008483833964287386, -0.009410151943855957, -0.008003703325544604, -0.007418138813755571, -0.004344780638541768, -0.0009036826924783484, -0.0004569948061390915, 0.0016872301546910417, 0.0015065497667064202, 0.0007871272276819196, -0.001370165765981516, -0.00022958148194427482, -0.0022785734558529833, -0.006000497603483576, -0.00950510688070099, -0.010007957712545755, -0.012218415535379574, -0.014151822532668851, -0.01707968994676811, -0.018748444332439003, -0.020526177509180146, -0.02224898215533279, -0.019750675372026585, -0.01201322203319342, -0.0020476774306003656, 0.017241473417463904, 0.0414680446196528, 0.06079643238606867, 0.07073670468738841, 0.07458350104896502, 0.05951082964698437, 0.043243436877602175, 0.02353902625917802, 0.011319822168189426, 0.003376505933434191, -0.0028920335770176563, -0.004878366023123131, -0.005951515638087618, -0.005484892482454283, -0.0053996960423107684, -0.005654748262764653, -0.006688785337120342, -0.007829118906798608, -0.009212730806309901, -0.007647758763552105, -0.006590756826790014, -0.005031120108123157, -0.005833747229935765, -0.005545605384744252, -0.006139433133549088, -0.005888300715356709, -0.0056911302837432415, -0.004701771020652307, -0.0016095791629776876, 0.015805080955251467, 0.03161548678240138, 0.053822222664873375, 0.07490257782513399, 0.08123127402991781, 0.07336366206883868, 0.051019715024641726, 0.027495739713874118, 0.00817912766049517, -0.011595889875303578, -0.02030456780351435, -0.02532686225943532, -0.029714056312155908, -0.027777903956750217, -0.025897309351704697, -0.025134257478462138, -0.021299914688300267, -0.019025448322601946, -0.014378506213728921, -0.012255857484159305, -0.007584745521945094, -0.005215848039456548, -0.003198677428668409, -0.0002155695185897537, -0.0007653966297267523, 0.0016423474362483165, 0.002430620015786568, 0.0019430420332646275, -0.002703845949903254, -0.0032855314362917436, -0.006035536454905802, -0.008600929037027655, -0.009312455822999595, -0.009933743135026946, -0.009072634093144533, -0.008358276836673378, -0.008112725360377132, -0.006839832384514813, -0.007280443208916078, -0.007289121950663889, -0.00689762741134692, -0.005415845447780383, -0.004401855049736901, -0.0026822125341392413, -0.001357960621773087, -0.0002456898093002286, -0.0034684605257083202, -0.004138319077797022, -0.007340055295625581, -0.008181381188613527, -0.008793531448959733, -0.009810742226025456, -0.011141186711220637, -0.011705226340782676, -0.012847860014264396, -0.015208947280295895, -0.015927013783609528, -0.018688760175236147, -0.01479221754232871, -0.014567978064500752, -0.014228514327178069, -0.014417800133180688, -0.01481415147473665, -0.014244104441713028, -0.014623618375739618, -0.013963477229837123, -0.013321538586485333, -0.011343752244351985, -0.009618939287643465, -0.004455360499061736, 0.0009682538629892865, 0.009358254212169913, 0.012403549932281672, 0.016976320684475306, 0.022230614496967786, 0.025570682153802128, 0.03945997379715366, 0.06408278109893394, 0.09663523836114953, 0.13463702815674616, 0.1763592117266664, 0.21598739708493186, 0.2522984951911507, 0.29300909810371945, 0.3170477173498694, 0.3272192815617113, 0.34990952673738707, 0.3444901610242932, 0.31298459529746425, 0.29356875253965875, 0.25630779138071497, 0.22364692581811502, 0.18951528366498174, 0.16149799065980752, 0.13823251876776035, 0.12325200353877785, 0.11151097946814001, 0.10393527091804303, 0.09926201714455887, 0.09433861516535544, 0.0932160513439251, 0.08993855774728157, 0.08741897942884405, 0.08365954210384655, 0.0812529814777873, 0.07969928427564676, 0.07771386972062479, 0.07590143029537227, 0.07456697305964716, 0.07446469137291359, 0.074614976578558, 0.07369062101206231, 0.07341516897735195, 0.07279165710512235, 0.07268351779064847}
{0.0732771441237192, 0.07317037708205795, 0.07398982605135307, 0.07599784227362523, 0.07743629361431914, 0.07905958293933982, 0.07736813353936378, 0.07863605954628, 0.08082954510358717, 0.08282930799477237, 0.08221794752464386, 0.08197900802218946, 0.08521097528238124, 0.08528936798804909, 0.08790659263759928, 0.08965405308557933, 0.09097931214741653, 0.09593824559713061, 0.1030325398070677, 0.10776400919149841, 0.11974494240618867, 0.13712461009575652, 0.15932453971458888, 0.1879865304704947, 0.22389087969169832, 0.2652958949501446, 0.30304676463064545, 0.3374830767519867, 0.3513087320088447, 0.35966017354369406, 0.34472326515610985, 0.3313358082689352, 0.30642688910128046, 0.27972392974595484, 0.25054437318073497, 0.21165342353023464, 0.1742991168871145, 0.14644057358963303, 0.12375476583769426, 0.12215884566413848, 0.12077686429429291, 0.12775152806830578, 0.13591253298239797, 0.12202058570808798, 0.10535980460587455, 0.07365979375836569, 0.04699329242036206, 0.028765359248194608, 0.01661039428604325, 0.00939159475473077, 0.005943429296529243, 0.004531093317161359, 0.006666104729191526, 0.0051364206251967226, 0.004451145458021822, 0.004681334645667215, 0.00046274593440278266, -0.001355344876941002, -0.0055179827630936745, -0.00914426662925608, -0.009119896245502739, -0.009286539439598222, -0.007378782753673995, -0.004984015882426451, -0.00008601621104734709, 0.0055896949610292936, 0.008576085822894632, 0.008614166713241262, 0.007948493147841351, 0.006109212884830456, 0.0032867831705337136, 0.0024866834520532745, 0.0017486483864421589, 0.0009052544050207989, 0.0006089003023475998, -0.0011913172090168562, -0.002081552442155083, -0.006448057481653879, -0.009844113088175347, -0.010939710540785134, -0.010524638679548693, -0.010145921119515748, -0.010971803591330402, -0.009564948874768168, -0.01011219953109951, -0.009585862225020659, -0.009246293454395935, -0.009074995457428887, -0.010898238000632592, -0.011291297453805981, -0.01264957609451086, -0.012180177521535617, -0.01410271295643593, -0.013855474007267245, -0.013798242064095394, -0.010912573183188213, -0.008233984518186278, -0.002332349166848946, 0.004201074353835936, 0.010024993653412775, 0.014545053309782913, 0.012239775931565238, 0.007770596048459305, 0.001246661883520973, -0.003803934981441169, -0.00844608441997793, -0.01134337604481573, -0.011490509738522482, -0.014033829769950993, -0.014611134103615867, -0.015122320231027282, -0.017469466558820583, -0.01688270318083239, -0.018389749023222435, -0.018208587710161095, -0.017786198709684994, -0.013671529964129008, -0.007978327828544284, 0.0004265282793451909, 0.013950667421946377, 0.02548170975934729, 0.033255259996019644, 0.03391676350663416, 0.029999494476686935, 0.022499896261632048, 0.016057811154942078, 0.01847955334673463, 0.021525628601359925, 0.030494728996539527, 0.034085952094091126, 0.031011681710006633, 0.025060762480388396, 0.01670115662066331, 0.0039974450747505, -0.006460306664669478, -0.01339526376855563, -0.01568055218975481, -0.01684354569652221, -0.015143415546345096, -0.015666098305068737, -0.013840531069381488, -0.01303971646174507, -0.011178415154571065, -0.010192473541035061, -0.009217313897104154, -0.0072313999379878535, -0.0014017781468954344, 0.009897586983730852, 0.019720062388061885, 0.028816645472003768, 0.034115927182465214, 0.03582088359404491, 0.029218644581531124, 0.01402729935002868, 0.0033462943670939035, -0.004853646246171069, -0.012258171661309214, -0.014055676917791665, -0.014182911932963668, -0.012172874270246683, -0.010297051104805293, -0.006379217955296521, -0.00747634090947723, -0.00660231557733785, -0.007171658035865247, -0.008791143093384829, -0.0077497007994391425, -0.009274105216605018, -0.01015194886642306, -0.010178660278297773, -0.011229084509253463, -0.011124097524846275, -0.011030632260624848, -0.00845988946666474, -0.00828884757595764, -0.004430260863316956, -0.00019391176337623783, 0.0024703157185533187, 0.002378406456551641, 0.0046741848705520676, 0.004663805697605804, 0.003924862032222871, 0.004935092767440457, 0.002951924856165026, 0.0021134132103829153, -0.0009704687296861188, -0.003427212176619881, -0.0067952084498582805, -0.011698533739466055, -0.01189776064221157, -0.01654018109943742, -0.017937833493329468, -0.019016338152285452, -0.017156856479738827, -0.016567069173875612, -0.015437166312828113, -0.016505462272044445, -0.01702895208904926, -0.01565470436724858, -0.01666750331187559, -0.01610059413922646, -0.016858253768530285, -0.013265909651757772, -0.012942293938042039, -0.011783055977773994, -0.008466569084552419, -0.003363918388673814, 0.0048100353052771706, 0.012120997712805795, 0.013864008957389908, 0.020644236873734404, 0.03067638577103693, 0.05102708525679918, 0.07947951181889233, 0.10961833810065162, 0.16024494682074517, 0.2029162730801207, 0.2355372188254397, 0.27273784063007994, 0.3081312552875427, 0.3329003383157466, 0.3491502387308425, 0.36729175869411723, 0.36459273642274, 0.348851860738027, 0.31676328218153105, 0.27948426530680825, 0.2386059667885802, 0.2003571745493829, 0.16964763997438567, 0.14676597092926424, 0.1298462519269073, 0.1184148231256058, 0.10878695503943499, 0.10480658985603446, 0.09860386065790108, 0.09493634522342745, 0.09308220674686504, 0.08923725104192362, 0.08880509282495161, 0.0859011668897935, 0.08381027540837255, 0.0823805884594898, 0.07955118353119296, 0.07915673281760416, 0.07890374147724745, 0.07628909388328983, 0.07794455245655105, 0.07628103474496467, 0.07636545263781175, 0.07399133301761877}
{0.06656143142244107, 0.0705797619424718, 0.0717205312961785, 0.07395226013153419, 0.07229200654866018, 0.0719071180450814, 0.07291608125655055, 0.07308296825641988, 0.07351471160494488, 0.07361279474594501, 0.07617257660116555, 0.07564349183914908, 0.078787585635303, 0.07871169780365196, 0.08246548192765546, 0.08222283622503841, 0.08417780884288531, 0.08552898483675525, 0.09085025192934545, 0.09768106912009891, 0.10776092325404057, 0.11934195663517938, 0.1384947474196751, 0.16136506318320176, 0.1894815305618824, 0.2182696711114206, 0.2569018620322766, 0.2912214116043941, 0.3127656167976318, 0.33003178177110626, 0.3392142847227093, 0.3223342321027185, 0.30158152375801994, 0.2751415149226978, 0.24701027054140978, 0.2121576773057195, 0.17958683376127926, 0.15719984792748487, 0.13689557528259444, 0.13373878615984933, 0.1450319266917839, 0.15068206577621618, 0.17593848184088545, 0.1729052209416452, 0.1491035641003483, 0.11018599384362529, 0.06764802630261216, 0.036684058404840396, 0.021969539884667995, 0.013236046010889003, 0.008847053700639486, 0.0035523348412760374, 0.002337473951735009, 0.0014809161272241252, 0.0039169800999171505, 0.007016061439505738, 0.008004125859437636, 0.005760252055465535, 0.0019982269011302794, -0.004407922780846929, -0.008463570838861493, -0.010846374623625282, -0.0046806435466356525, 0.0023299185516905806, 0.013867919674274944, 0.022138676929883378, 0.0277512471173232, 0.029769367744643196, 0.025732862648118034, 0.023757640033435334, 0.019039179383338063, 0.020485595435286764, 0.016892830847625856, 0.01763942300392273, 0.018256434736106872, 0.013371232317114758, 0.008456120637229267, 0.0019804709929303575, -0.005245953864088541, -0.00756162212614817, -0.009118723170942117, -0.011538225421070062, -0.012542656842039111, -0.011960429788481464, -0.010074175768899653, -0.011177190731011076, -0.008363120075358055, -0.007278741123890235, -0.00246055501147996, 0.0009635893122235417, 0.003954649116837139, 0.006806160400280303, 0.008958085307939736, 0.005921997679746012, 0.0006848462889983828, -0.004265594756272255, -0.007832740990187213, -0.01251300611700037, -0.013302655193840548, -0.015402157336268069, -0.01819436526862812, -0.01758536476762988, -0.01766669381044173, -0.018196709948633535, -0.016104451839382482, -0.01028939568440041, -0.002367663957951705, 0.005334732163600288, 0.011722692630814328, 0.014534955074027781, 0.014307531903351699, 0.01516411019956812, 0.01911069596170946, 0.027435128281592735, 0.035333412562346206, 0.04391374364390245, 0.0433262382446673, 0.03546913403190493, 0.024461104426581205, 0.012030037345588664, 0.0014225809626452627, -0.0025432322196738966, -0.004977707210965483, -0.007233283209585161, -0.007852488383903245, -0.007674411581334301, -0.007925129628945855, -0.004020135130427152, -0.004522316858937005, -0.0043481568830014035, -0.003505236803295241, 0.0001944201314354227, 0.00522222753893462, 0.01612819172480542, 0.02382827857125209, 0.02630668123860477, 0.02442851611532509, 0.020524415712961864, 0.025932973215285496, 0.03469060752435229, 0.044208787556080806, 0.046526376378381806, 0.03905111820749911, 0.027020998071270598, 0.010625702729110904, -0.0031230012221395483, -0.01373807916453218, -0.020135291588135693, -0.023585121565191318, -0.02548494563856136, -0.022943959186836515, -0.021664081643727073, -0.019706877435033417, -0.015732827927297133, -0.012494444711104696, -0.006991213490626615, 0.00037710952054778764, 0.008143667673120573, 0.010368183959865294, 0.011795104178812707, 0.008556290183081633, 0.005393685089190683, 0.0003018789664799536, -0.0036663996691917787, -0.0058616245481499145, -0.00949214986985749, -0.010165171986956711, -0.011683854504580843, -0.01243891360861943, -0.013640728593963168, -0.011677369095722267, -0.01096564777947661, -0.010703145956075398, -0.009102911666703788, -0.007845902241257597, -0.004510847537404222, -0.002527114432734599, -0.0004167350017876061, 0.002531086576628948, 0.0026024931327706755, 0.00022486087297066116, -0.003307298143532847, -0.005039443073922359, -0.007892248807618431, -0.007971172908591893, -0.00847478067643141, -0.00849963152253621, -0.008413518537076187, -0.009997673420402685, -0.01007882981238071, -0.013001162948569449, -0.013840908581911983, -0.015492632023532992, -0.015500011181953316, -0.014650525652694205, -0.014202896375076055, -0.014114086336080255, -0.015359299925651026, -0.01307722733253092, -0.013134217546426357, -0.014769536877547302, -0.015163515340990995, -0.012860985995367877, -0.011784423730954452, -0.005605005026503386, -0.0010995321410869887, 0.0056813567345772534, 0.010031586426776191, 0.01781075539113659, 0.020631871245478568, 0.025067962930246407, 0.030911013290444614, 0.04555511222430662, 0.07253521444283723, 0.10492589288515682, 0.1548444558924151, 0.20019073772363047, 0.23985819986437615, 0.27145313182736786, 0.3110150641044085, 0.3404020764372602, 0.3472053362598885, 0.3485739254629141, 0.3393172746209854, 0.31778036881436567, 0.27921686816234625, 0.24840791440474397, 0.21147224378239488, 0.18206063811470818, 0.1537567521605705, 0.13539946882199477, 0.12064470101403876, 0.1116449462703119, 0.10407803423828324, 0.09934211416345647, 0.09365017343515804, 0.09137431365080728, 0.08806263122717181, 0.08624786178778687, 0.08424435860683274, 0.08453640596566829, 0.08156134854174457, 0.07939968986999316, 0.07911676755597113, 0.07687126515177016, 0.0758967871916689, 0.07516261870572646, 0.07417182672770908, 0.07326096190294899, 0.07361325402481808, 0.07161092998782304}
{0.06963387471744803, 0.0684027824370781, 0.07152320370487628, 0.07061936342927855, 0.07384790276373374, 0.07478868240231658, 0.07476235552976876, 0.07460491670797428, 0.07589865596712714, 0.07449257664334621, 0.07428160034417072, 0.07872059897342423, 0.07817723338528966, 0.08223565830136342, 0.08395316427120741, 0.08589346874769323, 0.0883569685945065, 0.09057052436477772, 0.09418980588761486, 0.10283357824985857, 0.11478783652627603, 0.13065523354281672, 0.14763001509251258, 0.17267953386540275, 0.20235589582692234, 0.2356280708787601, 0.2779202035505421, 0.3124902847871589, 0.3337385184133811, 0.34187528501003245, 0.33590178436199336, 0.31843823585556896, 0.2986883639140906, 0.27200531101297026, 0.2478199783797133, 0.1977249183503363, 0.17328257775859854, 0.15016887471641524, 0.13340372627965896, 0.13518187008231886, 0.1421777669102119, 0.15329929035376472, 0.1585929989966587, 0.14352739970815698, 0.1183851091397812, 0.08642434782689305, 0.05745780808548144, 0.03372566775707579, 0.029590759484584478, 0.02387808913799471, 0.01772739514687866, 0.010587049973808039, 0.004257930533618333, -0.00061350339358867, -0.0017583973856196366, -0.00027960349646844395, 0.0030989724850615987, 0.0019492419226292063, 0.002433122223699109, 0.00013904126119057493, -0.0041883444303790094, -0.004837075377072254, -0.0019840424997170343, 0.003745426724373441, 0.012114542697214084, 0.018887227249982253, 0.022220548099326273, 0.021343615681247142, 0.02145078770469098, 0.018752256132590683, 0.0166608334827762, 0.01515401082501409, 0.013634322428172582, 0.013904096710012836, 0.014246486798890495, 0.010703210231454728, 0.006087555739162851, -0.002360252634983773, -0.006702712138438205, -0.01172459225724809, -0.011693471817401348, -0.011298558172589554, -0.009918273652839206, -0.010234531298195664, -0.0089185083036495, -0.006956732448620651, -0.006956277574023504, -0.007787020832311057, -0.00905257272476052, -0.010436249869589288, -0.01368532234620083, -0.01550182115630875, -0.01882372777616316, -0.01684125394928292, -0.017281712494811873, -0.013575462323505877, -0.008420115414399965, -0.0020121298104817734, 0.004286675994839004, 0.014090004331675527, 0.021907845939469817, 0.020076206280029034, 0.015192910669476018, 0.007221334109175146, -0.00001567311515477841, -0.008216160831725947, -0.012458492000424082, -0.015209632206841859, -0.015423557837905106, -0.01794810479615248, -0.018326516490667702, -0.01915981523886435, -0.020235307823747935, -0.018451892455143386, -0.01569139950456061, -0.007830798788633103, -0.0005891465746574627, 0.012254081446461437, 0.021722185549821253, 0.03278201608326126, 0.03263973133315434, 0.02815758600639283, 0.019106283429210127, 0.00936919607921016, 0.0023737905131025368, 0.0029288551212987195, 0.004505468050281805, 0.017028284592276705, 0.028226609628652716, 0.04404557312204576, 0.05353976437721842, 0.05368876349580909, 0.04434560048838434, 0.02515265691395238, 0.010002532992916726, -0.003052131602970368, -0.013267218050536472, -0.01904991434693645, -0.020733319769142847, -0.02044627907057641, -0.021117001545245807, -0.020180378047652506, -0.016246304106730447, -0.013310875827799027, -0.010508107623265345, -0.009005061410173378, -0.0021174985111722944, 0.006969431047023149, 0.016441605860627883, 0.025056052588415346, 0.032035912068599647, 0.029352014947327136, 0.022958984447229068, 0.012642492246120955, 0.0017947024769361542, -0.006799754536392029, -0.011708185462271476, -0.0159328410961427, -0.014638872103672417, -0.013666161522358642, -0.012299210411137958, -0.009411859249831024, -0.004686496099210355, -0.003385876845527969, -0.002785215447212842, -0.003119271969443625, -0.004211855394074145, -0.006380923366149389, -0.007843759700987612, -0.010901537696450631, -0.013764194384349901, -0.014116660618834462, -0.011513783472795878, -0.008945265710895569, -0.007847464875086835, -0.004289320632610997, -0.0025414337176333695, 0.0001513805034087422, 0.0011276960767563435, 0.0024077452474093337, 0.00037601900268702227, -0.0028659850364407434, -0.004324762381309216, -0.004311182291153732, -0.005368364347914488, -0.007105287477550407, -0.006216342322108481, -0.00780030814412831, -0.008520313600927611, -0.010133363577567035, -0.013099833508665967, -0.013878286338266235, -0.013815442837543676, -0.01535438490366136, -0.01600925713289386, -0.016539861084137263, -0.01627287056401035, -0.014598720791918759, -0.015200899379986118, -0.01578712756192011, -0.01286475219834753, -0.012343887168487687, -0.011430782718918842, -0.009807359678307237, -0.008625901562835683, -0.0045335938980509225, 0.002454028227100554, 0.007762399287164551, 0.013438254240634034, 0.016138414301971132, 0.025001363460603013, 0.02983054232494593, 0.05363456831807799, 0.07789019983408843, 0.1132628917963905, 0.1613455653383944, 0.20382000548771026, 0.2425242737270066, 0.2674169087075191, 0.3074602826731262, 0.3250644118259716, 0.34834117776338525, 0.3504333605880282, 0.3373794060235469, 0.3211648668214184, 0.28499371499404536, 0.24776588431804655, 0.2106563058047503, 0.18051294637905074, 0.15173374098541983, 0.1341994055957122, 0.12038640705841586, 0.11067662608330778, 0.10350653065871473, 0.09774099418937436, 0.09532270406168843, 0.09070078632166208, 0.0895904567154749, 0.08462923209539269, 0.08247773525205734, 0.08133508997811253, 0.08093310444854898, 0.07797667266620045, 0.07731120079376219, 0.07562825603691137, 0.07424810838341706, 0.07449353590806258, 0.07494324647365277, 0.07498949227085237, 0.07189909495108565, 0.07289860450324526}
{0.07025874401346113, 0.07047796534743966, 0.07249372988395081, 0.07208923208667378, 0.07052005753824504, 0.07225972327580314, 0.07580110474037363, 0.07387479880768863, 0.07749766824643045, 0.0750083329279819, 0.07560123784825803, 0.07798027889827125, 0.08081556130686615, 0.08106420751132862, 0.08258986319297876, 0.08417261350547854, 0.08439473880271489, 0.0895651642171238, 0.09414788924139755, 0.10145252519472361, 0.10815356393180356, 0.1203354466262374, 0.13580374455994293, 0.16165175708127427, 0.19268297857793856, 0.22764069043842708, 0.2651729162832538, 0.2933215621034797, 0.3170243011423537, 0.33757350223377136, 0.33641295294267964, 0.3205020454707179, 0.30503466586826083, 0.2762838256672665, 0.24996344211672883, 0.21938440790348387, 0.18882160339668727, 0.15858907330829905, 0.13357990648885681, 0.13151328559562592, 0.13711396150567104, 0.15201771735986874, 0.1596830419531338, 0.16318348063806493, 0.14021145697380316, 0.10643321208484113, 0.06604426718205499, 0.03656704399678928, 0.022569223123692327, 0.0156485650186564, 0.013160296849067901, 0.011854998176721507, 0.011327087373951526, 0.004307002586491837, -0.0005385705528138568, -0.004765155053728454, -0.006753428589428923, -0.004889649709103281, -0.0019165877328469062, 0.0008569357640940958, 0.0029235384369834996, 0.00017554778310453192, -0.00016966124445688257, 0.00022452996560363286, 0.005691607744068148, 0.011650784105305904, 0.016757848816478148, 0.018199944596036684, 0.019388050996364536, 0.02221749944545713, 0.019188542513046858, 0.01863493049724995, 0.018595754523136856, 0.015592259189219596, 0.013728395413990981, 0.009803038489220768, 0.004271563189995227, -0.00039174160634326653, -0.006037665765831944, -0.007830654295647525, -0.011302066104828881, -0.01248784977534736, -0.013017371169452254, -0.014463945524131588, -0.013323629052994902, -0.01575609521276909, -0.015706210266213726, -0.014406233459200172, -0.009299590549637441, -0.004613132607168214, 0.000612794935017182, 0.002906097042417673, 0.005349324516749449, 0.005299943651304411, 0.002589397283535977, -0.0005433059045811157, -0.004530310001595716, -0.009941731984231218, -0.013815740353248075, -0.015324046555835361, -0.01793359473722868, -0.018360911019480654, -0.017007420258228496, -0.013738797306654674, -0.009782551289471647, -0.00019293437429424715, 0.0064329141386974065, 0.009311654310624794, 0.0062912026993853665, -0.0008672721405905137, -0.010106343412019918, -0.016190460874474635, -0.017076898870156995, -0.010690027045385268, -0.0036443850142265305, 0.006946795316413006, 0.018204376652863008, 0.032132004604002506, 0.03774485643710597, 0.04377409422127321, 0.03170159096440295, 0.020314777118074487, 0.005370149826265381, -0.002069841506180882, -0.004052714482139725, -0.007318541207943439, -0.004663578058821358, -0.004068200744821846, -0.003988409668184577, 0.0037120916128546453, 0.00858610178756343, 0.018544475757224912, 0.024855079756750366, 0.026958576377271695, 0.022710367669450934, 0.013789718356206121, 0.0027834548821468203, -0.005818185600169258, -0.007537539202095288, 0.0009650060374276661, 0.010302807070332359, 0.024469818423287937, 0.03641875990645488, 0.039018719564595336, 0.03020240877804995, 0.016435497020548032, 0.005580938712567922, -0.00863164389789837, -0.01487803162749713, -0.02129202065180192, -0.021751832154724066, -0.021477869034584138, -0.019429272473360893, -0.01553061142380283, -0.00945949098583524, -0.0017920651188434189, 0.006848818438663069, 0.013482791060826888, 0.012981916978223481, 0.011077697554855485, 0.005149832330299305, 0.0000589499748797263, -0.0061328064709058215, -0.011783451009660832, -0.011095329592095735, -0.01320955686676741, -0.014341536767558158, -0.012806668183257432, -0.012318832733056097, -0.010040584016411138, -0.009766112123070814, -0.009730587856183196, -0.010247874513232532, -0.008832179901117471, -0.00635138114498403, -0.005502082721599197, -0.0034168423435002315, 0.00032184739830788374, 0.0011049872336570407, 0.0010642262200459532, 0.0010687797071906233, -0.0003585278774484953, -0.001258916145172836, -0.003946713693263576, -0.006309603652161067, -0.007880951180761198, -0.008372056566309972, -0.008828443841583367, -0.010014214217694821, -0.010263669905039774, -0.0111462340807276, -0.013625016596979098, -0.01424279597985619, -0.01570798634800714, -0.015759437634839786, -0.015287528918828683, -0.01550241674759671, -0.015751720818550086, -0.014286470820826166, -0.015168510515227192, -0.014638582489096885, -0.014232487585397094, -0.011468142157520986, -0.010345744288582173, -0.008859887531990783, -0.0032563311613081603, 0.0045826201333301515, 0.011543203109475902, 0.018064646298062096, 0.022160638268514096, 0.025357000739755615, 0.02974402322058476, 0.050069799154820654, 0.07491617564614486, 0.11578015876598505, 0.15821576791021033, 0.19452415196287845, 0.24096549593699132, 0.2807241475394602, 0.3110743238702283, 0.3373403530918437, 0.3521250844373254, 0.3512604290806638, 0.3326373297552061, 0.3180258617248642, 0.284985236890819, 0.2443562558067019, 0.2101596590534675, 0.18034009792197353, 0.15419569411017614, 0.1335750161097256, 0.12050449967589638, 0.11040773986680702, 0.10292234504548534, 0.09933299401343876, 0.09488500490402128, 0.09157555552305474, 0.08875462266091477, 0.08606633506343997, 0.08217554179290981, 0.08130449250690183, 0.07942696696665921, 0.07655087617146947, 0.0765871715310483, 0.07448031219961576, 0.07500154427709416, 0.07467049296480786, 0.07275727821026796, 0.07268255893165945, 0.07248785314221359, 0.07028659730102707}
{0.0697177656230551, 0.07055390216537637, 0.06908371694145668, 0.07004561442956683, 0.07116253410493342, 0.0717720681787142, 0.07020330029921804, 0.07041749001041248, 0.074671733971691, 0.07445824023195877, 0.07682687911204902, 0.07649895178424686, 0.07839218708957048, 0.07862022447248246, 0.08075311458362984, 0.08451006849864713, 0.08635682587515066, 0.08657201133468945, 0.09211499573010092, 0.10096391602985436, 0.10813177328206634, 0.11808910627623986, 0.13502980113665747, 0.16204551275141338, 0.1928904467852163, 0.22125131907726148, 0.26024230295214335, 0.2965743991861306, 0.3223954295929566, 0.3276435614418949, 0.3284675955144662, 0.3151377667673444, 0.2985006299972069, 0.2744088786925569, 0.24218186568941294, 0.2151880973695119, 0.17710660268110234, 0.150955324669839, 0.12966592705848937, 0.13385630558277176, 0.1343754668793611, 0.14569799054487934, 0.15150699700157655, 0.15460507026568165, 0.126386257338732, 0.09214573211829497, 0.058950881117311546, 0.0357182240994983, 0.029304209263038186, 0.020625475124220978, 0.020540789411151072, 0.020334797925631375, 0.01665544422138869, 0.00856695701799558, 0.003321937499631727, -0.003188611570806503, -0.0031124741975960078, -0.0033609826097066196, -0.004307879856882934, 0.0009567800323609255, 0.004667201083890919, 0.008256967623096948, 0.010801434239425037, 0.011758752007473299, 0.012403401461889278, 0.013960017382706878, 0.016944328181458322, 0.020104254417025635, 0.022594881642320055, 0.02215260020804218, 0.02360587839169167, 0.023094792611440502, 0.02096125220236314, 0.01789355066772391, 0.014171082303304421, 0.010705000229366487, 0.00647686752883301, -0.00017881391655309026, -0.003850628171116785, -0.0060252911562730885, -0.009187709145549616, -0.009397729862651753, -0.00786416867736758, -0.009377487239210686, -0.008067684516437941, -0.00793523409396135, -0.003529283697308882, -0.0028092085368939274, -0.002421312748946604, -0.0021743492511144867, -0.004927360449622043, -0.006778881310496398, -0.01055230931724158, -0.012611710734279186, -0.012249869627123832, -0.00905983232920869, -0.0073172817053980205, -0.00673772414980335, -0.006351648825385632, -0.005429607897637276, -0.004882924473690764, -0.006329154827556199, -0.004756975565877474, 0.0021242158208915358, 0.009800124814020867, 0.011865851837666367, 0.011319576118760078, 0.003962426185453636, -0.004212146530138886, -0.010725340981221729, -0.013630058143284171, -0.013252881032795611, -0.011744838398076588, -0.007001181488356229, 0.0007225770338875181, 0.007087109574905505, 0.01617469500847744, 0.023574090190056907, 0.028345171112992566, 0.026297378522176243, 0.016647332699757506, 0.010384131290335708, 0.00015124562993709526, -0.0038255394697131215, -0.004200399826260763, -0.0070918749153634445, -0.008097754069697805, -0.004713406107140177, 0.000775975179908365, 0.0047366564626770006, 0.01559961153822321, 0.031093194650061114, 0.04205937852639223, 0.05113243702739706, 0.046590454056816694, 0.03553839072319224, 0.020624233424907615, 0.004214163941509806, -0.008349286278435123, -0.016031743661740726, -0.019168529629118743, -0.01628839904001421, -0.012480304452453898, -0.008615286347276069, 0.0006461013299410012, 0.004883152100743004, 0.005938126002851535, 0.0039717436359866095, 0.0008008599579881746, -0.0012526399288752693, 0.0004595007962761527, 0.0025788576326048885, 0.007691600576299752, 0.00668644575662086, 0.005337052905870415, 0.00024140528703967825, -0.006549472534323892, -0.011386829389259143, -0.013694143058458747, -0.010761256085735815, -0.008831499728739717, -0.0033325884292963307, 0.0010820536997761887, 0.0013628607472917398, -0.00017592582886545447, -0.0006738260881896699, -0.0038794642890485906, -0.006120096097461048, -0.008780505691921785, -0.010649411663989443, -0.01023248636578184, -0.010000319119395393, -0.009645333950099588, -0.010916468743418244, -0.009132989195723114, -0.007514229782375755, -0.005129115601824861, -0.0038443167205470473, -0.0022408852710681278, 0.0005525218304443815, 0.00252578608688155, 0.00007949980745005584, -0.0011047961343435258, -0.0020355106664551904, -0.003379039471915201, -0.005660605688505354, -0.005481711501248229, -0.006157628543500193, -0.00632283711114173, -0.008981730603057087, -0.011330980279620265, -0.01324886302283014, -0.012975734162825832, -0.01631485168367075, -0.01651182623101606, -0.015802234757532806, -0.016038352617137878, -0.014824095671820477, -0.01600197041135989, -0.015835926194901134, -0.013635670878692982, -0.014747814940503859, -0.012798671847043667, -0.01139269401531031, -0.009201909686737612, -0.007125860740992572, -0.001143829064027239, 0.0016023904390165431, 0.007969838316487548, 0.013833028603474164, 0.01661864234645906, 0.01951326791494278, 0.037434622434526915, 0.05105793713978472, 0.08196525683903141, 0.12211299153811465, 0.16467166997533228, 0.20028265770114823, 0.2518543173925486, 0.28307741283859983, 0.31428826337188026, 0.3279498375666626, 0.3305644686680428, 0.32756846282561425, 0.31603864148811595, 0.2924490188498805, 0.25424400685984655, 0.21809996503956613, 0.18541282802186837, 0.15778228832792973, 0.13534260254019329, 0.12032151826568069, 0.10951155286885836, 0.09972481181625936, 0.09557653196873463, 0.09195142057798977, 0.08748742038974046, 0.0848491248308237, 0.08191155339833617, 0.08208982401340807, 0.07911911175495999, 0.07812811150851313, 0.07613615008996044, 0.0755670265856763, 0.07374530944644402, 0.07125331704099302, 0.07243629060853618, 0.06973635487514894, 0.07071834798909785, 0.07012601750433159, 0.06767762321220512}
{0.06444985274562473, 0.06822901505036517, 0.0709459326262487, 0.0684276846240795, 0.0692611119572189, 0.0706507493521403, 0.07464939720827232, 0.07327305534234557, 0.07150114513989028, 0.07654620279186207, 0.07512962046937965, 0.07627278956346692, 0.07668895824492528, 0.07745979525718699, 0.08195337471072309, 0.08068953553303461, 0.0805463788962188, 0.08735421675727872, 0.09133065103287255, 0.09601062432483501, 0.10140772740054385, 0.11360981207379536, 0.12944297172929634, 0.14921553383411262, 0.1720417342711507, 0.20414721964102878, 0.2460816666929589, 0.27877671578013274, 0.29908063297529963, 0.3270350461319082, 0.33421512854939983, 0.32539718617395014, 0.3054512606234585, 0.28800642575797136, 0.2598355324041862, 0.2267798360346032, 0.19354893943048646, 0.16015978270435835, 0.1354118495180143, 0.13453330833999283, 0.13392280029922743, 0.15153649085263524, 0.1632114521280754, 0.17072873801250016, 0.15707561331820835, 0.12200559214682725, 0.07719215418681155, 0.04176758093800532, 0.02408414873299903, 0.012922343103965134, 0.009656887379628094, 0.014393327001282099, 0.015953378405155323, 0.013490045889478946, 0.010326777412635013, 0.00044938564534401267, -0.007179392495099567, -0.010515506513960026, -0.009058533550439726, -0.006179657615564398, -0.0021143742138178662, 0.002008413749516484, 0.007340068124743681, 0.011573463480482448, 0.011520384216208412, 0.014494713371013709, 0.018566493353216057, 0.02130770884303342, 0.023372021197792435, 0.02572785754695764, 0.02810294716476895, 0.027486928216042195, 0.02363158301461013, 0.022660708466420966, 0.020267890682586984, 0.013942601607873674, 0.006416203523476537, 0.0024353219608021018, -0.0009561730727249604, -0.004795412552668827, -0.009077683090804384, -0.010950501732451759, -0.012155868454949294, -0.01161002647765136, -0.01213381137969697, -0.0134182137536562, -0.013969385063404014, -0.012407432007121189, -0.011905456793338699, -0.012651439178373445, -0.01082699226855336, -0.006264986790424365, -0.004192105095160565, -0.0008442198582420306, 0.0030376202769663583, 0.007632355782619855, 0.007385168724329159, 0.004096285914619528, -0.0003918310141396708, -0.006362291643493503, -0.01320789566529789, -0.01628071802659028, -0.015178456007572758, -0.010127215170456668, -0.007462192287381802, 0.001072141478443099, 0.007252819726537134, 0.011091615117094444, 0.006431431532842398, -0.002256755892384104, -0.011886400230844684, -0.01674729177467237, -0.020740630059125385, -0.02432296292093228, -0.02053441120575407, -0.012814649079257723, -0.004052231896905094, 0.008069806948779968, 0.02201224965677747, 0.03399243565263107, 0.04361363074143782, 0.035342991480182925, 0.0292306283473873, 0.015229534674331309, 0.007731354903511372, 0.0007862670842865901, -0.0018844056917447646, 0.0003289650271876653, 0.0026342373490134815, 0.007844871218126775, 0.01582782128007514, 0.02362471190378814, 0.02519510896010077, 0.017492485640424254, 0.010731841207437249, 0.0026696592096917536, -0.005280589510400519, -0.010563637697289786, -0.013264556122096023, -0.009341076330423151, -0.00210805197811251, 0.0060311831850627055, 0.023376601999438747, 0.03538184040915271, 0.03644987977157163, 0.03000027431750106, 0.017525841056766696, 0.004716651865743084, -0.005014189625171979, -0.015395013205756555, -0.019011069637716295, -0.019753065813566093, -0.014089043123506702, -0.009841276631943638, -0.0018372126370336606, 0.0061817449639928095, 0.009448709788819221, 0.008136614598981816, 0.004887420693306293, 0.000713929139807742, -0.0041170777094626035, -0.009215133342826209, -0.012914100810212402, -0.0115252170592831, -0.01128208264758784, -0.011723203918258058, -0.012497506806841934, -0.011624364925352891, -0.011230307018561973, -0.010976036451663267, -0.011104154940961964, -0.0073624481090045135, -0.009335884095314833, -0.008397490493355843, -0.0073055759240381185, -0.005504726947359595, -0.00574965328265317, -0.004636634905617936, -0.0032742730419646725, -0.0009094808543151063, 0.0014477262290973907, -0.00023411528794373333, -0.0029900126833649794, -0.0025500844595870353, -0.0063600034001069315, -0.00877896889864022, -0.009077103557220783, -0.009569227832909985, -0.009309349529562876, -0.010818589404067247, -0.011672457389808624, -0.012526357382268857, -0.0124143802244519, -0.015069888916170823, -0.015893756255832975, -0.015813931374279507, -0.015274993528136565, -0.014206660974695171, -0.014262086427491265, -0.015853142710762352, -0.012958441744016261, -0.01446024724309444, -0.014872755844572535, -0.012057836884554866, -0.009829700759867818, -0.004901170527360324, -0.000663177670574942, 0.005118093155794378, 0.012547557414702126, 0.017132561991343276, 0.02061725806238788, 0.02219102427986216, 0.03859293556291852, 0.054999848402266155, 0.07861423979420487, 0.1251388862681863, 0.15093909468656952, 0.206907237773463, 0.25083254635575425, 0.28012259856816446, 0.30237897753594917, 0.33460227158948214, 0.3391452741401821, 0.3371712768394681, 0.32894069357822453, 0.30311592552426864, 0.26992915099114734, 0.23352058719415017, 0.1975121172742422, 0.16746386833236646, 0.14430312567350578, 0.1261511024398318, 0.11390905399212749, 0.10616126850790078, 0.10014279429807099, 0.09496717069192989, 0.09319748801824897, 0.09026458502738374, 0.08522050167751169, 0.08257083348322913, 0.08115934516890291, 0.08035246930614337, 0.07866205224663439, 0.07617426985787229, 0.0763523897988535, 0.07274903092705035, 0.07433559574100895, 0.07138074267219349, 0.07216028313776926, 0.07214729362427263, 0.06947802640459447}
{0.06957928386985057, 0.07207835973972682, 0.07346519875077788, 0.06997531172979866, 0.07059970027253626, 0.0725009540732309, 0.07392362301589717, 0.07512688473018109, 0.07641301815688467, 0.07565667606561403, 0.07736614019442814, 0.07858034253686824, 0.0796040961220357, 0.08131063951962582, 0.08123582188912049, 0.084151518514016, 0.08746370913071358, 0.09067520335229662, 0.09313591638145723, 0.10161940291024321, 0.11024226093535591, 0.11897426113317286, 0.13631504914211434, 0.15930596901590266, 0.18891714667312476, 0.21962166325700588, 0.261876460978751, 0.2970487503317864, 0.3169413315903061, 0.33079710177103294, 0.34365794328669375, 0.33401927870343906, 0.31445623113497373, 0.2911406954450896, 0.26738783715029874, 0.23439812824617928, 0.19704975975375352, 0.15476289182410974, 0.13694498320793846, 0.12788996250021803, 0.12820448633732673, 0.13359124132113642, 0.14558428557189962, 0.15013529154408656, 0.1329831783456154, 0.11040120083012109, 0.07353308166821079, 0.04919186811153653, 0.029294058156678633, 0.0207826265624245, 0.012315934251010695, 0.011840641411221035, 0.012440726447438665, 0.010114413725753875, 0.008317780832976025, 0.0031015029426350047, -0.00350144560817765, -0.008475803939403023, -0.009485484957413491, -0.005769987777299285, -0.004817522741191376, -0.0010059472803408851, 0.0029624319804406416, 0.005163875871165386, 0.007913834514812203, 0.011802403479218175, 0.014056613803755795, 0.016335813729220112, 0.018102661310126562, 0.01930871664702561, 0.01723028069965823, 0.01700505237036988, 0.01484171049816075, 0.013328024911886964, 0.011005683166901602, 0.009600928836658064, 0.005326762572625133, 0.0007623915224622916, -0.0025671300305550025, -0.006080771111252462, -0.006941127394093138, -0.010079425432360683, -0.009673500579976922, -0.010607796188320104, -0.009863559210819403, -0.010521947462515089, -0.009516900352134084, -0.006715776739656473, -0.004420348605895578, -0.0022509804404936794, -0.0015224162686935275, -0.0004193375569974617, -0.0019752915526321827, -0.002826800468725694, -0.004521844213106226, -0.004491097652726558, -0.00525535229998621, -0.003433838641392597, -0.0033213217970607953, -0.007469153795798104, -0.011038386938905586, -0.013026188500146717, -0.016976719002281218, -0.01878192793770706, -0.015798447520745832, -0.009803550431472458, -0.0039792454622527874, 0.002167497084303416, 0.010456984022212637, 0.014611272271088433, 0.013114682202503688, 0.011440667570147858, 0.012833573028151891, 0.016562739364933986, 0.021239260393856554, 0.027382007649465086, 0.033851023574494765, 0.032012146423980564, 0.022841609558858833, 0.012587561713549331, 0.0026307762604142774, -0.000099534991455188, -0.003032522690035119, -0.006423571061032977, -0.006987954642327601, -0.008680140476825754, -0.008507219660474118, -0.005358918863841207, -0.005633145238796401, -0.004062452704670562, -0.0005141219022899435, 0.0023056792106528764, 0.009913977680140223, 0.02733169138987559, 0.04126026435908984, 0.05309456347867118, 0.04794037030650257, 0.04029263644099812, 0.024036699660918884, 0.012547891405316952, 0.006039815646304946, 0.003678681510364973, 0.004733359442415387, 0.0029855938886605695, 0.00022514638358814634, -0.00778487496633152, -0.012050183764939194, -0.014455465176739601, -0.01730940263787783, -0.019476217715537543, -0.014644639009212946, -0.010175475859054754, -0.004619544604980779, 0.0010582387235584384, 0.004366141253246974, 0.0025359816108376787, -0.0000856019916907274, -0.0017198433518785744, -0.0003914215805643111, 0.0006043945314308475, 0.002992030447743813, 0.004012974278114972, 0.0017634575380252432, -0.002011517360880869, -0.005152036097072186, -0.0050959137340357424, -0.008802608433205107, -0.011356990882528461, -0.011016003915626233, -0.010221015664857513, -0.011665474813735168, -0.011609755085158768, -0.012971351160706492, -0.011673655885299323, -0.010955229810419263, -0.009912053852586252, -0.0075796776912156975, -0.0057571286777216134, -0.0011559239870966688, 0.000357508483732774, 0.003005834430763387, 0.003356461315531104, 0.0005219443514033545, -0.001726934998707224, -0.00412942903398327, -0.00659675978271668, -0.007436742771415965, -0.008006584517615677, -0.00818738122312215, -0.00820161687223775, -0.011050847611447947, -0.013079144545733327, -0.015662088592179154, -0.015651480024043075, -0.01552185648350786, -0.016228009920333984, -0.01681374413650685, -0.017144747241834256, -0.014189615120252925, -0.013777664124133912, -0.01601800831123221, -0.01438045217170461, -0.013642479290538898, -0.01190850250705102, -0.010187501280903807, -0.008479712121517363, -0.001258483098988114, 0.0018824537045360218, 0.009175062473218289, 0.01465701577159063, 0.01609638852060438, 0.022933848938205555, 0.039844803646230824, 0.058480606472052624, 0.08231973840615361, 0.12905629128635895, 0.17405354371686732, 0.2247306822419288, 0.2571202103994978, 0.2855522904080787, 0.3195137052244044, 0.34187016939972525, 0.35492796749763356, 0.35147512486476984, 0.3453293404740078, 0.3177670812593997, 0.2770437508074427, 0.24015713162408805, 0.20394261502443756, 0.17302287011971906, 0.14836434081444055, 0.13003880787387204, 0.11828921012404793, 0.1098410666125118, 0.10391686081779793, 0.09918341397674381, 0.09502186839869269, 0.09173500148295882, 0.08780550654548697, 0.08621563659355272, 0.08433766617792135, 0.0832132798453505, 0.08119600641416015, 0.07876809155945942, 0.07721584328017189, 0.07742366629049835, 0.07725258536197958, 0.07601325786625843, 0.07625794003521971, 0.07518698988723146, 0.07494875332024216}
{0.06545485748961483, 0.06538357078968082, 0.06751728375750513, 0.06620459363624924, 0.06603153572586912, 0.06996332625889826, 0.0694260972668023, 0.06938851802129328, 0.07077518519762235, 0.07111890749156405, 0.07086305169120424, 0.07161997351661968, 0.07342055002669591, 0.07652313378463561, 0.07641526194012827, 0.07647642386997136, 0.0821473369296183, 0.08085647565325886, 0.08474529856097499, 0.08985424652808173, 0.09759059241634652, 0.10409686995519998, 0.11845751331411038, 0.13701009262765532, 0.15683802044552167, 0.18579436904046653, 0.2226269220319288, 0.24928203590940382, 0.2769614404325216, 0.30823393103236996, 0.32350209899825544, 0.3183700575584085, 0.3036729726589751, 0.28017643901441747, 0.26121444599482946, 0.2258802453774006, 0.19079400128280416, 0.16235645696590675, 0.1436495327827818, 0.14849757631033655, 0.15833286594326745, 0.17648073776203138, 0.18646485200582524, 0.18619482299613188, 0.16994955361606695, 0.1338455846114224, 0.08898689406139118, 0.046838657408674544, 0.03260289787080133, 0.019978246441664824, 0.01748135224603914, 0.02179472182415082, 0.023363401169199514, 0.021565930789422094, 0.019714783333904508, 0.010908930637614087, -0.0011501736096625674, -0.009816456665517826, -0.015588316521742559, -0.009202745021551492, -0.006261036364137083, 0.00014924733678540504, 0.01062715525775711, 0.019125410993340017, 0.02465522264097013, 0.031079409608283193, 0.0369332540958837, 0.03704442533852713, 0.03865587965732456, 0.04041132551675146, 0.039746137571056626, 0.03519634730222958, 0.03312502493881449, 0.03280683929166474, 0.02932340789395811, 0.02495449042769833, 0.01824615745764334, 0.01174985102513601, 0.002715167373804746, -0.004311305321476772, -0.008155270692690104, -0.007654468059707834, -0.009959820619034436, -0.009992930640220946, -0.009067210979722812, -0.009385635804608033, -0.008650313150777324, -0.009350886618880758, -0.009774406910155475, -0.010503628494030921, -0.010436935322446437, -0.010468570106425108, -0.011687478385159373, -0.010127114066883484, -0.009446888701272018, -0.00906700340094101, -0.0068288791980513405, -0.0011127794704129139, 0.003217848989104632, 0.005182712606374533, 0.005716245536050308, 0.004226463510938139, 0.00032534564542546936, 0.00021775721851572608, 0.002127572412832623, 0.005442156231404019, 0.0028873987354526014, -0.0007263912614432983, -0.0027899455373931294, -0.009013098794974389, -0.013865565539350653, -0.012012338207660319, -0.012613352963926879, -0.01747068844321703, -0.017773076956567886, -0.01609854371092848, -0.016946289065136504, -0.016857557676480853, -0.012902564538333699, -0.006669909498180294, 0.0012057255469673698, 0.01189931733032323, 0.0249073098760589, 0.03396259601965126, 0.03540766069162167, 0.034346071141392216, 0.0321979050682082, 0.02889428111015463, 0.024881678917598304, 0.019408760763701183, 0.008650827070979234, 0.0017130895865719925, -0.0032829672835261205, -0.010343353700098819, -0.013934634683077603, -0.01379108728893437, -0.014523723082312413, -0.014162216297368631, -0.012685399369195048, -0.010934170400799727, -0.010438920091286441, -0.00789896268720208, -0.00048175638762617233, 0.007580925821190324, 0.014155934327379249, 0.021908268407887954, 0.0204881193970998, 0.012923274526958548, 0.007192694868624931, 0.0035046603179118, 0.00022304657421441188, 0.0006000995885401799, 0.000601420335094202, -0.002298972645290538, -0.004022082253086574, -0.006496865622835699, -0.006806060284872883, -0.00827068719380993, -0.0084892184009063, -0.008368291608049661, -0.007262116293680608, -0.008107853023654847, -0.006628676804317382, -0.006927862389636718, -0.005323460900259015, -0.005014826998943921, -0.007458611512977194, -0.007102205137072782, -0.007226364384794001, -0.0075655907744648365, -0.008381349060608192, -0.007574644490247771, -0.007320222380226005, -0.006428236175156627, -0.005818962192586664, -0.0033722401013665483, -0.002026773115771931, -0.002580034907274973, -0.003733278717861206, -0.0012017560012261537, -0.002485556257112288, -0.005080550869078516, -0.005993968401017949, -0.006676959911775562, -0.00814884144365689, -0.009053887142297518, -0.00741762037498607, -0.006732857204272642, -0.007117887331660912, -0.007702122814377337, -0.008169527266374665, -0.012229867302477567, -0.014210409989192024, -0.014907412976538106, -0.011961160770715604, -0.012421594356686839, -0.010317873213507113, -0.011529197508598103, -0.011223735920248043, -0.010546702612617125, -0.009415874784485138, -0.010085616952494554, -0.008032091597112849, -0.00806790167793215, -0.00659199095662135, -0.0009379022444574235, 0.004240042216101157, 0.01128918286268642, 0.013240367113297468, 0.01591682574774707, 0.017631173177698974, 0.019126794570092736, 0.031281618426466415, 0.048252570065490455, 0.08282212776379531, 0.1251988235700306, 0.1642574283019273, 0.20568985880037735, 0.24615162658676726, 0.27637580083286883, 0.3037914523924686, 0.30837633750778043, 0.3176562690876719, 0.299882398757529, 0.2822864810997665, 0.2602293964621526, 0.2240018907650311, 0.19063490077874157, 0.16288606129898103, 0.13759780464956967, 0.12223505256243936, 0.10866832369953017, 0.10134260157421968, 0.09363983616619266, 0.08970564849723381, 0.08543501127084169, 0.08321579127794815, 0.08077493418159024, 0.07906586686769645, 0.07520457623793322, 0.07301117422313008, 0.07409020489860152, 0.0714138379008846, 0.07131373798882153, 0.06928921880154311, 0.06633784291734242, 0.06943326477366032, 0.06717178088709552, 0.06774585600695869, 0.06487797156429558, 0.06701083386748533}
{0.06876913209256949, 0.0705351509762891, 0.06957710244366504, 0.07083209102770435, 0.07376196244181221, 0.07178660696588746, 0.0714844669611891, 0.07375558653159492, 0.07569301258575603, 0.0749399237281611, 0.0770594944270139, 0.0785086216213648, 0.08060076674646532, 0.07895041354541796, 0.0843307634982971, 0.0859182884945553, 0.08678269587921708, 0.0925454506480606, 0.09458191165254096, 0.1016081017552933, 0.11093154109712465, 0.12454913916988897, 0.1414450413102759, 0.16738621041962173, 0.19725525008694839, 0.2287068781865772, 0.26279543173184866, 0.3050684299417722, 0.3196868120350022, 0.33518939139774223, 0.32930863045848624, 0.3167525159209152, 0.29832311317217824, 0.287629261068954, 0.25299508493146056, 0.21391599530343505, 0.18579469424099299, 0.1497010610193969, 0.13547471521923632, 0.1286577003534635, 0.1325681040307408, 0.149307500897719, 0.15871277517415747, 0.15757559370324636, 0.13656089915336986, 0.10863675461304188, 0.07121913610961128, 0.04270644868727093, 0.02838978028056793, 0.018590495402733723, 0.012357948142086758, 0.00921097831875417, 0.009868626483137143, 0.01049458044655386, 0.00969045318562524, 0.006038165895549312, -0.00016760769563622555, -0.00492153605533226, -0.01016330427244354, -0.009320804462877648, -0.00639761454935025, -0.0011631045371863092, 0.004098914870053074, 0.011092748533407307, 0.016032244152418308, 0.019390513454991, 0.02095672434920555, 0.0209439451153471, 0.023861172074195, 0.024741931233129646, 0.0254095554419288, 0.021843932658469702, 0.019149958203849952, 0.016254348142030195, 0.012530964747085344, 0.008209759666374074, 0.005612759200008762, -0.0010486873963031053, -0.0038394982212283674, -0.006950724941654838, -0.010165677691988879, -0.009413119367493415, -0.009942698644024379, -0.011725776633423963, -0.012582751037421114, -0.011511599208850008, -0.011933354440988933, -0.011563983246224853, -0.006574918103590758, -0.0018480314789563043, -0.0010976235582908175, 0.0016462635950261805, 0.004305020391217506, 0.004746578599095435, 0.003796088701036688, 0.0006369104045823378, -0.0017113262595609112, -0.0025819410431098524, -0.0033764729905601046, -0.0064065671081045186, -0.009493813654418993, -0.01407751295649115, -0.01815081202413827, -0.021452784901337757, -0.023428007367807285, -0.023630294465836626, -0.020625060471107022, -0.012892801882699093, -0.001724719428247981, 0.015118024518455966, 0.03222572818639625, 0.04801431510622835, 0.055841860978050134, 0.05790834777075963, 0.05413728251123641, 0.04170031022256969, 0.027964593919319474, 0.015678436202553853, 0.005821772605822086, 0.0012929469367441836, -0.002517407420320688, -0.0036318317285920824, -0.0050086986288193115, -0.005290673187815021, -0.00881957411504483, -0.006833804067337268, -0.007674198864718736, -0.00715617271567939, -0.004847514148150062, -0.004018257566779414, -0.004725704243266929, -0.0011997360018149747, 0.0022240625713154175, 0.013047987955209651, 0.02838938164885523, 0.04332908056733324, 0.06168237531993469, 0.0707891665096704, 0.06395693169209406, 0.05010671844300777, 0.028793302658450558, 0.010116415104435204, -0.0065185142091100795, -0.017378393472702636, -0.021961234503474113, -0.025987902104126322, -0.027053180591161123, -0.023845718249584938, -0.0217282294969329, -0.016997628124534904, -0.012124535985821467, -0.006370691780728054, -0.0011527384862363276, 0.0026286730198165024, 0.0038506222390713944, 0.0028711266657488214, 0.0062884219912426355, 0.00623783164647649, 0.0037500243970865783, 0.004492873215935952, 0.0013135590895685281, -0.002803466499125308, -0.00597046290744894, -0.00924640375078455, -0.011867155468615241, -0.012018069396023224, -0.009959847397462444, -0.010175236030070343, -0.0089874665814993, -0.010455453195762061, -0.007221983587468967, -0.008175734223430493, -0.00930251255113057, -0.009658089280070243, -0.010713306250052415, -0.009017753614701262, -0.004438300509237814, -0.0032704019311301812, -0.0006552665143095314, 0.001063831908404881, 0.0007567755810969599, 0.0004859200783294243, -0.003342972389849359, -0.003978929103517922, -0.005566156228136453, -0.00568690237681005, -0.0069215293926261304, -0.00703329322313031, -0.008345403973548295, -0.009564679054004026, -0.0111490262485846, -0.015367134935250354, -0.01400359069400165, -0.015898039366265868, -0.014845532315784648, -0.015526648495955074, -0.01457773896047655, -0.015767939826373145, -0.014612525327998782, -0.014294359158728287, -0.014037097766447095, -0.013494135424981409, -0.013539249167225351, -0.011674045888056202, -0.006757992738446603, -0.0032549816360095242, 0.0022945439955312508, 0.009576644314547082, 0.0166098674640378, 0.018911624179616747, 0.02339505580648035, 0.029354860137901388, 0.04713143919445298, 0.05955131824742829, 0.09829380378712639, 0.1467749971714684, 0.19260799601110357, 0.23374034829494772, 0.27557622483943206, 0.30684650426826554, 0.3296078537595501, 0.34922403118616563, 0.35366760237376915, 0.3431226061525079, 0.3213392185410694, 0.297371294143374, 0.25584166622229587, 0.21954742166399938, 0.18742004687457164, 0.15970033491954766, 0.13944437616785718, 0.12298184494851984, 0.11295480371494565, 0.105244442562453, 0.10102727679213555, 0.09653402855151247, 0.0920734257000615, 0.09101437159014276, 0.08903471356888538, 0.08402373888304795, 0.0830988970524317, 0.08241724755283614, 0.08170299482131216, 0.0788085177858652, 0.07744505779232469, 0.07739245013729548, 0.07692951312319146, 0.07427253359803371, 0.07516370617430992, 0.0728510382809406, 0.0735517604792161}
{0.06913234114483165, 0.06850517846856782, 0.0712491950100663, 0.06865079840929539, 0.07148539456384512, 0.07279700503296659, 0.07292756681696007, 0.07394086657727829, 0.07437046257659538, 0.07510873447933981, 0.07780480053261751, 0.07594388307198913, 0.07868938546543731, 0.07729378548013285, 0.07962128640510055, 0.08316409431240496, 0.08467805508335652, 0.0891994532154923, 0.09229268300278357, 0.10006951474673134, 0.110057339214707, 0.12062853248635572, 0.13991855372140238, 0.16263308196959927, 0.19418244365178922, 0.2246779340843319, 0.2644221279658257, 0.2978115847998904, 0.32519068188668804, 0.3409727254564761, 0.34460728506334937, 0.3163253209507863, 0.29965004715724364, 0.2734244078103561, 0.24783103575088475, 0.21527706446785927, 0.17746970784966484, 0.1517130778906436, 0.13277334839624239, 0.12190229592885055, 0.13048120104543687, 0.1451382913041498, 0.15037092580617575, 0.15817316749870422, 0.13384402089920383, 0.09333687425753065, 0.06315352130797758, 0.033194507339031655, 0.019669518277290406, 0.01883530975717093, 0.01217703095101779, 0.009470215032396909, 0.010889588274016215, 0.009707563439974864, 0.009877137688549538, 0.00900339299138318, 0.0014111369187094274, -0.004940388819502095, -0.009643268129782468, -0.011030839300263683, -0.008489600435921531, -0.005117121351908334, 0.001314135168174454, 0.007360196486599973, 0.013442157572400023, 0.016254703585128046, 0.018710575487600765, 0.01956080365088048, 0.019164145129377516, 0.01925286613162895, 0.018503446636450087, 0.014376489106147585, 0.015528423516007627, 0.013706620748186087, 0.011831247137193317, 0.007701769679239566, 0.0019319792625747765, -0.00339441806475626, -0.007150211726846715, -0.010212327766969273, -0.011047630536996516, -0.008834096350169953, -0.012031048657851422, -0.01121937622030136, -0.01204085618176682, -0.011463859920427134, -0.008412874117510833, -0.008226890704817644, -0.009202333021999656, -0.007829367049072791, -0.010573825021778156, -0.010038094044396182, -0.011488511314982677, -0.01263077512415683, -0.014758332394801068, -0.01776436052413351, -0.014765964868985144, -0.014867083443349768, -0.009081801689420087, -0.0012132903735578415, 0.0064440483607932425, 0.011168215924754912, 0.01749686536765313, 0.016132015447533322, 0.015286229004918824, 0.01494186579138848, 0.008264643827200347, 0.0010156375317103127, -0.005230399116486206, -0.009127161117236642, -0.00966792302015683, -0.012090799916590905, -0.01407298012627285, -0.013945029816347975, -0.01785237309896536, -0.017867619928729313, -0.017304505059188464, -0.018468348928848757, -0.016288610391984187, -0.012327344698236044, -0.006768298296116186, 0.005559298748401664, 0.02165321690445898, 0.040547128923148615, 0.05421942351450185, 0.058024693470448564, 0.05629343476836213, 0.05157408988723189, 0.04377188450188968, 0.029445313138381796, 0.014927870684724193, 0.0014820950468712834, -0.007408004162071453, -0.010116479426214194, -0.014560022885065034, -0.015544768717412628, -0.01582873875470775, -0.01438150744054594, -0.013193325234753438, -0.010949699286946078, -0.010288151240911217, -0.00644857880606668, -0.0006355103756665297, 0.009878817106732721, 0.022149022607797414, 0.032787711337243425, 0.03168670662503068, 0.03315139438267764, 0.028581061958078722, 0.022898303017873073, 0.012372096575819084, 0.002301166680465181, -0.004794251047790474, -0.010236316446172495, -0.013223227759868299, -0.013895534486075332, -0.010064314404112693, -0.008033171019948153, -0.007026375023100573, -0.0035153352838502207, -0.0039648528395886794, -0.0025805293226524866, -0.001804453887513394, -0.0027391991861934343, -0.003407770808658336, -0.006162022291003768, -0.00667373736963882, -0.007600056028041287, -0.00825020134475364, -0.008780976897610778, -0.008911968358959535, -0.007858313682789836, -0.00777639404109874, -0.00808367176319188, -0.00705240407043419, -0.004486297687892379, -0.003550366362596503, -0.0025925516092914656, -0.001823773160788431, 0.0009441654849045747, 0.0026676045756773023, -0.00019548767887572738, -0.0010189202438680134, -0.0023996388681448303, -0.003137564597430965, -0.0032793493327019797, -0.006288437682614646, -0.00619233547598665, -0.010005037098942139, -0.009302608078394576, -0.012716726443204835, -0.015218143627575374, -0.014677922203400817, -0.015920676717872825, -0.017622811240915647, -0.016161196061537327, -0.017659194315926587, -0.016003138192769793, -0.015489995135427169, -0.016767302236376066, -0.015000878463183834, -0.01418050123379163, -0.013544688935398624, -0.011103503540548964, -0.011170768020130372, -0.005544641624515674, -0.00034936710057080836, 0.007193251243404403, 0.011950109952203853, 0.016357094277897055, 0.020876140199081832, 0.02418995144260376, 0.044442296645227475, 0.06082348135070974, 0.0970634749918687, 0.14535154707667428, 0.18028496678978062, 0.22878202807080122, 0.2721968785014782, 0.2868397274625697, 0.3112777889080179, 0.3322111223711225, 0.35550792202367654, 0.3371103039103001, 0.31870895942496985, 0.29120831799564284, 0.2569503285601312, 0.21982068761733115, 0.18780913526040016, 0.16152916179491375, 0.13715715030276293, 0.12351016983628434, 0.11067017895676717, 0.10426143701484997, 0.09861913157746265, 0.09478919082827146, 0.08927636309572858, 0.0867205401153199, 0.08325911591433563, 0.08262252895876851, 0.07784777689441708, 0.07900724501363354, 0.07611558114625325, 0.07733401684489581, 0.07594095833506496, 0.0733585585490641, 0.07316392003036376, 0.07436987287536494, 0.0717795897550191, 0.07298741030281566, 0.0726009262568897}
{0.06968546043763103, 0.06612370673461132, 0.06695448640595439, 0.06860205569401802, 0.07000181786915124, 0.06936066313061727, 0.07152337245700072, 0.06987677772299389, 0.07278132856725594, 0.07259082292727435, 0.07323352124732843, 0.0734429831742696, 0.07398721493298588, 0.07708207083143144, 0.07738783818209138, 0.07909442359753478, 0.07961875001380027, 0.08305043706727618, 0.08582648437447006, 0.09161936812803709, 0.09715452320253158, 0.1063700386547439, 0.11914555880471972, 0.13693623692700796, 0.1613881210891545, 0.1878632710807958, 0.22455246009383806, 0.255689306504112, 0.2861577009840867, 0.3083369884888722, 0.3243855695287721, 0.31775935520466453, 0.31051629626081956, 0.293708160960707, 0.2662723447071772, 0.23653701068384525, 0.20377031995660605, 0.1752388263604608, 0.14381778659676825, 0.14421089750511137, 0.13808146311243483, 0.15512779172327937, 0.16845963109698842, 0.18224221133852572, 0.17098538310966593, 0.13835933207578943, 0.10224702610328927, 0.062357516407472446, 0.042471492885223464, 0.02697666933661185, 0.015944422229992206, 0.014753156092481153, 0.013355799499175522, 0.011704054492645761, 0.012460372404732793, 0.010083677574856823, 0.00689458962109636, 0.003751889305876179, -0.0017361813768502362, -0.006732991598741397, -0.01061301763108265, -0.0069279751374092605, 0.0010395463196702843, 0.01093788710485025, 0.020692234740778706, 0.03094941830777291, 0.036441619293590764, 0.03836343530881977, 0.038862729887579786, 0.0387353619955566, 0.03718952989991907, 0.03689007276032401, 0.03501706794439499, 0.033153012451212896, 0.02777911887066784, 0.021841481265250155, 0.015177630559223504, 0.009491528745974776, 0.002008743585874214, -0.0024686076166563747, -0.008266098716433802, -0.009358311334557655, -0.009420303800246685, -0.01031593135829159, -0.010775597109302343, -0.012735763190070921, -0.011946921821732112, -0.011766130645526224, -0.011104950183905834, -0.010597536843162999, -0.008475863248156076, -0.0054262173476371045, -0.000620272963790202, 0.0038080110247567956, 0.007965426782148264, 0.010066822532830871, 0.009107837263076943, 0.005143788895754316, -0.0012494469050110101, -0.004214180909002712, -0.008366778313587179, -0.012836203913332272, -0.016314705523143173, -0.01789877424499515, -0.019081745450942315, -0.021102836077504628, -0.024551632217754603, -0.01918588253746512, -0.011764591796393265, -0.003950691147253993, 0.013352456977141918, 0.028915611830852388, 0.04218368203619513, 0.054642817487320305, 0.057545017556187926, 0.05001456910920532, 0.03862541673146841, 0.022696819556049186, 0.011350585049922953, 0.001762708428073594, -0.001792127449375319, -0.004946038154724594, -0.006866590548151821, -0.007000904202777111, -0.008269388745406319, -0.010224043250656623, -0.007012420413498706, -0.00900233797644456, -0.00724040634313193, -0.00718235393537053, -0.0042439645209076645, -0.004581754985079888, -0.003036516465862559, 0.0014824869119978096, 0.010347439183863428, 0.022486984972911336, 0.04325051184538528, 0.05595277264081276, 0.060503938983488825, 0.05089810953005533, 0.04105933144840869, 0.02494832422402478, 0.004314629728693838, -0.007374666417421036, -0.017747230446938805, -0.023812289629519617, -0.025369607877011483, -0.025125315520073487, -0.02279169888429265, -0.020174669413336576, -0.017205910003327343, -0.014255506905990955, -0.007567211845633269, -0.0007755527490741479, 0.004293282450372443, 0.008886049766420148, 0.009136447281352034, 0.00788173578139123, 0.003953314038494077, -0.0023638190144862747, -0.004391829492204971, -0.009449840469379158, -0.011599181684683551, -0.010847379658464416, -0.010070237844478401, -0.01048311915704962, -0.00848672309593749, -0.009411649676405748, -0.008168321582086939, -0.007898839589883919, -0.009270119450011398, -0.005917750120242944, -0.008184072384721883, -0.007735387288939711, -0.006098549920094143, -0.007272279432906724, -0.006954262829946843, -0.0034693686520492436, -0.005553809466621787, -0.0027801780604547206, -0.004729182166090397, -0.004285121407967577, -0.004458004684726319, -0.00471713329614971, -0.007943211261581165, -0.005679344521961045, -0.007471393980087773, -0.008863296431826553, -0.0075858496657852225, -0.011391222660373946, -0.011436808494651535, -0.01406802839090179, -0.015662280446127812, -0.015485012119239161, -0.014047753727561294, -0.014085283555625695, -0.012919840937249061, -0.013297276263638694, -0.012890192519020831, -0.01143216768266261, -0.012264693978300083, -0.01121934043020345, -0.011210278988263388, -0.008475364786560313, -0.006810275363258787, -0.0010945616349678617, 0.0021407392787820816, 0.009756718321165106, 0.010857282795256743, 0.016275509776777327, 0.017458149658715415, 0.02396267305521195, 0.03548921815454394, 0.05098503773977281, 0.08234619833092548, 0.12898747533865484, 0.16527915792082687, 0.21281649088807392, 0.24753846987687494, 0.2846224689668384, 0.3040751828255883, 0.3193667728532594, 0.32967865961957926, 0.32132786029234034, 0.30785634653549526, 0.2800649314059116, 0.24499565790572464, 0.21081520115796423, 0.1799777165047335, 0.15090528192868058, 0.13316624421917855, 0.11740419395521173, 0.10756246070510292, 0.10126102997130187, 0.09709189319918732, 0.09130257071632399, 0.08858072039445303, 0.08650224351040067, 0.08370353307594917, 0.08148308056121162, 0.07985935023235705, 0.07663751774941127, 0.07512223228933927, 0.07612011275352616, 0.0741749767519703, 0.07402022908399841, 0.07151013273332663, 0.07070131818867724, 0.07088603428777149, 0.06985360855391333, 0.06928421172785991}
{0.07066647280978922, 0.06677211808600259, 0.07071418124339895, 0.06927599853665158, 0.07047991489982483, 0.07102702910982757, 0.07179216089670329, 0.0734905324215426, 0.07251515764407375, 0.07284735479184042, 0.07634680764546288, 0.07585950496480624, 0.07729954257687593, 0.0794653466796605, 0.07883819451225582, 0.08234920404153802, 0.08403572344246972, 0.08578113285998082, 0.09032976425414574, 0.0955879244608499, 0.10379303740992066, 0.11522205909485211, 0.12983379975562453, 0.15288472440573433, 0.18277619594731065, 0.21179889016227885, 0.25069327079660075, 0.27912767034751274, 0.3078849660287174, 0.32650370459084355, 0.3342433005576123, 0.3187947909468325, 0.2964214101633662, 0.27834235125970747, 0.24594337658403193, 0.2179563005619867, 0.1853805358892212, 0.1539903116674616, 0.13756484497676008, 0.12924213880625257, 0.13846213716551609, 0.1498948247503737, 0.16042102256546642, 0.16047140198492016, 0.14262173463808425, 0.11082679155983662, 0.07302435284237566, 0.0450006679937211, 0.03011803948638403, 0.022321117084848862, 0.01900653231104474, 0.015547002589147357, 0.015292642800450758, 0.010700312975032308, 0.004797529131854061, 0.0035642837563244784, -0.0002063894565936389, -0.002154438168506289, -0.00473984194222281, -0.0067427009697689794, -0.009182366867051534, -0.006681365333911646, -0.0037023354364714243, 0.006204575769675319, 0.010119351242243958, 0.0179489423029537, 0.023368433202043466, 0.02307677589826101, 0.02545474703610427, 0.024571507131873196, 0.022578976299008256, 0.02255265452867261, 0.018896789426938544, 0.017646555475754937, 0.01676895239170538, 0.009678896051399277, 0.006888114125394425, 0.000554997145329611, -0.006606787428998449, -0.008613437508599787, -0.013122476221605566, -0.011286168756355559, -0.012687020778502605, -0.012812133452849048, -0.013333764753863225, -0.013771228426323789, -0.010717370593983868, -0.00815709259257433, -0.004684726810358679, -0.003125072795844248, -0.0030190799651964055, -0.0019414111760763294, -0.004660473127356949, -0.008061309353019814, -0.013718141463082766, -0.017606671176275627, -0.016435330055888757, -0.020778735482927968, -0.01922243236597042, -0.015162939118719616, -0.010488254411544272, 0.00008504887955459658, 0.012911187383309182, 0.02325616694791342, 0.024630063885559043, 0.022619214575242224, 0.015509301946899735, 0.0037027849856187366, -0.004053865779991591, -0.008935675679976895, -0.011861964369864114, -0.014703866854817716, -0.01549712383297689, -0.018187394547063637, -0.017094558485399453, -0.01629189627413715, -0.01473517196681328, -0.009153376689938007, -0.004506133416165507, 0.004995692442361364, 0.014340924246037945, 0.019558614597998316, 0.024838299207476336, 0.022698282732905112, 0.017074475554341162, 0.015436950039682056, 0.0159526443274306, 0.021469187459253216, 0.032611489075697477, 0.04257520510012613, 0.03995047199223816, 0.03408091157013998, 0.022851543919881385, 0.008660025349775852, -0.003936331970503741, -0.011633663357439827, -0.016539173951275615, -0.01877136493437559, -0.01813968999111315, -0.015584618390856309, -0.016554197069435964, -0.011307014563748611, -0.005242429645543854, 0.0017240090824116616, 0.014491194242983566, 0.026659799879488542, 0.035004123262579116, 0.036508646686031446, 0.03500021640161988, 0.026648918833874737, 0.01187702805274901, -0.0015584045296713075, -0.009118171208737178, -0.016402854909317702, -0.019518167260792304, -0.017833290235220435, -0.015138777243312107, -0.0095364392384625, -0.004641453891976687, 0.000257869510520835, 0.001250356055214541, 0.00016342576701478315, -0.0020934202759670274, -0.003691497340431575, -0.008355626706621752, -0.00990036320141683, -0.009768988925280782, -0.011744267332107703, -0.01346236722382959, -0.012937617508064948, -0.013118004167038889, -0.010876526570139319, -0.009882466981935473, -0.007622150979206822, -0.0078467585113915, -0.006781078214985202, -0.004758884203280822, -0.004529596802063857, -0.002759524094778958, -0.0023106440551976352, -0.001959877658874767, -0.002162072209121259, -0.004039730854039307, -0.003514479124285702, -0.0068898100140499475, -0.005385293272987958, -0.008488282745236022, -0.00849003291148597, -0.009333023817265185, -0.012201110449785545, -0.012640207872508715, -0.014074432330872447, -0.013905524075160302, -0.014553047197456231, -0.01576582103141952, -0.015222611902252268, -0.015177117078861388, -0.015441270419980582, -0.013435138776018188, -0.01435453556174378, -0.01447490157980663, -0.012725640227842071, -0.013195653781257515, -0.012037851382479384, -0.009048191532323753, -0.005841124919507223, 0.0019127032761145323, 0.006330544164372869, 0.011630886793207399, 0.01619130899401831, 0.01993284747215795, 0.028863917109363667, 0.039868765920238525, 0.059154122862003264, 0.08993850223763113, 0.1330901223001248, 0.16732123741481128, 0.21024593487171375, 0.25314374581356536, 0.2905267243467722, 0.31247003067442697, 0.3316430025468624, 0.33638490250853714, 0.33891827521245427, 0.3189530276621306, 0.29603820333335895, 0.2565317936055443, 0.22273318295321012, 0.19089240534565244, 0.16063661844187788, 0.1389123417242007, 0.12319175489195786, 0.11041795042709387, 0.10278511976120341, 0.09770113141130865, 0.09203584525932074, 0.09051930586601081, 0.08708930715323761, 0.08474518589447831, 0.08192777528682169, 0.07992350138523979, 0.07786231587530168, 0.07591336325434822, 0.07593304736412353, 0.07475004896642631, 0.07389458448461794, 0.07258035762078514, 0.07279280661941168, 0.06778346633697571, 0.06947687254765332, 0.0701426811614741}
{0.06550198519334463, 0.07062602972057759, 0.07028245744696132, 0.06878799237561636, 0.07052570359030347, 0.07293788653811839, 0.0697683768175507, 0.07173854872365233, 0.07315486308741745, 0.07309908218232125, 0.0740069825277853, 0.07479245306373862, 0.07601535564199591, 0.07596132977408271, 0.080242920120223, 0.08034065671789556, 0.08325880881730158, 0.08753727831578166, 0.08767885149403806, 0.09479697707309706, 0.10257267657393668, 0.11371942156548322, 0.13035443316154727, 0.15129498299668984, 0.17844524642410087, 0.20664001226239512, 0.24809251791158762, 0.27697441508723086, 0.30221747327674764, 0.31685107751615577, 0.33222830206011966, 0.312756671364568, 0.3027161256190464, 0.2858203084452181, 0.24991198087692837, 0.21556726200085397, 0.18743950804047704, 0.157335803548191, 0.14265542492249475, 0.1358458807941085, 0.13806118669019649, 0.1491362163653369, 0.1654132575815112, 0.16774830523533377, 0.1499300384943219, 0.11519395045511116, 0.0835597971411132, 0.04724758022828869, 0.03452263238974799, 0.020295424270803095, 0.013354067577168886, 0.012931705560346162, 0.014511641589701614, 0.011553822445934527, 0.006787253164629553, 0.003584220089215602, 0.00028818433274194384, -0.0016396846191107125, -0.0013630376475924169, -0.00322728696727218, -0.0046982903281136915, -0.002068590209480618, 0.00044752213486520115, 0.008023034914133299, 0.015612356583876542, 0.022299537764344006, 0.02787908179016345, 0.029751868799704387, 0.03243595330537434, 0.03206200872931885, 0.031455805354170016, 0.026273710423863728, 0.02299462417271144, 0.021543438124349553, 0.019522917583453085, 0.01319585650437248, 0.009076309688651672, 0.0038702294486244824, -0.004229670200909325, -0.006237681273809116, -0.007304146800825588, -0.00788774357404751, -0.010643841794921184, -0.009812261233109588, -0.011089826734779776, -0.012318600564465397, -0.008879022577329544, -0.011199255235284793, -0.01438514828569485, -0.013175304578986479, -0.01089346501551209, -0.011164125227295775, -0.006082484637476799, -0.0027965886055091515, 0.0022884403454813546, 0.006196603579669793, 0.01144894469866177, 0.012568133648314158, 0.008594488757934322, 0.0020457168025985843, -0.007055120063898178, -0.011212974289938994, -0.015472089241842603, -0.018650591833586836, -0.020620661388146902, -0.020951372743281637, -0.019166780770255097, -0.016218739714246498, -0.007591756920652082, -0.0012171442847614747, 0.0075657957915672945, 0.015485967929382446, 0.02197063098264227, 0.026174935019407437, 0.030216463202441392, 0.033664641412801885, 0.035840217964986584, 0.03364259354010235, 0.031042223326175532, 0.017496478052643226, 0.005172518789656324, 0.0012747089873982554, -0.003440817121935837, -0.0073979554638036685, -0.007087580035012838, -0.008650877370033075, -0.007800694082385591, -0.005620274370548361, -0.0053611344204218675, -0.003157763531853304, -0.0025518279953226416, 0.0012621722544745011, 0.0053042537239330195, 0.015339436195098172, 0.01890998237389267, 0.026807487021053775, 0.03022459077212951, 0.035974607491087524, 0.04334509188064827, 0.044458760822018446, 0.04158233940154522, 0.029703977188956995, 0.015931740825020312, 0.0002313791730729469, -0.011539645285381078, -0.019631695251083388, -0.021084395031463015, -0.023186419381269124, -0.022295434010240523, -0.017714654387950793, -0.013870922629179614, -0.007253853149691121, 0.0007240973800426431, 0.008853197581782142, 0.013733625980040822, 0.014363336304807963, 0.009508907024334864, 0.005715151698345316, -0.002051150954463874, -0.009780499283721088, -0.010672486400777033, -0.01387835529165727, -0.013670148118864689, -0.009440392365376426, -0.010535347821831405, -0.007952536792401006, -0.007797299941868183, -0.00760550032383327, -0.008310155594753696, -0.008178383599216296, -0.0055375524979603295, -0.00782896508655363, -0.0063868346675434945, -0.005650686067395466, -0.0077560009198540236, -0.008189112213635, -0.004854578282388966, -0.003927515550819348, -0.0025295455608770963, -0.0007796526098717885, 0.0009572957561012744, -0.0017522447454223684, -0.003581521443511011, -0.004525336455382084, -0.004414425367459015, -0.005785167561411555, -0.007919036830266233, -0.007826912360453506, -0.00766475618525272, -0.009597601036679377, -0.012450419582294908, -0.011985935354377605, -0.01541358707040855, -0.01599914071480392, -0.016161882596354794, -0.015916269040254498, -0.014265509973377569, -0.016252598253194216, -0.01368565126536785, -0.013205032527845759, -0.014135089763584786, -0.013793742805186238, -0.011034459783690555, -0.011503773773009459, -0.007479926861351184, -0.0033267469193970075, 0.0007794499545520014, 0.007674100456807394, 0.014015710506722949, 0.014988418716217167, 0.018600764745694148, 0.0233170629647884, 0.03655824169965022, 0.05825019144352203, 0.08890135968331825, 0.12855348285978377, 0.17622735956209692, 0.2118040290096477, 0.24763042171587363, 0.286321166097506, 0.31115742326465223, 0.32675600899270835, 0.3324633279467775, 0.3251198502057211, 0.3131151623054571, 0.28881938884702596, 0.2535990193923706, 0.21713917889843476, 0.18818217631132392, 0.15716877091250198, 0.1362657014448903, 0.12266932102384513, 0.11205451201784994, 0.10251902159473637, 0.09786825407992843, 0.09501701006865473, 0.0898615511559304, 0.08746788531612085, 0.08501867790028496, 0.08138217973428466, 0.08157889112274998, 0.07974399992810167, 0.07727373687078273, 0.0755155237680787, 0.07558081927598954, 0.0742254500310964, 0.07169561724625315, 0.07221980000067138, 0.07366179008202375, 0.07196056491291672, 0.06941981224031364}
{0.06815919573914839, 0.07137104027086996, 0.07227245518647835, 0.06980638552369553, 0.07096445792035116, 0.07457631671139517, 0.07541483636506534, 0.07205581107992122, 0.07496659285011212, 0.07846627059666805, 0.0775499829825039, 0.07569463023971179, 0.07891658157255177, 0.08058807788454828, 0.08191035013042902, 0.08168275294204239, 0.08342439801939058, 0.08841903211859001, 0.08950321348415756, 0.09302341815596887, 0.10288885905135836, 0.11464908563458215, 0.12611296533346364, 0.14763641692778065, 0.17399153577019588, 0.20512106611223785, 0.24033357309334363, 0.2745181545586455, 0.30289362765881045, 0.32216101606008496, 0.33630896397209153, 0.3272572014245231, 0.3159999754303912, 0.2953292126514089, 0.2727925755318569, 0.22821696500040567, 0.19832873984608348, 0.16199495132932645, 0.1418619001693573, 0.13495672671259343, 0.1362341513394487, 0.14767532001743944, 0.1647764287400157, 0.16338846445211974, 0.15247112668614843, 0.11708996017094052, 0.0839519060314427, 0.05069909788878461, 0.036707054308357134, 0.02664680066224778, 0.021796914381650854, 0.01936721977717956, 0.01773753447892633, 0.015269290100123496, 0.008366083266459894, 0.004830963122147789, 0.0019457680837365098, -0.0026939644878868265, -0.003914660220158865, -0.00005724284144967024, 0.00041988870696877073, 0.0009697365185819384, 0.004916077733227685, 0.010486541587499437, 0.017540895518644604, 0.02196687954028153, 0.0273671653144386, 0.03434548954238886, 0.035975548921788225, 0.033838015353146816, 0.0333763495050423, 0.03207777930628901, 0.02797359895767776, 0.02264423181867553, 0.02092953517498572, 0.020046137083167572, 0.012128176029118417, 0.0050224616403253975, -0.0013800862695634848, -0.004269202299594113, -0.009924055613666084, -0.01067610251790984, -0.01080665797995459, -0.013192395880490764, -0.011122919495815245, -0.013249128039520587, -0.010768037964968794, -0.007705947270228558, -0.0059269430699316296, -0.0006540468196155956, 0.0017893302630281097, 0.002153705503218864, -0.00004984813649450636, -0.0006846875197796935, -0.005167767733375126, -0.008860822889343251, -0.013010414600692187, -0.01248019779950309, -0.01084118938030739, -0.008388532986162663, -0.005410824962111407, -0.002175495899332418, 0.00009270167151463932, 0.00001287096597126728, 0.0041627693813927735, 0.008273463999886162, 0.014486560978747186, 0.014684058526744655, 0.012762072253806203, 0.006387163486957235, -0.0005613800402198069, -0.00832156020050811, -0.010436767054130809, -0.011246918448031506, -0.00873258448603698, -0.006154988953235126, 0.0008193329614296875, 0.008299772316478873, 0.01724173078188027, 0.021366019865841083, 0.02435619439601299, 0.020096855848169812, 0.009465040133830371, 0.0007335768840682298, -0.003356697531939167, -0.004592085231902791, -0.007788091011836848, -0.0011930504380410706, 0.0030151355024171014, 0.009410250132588574, 0.02181465228711752, 0.03304750863975396, 0.04490051527744869, 0.04358214191761871, 0.037106704570729385, 0.023537559318328162, 0.008164039942868104, -0.00527047930960889, -0.012134953350860622, -0.014834512154933317, -0.015743826134376995, -0.012110855149879496, -0.006545838696641645, 0.0004227603500473827, 0.004741709394530185, 0.0037776768215309004, 0.005666618534401802, 0.008129552313102304, 0.00907282277649764, 0.010192834379431593, 0.01082862980180425, 0.007729461844609568, 0.0033278163526695645, -0.004681774253942582, -0.00932010953042454, -0.012063937465351685, -0.011560515072888881, -0.00915636782339543, -0.004151774899462613, 0.0010987728915741635, 0.0005327796490472547, 0.000030191533078419795, -0.0012801312180870607, -0.002632066272669916, -0.006012852812922253, -0.007543289553638054, -0.010558376043198849, -0.011116600044864686, -0.01270101500338342, -0.013023737036884225, -0.010136970010763188, -0.010931190023707573, -0.009010022824993916, -0.008329780444624285, -0.007687943535555733, -0.004367933233718917, -0.004388046889121923, -0.004891312035925502, -0.0018578924332376568, -0.0020536041151246374, -0.0022285061309877644, -0.0015068510779884063, -0.004095268105032284, -0.004214833511325136, -0.00571886519194241, -0.0077910870483900085, -0.007561707515636069, -0.006695256746689717, -0.0075833464896314234, -0.009683481928346328, -0.011020252292674665, -0.01092180138292746, -0.013292421778178519, -0.01588522192654162, -0.014915351894079533, -0.014819518620457123, -0.016080253281458033, -0.015275378590579041, -0.01427798997252949, -0.012647773827104846, -0.014214797305180969, -0.013007702726340116, -0.01205610424503906, -0.010655178743120683, -0.010541781450362473, -0.005201416917134959, -0.002829281935519847, 0.0046352841191840645, 0.008994041766644076, 0.012624309859145196, 0.014600708150691265, 0.019984750538453902, 0.03387764297453772, 0.04770724188226213, 0.07543504421269798, 0.11718458799679202, 0.1546677148475641, 0.19244394685839514, 0.2332261817596799, 0.2654514002068482, 0.3038606988845258, 0.3256107826802045, 0.3383212246463023, 0.33433294723767126, 0.31863986375121917, 0.3010043577018877, 0.26416388021496795, 0.22629980388239718, 0.19745465275696872, 0.16417266069581793, 0.14285347917302593, 0.12489197885455708, 0.11310827575739567, 0.1047192039588649, 0.10018311734727045, 0.09485121202159856, 0.09008252551347928, 0.08789096741685726, 0.08493464305666637, 0.08361702964638992, 0.08053173990131166, 0.07848870487607944, 0.07824903911039816, 0.0769196784017965, 0.07380547076517285, 0.0751180295407949, 0.06984960905871113, 0.07138240310114631, 0.0701735593360387, 0.06891998735196278, 0.07133838261297314}
{0.06930838494869342, 0.06982527455404627, 0.06973971110173441, 0.07251983196593033, 0.07226160914103114, 0.07187106843255152, 0.07303806087854622, 0.07315676015863745, 0.07454878558275331, 0.07361027837944129, 0.07188759694842187, 0.075553849779851, 0.07820718879080057, 0.07592587063911772, 0.07844363031670408, 0.08135268285177355, 0.08420429854159153, 0.08597478501247077, 0.08901022271952964, 0.0952919305749495, 0.10399843554450067, 0.1177538950445014, 0.13217392915474893, 0.15455992121828882, 0.1822824053173652, 0.21597328935840965, 0.25354949365137075, 0.2848700399832485, 0.3145601040634599, 0.32602183467097245, 0.333029442256296, 0.31818484387588103, 0.3080245887679385, 0.28228111383903065, 0.24927394192724, 0.2112065366798937, 0.18021875436250095, 0.1546776645929664, 0.14886580017545561, 0.14583379371870914, 0.16762244768958315, 0.18871932743284658, 0.19848775202383404, 0.18280965993412324, 0.14471866566610933, 0.10185467788113203, 0.06272204201752361, 0.03738238638598302, 0.019395628819546512, 0.01796922573280279, 0.017730708295573903, 0.016888994592264076, 0.017159478513872266, 0.013747814970409958, 0.008843826476695918, -0.00004740647946907799, -0.004712186237638309, -0.006243039213505293, -0.003408925054777293, 0.002877988841593288, 0.010762540603689169, 0.018041491518843992, 0.026260876612239633, 0.03243942130826806, 0.038974249344982365, 0.042982546899852196, 0.04221804520675891, 0.04240122770076428, 0.03991805675187332, 0.037514474075886255, 0.03573405735134881, 0.0392785682332267, 0.03927045884884163, 0.03728734339326359, 0.03366565063349644, 0.02569956633650207, 0.014402223921619463, 0.0074305607116781636, 0.0020600186502881188, -0.003803874399420071, -0.004306244920314117, -0.006330559494806302, -0.008011307901944856, -0.00714580595906618, -0.008805364658437977, -0.009150223729248425, -0.009467538135299294, -0.009403600660095867, -0.012010635592551357, -0.011067591782851537, -0.012691342112721903, -0.012129946740776224, -0.01020748505623693, -0.010699265918654671, -0.00825058493001264, -0.00563222077861167, -0.002259787106280066, 0.001316562290020255, 0.002077768276514522, 0.0014021272463803666, -0.0020280985379817255, -0.00708306720292422, -0.009452799633378382, -0.009582787477869914, -0.010757740928409651, -0.007572524670601776, -0.007591959897118712, -0.0027728058166446327, -0.002924470421994236, 0.00015633803495712826, -0.00035490481272420994, -0.003864479895833815, -0.005262391725192504, -0.007660754843801395, -0.006230587686465727, -0.005182915617601902, 0.00006412949388554163, 0.0042518497282967496, 0.00838267018146017, 0.011207288099654135, 0.009465143060146694, 0.006289143119145108, 0.0012877153269212774, -0.002833041143643509, -0.0031881669349144185, -0.006605638448542339, -0.0026389360539448275, -0.0034726917271548294, 0.0006486780567154073, 0.0038736124253527585, 0.004455375391808436, 0.004594507546210765, 0.001963237375256788, 0.0013654276080730212, -0.0013988057885986607, -0.004717020403682111, -0.0036168470597783735, -0.0007857756885965131, 0.0015410817586821333, 0.00604215356463722, 0.007380531729329255, 0.006626590219504718, 0.0035683622707319822, -0.000023150281242238042, -0.00603133657417239, -0.009497472743242693, -0.01019232057942892, -0.010980137142069406, -0.010010400094166191, -0.0062381810501367435, -0.0016389543183675812, 0.0008170714412673361, 0.0010507813561392463, 0.00019188797341643357, -0.0027886718121302506, -0.005484783238566994, -0.008227142667438306, -0.010242119939557858, -0.011144327302439201, -0.011354135761227922, -0.01204091911473695, -0.010586268925223376, -0.009807199527435619, -0.008148063704261764, -0.008497304333158321, -0.006488709258424345, -0.007162871888577478, -0.005909205964991103, -0.006908082552334546, -0.0047233287951448655, -0.0058238221971348555, -0.004206234027136069, -0.005003741003765766, -0.0037276933706532948, -0.0019186096855496142, 0.00014161029702445171, -0.0009705241278842635, 0.0013110269581109225, -0.001138862021784323, -0.0024000961160844554, -0.0033285163485895857, -0.0040534656845577065, -0.004039174165601783, -0.00485552707850564, -0.004186473902221054, -0.0015391258680813717, -0.0007441910471219704, -0.0021576359306742805, -0.0030500795300015234, -0.005474085764717054, -0.008427078369097474, -0.011944470445267226, -0.011171835961062453, -0.013165794362250047, -0.011799738965353081, -0.009689478632136733, -0.008593090693856335, -0.006714651761173716, -0.006380663488805155, -0.007614703522020157, -0.007350268055441503, -0.007757700974321136, -0.004766517807508393, -0.0009565794489805072, 0.0033788603164403488, 0.008633853535391782, 0.014145500754771674, 0.017740870435810477, 0.01707118984296415, 0.016876718958752195, 0.01753406397667949, 0.026564461233534044, 0.042432188807461226, 0.07868593864896667, 0.1178564277073909, 0.16642981524289147, 0.20353339331200698, 0.2562401293305143, 0.3040871232656027, 0.32710281828262533, 0.3530885768925462, 0.35905412393832203, 0.3459444823641082, 0.32031118994960667, 0.28969421180270943, 0.24405542604240732, 0.208748495062967, 0.17365859358021093, 0.1497616748304826, 0.13327605472701778, 0.12043025934538398, 0.11083431742389449, 0.10376762466698405, 0.10104354902829146, 0.09521402821998773, 0.09046490039341676, 0.08984188087323366, 0.08613413036416906, 0.08221414948632189, 0.08121875448736904, 0.08191417705636476, 0.07793719991213349, 0.07888222875863037, 0.0776312206254679, 0.07454846222411776, 0.07623544347606143, 0.07608069726440976, 0.07482450147279973, 0.07242385051271652, 0.0717540874615729, 0.07313787043370289}
{0.06672460952053996, 0.06671481716376126, 0.06973565748170993, 0.07059495563767218, 0.0699831379856988, 0.07109653501979835, 0.07330178327013956, 0.07357803232815421, 0.07433060304051688, 0.07478136207045842, 0.07339517175666238, 0.07468291825291766, 0.07451735198233868, 0.07876162436513753, 0.07525995102517674, 0.07823222785071587, 0.08367674852433282, 0.08397879144400172, 0.08856364217083171, 0.0948460193217216, 0.10264028288585376, 0.1150866202596054, 0.13281011707166818, 0.15324183469133137, 0.17789875354025292, 0.21214535912566063, 0.24603316672005443, 0.2751521876803869, 0.3050415487208301, 0.31185105542577907, 0.3186849967089923, 0.31484732980521757, 0.30122312191518197, 0.27419854586426085, 0.2460264815939795, 0.21687971766066153, 0.18027329528421457, 0.15138310981928474, 0.14235128679971332, 0.13442457643674702, 0.1449737934379229, 0.1614380520002055, 0.18054926941456984, 0.1796741567982375, 0.15260942042829237, 0.12418537557485704, 0.07821616671559456, 0.05175405445072616, 0.029736219813203155, 0.027068114530424462, 0.016541079615967576, 0.012624218448437488, 0.013566836281530869, 0.011118928664403949, 0.007014181380962242, -0.0007003742454481559, -0.006407579090052534, -0.009635777676074703, -0.008875053578773861, -0.0033819859277639044, 0.0035907328867392702, 0.010719615193901284, 0.0160749635271576, 0.022711916384796547, 0.028215683929665857, 0.032675397002281815, 0.03364457786159935, 0.038225885613215146, 0.036430219362322096, 0.03651225386106365, 0.039172971371396095, 0.036495431735773326, 0.03567577087518232, 0.033417412300537755, 0.030075064145122274, 0.02226967178236402, 0.015509676009626973, 0.0038067756946374744, -0.0012993433088103442, -0.004907815968695642, -0.0074671077177197575, -0.009690068753948866, -0.010269079272949996, -0.010698756048627992, -0.011472917947655287, -0.009527362541566435, -0.012009474512126625, -0.012014912001855475, -0.013525516181909713, -0.010213208588667307, -0.009331106432019834, -0.00576560369926318, -0.003890893936531479, -0.00046894157712757637, -0.0005134910013589762, -0.0016694577790662664, -0.0021059940640694667, -0.0033781980222524328, -0.0055240062316116185, -0.007148333443703057, -0.008738411974663688, -0.012969685882344647, -0.01803915146859044, -0.01836607057548695, -0.019284313212474997, -0.011729580231678636, -0.005616594049831551, 0.0027320914087294677, 0.011393497848400165, 0.022063836136342364, 0.0281945721055498, 0.027485925599517035, 0.02359195242897822, 0.023832804187984023, 0.020950272548361876, 0.02028612738490908, 0.019434277641948716, 0.015922533672133886, 0.011177213150313753, 0.006485596608657472, 0.0019761958847371378, -0.0034125037781928035, -0.003829895508987833, -0.004813297766916021, -0.009473748536800298, -0.009310456961766933, -0.00997701918536079, -0.0058254870837182535, -0.0036776497720434763, 0.00028681494938460797, 0.005107428746681943, 0.013662126451850404, 0.024437930847968747, 0.034171828653309776, 0.0408670312967027, 0.042382909930643836, 0.035230208976356536, 0.027316460196518733, 0.018612447115054206, 0.013311429602311926, 0.006953758442353639, 0.0032324405517203864, -0.00391628305015744, -0.010303272854483677, -0.014583009603415567, -0.01656900393501931, -0.018479859613493223, -0.015108974606465998, -0.0119767697544895, -0.006362745851473636, -0.0018267307993666423, 0.0008928367612180048, 0.0011347478193628091, -0.0016506246051437058, -0.003612923318885547, -0.00403503294075718, -0.004154794196521339, -0.005292734332595284, -0.006164712005818373, -0.005751787526162367, -0.008943091199407904, -0.010408210095669345, -0.010189693961978222, -0.010307011371193116, -0.00917327924903856, -0.009260129499137177, -0.00858947756151998, -0.0086313549481001, -0.010687168142458844, -0.008915854453084245, -0.010256661523887649, -0.00988869799546778, -0.009823553058101182, -0.009043242181506948, -0.008195230175521574, -0.005889034867376212, -0.00551565516789535, -0.004258614812540926, -0.0025936542942129547, -0.0012472110339114832, -0.002886172865263628, -0.0038687924152925835, -0.00578773302137584, -0.005637499467706492, -0.005911865147248692, -0.007207363900008711, -0.006009844913670145, -0.005925815684707313, -0.0071354446004155405, -0.010867468185590798, -0.011359478836877115, -0.016025031157055086, -0.014439247663145737, -0.013619015266753395, -0.014095066749288513, -0.012795360816811704, -0.011790923637935814, -0.011451177272331163, -0.010413311132918412, -0.011669793317073168, -0.011219305297333164, -0.010018966486889179, -0.007964840889703667, -0.007438292578974484, -0.002851544247447031, 0.0012620808814868215, 0.005810860697912902, 0.008354709414397333, 0.012597701972650345, 0.013952146577876341, 0.01662843035866521, 0.02292271548462487, 0.03709057665621707, 0.05886758671018743, 0.09139357007337244, 0.13576195217414463, 0.18378123231789004, 0.2184854610209735, 0.24932489830940807, 0.2931353198280348, 0.31159371744921815, 0.315418502389212, 0.31699383005353077, 0.308204538617201, 0.2869227362675306, 0.24936361963249826, 0.21229460206780543, 0.17535483423908865, 0.15163535787024557, 0.13135712808837358, 0.11690715418950824, 0.10746947341033816, 0.09851914454360272, 0.09285666033363973, 0.08733406883375405, 0.08420468938645145, 0.0824153187290014, 0.08033210540362289, 0.07757478250677419, 0.07627186333385663, 0.07403214155350915, 0.07372223642071268, 0.07251382438212164, 0.07012215110566222, 0.07098128642719063, 0.06845577446065577, 0.0676141152215141, 0.06605628025199185, 0.06775660890875833, 0.06513582902620826, 0.06546689712707066}
{0.07087941947813914, 0.06974425213265342, 0.0721380199467519, 0.0690571590686766, 0.06986275296642516, 0.07092945169549957, 0.07279276935512197, 0.07301710217161567, 0.0747974020571761, 0.07605723076148574, 0.07776173485998923, 0.07891239367029758, 0.07908093967015589, 0.08164342170343408, 0.08300075252495329, 0.08465864444085272, 0.08515150706603712, 0.08866320510550972, 0.09499553163399818, 0.09995089592517778, 0.1088805969400368, 0.12016496054030631, 0.13966700705571222, 0.16441083819489938, 0.19087908174546606, 0.22282758594726776, 0.26527617603392395, 0.2932878192137837, 0.3165200307619821, 0.32856200423638615, 0.3214142051776945, 0.3194546797338802, 0.30128301770186794, 0.2867251555946924, 0.2443237080707512, 0.22234530045003675, 0.17960229525766563, 0.1578024840599111, 0.13953049765671233, 0.14221301857782231, 0.1551947226457518, 0.17925759297786664, 0.1920613953855004, 0.181998816838046, 0.14847988875991558, 0.10789720926314575, 0.0676449315563391, 0.038410695209585774, 0.022525517253838286, 0.017227000021579637, 0.01268251824795247, 0.013206030809002341, 0.012182358682974561, 0.010252208141896273, 0.007376993978311103, 0.0006426330270887506, -0.007374201772909663, -0.010373550956391676, -0.011524712722016462, -0.007700157805572054, 0.00185150173491159, 0.009086961692745286, 0.01892127707596536, 0.022028113483029, 0.025992638845911097, 0.029990083089557886, 0.035101609090705366, 0.03493148730814571, 0.03536916488818924, 0.0403637369112667, 0.03752523066255222, 0.03810859291400176, 0.03629410985892149, 0.0340347264832882, 0.027741210570615255, 0.019970297375305188, 0.0094794221056576, 0.004033632234877488, -0.0029878990686759577, -0.00798594498633118, -0.00963895850955742, -0.011360965520519146, -0.009804532309777503, -0.011049210108903574, -0.012383917538107086, -0.01116388901039668, -0.00995162199150005, -0.010302656156014608, -0.012739086460629344, -0.012227583118655756, -0.012858041018244806, -0.013162938468520166, -0.01265634418493442, -0.011795845526298374, -0.008546460531078574, -0.00488541614886602, 0.0001374046860648344, 0.0022558524950673574, 0.005126547145428543, 0.0023375011374448243, -0.0017348519985886841, -0.008036788803724397, -0.012593413477859736, -0.015225817722291514, -0.01915539890173008, -0.017075503157853247, -0.016680717418118645, -0.014756669810900392, -0.009180291656184501, -0.0025725702470179093, 0.0033521318441026046, 0.009809319131155505, 0.0158839726082749, 0.020231658794138616, 0.022279548523202304, 0.026245590228930547, 0.031514865931270994, 0.031227732207827354, 0.028145749146163336, 0.020389410742606973, 0.012762033610123978, 0.005185488945760312, 0.0009426667914650014, -0.0035457930433361847, -0.007438887415929224, -0.008792519312779863, -0.0048820028618583, -0.003915159151907146, -0.0023511367824200647, 0.0030041829976612225, 0.006933534658947346, 0.011276678959153304, 0.017042134829483434, 0.020164130121072134, 0.023198288642285406, 0.029966413142258994, 0.03793554916127919, 0.04202532896873856, 0.04271577319738691, 0.038132704194410935, 0.023751144344659466, 0.011194410932919407, -0.0021999845115074947, -0.012654585197365054, -0.01704211615644255, -0.019009479301911433, -0.02029085416839766, -0.019533392168511673, -0.014280591670896436, -0.007155161115107738, -0.0008565940281179442, 0.004388210099841478, 0.008291282079772117, 0.00710459739651941, 0.004368895610132346, 0.000036068808674187016, -0.005107540440520462, -0.008633902832664736, -0.011781455412521026, -0.011848533028789349, -0.012382333719991121, -0.012715621760983347, -0.012376955366968867, -0.00981145169947372, -0.011637306258459514, -0.00882203803119538, -0.00705499001752481, -0.007988359761473433, -0.007685474132014527, -0.009020208355906636, -0.008507988963986284, -0.007313917925042986, -0.008812897935339391, -0.007691071941395235, -0.00640377113337773, -0.005851088813815478, -0.0038573084663403477, -0.0023260619154138458, -0.0023163831433216566, -0.0030264666839427516, -0.003059133832753365, -0.005667803368387295, -0.008161999405049563, -0.010871999852858959, -0.011865051837264948, -0.0098987189624333, -0.009562391267786189, -0.010121332476230066, -0.010347836098063178, -0.00918308188949058, -0.012467126215376365, -0.013233954804114708, -0.014833055176295492, -0.014791889691814438, -0.012011357166394723, -0.012347410259769927, -0.013088708438342799, -0.014457638420811561, -0.012137015247244268, -0.012660961833102877, -0.011541915537290073, -0.010550838526866783, -0.008330038999261064, -0.0053708609872282894, 0.00010055040722237, 0.004365368184957963, 0.010815168479990584, 0.01807726043029028, 0.01988788784349217, 0.01999501820134819, 0.020788564594050665, 0.033961064890198976, 0.054852642464106954, 0.09119364459924256, 0.13131356177052766, 0.16597574404713217, 0.21031615009908486, 0.2578185412477233, 0.292773137061541, 0.31759719729209646, 0.34886523828215, 0.35308096848799303, 0.3358393548416538, 0.3202989191518768, 0.2898420921684953, 0.24809528382154253, 0.20957471125678204, 0.17693409536108035, 0.15126561674846806, 0.1321828208723707, 0.11993541139126931, 0.10935350096147066, 0.10247612847638743, 0.09758958473575485, 0.09275705195753794, 0.08921557339656747, 0.08737447456225862, 0.08229503990812764, 0.08109358266583824, 0.08118558238820898, 0.07682648808634208, 0.07888046943081503, 0.07712833872208741, 0.07535213439990789, 0.07405565259973683, 0.07351473453334548, 0.0735432328465008, 0.071064901966233, 0.07187102309774186, 0.07197845627612744, 0.07100592225523107}
{0.06894754268534248, 0.06965107236505091, 0.06853288175973124, 0.07034904937215378, 0.06834819869145611, 0.07226016782297685, 0.07293576695640726, 0.07451884859697017, 0.07433994262769283, 0.07584311847797359, 0.07795621382915202, 0.07832188008538095, 0.07888167741064564, 0.08131555445204228, 0.08389143390521203, 0.08578195538804026, 0.0863153244277599, 0.08749141263575225, 0.0918386217607642, 0.09950115795374151, 0.10717137001708849, 0.11927713406366114, 0.14067387682057186, 0.1630427583584136, 0.18959846780000836, 0.2254786226396166, 0.263668865153294, 0.2968472652912913, 0.316136329942475, 0.328056786891703, 0.3315662118789855, 0.31507437670753824, 0.3045950985998561, 0.27204306220245994, 0.23428165290958478, 0.2150244114225906, 0.17411194426825133, 0.1488832723409564, 0.14639489552908358, 0.146087952485958, 0.16333770863444363, 0.18534045898605653, 0.1954869455364343, 0.17399000790423533, 0.13607785425929256, 0.09529928368382222, 0.06754512410936943, 0.04209373369824041, 0.024979625535820664, 0.020540366383965718, 0.015664361592134364, 0.014140661281860596, 0.011094330727173043, 0.010722009888290161, 0.007642832486014281, 0.0011351345265755161, -0.004445087305202273, -0.010072000289423063, -0.009295161901178023, -0.004730784704917609, 0.003046113588057618, 0.016080758594050015, 0.02553034141309675, 0.03229681399690264, 0.038348441366270636, 0.04066203177549395, 0.04108501633356264, 0.04163905779666656, 0.04286175706153254, 0.044599344144819156, 0.04449211799347168, 0.04478719485249193, 0.0424008084702689, 0.03826695675157272, 0.030321566358287616, 0.02242530725663724, 0.013207600460192013, 0.0017579130471860119, -0.002399938377024741, -0.0069742663942348165, -0.009069431834239087, -0.009665264746202284, -0.010338846059072452, -0.008806761367762091, -0.011616433172555611, -0.011448369007828339, -0.01099844764037276, -0.009349184074600846, -0.01028131153400189, -0.009024192800133423, -0.008008443365269517, -0.006186978255407466, -0.005255755065260799, -0.0007760293788640019, -0.002452690036501848, -0.0014828128662397108, -0.0028908615970209754, -0.0034344571929818264, -0.005205404289013011, -0.0048625602807169325, -0.010764643699259453, -0.013877042304626486, -0.01729852684794913, -0.019501810109142304, -0.01921675178473653, -0.017214565248037456, -0.011632787252827383, -0.003021603602155882, 0.005616442181287754, 0.01705033950894249, 0.02427888387832803, 0.029864255242532414, 0.03039903423709664, 0.027574468323134028, 0.02584743684400395, 0.021775698192645142, 0.015571187663139231, 0.010918080656939597, 0.004083833999535101, -0.001757613347246145, -0.004397854505311336, -0.00577663631871766, -0.006099858492738334, -0.006484734470880486, -0.0070968628065106384, -0.008388022815008679, -0.008233526632616846, -0.005871840215958416, -0.0063987496300048526, -0.004208937388389053, -0.002493312406485787, 0.003135166998457531, 0.015581567946956813, 0.025920797183471546, 0.03524176391419197, 0.043060546026241986, 0.03748815157037821, 0.029231156203514137, 0.021996051677703042, 0.013287287309879721, 0.004101914348186412, -0.004163455268039127, -0.011736507863693832, -0.014239443815984635, -0.01853851900281961, -0.019387796961561926, -0.018182135703271173, -0.013808632515514932, -0.010571141625676041, -0.00465409818613589, -0.0020823522450650047, 0.0008493230044090113, -0.00008493235873732264, 0.0018899839692373555, 0.00011379579530780527, -0.0002388910289923933, -0.002327307167835836, -0.0050062937281949525, -0.006505338721685569, -0.008843674992013089, -0.0089449287822861, -0.009955007139711229, -0.010240519572438066, -0.00842920615477555, -0.007071318881258617, -0.008382138779729436, -0.007296919298340783, -0.005472791847463463, -0.008496914045997622, -0.00767304053217061, -0.00827061378246675, -0.007107911397131104, -0.007558697351826842, -0.0051325345387629555, -0.004594205770682426, -0.004968970524229054, -0.0027868792514674726, -0.00305696294947767, -0.0029240590259476955, -0.002572152944207036, -0.005397689869310462, -0.0066737831634348516, -0.007521233517894605, -0.007243871586412989, -0.007946254801156417, -0.006743481422599512, -0.006229521593859512, -0.004429632780317654, -0.007865674275249783, -0.01035565279664518, -0.011907801186269738, -0.01225047113113681, -0.013639391998852956, -0.01369899530960543, -0.012238052392933576, -0.012183965885315187, -0.010582738515627715, -0.011195780348169097, -0.009102181024145926, -0.009930819373969568, -0.008020835482171215, -0.00779568674735623, -0.004744655727321748, -0.0008565392685782286, 0.0022984120762274823, 0.009421966902029856, 0.013692127860177546, 0.01479526862103106, 0.016481358836721853, 0.017137442406937056, 0.02186067952087511, 0.03204984450517123, 0.05224734612060297, 0.08966006561215484, 0.13046904586826708, 0.173206590645005, 0.22308711583111923, 0.26341770151268096, 0.2953273773223739, 0.31890527792918427, 0.3442813538386324, 0.3411181104031892, 0.3285409951227254, 0.3028297770072421, 0.27393436875156557, 0.2325456025846568, 0.1984433023643682, 0.1655268425538382, 0.14333214199096947, 0.1235865478359168, 0.11531569902641625, 0.10659629409976032, 0.09940687103615738, 0.09468640237653854, 0.09072811563872084, 0.08892304983428204, 0.08514170753007935, 0.08301779180112306, 0.08166399292602709, 0.07967735535797268, 0.07852285259923897, 0.0769431647407132, 0.07549735621888956, 0.07580859400339655, 0.07482307360776069, 0.0725304050773381, 0.06950550888500381, 0.06982492534105653, 0.06977208724489911, 0.06917048372968618, 0.06773520360172235}
