# Supplementary material for: Precursors of Majorana modes and their length-dependent energy oscillations probed at both ends of atomic Shiba chains
Source: Nat Nanotechnol. 2022 Mar 7;17(4):384–9. doi: 10.1038/s41565-022-01078-4 (PMC9018407; doi:10.1038/s41565-022-01078-4)
Supplement: Source Data Fig. 4 — Statistical source data of Fig. 4a–d in separate .txt files. [file 41565_2022_1078_MOESM5_ESM.zip]

Archive with 6 entries (5 files):
- Source Data/
- Source Data/Fig4a.txt
- Source Data/Fig4b.txt
- Source Data/Fig4c.txt
- Source Data/Fig4dEven.txt
- Source Data/Fig4dOdd.txt
