# Supplementary material for: Precursors of Majorana modes and their length-dependent energy oscillations probed at both ends of atomic Shiba chains
Source: Nat Nanotechnol. 2022 Mar 7;17(4):384–9. doi: 10.1038/s41565-022-01078-4 (PMC9018407; doi:10.1038/s41565-022-01078-4)
Supplement: Source Data Fig. 4 — Statistical source data of Fig. 4a–d in separate .txt files. [file 41565_2022_1078_MOESM5_ESM.zip › Source Data/Fig4a.txt]

This file contains a list of pairs {k (in units of pi/d)	{E-	E+}} with the eigenvalues {E-	E+} at negative and positive energy (in units of meV) for a given momentum k.
{-1.	{-1.4407676795722861	1.4407676795722855}}
{-0.99	{-1.4406191798411672	1.4406191798411672}}
{-0.98	{-1.4401731755556044	1.440173175555605}}
{-0.97	{-1.439428145536384	1.439428145536384}}
{-0.96	{-1.4383815346675581	1.4383815346675581}}
{-0.95	{-1.437029723668041	1.4370297236680423}}
{-0.94	{-1.4353679857453867	1.4353679857453867}}
{-0.9299999999999999	{-1.433390429054025	1.433390429054025}}
{-0.92	{-1.4310899234953827	1.4310899234953838}}
{-0.91	{-1.4284580099478559	1.4284580099478554}}
{-0.9	{-1.4254847894779	1.4254847894779}}
{-0.89	{-1.4221587894305392	1.4221587894305392}}
{-0.88	{-1.4184668024905538	1.418466802490554}}
{-0.87	{-1.4143936937948167	1.4143936937948165}}
{-0.86	{-1.4099221698947322	1.4099221698947328}}
{-0.85	{-1.4050325017248948	1.4050325017248944}}
{-0.84	{-1.3997021916053083	1.3997021916053092}}
{-0.83	{-1.3939055715166593	1.393905571516659}}
{-0.8200000000000001	{-1.387613316197454	1.3876133161974544}}
{-0.81	{-1.3807918496712008	1.3807918496712006}}
{-0.8	{-1.3734026171195792	1.3734026171195794}}
{-0.79	{-1.3654011848394878	1.365401184839488}}
{-0.78	{-1.3567361182659754	1.3567361182659754}}
{-0.77	{-1.3473475700603086	1.3473475700603088}}
{-0.76	{-1.337165484518616	1.337165484518616}}
{-0.75	{-1.3261072870869548	1.3261072870869548}}
{-0.74	{-1.3140748722481084	1.3140748722481086}}
{-0.73	{-1.3009506191742235	1.3009506191742235}}
{-0.72	{-1.286592035177119	1.2865920351771192}}
{-0.71	{-1.270824422956015	1.270824422956015}}
{-0.7	{-1.253430638099795	1.253430638099795}}
{-0.69	{-1.2341364575970488	1.2341364575970488}}
{-0.6799999999999999	{-1.2125891531339033	1.2125891531339028}}
{-0.6699999999999999	{-1.1883252490590759	1.1883252490590759}}
{-0.6599999999999999	{-1.1607205757871737	1.1607205757871737}}
{-0.6499999999999999	{-1.1289105746361854	1.1289105746361856}}
{-0.64	{-1.0916596933848661	1.0916596933848668}}
{-0.63	{-1.0471439846939474	1.0471439846939474}}
{-0.62	{-0.992595266648846	0.9925952666488465}}
{-0.61	{-0.9237821966576257	0.9237821966576254}}
{-0.6	{-0.8345836779865605	0.8345836779865605}}
{-0.59	{-0.7180172788154594	0.7180172788154594}}
{-0.5800000000000001	{-0.5715728926108907	0.5715728926108907}}
{-0.5700000000000001	{-0.4046572312838263	0.40465723128382597}}
{-0.56	{-0.23608488911017514	0.23608488911017514}}
{-0.55	{-0.09888917491844239	0.09888917491844221}}
{-0.54	{-0.14254617444396228	0.14254617444396217}}
{-0.53	{-0.28566549094290905	0.28566549094290883}}
{-0.52	{-0.4383977363863734	0.43839773638637336}}
{-0.51	{-0.5955885915845867	0.5955885915845861}}
{-0.5	{-0.7564505570792699	0.7564505570792694}}
{-0.49	{-0.9153248881015319	0.9153248881015318}}
{-0.48	{-1.0581189291183928	1.0581189291183923}}
{-0.47	{-1.1687862598867713	1.168786259886771}}
{-0.45999999999999996	{-1.243145129057726	1.2431451290577256}}
{-0.44999999999999996	{-1.2891670895126435	1.289167089512643}}
{-0.43999999999999995	{-1.3169335429882438	1.3169335429882432}}
{-0.42999999999999994	{-1.3336590380755595	1.3336590380755586}}
{-0.42000000000000004	{-1.3436914629800598	1.3436914629800596}}
{-0.41000000000000003	{-1.3495560167907383	1.3495560167907386}}
{-0.4	{-1.3527404685335993	1.3527404685335986}}
{-0.39	{-1.3541497895906949	1.354149789590694}}
{-0.38	{-1.3543545796588796	1.354354579658879}}
{-0.37	{-1.3537272833880192	1.3537272833880185}}
{-0.36	{-1.3525187676140358	1.3525187676140358}}
{-0.35	{-1.3509027677598175	1.350902767759817}}
{-0.33999999999999997	{-1.3490025522680344	1.3490025522680333}}
{-0.32999999999999996	{-1.3469074358588513	1.3469074358588513}}
{-0.31999999999999995	{-1.3446833131341491	1.3446833131341487}}
{-0.30999999999999994	{-1.3423795622799979	1.3423795622799968}}
{-0.29999999999999993	{-1.3400336824260257	1.3400336824260244}}
{-0.29000000000000004	{-1.3376744787768247	1.3376744787768238}}
{-0.28	{-1.3353242947404542	1.3353242947404536}}
{-0.27	{-1.3330006048768719	1.3330006048768712}}
{-0.26	{-1.3307171705200918	1.3307171705200913}}
{-0.25	{-1.3284848906848983	1.3284848906848978}}
{-0.24	{-1.3263124370939494	1.3263124370939487}}
{-0.22999999999999998	{-1.324206733914905	1.3242067339149048}}
{-0.21999999999999997	{-1.3221733242220637	1.3221733242220635}}
{-0.20999999999999996	{-1.3202166527648291	1.3202166527648287}}
{-0.19999999999999996	{-1.3183402861676365	1.318340286167636}}
{-0.18999999999999995	{-1.316547085844224	1.316547085844224}}
{-0.17999999999999994	{-1.3148393448168991	1.314839344816898}}
{-0.16999999999999993	{-1.3132188967268905	1.3132188967268905}}
{-0.16000000000000003	{-1.3116872032349227	1.311687203234922}}
{-0.15000000000000002	{-1.310245424494315	1.3102454244943138}}
{-0.14	{-1.3088944762646966	1.3088944762646961}}
{-0.13	{-1.3076350764075395	1.3076350764075386}}
{-0.12	{-1.3064677828853282	1.3064677828853275}}
{-0.10999999999999999	{-1.3053930249179522	1.3053930249179524}}
{-0.09999999999999998	{-1.3044111285929287	1.3044111285929276}}
{-0.08999999999999997	{-1.3035223379515837	1.3035223379515835}}
{-0.07999999999999996	{-1.302726832360619	1.3027268323606178}}
{-0.06999999999999995	{-1.302024740812183	1.3020247408121821}}
{-0.05999999999999994	{-1.301416153664583	1.3014161536645832}}
{-0.04999999999999993	{-1.3009011322315147	1.3009011322315138}}
{-0.040000000000000036	{-1.3004797165439728	1.300479716543972}}
{-0.030000000000000027	{-1.3001519315409689	1.3001519315409684}}
{-0.020000000000000018	{-1.299917791889043	1.2999177918890414}}
{-0.010000000000000009	{-1.2997773055835538	1.2997773055835535}}
{0	{-1.2997304764444222	1.299730476444422}}
{0.010000000000000009	{-1.2997773055835538	1.2997773055835535}}
{0.020000000000000018	{-1.2999177918890426	1.2999177918890414}}
{0.030000000000000027	{-1.3001519315409689	1.3001519315409684}}
{0.040000000000000036	{-1.3004797165439728	1.300479716543972}}
{0.050000000000000044	{-1.3009011322315143	1.300901132231514}}
{0.06000000000000005	{-1.301416153664583	1.3014161536645832}}
{0.07000000000000006	{-1.302024740812183	1.3020247408121821}}
{0.08000000000000007	{-1.3027268323606185	1.3027268323606178}}
{0.09000000000000008	{-1.3035223379515841	1.3035223379515832}}
{0.10000000000000009	{-1.3044111285929283	1.3044111285929276}}
{0.1100000000000001	{-1.305393024917952	1.305393024917952}}
{0.1200000000000001	{-1.3064677828853282	1.3064677828853273}}
{0.13000000000000012	{-1.3076350764075397	1.3076350764075382}}
{0.14000000000000012	{-1.3088944762646966	1.308894476264696}}
{0.15000000000000013	{-1.310245424494315	1.3102454244943142}}
{0.15999999999999992	{-1.3116872032349227	1.3116872032349223}}
{0.16999999999999993	{-1.313218896726891	1.3132188967268903}}
{0.17999999999999994	{-1.3148393448168987	1.3148393448168982}}
{0.18999999999999995	{-1.3165470858442243	1.3165470858442239}}
{0.19999999999999996	{-1.3183402861676368	1.3183402861676357}}
{0.20999999999999996	{-1.3202166527648294	1.3202166527648287}}
{0.21999999999999997	{-1.3221733242220637	1.3221733242220635}}
{0.22999999999999998	{-1.324206733914905	1.3242067339149046}}
{0.24	{-1.3263124370939494	1.3263124370939492}}
{0.25	{-1.3284848906848983	1.3284848906848978}}
{0.26	{-1.3307171705200918	1.3307171705200913}}
{0.27	{-1.3330006048768719	1.3330006048768714}}
{0.28	{-1.3353242947404542	1.3353242947404536}}
{0.29000000000000004	{-1.3376744787768242	1.3376744787768238}}
{0.30000000000000004	{-1.3400336824260257	1.3400336824260244}}
{0.31000000000000005	{-1.3423795622799979	1.3423795622799977}}
{0.32000000000000006	{-1.3446833131341491	1.3446833131341487}}
{0.33000000000000007	{-1.3469074358588513	1.3469074358588513}}
{0.3400000000000001	{-1.3490025522680344	1.3490025522680336}}
{0.3500000000000001	{-1.3509027677598178	1.350902767759817}}
{0.3600000000000001	{-1.3525187676140362	1.3525187676140362}}
{0.3700000000000001	{-1.3537272833880194	1.353727283388018}}
{0.3800000000000001	{-1.3543545796588798	1.3543545796588785}}
{0.3900000000000001	{-1.3541497895906947	1.3541497895906944}}
{0.40000000000000013	{-1.3527404685335993	1.3527404685335989}}
{0.4099999999999999	{-1.3495560167907383	1.3495560167907381}}
{0.41999999999999993	{-1.3436914629800598	1.343691462980059}}
{0.42999999999999994	{-1.333659038075559	1.3336590380755589}}
{0.43999999999999995	{-1.3169335429882438	1.316933542988243}}
{0.44999999999999996	{-1.2891670895126435	1.2891670895126432}}
{0.45999999999999996	{-1.243145129057726	1.2431451290577256}}
{0.47	{-1.1687862598867713	1.168786259886771}}
{0.48	{-1.0581189291183928	1.0581189291183923}}
{0.49	{-0.9153248881015319	0.9153248881015317}}
{0.5	{-0.7564505570792699	0.7564505570792694}}
{0.51	{-0.5955885915845867	0.5955885915845862}}
{0.52	{-0.43839773638637347	0.43839773638637325}}
{0.53	{-0.28566549094290894	0.28566549094290894}}
{0.54	{-0.1425461744439623	0.1425461744439622}}
{0.55	{-0.09888917491844236	0.09888917491844222}}
{0.56	{-0.23608488911017517	0.23608488911017508}}
{0.5700000000000001	{-0.4046572312838262	0.40465723128382614}}
{0.5800000000000001	{-0.5715728926108906	0.5715728926108906}}
{0.5900000000000001	{-0.7180172788154604	0.7180172788154604}}
{0.6000000000000001	{-0.8345836779865613	0.8345836779865613}}
{0.6100000000000001	{-0.9237821966576262	0.9237821966576261}}
{0.6200000000000001	{-0.9925952666488462	0.9925952666488462}}
{0.6300000000000001	{-1.0471439846939479	1.0471439846939479}}
{0.6400000000000001	{-1.0916596933848661	1.0916596933848663}}
{0.6500000000000001	{-1.1289105746361863	1.128910574636187}}
{0.6600000000000001	{-1.160720575787174	1.160720575787174}}
{0.6699999999999999	{-1.1883252490590754	1.1883252490590759}}
{0.6799999999999999	{-1.2125891531339033	1.2125891531339028}}
{0.69	{-1.2341364575970488	1.2341364575970488}}
{0.7	{-1.2534306380997948	1.2534306380997955}}
{0.71	{-1.2708244229560148	1.2708244229560153}}
{0.72	{-1.286592035177119	1.2865920351771192}}
{0.73	{-1.3009506191742235	1.3009506191742235}}
{0.74	{-1.3140748722481084	1.3140748722481088}}
{0.75	{-1.3261072870869548	1.3261072870869548}}
{0.76	{-1.3371654845186156	1.3371654845186158}}
{0.77	{-1.3473475700603086	1.3473475700603088}}
{0.78	{-1.3567361182659754	1.3567361182659754}}
{0.79	{-1.3654011848394876	1.3654011848394876}}
{0.8	{-1.3734026171195792	1.3734026171195794}}
{0.81	{-1.3807918496712008	1.3807918496712004}}
{0.8200000000000001	{-1.387613316197454	1.3876133161974544}}
{0.8300000000000001	{-1.3939055715166597	1.3939055715166597}}
{0.8400000000000001	{-1.3997021916053087	1.3997021916053094}}
{0.8500000000000001	{-1.4050325017248944	1.4050325017248946}}
{0.8600000000000001	{-1.409922169894732	1.4099221698947324}}
{0.8700000000000001	{-1.414393693794817	1.4143936937948167}}
{0.8800000000000001	{-1.4184668024905538	1.4184668024905542}}
{0.8900000000000001	{-1.4221587894305385	1.4221587894305396}}
{0.9000000000000001	{-1.4254847894778997	1.4254847894778997}}
{0.9100000000000001	{-1.4284580099478559	1.4284580099478554}}
{0.9199999999999999	{-1.4310899234953827	1.4310899234953838}}
{0.9299999999999999	{-1.433390429054025	1.433390429054025}}
{0.94	{-1.4353679857453867	1.4353679857453867}}
{0.95	{-1.437029723668042	1.4370297236680414}}
{0.96	{-1.4383815346675581	1.4383815346675581}}
{0.97	{-1.439428145536384	1.439428145536384}}
{0.98	{-1.440173175555605	1.440173175555605}}
{0.99	{-1.4406191798411672	1.4406191798411672}}
{1.	{-1.4407676795722861	1.4407676795722855}}
