# Supplementary material for: Precursors of Majorana modes and their length-dependent energy oscillations probed at both ends of atomic Shiba chains
Source: Nat Nanotechnol. 2022 Mar 7;17(4):384–9. doi: 10.1038/s41565-022-01078-4 (PMC9018407; doi:10.1038/s41565-022-01078-4)
Supplement: Source Data Fig. 4 — Statistical source data of Fig. 4a–d in separate .txt files. [file 41565_2022_1078_MOESM5_ESM.zip › Source Data/Fig4b.txt]

This file contains the calculated site resolved LDOS values at zero energy for a chain of 32 sites.


3.81900863718064
0.31870090089820374
1.3788368023945834
0.7230945043543067
0.7840769079670911
1.0451216082386794
0.4700598177241765
1.2382419000493268
0.33395511967592767
1.2919539271202833
0.3418038883891788
1.2237436627242744
0.45856800441976675
1.0670216724693993
0.6449269466571453
0.8608856997369784
0.8608856997369836
0.6449269466571408
1.067021672469406
0.4585680044197637
1.223743662724281
0.3418038883891788
1.2919539271202867
0.3339551196759318
1.238241900049326
0.4700598177241814
1.04512160823868
0.7840769079670983
0.7230945043543072
1.3788368023945934
0.3187009008982057
3.8190086371806773
