# Supplementary material for: Precursors of Majorana modes and their length-dependent energy oscillations probed at both ends of atomic Shiba chains
Source: Nat Nanotechnol. 2022 Mar 7;17(4):384–9. doi: 10.1038/s41565-022-01078-4 (PMC9018407; doi:10.1038/s41565-022-01078-4)
Supplement: Source Data Fig. 4 — Statistical source data of Fig. 4a–d in separate .txt files. [file 41565_2022_1078_MOESM5_ESM.zip › Source Data/Fig4c.txt]

This file contains the simulated LDOS at the terminal chain site for chain lengths from 5 to 46 sites. The energy ranges from -1.5 to +1.5meV (= ± \delta_s).


{0.008691823159729958, 0.0123806316337562, 0.017588036234847053, 0.024891574136926456, 0.035040992275179275, 0.04896278334134777, 0.06771335805982609, 0.09233364043868482, 0.1235500889022352, 0.161298522118636, 0.20416216785838875, 0.2490245247520549, 0.29140761440157903, 0.32677560368137704, 0.35233957570026614, 0.36812655890892215, 0.3763360598454379, 0.3794548879747674, 0.37881502890673835, 0.37490302466165587, 0.36911506424339907, 0.3653801507486999, 0.3703225672580424, 0.39198198077486995, 0.4380218966785906, 0.5140662413093782, 0.6220126339766853, 0.7579043315240321, 0.909592465943047, 1.0557158565916651, 1.1684618919629126, 1.221434007670993, 1.2000317853959004, 1.1080314157142621, 0.9654987063042703, 0.7996276431067096, 0.6348773608368967, 0.48746934677129283, 0.36487641968579587, 0.26812527779323553, 0.19463702722259602, 0.14042586151635475, 0.10141761784140613, 0.07408022240191091, 0.055636931410048766, 0.04407306387844921, 0.03806619622818706, 0.03690904410440498, 0.040457361040566235, 0.04911488123866189, 0.06385524283169904, 0.08626955843511354, 0.11861078862326373, 0.1637748576755508, 0.22510738004402542, 0.3058576199785759, 0.408053055650201, 0.5306399481197548, 0.6671059138217241, 0.8035963542852266, 0.9194382076701472, 0.9918461591693262, 1.0041729316136498, 0.9533928143396471, 0.8515714646846474, 0.7201918493880195, 0.5815276431964607, 0.45229549191627255, 0.3416593115598249, 0.252445838942213, 0.1835028393946636, 0.1318107225465126, 0.09387398043861565, 0.06645002805672454, 0.0468355773182321, 0.03291137805670616, 0.023078643632689144, 0.016161071563159813, 0.01130760224987655, 0.007909518870829793, 0.005534939109956442, 0.003879276351657374, 0.002728801862725226, 0.001934344562916416, 0.0013925803777260527, 0.0010329024281744174, 0.0008083692327223839, 0.000689651413636985, 0.0006612357124693165, 0.0007194139911481146, 0.0008718052738433316, 0.0011383524409407225, 0.001553923367357402, 0.002172851059438199, 0.0030759925877637904, 0.004381199745932203, 0.00625850738000053, 0.008951894219633605, 0.012810191017268893, 0.018330622002235248, 0.02621953835228485, 0.0374759802922226, 0.05350434638448339, 0.07626162060844002, 0.10844012582237088, 0.1536743982724873, 0.21673304484891173, 0.3036019871357686, 0.4212716691030814, 0.5769066602744503, 0.7759482591363671, 1.0187400972991165, 1.2958029936438864, 1.583273520144063, 1.8419942087267906, 2.0244490950770646, 2.0902663440574596, 2.0235073813063984, 1.840333560667015, 1.5812354871256542, 1.293716041519316, 1.0168352530462472, 0.7743417386823602, 0.5756251256261835, 0.42028892979836724, 0.3028691101918748, 0.2161970982876731, 0.15328772486942815, 0.10816362534265057, 0.07606490094265819, 0.0533645468276425, 0.03737622828967402, 0.026147476415973297, 0.018277158483149303, 0.012768492734434991, 0.008916581979766391, 0.006224995873313284, 0.004345118718191147, 0.0030326250364877123, 0.0021165205698481238, 0.0014772531583293952, 0.001031300496580647, 0.0007203499830737613, 0.0005037187554083647, 0.00035305289614963764, 0.00024862697787217294, 0.00017676677001078026, 0.0001280611710925878, 0.00009613092269057952, 0.00007679367705449035, 0.00006751646330182951, 0.00006708402648053993, 0.00007543968351021018, 0.00009367788039536242, 0.00012418746647691387, 0.0001709643989513856, 0.00024013470931814906, 0.00034075595832268384, 0.0004860015848177829, 0.0006948820917417401, 0.0009947260621656346, 0.001424740916075708, 0.00204110938732488, 0.0029242678517457173, 0.004189275866887911, 0.006000545009481469, 0.008592671780130755, 0.01229972678020453, 0.01759607030301552, 0.025152488223224318, 0.03591187640530544, 0.051188154751718395, 0.07278910102211453, 0.10315552045686041, 0.1454906033943126, 0.20381683819303548, 0.2828349189554686, 0.38736895904495694, 0.5210960040714047, 0.6842828693887208, 0.8706107723154192, 1.0640979974371167, 1.2384589605752976, 1.3617264308539627, 1.4066521132345553, 1.362360168103407, 1.23957651583895, 1.0654695260246145, 0.8720152355220512, 0.6855648022217126, 0.5221772066279042, 0.3882315006871064, 0.2834964414661534, 0.2043102953832967, 0.14585165075081583, 0.10341627888895671, 0.0729759545952553, 0.05132165833707554, 0.036007560972462826, 0.025221918606963906, 0.017647864082117038, 0.012340434455357622, 0.008627511312660275, 0.006034024360476522, 0.004225753545175292, 0.0029685091702590263, 0.0020989035022877978, 0.0015036556240395642, 0.0011050973012969357, 0.0008511667436938987, 0.0007086701196049661, 0.0006589721725421883, 0.0006955725311876768, 0.0008232597174779631, 0.0010587350445249923, 0.0014327862877883575, 0.0019942881723073605, 0.0028165360153848944, 0.004006704954987321, 0.005719597098176104, 0.008177320063685475, 0.01169715327931334, 0.01673059769488933, 0.023917396115244675, 0.034158921553808626, 0.0487151871920946, 0.06932758854213347, 0.09836286532862273, 0.13895814878576299, 0.19511507365255534, 0.27163354650680527, 0.3736878214211878, 0.5057475900356306, 0.669518226371562, 0.8608149481101968, 1.0660719339704405, 1.2605428819111784, 1.4112551178867592, 1.486405933203533, 1.4681322350984625, 1.3609094818951737, 1.1893754963185266, 0.9872520218485239, 0.7851309680248875, 0.6035065197553813, 0.451997923435207, 0.33213498641405914, 0.24087345847689587, 0.17334196556766102, 0.12450006347778524, 0.0899353027410776, 0.06613346496455544, 0.05048426022289917, 0.04118472171511449, 0.03712645859938875, 0.03780653905339106, 0.04327656360622047, 0.05413063006613392, 0.07152225090908818, 0.09718587987653916, 0.13341380837697478, 0.18289837560022804, 0.248295099157897, 0.33132186618681947, 0.4312631615849065, 0.5430404807046842, 0.6556490585777711, 0.7525046161339076, 0.8151778995687438, 0.8300886834875082, 0.7947253717730821, 0.7190670176338598, 0.6211275508275138, 0.5199253406440681, 0.43016105129027576, 0.3603634968652483, 0.3136023931584434, 0.289091201929373, 0.283631506478073, 0.29271833845447787, 0.3115531409550196, 0.33602283689050033, 0.3631864994585282, 0.3906945572647892, 0.4153456994468956, 0.4320681426109508, 0.4347192495007998, 0.41871996265657313, 0.38373607040812896, 0.3342665436087512, 0.27770253635346154, 0.22140808269057718, 0.17065866233775423, 0.12809156081469325, 0.09421713840702782, 0.06826813641502548, 0.048927167150883244, 0.034790281492991904, 0.02459933306323882, 0.017324388097841228, 0.012166667942873279}
{0.012230919066693827, 0.01724963615842487, 0.0241654541424674, 0.0335415808712949, 0.045969753615748135, 0.06194393057410824, 0.08164843002569946, 0.10469560140857179, 0.12995176740057585, 0.1556986698119972, 0.18033760135829047, 0.2035058412499203, 0.2269974082877587, 0.2547778469640539, 0.291903624084622, 0.34278411233125383, 0.4093441516471436, 0.48940707330065597, 0.575605156048597, 0.6554993508575612, 0.7138388448454936, 0.7372002016378784, 0.7194030364893531, 0.6645333819210287, 0.5853632123296589, 0.49825153867666666, 0.41792451268648084, 0.3547074167851248, 0.31440065146890356, 0.29950515349509627, 0.3104485024564641, 0.34604266702885905, 0.4029716365547803, 0.47459551637526476, 0.5499266408842733, 0.6141532705616469, 0.6518464143046641, 0.6522745492715177, 0.6139147462308372, 0.5449143363300831, 0.45911131298521046, 0.37049796694525305, 0.28937496286095754, 0.22130494920714308, 0.16802009360200235, 0.12897114894951978, 0.10268632802244168, 0.08768204948570357, 0.08298398563399831, 0.08840550040985304, 0.10470968655019373, 0.13372838076649549, 0.1784536943984327, 0.24305246422460822, 0.33266883850065054, 0.4527688720078516, 0.6076733093694707, 0.7979382370712508, 1.0166302518111965, 1.2455955975945716, 1.4543925595322236, 1.6052735075907787, 1.6651346001919964, 1.619485773418968, 1.4793806522465394, 1.2760746818933515, 1.0474775957192122, 0.8254723532781784, 0.6299016306075718, 0.46897403229124446, 0.3428074755782181, 0.24723806950867647, 0.17659041610810883, 0.1252585835421223, 0.08841190802743858, 0.062187787907760125, 0.04363529940059532, 0.03056512221186824, 0.021384209432420684, 0.01494847268635095, 0.010443565422086916, 0.0072933979957854845, 0.00509215876363351, 0.003554829454493833, 0.002481647929078287, 0.0017328189759697919, 0.001210630340040118, 0.0008468615970814589, 0.0005939491264754658, 0.0004188048191321612, 0.00029850560883328724, 0.0002173022325629576, 0.00016456173362325082, 0.00013337727042342568, 0.0001196646151306992, 0.00012162770016775175, 0.00013952352271350815, 0.00017569571636967708, 0.00023488113590363718, 0.00032482937885879997, 0.0004573158458877341, 0.0006496798768959646, 0.0009270870302227325, 0.0013258068655750733, 0.001897925353376422, 0.0027180881664940165, 0.0038931150286017975, 0.005575656143109535, 0.007983498855922998, 0.01142668485736793, 0.016345240302113737, 0.023360943693265475, 0.033346861795640954, 0.0475176874245087, 0.06754078603835152, 0.09565956225679055, 0.13480254558606128, 0.1886164462910915, 0.26130213830865096, 0.35705078125518813, 0.4788075131667208, 0.6261408165123734, 0.7923744165391864, 0.962035919465344, 1.1108334218604734, 1.2105408611480244, 1.2386899060919532, 1.1884272403954361, 1.071833132132437, 0.9141651652414606, 0.7433462699131562, 0.5813841021573743, 0.4410562902217483, 0.32693535145030744, 0.23821025917327524, 0.17140077077560698, 0.1222214919668518, 0.08659579478326516, 0.0610789162422568, 0.04294843831878466, 0.03014015822436197, 0.02113063709407965, 0.014815877142401804, 0.01040612304004396, 0.007342060073710452, 0.005231272069559652, 0.0038016245520342174, 0.0028679641363130158, 0.002309011017555236, 0.0020520278049176474, 0.0020635539627218407, 0.0023451333070131936, 0.002933534500627512, 0.003905503232785105, 0.00538763378823459, 0.007572555077178076, 0.01074333781414774, 0.015308877687065531, 0.021853986022561393, 0.03120891669981315, 0.044543743359633285, 0.06349257183041909, 0.09030930680185688, 0.12804720204174452, 0.18073264311720966, 0.2534600495174178, 0.3522581219988252, 0.4834642047637509, 0.6522249441085762, 0.8597397583837094, 1.0992469475792999, 1.3518512165771688, 1.5850080512057951, 1.7574255226823505, 1.8317531642749145, 1.7901268931226075, 1.6426812824478092, 1.4226421190311438, 1.171749622302809, 0.9259262437309983, 0.7080522947760234, 0.5280005367346414, 0.3864090908468401, 0.27892273778977184, 0.19934366261379974, 0.14145968464574, 0.09987811050362529, 0.07026827962334033, 0.049312681610308176, 0.034545641854620834, 0.024170888821572242, 0.016897339646040718, 0.01180550928025084, 0.008244680711649978, 0.005756349684948139, 0.004018427437994423, 0.0028051365057529063, 0.0019584549922587366, 0.0013679139850761915, 0.0009563689950529219, 0.000670012286795078, 0.00047138159420080373, 0.0003344805205496551, 0.00024138657879933407, 0.00017990991770731377, 0.00014199962172553777, 0.0001226905530816823, 0.00011945360914271176, 0.00013186466395672202, 0.00016154896868238403, 0.00021239370722848656, 0.00029105635750805765, 0.00040783497940483234, 0.000578013425600558, 0.00082385560045569, 0.0011775056962560853, 0.0016851654648022774, 0.002413077536326339, 0.00345606126218068, 0.0049496428100657755, 0.007087212203992476, 0.010144135901845545, 0.01451133493318163, 0.020741413913546745, 0.029610741848704845, 0.04220035252620515, 0.059995913667779115, 0.08499992387366288, 0.11983356227196809, 0.16777497019141027, 0.23262845925810804, 0.31824562523489675, 0.4274526230154145, 0.5601704361745855, 0.7108304463177934, 0.8659702138711861, 1.003958106174952, 1.099074221924701, 1.130115830341462, 1.0895910016165735, 0.9873445237299431, 0.8458571375971901, 0.6907683306752046, 0.5427709982196373, 0.4142354778938288, 0.30994059090710424, 0.2296145730376327, 0.17047562649098916, 0.12902732421083182, 0.10207871045961103, 0.08722150812573948, 0.0830053568360239, 0.08897684539176828, 0.10566755762882454, 0.13454823996666007, 0.17790323878189582, 0.2385108503841635, 0.31894481806549924, 0.4202840251367696, 0.5401480629981698, 0.6704408000297747, 0.7960266171524756, 0.8962696109436374, 0.9506790735097754, 0.9470305801736784, 0.8871886921292084, 0.7863905501722619, 0.6665668778655228, 0.5484759336955718, 0.44694281659349333, 0.3700784814885362, 0.3208649339175007, 0.2991763052946392, 0.3030981579188413, 0.32921364195123537, 0.37206294175341065, 0.42341461067607483, 0.47236038294404276, 0.5071729104051056, 0.5188239285214163, 0.5044184115579363, 0.4682261523368447, 0.41955981328282865, 0.3689884584894146, 0.3250238965380847, 0.29236182705880104, 0.2715532762596332, 0.2596033427926874, 0.25124077218141494, 0.24078110486046184, 0.22418432860260476, 0.20040838153116025, 0.1713062915660327, 0.14026616852990834, 0.11059709850557531, 0.08453616672584968, 0.06305756605457802, 0.046171568013497526, 0.033345605954687045, 0.0238425006899253, 0.016925283581665732}
{0.011614760226939497, 0.01624242339230712, 0.022491065192646913, 0.030731167889948736, 0.04125795372129919, 0.05416265466836594, 0.0691968371626356, 0.08573298931351361, 0.1029673505526116, 0.12043007484978042, 0.13861978051649185, 0.15934286149628518, 0.18540863816888045, 0.21970673046952835, 0.26400792098814924, 0.3178872632638786, 0.3781732371712137, 0.43940159205620827, 0.49554198558346935, 0.5423846641731273, 0.5789748236966719, 0.6067854633372811, 0.6272905616757646, 0.640352267774313, 0.6452736658858517, 0.6438219855327235, 0.6425019474496513, 0.651910810990525, 0.6833901466277624, 0.7447580433034492, 0.836562509609241, 0.9494980508065736, 1.0638801666863225, 1.1528705393538652, 1.1904048744637221, 1.161364393958527, 1.0680889745930384, 0.9286125403029258, 0.7680635920353396, 0.6092636945033024, 0.46739642035732953, 0.34942363250464453, 0.25621278226811484, 0.1852079000610506, 0.13250675213480972, 0.094105355768084, 0.06648608262891405, 0.0468040611245689, 0.03287042167776671, 0.02305401955746058, 0.016164999496818128, 0.011348214147985564, 0.007995875838324513, 0.005680184178128326, 0.004103326440356386, 0.0030614312526909366, 0.002419311775187188, 0.0020934585871635425, 0.0020414291497123332, 0.0022564203198987337, 0.0027663841342056945, 0.0036375748206987175, 0.004982930105471951, 0.006976225146423546, 0.009873511519468053, 0.014043947747186815, 0.02001263780521943, 0.028518234601678603, 0.04058718813311838, 0.05762329363497812, 0.08150313260134462, 0.11465092439520738, 0.1600344339012301, 0.2209721336857672, 0.300576531352633, 0.40061816239352643, 0.5196843628634233, 0.6509012128765309, 0.7802841177054868, 0.8876034073120798, 0.9513289260810895, 0.9566802410673093, 0.9023720108295828, 0.8012458057108164, 0.674302905272685, 0.5424945240607151, 0.4210772351655089, 0.31812337325996065, 0.23589394583621776, 0.17312113027625237, 0.12697445066198124, 0.09433421721330307, 0.07245964196430849, 0.059268258159502915, 0.05341630550137044, 0.05430546301199942, 0.06208700253027313, 0.07769850511555969, 0.10294479734303705, 0.14061396339801396, 0.1945899883477576, 0.26987306487556084, 0.37233487466304965, 0.5079199960949685, 0.6809023363925292, 0.8908675978110011, 1.12861282826239, 1.372414420900361, 1.5877854601320178, 1.734188050950743, 1.7787650202915404, 1.7106613906938113, 1.5462690455882917, 1.321392972798785, 1.0762344109242865, 0.8428381000883817, 0.6400446897053291, 0.4747923178820165, 0.3461301181249267, 0.24914888455145662, 0.17770693339338547, 0.12592540717530082, 0.08882014225398398, 0.06244400078933063, 0.043799810569324214, 0.030672825306970363, 0.0214558187323399, 0.014996622211682072, 0.010476159369592527, 0.007315487831769599, 0.005107020286071417, 0.003564596017777868, 0.0024876899206658976, 0.0017359722430418823, 0.0012113295683455877, 0.0008452089063505818, 0.0005897331283644703, 0.0004114756929371937, 0.0002871044230100716, 0.00020033598225054457, 0.00013980808161154844, 0.00009759359161666226, 0.00006816332684263076, 0.00004766231592190128, 0.00003340508242271064, 0.00002352398012539807, 0.000016724592736198, 0.000012116193006340723, 9.095069413369626*^-6, 7.2654447645385835*^-6, 6.387631085394978*^-6, 6.346630936313152*^-6, 7.137072732589165*^-6, 8.86250685752306*^-6, 0.000011748970258670476, 0.00001617459597281419, 0.00002271914518346095, 0.00003223994779612953, 0.0000459841939768109, 0.00006575227471841607, 0.0000941335437400124, 0.00013484533295768798, 0.00019321952372936194, 0.00027690018996922054, 0.0003968432410591607, 0.0005687480637856898, 0.00081510674596341, 0.0011681352963326314, 0.001673962565337748, 0.002398608610332494, 0.003436500799092942, 0.004922571829367501, 0.007049378402997674, 0.01009118489623582, 0.0144375601258214, 0.02063965860080084, 0.029472772079421297, 0.04201840015742623, 0.05976684264842284, 0.08473489503203029, 0.11957858892187312, 0.16765178135331935, 0.23291039273797237, 0.31948724815647117, 0.43068593139930383, 0.567146624491621, 0.7242012662218479, 0.8891729881067751, 1.0405003964698059, 1.1511341628269547, 1.1969837866183015, 1.1670225040017113, 1.068558916004185, 0.9237085094150442, 0.7597577743772993, 0.5999255303166509, 0.45884799967846607, 0.34274452215176876, 0.25193224221124466, 0.18359020024801814, 0.1337968371368379, 0.09871320456655651, 0.0751344071316179, 0.0606739710618541, 0.05377743987873066, 0.05368367107322289, 0.06039596104194359, 0.07469016862900875, 0.09816417574176281, 0.13331153432239634, 0.18357084693332157, 0.2532499630289142, 0.34714327392762045, 0.4695644759652295, 0.6224764990692276, 0.8025910033747965, 0.9979961875898603, 1.1861292010689746, 1.3359857420221875, 1.4164812244981348, 1.408609700934077, 1.3142814154534876, 1.1553881051732295, 0.9638150595694531, 0.769520776579122, 0.5932152971164028, 0.44507863054860436, 0.32720336254818616, 0.23696810325460038, 0.1697640402230296, 0.12067716897079186, 0.08531261660646856, 0.060080171456886225, 0.042200288341943566, 0.029593156909191783, 0.020737232765530838, 0.014536428238361309, 0.010209865949184561, 0.0072061472951477305, 0.005139295999473568, 0.0037422132859410797, 0.0028336545308930835, 0.002295442905948154, 0.0020574452034342935, 0.002088586571639834, 0.0023928358008982243, 0.0030096654973944268, 0.004019015422773864, 0.005551298027901791, 0.00780350800125534, 0.011063029625535948, 0.015741210960446356, 0.022418992753735618, 0.031906373940543555, 0.04531528768189161, 0.0641396957496776, 0.09032421943933987, 0.1262788858788593, 0.17475840703904366, 0.23847271221409386, 0.3192577625662745, 0.4166887397984657, 0.5262975422859046, 0.6381621370997279, 0.7373286650086306, 0.807436777839129, 0.8370851779432223, 0.8256372414428798, 0.7843692740651113, 0.7319367875613669, 0.6872023516442175, 0.663345547076296, 0.6649510586786124, 0.6877016223462037, 0.720102228626071, 0.7472496240141793, 0.756200451170945, 0.7407830621269222, 0.7029186695459494, 0.6496324902268495, 0.5883149354382551, 0.5237951344868131, 0.45856604146104224, 0.3946728062524996, 0.33496671281777984, 0.28277064889416353, 0.24063943397953694, 0.20931660394920593, 0.1874248172010932, 0.17188357332208765, 0.15888188484715673, 0.14513171110764403, 0.12890462778424097, 0.11031791212112262, 0.09077162850063591, 0.07200398854643604, 0.05535520717967905, 0.04149385620743118, 0.030501183068967146, 0.02209396811519674, 0.015832365727820534}
{0.011154327980858973, 0.015538464010848504, 0.021410574180074915, 0.029082343725703952, 0.03879605223013204, 0.050651692288023714, 0.06458568272860661, 0.08049480295347392, 0.0985661731089132, 0.11972837968952196, 0.14596265305014655, 0.18019944350293962, 0.22572757800484344, 0.2852555252590741, 0.3598299077501477, 0.4478662934737358, 0.5447281947798402, 0.6433639650212243, 0.7359721114166307, 0.8155860144711538, 0.8761400226907355, 0.9111747143229535, 0.9135003743162576, 0.8777799597606769, 0.8046840308274984, 0.70280594239026, 0.5862215371876096, 0.4694890693090593, 0.3635186411709298, 0.2741105004841001, 0.20270129946766866, 0.14798367256251535, 0.10740537728075619, 0.07817546553348803, 0.0577986066418975, 0.044291113075620614, 0.03622596310396645, 0.032707379807746725, 0.03333222828419329, 0.038166115489506346, 0.04774386388860289, 0.06309083572442234, 0.08574690081268661, 0.11775230062442903, 0.1615193412786617, 0.21946806447523196, 0.29327222121951624, 0.3826142052854695, 0.4836067159221228, 0.5875892253318946, 0.6816216917466973, 0.7518815979623641, 0.7894837132188215, 0.7957123262585106, 0.7830302148832596, 0.7710339573904683, 0.780061693983443, 0.8257194132036444, 0.9153935367463741, 1.0459192527635197, 1.2018140343908263, 1.3553307283556106, 1.4710430948710875, 1.5162809795176786, 1.4738719563017575, 1.3494467517953144, 1.1679616697796693, 0.9621172007458751, 0.760600523333047, 0.5819125151169443, 0.43412933036220924, 0.3178262842313491, 0.22948196689217235, 0.16404329181425115, 0.11642749975760334, 0.08221315839563251, 0.057844833768002986, 0.040596438556652334, 0.028440624531975045, 0.01989982473432356, 0.013911717244797958, 0.009719580819098813, 0.00678780628192746, 0.004738952307751486, 0.0033078470218126754, 0.0023085873415359514, 0.0016110345537327436, 0.0011241804012714737, 0.0007844269231307978, 0.0005473534460742993, 0.0003819453096982648, 0.00026655419221209656, 0.00018607346372742634, 0.00012996468574751288, 0.00009087971967841366, 0.00006369939511512205, 0.00004486351007319846, 0.00003190473608446459, 0.000023125535849438944, 0.00001737584996555458, 0.000013902468382719364, 0.000012250372776152118, 0.000012203134435963108, 0.000013754563731225845, 0.000017107898617379436, 0.000022702425543736873, 0.00003127101785472411, 0.000043936123784934784, 0.00006235676678569417, 0.00008894579072605176, 0.00012718575817816886, 0.00018208477908693586, 0.00026083176580191537, 0.00037373650437762544, 0.0005355767680821133, 0.0007675270456110211, 0.00109991764353812, 0.0015761775873638722, 0.0022584613854333448, 0.003235663018854331, 0.004634797877877777, 0.006637102340266902, 0.009500671611172745, 0.013592014584209153, 0.019429470754820072, 0.02774178399211257, 0.03954473291228853, 0.05623645860859043, 0.07970583023260906, 0.11243399710952544, 0.15754129576546724, 0.218683243501346, 0.2996295556558533, 0.4032921502675555, 0.5299837448123942, 0.6749580474474297, 0.8259949439885094, 0.9628284919341199, 1.0606313002475456, 1.0980349493144985, 1.0662631954811197, 0.973402943640059, 0.8405910584453247, 0.6930287110012212, 0.5518054619211532, 0.4301907467043641, 0.33409864900270714, 0.2645458004499058, 0.22025489425510358, 0.1995865737133059, 0.20171211141393677, 0.2272076721363193, 0.2782326568029299, 0.35831467694563013, 0.4715882019603486, 0.6211860454518109, 0.8064904569193557, 1.0193662170362932, 1.240587858677216, 1.4392035102035843, 1.578071596689913, 1.626010010476898, 1.5711378171273696, 1.4265425566345271, 1.2239579299832237, 1.0002298701618186, 0.7854303604049286, 0.5976948974255971, 0.44407290021942014, 0.3241095371619295, 0.23349376646178155, 0.16664092797291438, 0.11813437532637013, 0.08335001246565323, 0.05861076576818333, 0.04111723072790367, 0.02879724472574676, 0.02014531801558322, 0.014081366454111404, 0.009837145182281876, 0.00686943919587889, 0.004795715799075476, 0.0033473569692642198, 0.0023361073627892444, 0.0016302126305821152, 0.0011375497796477245, 0.0007937492043777341, 0.0005538548389355378, 0.00038647993765728245, 0.0002697172878736149, 0.00018827998053623087, 0.00013150396743679419, 0.00009195355600493219, 0.00006444853052552411, 0.00004538611759604755, 0.00003226929587032792, 0.000023379814886464466, 0.00001755316392205843, 0.000014026048128789439, 0.000012336408693903446, 0.000012262897845403928, 0.000013795883563301907, 0.00001713618682224413, 0.000022721385445979233, 0.000031283127907113325, 0.00004394295933598155, 0.000062359200432253, 0.00008894409423724002, 0.00012717961263936114, 0.00018207318082072432, 0.00026081278745577005, 0.0003737068217963504, 0.0005355307717375368, 0.0007674551754430548, 0.0010998032269803994, 0.0015759907369313655, 0.0022581470478137953, 0.0032351172960821553, 0.004633820709612809, 0.006635302407724856, 0.009497274605743771, 0.013585476283338274, 0.01941669723463925, 0.02771656612377414, 0.03949462516812333, 0.05613662450737303, 0.07950710847043166, 0.11204033780579434, 0.15676869299722784, 0.21718925978013273, 0.29680338367179937, 0.3981102761833115, 0.5208851847028279, 0.6598951079278577, 0.8029466027552322, 0.9310825480788503, 1.0228050010089351, 1.0620856225497126, 1.046257485933085, 0.9884037766688849, 0.9123903855507858, 0.8440895372679201, 0.8039265376882253, 0.803028082588284, 0.8420467941466094, 0.9110762794158315, 0.9905526182069841, 1.0546620985996562, 1.0784534201123648, 1.0468400986096793, 0.9604605684756045, 0.8342614870351172, 0.6899304659761445, 0.5474686635372847, 0.4203026307857742, 0.31463599534484316, 0.23127216539458045, 0.16797034383137543, 0.12129878233387227, 0.08775612735413782, 0.06431109493203385, 0.0485866384878951, 0.038867287717709566, 0.034040553558074296, 0.03353127466979166, 0.0372554109966112, 0.04560082381909621, 0.05942945481035965, 0.08008128625725404, 0.10933990597687859, 0.14928961513067895, 0.20196119890973277, 0.2686568020695553, 0.34892964436784457, 0.43945398319852075, 0.5334320163463898, 0.621406081062111, 0.6937556688793638, 0.7436733809862998, 0.7684364684414627, 0.7680804076652564, 0.7432823873854817, 0.6950573822053795, 0.6265027035164895, 0.5442286815503609, 0.45746457917252364, 0.37534490267102827, 0.30437094903528744, 0.247350188192153, 0.20375673090653748, 0.17085526197510184, 0.14505324086054458, 0.12314467041603636, 0.10312738691315193, 0.08435441368510492, 0.06709834601770333, 0.05191709988352616, 0.03919821286649258, 0.029003523116138012, 0.021123169015691026, 0.015200632858761356}
{0.011870426639332644, 0.016535383612935765, 0.022793590805617065, 0.031004599697410963, 0.041499934589081626, 0.05455145098120996, 0.07040291175350918, 0.08941476611347048, 0.11229491943949174, 0.14024980472331458, 0.1748198823276021, 0.21729227210640265, 0.2678520266902856, 0.32483877432283587, 0.3844740126529236, 0.44120112856004906, 0.48848793799589046, 0.5198936261567307, 0.5304162243557163, 0.5180653693038054, 0.48505182372127714, 0.43773884062479684, 0.3851463532747877, 0.3367609206755967, 0.30076955280076617, 0.2833801723610891, 0.2891213567088581, 0.3215304695386678, 0.3835972171642606, 0.47751816162445504, 0.6035616088246242, 0.75817993553701, 0.932033118845346, 1.1091216715378172, 1.2681668706880327, 1.38632257120877, 1.44406925402512, 1.4299950086797812, 1.344496023369623, 1.2008001419128989, 1.021600447031669, 0.8320967047595252, 0.6530911024067891, 0.4974016348286754, 0.37002585509017755, 0.27040778564260953, 0.19501805372070605, 0.1393018323367116, 0.09881826300585037, 0.0697554531301717, 0.04906865081875138, 0.034432025953146705, 0.02411972051503164, 0.016875631737037638, 0.011797470793638548, 0.008242903937236534, 0.005757490752104345, 0.004021115363288686, 0.002808981240062245, 0.0019635982448942615, 0.0013748531131142897, 0.0009659270886804773, 0.0006833996111905242, 0.000490331513491374, 0.00036146552630125724, 0.00027993676362929315, 0.00023507268058075, 0.0002209993392878471, 0.0002358737906229537, 0.0002816430373015397, 0.0003642982174892293, 0.0004946568299580338, 0.0006897740451412966, 0.0009751648344096119, 0.001388121443223227, 0.0019825472556327982, 0.002835912493967131, 0.004059186012419766, 0.00581092779837712, 0.00831715064652799, 0.011899069353130431, 0.017011393017502405, 0.024294204620693517, 0.034641289240217366, 0.049286113051162116, 0.06990174750729111, 0.09869972884670586, 0.13849030123147646, 0.19262720261982733, 0.26470326492003976, 0.3578074140283781, 0.4731660058108176, 0.6082113902421118, 0.7547041932344233, 0.8983847948897498, 1.0219680099475366, 1.1118470559480582, 1.165589603102055, 1.1950737517623002, 1.22224121318849, 1.2694906613876167, 1.3495733256437785, 1.4587890297472648, 1.5754262463175603, 1.6648529698543486, 1.691467653787121, 1.633571345834399, 1.4929592454309337, 1.292938902593517, 1.0667806084301117, 0.8448992016215293, 0.6475095163431517, 0.483753556123643, 0.3545508913351821, 0.256213920661738, 0.18326596462485442, 0.13012894294888772, 0.09191772940962399, 0.06468770132466219, 0.045406199070214044, 0.03181380779428417, 0.022261805058487214, 0.015563815766912393, 0.010874261271428655, 0.0075943981229383084, 0.0053021766635489576, 0.0037010276641554454, 0.002583008084516454, 0.0018025364167286002, 0.0012577978093176543, 0.0008776385104540796, 0.0006123577996886044, 0.0004272522065221723, 0.0002980960937673154, 0.00020798107877825374, 0.00014510732623678287, 0.00010124081215972776, 0.00007063613364742991, 0.000049284565235334264, 0.0000343892516690123, 0.00002399897847904343, 0.000016752636708470918, 0.000011700951212751843, 8.182140311978974*^-6, 5.735228397800571*^-6, 4.039660255542693*^-6, 2.873308814132056*^-6, 2.083376355269853*^-6, 1.5663776850858944*^-6, 1.2545832464487214*^-6, 1.107146286194291*^-6, 1.1047517545284555*^-6, 1.2470859433942454*^-6, 1.5527953831450854*^-6, 2.0619296096292814*^-6, 2.8411877990202876*^-6, 3.992656564066025*^-6, 5.667183516503904*^-6, 8.084138408910178*^-6, 0.000011560150267037048, 0.000016550584395238756, 0.000023709191241164167, 0.00003397373788944762, 0.00004868883305939207, 0.00006978202130298484, 0.00010001618476833683, 0.0001433512549568636, 0.00020546249004195006, 0.0002944829464945612, 0.0004220668614913493, 0.0006049121226306864, 0.0008669389516629213, 0.001242405448821024, 0.0017803583575787807, 0.002550982040319815, 0.003654636261026023, 0.005234682540092854, 0.007495607277635411, 0.010728464969151684, 0.015346261754182414, 0.021932473189724612, 0.031306158077140066, 0.044606446672371215, 0.0633962097530115, 0.08977691926301092, 0.1264897719209934, 0.17694589538526165, 0.24507523399462838, 0.33481356448695043, 0.4489964596443369, 0.5875028626736447, 0.7448743984724492, 0.9084617591513201, 1.0590846194645005, 1.1760403619694444, 1.2457563378276686, 1.2694817705560535, 1.2643203718820202, 1.2560957366184065, 1.268143056613538, 1.311601648710384, 1.3804114496214592, 1.4521159812118647, 1.4949816536498508, 1.4803043891669203, 1.3948805808495193, 1.2463758788073347, 1.058321975536753, 0.8589636041887109, 0.6714144527268225, 0.5093470842451981, 0.37763073478349546, 0.27521473694870663, 0.19806969103289446, 0.1412608211415508, 0.10009362732661668, 0.07059765503375033, 0.04963197334431611, 0.03481286198510792, 0.024379382487677778, 0.017053843123955907, 0.011920406706408863, 0.008328063895968895, 0.005816715821705013, 0.004062499653799488, 0.0028381102293518895, 0.001984368012524042, 0.0013900236448467786, 0.0009775048327470904, 0.0006929105815627123, 0.0004990262034738878, 0.0003704851610842413, 0.000290463980344859, 0.0002484870082585868, 0.00023905814308248905, 0.00026094250276346824, 0.0003170048395404313, 0.00041458363556684476, 0.0005664492376328748, 0.000792469796218782, 0.0011221994477137863, 0.0015987198919810177, 0.002284222354729277, 0.003268027821300499, 0.004678027896796325, 0.006696905440885175, 0.009584975193767406, 0.01371205791559939, 0.019601393223972734, 0.027988992772504554, 0.03990153338846968, 0.056753829108162734, 0.08046106480005434, 0.11354780249300796, 0.15921012918827387, 0.221244029352368, 0.3036936034943604, 0.4100217184339754, 0.5416366540834467, 0.6958511250085208, 0.8638971079408979, 1.0302590709621613, 1.1745977076077858, 1.2762573960120653, 1.3195437411941053, 1.2976091655348287, 1.2141241641111515, 1.0826872447145293, 0.9236475624297651, 0.7588109494966089, 0.6062438758202379, 0.4774994992315189, 0.37774415405450895, 0.30759410398596565, 0.26519625349393483, 0.24768471252255908, 0.2517863463007381, 0.2737312875453583, 0.30882707155568767, 0.35116589843103563, 0.39388358998183054, 0.4300668375652118, 0.45394162754179723, 0.46176971256058547, 0.45218211020800025, 0.42617031639700764, 0.3869842128782297, 0.3397044033322476, 0.29012238937148627, 0.24318565004615583, 0.2018246822986382, 0.16675507702332223, 0.13717906968810745, 0.11183307820915311, 0.08977641818152904, 0.07062391335182222, 0.05434246499097631, 0.040939550435894465, 0.030278927006358373, 0.02205979339781335, 0.015884311494467798}
{0.01162469428723095, 0.01617137334203867, 0.022255930496138242, 0.0302190215787174, 0.040375526631113844, 0.05298640678925504, 0.0682751349990527, 0.08650286821558327, 0.10804571203675044, 0.13335301995464205, 0.16272696711837542, 0.196066848110783, 0.23286139555726823, 0.27255426318853304, 0.31503955107602766, 0.36091153154282724, 0.41144507297386446, 0.46863182171523915, 0.5352787768701713, 0.6144885370740127, 0.7078077039259906, 0.8122798732641803, 0.9178797154677568, 1.007494140752371, 1.061004824261173, 1.0626386396581655, 1.0078102810557592, 0.9051646193463939, 0.772673425180743, 0.6306319773738053, 0.49564463924810864, 0.3778781508373694, 0.28135255279168253, 0.20577371246172207, 0.1485394744429007, 0.10623876327944555, 0.07552899903178949, 0.053536467610581596, 0.037968420216167725, 0.027082091551237943, 0.019599364709245098, 0.014613234396557841, 0.011506467557520094, 0.009889461615202075, 0.009558363469174984, 0.010472596996585185, 0.012751036143236541, 0.016687094678543245, 0.02278444969739199, 0.03181664875501267, 0.04491508470707747, 0.06369000246348178, 0.09038673754246411, 0.12807112027242606, 0.18081817977371392, 0.25383780399519273, 0.3533984467254925, 0.48629970912838044, 0.6585214024825912, 0.8726457512416957, 1.123951626731406, 1.3960344758060201, 1.6584056869849737, 1.86967593808787, 1.9883834449749345, 1.9882872641900942, 1.869650395231704, 1.6589719693122917, 1.3974913326099445, 1.1261788481242332, 0.8752585524243763, 0.6611178153941073, 0.48860458905669646, 0.3552844554068727, 0.25528405912022034, 0.18185910180059459, 0.12875794340232086, 0.09076437124910569, 0.06378466579997098, 0.044727407310106104, 0.03131618861463082, 0.021902820410368683, 0.015307577484254884, 0.01069266274089915, 0.007466320969485849, 0.005212147252305264, 0.003637888494185184, 0.0025387980889029515, 0.0017716151619461312, 0.0012361881547619821, 0.000862545372125565, 0.0006018213736318547, 0.0004199006731226821, 0.0002929705043312668, 0.00020441196923061966, 0.00014262810488635495, 0.00009952716487219879, 0.00006946379551525309, 0.00004850006651594466, 0.00003388987366817469, 0.000023719326651881828, 0.00001665608812336188, 0.00001177486380636266, 8.436200145853223*^-6, 6.202720258892931*^-6, 4.781828960879446*^-6, 3.987383011994851*^-6, 3.715306191791389*^-6, 3.929955127865998*^-6, 4.6594499463450375*^-6, 5.999358106667234*^-6, 8.12521398998414*^-6, 0.000011315514218179863, 0.000015988200847494276, 0.00002275541115303109, 0.0000325036649036524, 0.00004650999075334247, 0.00006660919805284408, 0.00009543419343152645, 0.00013676079579304538, 0.00019600216246633406, 0.00028091747591780386, 0.00040262747986397567, 0.0005770693857967613, 0.0008270806829484208, 0.0011853826494212555, 0.0016988499183051332, 0.00243461619308441, 0.0034887970305827513, 0.00499893353435148, 0.007161707463947438, 0.0102580854424281, 0.014688853037659117, 0.0210245145441021, 0.030074715505401653, 0.04298349265959671, 0.06135722894630597, 0.08743094870561091, 0.12427295762076895, 0.17601292934838664, 0.24804602941771015, 0.3471035583380115, 0.48097746440085776, 0.657547548248526, 0.8826490446821091, 1.156416901189997, 1.4683732595486692, 1.7929351982114148, 2.0887580476350847, 2.3056318144680668, 2.399361552002525, 2.348794760596685, 2.1651107234261056, 1.8870546136621962, 1.5652272500281477, 1.2452398336900026, 0.9578726980000967, 0.717757033279363, 0.5272680607493452, 0.3816875649773819, 0.2733641323634664, 0.19428343838401582, 0.13732499238161147, 0.09668902447041625, 0.06789154784625456, 0.04757934068971227, 0.03329928642569864, 0.0232831079110424, 0.016268962400580914, 0.011362609623728596, 0.007933341347059497, 0.005537787958622749, 0.003864988435495899, 0.00269719558919683, 0.0018821035954965743, 0.0013132628024647179, 0.0009163135217275949, 0.0006393318643999601, 0.0004460699822983064, 0.0003112281241854147, 0.00021715031876692892, 0.00015151625656020242, 0.00010572965171034653, 0.00007379324419444933, 0.000051523691450864685, 0.00003600380255410378, 0.000025200503838706097, 0.000017698559990334813, 0.000012515201935009709, 8.97139394578735*^-6, 6.60288360523282*^-6, 5.099385738963178*^-6, 4.263935050008641*^-6, 3.987083375493629*^-6, 4.2325617134271675*^-6, 5.0325288600243824*^-6, 6.4917842476591885*^-6, 8.80149680878809*^-6, 0.000012264248175085766, 0.00001733367045807081, 0.00002467387022443352, 0.00003524642114765442, 0.00005043631693672321, 0.00007223337495611084, 0.00010349283461518273, 0.00014830924760536683, 0.00021255255381706647, 0.0003046363913259521, 0.00043661892244192064, 0.0006257796283193528, 0.0008968770763587186, 0.0012853802277302867, 0.0018420900090943691, 0.0026397430664603576, 0.0037824350724193815, 0.005419041205197748, 0.007762275493118129, 0.011115647834109272, 0.01591136461934734, 0.02276315080884464, 0.032538914962633635, 0.04645875799661006, 0.06622316024184224, 0.09417241287668462, 0.13346790177387796, 0.1882624307277444, 0.26378096463001666, 0.3661548227125441, 0.5017416597498173, 0.6755605230511461, 0.8885072365220977, 1.1334475300555475, 1.3913692714489352, 1.6302754798882453, 1.8100547067240325, 1.894172225468087, 1.863753966566033, 1.7258268638617982, 1.510138553937987, 1.2567994778940155, 1.002639577668856, 0.7729755973296873, 0.5802196942253958, 0.426807895218529, 0.30929260275436044, 0.22171368814583703, 0.15771653698433438, 0.1116079861294875, 0.07873044399785596, 0.055476116987771676, 0.039148213578153415, 0.027781088327578096, 0.019971055590139005, 0.014736843083946143, 0.011413049660306346, 0.009573740429410008, 0.008981712979151337, 0.009559434144666068, 0.011378900674984331, 0.014669110220702804, 0.019841104254609773, 0.027531319218297875, 0.03866364657843096, 0.05452794989778698, 0.07686558168385134, 0.10793702256178637, 0.1505183255026621, 0.20772842605890615, 0.2825359928683595, 0.3767692978805195, 0.489544994323357, 0.6153700761118087, 0.7427874371346682, 0.8549874573021379, 0.9334923132542883, 0.9642820070886152, 0.9434775237801246, 0.8791100415663946, 0.7877164982475143, 0.687866073179021, 0.5943179846639056, 0.5152786835604876, 0.452819319683018, 0.4049903743959037, 0.36803594793793015, 0.33781728356093466, 0.31049399192218824, 0.28304075958193536, 0.2538579093008676, 0.22305931550306637, 0.19199381615752767, 0.16225443666166944, 0.13490321603282335, 0.11033574525636998, 0.08859443958863371, 0.06968232211990436, 0.05363856668325313, 0.04044746908752315, 0.02995141087193604, 0.02184794161002437, 0.015748806962529636}
{0.01196333970793958, 0.016664195470987707, 0.022978029030732875, 0.031285288021512106, 0.04195942153484251, 0.05533698045593512, 0.07171387686564921, 0.09137464076908179, 0.11462711585013174, 0.14181613198973853, 0.17336699552529644, 0.2099599357743288, 0.25277914666282425, 0.30348145634348367, 0.36348243440730693, 0.43258350358509345, 0.5075217067227843, 0.5812264615276703, 0.6433750916117449, 0.6825159959720548, 0.6895376926033489, 0.6613188025277321, 0.602534034396086, 0.524217765069512, 0.4398624101174744, 0.3614471552317127, 0.2973133095884337, 0.25214102770020685, 0.22813978024817194, 0.22645626375958988, 0.2482059127372812, 0.2948904921054506, 0.3680987522944506, 0.468394530758124, 0.5933834832731439, 0.7353538980667478, 0.8797053286654015, 1.006150447639833, 1.0941304394814546, 1.13102880126245, 1.1182793245430722, 1.0705066319615557, 1.0077206154052318, 0.9456503623159777, 0.889806063512173, 0.835681674604609, 0.7740302184393304, 0.6978055165309617, 0.6066847844818658, 0.5069206195649328, 0.40768820964369795, 0.31706252374897265, 0.23986435993844046, 0.17756782347355107, 0.12930340254578268, 0.09301595092105835, 0.06632071280176798, 0.04698621756386999, 0.03313751477753964, 0.023295778284041595, 0.01634034337965411, 0.01144399156221568, 0.008006807354309909, 0.005598943144261472, 0.003914983329251455, 0.0027392274306590396, 0.0019200426829842805, 0.0013512814961977408, 0.0009590035707708369, 0.0006920963339243542, 0.0005157287821141506, 0.0004068614747615764, 0.000351263731671024, 0.00034166638906871005, 0.00037681731473299134, 0.00046132016951944273, 0.0006062368032035477, 0.0008305318176067255, 0.00116354605525362, 0.001648817121099524, 0.0023497348699254715, 0.0033577467710858783, 0.004804134748260848, 0.0068767970760851786, 0.009844010569289532, 0.014087830773382245, 0.02015058058459742, 0.028798646419544098, 0.04110818133208731, 0.058576469435502196, 0.08325889667820979, 0.11792138824056361, 0.16617613797017544, 0.23252627216402333, 0.3221749402210474, 0.4403604496227823, 0.590907076509477, 0.7737659103526769, 0.9818047895609344, 1.1981777724212588, 1.3968597577170894, 1.548821253531135, 1.6330608957819632, 1.6465186488611279, 1.6052836591661808, 1.5351761307637966, 1.4578850640602454, 1.381456692648841, 1.2999851155753372, 1.201386023570143, 1.077663159754183, 0.9310582218947628, 0.7729728171011405, 0.6180484597051303, 0.47831570400864276, 0.3604492643954731, 0.2660398332503893, 0.1932973247330038, 0.13882452695335787, 0.09886604800741575, 0.06998451377229838, 0.04932735139224291, 0.034661830277451386, 0.02430433463190024, 0.017016165322536997, 0.011900932853935847, 0.008317240550870492, 0.005809690770896728, 0.004056672069606598, 0.002831895656641043, 0.0019765516540652685, 0.0013793861515078352, 0.0009625574349942119, 0.0006716487369906619, 0.0004686419770128975, 0.00032698721012717184, 0.0002281488104747042, 0.00015918907241075863, 0.00011107907951388568, 0.00007751868039357606, 0.000054112503553884415, 0.0000377948058740077, 0.00002642816754496495, 0.000018523635955186856, 0.000013045741334906361, 9.276881744800723*^-6, 6.7233313411058365*^-6, 5.050568330016304*^-6, 4.039455004459038*^-6, 3.5575315300679812*^-6, 3.541663929106739*^-6, 3.989773580394194*^-6, 4.9605649759884435*^-6, 6.5812161059870476*^-6, 9.06403882575983*^-6, 0.000012734291441604591, 0.000018072786318914084, 0.000025778872678036964, 0.00003686204223077444, 0.000052774151418549946, 0.00007559956752931866, 0.00010832811894186802, 0.0001552465459508373, 0.0002224996079500103, 0.00031889409534210147, 0.0004570505425601653, 0.0006550524270052071, 0.0009388066575814483, 0.0013454199698401663, 0.0019280240731103235, 0.0027626622237537568, 0.003958099544466141, 0.005669760681557847, 0.00811945384544975, 0.011623124744499343, 0.016629583825040057, 0.023773877798392594, 0.03394947481458885, 0.04840309089314345, 0.06885350282245155, 0.09762853467758623, 0.13779809125761452, 0.1932488065968634, 0.26858994852150225, 0.36870001689938436, 0.49764681739205147, 0.656736850764523, 0.8417692383801406, 1.040394682460196, 1.231643155215244, 1.3900622464316188, 1.4947536224598719, 1.5390259668866617, 1.5336140871459996, 1.499966162280852, 1.4576433856037956, 1.414025011780434, 1.3622771694469336, 1.288078241344735, 1.1804546965537899, 1.0396688255639233, 0.8775066699130158, 0.7112214089626753, 0.5563749197203373, 0.4227487215045024, 0.31395600512860466, 0.22914949088168446, 0.16511477044375983, 0.11786609640192698, 0.08357387792065415, 0.05897544834516475, 0.04147626323501761, 0.02909995919855582, 0.020382715277763933, 0.014260483228562448, 0.009969603071189423, 0.006966781218690026, 0.004867851126027379, 0.0034023465898657384, 0.002380477271989309, 0.0016694449142415505, 0.0011766229052033949, 0.0008377033491397576, 0.0006084097506034303, 0.0004587634605038866, 0.0003691887947494729, 0.0003279640985784176, 0.0003296932487584082, 0.00037460119070457134, 0.00046856255147049525, 0.0006238666145729954, 0.0008608163688611048, 0.001210365221501988, 0.0017181243424833103, 0.002450239917659883, 0.003501857548934766, 0.0050091748950334735, 0.007166441661996106, 0.010249687075179974, 0.014649378786114373, 0.020914473552836342, 0.029810010887798874, 0.04238868932945869, 0.06007214068433722, 0.08472708396568768, 0.11870106294464577, 0.16474782171715363, 0.22572463069375398, 0.30390350039300756, 0.39976926463479684, 0.5104014764254696, 0.6280619535412125, 0.7402729535242958, 0.8327264612917753, 0.8948398544959415, 0.9250605501162197, 0.9318386730866889, 0.9287680321286217, 0.9267196870366405, 0.9277271551712161, 0.9239603332219278, 0.9022877258889468, 0.8519976121515285, 0.7711486078263862, 0.6676982692312214, 0.555397021972675, 0.44801143790375414, 0.3554701771448857, 0.282996671516081, 0.2322186759690716, 0.2028355231085685, 0.19396393618657695, 0.20485804452936168, 0.2349793538325959, 0.28345709425754523, 0.34802162358430344, 0.4236859651148032, 0.5018427115120337, 0.5707801228914041, 0.6182969594731452, 0.6357439097093196, 0.621300957198013, 0.5803631172441865, 0.5229101184483644, 0.4596868794926503, 0.39913953380715667, 0.34593278916403575, 0.30099498404261804, 0.2627132765288801, 0.22866281153336748, 0.19704069733294555, 0.16719100706941661, 0.13928949405127836, 0.11377999156370724, 0.0910398928543987, 0.07130744030958594, 0.054684323780423386, 0.04111687820251149, 0.030384665016026154, 0.02213319521582923, 0.015939745776330467}
{0.011798447212128966, 0.016433967461324403, 0.02265846612793121, 0.030842602719056117, 0.041340659898521655, 0.05444678622294184, 0.07036707659228854, 0.08922621374745185, 0.11112014341183415, 0.13623216810419703, 0.1650244892854273, 0.19841565782417814, 0.23768024939551544, 0.28381361110859077, 0.33647951020390104, 0.39317389789878665, 0.4494284617043241, 0.5004468835077691, 0.5436063766758235, 0.580368474197579, 0.6161391659058095, 0.6576818969393995, 0.7090826573205051, 0.7681555600826545, 0.8253201261856224, 0.866338542567516, 0.8784992317329322, 0.8571649506921656, 0.8083648891588667, 0.7455136450093438, 0.6826202591247787, 0.6282943918115567, 0.5833659888377731, 0.5424530696707971, 0.49813665863070494, 0.4454573416470242, 0.3843453739592574, 0.318969009847396, 0.2551096353690601, 0.1976224959493476, 0.1492304898056431, 0.11059869124684568, 0.08102132082037193, 0.059150020367792856, 0.043512726644941165, 0.032801277233110056, 0.025995021070326262, 0.02239482880115541, 0.021621455463829164, 0.02361083495640307, 0.028624180170079377, 0.03728222856571263, 0.050627780182355475, 0.07021544997645501, 0.09821824162231041, 0.13752160752978526, 0.19173970777450317, 0.2650286367512888, 0.3614905810965161, 0.4838992774733072, 0.6315450876089045, 0.7974073325087518, 0.965783336380724, 1.1126192536397859, 1.2107912294410301, 1.2399057601072299, 1.19572845896153, 1.0927631364326762, 0.9580418228535957, 0.8207619446967809, 0.7041551630183328, 0.6223545823243956, 0.5809511372056211, 0.5786120174957858, 0.608076177162124, 0.6564684331915311, 0.7062083487479529, 0.7381155915466981, 0.7369154159823028, 0.6967182644492907, 0.6227975193515045, 0.5282631559505944, 0.4280575323684904, 0.334038438127335, 0.25303739836249506, 0.18737998567549663, 0.13643630287577777, 0.09812485063823002, 0.06994636474222128, 0.04954420399758696, 0.034935291789375614, 0.024555878168918664, 0.017221698040123867, 0.012059132441957584, 0.008434916398755014, 0.00589542872246376, 0.004118360130285448, 0.002875980896677884, 0.0020080116713049076, 0.0014019532764526933, 0.000978998426941045, 0.0006840250517507275, 0.0004785299721797215, 0.0003356603498006836, 0.00023673265122361577, 0.00016880294674931264, 0.00012297992281408248, 0.00009326432414648389, 0.00007576508545267086, 0.00006819057972525655, 0.00006954887469222451, 0.00008001798499112827, 0.00010096923109239521, 0.00013514678567206936, 0.00018702687250857233, 0.00026340351083436407, 0.0003742771803826007, 0.0005341620753016459, 0.000763981654823282, 0.0010937976339372385, 0.0015667233893762779, 0.0022445210445908676, 0.003215587975978225, 0.004606322659287885, 0.006597243514065624, 0.009445736792297548, 0.013517933455164796, 0.019332916021714445, 0.027623076705920735, 0.03941458305592494, 0.056130652798681825, 0.07971585325648127, 0.11276847819520558, 0.15864445392235338, 0.22145222377152568, 0.305787142382255, 0.41596420698733105, 0.5544533182528036, 0.7193472753101747, 0.9012399335840756, 1.0809923964444437, 1.230988809944947, 1.3220174264106697, 1.3343978667085383, 1.2672606607066983, 1.1393956356152428, 0.9810689182484632, 0.8228255125379488, 0.6878348216364756, 0.5898590438370785, 0.5349335822053424, 0.5239052449696231, 0.5539547949306891, 0.6185113387283471, 0.70602308582098, 0.7990059395761753, 0.8754298073544251, 0.9138186655129161, 0.9007139597098536, 0.8361118718161473, 0.732834271623987, 0.6102388952323649, 0.48669745533273223, 0.37494011895027757, 0.281192200598385, 0.20666419833928718, 0.14964318009704947, 0.10719000283578466, 0.07618760930011824, 0.05385408760287229, 0.0379191337028065, 0.026625911766881952, 0.018660031059804707, 0.013059698428876885, 0.009131539104332785, 0.006380727651837992, 0.004456580866274255, 0.003111760376458774, 0.0021723989467966375, 0.001516562494603193, 0.0010588823523566934, 0.0007396676146352949, 0.0005172297709130495, 0.0003624917152215321, 0.00025521280630197814, 0.0001813539496143694, 0.00013124653864663463, 0.00009832977554025979, 0.0000782930951647087, 0.00006851238683208604, 0.00006770665872305149, 0.0000757704030235206, 0.00009375979933231388, 0.00012403096272269517, 0.0001705482841604674, 0.00023940308226444142, 0.00033961013076530864, 0.0004842856162187976, 0.0006923592073889411, 0.0009910411624899523, 0.0014193607731662564, 0.002033225534564063, 0.0029126347810273494, 0.004171933343339502, 0.005974326894665209, 0.008552312359271048, 0.012236194741607972, 0.01749340249661289, 0.02498168958695343, 0.03561907508194707, 0.05067155993185633, 0.071854387735251, 0.10143050275548642, 0.14226562291770015, 0.1977567078828643, 0.27148757594293027, 0.36639981515296455, 0.48326721468136535, 0.6184772147947749, 0.7617368196412232, 0.8952757428710946, 0.9966385988488905, 1.0458142903137482, 1.0339394510968904, 0.9680713170568649, 0.8684947753054272, 0.7606507211531022, 0.6671375862971133, 0.6034672682972008, 0.5774730685283577, 0.590232229197079, 0.6366652320168363, 0.7053869847284003, 0.7788777112395981, 0.8358431309340187, 0.8567670910145015, 0.8308814817179891, 0.7603035672193801, 0.6582430559594817, 0.5425978422267292, 0.4293085446676911, 0.32876843562222746, 0.24557805433696492, 0.1801273289440113, 0.130490540028199, 0.09387173462635433, 0.06745986226822814, 0.04882911796957125, 0.03606606631082464, 0.027762525038085014, 0.022958974349356853, 0.02108307808568506, 0.021903812970944753, 0.025508860986032576, 0.03230605962215274, 0.04304451946486231, 0.05884376109537224, 0.08120607841242868, 0.1119646851905213, 0.15308760347017628, 0.20622620923522503, 0.2719077452707152, 0.34840444479912447, 0.43065504200134147, 0.5100979000119252, 0.5764339075419165, 0.6214473749345764, 0.6431185854724494, 0.6470930831723721, 0.6439798053801945, 0.6439694069691004, 0.6519314740057357, 0.6654426947664681, 0.676546778363903, 0.6764439780349241, 0.660711877080131, 0.6319025504715938, 0.5978686663672059, 0.5671773640872423, 0.5446768794459667, 0.5295249301800686, 0.5162141888627979, 0.4977491212775354, 0.46929634514806884, 0.4304079735134557, 0.38472604302461233, 0.33766771740325696, 0.2937473927624451, 0.2550498398700586, 0.22132446320094962, 0.19115526751717707, 0.16323048188831624, 0.13698735400821638, 0.11255402343661615, 0.09037770804641618, 0.07090222154086169, 0.05439672085248094, 0.040895794999575436, 0.030212496057184103, 0.022001284692342107, 0.015840895568248782}
{0.011972041074075089, 0.01668243312517652, 0.023013461915784676, 0.03134799843416908, 0.042055804162835934, 0.05545080842601115, 0.07177059159022485, 0.09121084326477391, 0.11404075703216554, 0.1407953528893203, 0.1724631320742518, 0.21047445515035604, 0.2562851660066197, 0.3105850094511564, 0.37251217108747253, 0.4393579537619185, 0.5068916876147199, 0.5699026763932317, 0.6225209847030279, 0.6586204071051945, 0.6731748946424033, 0.6645872816497067, 0.6363332857919155, 0.5960277552516372, 0.5520272577928517, 0.5098463728076782, 0.4707727900525412, 0.43332481758782504, 0.39623746823010697, 0.3608283440217749, 0.33138549075975954, 0.31389355124010365, 0.31439845583357967, 0.3379233558923424, 0.38788325897005266, 0.46538081438927004, 0.5678574247588143, 0.687181195715793, 0.8082233372085939, 0.9098619816648642, 0.9700133771696853, 0.9737070794077065, 0.9197767614442243, 0.8213936474344555, 0.7000382991266736, 0.5773142663666896, 0.4693832327841192, 0.3855448079489361, 0.3296030904527614, 0.30199751313424117, 0.3013755388071883, 0.32511705843491756, 0.3688550299535906, 0.42543016781544424, 0.48417186484688945, 0.5317321156360593, 0.5552396831828803, 0.5468513369228524, 0.5069674732196396, 0.4437028786061921, 0.3689714325927593, 0.2939293652570051, 0.22622377261937626, 0.16954019072552762, 0.12454389182037692, 0.09015628536462343, 0.0645781558445419, 0.045916583798724514, 0.032489259130081244, 0.022927474667733455, 0.016175438659301232, 0.01144682377338454, 0.008170802158746358, 0.005942158915048525, 0.004480679710365252, 0.0036006301405641047, 0.0031894649194005357, 0.0031945501548349695, 0.0036169276195208606, 0.004511652612426212, 0.005994856269895277, 0.008258376870772684, 0.011593566190261103, 0.016426686463165557, 0.02336907682359686, 0.033285711015958105, 0.04738524029529979, 0.06733173978261818, 0.0953704875027722, 0.13444253264633613, 0.1882285247929704, 0.26100370244797205, 0.3571034208379926, 0.47972328472203896, 0.6288131594215762, 0.7981758200097638, 0.9727569421551042, 1.1283097163110576, 1.2359439779982193, 1.271777215610917, 1.2272953832278675, 1.1135002762695623, 0.9556941177414989, 0.7828495697283262, 0.6184824152454232, 0.47683754341048107, 0.3637149524762539, 0.2793565650889099, 0.22134862288694312, 0.18668758168809826, 0.1729540091372626, 0.17881670666267788, 0.20406611466483238, 0.2492455135322666, 0.3148197200704312, 0.39977956904959727, 0.49974902111406927, 0.605167374998729, 0.700858057329104, 0.7685691556871688, 0.7927753695758126, 0.767201031066451, 0.6977489128138767, 0.5995986476934658, 0.4906643147212337, 0.3857230820236812, 0.29378258102168453, 0.21841769409287443, 0.15949164341253985, 0.11494132042009163, 0.0820529010026331, 0.05817925548595096, 0.041053899984252254, 0.028871363981750664, 0.02025558812232886, 0.01418724933396848, 0.009925421026530075, 0.006938373657597796, 0.004847827947246656, 0.0033862910738277053, 0.0023654103483988667, 0.001652965583362308, 0.0011563640997180231, 0.0008109097054446488, 0.00057152197647178, 0.000406925498515816, 0.00029559892845069827, 0.0002229781342626822, 0.00017955917944963083, 0.0001596585553529248, 0.0001606711099998354, 0.00018272980994445012, 0.0002287233306420672, 0.0003046738722499299, 0.00042052436303584723, 0.0005914372379690756, 0.0008397728845321166, 0.0011980026637724824, 0.0017129293172936917, 0.002451749569870447, 0.0035107160834435807, 0.005027457602905573, 0.007198416071337788, 0.010303368369424325, 0.014739600972519064, 0.02106890999665172, 0.030080958484729137, 0.04287605574975827, 0.06096790189990557, 0.08639988154786525, 0.12185289659428672, 0.17069211202828424, 0.23684725194533607, 0.324345718452862, 0.4362460855051477, 0.5727419726793544, 0.728508230564806, 0.8901420310038114, 1.0356599158449078, 1.1384055621478184, 1.1757679382204296, 1.1388942634526042, 1.0369904495951006, 0.8929546261774205, 0.7336644591858246, 0.5813274896056951, 0.44966606795986097, 0.34450340172960947, 0.2663927882833591, 0.2133407901513604, 0.1827788363387111, 0.17270202963864525, 0.18217019000151036, 0.21134956092895713, 0.26114747653149223, 0.3323633002365185, 0.4242346501245615, 0.5324281759096986, 0.6470517435399499, 0.7520640401258988, 0.8278155841343025, 0.8571722953364675, 0.8326555415102488, 0.7599423263383297, 0.6550676087497143, 0.5374473025900868, 0.4233803483400307, 0.3229850711964616, 0.24042325862995634, 0.17572272708269887, 0.12672900158414027, 0.0905220096095257, 0.06422318564533648, 0.0453549381769921, 0.03193814140504381, 0.02246264603791188, 0.0158102859262776, 0.011170453513107775, 0.007965259930462461, 0.005789488383511567, 0.0043652647062406135, 0.0035094667147497175, 0.003111584181405785, 0.00312010212709101, 0.0035360799528131263, 0.004413259895379855, 0.005864702912181995, 0.008076606153297583, 0.01133058631373232, 0.016036242282064378, 0.02277602361131581, 0.03236382736857874, 0.04591628587741321, 0.06492943260235454, 0.09134004271302823, 0.12752583027666123, 0.17615793538890018, 0.23976694320933514, 0.31985001949129066, 0.4154141614154815, 0.5211582172970826, 0.6261279113949856, 0.714345448361569, 0.7686973677931792, 0.7773780128890908, 0.7394137220413127, 0.6653699985516048, 0.5727311907868342, 0.47937392890174113, 0.39902132500821696, 0.34001030912523045, 0.30633032227211815, 0.29927889728385243, 0.3186019079347216, 0.36265224030510984, 0.42756802137192057, 0.5058983541933373, 0.585672348120862, 0.6513670638346372, 0.6877456920082246, 0.6855211047088439, 0.64552906636912, 0.5783515320174163, 0.49966613757441264, 0.42462714465065704, 0.364334560431848, 0.3250424835126963, 0.30895277696672085, 0.3152133322636264, 0.34041618489982756, 0.3787035830581089, 0.4221882918028987, 0.4624780992600822, 0.49331357408433957, 0.5129637148496096, 0.524454739929951, 0.5330392221102634, 0.5425064844833959, 0.5528127869291616, 0.5604073326736729, 0.5606573786518217, 0.5503964344170401, 0.5288726649352096, 0.4970780101791758, 0.4568335494824079, 0.4106130305905405, 0.3616863002720662, 0.3136791705506781, 0.26950397590388986, 0.23048559161488055, 0.19636654411749543, 0.1660847141109527, 0.13866756312839734, 0.1136888044547624, 0.09121859368620854, 0.07153650470492141, 0.05486647692616797, 0.041235883317346275, 0.030454713469394778, 0.02217214986754442, 0.01596081579190362}
{0.011931709436504243, 0.016621970049950956, 0.02292201460901546, 0.03120870209554532, 0.041843054555865296, 0.055127839183544566, 0.07128996232662069, 0.09051964451746207, 0.1130769591355929, 0.13941871467261618, 0.17022151773058092, 0.20616084346541844, 0.2474517153973137, 0.29340061644227333, 0.3422981278810974, 0.3917642428090336, 0.4393783893720778, 0.4833772509047108, 0.5232997583065753, 0.5604068697943897, 0.5975367961946431, 0.6381570985892026, 0.6848553108846088, 0.7378209759630853, 0.7936106618136483, 0.8443436048976934, 0.878177230482834, 0.8823865869611882, 0.8487926399822978, 0.7784497942320576, 0.6819947934016521, 0.5753241298523992, 0.4738392970067176, 0.38867474267273167, 0.32587366268007, 0.2874172800662895, 0.2726073217606027, 0.27887853246476324, 0.3018220199009001, 0.3347624436565543, 0.3686717135671067, 0.39333290264057147, 0.4000390087552079, 0.3847183382103821, 0.349424417963366, 0.30101967357862297, 0.2480141114150381, 0.19764421322762193, 0.15450664525140434, 0.12067503839290913, 0.09654371008618268, 0.0817443797298137, 0.07584277557353607, 0.07878389186443031, 0.09115562507155336, 0.11434036999531638, 0.15057953402198823, 0.2029109116485729, 0.27485799350231743, 0.369663856718043, 0.4888219615135108, 0.6297962022248463, 0.7833494646393083, 0.9318820831566047, 1.0510499097596033, 1.1162252416647347, 1.1120595130283255, 1.039601139026808, 0.9157904997020301, 0.7657221603687557, 0.6132159722657002, 0.47492519768746116, 0.35922874593732423, 0.26812758860160935, 0.19993062958312582, 0.15145928815899445, 0.11944044875171694, 0.10122866929903883, 0.09510630683451293, 0.10035711843159029, 0.1172166367548588, 0.1467137185271411, 0.1903378995841793, 0.24940242435331092, 0.3239606879784702, 0.4112680020162769, 0.5041820193760504, 0.5905328601129116, 0.6548631787812438, 0.6830852475186157, 0.6682758444983888, 0.613937843137749, 0.5322799694097152, 0.43882641863749394, 0.34703621800619716, 0.265541488007756, 0.19811052787320166, 0.14503644915854355, 0.10472137379124348, 0.07486114532596305, 0.053136243447845795, 0.03752888679529164, 0.026416879090159173, 0.01855696523563483, 0.013025278595413478, 0.009149481792964445, 0.0064475897053653955, 0.00457827894281757, 0.0033028440207466727, 0.0024572148949358777, 0.0019320770513542413, 0.0016593382674709332, 0.0016035867637898928, 0.0017576236965867202, 0.0021415766333938414, 0.0028055082051574075, 0.003835846500788585, 0.005366410790256826, 0.007595317904420446, 0.010809650594612407, 0.015420436977153125, 0.022011139458578424, 0.031403220059222824, 0.0447418196953797, 0.06360186001876242, 0.09010743054907429, 0.1270407494893818, 0.1778846350781703, 0.246687095320291, 0.33755853288254917, 0.4535403090577314, 0.5946152050331165, 0.7549600019730379, 0.9203664449392532, 1.0678918153700967, 1.1701241740418367, 1.2042986040408996, 1.16213663922453, 1.0538421252436945, 0.9032142537820596, 0.7375709196992298, 0.5790424402079606, 0.44088443083701595, 0.32819755760022656, 0.24061089397381433, 0.17498121637260167, 0.12729681987466315, 0.0937442736511615, 0.07118292432846546, 0.05728527543035621, 0.05052610536233074, 0.05012664896495628, 0.05600593987385206, 0.06875657524123811, 0.08963654863952301, 0.1205416452685839, 0.16388507427873014, 0.2222592739182378, 0.29770437856345805, 0.3904171435196098, 0.4969272303787839, 0.6082862266345384, 0.7095798194276896, 0.7824073080508235, 0.8107402928902546, 0.7877042704800497, 0.7188673233001971, 0.6195498845078217, 0.5082012770376755, 0.4002631586240096, 0.3052983327448162, 0.22722582382815074, 0.16605677787289586, 0.11974373487229699, 0.08551978218878184, 0.06066012356019981, 0.04282051562455317, 0.030128427120568724, 0.02115447992451632, 0.014839155514772533, 0.0104125103297845, 0.0073228706994662406, 0.005179326419838819, 0.0037078368847963, 0.0027189363536789294, 0.0020846822067014056, 0.0017227574211928166, 0.00158610298994742, 0.0016569443535194568, 0.0019445318440583215, 0.0024863361744874263, 0.0033528467836969104, 0.004656542284324513, 0.006566066723952173, 0.009327170534913097, 0.013292548424625857, 0.01896324426457358, 0.027044556117026216, 0.03851880621487576, 0.05473477711247257, 0.07750682695289277, 0.10920182776121373, 0.15276344535469258, 0.21157515406368546, 0.28899744365342656, 0.38735953203386436, 0.506230491496244, 0.6401073561881908, 0.7763883806962335, 0.8954260098038711, 0.9745551868223573, 0.9959422821620896, 0.9544474515167413, 0.8601308525371781, 0.7334883890269238, 0.5969889172728917, 0.4682684192082634, 0.35757589309593274, 0.26867106935990237, 0.2011287587490837, 0.15254292293004199, 0.12005394541262125, 0.10120916094245747, 0.09436553026049764, 0.09883322242799322, 0.11488033130372007, 0.1436322529647257, 0.18681722017569058, 0.24623482217011988, 0.3227823304348055, 0.41494346451178044, 0.5169604758558507, 0.6175432579771657, 0.7006047551773702, 0.7492195965033996, 0.7519658074537551, 0.7081302157586525, 0.6280473804284229, 0.5283093623541463, 0.42533150179134654, 0.33100763296712277, 0.25162701008215577, 0.189001393681365, 0.14227543616919855, 0.10947804140807897, 0.08853328375583976, 0.07780340842775638, 0.07632875637467093, 0.08389803311086738, 0.10101580618117299, 0.12876538669589777, 0.16850131661328147, 0.22125716148176552, 0.28676256780619863, 0.36211695057868537, 0.44055710018963057, 0.5112918508977192, 0.561528054646051, 0.580794489008192, 0.5656100242039458, 0.5213976745187331, 0.4602180163104648, 0.39606823780247474, 0.3408283238874083, 0.30253894271016735, 0.2856584732902734, 0.2920517516823371, 0.3216785537270472, 0.37253602300966243, 0.4399815517676573, 0.5161041943164014, 0.5901980589614749, 0.651096692491562, 0.6907418570521293, 0.7067710187261408, 0.7021504227595589, 0.6823675154441041, 0.6527183699599854, 0.6173923108048366, 0.5797554470070316, 0.5424382875184847, 0.5069349133084263, 0.4733793382323898, 0.44087200209316524, 0.40810017367031565, 0.37394406487463616, 0.3379839722973718, 0.3007850815611257, 0.26371327818668905, 0.2282763040760524, 0.19544033182646378, 0.16543059116203668, 0.13805593078772255, 0.11315710920544723, 0.09081108425222756, 0.07125105011506826, 0.05467629790128044, 0.041111951220218275, 0.030374387528243462, 0.022119890790329375, 0.015926528697584513}
{0.01194515901052182, 0.01664188403656985, 0.0229520495317473, 0.03125522412413523, 0.04191771981709927, 0.05525277958172447, 0.07150711740219362, 0.09090315243323216, 0.11373908746529784, 0.14049581084160606, 0.1718657377988041, 0.20867089085328816, 0.25175286036335026, 0.3019251200732839, 0.3598875312715937, 0.4258376139685324, 0.4986348749490934, 0.5746940220570586, 0.6471036219120493, 0.7057693361224638, 0.7394118852906411, 0.7394172928011268, 0.7039066919633272, 0.6394197756665652, 0.5588360144988369, 0.47685248810052133, 0.40580302005700375, 0.3536093957075618, 0.32373568347773934, 0.31602429669318033, 0.3275193146974515, 0.35313990027438763, 0.3866818539914584, 0.4226335584841632, 0.4585061314196668, 0.4963475643650277, 0.5420253224692579, 0.6021161982917587, 0.6796521570165881, 0.7704198954459366, 0.8613853434883887, 0.9327123627976551, 0.9639788104518565, 0.9425702459502843, 0.869471961743884, 0.7584769364847272, 0.629604842865942, 0.5014803783076627, 0.38679207319709763, 0.2916134861439305, 0.2170371266506413, 0.16134646444361297, 0.12175399567726339, 0.09547808817907724, 0.08028869943126832, 0.07472550369819654, 0.07814481758967894, 0.09067794955211649, 0.11311447514963298, 0.1466620869955702, 0.19248189267528049, 0.25087901559762443, 0.3201114282695427, 0.39506518716692873, 0.46654328708768267, 0.5222970763326454, 0.5504468111043292, 0.5441978035776643, 0.5050050174696658, 0.4418490126856793, 0.367177017324298, 0.29236268716578534, 0.22507878004236853, 0.1689715131053901, 0.12467777305521882, 0.09113049109634133, 0.06658753151001831, 0.04925962426340289, 0.037620363051856336, 0.030523169907097497, 0.027224571868341194, 0.027376507345591387, 0.031022416162256792, 0.03861463674709068, 0.05106048155974781, 0.06979651925727892, 0.0968799157078824, 0.13506599640242767, 0.18780491664743246, 0.25903089622537745, 0.3525394639786633, 0.47069249019812504, 0.6122747606534685, 0.7697553172664565, 0.9271265382354514, 1.0605312207596895, 1.1437171864311595, 1.1575617877822104, 1.098677521635632, 0.9810601414255267, 0.8295123256877666, 0.6696983292731289, 0.5208508668527408, 0.3934965001280505, 0.2908711427431192, 0.21164173180177223, 0.15233859612314243, 0.10895740645056613, 0.07779934908383997, 0.0558039898383775, 0.04060659503142089, 0.03047400190985034, 0.024205047722417477, 0.02103735214230077, 0.020577889158431818, 0.022762982309282906, 0.027848198913161277, 0.0364260150725383, 0.04946598355955637, 0.06836535716580891, 0.09498377530497806, 0.13160898112562316, 0.1807586375519358, 0.24467377642307186, 0.32433990828032905, 0.4179751831776363, 0.5192882344826096, 0.6164645158998417, 0.6933843343630236, 0.7340293531591678, 0.7287886367426993, 0.6789402384437127, 0.5960274247897537, 0.4966094937019797, 0.396115517063344, 0.30513281046162144, 0.22881006113650532, 0.16815019283582652, 0.12175607920477441, 0.08722988143225058, 0.06203158070953715, 0.043897212239874535, 0.03098207262735018, 0.021862001359774206, 0.015475844151927, 0.011053155514337542, 0.008047130304940111, 0.00607993346760302, 0.004901613188614564, 0.004361477234842676, 0.004390313031342903, 0.004992149640200326, 0.006244920090541773, 0.00831018163335775, 0.011452907071079385, 0.01607321360796607, 0.022752621899394792, 0.032317721312628694, 0.045923238628847375, 0.06515298308777225, 0.09212817797609159, 0.12959358662251674, 0.18091603825597366, 0.2498719006354647, 0.34002573295082605, 0.45345452974055445, 0.5886682074139049, 0.7380152930862269, 0.8857615763429011, 1.0089771344539455, 1.0830521266032018, 1.0908308844215873, 1.0304127867341133, 0.9160791079364067, 0.7716325378716234, 0.6210252056495619, 0.48180952014350775, 0.36332728058149666, 0.2682150679500486, 0.19499182181554797, 0.140303488998892, 0.10037471715383528, 0.07175727690474103, 0.05161834739140731, 0.03778259153124385, 0.028668038889159576, 0.02319314633238384, 0.020692352463274843, 0.020855625676588024, 0.02369704510484938, 0.02955287642309481, 0.03910708320867771, 0.05343872296147188, 0.07407799082515742, 0.10304159941292272, 0.1427887208917324, 0.1959931403182206, 0.26497518346048854, 0.35062184314217215, 0.4507486736527665, 0.5582674130332728, 0.6602328435109762, 0.7393730239859984, 0.7789967423498714, 0.7696858387552848, 0.713720551216022, 0.6239705573126798, 0.5181042780683013, 0.4121799849410015, 0.3169758270546903, 0.23756867043116034, 0.17478941596735234, 0.12706761249637208, 0.09187626109119525, 0.06660671346269117, 0.0489926867524061, 0.037259082136692705, 0.030134029252560635, 0.026810304076844548, 0.02690247836766119, 0.030421811686024845, 0.03777730497269805, 0.049802850194433985, 0.06780183639815916, 0.09358668706145153, 0.1294659045956795, 0.1780905924150337, 0.24201933266534723, 0.3228231686404284, 0.4196122780390287, 0.5271637742043666, 0.6344622978057916, 0.7251689606270337, 0.7813963590771197, 0.7902311364857943, 0.7495641701274947, 0.6691284135003542, 0.5659484597000621, 0.4575591376177711, 0.357083046054928, 0.2717372169196365, 0.2038386863454811, 0.15268536187426968, 0.11623667810133276, 0.09223543930450201, 0.07882265603036658, 0.07481874577863634, 0.07982269759782139, 0.09421680262385562, 0.11909789280200467, 0.1560928674660438, 0.2069569628040883, 0.2728166386549434, 0.3529676668663335, 0.44338392057199555, 0.5356036222405668, 0.6172099131105769, 0.6749640977783763, 0.7000395223442795, 0.6924963400741581, 0.6616917087169047, 0.6220303061191017, 0.5867689919257095, 0.5632328436074066, 0.5510868366543, 0.5436796603303506, 0.5317749376339637, 0.5083094817212154, 0.4719787765156719, 0.4277539533832458, 0.38442953653786827, 0.35119872465730806, 0.3352034735177715, 0.34054422346512225, 0.36807393313711245, 0.415193632806003, 0.4754849030067178, 0.5387835687299133, 0.5926494633372308, 0.6255793204240535, 0.6308335933321917, 0.6086789548231609, 0.5655739708697367, 0.5109102244566063, 0.45337748601124367, 0.3987209289697604, 0.34936497228089614, 0.3053611536822466, 0.2657721230486665, 0.22970719449553023, 0.19665969179228612, 0.16637081279843594, 0.13867592102828338, 0.11352089367514198, 0.09101339499460395, 0.07136413056175346, 0.0547421499983111, 0.04115230108600918, 0.030400238841196175, 0.022137009890348718, 0.01593811779497147}
{0.012000755447611061, 0.016721212631464904, 0.023064812523490675, 0.031414492170849885, 0.04214039287045515, 0.05555925465901086, 0.07191860057263638, 0.09143246599181933, 0.11436800949427584, 0.1411384837435789, 0.17234120541721998, 0.2087090384641407, 0.25094860794360585, 0.29935951436472913, 0.35312860642662613, 0.40949932559567553, 0.4634669196145022, 0.508728102299052, 0.5400125210653216, 0.5559011171272376, 0.560541240519467, 0.563051265783191, 0.5747356144686385, 0.6053466040348894, 0.65966066840519, 0.7350277396296837, 0.8203440751595905, 0.8973231325401037, 0.9449905618918264, 0.9468206412377463, 0.8973709400158899, 0.8043480674536319, 0.6847079488821421, 0.5575703714485083, 0.4382812697278408, 0.33595744368239816, 0.25405781533442207, 0.19231103940778732, 0.14865513841878114, 0.12061761730326256, 0.10609604997820665, 0.10369318714251569, 0.11275431739401645, 0.1331760250016187, 0.16497528215747215, 0.2075728925088761, 0.2588166682405597, 0.3140143846499497, 0.3656263677591441, 0.40444883561048955, 0.4225282000252098, 0.41661583994068885, 0.3899466954244387, 0.3510336574178743, 0.31044391801266896, 0.2777729875114821, 0.260240192553993, 0.2628184378817839, 0.28900841930069915, 0.34139439147533784, 0.4214361071841003, 0.5282434465190315, 0.6564335866884837, 0.7938360649689237, 0.920770657315796, 1.0130660362371258, 1.0494603544109684, 1.0203524101250465, 0.9322311010804475, 0.804422173098475, 0.6606133700915255, 0.5208409212456125, 0.3976348559946069, 0.2962182682441477, 0.21671137720305644, 0.15652498243880303, 0.1121100114746411, 0.0799605847780035, 0.05706566912630133, 0.04103731702059777, 0.030082590093253335, 0.022918331622010246, 0.018679555724437497, 0.016843955473421088, 0.017180677473145688, 0.019725144802136114, 0.024779195797972928, 0.03293436959140733, 0.04511356391418389, 0.0626199739835973, 0.08716874189959774, 0.12085189950329452, 0.16594859248931101, 0.2244481092125802, 0.29713919525709037, 0.3822225256482349, 0.4737475665542233, 0.5607765687228752, 0.628639836294618, 0.6630678775435898, 0.6558894600020729, 0.6088650489258854, 0.5328307631211185, 0.44281131170404736, 0.35254144379865193, 0.2712895439170037, 0.20345860100632487, 0.1498099937025891, 0.10903661608720615, 0.07900228279653652, 0.05749587429271885, 0.04259950588900139, 0.0328206751272534, 0.027107383703222316, 0.024820816804979457, 0.02570629516641227, 0.02988267172185471, 0.03785925183641954, 0.05058295054775535, 0.0695123909060662, 0.09670539766252857, 0.13488607399970942, 0.18742026194387393, 0.2580683347068694, 0.3503098226725962, 0.4659931022976913, 0.6031811203479795, 0.7535426992970444, 0.9005730697938932, 1.0208324079691151, 1.0898892771298452, 1.091608353577374, 1.0255642020475617, 0.9072477553860967, 0.7609062630378354, 0.6102016996316292, 0.4720360313536226, 0.35510574920865867, 0.26158731228359405, 0.18974238691153777, 0.13610603024332235, 0.09687203347683968, 0.06859067180135463, 0.04842438538758371, 0.0341695160445936, 0.024177534513262138, 0.017247945445830453, 0.012526386220797686, 0.009420468016847285, 0.007535929012534874, 0.006631683236437047, 0.00659132996667092, 0.007409007481013408, 0.00918831917719627, 0.012154032566181822, 0.016677107429225114, 0.02331405676227019, 0.032861134571321685, 0.04642128589223418, 0.06547515484816444, 0.09193336203529709, 0.12812120823506642, 0.17660565303009448, 0.23972402492610206, 0.31864869165042714, 0.41190987065677603, 0.5136369722644597, 0.6124208578247031, 0.6922895399776646, 0.7368762368761239, 0.7357251354586583, 0.6891246284776738, 0.6079680972878019, 0.5087497473465812, 0.4072956098513123, 0.3147521355887652, 0.23675088355762952, 0.17461071662840827, 0.12710018132363968, 0.09189378111951833, 0.06648646097090574, 0.04865377166764727, 0.03662480597698547, 0.029107329632011986, 0.025254515814112838, 0.024622561111079584, 0.02714347114490317, 0.03312370128341216, 0.043271997800758015, 0.058754132733828776, 0.08126388489431081, 0.11308348229157157, 0.15707654567930798, 0.21650701554956428, 0.29451274205750433, 0.39301720125469664, 0.5109360234734387, 0.6418985254873547, 0.7724750063280492, 0.8827565666065308, 0.9509617107711054, 0.9613807633255784, 0.9114624223950699, 0.8130551963685484, 0.6868489789583911, 0.5541128046772408, 0.43070300469221195, 0.3252426390698298, 0.24033302423799904, 0.17481926835399017, 0.1258007140583829, 0.08994931581396552, 0.06419821727580875, 0.04601259678432397, 0.03343433124506561, 0.02502734296189648, 0.01979424960338504, 0.01709855318816193, 0.016606641030916514, 0.018254300626903936, 0.022238451873216644, 0.02903311555183921, 0.03942690712993258, 0.05457527864797869, 0.07605134902982845, 0.10586039993533686, 0.1463507582730428, 0.19990823945509095, 0.2682804816323566, 0.35139979918448605, 0.44577367613353774, 0.5430040542018617, 0.6296578369422167, 0.6898685524312511, 0.7107404756757253, 0.6880670496694191, 0.6285389996786815, 0.5467862184790153, 0.459515989224125, 0.3805639155343764, 0.31889147699007586, 0.2790828870922025, 0.26285074694969396, 0.2703366881992816, 0.3006198153310526, 0.35130400652513544, 0.41738680645441867, 0.4900398395805127, 0.5564549236958232, 0.6020030054860845, 0.614799635735117, 0.5905516298314851, 0.5343960836015457, 0.4582995160482636, 0.37595729508854225, 0.29848030658970937, 0.23263417007467327, 0.18127499071401262, 0.14474957308503017, 0.12229769187811228, 0.11306035808841668, 0.11666851932511035, 0.13350790308135713, 0.16473039675841344, 0.2120003895553386, 0.2768805861561038, 0.3597330194101006, 0.4581346481249981, 0.5651978340666, 0.6688062584450024, 0.7531488213577101, 0.8031904401026319, 0.8106072546889443, 0.7777968260296828, 0.7171977122386569, 0.6463076039714413, 0.5814910779820828, 0.5335650013424617, 0.506143517614775, 0.49615830352650137, 0.49576722416516916, 0.49522804859524694, 0.48622769846738206, 0.4645806435033134, 0.431039612564423, 0.3898704347385949, 0.34623028883234713, 0.30397851462125736, 0.26491077532787954, 0.22926303173512316, 0.19663501469202926, 0.16662121287294285, 0.1390211177478542, 0.11384745533361405, 0.09127971159520343, 0.07156679822218873, 0.054890835406289085, 0.041258988757982104, 0.030475725586809, 0.02218997589341871, 0.015975116595816952}
{0.011942015740125432, 0.016637076782964756, 0.022944269804571944, 0.03124173235476828, 0.041892802141780365, 0.055204849662437695, 0.07141308069140241, 0.09071679377463111, 0.11337115092916913, 0.13980014798880874, 0.17067699493450647, 0.20691513336251977, 0.24949332284130557, 0.29905699748327097, 0.35542564464006704, 0.4173846024686738, 0.48303867957860974, 0.5504110462242182, 0.6174584060319742, 0.6810075530922952, 0.7352687637749068, 0.7715577593361023, 0.7805080049790202, 0.7561585304581623, 0.6993563681676632, 0.6180765623288925, 0.5245859488765924, 0.431463656373276, 0.34862339387998914, 0.28224134503433745, 0.23526013547757374, 0.20862030244796723, 0.2024833092429572, 0.21705182852203517, 0.25285901215616496, 0.3105200678874663, 0.3900049464694374, 0.48961523630661047, 0.6050428981966124, 0.7289549574448654, 0.8512184850357801, 0.9593791755906219, 1.0392495956886567, 1.076634324128667, 1.0613784257279484, 0.9924404498230107, 0.8800787858598089, 0.7426393946107132, 0.5999090895951029, 0.46734614188110124, 0.3537438973665758, 0.261941229047377, 0.19086753452146366, 0.13754279652882073, 0.09846348326862697, 0.07035825799268308, 0.05050130190656837, 0.0367766327790539, 0.027628835554536803, 0.02197824635351619, 0.019139467023201625, 0.01875980966583149, 0.02078310688380767, 0.025439094174775377, 0.033255480300164494, 0.04508586316003403, 0.0621387795036799, 0.08597782303631181, 0.11843655758628564, 0.1613557555927049, 0.2160201524700673, 0.2821967899479154, 0.356850637536959, 0.43301902638791534, 0.4998417614455379, 0.544801998772698, 0.5580963982170304, 0.5370234835074715, 0.4874063419403652, 0.4209815576057206, 0.350737391304165, 0.28718174505323746, 0.2369884796335125, 0.20357939998632413, 0.1884969343490092, 0.19270452576206892, 0.2174385194460246, 0.26451092649103375, 0.3360041047705465, 0.4332365955451873, 0.5548884108153018, 0.694469838894606, 0.8380728664150829, 0.9643289480557382, 1.0486244186003817, 1.0714592643418992, 1.0269138895131797, 0.9254409644620506, 0.7888349572017046, 0.6411421979783567, 0.5012765902106403, 0.38018849189676723, 0.2817665496322476, 0.20527563901869117, 0.1476945367077413, 0.10531824733623812, 0.0746279805527573, 0.052653140324102544, 0.03704777315516419, 0.026034568359649377, 0.018303426001259854, 0.012907040759868456, 0.009170662809700234, 0.006620582489591522, 0.004930421515955456, 0.0038824765135830855, 0.0033411884701113766, 0.0032363114269103846, 0.0035540680845588166, 0.004335324796199785, 0.005680536440325344, 0.007761891933458542, 0.01084371572767342, 0.015312670319268503, 0.02171943566426761, 0.030832798663193536, 0.04370441701332352, 0.06173597630591127, 0.08672683845114451, 0.12085535566722459, 0.16650795379490452, 0.2258234446218798, 0.29979963586359015, 0.38689988021706195, 0.4814263896646578, 0.5725331652711244, 0.6452749715516356, 0.6846274559899974, 0.6813614727705181, 0.6363430649265357, 0.5601256045393767, 0.46815086334942374, 0.37498815449398354, 0.29078239476000806, 0.2206279482728621, 0.16575826676371846, 0.12520083099740034, 0.09713235501347006, 0.0797418409509871, 0.07169343317315809, 0.07234531989297058, 0.08184888763151821, 0.10119695938697491, 0.1322347596849093, 0.1775902965910189, 0.24041368862316548, 0.3237397015970571, 0.4292429708065117, 0.5552517340228031, 0.6943084070389175, 0.8314159214161697, 0.9449783482547369, 1.0120865210088057, 1.0170841975787575, 0.9587032124888291, 0.8506720477287639, 0.715327382922755, 0.574885510569014, 0.44546890022229335, 0.335547894270038, 0.24740796489769487, 0.1795673618408529, 0.12884804843334077, 0.09170341659414012, 0.0648954586392958, 0.045748662972155955, 0.032177587238619944, 0.02261573294386573, 0.015915267682649482, 0.0112500811542943, 0.008034390558104605, 0.005859343492158719, 0.0044460434688618575, 0.003612239446148105, 0.003250003338470325, 0.003312291922450105, 0.003807005518768155, 0.004797883455607952, 0.00641227951812947, 0.00885653112136107, 0.012440242780311132, 0.017611232882797964, 0.02500284363063783, 0.03549412612309692, 0.050279770921745987, 0.0709381923705397, 0.09946917938854985, 0.1382425527554882, 0.18975482076763597, 0.25604417415458325, 0.3376128954209955, 0.4318552530614699, 0.531418371182829, 0.6235974268386467, 0.6922437634751222, 0.7227382352778844, 0.7081140935694633, 0.6524505641782282, 0.5690058666707888, 0.4745358472616092, 0.3836910090399757, 0.3062086447963684, 0.24697741138623655, 0.20759222739601607, 0.1880982240401073, 0.18827506020725954, 0.20830333093927406, 0.24882756880732376, 0.3104086627487515, 0.39231547527729776, 0.4907200248397258, 0.5967980124452144, 0.6959626275171722, 0.7698788183218437, 0.8018969733416518, 0.7838169299261715, 0.7196822145813114, 0.6237441936126916, 0.5141398444759081, 0.40659192391410315, 0.3111799926431149, 0.23230063925255925, 0.1702942853418199, 0.12329979206467784, 0.08864181627583427, 0.06364155078917846, 0.04599192452958026, 0.033874047465722666, 0.025947635001082884, 0.021295588974009728, 0.019364727581522485, 0.019922140642600738, 0.023035071590349735, 0.029076756423996084, 0.03875757174295966, 0.05317714643987049, 0.0738856415563426, 0.102927313066473, 0.14281245930834843, 0.1963235154063753, 0.26601860754226087, 0.35329389582270504, 0.4569951357819924, 0.5719320451488072, 0.6881878679070823, 0.7923459778393999, 0.8709041070417638, 0.9142862549931954, 0.9188864805432387, 0.8862868215922447, 0.8215000628820561, 0.732206767287625, 0.6285798183218247, 0.5221341055414378, 0.4234762636896798, 0.340348612954201, 0.2770610557101182, 0.23519344600545772, 0.21478367669227405, 0.21531165931031412, 0.23614017453829975, 0.2763310542503158, 0.33390854923594915, 0.4048248124898364, 0.4821602206574272, 0.5563027793814357, 0.6166375882816937, 0.654463920038139, 0.6658613040216964, 0.6528499707225581, 0.6219597244341837, 0.5809541344885801, 0.5357345403231359, 0.4891727207248108, 0.4420430237795601, 0.3947680349740624, 0.34845212277541887, 0.3046485380799094, 0.2645081009431152, 0.2282870492649741, 0.1955504495716593, 0.16569423996157798, 0.13832175744600625, 0.11334789242191452, 0.0909302575891805, 0.07132426537090587, 0.054722917454471665, 0.04114264503017287, 0.030394936827575787, 0.022133749166909442, 0.01593592083881423}
{0.012019561737921968, 0.016748143731257287, 0.02310333624238231, 0.031469545478197074, 0.04221909610438159, 0.05567212981702995, 0.07208162295176444, 0.09167103596244722, 0.11472829796511484, 0.14172013830192032, 0.17335698106758418, 0.21051724144953846, 0.25394760398569866, 0.30375654049527717, 0.3588954656402195, 0.4168730996642292, 0.47377733436153335, 0.5245707852129435, 0.5638150727705106, 0.5870872515048369, 0.5928840317925766, 0.5841062850855219, 0.5681487745326552, 0.5553572667067893, 0.5564306706441577, 0.57960406108768, 0.6281906774104568, 0.6987776455179635, 0.7805315430813247, 0.8565466002379009, 0.9079892194028021, 0.9201375669790551, 0.8873672142353223, 0.8142606028002837, 0.7127461977548977, 0.597554758636776, 0.4822413103867859, 0.3767696864750822, 0.28675889281221817, 0.21402302771383924, 0.15777413766843168, 0.11587826070592624, 0.08581215444978227, 0.06524356662808467, 0.052313099164252135, 0.04573381571899345, 0.04480309652947102, 0.04938439334479452, 0.05988281426168395, 0.07720941757065541, 0.10270001935898468, 0.1379222428272018, 0.1842776070846514, 0.24231712810545492, 0.31080791370392724, 0.3858841353695805, 0.46101734604508326, 0.5286396085367535, 0.5834460406177241, 0.6257853351683109, 0.6626150014380371, 0.704726255881029, 0.7614112594702924, 0.835077233592334, 0.9179790579232866, 0.9926111149043654, 1.0367066847899533, 1.031916483449116, 0.9720819636170557, 0.8658752634994237, 0.7321598484350774, 0.5917511138249306, 0.46083942364404606, 0.34854953444329956, 0.2578139153364018, 0.18756904666218338, 0.1348279608244698, 0.09608382114000652, 0.06806057912409674, 0.04801581300191193, 0.033794607007715576, 0.023769898442866987, 0.01674560486022272, 0.011859362911133117, 0.008499479236048345, 0.006239704312780658, 0.004790757689350851, 0.0039660346040157855, 0.003658880914267684, 0.0038293665860495555, 0.004499220853518478, 0.0057543542979701864, 0.00775512647178211, 0.010755183787882145, 0.015130202328337332, 0.021417993228364754, 0.030370641576473484, 0.043016591982202174, 0.06072391503747842, 0.08524223601205135, 0.11867594439790252, 0.1633030448252901, 0.22111019129096335, 0.292900915912005, 0.3769365431977544, 0.4674089939942169, 0.5536360919238567, 0.6213199230050348, 0.656632555833004, 0.6518291342143783, 0.6090166827573025, 0.5393225749086678, 0.45813430132945404, 0.37979619517179486, 0.3145926607660244, 0.26846639732987876, 0.24431743646271611, 0.243595312102746, 0.26743567998062906, 0.31705097176712044, 0.39326441416617586, 0.4951242156279373, 0.6177120259571106, 0.749813867643451, 0.8730236227037408, 0.9643460920489484, 1.0030572852577773, 0.9791423124832511, 0.897920300701294, 0.7773631150892241, 0.6401392057150919, 0.5057840873620009, 0.38674496493287236, 0.28838767344658367, 0.21104759017863936, 0.15233981613110736, 0.10887650678615324, 0.07726361131783734, 0.05455544744524533, 0.0383867917028707, 0.026946030924433602, 0.018887024172473746, 0.013229499008326392, 0.009269450472181678, 0.006506319973265919, 0.004587043258926735, 0.003264542401868107, 0.0023676875448019256, 0.0017800184661822271, 0.001425043336112808, 0.0012564852656136564, 0.0012523421886297414, 0.001412047665516572, 0.0017563839093351912, 0.0023301287886711296, 0.003207742987236452, 0.004502746471418604, 0.006381810769508572, 0.009084999792222964, 0.012953972726182072, 0.018470158183609732, 0.02630454444913704, 0.03737901987198749, 0.052934630084638744, 0.07459207570764187, 0.10437038303884605, 0.14459696995227023, 0.19759725864197797, 0.2650136036866453, 0.34663156833518544, 0.43880113026609646, 0.5330361289964931, 0.6160134892181096, 0.6722853325551281, 0.6896443064086692, 0.6645787640150256, 0.6041229307032561, 0.5227134819968066, 0.4364442143789628, 0.3584083744527085, 0.2969617612214473, 0.25638399738418427, 0.23851141399110481, 0.24423988973566604, 0.2743883100798039, 0.32976004944658105, 0.41033839730697813, 0.5136200818508008, 0.6323937016403332, 0.7529657235680334, 0.8556323825178314, 0.9190237785091423, 0.9276805434842947, 0.8788478677173576, 0.783683711009163, 0.6619301516246997, 0.5339614078645716, 0.41499540394743545, 0.31331510306823446, 0.23141571093425103, 0.16817576233873305, 0.1207885094933087, 0.08602927093030997, 0.06091644928177989, 0.04296930085385625, 0.030246280563380218, 0.021285550262165175, 0.015014900044286244, 0.010663005743071675, 0.007684382762846342, 0.005700863212918421, 0.004458438865768819, 0.003797101144875266, 0.003631355030888688, 0.003939632976277257, 0.004761548202392202, 0.006202669762220494, 0.008447225473927724, 0.011779803140145786, 0.01661762418444191, 0.023555047249030476, 0.03342104160963182, 0.04734728493859204, 0.06683717065849912, 0.09381100587691284, 0.13057595689406626, 0.1796292299988201, 0.24315996666799908, 0.32211119651074976, 0.4147918094244273, 0.515409975380305, 0.6135113911419123, 0.6956720237910502, 0.7499911407472614, 0.7716714966596412, 0.7660538857462363, 0.7465302507117461, 0.7283885585167479, 0.7221601207702008, 0.7294734588095702, 0.7425843934595909, 0.7476137508140944, 0.7306185358562619, 0.6840154063176161, 0.6098363088837051, 0.5179864787517097, 0.42121788260834575, 0.3303532753079265, 0.25199401484019196, 0.18863414221149014, 0.13995452732124447, 0.10422496053470139, 0.07932959822500908, 0.0633621311959462, 0.054909878015485115, 0.05316258545695497, 0.05794237546854298, 0.06970516757574413, 0.08952375357229005, 0.11902565510888265, 0.160220310261856, 0.21511465860706516, 0.28501096114812335, 0.3694636224049938, 0.4651025448030002, 0.5648630549235379, 0.6583247267139589, 0.7335094464821463, 0.7797410570554155, 0.7906889670964509, 0.766707465960872, 0.7155120727868289, 0.6503662697558527, 0.5861465653945502, 0.5350934497864369, 0.5040427564158977, 0.49367177669687967, 0.49934045851824604, 0.5130053240401298, 0.5257645502391007, 0.530371665145706, 0.522873623391366, 0.5028498619172591, 0.47241905700647796, 0.43476320644436967, 0.3930149324268666, 0.3498539780937536, 0.3074845419254633, 0.2675273003018275, 0.23081834082152478, 0.19743243653686735, 0.16702631910295304, 0.139253914370907, 0.11399934875842425, 0.09138471403036633, 0.07164079489116328, 0.05494338336164285, 0.04129634834715969, 0.03050219467132564, 0.02220863561277824, 0.015988214394308732}
{0.01195301709424203, 0.016652654672235936, 0.022966263927666226, 0.03127266874509757, 0.04193602265871066, 0.05526431162463624, 0.07149218008746895, 0.09081563819153342, 0.11348281911513355, 0.1399038708612488, 0.17070774892045462, 0.20666937236928626, 0.2484860141871016, 0.29649215279553326, 0.3504592739712654, 0.40953755056453145, 0.4722809225268522, 0.536712025814083, 0.6004112624796999, 0.6604862053506555, 0.7132027275904228, 0.7534558536416075, 0.7749962912112003, 0.772340053054536, 0.7437476060437991, 0.692899053394621, 0.6274663363794513, 0.5556017064744379, 0.4831788461950105, 0.41348673273073233, 0.34865177176664325, 0.2909681047483102, 0.24314890696106725, 0.2078514621557416, 0.18728011040133685, 0.18324573940094793, 0.19754464247735826, 0.23233165469979086, 0.2901957754212293, 0.373696505559924, 0.48413852125494905, 0.6194735821943217, 0.7716441526613947, 0.9245530320994707, 1.054760913429299, 1.1367308933852178, 1.15177701650494, 1.0960977309631084, 0.9824534403938326, 0.8342786232467412, 0.6764397887433031, 0.5281123030404707, 0.4002202340354336, 0.2964904306576642, 0.2159653287623925, 0.15538538592043755, 0.11082137271876892, 0.07856147605489196, 0.05547956163208645, 0.039110739208030654, 0.027591006507530047, 0.01955060555770884, 0.014005034070981455, 0.010261593574452938, 0.007846339090554983, 0.006450696765381944, 0.005895211440215033, 0.006107845214352043, 0.0071149345590226535, 0.009043831407497035, 0.012137153231532768, 0.016779250205559912, 0.02353565159582414, 0.03320525440260868, 0.04688165867756192, 0.06601222935299718, 0.09242805932596478, 0.128291875509342, 0.17587505519507518, 0.23704521017458233, 0.31237145629268864, 0.3999279772452206, 0.494277909588494, 0.5866192964236755, 0.6670993657101714, 0.729118584867781, 0.7733715348693352, 0.8084705039254976, 0.8469132273954941, 0.8983319294849804, 0.9634277514998164, 1.0313521622948134, 1.0821144844464115, 1.0940413147413908, 1.0534742959546581, 0.961259077886203, 0.8318458223120813, 0.686146217699992, 0.5434076621365633, 0.41647664451226335, 0.31117622842588105, 0.22808606245631408, 0.16483741636419377, 0.11791307952495282, 0.08372916158315843, 0.0591457184203544, 0.041626540189609325, 0.02922135620824641, 0.020476987585899196, 0.014333011349684703, 0.010026467588901931, 0.007013756741078097, 0.004910273030230913, 0.003445372634711786, 0.0024295488997704406, 0.0017308951256643835, 0.0012584543724486474, 0.0009506110967538237, 0.0007671685630596339, 0.0006841543933128835, 0.0006907122769921311, 0.0007876900145649705, 0.0009877444690965906, 0.0013169738800531587, 0.0018182774770235477, 0.0025568505622121625, 0.003628467880270117, 0.005171502683688974, 0.007383975143398995, 0.010547293545598913, 0.015058648705227228, 0.021474004956712943, 0.030562771127051722, 0.043372474197231364, 0.061295165488992366, 0.0861137524942113, 0.11998200356278609, 0.1652544258095027, 0.22403946199608252, 0.2973371611545327, 0.3837255046674731, 0.4778969908675945, 0.5699303585803247, 0.6466184490225518, 0.6955880719382252, 0.7108975938672966, 0.696758205411836, 0.6666356754001403, 0.6383259605938104, 0.6281768970421701, 0.6470052405308615, 0.6979867992578805, 0.7756012188481944, 0.8653732061915042, 0.9455774915640547, 0.9924414494892683, 0.9883158018136836, 0.9288539053958236, 0.8243521243910271, 0.694286345644869, 0.5590752488750298, 0.4340325022671186, 0.3274533034413453, 0.2417416522350312, 0.17561801574665775, 0.12609541603856086, 0.08977817312424483, 0.06353832538025708, 0.044777366263889076, 0.03146232387974046, 0.02206142211504376, 0.015448577226506815, 0.0108095138983863, 0.007562061761920969, 0.005293316295081336, 0.003712186100543774, 0.0026145260132760407, 0.0018579956594679077, 0.001344196247057505, 0.0010061626476115817, 0.0007997769343097998, 0.0006980785214677169, 0.0006877738397061445, 0.0007675107491552716, 0.0009477002318210491, 0.0012518613752315617, 0.0017196556533677113, 0.0024119827889039843, 0.0034187520490581045, 0.004870236235933689, 0.0069532693951799875, 0.00993395000788079, 0.014188893357030044, 0.020247259220359474, 0.028845349017675645, 0.04099365997891825, 0.05805127265861407, 0.081791560182548, 0.11442250115089068, 0.1584907916285448, 0.2165542714190927, 0.2904756524041658, 0.38023985180308356, 0.4824454255195568, 0.5891482264554266, 0.6883209107143059, 0.7670636373053528, 0.8170441505422844, 0.8391649652020523, 0.8438295889007366, 0.8459473072794742, 0.8574838178194968, 0.8814664216043139, 0.9099764626026592, 0.9269856856128017, 0.9153280770561938, 0.8648610509963953, 0.7772450185725913, 0.6644920681430228, 0.5429068597352944, 0.4268291891137497, 0.32533589491320203, 0.24210455259804414, 0.17695709267414067, 0.12765318997736616, 0.09123398817117112, 0.06480066999781588, 0.04586438521871681, 0.03244121565328647, 0.02302255336302686, 0.016498951560502337, 0.012077299402556902, 0.0092085321662622, 0.0075314626562095624, 0.006833186346465934, 0.00702480317093917, 0.008131146126057906, 0.010293889568254756, 0.013788367359692452, 0.0190553916101125, 0.026750036477057492, 0.03780921013583321, 0.05353781101936654, 0.07570729070106783, 0.10664692514529317, 0.14928164818790257, 0.20702523124642533, 0.28337446483460427, 0.3809929184914079, 0.5000995868440609, 0.6362390833462778, 0.7781525610913892, 0.9073411301976804, 1.001187190017509, 1.0399716035192181, 1.0149111301442615, 0.9322387993192313, 0.8104088892594387, 0.6724539786067804, 0.5384528201774044, 0.42162714967059317, 0.3282704192331746, 0.2597485834515348, 0.21481830719898526, 0.19134766844365236, 0.18722526258459812, 0.20056040740887549, 0.22936287049199927, 0.27095269293887664, 0.32149160251145514, 0.37614383235978466, 0.43014420411860094, 0.48028227481062763, 0.5255579215816053, 0.5661327260398413, 0.6013027329183585, 0.6284065675369832, 0.6438085236757887, 0.6450196357081449, 0.6319535746575125, 0.6064813872522349, 0.5712763525550205, 0.5291585812188853, 0.48297915112598855, 0.43543940659210983, 0.3886930736264537, 0.34409382859028576, 0.3023159219180945, 0.26364364637087934, 0.22812893175207605, 0.19561052935341147, 0.16578886656469338, 0.1384100796570833, 0.11342229609664334, 0.09098807838983977, 0.07136643371352548, 0.05475268774276611, 0.04116348174113536, 0.03040954482568686, 0.02214402182115144, 0.015943155009410685}
{0.012014987547688977, 0.01674166056969861, 0.023094202564423738, 0.03145676635160072, 0.0422013024963029, 0.05564729920868627, 0.07204662971375525, 0.09162163871059587, 0.11466092867698545, 0.14163490858098834, 0.17325880664948867, 0.2104329375828643, 0.25403126068803905, 0.30454090250350463, 0.36153793327886913, 0.42302237230341033, 0.4848644461534082, 0.5408873036323144, 0.5840632490659526, 0.6087652338384256, 0.6132197890654792, 0.6007899001004336, 0.5791009777652959, 0.5573901964741549, 0.543747909258388, 0.5437821170641517, 0.5607350603521627, 0.595730832369973, 0.6469569487624576, 0.7080523553045156, 0.7674650980792306, 0.8106857137384849, 0.8254721614957993, 0.8073374914699379, 0.7613359941036699, 0.6986068965579788, 0.6302476123616791, 0.5627490591348715, 0.4973406153830239, 0.43254402972991834, 0.3674100249563769, 0.30315013918133743, 0.24263045165326752, 0.1888398876068224, 0.14369551583790616, 0.10772369967522927, 0.0803824322901686, 0.060585119431292585, 0.04714461320156596, 0.03905601122793796, 0.03564595103675753, 0.03664498329912262, 0.04223088708207007, 0.05307249824042678, 0.07038551403812987, 0.09599306110909653, 0.13235935030984772, 0.18252881533728615, 0.2498556452137618, 0.337368167770798, 0.44663690902889397, 0.5762070299799581, 0.7200861000456443, 0.8672629112892118, 1.0031565325532745, 1.1127124637282764, 1.1833767995449593, 1.206462705435986, 1.17767988283509, 1.0985390276698401, 0.9780295411366122, 0.8318720458105134, 0.6783920042716266, 0.5333810853323908, 0.406937664362161, 0.303186209425768, 0.2218323704620493, 0.1601355266983974, 0.1144661717853604, 0.08124401022882335, 0.05737470033424362, 0.040375839768596045, 0.02834579453354618, 0.01987097221800341, 0.013921592909282599, 0.00975791222131754, 0.006853935949611667, 0.004838761648424002, 0.0034530498240271396, 0.002517537105289685, 0.0019107702276224727, 0.0015537886546757127, 0.0014000654728027614, 0.0014295413919167461, 0.0016460396808685692, 0.00207774640486531, 0.0027808077962930148, 0.0038464649535702787, 0.00541254236610639, 0.007680547719405684, 0.010940116964818487, 0.015602982503908477, 0.02224885793742319, 0.03168516680671736, 0.045020455050759446, 0.06374584085263325, 0.08980696894388347, 0.1256264380856868, 0.1739999385802016, 0.23774202319923105, 0.3189264638673724, 0.4176259236805647, 0.5303315387834817, 0.6487987813590618, 0.7606553838385546, 0.8528759165203139, 0.9173673048492419, 0.9553252542132028, 0.9766229342152244, 0.9937362747550551, 1.0137786959248243, 1.0334374759508287, 1.0397915308254415, 1.0168939635755452, 0.9546559878619477, 0.854614985184331, 0.7290700338735219, 0.5950176645648315, 0.4675589999903745, 0.35630006755771665, 0.265114578899312, 0.1937475563164939, 0.1397251480126696, 0.09979978895631901, 0.07079199064282989, 0.0499694932754706, 0.03514948905872424, 0.02466475791847253, 0.017278397899032724, 0.01209036594474798, 0.00845428806748153, 0.005910149798542134, 0.004132648705429794, 0.002892828311997872, 0.0020301716039640796, 0.0014325953400618331, 0.001022266652102085, 0.0007456506526751068, 0.0005666160545089592, 0.0004617595509491395, 0.000417367545937722, 0.00042763214068901957, 0.0004938944340273333, 0.0006248182558843378, 0.0008375160369302627, 0.0011597693752565523, 0.0016336237414147736, 0.0023208040979768494, 0.0033106111557414998, 0.004731230878478168, 0.00676573109799895, 0.009674418600676589, 0.013825631295141354, 0.019737282877537808, 0.02813118740471702, 0.040000582906252344, 0.05668684021360464, 0.07995148482832162, 0.11201057571875847, 0.15546643044824676, 0.2130281826529576, 0.2868777826776414, 0.3775725933061245, 0.4825915760274127, 0.5951201403852903, 0.7042558344407367, 0.7977952736569003, 0.8672752690981251, 0.9124701965412799, 0.9416461969763287, 0.9664335367968292, 0.99417998698039, 1.0224055592445573, 1.0386925008417165, 1.0265078843564248, 0.9740882839168008, 0.8810692465027851, 0.7586851550196616, 0.6241364022076449, 0.4936245851865297, 0.37807161786442306, 0.2823964158866614, 0.20696585953403995, 0.14956868883464414, 0.10699194888613353, 0.07597726595678117, 0.05367416258755337, 0.03778149684833517, 0.026530219093825337, 0.018602507404075944, 0.013037124721527125, 0.009143077092937988, 0.006428925987455756, 0.004548259675070033, 0.0032591748864993194, 0.0023949762299927523, 0.0018435083009247948, 0.0015330324438786284, 0.0014231016117970795, 0.001499384049675026, 0.001771823435495853, 0.0022759147120208455, 0.0030772483263473514, 0.004279861412010168, 0.0060393606871851375, 0.008582266341654134, 0.012233559860227596, 0.017454929544991876, 0.024896486896163857, 0.03546428951012228, 0.05040384367580797, 0.07139396874910829, 0.10063277861659946, 0.14087360146874772, 0.19532962117366637, 0.26731576689743625, 0.359462660608453, 0.4723945589704173, 0.6030290166128238, 0.7431799762337424, 0.8796386212290885, 0.9966057490057968, 1.0797635991875205, 1.1196098598216369, 1.1122910048493662, 1.0588917408742746, 0.9652529095831999, 0.8422301844543989, 0.704426573449765, 0.5668321367883598, 0.44122630891935166, 0.3343672008180903, 0.24831047538342454, 0.18189944832501082, 0.13237250660936534, 0.09654661655844167, 0.07149581252405288, 0.05485241657516107, 0.044889342424832904, 0.040502168020563986, 0.04116089384007174, 0.04686327287568302, 0.05809416421223654, 0.0757722367460486, 0.10114083200230584, 0.13553416528560341, 0.1799384476579782, 0.23431145891798452, 0.29678691967432624, 0.36318899029794444, 0.427531423997862, 0.4839130923900424, 0.5291432354707556, 0.564245409213631, 0.5932360484634192, 0.6196241852841028, 0.6431168157213357, 0.6591086229576114, 0.6616144897411698, 0.647703871220277, 0.6201344465871562, 0.5862230891664003, 0.5540706159391943, 0.5291045821761536, 0.5130589490529832, 0.505284400041002, 0.5046332708948552, 0.5101256212012758, 0.5200531975689595, 0.5307985328484236, 0.5369293032555896, 0.5329245349811095, 0.5154523508068358, 0.48470427305740593, 0.4440381144422572, 0.39830764826951487, 0.35196050143365987, 0.30790144715386314, 0.26740594638849496, 0.23065589642439183, 0.19732215502852804, 0.16695188688628856, 0.13920224978627282, 0.11396497147375009, 0.09136219679638984, 0.07162543167272609, 0.05493238061454947, 0.041288309505641566, 0.03049634213884908, 0.02220442421988575, 0.015985217371033655}
{0.0119684026673726, 0.016674626086862005, 0.02299758273356809, 0.03131719255672161, 0.04199908731009035, 0.05535323464246503, 0.07161697222741983, 0.09098992153090542, 0.11372391646152862, 0.1402288252054385, 0.17112429322010933, 0.20717269490255139, 0.24906029758867376, 0.29702937508878796, 0.35044682057919824, 0.407577598762187, 0.4659333435904297, 0.5232532305638327, 0.5785144257716794, 0.631993595412212, 0.6838472475303137, 0.7317990556586782, 0.769594282711184, 0.7880038888794569, 0.7787423997122056, 0.7392733653824559, 0.6751665505031033, 0.5981862351206091, 0.5214830560044783, 0.4549694405590415, 0.4029847014409997, 0.364488602254128, 0.3350360138369296, 0.3095996554431125, 0.28517309870516105, 0.26207890783327087, 0.24357852895836554, 0.23443898235225638, 0.23953943345464762, 0.26309285950806766, 0.30830253847555755, 0.37690788886913706, 0.4681741015982423, 0.5773155098716299, 0.6940604259395051, 0.8028368972493155, 0.8860627500685805, 0.9302494061575024, 0.9316743234648495, 0.8973479413371007, 0.8401611700282928, 0.7717914002612595, 0.6983361298592625, 0.6208211355459162, 0.5388520414425996, 0.45390705097168516, 0.37000020709262743, 0.2920867581392437, 0.2240828692546238, 0.1678715064346911, 0.12342097049637252, 0.08945932627148502, 0.0641771691739188, 0.04571875037386346, 0.03244071301126442, 0.023005139844171806, 0.016380218139971956, 0.011800613711355157, 0.00871737347122414, 0.0067517359718730335, 0.005658476769504812, 0.005300206610933134, 0.005632453062973023, 0.006699141887247022, 0.008638561699730658, 0.011700699309382947, 0.01627780094613618, 0.022951009270572975, 0.03255670812559157, 0.046276239447554525, 0.06575078140107447, 0.09321708709194645, 0.1316452898977942, 0.18483039581643948, 0.25733603903382846, 0.35410838875100864, 0.4794876715533896, 0.6353213775980935, 0.8181034705881102, 1.0157640622904838, 1.205914391479129, 1.3582124541210576, 1.4423863280214164, 1.4395515067616185, 1.3504768107741232, 1.1951655817940956, 1.0041117120717626, 0.8071582170498705, 0.6259570299814627, 0.47196546876176515, 0.3483188776002571, 0.2530053527695441, 0.1816482432128246, 0.12932737161055322, 0.0915268558963753, 0.06450035892108905, 0.04531844826929979, 0.03177427821154349, 0.02224548089639463, 0.015558754554281655, 0.010874976933053811, 0.00759861933510852, 0.005309299252699065, 0.0037114194318584415, 0.0025977545479123573, 0.0018234349121042694, 0.001287520549487046, 0.0009200472903329533, 0.0006729926128427071, 0.0005140484812686517, 0.0004224199123208529, 0.0003861156424044416, 0.0004003840205587752, 0.00046709290399746267, 0.0005949736103831806, 0.000800760481706078, 0.0011113730309459966, 0.0015674210621281232, 0.0022284803506550733, 0.0031808060575685615, 0.004548445168991838, 0.00650910296581449, 0.009316636071962404, 0.013332698499793893, 0.01907083187695008, 0.02725704597466303, 0.038911346904382804, 0.055453962980072546, 0.07883656680375117, 0.11168946532159013, 0.15745506359124267, 0.22043772708138065, 0.30563178101671973, 0.4180936154410281, 0.561537808903533, 0.7358818156710989, 0.9338766781678056, 1.13797619075856, 1.3199652861855762, 1.4462181157604408, 1.4888157964447737, 1.4375058765293414, 1.3045967700002419, 1.119106351783943, 0.9145439527977701, 0.7182274407336904, 0.5466421950235026, 0.40620761920440457, 0.296515467791959, 0.21363925658860425, 0.15248476254456841, 0.10810621436647588, 0.07627857672051923, 0.05364044576451607, 0.037631842331126236, 0.026357369034855298, 0.018439742043972685, 0.012890770860025158, 0.009007567836914828, 0.0062931827439518745, 0.004397766139826946, 0.0030758137337407844, 0.002155510472855881, 0.0015169581699488333, 0.0010768276262609388, 0.0007776173387357441, 0.0005802058859132218, 0.0004587683288932759, 0.0003974130525201537, 0.00038810928396602244, 0.00042963886700032037, 0.000527437050288327, 0.000694301634183399, 0.0009520618097776318, 0.0013344211321900724, 0.001891338014802985, 0.002695498804419994, 0.0038516927819050853, 0.005510238041245089, 0.007886055098144402, 0.011285556387522063, 0.016144201787202696, 0.023078277855663857, 0.03295494176724137, 0.046984234931980264, 0.06683434741292973, 0.09476442361174509, 0.13375324081985565, 0.18757037952383818, 0.2606812115585862, 0.35779641196625817, 0.48279507196617744, 0.6367558226426856, 0.8151069987092798, 1.0046653010306132, 1.182473824806122, 1.3189464447946313, 1.3862930303221361, 1.3692459417897378, 1.271821353526352, 1.1154540362768832, 0.9298633569178639, 0.7426637968136024, 0.5729882930120549, 0.4303215699219581, 0.3166482843055512, 0.22951117500783408, 0.16454053107504318, 0.1170468016345776, 0.08281691542813245, 0.05839886154108326, 0.04111574101976137, 0.02896434127870348, 0.020482183620227714, 0.014621864767512236, 0.010646949800940235, 0.008051944247913756, 0.006504152358166929, 0.0058039667482379246, 0.005860411982790413, 0.006679631591038456, 0.008365026873435984, 0.011128719255055795, 0.015314758420515488, 0.021434780191360196, 0.030216102680826966, 0.04265949361783771, 0.06009719088336123, 0.08422839399629115, 0.11708629726916049, 0.16085785239891276, 0.21744708072697166, 0.2876856454504764, 0.3702310688415928, 0.46053208303424825, 0.5506922417349008, 0.6311452337031124, 0.6940865790350996, 0.7367690703166033, 0.7619072728414956, 0.7742906471587133, 0.7760180349524473, 0.7642109880437665, 0.7331778117392324, 0.6794141291792298, 0.6055165206472783, 0.520149145955112, 0.4346377909900325, 0.3590743693387644, 0.30017327334924704, 0.26111104463519413, 0.24235217452653215, 0.2424518828465871, 0.2583761118575897, 0.28545852271021493, 0.317549479517707, 0.3480325152629497, 0.3718884320149358, 0.38792942330902125, 0.399632117919729, 0.4136773099158335, 0.43686692037826297, 0.4729563376062812, 0.5206182148401286, 0.57316309666985, 0.6203426169685694, 0.6520022370647877, 0.6621407370531237, 0.6510775556564051, 0.6243377190246961, 0.5891436576036375, 0.5509509297968195, 0.5119947514843662, 0.472095286594219, 0.43054001621563126, 0.38753575588601397, 0.3444142151652116, 0.30286192787237703, 0.2640735442859155, 0.22846246320210592, 0.19588472050245748, 0.16600536923843115, 0.13857047619213794, 0.11353755310216868, 0.09107052023125525, 0.07142538857228808, 0.054794694268997156, 0.04119325173301039, 0.0304305397140994, 0.022158774099768293, 0.01595349503389216}
{0.01200398050685105, 0.016725836504337937, 0.023071430659617163, 0.03142396816309546, 0.04215405733729093, 0.0555793303378127, 0.07194910870476805, 0.09148198002242267, 0.11446029772977899, 0.14134477095896975, 0.17284267698123798, 0.20986310229108768, 0.25331189137946036, 0.3037176481358545, 0.36076624000161744, 0.4228973311756597, 0.487036027133317, 0.5483924323920374, 0.600450258565394, 0.6357675313791777, 0.6482131250703628, 0.6361086419203266, 0.6043020978779902, 0.5633571041709853, 0.5261226190552308, 0.5037857817657488, 0.5033084158628548, 0.5266845237123736, 0.5713962594392215, 0.6312346096973878, 0.6968944632038087, 0.7563830748294467, 0.7962410749279621, 0.8047635848372435, 0.7766349916870129, 0.7160034533442253, 0.6352714736487559, 0.55017646886884, 0.47439267635802423, 0.4162870344341721, 0.37817232997397837, 0.35706632251177206, 0.3461699177564797, 0.33696227778872434, 0.3218763817633326, 0.2968006655148808, 0.262120410889351, 0.2216996985440028, 0.1806351341891102, 0.14325707582590239, 0.11223104258056714, 0.08865988294868381, 0.07265792008765183, 0.06396260993411103, 0.06239721841792412, 0.06816872819051181, 0.08204552012815783, 0.10545114363825585, 0.14047007594157926, 0.18970421390113176, 0.2558532877349686, 0.34084506664301994, 0.444389138168749, 0.5621106422365931, 0.6840427972809247, 0.794980622510163, 0.878122779857949, 0.9215342572837039, 0.9239704621612348, 0.8956920027589977, 0.8531235171061065, 0.8107362326450798, 0.7749388650953126, 0.7427365591831003, 0.7051581092436163, 0.6533488271537464, 0.58391867153497, 0.500566550161275, 0.41164348886064095, 0.32605788672974, 0.25025816464636996, 0.18731602085430532, 0.1375285772710347, 0.09953404680998615, 0.07128614451735436, 0.050676354163247436, 0.035842105473773304, 0.02527052180764012, 0.017794401456330693, 0.012543200707990696, 0.008882980414015806, 0.006360859142019882, 0.00465949834090896, 0.00356239946010804, 0.002928928993007825, 0.0026775444210726178, 0.002775885975446433, 0.003236844895571172, 0.004120256302503314, 0.005540440340664494, 0.007680420698725357, 0.010814280584791053, 0.01533973022870758, 0.021823411677735192, 0.03106138977068008, 0.04415587230326216, 0.06260488042214264, 0.08839149632331361, 0.12403896475547269, 0.17256193876302436, 0.23719068661990156, 0.3206888351520782, 0.4240834910486021, 0.5448057222520483, 0.6747562527975175, 0.7996218507271866, 0.9012170182213342, 0.963491677965968, 0.9798320657987476, 0.9568606918719219, 0.9115309742987452, 0.8631604731447385, 0.8252247573449851, 0.8007746071076387, 0.7826741099940003, 0.7580398194062223, 0.7150072441062268, 0.6486290856154511, 0.5627248736866561, 0.4670879705450461, 0.37260754109358224, 0.28750460450322185, 0.21603186792107926, 0.15905580007123155, 0.11533975225865205, 0.08271344458825172, 0.058842161671138066, 0.04162164075954587, 0.02932283251056678, 0.020601410005454398, 0.014448395804150966, 0.010124010466507391, 0.0070944500166999, 0.004978901391694552, 0.003508093099824765, 0.0024931927482425616, 0.0018031229026700742, 0.0013483963524940027, 0.0010698848840656828, 0.0009313119903245748, 0.0009146137302203053, 0.0010176207703706454, 0.001253784032121381, 0.0016539132952132895, 0.002270143843870732, 0.0031826133678024824, 0.004509641664016387, 0.00642257627276635, 0.009166900514283007, 0.013091661984301957, 0.018689650318009458, 0.02665073442482547, 0.03792970738731384, 0.05382657520577956, 0.07606908373430228, 0.10687058977546532, 0.1489063357891492, 0.20510529959092033, 0.27810326633810606, 0.3691902586634314, 0.4767165004351046, 0.594338656377077, 0.7101945652317155, 0.8085901608582218, 0.8749982316953493, 0.902621454073447, 0.8963429636746463, 0.8707701183907287, 0.843252036444704, 0.8260391886357683, 0.8214062237440671, 0.8213288788623891, 0.8115749495795901, 0.7786723405359361, 0.7165174969501816, 0.6289290442950163, 0.5269630290738366, 0.4234759229318087, 0.3286006986505869, 0.24795688786584377, 0.18313121638629073, 0.1331019383914579, 0.09561242153831125, 0.06810686637991922, 0.0482289194497134, 0.03401846497838209, 0.023940638215316137, 0.01683895728707852, 0.01186442090403187, 0.008405505666919175, 0.006028817732741186, 0.00443266504405354, 0.0034126507441601638, 0.0028374046889670865, 0.002632581573670001, 0.0027716662594187177, 0.00327267102600776, 0.004200383103655502, 0.005674397129720293, 0.007883743013963737, 0.011109476480779978, 0.01575705547223079, 0.02240045532804052, 0.031839266212329534, 0.04516742296305188, 0.06384581072081795, 0.08975762127361016, 0.12520089685469946, 0.17273460532845122, 0.23474988026516666, 0.31262105015412994, 0.4053858460237942, 0.5082333291294855, 0.6116662388452333, 0.702675483890119, 0.7687271295127461, 0.803283442449445, 0.8093634187229056, 0.7980918133982503, 0.782701648148498, 0.7716613899377653, 0.7647204223840375, 0.7536376908084836, 0.7270831687346448, 0.6771527937986423, 0.6037559936507394, 0.5143854164525195, 0.42013010160761227, 0.33112123096454543, 0.25393544548037505, 0.19132369989194095, 0.1432651843557064, 0.10828216689786573, 0.0844629536499407, 0.07008175516228554, 0.06390392540032122, 0.0652964462372296, 0.07422478421570171, 0.09116194769907336, 0.11688251600309553, 0.1520737144875518, 0.19669295451247942, 0.24909296441291706, 0.3051849168943024, 0.3582705142331524, 0.40031219510419974, 0.4247912157637124, 0.42992993485463227, 0.4201660607152592, 0.4047273374502167, 0.3942645747844936, 0.397523436228125, 0.41923051499702435, 0.45914604914193957, 0.5119324666256784, 0.5680161889747902, 0.6159537946751961, 0.6460635524152463, 0.6536432965211985, 0.6397990428931168, 0.6097527722005422, 0.5705362540663743, 0.5297071419787377, 0.4948346528652033, 0.47262774919437067, 0.46737905776096855, 0.4793721317457621, 0.504107414784469, 0.5329991630707928, 0.5558065508074315, 0.5641545499838171, 0.554384152298781, 0.5280042723222298, 0.48973518253337067, 0.4448822000491068, 0.3977331330100694, 0.3512535554799742, 0.30732660183956706, 0.266933087819366, 0.23027743373254128, 0.19704609644503712, 0.16676230128768485, 0.1390718259674075, 0.11387316975032688, 0.09129706569502483, 0.07157950985038312, 0.054900278809363455, 0.04126598599837603, 0.03048084506277664, 0.022193662723270682, 0.01597773664198704}
{0.011981352789311315, 0.01669321539069994, 0.0230242861438197, 0.031355593269305315, 0.04205439286228657, 0.05543303260939897, 0.07173228929809805, 0.09115660661207543, 0.1139645105529008, 0.1405759322553992, 0.17162624815253755, 0.20789365086850334, 0.2500538131056032, 0.2982837086949135, 0.3518407327536644, 0.40881267432620055, 0.46622676696931886, 0.5206820890703707, 0.5695500248187052, 0.6123262295198268, 0.6510916217489233, 0.6890690055895468, 0.7274662970627178, 0.7624527774370967, 0.7847647932604006, 0.7831857067117606, 0.7504061914361653, 0.6875194213705469, 0.6040626132954647, 0.5139330187804888, 0.4303064261172809, 0.3623835908044648, 0.3145894166149042, 0.2872449826432548, 0.27759187710591854, 0.2807342780083867, 0.29073466651933244, 0.30222837493469684, 0.3123699809830952, 0.3221776680937307, 0.3363246887834416, 0.36136383019589874, 0.40325459447703027, 0.46501134065587546, 0.5447403778893248, 0.6342667633956048, 0.7191924957223346, 0.7817037490867017, 0.8064256488354599, 0.7869819574795527, 0.7291110041609171, 0.6480504370637172, 0.562167183095633, 0.4869728938146971, 0.4320466433244445, 0.40062896262198794, 0.3904286167710941, 0.39467752785477817, 0.4035155660510587, 0.40628844052862406, 0.3947357756892388, 0.36576579059809716, 0.322063086300035, 0.27011049789452507, 0.21707592789233987, 0.16844624177049175, 0.12720438303551032, 0.09418248132908168, 0.06885886570581021, 0.05009208966873167, 0.03661132209326913, 0.02727712166675519, 0.02118893661782943, 0.017711148776909096, 0.01646651991512818, 0.01732533345980882, 0.02040515434223149, 0.026088691124065626, 0.03506309785998898, 0.04838050006702521, 0.06753364352193368, 0.09452853886203541, 0.13191268825086208, 0.18267761368566146, 0.24989819474717462, 0.3359202489183661, 0.44093293243041437, 0.5610051179012066, 0.6862668872327954, 0.8007360421435477, 0.88550441046355, 0.925410235366097, 0.9161473471987733, 0.8670190199302694, 0.7971173063027086, 0.7275392285341266, 0.6742747941095812, 0.6443943979486367, 0.6354452340725949, 0.6371688389153545, 0.635200426949617, 0.6163504822874613, 0.5737233660239726, 0.5089665362136272, 0.43037292588403925, 0.3484622577811131, 0.2719987891164781, 0.2061763050158785, 0.15278781157477828, 0.11132199506788382, 0.08010901741875583, 0.05713524753579056, 0.04049475273607774, 0.028579398846171708, 0.020119049035208874, 0.014151341801861048, 0.009967083268994153, 0.007053990376628464, 0.00504807794784744, 0.0036952080484770867, 0.002822367987169217, 0.0023172518289807766, 0.0021146396160173064, 0.002188364730890423, 0.0025480884686075313, 0.00324056717250902, 0.0043555785828033175, 0.006037177345102451, 0.008501484690849161, 0.012062769767932904, 0.017170068646296815, 0.024456782615799862, 0.0348050716879081, 0.04942431905334534, 0.06993642246033865, 0.09844667280437552, 0.13755257362131657, 0.19019978302807544, 0.2592382915556707, 0.346493630171198, 0.45123357303053013, 0.5682292169841541, 0.6862785808170889, 0.7887946473367208, 0.8578872130646814, 0.8812957462596812, 0.85849873293385, 0.8016760729544521, 0.7306944461247161, 0.6655813893068182, 0.6206372748737685, 0.601742822708276, 0.6061044475523003, 0.6234886691604545, 0.6389801159502039, 0.6375754123675775, 0.6095905408895387, 0.5541751292826501, 0.4786790319608215, 0.3944912521357439, 0.3123073468719493, 0.2393255544645219, 0.17881220340134493, 0.13107103011861937, 0.09473239993271017, 0.06777403827250932, 0.04813744668850856, 0.03401970170675044, 0.02396498509965346, 0.016854502957339267, 0.01185571806626891, 0.008362768414989768, 0.005942197343887259, 0.00428874133065032, 0.0031915803449684096, 0.002509796047237588, 0.002155414935533755, 0.002082604040271626, 0.002281985248881504, 0.0027794930623532737, 0.003639672187456215, 0.0049737934480522964, 0.0069536699437079815, 0.009832579552026268, 0.013975199680504579, 0.019898786977335835, 0.028327624454956478, 0.04026122995875092, 0.05705244715353872, 0.08048162459889459, 0.11279350967070201, 0.15662963250308015, 0.21474040207116096, 0.2893146027545469, 0.38077754204078834, 0.4861022731916921, 0.5971810208817628, 0.7005224731024924, 0.7798047939833186, 0.8215594648600006, 0.8215167737042479, 0.7874027693023824, 0.7359414808820979, 0.6860478421412896, 0.6522527519825463, 0.6408584235832014, 0.6489558991496398, 0.6657178903591837, 0.6758851708965903, 0.6652117550734039, 0.6260749047556593, 0.5602093046784844, 0.4768948809508344, 0.38815490256423635, 0.3042269953408438, 0.231378162318107, 0.1719864695346397, 0.12573728068654497, 0.09092419243221032, 0.06539518208680509, 0.04708962613397957, 0.03427534543382121, 0.025612060082019494, 0.02013357744340737, 0.017203511985958757, 0.01647278584032944, 0.01785169925561543, 0.021501301758274652, 0.027844449722911377, 0.03759325587644717, 0.051783765939500154, 0.07179740401381628, 0.09932846091115118, 0.13622593652877021, 0.18410353837476562, 0.24360443111425756, 0.31329908865803413, 0.3884823051028419, 0.4606180795832964, 0.5185146413925411, 0.5517731228017363, 0.5553350071426627, 0.5323544200384254, 0.4932760341295514, 0.4517956342457983, 0.4203957303331451, 0.4075197044460682, 0.4165371497065634, 0.4455893342185731, 0.48772549470983234, 0.5317063924900125, 0.564405208374568, 0.5750091858235186, 0.5593787597898913, 0.5218082548817502, 0.4728647407152839, 0.4248341101369744, 0.3875445708931402, 0.3661308959303254, 0.3605884696053115, 0.3664173094362729, 0.376116567642144, 0.3816554945666048, 0.3775494566153873, 0.36320812493390364, 0.34314564396066455, 0.325002852843335, 0.31677946929313433, 0.32470457686942966, 0.3521051962727953, 0.3987979251623048, 0.46057919830508665, 0.5290639739508427, 0.592761917534143, 0.6400960672518542, 0.66364962503888, 0.6632134630741792, 0.6452577083672553, 0.6189188379521058, 0.5912286224408007, 0.5645709533171338, 0.5373729633381619, 0.5067892476199507, 0.47119839934723007, 0.4310710100235592, 0.3883254313025284, 0.3452270309492468, 0.3036373407040041, 0.2647227378491595, 0.22894186153858795, 0.19621825395925122, 0.16623676706259766, 0.13873225019931484, 0.11365034945749544, 0.09114871232181208, 0.07147947624365601, 0.05483215065589823, 0.04121924669222874, 0.030448614318469024, 0.022171357771651537, 0.01596226283589061}
{0.011994628724822364, 0.016712370220350384, 0.02305200021378436, 0.031395848970913895, 0.04211319193111854, 0.055519603753647416, 0.07186122145863204, 0.09135177651208475, 0.11426645798516015, 0.14105559441591226, 0.1724101257609378, 0.20921125658303452, 0.25233063553353363, 0.30230357969762206, 0.35894227179138183, 0.4209600764889524, 0.48567975767411375, 0.5489201442272555, 0.6051450799511914, 0.647974909856932, 0.6712948778811931, 0.6711075207797627, 0.6475582473580522, 0.6058624401830437, 0.5553540801075265, 0.5072222442310285, 0.47215289490696516, 0.4586251224401181, 0.47187354760712974, 0.5131303732916751, 0.5787904819329132, 0.659602837815259, 0.7407162506008824, 0.8038205555353287, 0.831927259241379, 0.8153589274983665, 0.7556679633004846, 0.6647596607496965, 0.5597231898235862, 0.4567656322041104, 0.36743116535575293, 0.29787740058072504, 0.2500598118983645, 0.22333633194643052, 0.215581002046241, 0.22354319017229382, 0.24263380825589081, 0.26664038344773733, 0.2880734465379981, 0.29965679518478905, 0.29664290320318115, 0.2786297680040115, 0.2495397571974713, 0.2157545225911338, 0.18374715154850194, 0.15856513128105318, 0.14353916362582592, 0.14078822072042688, 0.15192949557384616, 0.1785989718704541, 0.22258382767440363, 0.285440285802473, 0.3674840339524773, 0.4661494841155587, 0.5740998991877636, 0.6781713704582212, 0.7607911538968399, 0.8048529541000424, 0.8005498282369052, 0.7500872446335175, 0.6668266050541699, 0.5695392284704943, 0.47584705164681074, 0.3983461852475779, 0.34400052794456204, 0.3153673238901602, 0.31201368159861265, 0.3312012216799361, 0.3677002445611378, 0.41324076890877004, 0.4566158114343252, 0.4854974831958399, 0.49004991738020987, 0.466648763369526, 0.4191565440081017, 0.3567311799471027, 0.2897702264191584, 0.22655494327527909, 0.17190931071144605, 0.12754611391859066, 0.09312777468209617, 0.06730220596949524, 0.04841947913727955, 0.034924557228005984, 0.025524245947468906, 0.019227786390717514, 0.015330400314005736, 0.013379946426617712, 0.013147216679487617, 0.014609439722938993, 0.017951284023907325, 0.023585413732439664, 0.03219343814712978, 0.044786133409365846, 0.0627769284301854, 0.08805159935825961, 0.12299523965403429, 0.1703998138949492, 0.23312185647341807, 0.31330963658986416, 0.4110383841663138, 0.5224144054451273, 0.6377738397936258, 0.7413902511083984, 0.8143567983708061, 0.8408654063359425, 0.8150903223007313, 0.7441184146887201, 0.6447198266303974, 0.5364281961057207, 0.4354860842317469, 0.3522535062053039, 0.2916937019003628, 0.2552154502119618, 0.24244230598360134, 0.25223155910055395, 0.2827854329080105, 0.33095109130623585, 0.39103572518452634, 0.45385279050343585, 0.5071185801120822, 0.5381058198012744, 0.538035477226285, 0.5057683136062363, 0.44812336132504, 0.3765415983260446, 0.30250413522733305, 0.2343739265358382, 0.1765476734888243, 0.13020220955021555, 0.09454970591760435, 0.06791837952960315, 0.04844721425104821, 0.034441154758056786, 0.02450507482324776, 0.017559622193142804, 0.012806002269920997, 0.009676464011040008, 0.007787944065147809, 0.0069058513412369234, 0.006920063712395152, 0.007833376766855074, 0.009762363047915779, 0.012951005644742976, 0.01779803984575434, 0.024899210029951192, 0.03510495147585058, 0.04959111120028206, 0.06993301198107893, 0.09815782707427435, 0.13672211572524964, 0.18831733060267303, 0.2553537507804408, 0.3389511561849362, 0.43736863613597715, 0.5441798688676857, 0.6471842846140666, 0.7296277865111073, 0.7747699166583094, 0.7725102523950341, 0.7242017223456575, 0.6421549393370259, 0.5442404427442522, 0.44746461521072345, 0.36405882486690977, 0.3008456398121633, 0.2605948535376898, 0.2438018925912418, 0.24994612500796964, 0.27789125151839034, 0.32541426620188435, 0.38806261895925204, 0.4578815629338702, 0.523046581077535, 0.5696154684901903, 0.5856780507105164, 0.5661107067618164, 0.51478545247004, 0.44252500289016583, 0.362328607337329, 0.28501968002957423, 0.21724570777646215, 0.16167586892294916, 0.11824376232943502, 0.08545679202322877, 0.0613391965024765, 0.043966542844341185, 0.03170331446884512, 0.023268656899452726, 0.017720713881078595, 0.014412946985241058, 0.012949874926342043, 0.013154719163687397, 0.015053985385904384, 0.018880754737948438, 0.0250970149223515, 0.03443390292560808, 0.04794539544770986, 0.06706324935502872, 0.09362526504237394, 0.1298210774228568, 0.1779584758477327, 0.23991072702346913, 0.31610692971959625, 0.40407168363214435, 0.49692656951417763, 0.5828912527079343, 0.647148323194175, 0.6765307181312715, 0.665183280408464, 0.6175965387653859, 0.5467629117955579, 0.4688966501329503, 0.398314306136565, 0.3448825526886052, 0.3139784807606015, 0.3075748393105982, 0.3251523681940086, 0.36380884257894935, 0.4176210392239483, 0.47695559297758117, 0.5289306227214882, 0.5600712654143718, 0.5607888368892524, 0.5292992273536878, 0.4721882691378611, 0.40115984743867655, 0.3283369378194302, 0.2629158936715026, 0.2102024337841911, 0.17235111399603636, 0.14967423482695497, 0.141761731318867, 0.14812324940477908, 0.16831400737274624, 0.20157343431607078, 0.2460395947878241, 0.29774906637104265, 0.349952136099262, 0.393583038986093, 0.4195018517622725, 0.42195863025920627, 0.40130770723175685, 0.36401959645104986, 0.320002152064172, 0.279189600768715, 0.2493449552524162, 0.23557566118864087, 0.24088003119655177, 0.26679915845660224, 0.31355467145453814, 0.37944953328690256, 0.4597104474910654, 0.545446608256155, 0.6238659842526328, 0.6807641952269855, 0.7050332570228895, 0.6930975993518543, 0.65058317515061, 0.5901666437501901, 0.5270291793508567, 0.4744326536987504, 0.44109030643154973, 0.4304578954968171, 0.4411978463830168, 0.46816308263400497, 0.503696214440197, 0.5392110278025645, 0.5668671218125838, 0.5810041808715862, 0.5789893152449218, 0.5612072826995297, 0.5302604757518196, 0.4898921848455132, 0.4441108965055893, 0.3965630333200106, 0.3500647358136104, 0.30637479724712363, 0.266276447302143, 0.22984651015172747, 0.19675877382664292, 0.16656727403650085, 0.1389396542446849, 0.1137841157601543, 0.0912370483787186, 0.07153883395052854, 0.05487250649148452, 0.04124689732991523, 0.030467659975609785, 0.022184525170934274, 0.0159713904805351}
{0.011989488203030413, 0.01670492409585922, 0.023041166140452807, 0.031379986212458785, 0.04208976209973612, 0.055484574095443606, 0.07180796145627322, 0.09126890385784231, 0.11413342439211341, 0.14083336768592872, 0.1720217099516603, 0.20850275967508658, 0.2509949843427215, 0.29973100370865335, 0.35396473452757027, 0.41157116160344953, 0.469061702535904, 0.5223057740518047, 0.5678953313686954, 0.604594509999848, 0.6340519001100826, 0.6601481182260773, 0.6869635869457421, 0.7160804235559958, 0.7444727858164245, 0.7644071791302356, 0.7661297510007125, 0.7423501118956977, 0.691828557557297, 0.6198331625851655, 0.5357386676348918, 0.44983274322054534, 0.3709781983411934, 0.30552203532594235, 0.257184151631216, 0.2275319334364279, 0.21662766387134264, 0.22349246804597825, 0.24622508365147186, 0.2819043473365886, 0.32668554055988913, 0.3765600328555901, 0.4287984019222113, 0.4832072173657352, 0.5418207052343252, 0.6064068468225419, 0.6748438502071362, 0.7386684413918827, 0.7840125732659462, 0.7965362319580792, 0.768180894456011, 0.7014910559739658, 0.6085128782128489, 0.5053909962966513, 0.4066008587550261, 0.3218247882446694, 0.25577845856128717, 0.2096474913661826, 0.182764050961682, 0.17379683292807968, 0.1812570604074563, 0.20336073393434123, 0.23738132734180442, 0.27877134821316846, 0.3206086952822029, 0.3541517317904576, 0.37097996036298575, 0.36606213159563655, 0.33989681095264374, 0.2981239928912766, 0.24888335796568503, 0.19977640885409725, 0.156060666347313, 0.12038774115406899, 0.09347099957134315, 0.07497730463952394, 0.06425604072379405, 0.06081515934847304, 0.06459544340475301, 0.07611990322435207, 0.09656786564725274, 0.1277769778161112, 0.17211996202874483, 0.2321382153250911, 0.3097583032944456, 0.4049323275078969, 0.5137583106852884, 0.6266893473828293, 0.7282161916233261, 0.7996644316107642, 0.8253433813981529, 0.799321943624104, 0.7283457559739671, 0.6286908619699438, 0.519351449607842, 0.41604727076013776, 0.32863655032240696, 0.2615851957622632, 0.21582489817072698, 0.1906262416024871, 0.18486698725039238, 0.19757985014423907, 0.2278348892013466, 0.2740266337964218, 0.3327004490560905, 0.39731945921196077, 0.45782090513143225, 0.5020270786399812, 0.5192350736842855, 0.5045072995695087, 0.460868548741243, 0.39772784594434735, 0.32670826492811716, 0.25768008947513543, 0.1968357356972216, 0.14677012899192196, 0.1075603469476627, 0.0779461229594203, 0.056196146026764496, 0.040607279095304566, 0.029732353394062053, 0.022449389118958513, 0.017955473355394696, 0.015735235185528704, 0.015530176335685453, 0.01732136705092542, 0.02133103648824559, 0.02804519336105136, 0.03825701568515948, 0.0531269205532634, 0.07424698875797271, 0.10368065700819462, 0.14391835814164308, 0.1976436085057106, 0.2671523297979092, 0.353256174764835, 0.4536338577034284, 0.5610169275638989, 0.6623099324181131, 0.7402467913194741, 0.7784068083443009, 0.7678846730261478, 0.7115301440470496, 0.6226213261407626, 0.5190007153805029, 0.41677369781369533, 0.3268198385651452, 0.2545181525505885, 0.20128360626602187, 0.16644862994165663, 0.14871991365825857, 0.14702911873653796, 0.16084508181011978, 0.19002957280620034, 0.23425283192969473, 0.29196691598917535, 0.35908322862976494, 0.42788834950860266, 0.4871996841838744, 0.5247161273853375, 0.531289686805768, 0.5049041573244185, 0.4515688214558215, 0.382425603700895, 0.3092038279587061, 0.24080241929621946, 0.1821602922310899, 0.13485412198623212, 0.09833291779504445, 0.0710405518477903, 0.05116320178511677, 0.03702632326329822, 0.027256563137424594, 0.020815959862199692, 0.016980720506806275, 0.01530560428905952, 0.015594566850229193, 0.017887108594440565, 0.022464269990463775, 0.02987541793211347, 0.04098441205267806, 0.057028945093655255, 0.07967660565938645, 0.11104118552082985, 0.1535885047853419, 0.20981304964991632, 0.2815240465641375, 0.36860406104759147, 0.46731595997815595, 0.568753080193668, 0.6587201010177243, 0.720486420864385, 0.7404633696533085, 0.71416906712604, 0.6484726970027893, 0.5584205553973911, 0.46105267064459954, 0.37021358431394424, 0.29447559988945543, 0.23771299893089504, 0.20081183638488748, 0.1833259308317012, 0.18455888256160874, 0.20397425325197333, 0.24096698936936936, 0.2940412946818274, 0.359530309649565, 0.43030804204937306, 0.4954351689223683, 0.5418684758144928, 0.5584709915484758, 0.5405808693079914, 0.49211671152681746, 0.4236034187686388, 0.34760279190361326, 0.27456975877550627, 0.21096929422045874, 0.1594943869880282, 0.12027999140583841, 0.09218089324793223, 0.07370416328281588, 0.06355887974002078, 0.060929814188689736, 0.06558946893237437, 0.07792004112523178, 0.09886375896504139, 0.1297665613723548, 0.17202892078575316, 0.22644598155941356, 0.29216122158761293, 0.36536877941661067, 0.4383390392006446, 0.49981388008656197, 0.5376822812915526, 0.5434744065239162, 0.5162615766752464, 0.46320969013371466, 0.3963764656148056, 0.328123833174425, 0.26789399733368463, 0.22132890666549088, 0.19104057127649987, 0.17790247439384613, 0.18209947241416155, 0.20362422257574633, 0.2421527725159957, 0.2963374929299891, 0.36270700932737804, 0.4346966804569312, 0.5027445903142875, 0.5563490186956533, 0.5878575130361147, 0.5959256404736768, 0.5859595960677413, 0.566796044368311, 0.5457568151469578, 0.5252351039809633, 0.5026402410756055, 0.4733701393779651, 0.4347565957627311, 0.38845228465838466, 0.3400174532851062, 0.2965960678618653, 0.26457915262126486, 0.24842103908155239, 0.25052198140799564, 0.27148848161519457, 0.3102199942585075, 0.3637153484706, 0.4268961937672463, 0.4928853924110328, 0.553944227927068, 0.6028797619991885, 0.6345987981208641, 0.6475002213630339, 0.6440754744894479, 0.6299004162777017, 0.611132394123222, 0.591973679398476, 0.5735843817265952, 0.5546300199592809, 0.5326397006421144, 0.5053802168365724, 0.4718596702240961, 0.43275538839479055, 0.3901446383284725, 0.3466725509832263, 0.3046185366830561, 0.26535722196189715, 0.22935562306257887, 0.19648945339844665, 0.16641343840680314, 0.13884756114145186, 0.11372663970982512, 0.09120002360472619, 0.07151443693112845, 0.05485616962931515, 0.041235830236857694, 0.030460099293224005, 0.02217932825184352, 0.015967802581603133}
{0.01198912597330989, 0.01670443362019919, 0.023040523822263154, 0.03137919476785363, 0.042088904380403185, 0.05548394050041082, 0.07180835158140741, 0.09127236958310225, 0.1141451718236252, 0.14086664998019988, 0.1721101327219305, 0.20872948060560634, 0.251555752958571, 0.301060378816034, 0.3569754398535501, 0.4180318239116911, 0.4819238881210247, 0.5453782769279075, 0.6040720352640264, 0.6524713634078358, 0.684239469646541, 0.6938894624169167, 0.6793369157011386, 0.6436915277485749, 0.5946716067611999, 0.5418944787519031, 0.4940861401356271, 0.4579605452152543, 0.4386826874125128, 0.4405473782184167, 0.4667432246799938, 0.5180323766110281, 0.5908418054466916, 0.6756011059049152, 0.7565800081970315, 0.8146317267640367, 0.8330575611028349, 0.8041832353278406, 0.7325320933115376, 0.6323287350324026, 0.5212242435924401, 0.4143518376961606, 0.32140370768457327, 0.24671202158275402, 0.19087294504270175, 0.15256256946434205, 0.12988448269122047, 0.12112419152085042, 0.12500341300350917, 0.14054246119843197, 0.1665975425354016, 0.201153304601678, 0.2405947842569352, 0.2794394395777222, 0.311144106679052, 0.3301932317401589, 0.3346430257575927, 0.3275083383318448, 0.31596893630068423, 0.3089957596832042, 0.3149262498133789, 0.33994604437618775, 0.3873098453446685, 0.45659766765276666, 0.5426083118020353, 0.6343473728134148, 0.7154838689964412, 0.7677529630947711, 0.7771232858379191, 0.7397200388181436, 0.6634432608997045, 0.5640393873902297, 0.4585448028967091, 0.36018073210382456, 0.27654630726982504, 0.21040011641923176, 0.16145369807882276, 0.12805257777318646, 0.10832752538286372, 0.10082713938825053, 0.10477409730236277, 0.12005918094028961, 0.14700691598899762, 0.18587251103432942, 0.23600993790748706, 0.29475737317610895, 0.3563910040962842, 0.41193007722161257, 0.45070988086602043, 0.4638344931684008, 0.44795306735806234, 0.4068389529001072, 0.3495650948951214, 0.28665338263983253, 0.22671563716537807, 0.17501498167948495, 0.13373557431852107, 0.10302810630244999, 0.08207912783148877, 0.06988823856324755, 0.06573502662840808, 0.0694274261139511, 0.08142302157268563, 0.10287286513903178, 0.13558311233333048, 0.181828702017069, 0.2438884704097081, 0.3231282069270387, 0.41851550409435706, 0.5247463540239627, 0.6307920436881602, 0.7203717319139555, 0.7757113971078881, 0.7840187182480355, 0.7432472409089623, 0.6630896230346632, 0.5604355646284559, 0.4526410793330979, 0.3526589549871387, 0.2675708530084506, 0.1995884652209689, 0.1479130490941031, 0.11039000155522903, 0.08460546673860896, 0.0684776514435929, 0.06051606663573246, 0.059902407025107345, 0.06648821081349637, 0.08074697716423627, 0.10366816522243058, 0.1365332997757424, 0.1804730092844797, 0.23569566242999587, 0.30037195966441993, 0.3694468173524782, 0.43411876367881763, 0.48302608409589587, 0.5056063206994343, 0.49640831489288617, 0.45766509192540616, 0.39820741932259457, 0.329550297191934, 0.261852396566933, 0.20176509398966827, 0.15233290643243375, 0.11400623248430243, 0.08583838603051219, 0.06640457211865762, 0.05436189152223374, 0.04873762733148442, 0.04905966779320037, 0.05541402192043008, 0.06847539331342041, 0.08952034805788671, 0.1203957027617461, 0.16337032793991316, 0.22074550872243448, 0.2940582025765323, 0.382750933300682, 0.48242862381413804, 0.5833819232740798, 0.6707393741828667, 0.7276267378278053, 0.7410965948540235, 0.7078701723661897, 0.6359307103342025, 0.5407474347785077, 0.4389467209496754, 0.34337864782867483, 0.2613691959647271, 0.19547271289177276, 0.14519892725535488, 0.10862710272306629, 0.08350748745350517, 0.06787124535067747, 0.060308348191838966, 0.0600636128704798, 0.06704667882572081, 0.08179547097732742, 0.10538243191301253, 0.139204644041761, 0.1845545952614115, 0.24185313062717137, 0.30950760825241647, 0.3826345747410159, 0.45237033940244414, 0.5068659126479237, 0.5346010446602198, 0.5289675744383733, 0.49136297249746996, 0.43051413781389386, 0.3585522323862081, 0.28660469121386095, 0.2222390963374293, 0.16914802884041794, 0.12814865693634986, 0.09847243864901853, 0.07879514204934765, 0.06788549388579994, 0.06495178034992927, 0.06980282132617052, 0.08290608521218175, 0.1053727752487083, 0.1388429099587225, 0.18518451106280082, 0.24587092806991231, 0.3209047348496606, 0.4073152956499103, 0.4976831012466491, 0.5797667465042581, 0.6385662031346179, 0.6611261449513354, 0.6420384857287902, 0.5860471149933536, 0.5057862587452079, 0.41637572397521516, 0.33047348175367247, 0.2560076983109272, 0.1964268358850559, 0.15215658004686264, 0.12214444541367851, 0.10499271066201446, 0.09962222743997388, 0.10557463848831325, 0.123055314287174, 0.15274814831686667, 0.19535648174024473, 0.25078955044087003, 0.3169939947673029, 0.38871672082498654, 0.4569642275782939, 0.510230250128578, 0.5379738464459514, 0.5350911445155558, 0.504604523457971, 0.45657907568581374, 0.4040990694444252, 0.35904304858122604, 0.32966589269216917, 0.3200604277835346, 0.3304517279664688, 0.3574163820397255, 0.39390765215483575, 0.42976570646712914, 0.45363947894676293, 0.45643132429465555, 0.434765966519421, 0.3921902962539702, 0.33719501213520575, 0.2795366280461419, 0.2272083931596548, 0.18526315598493193, 0.15618791979279514, 0.14093657615987, 0.1399288341654379, 0.15370919591714388, 0.1831899891784352, 0.22945239149635388, 0.2930504324003603, 0.3727849930311619, 0.4641285728673591, 0.5579661876257356, 0.6408641974544189, 0.6979899044394535, 0.7183503554585144, 0.6997658613960992, 0.6502391365911613, 0.5846466564906311, 0.5190220559117513, 0.4657830481993741, 0.43162515126065204, 0.41779478681093446, 0.42170888355687974, 0.4390419266212793, 0.4655030299573325, 0.4975080679740248, 0.5314997373370436, 0.562829712301185, 0.5857153810270187, 0.5948521223122217, 0.5875668669485985, 0.564759641523255, 0.5299907912135716, 0.4876462524556001, 0.44154776141805974, 0.39455428623036465, 0.34874001898500534, 0.30554504128517784, 0.2657536790663264, 0.22951710831547043, 0.19655308350482903, 0.1664383098150844, 0.13885728895719665, 0.11373035253879077, 0.09120128911348231, 0.07151470982273518, 0.05485607009661411, 0.04123562289084781, 0.0304598895292607, 0.022179151246111434, 0.0159676645942499}
{0.011993224267759003, 0.016710314156242155, 0.023048964430689666, 0.0313913137276908, 0.042106306517423586, 0.055508916208603744, 0.07184412769913803, 0.09132336219696963, 0.11421700589780598, 0.1409650958249199, 0.17223629985912495, 0.20886371181233118, 0.2516122707489045, 0.30078042385997894, 0.35571187300543805, 0.41437199207974706, 0.4731911341962433, 0.5274254768549013, 0.5723099340678262, 0.6049667269043529, 0.6262230107582851, 0.6408961852893611, 0.6557521847783315, 0.6759743650466711, 0.7020660996375285, 0.7288032087172049, 0.7468186081951802, 0.7463856090118279, 0.7218503125002718, 0.6742357008941249, 0.6102559854998131, 0.5386008883964268, 0.46637973074130473, 0.39790518907795014, 0.3356299580675889, 0.28156883179010816, 0.2379389411839118, 0.20699149322403715, 0.1906692997647817, 0.1905092711407385, 0.20773904162502882, 0.243291120114544, 0.29750598103656584, 0.36948511171685555, 0.45630861473522993, 0.5525420040200211, 0.6503803484050323, 0.7403000156252747, 0.8117395895543744, 0.8539083859045825, 0.8577493854174545, 0.8193979688924717, 0.7431175543923412, 0.6408560495358018, 0.5281146411655703, 0.4188770177357488, 0.3224911498452125, 0.24325030899183656, 0.1816660521625785, 0.13614894230218869, 0.10435976289710802, 0.08404873282801567, 0.07347680000120164, 0.07157067102871449, 0.07792255308249837, 0.09268007832237694, 0.11630986279058846, 0.14917312116618694, 0.1908508062834807, 0.23925501321139958, 0.28981952921476895, 0.33540986175308773, 0.3676777705143332, 0.379900165687331, 0.3699971311956988, 0.34171723891264255, 0.3031141474818117, 0.2634997491554935, 0.23088006032130426, 0.2109412567662443, 0.20733724904707201, 0.22246119210331683, 0.25800012584545295, 0.3148697691093642, 0.3923573328992602, 0.486547592176017, 0.5885775424077617, 0.6839722670445847, 0.7546944914257554, 0.7845081235065855, 0.7655655264964327, 0.7020111361412752, 0.607879209881155, 0.500877858617171, 0.39627853820354747, 0.30383449994449996, 0.2277944249850432, 0.16851309212719898, 0.1242670254652231, 0.09261175301057073, 0.0711828200329866, 0.05808146762069407, 0.05201738055355416, 0.052335141281881555, 0.05899496215958178, 0.07253131258335377, 0.09397321834709718, 0.1246705293836008, 0.16593110883132317, 0.21835494400785332, 0.28081055898189683, 0.3492287091574112, 0.4158235770637428, 0.46975073808521123, 0.4999290753367738, 0.49930780506758776, 0.46813247106230016, 0.4138451709145669, 0.34769954528566327, 0.2805308319201186, 0.2200627433534371, 0.17036970274205182, 0.13272388300271798, 0.10682980980721007, 0.09186269182177648, 0.08715040313182457, 0.09255090702296526, 0.10861729541573895, 0.13659929515552152, 0.1782568801199092, 0.23538483875291716, 0.3089001768394324, 0.3974050167558834, 0.4954353607696184, 0.5922098159627791, 0.6723064373118423, 0.719431042867096, 0.7225007994454633, 0.6806830123747395, 0.6037837046637132, 0.5076835355780893, 0.4081441673270314, 0.31659109734897584, 0.23903108834312065, 0.1771080365007886, 0.1298261295304569, 0.09502540077201961, 0.07033290141619931, 0.053657985228046864, 0.04339462447786154, 0.03847169524728786, 0.03834231883358955, 0.04296022901778766, 0.05276013195001984, 0.06863476788340692, 0.09187632187151838, 0.1240184921830673, 0.16648056293899183, 0.21989961516565346, 0.28310254555673653, 0.35190877980252827, 0.41839648630692455, 0.4716503207395542, 0.5006800734068959, 0.49870845240839173, 0.4663318553202038, 0.4112539422983096, 0.34480167921499594, 0.2777200890568785, 0.21757229848973397, 0.16828303955481572, 0.13102132025895152, 0.1054347017810966, 0.0906723197938102, 0.08605042118446651, 0.09141710264540652, 0.10730836455523271, 0.13494276692203394, 0.17602915007706768, 0.23228675821961392, 0.30453347262145064, 0.39126405529641295, 0.486943049868774, 0.5808354697490662, 0.6577810192233758, 0.7019983312808553, 0.7030494355235418, 0.6606115286721181, 0.5846203992736215, 0.4906724520507737, 0.3940152856389374, 0.30557118138922895, 0.23100537168320637, 0.1718145248440874, 0.12701337081154523, 0.09455897734149708, 0.07226474875026773, 0.05827937041398168, 0.05128984779130523, 0.05058254029354969, 0.056044519874963054, 0.06814040319194153, 0.0878599470689082, 0.11659297202123137, 0.15584699151384696, 0.2066906877795996, 0.26882724031363786, 0.3393626291577189, 0.411715719902241, 0.47560873960460426, 0.5191486198219952, 0.5329547833909914, 0.5143619436835273, 0.46885271416917923, 0.4076467614266029, 0.34328280009106243, 0.2860298907300525, 0.2425327627466052, 0.21627369031190136, 0.20872434886520558, 0.22029848097082477, 0.25067431045221317, 0.2983747745458486, 0.3597287925152948, 0.4276799461474805, 0.49139171552701905, 0.5378107783212636, 0.5555319401516084, 0.539370480087298, 0.49266210199407723, 0.4255319533045902, 0.350433704944752, 0.2779449987692713, 0.21475661912038402, 0.16379622208332442, 0.12541021829987475, 0.0986527649831223, 0.08224672332824788, 0.07516328434179592, 0.07691892967426166, 0.08769695186586479, 0.10835253617099883, 0.14029819533048699, 0.18520636008750754, 0.24442674426746422, 0.31804475698276263, 0.4036832692248362, 0.4955138989125693, 0.584308645073178, 0.6591941165010834, 0.7106585561117363, 0.7330602484932645, 0.7251363117968693, 0.6890060000429851, 0.6293845518309042, 0.5535060415238171, 0.4706255569715283, 0.39036975414129005, 0.3207326322696722, 0.2669323531113153, 0.2314667886183448, 0.21484132725208946, 0.2162856020128291, 0.23408725015601825, 0.2655684215062346, 0.30704747239254815, 0.3542419247947064, 0.4032673711632085, 0.45167103002342746, 0.49846795936588073, 0.5427880739930525, 0.5822052784213555, 0.6125084757061305, 0.6295483335424648, 0.6318289424099508, 0.6217692471257368, 0.6047553095579974, 0.5867328990409681, 0.5716535345130743, 0.5598781840985252, 0.5483067212151632, 0.5322902804035186, 0.5082574151401988, 0.4754081582469408, 0.43560780750539385, 0.39204664605022305, 0.3478548334473295, 0.3053374715523204, 0.2657837850837901, 0.22960375399617744, 0.19663545712809277, 0.1665026339853732, 0.1389042586216275, 0.11376375252505372, 0.09122477195919393, 0.07153113348390586, 0.05486752855812278, 0.041243609735788854, 0.030465455603138368, 0.022183030794552958, 0.015970369205965534}
{0.011986957330294576, 0.016701301288507005, 0.023035984689810038, 0.03137258626031037, 0.04207921951892407, 0.05546961644512724, 0.07178689940770644, 0.09123969953381499, 0.11409429986392901, 0.14078511091652673, 0.1719746604513113, 0.20849484990406197, 0.2511334817752132, 0.30028866023307776, 0.35559144965395106, 0.41565824370163107, 0.47812326614487444, 0.5399682279829194, 0.597893194422574, 0.6482777860987983, 0.6866507978686128, 0.7075218592805108, 0.7058077542091202, 0.6797902670654905, 0.6335082260939751, 0.5762820142681551, 0.5194001514354617, 0.47230481327964413, 0.4405766539706194, 0.4263043893091553, 0.429863510317406, 0.4515129292594675, 0.4915372324041036, 0.5486976727672714, 0.6179542972626214, 0.6891407761065501, 0.7481558633361662, 0.7810051643348187, 0.7788774305607531, 0.7410914308120989, 0.6741751356274718, 0.5884272118797558, 0.49459590190088465, 0.40193057734334503, 0.3172993070762278, 0.24489235950340338, 0.1864180865291113, 0.1417271153870059, 0.10962149736060636, 0.08858118810355467, 0.0772718331285867, 0.07482896655284471, 0.08096850440553156, 0.09596352175569274, 0.12048786826031566, 0.155289310399135, 0.20065413650623798, 0.2557134924908164, 0.317859822759913, 0.3828083564121568, 0.4458219702404166, 0.5039100107753819, 0.5576285909593875, 0.6106694625083533, 0.6667004620198399, 0.725053985135513, 0.778046275538817, 0.8121979882951272, 0.8136215709453779, 0.7749527292339135, 0.6994061697182176, 0.5992415485763958, 0.49016416680193126, 0.3856969181788642, 0.2943236196475965, 0.2194977575403847, 0.161129787932335, 0.11725880521192099, 0.08529275820704042, 0.06272792728791968, 0.04748015569036363, 0.03798950539330646, 0.03321860420885679, 0.03261638118301555, 0.0360826884167226, 0.04394529434393737, 0.05694276036466352, 0.07618797861862017, 0.1030624180989953, 0.13896049445473183, 0.1847816677401629, 0.24009942445059893, 0.30210061767886087, 0.3647434592541521, 0.4189884308887755, 0.45490453081615706, 0.4653855526935888, 0.44956452812869546, 0.41356937445154884, 0.36808164508648367, 0.32454744838151184, 0.2923706158278591, 0.2779912243783772, 0.2852642717484994, 0.31607529550334856, 0.370399489198712, 0.4454953740326319, 0.5344761477609035, 0.6251973869047844, 0.7010157185728221, 0.7446568557695711, 0.7444057388780415, 0.6991821454464688, 0.6188441284791266, 0.5194584341659109, 0.4169567714720719, 0.32284368039085315, 0.24310792735871434, 0.17930416810241145, 0.1303032115315035, 0.0937827131435426, 0.06717974138584155, 0.048175979458066454, 0.03488081944530367, 0.025854715449151387, 0.020065073109927164, 0.016825361668926557, 0.015741786037327815, 0.016677530916043404, 0.019737549968380896, 0.025273289445140405, 0.03390371452420008, 0.04654395244353421, 0.06442286812422729, 0.089052716583683, 0.12208598855070592, 0.16496278732161396, 0.21824376926417186, 0.2806030759141332, 0.34771180654188083, 0.4116808595027392, 0.46205152944928923, 0.4888672824452102, 0.4868180211782271, 0.45795486307765676, 0.41099931987170557, 0.35781793838174986, 0.3095682109001348, 0.2745368090452086, 0.2579153619760855, 0.262585106570935, 0.2898782819510258, 0.3396812086168696, 0.4096698066872145, 0.4938989968819559, 0.5815549989292447, 0.6572905572203263, 0.7044485851649639, 0.7107826972319712, 0.6736901234815132, 0.6012690953349252, 0.5083608756707809, 0.41048228960813327, 0.31932798576397114, 0.24132659426361125, 0.1784679416947127, 0.12994941412091268, 0.09365896701997371, 0.06715622524359716, 0.048189331751960246, 0.03490165983546193, 0.025870035724034166, 0.02006911896418169, 0.01681506582050861, 0.015714551052051155, 0.01663024865329792, 0.019666426379722865, 0.025174556680909295, 0.03377586889612924, 0.04639296642259402, 0.06427309240909684, 0.08896799217802524, 0.12220735024536152, 0.16556902921917166, 0.2198340020535061, 0.2839780784834026, 0.35398943848890146, 0.4221414271117694, 0.47773893476931595, 0.5100394433379417, 0.5125690300806816, 0.48634993419436734, 0.43972310888330196, 0.38494146315911015, 0.3340079444868723, 0.29607544943155717, 0.2769167384087625, 0.27957941182443863, 0.30510375367699916, 0.3525925237925108, 0.41844962241138456, 0.49516128001463805, 0.5706343542977984, 0.6295169188900176, 0.6572772979940432, 0.6457080947512592, 0.5964888341687195, 0.5201426766261997, 0.43116001676098353, 0.3426790605038879, 0.2634739700302349, 0.19763341504015047, 0.14577670695930098, 0.10657969034673742, 0.07796585992114735, 0.05782791130794479, 0.04438075635160876, 0.036292001998466474, 0.03270430349176286, 0.033220205485990986, 0.037885882808051274, 0.04718694819709607, 0.06205180940696823, 0.08383930925459258, 0.11426198197291973, 0.15516320957515392, 0.20803854639497463, 0.2732109932275396, 0.3487191174274703, 0.42933073450563813, 0.5065486302283233, 0.5705277578090038, 0.6138061574890354, 0.6349041147907545, 0.6390073316625968, 0.6346970050947875, 0.6286985482239281, 0.6220010251976602, 0.6096224570965896, 0.5840566826425684, 0.5402640415016898, 0.47902531326420034, 0.40667267854399547, 0.3319830201763184, 0.2627622111259916, 0.20400548340536975, 0.15782704757839197, 0.12435325605914907, 0.10277318660860622, 0.09214360966083876, 0.0918710437455183, 0.10192666167122238, 0.12285258575503116, 0.1555694888597091, 0.2009508515182968, 0.2591378838859555, 0.32868286981603084, 0.405832053345151, 0.4844376742082654, 0.5568084101317805, 0.6151902450319451, 0.6531463042762864, 0.666576558772711, 0.6548032137439918, 0.6216423203373869, 0.5752521135830447, 0.525890171511424, 0.4825304379749482, 0.45034706348712306, 0.43035789445873734, 0.42108316303425863, 0.42097423761167224, 0.42997930878692514, 0.44919045387372325, 0.4788667685323035, 0.5162927543950208, 0.5551119656005413, 0.5869537590070251, 0.6046753108064625, 0.6051490357920515, 0.5896459666573811, 0.5618782603712553, 0.5256684896161509, 0.483943421489183, 0.4389997183007638, 0.3929637445412786, 0.34779821199418637, 0.3050146436464679, 0.26546489796876893, 0.22935814783032465, 0.1964616120589654, 0.16638318131600632, 0.13882282030630771, 0.11370818663608298, 0.09118673172011378, 0.07150499564168306, 0.054849507700688, 0.0412311484215797, 0.030456818001371587, 0.022177032597203244, 0.015966198237116706}
{0.011994026253693646, 0.01671147626383264, 0.023050656418591522, 0.03139379438996957, 0.04210998081262513, 0.055514440060321246, 0.07185260648223515, 0.09133673288681944, 0.11423880276311692, 0.14100211595586537, 0.1723024050616056, 0.2089884014604126, 0.2518595991319384, 0.30128564225861754, 0.3567304358806023, 0.4163086021900657, 0.4765633308465826, 0.5326826659218673, 0.5793376538400834, 0.6122106767392047, 0.6299407872707496, 0.6355792447399822, 0.6363040630338468, 0.6408628262502223, 0.6556494611802861, 0.6812345086888242, 0.711055079774173, 0.7332466118476852, 0.7354027047512569, 0.7102963157047435, 0.6593345467099568, 0.5915436610402973, 0.5189572576763176, 0.4515440547813244, 0.3943469749922829, 0.3475180127765405, 0.30840555163697575, 0.2742684879089686, 0.2442371931896961, 0.21977689522469054, 0.20392748891969037, 0.2002257833632416, 0.21200402872734972, 0.24212637552687777, 0.2927945445535171, 0.36499954574901167, 0.45740188302853685, 0.5648220425868484, 0.6770828678025504, 0.7793739464313078, 0.8549786685288279, 0.8898391568962329, 0.8769808418711924, 0.8186961689485646, 0.7255954113870224, 0.6130475720817588, 0.49659087820162695, 0.38826793906033497, 0.2950967650911318, 0.21952993920285097, 0.16091287597125142, 0.11700164767644763, 0.08507429616718605, 0.06257229198020918, 0.04739114213550315, 0.03796553202623755, 0.03325858693028817, 0.03272108018859575, 0.03625290313036638, 0.044176242031821085, 0.057212247607005946, 0.07643450255362039, 0.10314948798523249, 0.13862971657345724, 0.18361930935684517, 0.2375932781688221, 0.29794813987143565, 0.3596350900319244, 0.4159836200467087, 0.4610962617714326, 0.4929829023829752, 0.5154192370819854, 0.5368753042605058, 0.5667951680141636, 0.6110859385379508, 0.6686565593334866, 0.7301550039585425, 0.7797581658824458, 0.8003511431384057, 0.7805605822679841, 0.719871842936515, 0.628456757364189, 0.5220747167899682, 0.4158029205778073, 0.32010000615170164, 0.2400384961310261, 0.17652588771338595, 0.12804614551737098, 0.09207963592074303, 0.06598241989907459, 0.04741814646756627, 0.034509102592756365, 0.025843085312325518, 0.020422494058858313, 0.017602225572229596, 0.01703831774777506, 0.018656088034544167, 0.022639989261968106, 0.029443751965908736, 0.03981559272327733, 0.05482645717053438, 0.07587615268633455, 0.10462959595472446, 0.14280330573794914, 0.1916929755988529, 0.2513472192899233, 0.31943156695532887, 0.39017266162953634, 0.4542450619238373, 0.5005925291817598, 0.5202718951884975, 0.5105887961311961, 0.4767931560787935, 0.4300847314409993, 0.3834676557323082, 0.34814391476171835, 0.33187612992192267, 0.3389358688736742, 0.37047016291579604, 0.42438081951472334, 0.49453548639742373, 0.5699809805974321, 0.635537842428687, 0.6750370856675065, 0.6767910209386282, 0.6384362550473868, 0.5677275331342808, 0.4786428289230461, 0.3856396288035266, 0.299495944392685, 0.22604073724046095, 0.1669810285309351, 0.12145782394015064, 0.08742710120013848, 0.06256456114152993, 0.044737196592393245, 0.03218790492947228, 0.023565148626969123, 0.017885070233015228, 0.01447473486197605, 0.012920144702039617, 0.013028946897687707, 0.014811142602861836, 0.01847820514165322, 0.024459440776343547, 0.03343229119884769, 0.046358583074624315, 0.06450887851378097, 0.08943895775776288, 0.1228543051553721, 0.16626600770829075, 0.22033122254437612, 0.2838469676010832, 0.3526179690467349, 0.41886003084827095, 0.47213995918210655, 0.502432605190444, 0.5043417376209893, 0.4799741142031079, 0.43838851988865185, 0.3920822150628944, 0.35300391544159976, 0.33016026483886207, 0.3290694250276181, 0.35207596541636954, 0.39845784449448063, 0.46384486064738933, 0.5392814677042566, 0.6110796870742086, 0.6629258414529969, 0.6806811365146056, 0.6579294330763344, 0.5986704704779205, 0.5151007998636022, 0.4221415520116764, 0.3323476070662103, 0.2535016340856249, 0.1887769225036219, 0.1381503948934144, 0.09991921865265697, 0.07180275493774745, 0.05157149123337803, 0.037329266838874574, 0.027593817437795775, 0.021281421717171966, 0.017658444444434037, 0.016292165074389388, 0.01701558135822945, 0.019911756228611327, 0.025318701547895, 0.03385260809640639, 0.04644271667509477, 0.06436234556010492, 0.08922415268954667, 0.12288100540053626, 0.16714002894841887, 0.2231773851550623, 0.29059120317938203, 0.3662417952637452, 0.44344999975932187, 0.512547119643374, 0.563569673415601, 0.5905156392089128, 0.5947532749751969, 0.584982890104721, 0.5734390801778669, 0.5705755483759911, 0.5808515028001446, 0.600955740685058, 0.6208024143303944, 0.6272489130359737, 0.6095846656248136, 0.5642833950445986, 0.49620037193258393, 0.41566280428684615, 0.3337958435981871, 0.2590045731579879, 0.1958069804497391, 0.14543299374250343, 0.10707069134644845, 0.07899803787933654, 0.0593364291092268, 0.04645462466435107, 0.03914277709244548, 0.036667097912597466, 0.038779092710361215, 0.04571962826436479, 0.05823303844447496, 0.07758591924480142, 0.10556246778544351, 0.14437727487782753, 0.19640711506271918, 0.2636114904588405, 0.3465359027274921, 0.4429558512072753, 0.5465805191252939, 0.6466575850695996, 0.7293599960373889, 0.7810745298079846, 0.7924923730576102, 0.7617489541584967, 0.6952232110890018, 0.6055662403021114, 0.5077740396384138, 0.415161251968057, 0.3369657599982905, 0.2780252609053025, 0.23976175713556513, 0.22142001661964703, 0.22089262251882594, 0.23499077488467696, 0.2594421433204893, 0.28915977910897905, 0.3192721015852623, 0.3468200744882046, 0.37214857671743923, 0.39873838345007484, 0.4311234495208027, 0.4718711117943951, 0.5192009890414373, 0.5665421056260154, 0.6046195612043817, 0.6255080778468861, 0.6266380656057108, 0.6122272963662561, 0.5910992120182308, 0.5722888041764913, 0.561046177784273, 0.5571512325630483, 0.5559256640030104, 0.5510280274911918, 0.537423045175714, 0.5130777855952736, 0.4789472723572196, 0.43788499630725497, 0.39337393320905756, 0.3485575737479927, 0.3056829203352277, 0.26595101647035935, 0.22968823419990544, 0.1966808646936484, 0.16652848731411857, 0.1389196747161447, 0.11377326572400395, 0.09123081199001587, 0.07153506817150566, 0.05487014651871018, 0.041245378439603006, 0.03046666287298272, 0.022183860470706664, 0.0159709420130329}
{0.01198683829169965, 0.01670112769850074, 0.02303572954643733, 0.03137220684880365, 0.04207864531031774, 0.05546872344723081, 0.0717854502747637, 0.09123719660723878, 0.11408962649156625, 0.14077565666289357, 0.1719541161263053, 0.20844769669489924, 0.25102180607490343, 0.3000215602609189, 0.3549649969011368, 0.4142818487216502, 0.47540839350522646, 0.5352846121824111, 0.590984824355834, 0.639998363645266, 0.6798233587785334, 0.7071285368934797, 0.7174798597917246, 0.7066703130358465, 0.6734016535405767, 0.6214423963594478, 0.5594187865909265, 0.49827261508627657, 0.4480585535901721, 0.4157097823217792, 0.40433577071602894, 0.41375981888403746, 0.4417058406306917, 0.48494127368423606, 0.5396070871766427, 0.6003510688255089, 0.659026199581596, 0.7047956124650139, 0.7270004337813664, 0.7197579774769667, 0.6849877273915067, 0.631205040396192, 0.5688500955421858, 0.5055933293360548, 0.44450360622799207, 0.385386162865465, 0.32747877884621857, 0.2713336140856722, 0.2189394440994766, 0.17268659945082868, 0.13433243546109963, 0.10461081601812652, 0.08342790193866864, 0.0703034310638704, 0.06479479674751112, 0.06680610062116943, 0.07678683879251522, 0.0958511957513919, 0.12582863837330294, 0.169211900539883, 0.22890968763928862, 0.3076526439163996, 0.40688512078293837, 0.5250929080943529, 0.6558772564791749, 0.7866706966886887, 0.8994407820763748, 0.9743751188455236, 0.9960068332784734, 0.9591958631798311, 0.8715129736671182, 0.7502846260540142, 0.6160238744505027, 0.4861192201082031, 0.37160183398659785, 0.2771664123504015, 0.20296329054919143, 0.14666231725502832, 0.10501771231580045, 0.07479139000371574, 0.05318053841523053, 0.0379453623351089, 0.02738772805304431, 0.020272691354210354, 0.015740859298495585, 0.013233057903790972, 0.012435042763629167, 0.01324384565262825, 0.015755140041817172, 0.020270434879868075, 0.02732242903299186, 0.03771508655134172, 0.05257015761318901, 0.07336150630560884, 0.10189993866526072, 0.1402036517414772, 0.1901616617943122, 0.2529012149288418, 0.3278714248495557, 0.4119275018923034, 0.4990923864837902, 0.581808021436067, 0.6537556030535885, 0.7127297836168054, 0.7610680511185107, 0.8024851970633695, 0.8371833151511094, 0.8589811473551461, 0.8571581140039796, 0.8223928085780358, 0.7528578835609075, 0.6560999475254031, 0.5456958730744915, 0.4356457477528919, 0.3362032466328896, 0.2526104694333296, 0.18596998320979877, 0.13485458270233783, 0.09672480585135526, 0.06884677146402172, 0.048759017939060054, 0.03444251371644317, 0.024331710041848104, 0.017257085618974714, 0.012368729690701795, 0.009064133785470295, 0.006928906669947681, 0.0056922185508425874, 0.005196034749492725, 0.0053765321797726254, 0.006256369321425994, 0.00794712925328778, 0.010661983108897889, 0.014739222277254055, 0.02067750511934728, 0.02918293440005495, 0.04122542077585904, 0.058095434464564936, 0.0814395691613903, 0.1132315888422767, 0.15560527436208854, 0.21044889208251025, 0.27867797591584437, 0.35923832146113005, 0.44821013200991117, 0.5387817612373759, 0.6228683655161971, 0.6941690081699611, 0.7507776014171275, 0.7948773938410234, 0.8290253031871966, 0.851678115890827, 0.8557976487900242, 0.8322650941246634, 0.7759859314871376, 0.69013727072063, 0.5854655044392664, 0.4756669578781738, 0.3724740727668387, 0.28310264202119284, 0.21025371322590153, 0.15345682334424143, 0.1105838172152399, 0.0789679359191467, 0.05604362412742803, 0.039627171220528244, 0.027985736150494246, 0.019804306771919702, 0.014115667916610774, 0.010226276026307738, 0.007651982196847555, 0.006067860481824715, 0.0052721432908803545, 0.005162850832539457, 0.005725639612232625, 0.007031910930641046, 0.009246926639698332, 0.012648352144620383, 0.01765605982670175, 0.024873790197755312, 0.03514162378115658, 0.049593763577044356, 0.06970657819802982, 0.09730423123596328, 0.1344616918811954, 0.18321273229247736, 0.24495875937894832, 0.3195436119483538, 0.40419566089178594, 0.4929505159086686, 0.5774697759175708, 0.6497220888087509, 0.7054619604764243, 0.7459395368695871, 0.7758653534944595, 0.7985654849329407, 0.8118530062067946, 0.8079466615951237, 0.7779383886187107, 0.7178556858616623, 0.6319546613838558, 0.5311029724668405, 0.42803381080437325, 0.3329919483420243, 0.2518344197507251, 0.1863765580787338, 0.13575447233190216, 0.09779799517187483, 0.06999053852398306, 0.04999333770075192, 0.03586159296605213, 0.026086855226026127, 0.019560331147636473, 0.015511823411965858, 0.013451666318648057, 0.013127551985260149, 0.014500646863276297, 0.017742402731602887, 0.02325259102721431, 0.031698697303474646, 0.04407544028100262, 0.06177893279123828, 0.08667997279543688, 0.12116095326983654, 0.16804652417645358, 0.23030980405644735, 0.3103915951498841, 0.4089868200822513, 0.5233380351640603, 0.6455284284958636, 0.7618708686264349, 0.8546939086911081, 0.9069103567117317, 0.9078406163765751, 0.8573420712494717, 0.765869645802763, 0.6504389852400274, 0.528823911844446, 0.41493821803122244, 0.31697738380964224, 0.23798449373127167, 0.1775556034038836, 0.13357652196811887, 0.10348163254665957, 0.08498359933555741, 0.07641250274364329, 0.07681677734277861, 0.08592301728675875, 0.1039851279980773, 0.13149886920483297, 0.1687346866452628, 0.21508675635326002, 0.26839688942085327, 0.32467162315595743, 0.3787510709450935, 0.42609984137998397, 0.46487293700560606, 0.496613946522543, 0.5245955114476042, 0.5507336818854391, 0.5733926495968003, 0.5879002936144193, 0.5895729111672625, 0.5769863975454163, 0.552925482440425, 0.5224971975956464, 0.4904017270688146, 0.4597349478494337, 0.4328217418908048, 0.4126199665778992, 0.4030152351489861, 0.4076309291405744, 0.42802186618952376, 0.4623369393642778, 0.5051135213994901, 0.548419362376754, 0.584092987160716, 0.6062263119981217, 0.6126412354061352, 0.6045481892377527, 0.5848229581560076, 0.556293835907151, 0.5210685316743238, 0.48079447247197443, 0.43714357739311976, 0.39201701533336647, 0.3473716016615363, 0.3048347675746752, 0.2653891979802254, 0.229325485270894, 0.19644703907440353, 0.16637635219817665, 0.13881941969471623, 0.11370636786230201, 0.09118568173847441, 0.07150434975585604, 0.05484909319671348, 0.04123087532448441, 0.030456634970381632, 0.02217690847110745, 0.0159661133501295}
{0.011993349649526535, 0.016710503736897503, 0.023049257120063588, 0.03139177848327594, 0.04210707243329336, 0.05551023923080606, 0.07184654128074423, 0.0913280188525172, 0.11422646904400278, 0.14098526468088957, 0.1722812128170967, 0.20896744227951705, 0.2518572900724408, 0.3013574557450036, 0.3570210229933665, 0.4171455575550118, 0.47854573591734295, 0.5366110434486204, 0.5858271430227083, 0.6210110933886915, 0.6392161346020016, 0.6415309466710495, 0.6335511495572914, 0.6239051165733203, 0.6214139005794532, 0.6320059715154678, 0.6562097391640185, 0.6878866855136135, 0.7151567927984924, 0.7242268030303434, 0.7051781992495728, 0.6566582283487453, 0.5863873537143315, 0.5073100700182043, 0.4322528629732506, 0.37012550716815656, 0.32465930914772306, 0.2949895774200951, 0.2771481024607166, 0.26600573817039436, 0.257389647412273, 0.24979103038700384, 0.24492156978227245, 0.24692622378959983, 0.2608653969777903, 0.2912563145340409, 0.34094570691197257, 0.41007800309770465, 0.49496075997575, 0.5872073211398802, 0.6742167679303396, 0.7420009399833678, 0.7798654704560548, 0.7842791201398674, 0.7589967073388263, 0.7114058377505517, 0.6483458052051497, 0.5745694866721283, 0.4939296633018125, 0.4109392667841356, 0.330838816277066, 0.2583758601267356, 0.19661218448049278, 0.14658502204413912, 0.10773067620196863, 0.07858658995090767, 0.057401917391636546, 0.04252716986460103, 0.03260621562534909, 0.026642169385135302, 0.02400215256116045, 0.024404486865327917, 0.02791307158698686, 0.034951103288593924, 0.0463379923240953, 0.06334573144384745, 0.0877598701469989, 0.12191096220202258, 0.16861093620858109, 0.2308869617698009, 0.31137180569427125, 0.4112359852940924, 0.5287154078861878, 0.6576402149769025, 0.7867523505651177, 0.9006177075691967, 0.9823575160771494, 1.0176506643471752, 0.9989911727212396, 0.9287246939845092, 0.8190091048297763, 0.6879611829541797, 0.5538328915460905, 0.43037407609957234, 0.32515611878328105, 0.24040739354878365, 0.1749065511199373, 0.12577907517275663, 0.08972756794931407, 0.06369521016988151, 0.04513384846039028, 0.03205000692461909, 0.022949409510729303, 0.016748984374709463, 0.012690130221413886, 0.010267030580494075, 0.009173947161401791, 0.009271344269822549, 0.01056955555116703, 0.013228860865056131, 0.01757533755208654, 0.024131969719256127, 0.03366338191238666, 0.04722882734555045, 0.0662294403145566, 0.09241906322468363, 0.12782032081334288, 0.17445139340112725, 0.23374363937250103, 0.30557117538788203, 0.38701689142785567, 0.4714300194419024, 0.5488061177839337, 0.6084124139894418, 0.6432321897440875, 0.6537962855371962, 0.6484836422041115, 0.6396256750364406, 0.6376779322801085, 0.6465116710139982, 0.6616639259869714, 0.6720721377031185, 0.6648620529093261, 0.631349088716673, 0.5710820610411087, 0.4915322312156491, 0.40408282319633554, 0.31935857730352923, 0.24445389388009253, 0.18252134612175508, 0.13375759149718347, 0.0967020728865237, 0.06926132477127864, 0.049325361543122254, 0.03505796016118106, 0.024986633874156172, 0.017991816923971317, 0.013256706858176768, 0.010210042658183722, 0.008476394146227303, 0.007839313834771872, 0.008218592381494954, 0.009661470488169807, 0.012347536274594732, 0.016607292076787013, 0.022954322371956364, 0.03212980408575097, 0.045154440449813725, 0.06337459796150385, 0.08847343259362488, 0.1223913974501443, 0.16706604974572978, 0.22387728693427922, 0.29272404307908767, 0.3708536959852947, 0.4519765794623704, 0.5266482851999557, 0.5847901389035388, 0.619922229582639, 0.6327758275468021, 0.6315094336207088, 0.6279137696457435, 0.6317742771462941, 0.6463099328407841, 0.6664833948058038, 0.6807639996513928, 0.6759757538658338, 0.6433792430857084, 0.5827396505723244, 0.5019339668821274, 0.4127932217128544, 0.3263067468500959, 0.24979785516980352, 0.18652358541745812, 0.1367000940414224, 0.09884095343713323, 0.07080954553170217, 0.05045146366264867, 0.03589222877950796, 0.025629779686987902, 0.018523857087688042, 0.01374526956472863, 0.010718145361491186, 0.009070178559979492, 0.008596486185854332, 0.009238558132573361, 0.01107846630102741, 0.014348532142158171, 0.019457159242436368, 0.027031868002321355, 0.03797994188579616, 0.053564217801495416, 0.0754841903720145, 0.10593724769288158, 0.14760724673146858, 0.20348594976876422, 0.27638707559156744, 0.3680026853100821, 0.47746330644330937, 0.5996973960565857, 0.7244040961751936, 0.8367508870969023, 0.9203391947512385, 0.9615514583314007, 0.9533796817533516, 0.8973054398711584, 0.802857961293465, 0.6849802131558206, 0.5599012719192791, 0.4411386052381665, 0.3372725945482705, 0.2518945044416866, 0.18492235695582965, 0.13422530435745283, 0.09691441425328692, 0.07013329916006243, 0.05143908512891049, 0.038927793049197995, 0.031231508809939863, 0.027468561336064817, 0.02719055973464217, 0.030346193353911803, 0.03726735151156155, 0.04867293560869584, 0.06567458703343403, 0.08975204134958181, 0.12264176719175618, 0.16605622507377002, 0.22114615719890945, 0.2876882142503759, 0.36319139085285357, 0.44244794899677214, 0.5182263126449991, 0.583303809537011, 0.6327947543729444, 0.6649113698418484, 0.6794078146933421, 0.6753845488611836, 0.6510594902726852, 0.606093174257361, 0.5442150062664055, 0.47349276581912536, 0.4039510070796332, 0.34447633199922295, 0.3008713579376189, 0.275415072843248, 0.2672414528328146, 0.27287227265647185, 0.28682867444249494, 0.30272233195288756, 0.31510744093726, 0.32159869805250746, 0.32403453209328037, 0.3277787565047435, 0.3394905316682619, 0.36453115217553567, 0.4049100354627483, 0.4580484491950631, 0.5165727033039994, 0.5697155627654011, 0.6067291860605108, 0.6213456936511387, 0.6147440514698284, 0.5948147202016698, 0.5721188585301864, 0.5552538328103139, 0.5481384976834998, 0.5498146069639609, 0.5558465071877218, 0.5602280060006162, 0.5572798142479354, 0.5432934329947516, 0.517455754307115, 0.48163515808736174, 0.43924582365944687, 0.39394289338389754, 0.34875376384295215, 0.3057331491098697, 0.2659516960498354, 0.22967579374322317, 0.19666767780075706, 0.1665177865216478, 0.1389117448552731, 0.11376762865346848, 0.09122688106612686, 0.07153234525419314, 0.05486826172370385, 0.04124407213750248, 0.030465756125024876, 0.02218323024783956, 0.01597050354073917}
{0.011987628513454477, 0.016702267750939945, 0.02303737867576276, 0.03137460106765051, 0.04208213827709062, 0.05547385213778571, 0.07179304149709978, 0.09124853562225713, 0.11410669741370535, 0.14080139947377657, 0.17199245245352052, 0.2085024262582193, 0.2510913884550197, 0.3000826460964744, 0.3549314559599792, 0.41391800787933825, 0.4741944292583593, 0.5323460249239063, 0.5853464648117973, 0.631333783744986, 0.6694432141305454, 0.6985423871336919, 0.715874882104159, 0.717153782307201, 0.6986645878394113, 0.6600621538125462, 0.6056743081425947, 0.5433991865949472, 0.4823363182957035, 0.4308246238628724, 0.3954717200468544, 0.3807756026130654, 0.38888135334382334, 0.41933600088110445, 0.4688966452390239, 0.5314926848518085, 0.5984136941588117, 0.6588287373939636, 0.7010482496014161, 0.7151302100866137, 0.6965059769111961, 0.6485500682486286, 0.5817914626685099, 0.5098348519202435, 0.44451017423858213, 0.3927068318195902, 0.35557598473434093, 0.3295320592811911, 0.3083707319838318, 0.2859488406117733, 0.2585869292897262, 0.2261379978951981, 0.1912979144094603, 0.1578780066327001, 0.12925010451267552, 0.10765844614302329, 0.09432694858772908, 0.08994509813959965, 0.09518440664617522, 0.11108225309052773, 0.1392448517371958, 0.1818373915859177, 0.24128380840366304, 0.31954397486585534, 0.41685105212498597, 0.5299976368529693, 0.6507525126628894, 0.7655990735508617, 0.858016295282843, 0.913176783168496, 0.9227713693992954, 0.8870678966680634, 0.8135269711830647, 0.713812495890729, 0.6009945550679174, 0.48727528881403126, 0.38215862765138786, 0.2914354765072715, 0.2172818712708418, 0.15918844298625617, 0.11512944651606502, 0.08252605621009901, 0.058852648045999725, 0.041931015413021674, 0.030020875243578615, 0.021803660037456533, 0.01632386831681084, 0.012923421075198043, 0.011185727989328181, 0.010896022207568933, 0.012019952316826753, 0.014700966035747505, 0.019277080921346883, 0.026318184568913213, 0.036685182356501284, 0.05161098601461783, 0.07279858478950926, 0.10251991036782897, 0.1436756508876363, 0.1997342286945042, 0.27440531459790374, 0.370835537683712, 0.4901053664955126, 0.6289986191523688, 0.7775898877507771, 0.9181203166388616, 1.0272240231961454, 1.0825000848768724, 1.071232531925087, 0.9961294449950633, 0.8740320382531597, 0.7285625704669554, 0.5816911007307052, 0.44859375804641816, 0.3367512534346331, 0.2476998129762745, 0.17947959986360473, 0.1286395280104692, 0.09148945374284116, 0.06472140416174918, 0.045628825154307204, 0.032114814107697204, 0.022610994632105582, 0.015972472612612816, 0.011378940690225575, 0.008252857425810632, 0.006196531989975687, 0.004946306983706269, 0.004341077013838988, 0.00430261938068263, 0.004825918837823292, 0.0059785229813632745, 0.007908850550886895, 0.010864254123004465, 0.015220474832276273, 0.021524806641191992, 0.03055550602832563, 0.04339904374826365, 0.06154327968445749, 0.0869759297333531, 0.1222595139837894, 0.17052074674890844, 0.23524043273226194, 0.31966824261345983, 0.4256590695892488, 0.5518400748851237, 0.691421925537194, 0.8306966174609278, 0.9498913919291463, 1.0275943132535497, 1.0478315955071584, 1.0063370896697554, 0.9122448289890714, 0.7842130444222288, 0.6434992901392679, 0.5078123885155726, 0.3883134901002925, 0.2897379320427547, 0.21220606526324143, 0.15329875726072087, 0.10964515965288436, 0.07787009680258868, 0.055037716502057396, 0.03878552343039456, 0.027301675141835388, 0.01924013631205473, 0.013623290119227053, 0.009753974983472136, 0.0071442641089074525, 0.00546153136265356, 0.004489790489615132, 0.004103781107302067, 0.0042536535980239746, 0.004958824920890965, 0.006310405502569491, 0.008482452806454219, 0.011753163509134058, 0.016537930924934868, 0.023436829109627237, 0.03329917808647857, 0.04730658568199783, 0.06707161653702606, 0.09473901594600856, 0.13305538811735745, 0.1853352228694475, 0.2551926500176568, 0.3458409356630442, 0.45873884764868844, 0.591511183471171, 0.735567501215905, 0.8747121257386381, 0.9867284968533341, 1.0491902173232859, 1.0478905124238893, 0.9831643385437869, 0.8697158591792873, 0.7300921947785435, 0.5863131496652751, 0.45425608080857943, 0.3422317469991514, 0.25243697450948144, 0.1833294556910015, 0.1316764411502056, 0.09387958623159148, 0.0666567396770092, 0.047300871044918286, 0.03371125537859046, 0.02432514070032129, 0.01802065715576234, 0.014024633832007062, 0.011838634882727617, 0.011186810005007786, 0.011985323738498178, 0.014332207806251135, 0.01851674947478966, 0.025047908553713128, 0.03470078987177494, 0.04857758553434105, 0.06817255273500707, 0.09541637914709178, 0.13265019267507344, 0.18244297538723492, 0.24712993008479212, 0.32795369262241625, 0.4238149630449751, 0.5299617540256427, 0.6373843136062619, 0.7338038501464805, 0.8063969199100364, 0.845059951189264, 0.8445738496538224, 0.8052391221001205, 0.7326950817517973, 0.6370975543386386, 0.5310798484288702, 0.4267400621132552, 0.333073581316008, 0.255006052440169, 0.1939637821184001, 0.149161995339942, 0.1188619848506478, 0.10125535335215816, 0.09494472171246182, 0.09910567976964917, 0.11340339586805248, 0.13768394553187788, 0.1714292553219848, 0.21301626897880035, 0.25900872313975676, 0.3039948701362656, 0.34159451501919347, 0.3667557657831974, 0.37834005113306957, 0.3802526114055023, 0.3801346902799383, 0.38635374809360146, 0.4049219633869121, 0.4374572198123317, 0.48048911960631757, 0.526206782765883, 0.5647415755707224, 0.5874575857937603, 0.5897465380073539, 0.571894950983731, 0.5381201020138526, 0.4950785884066908, 0.4506450536600177, 0.4127285609888911, 0.38788945833604016, 0.38011096080917695, 0.39020603765613815, 0.4160013301121984, 0.45311463215789594, 0.49594735413373314, 0.5385012166861152, 0.5749893607513059, 0.6006352420582789, 0.6127635274459806, 0.6114520566414829, 0.5989282962772563, 0.5779591414711673, 0.5504470147458103, 0.517205721306244, 0.47877730903865334, 0.43631884307018814, 0.3917716613189797, 0.3473465738708692, 0.30487318325116924, 0.2654343599737077, 0.22936145446559864, 0.196472429664585, 0.16639348090284442, 0.13883079171420398, 0.11371391650034127, 0.09119073206759874, 0.07150776144910861, 0.05485141729003229, 0.04123246879529766, 0.030457732806107637, 0.022177667548076235, 0.01596663957178527}
{0.011992215815357497, 0.01670886998139383, 0.023046897863949322, 0.0313883611855088, 0.04210210193690657, 0.055502968869531766, 0.07183582798201471, 0.09131208429198245, 0.11420251200844653, 0.14094887475295306, 0.17222563169181437, 0.20888310419427836, 0.2517335450717339, 0.30119276012600094, 0.35685507099580493, 0.4171332572851205, 0.479090933570478, 0.5385173161320442, 0.5902442211410139, 0.6288482478983315, 0.6500590533476994, 0.6527929251173069, 0.640695944148034, 0.6217126401064463, 0.6054895432155146, 0.6000986790498564, 0.6096656248221675, 0.6332478224982998, 0.6645991652365358, 0.6930194463042076, 0.7060492615885828, 0.693848576568637, 0.6532350008109847, 0.5888745000304847, 0.5110208790045514, 0.43154037074603513, 0.36049840977586123, 0.3044610425535257, 0.2663470926352953, 0.24605904822919486, 0.24123837226249456, 0.2479667607281109, 0.2616564469941249, 0.27839095209622866, 0.2964741632486212, 0.31733585528930064, 0.3449838535557876, 0.38401810773636946, 0.437003237101542, 0.5021271656683086, 0.5719551613864485, 0.634189385256877, 0.6751408829589433, 0.6851891767328939, 0.6633888269803361, 0.6180311740077672, 0.5626522627071391, 0.5101886970341784, 0.46852392125282355, 0.4388648194145096, 0.4167230345688819, 0.39473177196423137, 0.3662732728901893, 0.328405797505795, 0.28265582570651404, 0.23352960553997387, 0.18608234297843793, 0.14410155171976488, 0.10951252464814522, 0.082688647613464, 0.06308815026999587, 0.04983187128356877, 0.04209334194868135, 0.03932009066478952, 0.04134922154966234, 0.04847297395184866, 0.06148691744374383, 0.08172771924438899, 0.11107872434366928, 0.151885111961591, 0.2066751849145178, 0.2775466626489385, 0.36510102735515043, 0.46699821801870267, 0.5766465074910874, 0.6830893811486978, 0.7731636708869205, 0.8357016509996185, 0.8654019539007836, 0.8634031114129792, 0.8342208704657872, 0.7821568595447926, 0.7104394433167172, 0.6230356915133098, 0.5263111956001143, 0.42844061202172634, 0.3371560470805234, 0.25776095389230685, 0.192526336861198, 0.14126355200627475, 0.10233242983097296, 0.07353016759097897, 0.052663772735607864, 0.03783341672742051, 0.0275257042503151, 0.020607472234090603, 0.016280329120618633, 0.014029319671302592, 0.013581771954889878, 0.014883014809790042, 0.0180912545596616, 0.02359191470404863, 0.03203017207300494, 0.044357357944914334, 0.06187992728151708, 0.08628552401285337, 0.11959555187727997, 0.16395664848526975, 0.22114576507029768, 0.2916668261061657, 0.3734506835828174, 0.4605403512617141, 0.5427049613085295, 0.6072009022037952, 0.6430480796638818, 0.646091301896742, 0.6215657294999257, 0.5821422485248945, 0.5427263035739075, 0.5151629735757285, 0.5049914100720547, 0.5104900657187121, 0.5235560069412936, 0.5323205670131566, 0.5253583956446043, 0.496179087308648, 0.44562016860293574, 0.38067142760090833, 0.3107806676820098, 0.2441958024160344, 0.1860944762847513, 0.13854594787526067, 0.10142109416678344, 0.07342846618370574, 0.05288411678851085, 0.038156158827527174, 0.027865702809949423, 0.02094485487988954, 0.016626912871528954, 0.014414001758787359, 0.01404586225235418, 0.015480909016349001, 0.01889419301997799, 0.024693619209868855, 0.03355327134911335, 0.046458705217804284, 0.0647508685058682, 0.0901393888952183, 0.1246288862246224, 0.17026443117276413, 0.22857017465029056, 0.29957871102259326, 0.38052414627691683, 0.4646877005380128, 0.5414215174156172, 0.5984555194592606, 0.6264370893978511, 0.6235318033259355, 0.5969233718089241, 0.5599461402907248, 0.52674337827361, 0.5074723988635456, 0.5056637444993134, 0.5176936962860799, 0.5340186053024139, 0.5422117025671092, 0.5314845176793909, 0.4969901912252403, 0.4414479246079209, 0.37312053846419596, 0.30178316938031247, 0.2353066317665449, 0.17823809192519313, 0.13209018156250757, 0.09637156839457961, 0.06960939287246032, 0.0500596293428631, 0.036095538824726804, 0.026370735057053105, 0.019856148449586476, 0.015820406603060652, 0.013793929870753478, 0.01353726617319434, 0.015023093072880737, 0.018435890860184875, 0.024190808694555244, 0.03297157767394428, 0.045784522618208846, 0.06401942792473489, 0.08949498503040275, 0.12444297353751972, 0.17134951916532387, 0.23253249170758236, 0.30932736734825006, 0.4008604156153417, 0.5027092289773271, 0.6062600647257745, 0.6998515531275232, 0.7720712666903229, 0.81569919217044, 0.8294550614658828, 0.8161400065167932, 0.779166784016657, 0.7209456848445945, 0.6442387529081187, 0.5542671604117801, 0.4588866478694728, 0.3665606185088631, 0.2839398866272577, 0.21465460654838547, 0.15952533157043297, 0.11751191201713737, 0.08671208364004235, 0.06508168965285323, 0.05084128984333597, 0.04265681274461769, 0.039694178031973726, 0.041618953423487676, 0.04857803784247547, 0.061170732133411995, 0.08038914358686008, 0.10747847821830837, 0.14363848893455958, 0.18947809290338172, 0.24419691933494517, 0.30467348013868173, 0.3649986218994944, 0.41726565954409867, 0.4540738251032174, 0.4719297459090503, 0.4734362335340495, 0.4664906132669141, 0.4607914937091251, 0.46368324899892055, 0.47725702319619145, 0.4975620391666896, 0.5161122025420943, 0.523457735397444, 0.5136099263739192, 0.4870100214532386, 0.4501746608133217, 0.4123858958967355, 0.3816560427287865, 0.3619932911794185, 0.3526252373624542, 0.34895420072953787, 0.3448384209658171, 0.33552014928884566, 0.319956561911905, 0.30131688196270107, 0.2855264510833165, 0.27898852430196086, 0.28673104372477204, 0.31138043553374023, 0.3526536831427444, 0.4070515634084905, 0.46788424321984495, 0.5261203146580312, 0.5723984199445333, 0.5998451095686341, 0.606535493177245, 0.5961790645029994, 0.5764226633911229, 0.5557227716837561, 0.540642747175937, 0.5346690585723756, 0.538146733954507, 0.5484629021122767, 0.5604473913149878, 0.5676596440246535, 0.5645996069763655, 0.5486498974118471, 0.5204739540749923, 0.48292746618659743, 0.4396161618901656, 0.39394069484394856, 0.3486468944844923, 0.30562464144763807, 0.2658694175171836, 0.22961947143486972, 0.19663046606440127, 0.1664934073854917, 0.13889570442272364, 0.11375696779000352, 0.09121971703615193, 0.07152748496464109, 0.05486493962048808, 0.041241788561510645, 0.03046417983077405, 0.022182138829303873, 0.01596974616979123}
{0.011988597810426544, 0.016703666224204133, 0.0230394019468717, 0.03137753967862855, 0.04208642943287558, 0.055480164773550375, 0.07180242015478829, 0.09126265091365535, 0.11412829075371848, 0.14083506203288226, 0.17204588777200647, 0.20858815575526643, 0.25122802917535875, 0.3002916569801458, 0.355216436991327, 0.414202529631167, 0.4741947831228666, 0.5313885952858767, 0.582262031031111, 0.6247683645454523, 0.6588900319985058, 0.6857477945199878, 0.7054334657149237, 0.7152084975521276, 0.7100549146691872, 0.6858213801673104, 0.6426987644395532, 0.5861611024627718, 0.5247505837340399, 0.4668004294976996, 0.418551548924196, 0.38427754436051476, 0.3672803003362196, 0.3703973847392609, 0.3955192493967302, 0.4423846040359008, 0.5071620058836794, 0.5814137247596755, 0.6522579185921915, 0.7045450185733428, 0.7250701287313888, 0.7073252285233286, 0.6541952634232158, 0.5767565200586736, 0.4898548729632717, 0.407192779893065, 0.338328365135632, 0.2880643771923663, 0.2572360240246505, 0.24373289075899346, 0.2432027175256462, 0.24958675343795056, 0.2560208808807094, 0.2564461229790297, 0.24751083500248008, 0.22966639386928753, 0.20666526753385492, 0.18384787541519626, 0.16639824123822194, 0.1584322768444246, 0.16295572710127484, 0.18222232530231208, 0.21798788956716342, 0.2713195960057302, 0.3417966718199765, 0.4261750899211535, 0.5170264745821, 0.6024591376482521, 0.6682389222449937, 0.7025508596973784, 0.7013013437986388, 0.6703712221267891, 0.622903388014447, 0.5733535342382657, 0.5318943616418113, 0.5015920265705216, 0.4787503825464301, 0.45573868087150887, 0.425107676041641, 0.3831959263146696, 0.3314192512397118, 0.2748338309111191, 0.21937632876359936, 0.16964163950697828, 0.12804965850437655, 0.0951204787896753, 0.07018907220824216, 0.05207918387995505, 0.039559175333953374, 0.03158876316131071, 0.027427308606839527, 0.02667153030104589, 0.02926903570769212, 0.03553362397924395, 0.04617280949760661, 0.062324733824927175, 0.08558555975767759, 0.11798399940500784, 0.16182315418444623, 0.21926689658192405, 0.29152972287771783, 0.37761363634088574, 0.47284054635913186, 0.5679864029451167, 0.650295593953523, 0.7072014378637088, 0.7316473830017085, 0.7257464592702384, 0.6998055479195149, 0.6670064819552423, 0.6371063486968844, 0.6126274662120308, 0.5890276715840833, 0.5583239536303912, 0.5141421694555214, 0.45537109137428555, 0.3864528921897212, 0.314748250604276, 0.24724009626827945, 0.18851908633289322, 0.14045232788063367, 0.10286757030468266, 0.07447271345267785, 0.053582862777831336, 0.0385558372052362, 0.027994554958858185, 0.02080749663138839, 0.016199729495556762, 0.013639518621658093, 0.012824564536730098, 0.013659284913142559, 0.016248049474847974, 0.02090623476207391, 0.02818922823090768, 0.03893719658750518, 0.05432839857041265, 0.07592313487672606, 0.10566030788484015, 0.1457360584274849, 0.19825311627795683, 0.2645059096543499, 0.34382823300025894, 0.43218797471726944, 0.5212224176186225, 0.5989102853074723, 0.6528197892488985, 0.6752060908066665, 0.6670640399305504, 0.6380789503075771, 0.6022120447561058, 0.5716982278987919, 0.5525913997185125, 0.5432895193773151, 0.5360260516986103, 0.5206939707075254, 0.4896209028690217, 0.4410179856594818, 0.37921964093815025, 0.31196674727684676, 0.24690089822990074, 0.18930341015218846, 0.14160104581167446, 0.1040010293583853, 0.07543469249334166, 0.05433255397955524, 0.039103232296312705, 0.02836586620222769, 0.021028344809473156, 0.01628761741654349, 0.013600496251528073, 0.012651258263697156, 0.013328770918231383, 0.015718742080451528, 0.02011333619891527, 0.02703859270029331, 0.03729794712580578, 0.05202562860008459, 0.07273400492151307, 0.10132041940950551, 0.13996856370357375, 0.1908397374172499, 0.25542238118972305, 0.33345553231720226, 0.421568843859258, 0.5122561902298789, 0.5943127218430209, 0.6557203280705471, 0.6884618606667582, 0.6925708700950485, 0.676284523690694, 0.651735616664016, 0.6288657774601789, 0.6110650827509215, 0.594495380503983, 0.571068751494808, 0.5334348299264368, 0.47921743969280595, 0.4120951749559303, 0.3395512003157472, 0.2693676485532226, 0.20712766058891985, 0.1555115275720673, 0.11485212445751374, 0.08409765964591592, 0.061642049715150686, 0.045856511604409365, 0.03536051751856516, 0.029127078590063027, 0.026505055398800978, 0.027212299043824877, 0.03132855655795788, 0.039299472030101465, 0.051949361059935494, 0.07048565037075878, 0.09645695554209015, 0.13159718163524767, 0.17745631464709477, 0.2347141204477383, 0.3021633007512276, 0.3756222879179288, 0.4474845657207558, 0.5078944558752868, 0.5479837353903637, 0.5639682712087885, 0.5594584358075444, 0.5440380581306216, 0.5288121578566647, 0.5215383324307161, 0.5236019250033108, 0.5297274000615044, 0.5304006904517533, 0.516253954173193, 0.48254333685925205, 0.43125988575925456, 0.3697543337318441, 0.30722384438813594, 0.25151992802655737, 0.20771400604618118, 0.17826287485129025, 0.163875000052689, 0.16430378088385922, 0.1786848503181066, 0.2053378000219624, 0.241170841968695, 0.2810807595647676, 0.31801567765841976, 0.3443501288087411, 0.3544932378852191, 0.3474374834769563, 0.32749677667505805, 0.30267376263440976, 0.28186325295182796, 0.27258026527902013, 0.2799196301842247, 0.3063357566399482, 0.3514906798056898, 0.4117822242338152, 0.47982629097894497, 0.5447488757161508, 0.5941658742628454, 0.6178006014815837, 0.6112427529653048, 0.5777330706336363, 0.5268930889933353, 0.4711841746084425, 0.42202043967753256, 0.3871742418454015, 0.36999078686051556, 0.3700367488192423, 0.3845637450757289, 0.4101622783579225, 0.4438555553811838, 0.48299351265571105, 0.5241531837918958, 0.5623415305993853, 0.5918413034692236, 0.608550029110593, 0.6119244756874153, 0.6046562395797836, 0.5902645137192531, 0.5707219747476807, 0.5459538947105915, 0.5151130728817661, 0.4781282736631459, 0.4363115028182675, 0.39195720502417175, 0.34753572645564, 0.3050128558545707, 0.2655259582633773, 0.22941903528535992, 0.19650831926898568, 0.16641605788379854, 0.13884525593982555, 0.11372336662328177, 0.09119701014990769, 0.07151198674076123, 0.054854289181157645, 0.04123443525466486, 0.030459086615013245, 0.022178603232680408, 0.01596728807624264}
{0.011991176785852618, 0.016707372746968752, 0.023044735460447188, 0.031385228063589274, 0.04209754178809494, 0.055496289777398976, 0.07182596007998544, 0.09129733317748714, 0.11418011826096532, 0.14091421069310783, 0.1721707535197693, 0.20879434594259644, 0.2515883020333374, 0.30095772029803375, 0.3564955050227403, 0.41665893093834594, 0.4786738884148449, 0.5386850278997941, 0.5920520177550165, 0.6337661774628882, 0.6592269172108353, 0.6656900925416264, 0.6541079112474739, 0.6301432198720782, 0.6031241618686739, 0.5830868814952723, 0.577440840372766, 0.5887680539329434, 0.6142103953380885, 0.6461160539679888, 0.6737126687565872, 0.6859313198599659, 0.6749975749168654, 0.6391416598543458, 0.5826495161458779, 0.5134034161014902, 0.43993208378087667, 0.3696390841976457, 0.3082648991176291, 0.2598693244689685, 0.2269350692010536, 0.21055865415334252, 0.210682390530674, 0.22623804830492683, 0.2551771272752619, 0.2945945708893375, 0.3412600233025014, 0.3925734554684259, 0.44729386241218533, 0.5050186064083347, 0.5640983235293415, 0.6191996517369347, 0.6607206937870473, 0.6775477304210602, 0.6622496497097837, 0.61541097853597, 0.5459468230442689, 0.46734439783733095, 0.39272848153774215, 0.33161584108373326, 0.28909016099803886, 0.2664336827640219, 0.26199121393921276, 0.27164731885836335, 0.2890433323271816, 0.30617133010397923, 0.3149611193606507, 0.3097030041369552, 0.28906615809001573, 0.25628686836643805, 0.21735992436116314, 0.17853259807199146, 0.14456660566328797, 0.11827289160957564, 0.10094101664934313, 0.09306894471433416, 0.09500759400048048, 0.10737990987956822, 0.1312539291483506, 0.16805416407808224, 0.21914625512827707, 0.28499513752590905, 0.36387091637607216, 0.4503774444704616, 0.5346281189798852, 0.603337956625829, 0.643608929807668, 0.6482671469696415, 0.6195801838165895, 0.5686133355595001, 0.5106581575272043, 0.45982171098002284, 0.42545379234882974, 0.41090071934993105, 0.41369058596803965, 0.426446468736506, 0.43866044612133404, 0.43969682184596265, 0.4224667482692919, 0.38596403731999024, 0.33500826040784704, 0.2774626038028407, 0.2209130049481659, 0.17061254651423582, 0.12909111981968585, 0.0967975887804272, 0.07300974387440272, 0.056579976656299553, 0.04640797511311316, 0.04169181770385822, 0.042044883367444524, 0.047547884287608644, 0.05877411086242765, 0.07679476126518847, 0.10313877389662586, 0.1396430309203459, 0.18808540424830122, 0.24946717352735287, 0.32286685131344706, 0.4040315662524306, 0.48436448112612074, 0.5514717990303728, 0.5922298709079425, 0.5977644076259698, 0.5676185190152132, 0.5101529843622161, 0.43889354520808205, 0.3675135665906156, 0.3063985993905508, 0.26173930351603625, 0.23630659530604226, 0.23063291049408569, 0.24375241378200468, 0.27320445317390674, 0.31444139935154336, 0.3601898963837282, 0.40067320517267996, 0.42551134701075055, 0.42708734589281144, 0.40361771898468846, 0.3597465450867145, 0.3041730624714799, 0.24604070290928107, 0.19226757188912977, 0.14669389492863016, 0.11057963520260113, 0.08359172295285547, 0.06470019102216971, 0.05278453398890083, 0.046974237937667716, 0.046815348390478864, 0.052344803412669685, 0.06412018048837935, 0.08321531516339796, 0.11115367116995999, 0.1497080634879996, 0.20045213200643994, 0.26393657354815764, 0.3384577333581971, 0.4186945878566189, 0.49501922895808426, 0.5546733743689211, 0.5854573671006499, 0.580717679235821, 0.5426111150870763, 0.48125081255931557, 0.4104142094561125, 0.3428397071697862, 0.2875662649286703, 0.24963646132185147, 0.2310810525569167, 0.23200395396101323, 0.2510952508018595, 0.28541234677598476, 0.32968375669259514, 0.37580340794699935, 0.41347590969076575, 0.43264722456999694, 0.4270605111970594, 0.3968396989748561, 0.34818316667198523, 0.29037154605619464, 0.2322008258743724, 0.17978513401035706, 0.13616293103353144, 0.10202033071847379, 0.07670052536262778, 0.05902930326293264, 0.04783850573081599, 0.04224372840250154, 0.041772009400661975, 0.04641582221105784, 0.05665639252405695, 0.07346691132072973, 0.09827384505339903, 0.13281739835252288, 0.17881103458288594, 0.2372753379354977, 0.3074730695516062, 0.3856003685230076, 0.4638500988276292, 0.5309380595090084, 0.5749958516029187, 0.5882644745630955, 0.5710277707631526, 0.5319793639411238, 0.48469347532637647, 0.44264243138159864, 0.4154475883330375, 0.40722500961845787, 0.41638384211209867, 0.4361931972556013, 0.45621974981588675, 0.46512615491506665, 0.45452600244799546, 0.422150532805042, 0.3722960055620291, 0.3132958401770989, 0.25389128615153345, 0.20065483326052785, 0.15724215529725247, 0.12494834477977373, 0.10370946490940286, 0.09298849141694329, 0.09235183175409636, 0.10173811011809003, 0.12145862214208364, 0.1519308882367187, 0.1931076229961306, 0.24359700736787884, 0.29965762255551, 0.3546099678734514, 0.3995077727691604, 0.4256068259914533, 0.4279132904746166, 0.40772797670137034, 0.3723429651756092, 0.33214173264544267, 0.29716089049702143, 0.2749317192425599, 0.26990851597490206, 0.28370685593634287, 0.3152972175354191, 0.36083219169859787, 0.41346857561604816, 0.4640397411420319, 0.5032647377865109, 0.5250005363841264, 0.5285702002527053, 0.5182046733561269, 0.4997500326913896, 0.47704895275808734, 0.45054212315584696, 0.4187426361731658, 0.38107997614259626, 0.3398206987160822, 0.29985765967589345, 0.266999378900844, 0.246219636597526, 0.24073168863201633, 0.25179735601637077, 0.27879799817190404, 0.3193066492554554, 0.36927365033489595, 0.4235543703962954, 0.47670806972640994, 0.5236378000324413, 0.5598673187602616, 0.5819345795852084, 0.5883786360774378, 0.5807803879111024, 0.5637676701460586, 0.5437747261816714, 0.5273480318283925, 0.519612916504446, 0.5229402699981269, 0.5360004388742913, 0.5538529265153811, 0.5695128049439246, 0.5764744360726994, 0.5708444701193918, 0.5519796505097352, 0.5217039171160793, 0.48305688341037156, 0.43934564820890093, 0.3936242704272298, 0.34840490910414823, 0.3054660356988088, 0.2657712999903118, 0.22955951423098858, 0.19659342389819695, 0.16647002113478862, 0.13888059768496339, 0.11374701713544147, 0.09121306155429812, 0.07152298133318158, 0.05486186556641101, 0.04123967696785044, 0.03046272273413452, 0.02218113009353638, 0.015969046220350478}
{0.011989391686986837, 0.016704810645476506, 0.023041055775501217, 0.03137993809304965, 0.04208992513520606, 0.05548529607404892, 0.07181002768707632, 0.09127408548927587, 0.11414579798946879, 0.1408625193667597, 0.17209023778349797, 0.20866210312169403, 0.2513545503426543, 0.3005096258854351, 0.35558153733700815, 0.414762333649318, 0.4748931628997159, 0.5318647302609616, 0.5816091870632178, 0.6214820865469326, 0.6513454875003879, 0.6734045080648681, 0.6903721616017642, 0.7027909221652917, 0.7074137870238867, 0.6983342156152423, 0.6707070754173328, 0.6245932114094866, 0.5659828058308395, 0.5043131562636916, 0.4485812982577883, 0.4047343646106622, 0.3754583561325289, 0.3616854523026223, 0.36430615667888766, 0.3847941153258786, 0.42432662729574033, 0.48187025546457557, 0.5521642666093611, 0.6247120873676713, 0.6849146948925602, 0.7178556963214409, 0.7135834349256247, 0.6710868284339484, 0.5984740961834334, 0.5093580764841091, 0.4178652487374098, 0.3349464324926452, 0.26709933664128727, 0.21697293003081963, 0.1847108424421829, 0.16914501648010416, 0.16844231854411346, 0.18017202734251284, 0.20099180608717135, 0.2263507234925027, 0.2507592643846458, 0.26902902762851916, 0.278214043583094, 0.2791585070245626, 0.27651952133981716, 0.2771945753443746, 0.2881583705551072, 0.31469688174620886, 0.3592223551150471, 0.4203028814247244, 0.49175555171891305, 0.5624084863122637, 0.6177349805608079, 0.6440372504917834, 0.6338543293775865, 0.5893629165738424, 0.5212978521429372, 0.4442425100757527, 0.3715694717845825, 0.31260047821570097, 0.2722510522186836, 0.2519662497383717, 0.2507064645607297, 0.2653653223390294, 0.29066647070310747, 0.3191111195329673, 0.3417991664245289, 0.3505754322513985, 0.34082558665869717, 0.31320726591318543, 0.2730054472965017, 0.22757571158236822, 0.18363177292592933, 0.14575434876666002, 0.11628087013196663, 0.09597356898157426, 0.08484278942345937, 0.08280113284598936, 0.0900732441685413, 0.10738709075852479, 0.13596644816956757, 0.177288683708661, 0.2325122868435375, 0.30147201315596855, 0.3812822661528206, 0.46498391165660524, 0.5412420021529321, 0.5963199501292717, 0.618569741142147, 0.6035020455841075, 0.556115546571617, 0.48873984567133166, 0.4160495162598435, 0.3505558807466512, 0.3005412205385413, 0.2701878859110682, 0.26060325778974486, 0.27063298723855006, 0.2969978315171308, 0.333913558303649, 0.3728792465866884, 0.4035910193441796, 0.416501291129272, 0.4062012374821322, 0.37354836406111885, 0.32493043246545034, 0.26919569864187126, 0.2143621701286044, 0.16578250258826818, 0.1259721772440006, 0.0953779285305464, 0.07333213975254613, 0.0588028937743006, 0.05086168493558274, 0.048932778404892366, 0.05291203273888498, 0.06321744534228341, 0.08079538580646656, 0.10706536819247939, 0.1437412674631737, 0.19242139347095502, 0.25381972430738503, 0.32658510052453027, 0.4059302531967509, 0.48280007301174044, 0.5447482579497083, 0.5793079157942482, 0.5789253912676413, 0.544588447323667, 0.485520665151435, 0.41519954653093655, 0.34656349956538285, 0.2890549467359243, 0.24807864241674776, 0.2258994958828544, 0.22277268282933477, 0.23757156172494837, 0.26769705658521814, 0.3084578384389697, 0.35250147900979606, 0.39019564318917566, 0.41167632600815746, 0.4101756108453516, 0.38478339731804195, 0.340639706240033, 0.286377809978427, 0.23065819860186415, 0.17980176837341574, 0.1371735346315277, 0.10376656451607248, 0.07916753370050193, 0.062393517135197224, 0.05244519615886502, 0.04861416190287908, 0.05063339327931747, 0.0587438088857461, 0.07371335447943769, 0.09680487654114552, 0.12964578547475825, 0.17390649720929485, 0.23066238868296174, 0.2993491772501645, 0.37642252535230775, 0.45427362486849465, 0.5214662063852095, 0.5653158292470222, 0.57651742022818, 0.5534521495532038, 0.5031896213777568, 0.4384395455098431, 0.37273385602703774, 0.31679494956722165, 0.27729209655405046, 0.25732085515452585, 0.2573504508326082, 0.27575876640965874, 0.3087007046502095, 0.34963720876318194, 0.3893364011709007, 0.41728279481203456, 0.4247015521755961, 0.40789498389198864, 0.3696718480387724, 0.3177559049738883, 0.2613526166281751, 0.2081140420833261, 0.1628077761813755, 0.12752823626433307, 0.10262349816830939, 0.0876573658094442, 0.08211056493967096, 0.08578700383184193, 0.09897942300115095, 0.12243113513340159, 0.1570727286451352, 0.20346175520255783, 0.2608657348662738, 0.3260891768305667, 0.3925167112584475, 0.4502849520545135, 0.4884661510510447, 0.49902978807239456, 0.48056354049492783, 0.4391802114310545, 0.38593574465618, 0.3326926270895472, 0.28896950704088736, 0.2608194391983983, 0.25116020384485704, 0.26046075339130326, 0.2870243817599997, 0.32670470798293705, 0.3724821266085434, 0.414793481538457, 0.44347167852404235, 0.45115199356640256, 0.4364342715311123, 0.4045975927531543, 0.36528681396051327, 0.3288135963902694, 0.303210579303617, 0.29288811498207784, 0.29841701586210856, 0.3166917537297603, 0.3412924701594632, 0.3635228734689757, 0.3746449623009595, 0.3689267236674277, 0.3459316460167242, 0.3104878320955974, 0.2704024166188349, 0.23358539002519446, 0.2062087340190455, 0.19231229557621785, 0.19428932342317728, 0.21348984909431712, 0.2504296041555898, 0.304393145926834, 0.37249240325489963, 0.44858610886812256, 0.5228806330763844, 0.5831918881775968, 0.6182223156588713, 0.6217560264991625, 0.5954506377499602, 0.5483270587172685, 0.49316037018887093, 0.44193428149703945, 0.40264415592606106, 0.37838033630376355, 0.3683488790352323, 0.36997583524677274, 0.38107246134985695, 0.40096027257993133, 0.4298820321511737, 0.46711161632341613, 0.5091908648578739, 0.5498277657111277, 0.5819997856462288, 0.6011446640276941, 0.6071396450469757, 0.6034693964304899, 0.594304297199965, 0.5818378912743971, 0.5656114854171116, 0.5437253382386866, 0.5146533978098193, 0.47843575749517414, 0.4367777023235541, 0.39233358896079, 0.3477816444552461, 0.30515986715850635, 0.2656113383154953, 0.22946889297728623, 0.19653819139546874, 0.16643454590475298, 0.13885704451734232, 0.11373106579218287, 0.09120213157785412, 0.07151544048022906, 0.05485664168606622, 0.04123604914649709, 0.03046019939378656, 0.022179373216689256, 0.01596782218870714}
{0.01199043959071595, 0.016706311343023944, 0.023043204276536285, 0.03138301296561516, 0.042094324339426406, 0.055491589158220486, 0.07181903481799345, 0.09128700708451709, 0.11416445750634073, 0.14088989833419896, 0.1721318341598202, 0.20872968005978687, 0.2514766633314665, 0.3007598506397676, 0.35614613566195685, 0.4160741057306899, 0.47781635328297395, 0.5377497118406128, 0.5917568980920942, 0.6355240130392671, 0.6648195065221143, 0.6762531997162133, 0.6687875424270922, 0.645295116391312, 0.6128377583756195, 0.5810683016360911, 0.5594778229323596, 0.55468531053316, 0.5685130378434079, 0.5971410201383744, 0.6315963329152691, 0.6598718202411478, 0.6705783363508174, 0.6570181613940606, 0.6195764374077388, 0.5647759067743034, 0.5015808471339365, 0.4375554106791627, 0.3771845759512541, 0.3225920090258362, 0.2751971215370629, 0.23679334731132867, 0.20961889524054633, 0.19592598403615105, 0.19762803484382363, 0.21615970346954344, 0.2523401802459879, 0.3060048566796719, 0.3753629949672068, 0.45629223150168163, 0.5419284753836252, 0.6228245333757682, 0.687781978831896, 0.7255536099439088, 0.7276857709709915, 0.6918767972650494, 0.6237744922173306, 0.5353870558358338, 0.4408043731381122, 0.3519408546497253, 0.2764034691258353, 0.21761842649837107, 0.17614087154068864, 0.1510837559803272, 0.14111916314091913, 0.14492024730603575, 0.16108876951761464, 0.1876680234354996, 0.2214283902730799, 0.2573168333049486, 0.28868199441068193, 0.30876488257892526, 0.31315280698316866, 0.30183953954428744, 0.2794233882823366, 0.25330459720796317, 0.23121073689499794, 0.21948620549184622, 0.22256365028518416, 0.2431185267178818, 0.2821771754270981, 0.33869462311546084, 0.40855400107158146, 0.4835066696136689, 0.5511742989198191, 0.5973386756670709, 0.6105716071670789, 0.5870474806200642, 0.5322865103225032, 0.45849392261071187, 0.379496988972735, 0.3065348816987501, 0.24659131813863822, 0.202864404497953, 0.17612452135118067, 0.16597950528584302, 0.17160600788336122, 0.1918554962138183, 0.22479665238511123, 0.26688516750165214, 0.31219924062121507, 0.35248625419826546, 0.37873896143335317, 0.38417250620801796, 0.3670879521112211, 0.33162305932875497, 0.2858044378476228, 0.23835240874231123, 0.19623178167751473, 0.16383129266869148, 0.14340447552727584, 0.13598330257770302, 0.14218604938146326, 0.16265915637258407, 0.19806531020147855, 0.24857075724472374, 0.3128200726022535, 0.38656935100314244, 0.46157508675717573, 0.5258346094306061, 0.5661986402543072, 0.5730181717756329, 0.544399505897815, 0.48707882390676754, 0.4132368977951968, 0.33560745824597715, 0.2638582750979258, 0.20344707306774312, 0.15631975847605323, 0.12227678476628959, 0.10021194861241456, 0.08894522172071857, 0.08766775705577595, 0.0960970567093963, 0.11440767128808615, 0.14293772082299877, 0.18162544674334755, 0.22915841483399071, 0.28199240577770307, 0.33373804316115385, 0.3757166151571604, 0.3992345997046392, 0.3989585578896001, 0.37543092586288573, 0.334902547508644, 0.28662567689282625, 0.23956571547809435, 0.2003728775520689, 0.1730442297609114, 0.15963001380643752, 0.1611674819331144, 0.17832856205743858, 0.2115610045901675, 0.26064627838805576, 0.3236921862783526, 0.3957991466759316, 0.4680845367554148, 0.5282031400335273, 0.5632722855323756, 0.5645842632100561, 0.5314826916980073, 0.47161405081626356, 0.3973502334257442, 0.3209805563435121, 0.25146398375470647, 0.19362177956983567, 0.14898731786694966, 0.11717139477423699, 0.0970352825891942, 0.08745380200933964, 0.0877080591522662, 0.09760411407608051, 0.11737295280229834, 0.14734242131959369, 0.1873328447413601, 0.23577292768049143, 0.2887321234776003, 0.339421027335545, 0.37897223585290163, 0.3989389551519442, 0.39467889622073227, 0.3675613497696732, 0.3243686046813059, 0.27436236242845957, 0.2260842157788021, 0.18556958775592305, 0.15620777430069477, 0.13953745687514135, 0.1362086428134403, 0.1466758629561129, 0.17146555401178648, 0.2109684462756448, 0.26472902353173133, 0.33028381451728367, 0.40187740573682107, 0.4698653360984911, 0.5219288296452254, 0.546626038310378, 0.5380068719081467, 0.49841987018398826, 0.43742032993198354, 0.3676236117313699, 0.3003842365547492, 0.24348505229725648, 0.20103010555664919, 0.1745257283974, 0.16411472470883376, 0.16939969039909106, 0.1896771823213228, 0.22358903432784957, 0.26831674651266424, 0.3186654400716632, 0.36672837509169093, 0.40298971054797067, 0.4191462043432833, 0.41151186479205104, 0.3828125661762426, 0.3410203760774519, 0.2961235437928821, 0.2570156984182922, 0.2299422130294343, 0.2184399044751129, 0.22390038324251765, 0.24595121319957486, 0.28228441363244394, 0.3280515179060417, 0.37543594732509955, 0.4143504556231223, 0.43490192546749845, 0.43097843498926314, 0.40287149049733806, 0.3570132682619025, 0.3030237541174733, 0.25017689702040147, 0.2052373016433984, 0.1721068023109994, 0.15258845810604732, 0.14741370572740992, 0.15701687649697943, 0.18186385433440078, 0.22228991673747683, 0.27785425425665233, 0.3463207665004157, 0.42263235441631547, 0.49858493166999296, 0.5639364453577123, 0.6089443899223477, 0.6271212747725694, 0.6166719717182609, 0.5802772356139436, 0.5241010832524589, 0.4566308473868472, 0.3871984469001234, 0.3242431899346039, 0.27397804810641024, 0.23997255950750435, 0.22349076165864043, 0.22404299268858469, 0.2397527079716612, 0.2675329432983593, 0.3034041237546665, 0.3433011414645625, 0.3842377119279131, 0.4250005467633977, 0.4654846094584266, 0.5048371226383308, 0.5398868954509968, 0.5654562230306388, 0.5767485737249594, 0.5722688479244262, 0.5552650777331494, 0.5328328681240287, 0.513345054157294, 0.5035571975873999, 0.506558710089907, 0.5211505935731215, 0.5425897999044347, 0.5642283470808678, 0.5794870202366397, 0.5836140544267786, 0.5746424810508703, 0.5532037016051201, 0.5215290298317372, 0.4824320251318495, 0.4387662761576777, 0.3932283132378206, 0.34816820308384955, 0.30533192818916266, 0.2656956619193644, 0.22951569936114938, 0.19656703508469614, 0.16645352716526104, 0.13886997260596567, 0.11374001311149277, 0.09120836563213305, 0.07151979471535963, 0.05485968487848356, 0.04123817591480254, 0.030461685287404398, 0.02218041102848938, 0.015968546840416084}
{0.01198990620584465, 0.016705551163431743, 0.023042123511755955, 0.03138148174352258, 0.042092165540567605, 0.05548856643245642, 0.07181484218671953, 0.09128126307230969, 0.11415669904945022, 0.14087952435826268, 0.17211776093040107, 0.2087087905958951, 0.25143794392737, 0.3006650893553603, 0.3558753383937095, 0.4152989857756764, 0.47578203391721535, 0.5330753993746055, 0.5826681643528986, 0.6211557867599158, 0.6477127624760268, 0.664669662711469, 0.6762821501892508, 0.6859704978747139, 0.6936486750064825, 0.6949853936694153, 0.6834044429736645, 0.6539432648676686, 0.6066551148911378, 0.5473448037748061, 0.4853498864203246, 0.4300701025412963, 0.38827238339941894, 0.3631473575370503, 0.3549760168343326, 0.36268116281278606, 0.3852973848535411, 0.42239893498623565, 0.4730312995958752, 0.5336791854184866, 0.5966852008194833, 0.6506683944064644, 0.6835296593551661, 0.6867728914813005, 0.6585069954852381, 0.6033546354220285, 0.5299673878441349, 0.44816170766420893, 0.3668764563358509, 0.29300664833723566, 0.23093524465591514, 0.18270508400315372, 0.1486645438579166, 0.12826382080491466, 0.12070631714315255, 0.12530160217191744, 0.14148301825435083, 0.168515202306687, 0.2049875245769249, 0.24833799753813257, 0.29484486317748243, 0.34052059026852655, 0.3828207728588333, 0.4221580473285518, 0.4617900565238376, 0.5055204082317448, 0.5542322483528351, 0.60323400048974, 0.6422471889197761, 0.6587946416628987, 0.6438005233902806, 0.5962191698776363, 0.5236086190451614, 0.4384901659697756, 0.35333768365133766, 0.2771936884152817, 0.21484611260354872, 0.16773419581694787, 0.13537898640697946, 0.11659180147723203, 0.1102228570044567, 0.11547198909836591, 0.13183464357698046, 0.1587229669552283, 0.1947919442497876, 0.23710242175190024, 0.28050577697542334, 0.31790671553127253, 0.3419465381502859, 0.3477763111879526, 0.33540460718504234, 0.30996052396218865, 0.27969247261430924, 0.2531831277180049, 0.2374043142516627, 0.23710092814460293, 0.25496012735375123, 0.29176290945736144, 0.34600111895362307, 0.41294005625281144, 0.4837178198717069, 0.5456470610639866, 0.5848402610198635, 0.5909192007778025, 0.5614136873337361, 0.5027808103478241, 0.4272477730037777, 0.34781003727676413, 0.27445515995572334, 0.21291241898719232, 0.16532329224234457, 0.13163061172455864, 0.11085235505045196, 0.1019351685583132, 0.10418898610434335, 0.11738474448102265, 0.14156214208167067, 0.17653852526741748, 0.22110965969830587, 0.27206720792911177, 0.32346677692394665, 0.36691338105320415, 0.39351568167236745, 0.39714617961007115, 0.37723419710810224, 0.33910864976756316, 0.29163643083935614, 0.24390243426582056, 0.20291108195689814, 0.17299004240377042, 0.15637428343443122, 0.1541423383636208, 0.1669397052103667, 0.19523705995030644, 0.2390345542304834, 0.29700538303961876, 0.36523802686097945, 0.4361162682396052, 0.49835815071240885, 0.5392521418012985, 0.5489620452743146, 0.5247668171286164, 0.4723087175863324, 0.40288318572968485, 0.3287902530567006, 0.25966493805335705, 0.20115021675274566, 0.15543763386491133, 0.12255320789760892, 0.10157446063917182, 0.09146738506519987, 0.09153818252773167, 0.10158434953866295, 0.1218018223899239, 0.15244319250709348, 0.1931860448956531, 0.24222515400981828, 0.29531859473086575, 0.34538018241966606, 0.3834332444981805, 0.40127026435515867, 0.39482792920049764, 0.3661589903981637, 0.3225344134816381, 0.2733780615276544, 0.22715919396285178, 0.18979146388816534, 0.16462843744710096, 0.1532933732380787, 0.15658416734540925, 0.17503000762649995, 0.20893500286677263, 0.25785801490630184, 0.31957257531924155, 0.38879335883714733, 0.45640652299542483, 0.5103179171584206, 0.5386245674928369, 0.534175882915223, 0.49781702669708605, 0.43792738580304347, 0.3666018908484835, 0.295186400048493, 0.23159112691074915, 0.17987766191938342, 0.14122894412621798, 0.11525539016967713, 0.10104995135848756, 0.09783624032881938, 0.1052530393901479, 0.12334219756538467, 0.15225743535696457, 0.19166956206091912, 0.239883673239203, 0.29288167974025753, 0.3438557774331997, 0.3840446632265166, 0.4052807082827223, 0.403371177313756, 0.3802423078204923, 0.3432723157124064, 0.3023471803274876, 0.26670016002460134, 0.24313207725260916, 0.23574065582818965, 0.24635190625880543, 0.27480900052478296, 0.31869687459025997, 0.37261964545216003, 0.42771515080305555, 0.47248149381793014, 0.495633622686714, 0.49022318095382317, 0.45661287967990644, 0.40212090782660137, 0.33759392092388346, 0.27334191412812403, 0.21665835781730516, 0.17141124487957127, 0.13891147092031236, 0.11910168998435063, 0.11151651729164011, 0.11585283766000601, 0.13216503692868767, 0.16071762884895727, 0.20149412373053413, 0.25337742742597846, 0.3131773141973183, 0.37501296247743393, 0.4308583132338445, 0.47279611510802666, 0.49632226107766786, 0.5026370988587321, 0.4979636073711272, 0.4899987296282184, 0.4836936965514771, 0.4788062986267789, 0.4704220909205832, 0.45207807722681503, 0.4197384356709588, 0.37424870752944067, 0.320907488970762, 0.2669252552822228, 0.21877640439891308, 0.1808473222976083, 0.15545355976704106, 0.14355566740597617, 0.145520452127543, 0.1615761604558773, 0.1918464821297629, 0.23597015931246118, 0.2924176529247884, 0.3577838669618282, 0.42650273303700964, 0.49135910781557207, 0.544728881841476, 0.5800434884486694, 0.593121761782518, 0.5833886008838987, 0.5546536997532179, 0.5144916549315546, 0.47183727178454093, 0.4339483756769855, 0.40454543585539215, 0.384066970950118, 0.3715666253146115, 0.36682225750615627, 0.3712108216339324, 0.38684926760363203, 0.4147066870195499, 0.45293911802843867, 0.4964458696041991, 0.5380376216650902, 0.5708692205424524, 0.5910176769647881, 0.5987404158709012, 0.5975968151257063, 0.5920079863241022, 0.5847834328127863, 0.5759234781676956, 0.5631181288288399, 0.5434742516396642, 0.515357624477587, 0.4792512619105013, 0.4373775079434672, 0.39269617533604567, 0.34798049399911557, 0.3052651541360082, 0.26566781731102296, 0.22950052792135428, 0.19655685371836099, 0.16644608094320457, 0.1388644397174233, 0.11373593496029451, 0.09120539772446418, 0.07151765919493629, 0.05485816173211451, 0.041237096517290586, 0.03046092388513529, 0.022179875696991758, 0.015968171325673332}
{0.011990013979191229, 0.016705699648733884, 0.023042324066656072, 0.031381744082775484, 0.04209249022807325, 0.05548892722796461, 0.071815147232078, 0.09128127383374351, 0.1141558706778025, 0.14087672065084772, 0.17211084938977247, 0.20869447669096214, 0.2514136818218947, 0.3006397977975717, 0.3559083246838519, 0.4156082212349353, 0.4769694140705657, 0.536426653905706, 0.590198645389804, 0.6347108031411021, 0.666615718338947, 0.6827641227103831, 0.6809430979302732, 0.6615535074786635, 0.62899811460435, 0.5912772428954369, 0.5578072032940972, 0.536876204135936, 0.5338077870908493, 0.5497620342181774, 0.5808498125489752, 0.6179763233507853, 0.6484411081594146, 0.659786834694563, 0.6446549295995808, 0.6038685500050103, 0.545581825027462, 0.4810696599195295, 0.4199564015407711, 0.36743062170413265, 0.32418774558392227, 0.2883355828150856, 0.25788508541469835, 0.23251558838499825, 0.21396151966193774, 0.2053177759956054, 0.21007690827375053, 0.23145456081285665, 0.2719735642621044, 0.3329163336497185, 0.4132764689131429, 0.5081893687721389, 0.6074682185553006, 0.6956212730859803, 0.7548368503847523, 0.7709040434044171, 0.7392601587666637, 0.6670689407169348, 0.5697372178492497, 0.46446546942120664, 0.36493094818427524, 0.2791948982437067, 0.2103052253641437, 0.15803999222744816, 0.1206092899163547, 0.09584479004092572, 0.08186733200874727, 0.07738234008623164, 0.08174453152145736, 0.09486844852652251, 0.11699393173410472, 0.14827246775818254, 0.18815405764994073, 0.23467448694132076, 0.28399016582471687, 0.33074570154446914, 0.3697096537274415, 0.39826483944586316, 0.4182623912620732, 0.43568374256422193, 0.4579433721889612, 0.49018544261628083, 0.532239979801786, 0.5773840451410961, 0.6136456996534517, 0.6278561920487322, 0.6111838659579156, 0.5631783414448828, 0.49168783928345255, 0.40892749538281253, 0.32662085310117345, 0.2529463819125251, 0.1919468369923492, 0.14448924979027944, 0.10963625052641086, 0.08577462183436783, 0.07133006475093817, 0.06513762945417405, 0.06658889815258326, 0.07564322986398875, 0.09273353954073085, 0.11854194574118235, 0.15358171085040298, 0.19752953296374462, 0.24836491076688158, 0.3016418511805599, 0.3505544073127332, 0.3874800533355456, 0.4069123072161824, 0.408350439057314, 0.39716302738642617, 0.3827162614535107, 0.37501696873653534, 0.38169799123662906, 0.40616493994311986, 0.4466642943541199, 0.4959974267677744, 0.5423214959101329, 0.5718807158797462, 0.5736052243919255, 0.5435744945429635, 0.48645752142999343, 0.41289822508283563, 0.33482036223229206, 0.2616208968423485, 0.19870607858761588, 0.14794323036541526, 0.10890119103185014, 0.08004288953092324, 0.05954684466023068, 0.04576055433604986, 0.03740159598962499, 0.03362092427750124, 0.034006577133747995, 0.03857006091277991, 0.04772997306069035, 0.062284702703375536, 0.08334266430957271, 0.11215155918906895, 0.14974452758969922, 0.19632938987963228, 0.2504471328727581, 0.30818059148828975, 0.3630510847132302, 0.4073564978497409, 0.4350509427904724, 0.4448869464510242, 0.44170358540630417, 0.4347586992318746, 0.434091395906559, 0.4468740953820744, 0.47497428774261236, 0.5139492075303728, 0.5536043674693912, 0.5805893232851053, 0.582992365894604, 0.5552025898392914, 0.5001473834363962, 0.42740383047646313, 0.3487042922137432, 0.273838406592192, 0.2087693998660138, 0.15581330943501218, 0.11479706424025923, 0.0842796294884264, 0.0624331683453935, 0.04754680421509546, 0.03825875684653769, 0.033634478193824965, 0.033175016861105994, 0.03680308377879339, 0.04484544657291844, 0.05800729471167147, 0.07731150960543237, 0.10394957969822868, 0.1389655924273409, 0.1826938416632922, 0.23394797408113818, 0.2891828307471473, 0.34220115610017054, 0.38517562148602413, 0.41127674439764916, 0.41790807737322083, 0.40850818675521294, 0.39154764774456347, 0.3773873131474388, 0.37491498423338776, 0.38927105292219594, 0.4207013475038739, 0.4641163170562878, 0.5094685938418339, 0.5437066823206235, 0.5547069180616353, 0.5359268999573235, 0.48904906998191766, 0.422740423712615, 0.34851077180460355, 0.2765117823133978, 0.21333498042261584, 0.16193267100916983, 0.12267271349425908, 0.09457162729571097, 0.07623669695804558, 0.06643698460715554, 0.06438946297258363, 0.06986535921214358, 0.08318043370832852, 0.10507726953206614, 0.13645581538536383, 0.1778776151533614, 0.22879966814458105, 0.28665354490679157, 0.34620899574646974, 0.39998565592571317, 0.44031924176693393, 0.4626237141829657, 0.4679819486325723, 0.4630538123082315, 0.45706299253477994, 0.4576134784595458, 0.4674161657185254, 0.4830569325513544, 0.4961299112537094, 0.49657478922199955, 0.4771232301673476, 0.4366165583954618, 0.380197434936315, 0.31651696833224136, 0.2541181025835183, 0.19909231262809723, 0.15457585103463453, 0.12144133379561571, 0.09933314026473979, 0.08754395118537925, 0.08559111235181269, 0.09353121150395133, 0.11208193158814775, 0.14257651344029287, 0.18670576366414637, 0.24593521876168423, 0.3204673294073644, 0.40774476412839145, 0.5008801504007422, 0.5880213744676913, 0.6540314985690705, 0.6850484537470685, 0.674227164203532, 0.6250788274021016, 0.5499365411189427, 0.46472822732279273, 0.38363509287278463, 0.3162501851620304, 0.2673876544088259, 0.2382457282344959, 0.22766093783255403, 0.23287290574318065, 0.2498698418636942, 0.27378623521545825, 0.2998574845821043, 0.3249484765468733, 0.34885751604078963, 0.3742498727712934, 0.40481133763022703, 0.4424624355993078, 0.48513215759515804, 0.5263882464640967, 0.5575006707911101, 0.5713264096396471, 0.5660172089054989, 0.5462004472210786, 0.520861526367987, 0.49945820681590647, 0.48866083492297013, 0.49105331150460746, 0.5055135794595345, 0.5282075427689535, 0.5535282450323533, 0.5751780795869788, 0.5877228500425689, 0.5880828668960253, 0.5759090736447041, 0.5526713581055234, 0.5204763231023861, 0.4815360501324273, 0.43819242222270305, 0.39291228340219586, 0.34800676297264815, 0.3052503608834747, 0.26565279004082976, 0.22949169367717687, 0.1965527173455643, 0.16644453902987505, 0.13886411842126622, 0.11373610559616784, 0.09120571662767918, 0.07151798123530528, 0.05485843558296051, 0.04123731174677832, 0.030461085891046173, 0.022179994518424652, 0.015968257054504276}
{0.011990168651649744, 0.016705927779265835, 0.023042664289670393, 0.031382258981359955, 0.042093284368347986, 0.05549018115865065, 0.07181718299689763, 0.09128468307855384, 0.11416176608742915, 0.14088722133491957, 0.17212996583929924, 0.2087294907929473, 0.25147632866717556, 0.3007430310324991, 0.3560432733041532, 0.4156611606407374, 0.4765124369287259, 0.534362501786988, 0.5844909131406186, 0.622865009664825, 0.6476726475885513, 0.6605124160625837, 0.6661144767400541, 0.6700565925841332, 0.6754751123296195, 0.6808260576467069, 0.6802782279266424, 0.6667272146525136, 0.6357541321449474, 0.5881642108335685, 0.5297627493405205, 0.46904865226141473, 0.4145771638428275, 0.373157285905682, 0.3490309803178159, 0.3437722468087471, 0.35669599448724426, 0.38560368697573255, 0.4275223053423208, 0.4788755560201673, 0.5347555869572456, 0.5879097826454377, 0.6289734034862405, 0.6490073162548002, 0.6432966597137073, 0.6135547646297507, 0.5665452075494539, 0.510210901349643, 0.45037702107561484, 0.39004934715867556, 0.3308104360539782, 0.2744056254153009, 0.22319575414848702, 0.17960216423035563, 0.14542332175257883, 0.12161480357224015, 0.10853385376808383, 0.10636749081711103, 0.11549777224300126, 0.13667746467332992, 0.17095847934204267, 0.21933320914508875, 0.28207926517510834, 0.3579112085920584, 0.443242145629408, 0.5319816519047632, 0.6160712499217782, 0.6864336470343669, 0.7338907149140029, 0.7503385005327574, 0.7309140889387893, 0.6766395434181871, 0.595371945756432, 0.499582653171203, 0.40217372751054686, 0.31296717780709793, 0.23739157526521976, 0.17706434361412804, 0.13117107761064734, 0.09777953771183671, 0.07474531747997908, 0.060212772698728656, 0.05283769849544443, 0.051855473923232275, 0.057074250961169054, 0.0688254237032973, 0.08786192114821936, 0.11515876251617055, 0.15154689369024493, 0.19712913114452144, 0.25054056719780854, 0.30836524895889056, 0.3653060161812329, 0.4156570435596055, 0.4558377740115402, 0.4865154913193013, 0.5124754444553374, 0.5397488803638236, 0.5714859907348555, 0.6049154630804016, 0.6312043592611551, 0.6387665593691195, 0.6187413529114436, 0.5695785384955455, 0.4977852067968644, 0.414628339948001, 0.3314423708051353, 0.25639374487334204, 0.1936351900853102, 0.1441000030036254, 0.10681074966655854, 0.08000149974277795, 0.061842371592988006, 0.05081968178659117, 0.045896176668880906, 0.04655652492127948, 0.05280049995921266, 0.06510515203461122, 0.0843405119609492, 0.11158796505742023, 0.1477802243339005, 0.19308144985929038, 0.2460126557988969, 0.3025703556510389, 0.3559567369300569, 0.39772574369646896, 0.4205992774568658, 0.42183413939603953, 0.4049956734405945, 0.3788113836042792, 0.35394309510956323, 0.33973479955741626, 0.3422466654298226, 0.3634645449940623, 0.40096460543112994, 0.4477407194982757, 0.49274854013248226, 0.5231225995859282, 0.5282118259252824, 0.5037507847921863, 0.45346882917773934, 0.38694150738910843, 0.31529993410066603, 0.24756407527766833, 0.1891056191839791, 0.14195914819381955, 0.10595016783798353, 0.0798277595376677, 0.06206757489616403, 0.05133099400176444, 0.046683232224025595, 0.04767539606281729, 0.054358599001399104, 0.0672564051782905, 0.08728257432378302, 0.1155531737414515, 0.15301045537744343, 0.1997767196721543, 0.2542493741969708, 0.31220365189814625, 0.3665506417135187, 0.40857306844314817, 0.43086280692008955, 0.4307582664740648, 0.4120724525413329, 0.3838147300078426, 0.35684250761051983, 0.34056511565907643, 0.34100249066263405, 0.3600498844766609, 0.3952052570461701, 0.4394630446019344, 0.48191999346301084, 0.5100146933063646, 0.5134958625276449, 0.4884308373991504, 0.438645668693361, 0.37352674969206456, 0.30383181075221427, 0.23818618876170874, 0.18166222025210457, 0.1361234908354124, 0.10132816430052399, 0.07601822717853197, 0.058684333150509055, 0.04799941518541591, 0.043022787766751065, 0.04327717285411673, 0.04876632619591962, 0.059963013504897245, 0.07776277129366677, 0.10336576449612361, 0.13801754381538403, 0.18252524011473617, 0.2365129601248233, 0.2975574044724976, 0.36067246483949733, 0.4188926349432842, 0.4654413704803746, 0.49681984895997233, 0.5148390971361314, 0.5257511860254783, 0.5366057753106896, 0.5509467349641393, 0.566281377549753, 0.5747190925284642, 0.5666879354284007, 0.5359430228731399, 0.48292653760238313, 0.4144225248243022, 0.3401695652968718, 0.2690381040888596, 0.20685564570596246, 0.15618236917802622, 0.11720061643962132, 0.08882683558090951, 0.06958165584400221, 0.05812455460068386, 0.05352893172991011, 0.055402499703652075, 0.06392901711998429, 0.07986517854182704, 0.10448419703388767, 0.13941573572883337, 0.18629446934452787, 0.24612077950456313, 0.3183134917519069, 0.3996638996253373, 0.4837513998501642, 0.5615513800162273, 0.6234627295718327, 0.6618373513013167, 0.6724905311817871, 0.6547056968042944, 0.6107801385185525, 0.5459834855188239, 0.4683037368023926, 0.38704305026833763, 0.31064431921717955, 0.24504076297575383, 0.1932797859168333, 0.15617151291079684, 0.13329146141075288, 0.12382886317953928, 0.12707346894535548, 0.14251764852943033, 0.1696134674262959, 0.20726540136594346, 0.25325206525193, 0.3039578409530538, 0.3548688419760985, 0.4019132834980651, 0.44288330213348526, 0.4776560871180615, 0.5067148861522461, 0.5291558102072599, 0.5421548640137769, 0.542663356713094, 0.5299202736424845, 0.5064632345214168, 0.4768002206444707, 0.4452046020230673, 0.41467661218336505, 0.3875829374378567, 0.36676403421480475, 0.35571300132488215, 0.35758154292005795, 0.37380737426750954, 0.40324314474232825, 0.4421575002041366, 0.4849845418851676, 0.5254823586179207, 0.558065205121955, 0.5792149165782194, 0.5886004129014154, 0.589117086685839, 0.5853802754045915, 0.5812618413279729, 0.5778489657316431, 0.5730521404912055, 0.5630639996522582, 0.5446223041426138, 0.5165870641567188, 0.4801208153356058, 0.43787232712924123, 0.3929421503399183, 0.3480947604915231, 0.30531832393711267, 0.26569408239426867, 0.22951472349594382, 0.19656523303553705, 0.1664513683034509, 0.13886792175159726, 0.11373828581150644, 0.0912070070859361, 0.07151876954366, 0.05485893119698014, 0.041237631127375114, 0.030461295892085544, 0.02218013479867732, 0.01596835189420933}
{0.011989825860053527, 0.01670543029980704, 0.023041938566797274, 0.03138119262124344, 0.042091701805997764, 0.05548780058115124, 0.071813537280963, 0.09127896978404962, 0.1141525550331528, 0.14087187570184942, 0.17210350544341702, 0.20868248121819907, 0.2513915719390308, 0.30059293566720197, 0.35579857110233193, 0.4153459114936753, 0.4763797680681338, 0.5352629339244055, 0.5883103611808134, 0.6324472308311833, 0.6653093157440002, 0.6847575592118864, 0.6885921632304395, 0.6754564784897275, 0.646759053556536, 0.6079310247201946, 0.5675221697461825, 0.5345864538019571, 0.5161651490138578, 0.5160026581988373, 0.534129033860844, 0.5664624716194122, 0.6044810038540321, 0.6361204568944006, 0.6489335380852468, 0.6347981654211972, 0.5935094102925966, 0.5327265285405803, 0.4643309998115745, 0.399700520425435, 0.3464233164509144, 0.3072797916410494, 0.2809679140385576, 0.26380983984240025, 0.2518845707234316, 0.24298980431401457, 0.23769603121532829, 0.23909118786586625, 0.2515602648957449, 0.2793373902294104, 0.3252585516741644, 0.38963510379271604, 0.46907748223487955, 0.5555548744363729, 0.636609754497735, 0.6977015736924224, 0.7264809476125773, 0.7169913289632502, 0.6713412929233491, 0.5981741854812535, 0.5093491434956365, 0.41662225366470385, 0.32931611079366385, 0.2532799866419667, 0.19102708162578738, 0.14260944363491296, 0.1066894746335373, 0.08143277257632972, 0.06509473652724435, 0.05633894887851441, 0.05438102376087826, 0.05904107720644357, 0.07075394634383017, 0.09054869046009703, 0.11997147030235086, 0.1608887121717509, 0.21508006516499092, 0.28354498265146033, 0.36555675369823915, 0.4577293654365415, 0.5535956540784289, 0.644120173290579, 0.7190294266761398, 0.7683730347697699, 0.7840960750015329, 0.7620252774975038, 0.7040094205492815, 0.6185280455217418, 0.518440958857119, 0.4168993661348974, 0.3238845579666131, 0.24488976995173392, 0.1814948575120468, 0.1327560930202608, 0.09653856938377628, 0.07043387880183453, 0.05226057314157424, 0.04027545497993176, 0.03322590452825984, 0.030334402107882567, 0.031267759419996495, 0.036116290526951755, 0.04539032044094437, 0.06002758077614752, 0.08138953431681718, 0.11120324035729606, 0.1513784244752064, 0.2036099938116905, 0.26870181663741693, 0.3456795793882591, 0.43102788789028906, 0.5186425150181646, 0.6009268819827824, 0.6706002668791613, 0.7218815268869045, 0.7501836072227398, 0.7513557425843869, 0.7224516746447601, 0.6641927428257515, 0.5827528440311633, 0.4886602860842699, 0.39336009439604863, 0.3058802353444621, 0.23134059948622457, 0.1712846958084988, 0.12487783470424589, 0.0901237525161376, 0.06472351058150694, 0.04654903314928967, 0.03384097088821041, 0.025250296133577172, 0.019809144594185382, 0.016880995287664752, 0.016115683389919307, 0.017420671881230778, 0.020952935069730345, 0.02713234471030812, 0.03667490592799366, 0.05064014567264389, 0.07047869303562708, 0.0980504297784202, 0.13555814753133746, 0.18530952157215233, 0.24920032110847734, 0.3278516727152471, 0.4195025152143984, 0.5190677487057072, 0.6180267581528021, 0.7055926665991162, 0.7708079029676206, 0.8046063351865665, 0.8013820900738086, 0.7604073511250441, 0.6869080758943787, 0.5915011478870329, 0.48734755292858917, 0.3863907620226913, 0.2967740660420887, 0.22230863835288023, 0.16341438511604356, 0.1185162061173853, 0.08522060174544759, 0.061061534080383735, 0.043871753863778985, 0.03191221535415416, 0.02387511417152522, 0.018835885894548193, 0.016195596456708275, 0.01563356448675239, 0.017078355323083497, 0.020699600712435956, 0.026920196829320984, 0.03644579243092088, 0.05030375420080085, 0.06987435558792554, 0.09688006886292891, 0.13327389979302556, 0.18094233191950876, 0.24114001244606406, 0.3136572469407788, 0.3959432871647314, 0.4827107923197711, 0.5666110813284057, 0.6399651251993065, 0.6964618995559508, 0.7314890627501415, 0.7412668541951453, 0.7226775019237537, 0.6750269854709597, 0.6023200817537406, 0.5134309190278964, 0.41949303277672384, 0.33039663056299173, 0.2525820102743972, 0.18876243844268178, 0.13887504448847304, 0.10132199071609238, 0.07395843545049606, 0.054694574425352256, 0.04178656001907809, 0.033937708467706, 0.030308265484933497, 0.03049551060062737, 0.03451678486452292, 0.04280836157631876, 0.05623873941554779, 0.07612031597684024, 0.10418328581561569, 0.14244738155771586, 0.19289671983175188, 0.2568569298698313, 0.3340493456682623, 0.42152016697024264, 0.5129793109481395, 0.599242854831788, 0.6700104605649618, 0.7162126446426866, 0.7317233554711888, 0.7141336984142082, 0.665255725010806, 0.5914317384796994, 0.5026531700151456, 0.41008264083822205, 0.3231717084973187, 0.2479390160915364, 0.18688449473786342, 0.13994787916769189, 0.10570284507435898, 0.08230867466536701, 0.06810333157610901, 0.06190865457285911, 0.06315836687773745, 0.07193151252690566, 0.08892730065881299, 0.11536954626803292, 0.15278366052146117, 0.20255559511530977, 0.2651918680921434, 0.3393113294917374, 0.4206544107788822, 0.501697426750277, 0.5724847927149723, 0.6227499979655017, 0.6445976831079867, 0.6347478104351597, 0.5956800274042563, 0.535267309465318, 0.4647354144163799, 0.3956092794010099, 0.33703785916728346, 0.2944935364869322, 0.26976224014746486, 0.26152451932039916, 0.26602196596703104, 0.2778579195454536, 0.29130144117808315, 0.30216132100109105, 0.30951740561858854, 0.31617667192600746, 0.32735997708002046, 0.3482701745964538, 0.3816653780993213, 0.4262053406101731, 0.47598204976300296, 0.5216665309347226, 0.5534952899798276, 0.5652507642762077, 0.5571061446901295, 0.535392810960715, 0.5094645292002775, 0.4879044974187815, 0.4762898850435856, 0.4769606047637742, 0.48967812102205516, 0.5119970775920204, 0.5393164730391204, 0.5655173015465624, 0.584676538765037, 0.5929925757261316, 0.5894727475838692, 0.5750331342751198, 0.5511409370532064, 0.5191986794269068, 0.48074725460846807, 0.4377919371818105, 0.3927337681848026, 0.3479317873349626, 0.305218169795331, 0.26563754116118127, 0.22948341565539931, 0.19654765577667166, 0.1664412041586294, 0.13886183843736777, 0.11373452253980873, 0.0912046112267971, 0.07151720806931236, 0.05485789471944059, 0.04123693353405406, 0.0304608215465793, 0.022179809842980333, 0.015968128083936193}
{0.011990254355307064, 0.0167060497627075, 0.02304283738570307, 0.031382503545232115, 0.04209362777775601, 0.05549065914644955, 0.07181784015284746, 0.09128557156358684, 0.11416294262845998, 0.14088875074268906, 0.17213197787086798, 0.20873248434906339, 0.25148239686769375, 0.30076000716834494, 0.35609657064755235, 0.41582098353951147, 0.47693766114481195, 0.5353246119399142, 0.5862706434374338, 0.6254022317403888, 0.6500366081403641, 0.6606087205666327, 0.6612105337827368, 0.6583012310263536, 0.657729016239782, 0.6615241315036683, 0.6663681873613219, 0.6649262245562735, 0.6496425803707595, 0.6168702086109286, 0.5687235668464727, 0.5117342725431078, 0.4538717126065902, 0.4022374272326722, 0.3623336202612405, 0.33822164396233645, 0.3326246163468444, 0.34666572560741293, 0.3794354029342555, 0.42764690598839017, 0.4855193518572879, 0.5449364703847981, 0.5960386946355334, 0.6287257526387101, 0.6354321008513713, 0.6142985082202458, 0.5705268590033176, 0.514395504779347, 0.4569430376746495, 0.40593361114241167, 0.3640100394845887, 0.32931313125493683, 0.2977818061109624, 0.2658956238531739, 0.23253764103333877, 0.19920822429506047, 0.16891784322433356, 0.14481914907804153, 0.12941909886506942, 0.12451294284882386, 0.13152233695743357, 0.15186547437324463, 0.1871083884628977, 0.23874538173236784, 0.30750707084816026, 0.39218871405802874, 0.48824952389411064, 0.5868631660926289, 0.6753980843650402, 0.7399092370907192, 0.7689963991051221, 0.7572952478385334, 0.7070380177811875, 0.6271995015330912, 0.5306749135845016, 0.4305955655453766, 0.337272524706728, 0.2568269423798779, 0.1914929343268334, 0.14081500677782824, 0.10294008823952608, 0.07558413758886967, 0.05660187695298027, 0.04425457480240805, 0.03730012311947962, 0.03500169444034883, 0.037114407222439444, 0.043880642194603865, 0.0560446794495376, 0.07488108271854729, 0.10221216264769266, 0.140361568801608, 0.1919505594645532, 0.2593995788446751, 0.34398753832184303, 0.44442523045589466, 0.5552157300833661, 0.6655895184164269, 0.7601884967047231, 0.822320690290963, 0.8392108996938634, 0.8069435666518705, 0.7322407296037619, 0.6298135179800849, 0.516852363272141, 0.40783729492859866, 0.31191947559354055, 0.23297801629809461, 0.17112564446521134, 0.12443143636702553, 0.09022773960126841, 0.06588538883955651, 0.04917945427420807, 0.03840944349390081, 0.03240049075499595, 0.03046302268984602, 0.032350843440205675, 0.03823313964391223, 0.048679178115204655, 0.0646390014995005, 0.08738367784899399, 0.11834222816313657, 0.15874615171995, 0.20899514403314418, 0.2677514611488819, 0.33102927127996884, 0.3919369549659821, 0.44191975811972345, 0.47374989116113225, 0.48503585920881126, 0.479928182426892, 0.4675691465447771, 0.4581465821155615, 0.4587799459288911, 0.4709013453327484, 0.48966201604013304, 0.5054526201621586, 0.5074341751110066, 0.48805474323113124, 0.4463011834967465, 0.38769374347934155, 0.3212601627060126, 0.25576157334320937, 0.19729893802900628, 0.14882379914277064, 0.11085496256518129, 0.08252008109222621, 0.06241406271883316, 0.04914103189984935, 0.04159549319033649, 0.039082799404066795, 0.041359894584879334, 0.04864340363291914, 0.06160023741663559, 0.08130626129832036, 0.10912695497061133, 0.14644055981057674, 0.19410536550773164, 0.2516164491929774, 0.31608278590894745, 0.38152386272781846, 0.43935128701383297, 0.48072126954713723, 0.5002428276738944, 0.4989491940420106, 0.48429814876519384, 0.4669662711721043, 0.4563923091038, 0.4572820831683823, 0.4680909810209259, 0.4816052104360288, 0.48755712646608323, 0.47675414714918624, 0.44504717969267116, 0.3948877348474043, 0.33360276878646944, 0.2698511975116913, 0.21060567082952833, 0.15989874414759697, 0.1190835516516665, 0.08775323278041126, 0.06465470861561291, 0.04832779079330759, 0.03746194839478063, 0.03105778019672542, 0.028482925499780452, 0.029485755329985375, 0.03420375486144951, 0.043184226959442296, 0.057420768335148364, 0.07839488029583216, 0.10809223019684985, 0.14893215860619496, 0.20350631968563826, 0.27398251645203703, 0.361041340482013, 0.4623689709731962, 0.5711172044081501, 0.6752738440019139, 0.7591061124252885, 0.8071168116100222, 0.8093007400723657, 0.7650895093406542, 0.6836511056019101, 0.5802967166906541, 0.4711153050634591, 0.36867449360317583, 0.2803044518036251, 0.20862878009560326, 0.1531244200493678, 0.11168767279695468, 0.08175139855575991, 0.06091861827486984, 0.04724798827732023, 0.03934128996791941, 0.036342137790851756, 0.03791040331322544, 0.044203803510232745, 0.0558755395124616, 0.07407848622837267, 0.10044527569092375, 0.13698443468714136, 0.18579661905189454, 0.2484900789502503, 0.32521118082677103, 0.4133850419257127, 0.5066226541128241, 0.5946217900795172, 0.6648018750902684, 0.7055266006952973, 0.7096202036894547, 0.6765970718715486, 0.6127688993895186, 0.5292846786704402, 0.4388633172118498, 0.35256945672472784, 0.2779195176434207, 0.21869034281509264, 0.17586309243467896, 0.14887055927991388, 0.13658777562641183, 0.13785875204602896, 0.15155558659264212, 0.17624558484527375, 0.20961873714955503, 0.2479922908715177, 0.28640680706360794, 0.31977353157500304, 0.34490140970164856, 0.36226211398517955, 0.37606138286612967, 0.3922191892320067, 0.4153212128555048, 0.4461303593605741, 0.4807735344124767, 0.5119862537046783, 0.5319769054696877, 0.535520858315777, 0.5216108869865008, 0.4931279492030489, 0.45549661676470055, 0.4154132729346569, 0.3797722234582096, 0.35450223057141717, 0.3434559275719559, 0.34780997783215006, 0.3662366818709697, 0.39571322084151606, 0.4324763905745713, 0.4725060772672822, 0.5113885063971317, 0.5442982602101539, 0.5670517978746512, 0.5780355561261036, 0.5794111712511211, 0.5761616791732517, 0.5733175193010857, 0.573213387318801, 0.5744762626338137, 0.5730953876768194, 0.5646514172498758, 0.5463331424541011, 0.5177917109624466, 0.48077446903943705, 0.43816216642168804, 0.3930516599156998, 0.3481316911098315, 0.30533033008178156, 0.26569849573123316, 0.22951693886370822, 0.19656671742811238, 0.16645248518156025, 0.13886877335886244, 0.11373892499504662, 0.09120747800585892, 0.07151911123568305, 0.05485917631022581, 0.041237805520494296, 0.030461419247810144, 0.02218022169539143, 0.015968412931002103}
{0.011989785392929289, 0.016705373342407282, 0.023041859076006005, 0.031381083097572995, 0.042091553883933125, 0.05548760714369056, 0.07181329802041042, 0.0912787040395303, 0.1141523288373289, 0.1408718527316559, 0.17210402193260488, 0.20868406889366536, 0.25139452542451823, 0.30059492276113503, 0.35578594683402265, 0.41526982778828564, 0.4761085067819687, 0.5345291067777502, 0.5867476732821943, 0.629874561637317, 0.6622908935624403, 0.6830880946789284, 0.6910485323969793, 0.6844363381211767, 0.6623854848555, 0.6270263005882144, 0.5844266663664375, 0.543292163168769, 0.5122468140286227, 0.4973947741968726, 0.5011631243380151, 0.5222020140741738, 0.555555783017203, 0.5928263684654217, 0.6230526201010793, 0.6352294921044517, 0.6220651087456293, 0.5829105566546593, 0.5238906885710315, 0.45526567537593515, 0.38781406042949357, 0.3300486119078736, 0.28696859462209984, 0.26005845654646675, 0.2479270931862527, 0.2472269883514903, 0.25385779582073853, 0.26448712349461295, 0.277996493670902, 0.29605719608934444, 0.32229512928626075, 0.3603037833464148, 0.41131969247551864, 0.47238004004404616, 0.5357055403568958, 0.5900831203974324, 0.6244914410971518, 0.6326121927173531, 0.6153925456995588, 0.5796417867446437, 0.5336893380512806, 0.4833671841288174, 0.4308417924454424, 0.37624168316300655, 0.3200639153672694, 0.2643544030621972, 0.21219752614795073, 0.16647007926459342, 0.12896527005731262, 0.10026437013034709, 0.08011328906022697, 0.0679325141090649, 0.06324119151405504, 0.06594106009722889, 0.0764856244177175, 0.09596775737894869, 0.12612811738873894, 0.16923630960303185, 0.22773611064463506, 0.30349634039192586, 0.3965308712972807, 0.5032598854924055, 0.6148826724270673, 0.7170788590912566, 0.7923995086262365, 0.8255044993616449, 0.8090864311942725, 0.7469616565970407, 0.6523049663251104, 0.5423009663525776, 0.43251472795649937, 0.3335811838389571, 0.25069468048448024, 0.18485508409438817, 0.1345898014182129, 0.0973784857594584, 0.07055645263780513, 0.05177330475735257, 0.03916578765338398, 0.03138192953188171, 0.0275462488371995, 0.02721615149615359, 0.030354118354291696, 0.03732566971265667, 0.048924135369582865, 0.06641483769394775, 0.0915782884209275, 0.12670889100186783, 0.17448780768535171, 0.23759848120243404, 0.31791549294691346, 0.4151428367956295, 0.5250295705643321, 0.6378368071427881, 0.7383657847536811, 0.8088547449848553, 0.8346144006500587, 0.809887105425286, 0.7403394595573276, 0.6405211997348264, 0.5280626773462461, 0.4181285855787079, 0.32053200648981983, 0.23964487639682513, 0.175866078681647, 0.12737484019861173, 0.09149034873448335, 0.06549161780439246, 0.04700904803799229, 0.034152127505714155, 0.02550394055983732, 0.020064079930385986, 0.017183613946216127, 0.01651257876194636, 0.017968312465457072, 0.021727365238215657, 0.028241283494634874, 0.03827475365276194, 0.05296111010771613, 0.07386227319610687, 0.10300404610038255, 0.14282930026336518, 0.1959702770009099, 0.26470019396992, 0.34992925770597055, 0.4497528230976095, 0.5579343460155829, 0.6632371386038031, 0.7507382411143241, 0.8054986930931269, 0.8173224078160636, 0.7842295822397748, 0.7129292032632857, 0.6163029213734336, 0.5092572554816396, 0.4047728173684643, 0.3115829836922166, 0.23384370020665057, 0.17215412342070416, 0.12499338201708701, 0.0899388129713134, 0.06445217262100261, 0.04628100060644927, 0.033605501730744135, 0.02504924303820464, 0.019632898503959002, 0.016715578302144492, 0.015945593327496677, 0.017230067622632975, 0.020726906301935577, 0.026860067372384448, 0.03635745198931656, 0.050307844305541125, 0.07022656538249403, 0.09810516572834771, 0.13639394796044232, 0.18782438443313876, 0.25492866339100606, 0.33909113292963117, 0.4390579546889539, 0.5491629424374009, 0.6581314910829268, 0.7498543128380151, 0.8071507237738695, 0.8177144415724511, 0.7792137934012637, 0.7002843597443021, 0.5967699318261881, 0.48574409673118935, 0.3806959847459057, 0.28958905062689644, 0.2153803172719237, 0.15765666643536994, 0.11428571328887349, 0.08259471956492904, 0.06003812465393181, 0.04449468554457296, 0.03435129613859502, 0.028488058722721407, 0.026233043252044945, 0.027322345729988835, 0.03188151460917472, 0.04043329171864287, 0.05392867123407698, 0.0737885796100242, 0.10192693896387373, 0.14069747604785074, 0.19266458328325145, 0.26005404265694676, 0.34373574131995094, 0.44172061711139055, 0.5475290233194811, 0.6493741396289159, 0.7314642601421801, 0.7780796511752639, 0.7791961135603993, 0.7346490221799697, 0.6541836571045996, 0.5533869719102227, 0.44811595994535325, 0.35038758651560026, 0.26698807545047054, 0.20021606408494297, 0.14949289733731577, 0.1128884927065148, 0.08818254578352386, 0.07346177057260622, 0.06739150181248736, 0.06929626355281339, 0.07913020200786836, 0.09735843000806196, 0.12471914767455329, 0.16180627499370498, 0.2084345324000501, 0.26287689722354424, 0.32132225873385983, 0.3781478536168647, 0.4274393706848759, 0.4652971181870571, 0.49136470504957475, 0.5080895402150744, 0.5179909471247943, 0.5210991767060773, 0.5147713458466766, 0.49616903505389653, 0.46543452870160096, 0.4269960891652811, 0.38807013577501887, 0.35563620951455355, 0.3338279377824041, 0.3227945618978789, 0.31911670049192914, 0.3175110243968736, 0.3133329235092699, 0.30488094312507585, 0.29428604921522206, 0.28652945373392, 0.2873442227520815, 0.30118383832307366, 0.3298800275216629, 0.37196592310927157, 0.42256027861315393, 0.47399463973745765, 0.5174504499307737, 0.545457594833775, 0.5544079286302616, 0.5458155359487336, 0.5254846426173316, 0.5010594309850047, 0.47955257494526515, 0.46611927928428, 0.4639202622604433, 0.47407168308762854, 0.4952195238189584, 0.523303473826652, 0.5523321058096133, 0.5762340110694822, 0.59083070389171, 0.5946787080984848, 0.5883533023121783, 0.572997204789538, 0.5494004617606163, 0.5181383479439319, 0.48024801371840775, 0.4376065274769049, 0.39268107324357693, 0.34792256224548496, 0.30521916964799706, 0.26563936420115725, 0.22948439279696614, 0.1965479464931486, 0.16644115143571367, 0.13886166135532352, 0.11373432688292034, 0.09120443869402378, 0.07151706994488549, 0.05485778966684868, 0.041236856004764774, 0.030460765392792723, 0.02217976966136438, 0.015968099561322377}
{0.01199023997882674, 0.0167060279960732, 0.023042803798076803, 0.031382450480949134, 0.042093541565462675, 0.05549051459992462, 0.07181758957287426, 0.09128512255333826, 0.11416211342033031, 0.14088718196974268, 0.17212896819768483, 0.20872673299468572, 0.2514718181448316, 0.30074259916125556, 0.35607589971016373, 0.41582531191860583, 0.477066042460782, 0.5358168114156214, 0.5875287276876573, 0.6277958424739634, 0.653380405842493, 0.6635574263724605, 0.6611788850129181, 0.6523632565936415, 0.6443179436269686, 0.6421463637796682, 0.6462297442559455, 0.6515551151385854, 0.6496840173584211, 0.6328633842092048, 0.5981562634148923, 0.5489206977959402, 0.49278208711368343, 0.43796324849682533, 0.3906763957037172, 0.35475629817629695, 0.3327490162781844, 0.32694602731805555, 0.33944411292493304, 0.3712478350838334, 0.4209060389749925, 0.48323032805961014, 0.5487367102349154, 0.604618178779096, 0.6377698599880777, 0.6392231522699148, 0.6078495730581995, 0.5509309161222873, 0.4810710794250263, 0.4114422286806943, 0.35202238585670687, 0.3080246279023855, 0.28005840016750405, 0.2650882408930159, 0.25772836553522227, 0.25191134366989215, 0.24286755282947595, 0.2287745300337602, 0.21120097730093026, 0.1941431912982031, 0.1824184033953166, 0.18039732178312273, 0.1914609155746994, 0.2179092125886597, 0.2608225128758129, 0.3195258163373265, 0.3906652942130023, 0.46740532501100507, 0.5397240749901085, 0.5966753371059178, 0.6302183032886061, 0.6383840382003005, 0.6252315855937742, 0.5973961207991938, 0.5599437343231195, 0.5146419825878671, 0.4614021868318384, 0.4009990301347853, 0.3365466976661763, 0.27282129241663344, 0.21447274398292374, 0.16463550202331334, 0.12457787153820976, 0.09412520290772808, 0.07233160654572983, 0.05805590181555385, 0.050338062427349846, 0.048606573703457244, 0.05278215799772857, 0.06332930895471758, 0.08127704726618876, 0.10819519293780865, 0.1460721265660825, 0.1969962918874188, 0.2625162836331591, 0.3425997351876015, 0.43432134592988225, 0.5308273009347447, 0.6215256251905692, 0.6942329203989789, 0.7387276336318964, 0.7496944590909795, 0.7273115506894117, 0.6758937520345261, 0.6023824351491143, 0.5154202488327053, 0.4242951405017754, 0.3373357179171774, 0.26044026992993663, 0.19654462340806433, 0.14607817374241427, 0.10789343151477435, 0.0801616025173604, 0.060999924966999686, 0.048821020528449555, 0.042487401584393146, 0.04135954231899134, 0.04529831543060041, 0.05465056518448361, 0.07021706421801538, 0.09317232502596272, 0.12487257236822752, 0.1664578220658673, 0.21815621712697117, 0.2782996006639734, 0.3423369492700579, 0.4025507726771562, 0.4493819976410944, 0.4746274886702433, 0.47521204612777856, 0.45510096396693733, 0.42387960365688726, 0.3929779805735231, 0.3718729356511489, 0.3657763738277352, 0.37481944377227866, 0.39419511611482866, 0.41518155442212135, 0.4274344460824902, 0.4224616785332269, 0.3968975766516824, 0.3535755077147939, 0.2996934828530469, 0.24348357522210576, 0.19150001074592388, 0.14756835953340972, 0.11310121893797172, 0.08798431536513666, 0.07143968542873848, 0.06263499407928468, 0.06103721876536895, 0.06658386687253144, 0.0797333083509016, 0.10141129854775541, 0.1328179904885266, 0.17501330593713918, 0.2281887045499335, 0.290626243346903, 0.3576243722858597, 0.42110940738672986, 0.4708977272133208, 0.4979672434813881, 0.4984791766894967, 0.47599665435012245, 0.44020799994115234, 0.4030382888255441, 0.3746132611243799, 0.3607846558277483, 0.3623040717197674, 0.3750309569327226, 0.39095527287469356, 0.40033297717508454, 0.3949057802298345, 0.37101719656290644, 0.330779274683604, 0.28052755172157434, 0.22776764709426844, 0.1785835652612076, 0.1365577810703956, 0.10299150675646264, 0.07769554389116835, 0.05978337372868881, 0.04823547759937863, 0.042227739626588136, 0.04129794543510104, 0.04542557956725354, 0.055074075030686134, 0.07121452525512292, 0.09531944176404307, 0.12928088837592627, 0.1751680596869774, 0.2347083706842106, 0.30839783180628244, 0.3943023475966454, 0.4869625311039874, 0.5772236183644724, 0.6537791980851378, 0.7062297398209619, 0.7280296728078617, 0.7175531766440346, 0.6772868534657418, 0.6126865478469212, 0.5315084984249676, 0.4429224627456172, 0.3558396402660711, 0.27711434028751125, 0.21062962843068017, 0.15751995897432014, 0.11705461862645783, 0.08759871297502395, 0.06733421230450576, 0.05468718920654622, 0.048533679355077686, 0.04827664121457764, 0.05386073101597294, 0.06575554901130716, 0.08490247743136148, 0.11258492136398085, 0.150148290856586, 0.19848175534899906, 0.2572257147662653, 0.3238570393172465, 0.3931408001868536, 0.4577003271344662, 0.5101284053839452, 0.545850411193589, 0.5647272288398334, 0.569842548615717, 0.5642525489482663, 0.5484175840680412, 0.5204804047032843, 0.4790257438671802, 0.4258351438212769, 0.36637765856293486, 0.3079710104139421, 0.25733667644147384, 0.21912070234316125, 0.1956813258959192, 0.1875439419335131, 0.19383254789331467, 0.2123292643422392, 0.23923324817152175, 0.2690651495688392, 0.2953526623383642, 0.3124249206831628, 0.3177260318603246, 0.3132257226507079, 0.30484727564770675, 0.30025671271708393, 0.30635396755767696, 0.3274663001307112, 0.36432380811857823, 0.41351274740162325, 0.46747020133238437, 0.5156085127966474, 0.5470358287543866, 0.5542700948531449, 0.5361576166633885, 0.4982790162459608, 0.45064957721338383, 0.40412291029766356, 0.3672986309598122, 0.3449609755876719, 0.3380807795962736, 0.34491098273263515, 0.3626008325982837, 0.388617208455464, 0.42116627065980017, 0.45830968235007674, 0.49658770406429653, 0.530710397058759, 0.5552548679232912, 0.5675135471160022, 0.5692522900045935, 0.5657764031895052, 0.562932882916598, 0.5641569708026128, 0.5691517852314902, 0.5744236849879605, 0.5750691972963251, 0.5669085399493535, 0.5479570432236857, 0.5186481902528058, 0.4811110428523272, 0.4382512270680063, 0.3930558430290706, 0.3481183754023146, 0.3053189217255715, 0.26569155763890745, 0.22951318530551545, 0.196564770211349, 0.16645148254133724, 0.1388682518911769, 0.11373864825944026, 0.09120732714609663, 0.07151902639930671, 0.05485912700190971, 0.04123777590794794, 0.030461400911992335, 0.022180210032065523, 0.015968405342719056}
{0.011989818686483166, 0.016705422099360608, 0.023041931102443902, 0.031381190771356905, 0.042091717433305365, 0.055487860792883384, 0.0718137019020483, 0.09127936797076819, 0.11415346084095615, 0.14087385907486422, 0.17210771085280413, 0.20869104012109363, 0.2514077798846394, 0.30061922806076025, 0.35582541635520126, 0.4153145540174356, 0.47609411958527975, 0.5342591071988008, 0.5858243891204429, 0.627797066200344, 0.658909762296607, 0.6793202776009222, 0.6892474994244596, 0.687711973202727, 0.6728880944295547, 0.644196930350528, 0.6044483116969002, 0.5601691861184817, 0.5198815908110338, 0.4915707333613222, 0.48061156707315905, 0.4886374679122421, 0.5132450471443447, 0.5482723783527818, 0.5845761211917251, 0.6116083065308122, 0.6200631051356182, 0.6048843897044953, 0.5668832399432948, 0.5118357495849416, 0.44791877688466364, 0.38331270647131344, 0.324891708259034, 0.27775022159837526, 0.24509572532222912, 0.22831495497002846, 0.22714254058836603, 0.2398756032960953, 0.2637031490248297, 0.2953560744522422, 0.3321249482209934, 0.37275503387557907, 0.417314854640023, 0.4655717527088594, 0.5146389631836156, 0.5576690682880279, 0.5851884523395644, 0.5890757860388448, 0.5669794569867901, 0.5240753234491015, 0.4708743852463438, 0.41874917725794375, 0.37596366086981203, 0.34574548490449586, 0.32634506787925033, 0.3124941593950826, 0.29779073693645713, 0.27736847524200053, 0.24975858379976493, 0.21701252850871838, 0.1832465252415946, 0.15277153738483953, 0.12889937083494568, 0.11370685735592359, 0.10841279840389531, 0.11391012070160769, 0.1311576344001067, 0.1612916900714701, 0.20537834884372694, 0.26374107028526844, 0.33487817204143994, 0.41424895160431785, 0.4936659321799465, 0.5623445851087819, 0.6101129151415624, 0.6315653591795418, 0.6283644155071837, 0.6076303629163019, 0.5773776750159522, 0.5422909469473971, 0.5025848780009248, 0.45615927657859945, 0.4019553249714649, 0.3419211460793399, 0.2805162955432913, 0.2227362231004796, 0.1723471594074467, 0.13121988508898325, 0.09960760635194815, 0.07680912027688887, 0.061796080862289465, 0.053646271367633634, 0.05179084118048116, 0.05613645339187412, 0.06711367822709648, 0.08566983286967973, 0.11318356591281685, 0.15123461546989106, 0.20112681615175926, 0.2630740081364186, 0.33509471112687766, 0.41199842092388156, 0.4852956204522889, 0.5449540349734242, 0.5829885434053977, 0.5970763093897002, 0.5914829285407572, 0.5742011208737962, 0.5521605521585621, 0.5277455230714745, 0.49866777122408323, 0.46087783164413876, 0.41229144356575903, 0.3547712943993986, 0.2933632066456795, 0.23391698244590076, 0.18097415015688278, 0.13692183004757189, 0.10224411478130585, 0.07623639951667527, 0.0576952047935039, 0.045393591655395374, 0.03834521937735317, 0.0359270306688657, 0.037928765018961176, 0.04457359645178782, 0.056528198153875386, 0.07489547866393022, 0.10115537701907669, 0.1369854338141779, 0.18386015447373166, 0.24232789103624133, 0.3109664985474776, 0.38531039816275986, 0.45749149284964774, 0.5175695669446768, 0.5568636856926766, 0.5718993896274958, 0.5662760106116816, 0.5487324076951225, 0.528479567924045, 0.5107146238499437, 0.4947189015491492, 0.4752238781835785, 0.44609568331439503, 0.4042056248811218, 0.35121510406948847, 0.2924872151409736, 0.23439165163383052, 0.18197075664660237, 0.13799001480213977, 0.10317521773854953, 0.07695543149201507, 0.05818991214389523, 0.045673290257430825, 0.038418830620498556, 0.035791752228447285, 0.03756382900235848, 0.04393609281270155, 0.05554985149017011, 0.0734809594412823, 0.09918472831761009, 0.13432592600026988, 0.18039624544968572, 0.23802041154135564, 0.3059493169731722, 0.38001725864533825, 0.45277211857139515, 0.5147119143874621, 0.5574214350967491, 0.5772655307989188, 0.5770380866629565, 0.5639525287436479, 0.5451624556098331, 0.5238743597426134, 0.4984708969945083, 0.4648738102314798, 0.42028938210621614, 0.3657117937071674, 0.30572093085446256, 0.2462866482918535, 0.19245785300398824, 0.1472126933632334, 0.1115190047874871, 0.0850062739203824, 0.0666998299691901, 0.055564484655588, 0.050828526234784496, 0.05214819050611039, 0.05967723778385606, 0.07407682379017894, 0.09646170029877263, 0.12823700854550618, 0.17074251652170166, 0.22461372818543082, 0.2888516690542974, 0.3598416600656085, 0.43095595809233717, 0.49359539920935314, 0.5399657547345772, 0.5663903459725331, 0.574770001669125, 0.5706873744009848, 0.5593149344616546, 0.5421259914786972, 0.5167143667488917, 0.47962259310032385, 0.4298899009344781, 0.3706834188596566, 0.30816336377921294, 0.24893574386642056, 0.1980155980974498, 0.15816993654954886, 0.1303390780098962, 0.11444692963946437, 0.11010459702635148, 0.11700382716274722, 0.13495919983709004, 0.1636027624224842, 0.20176243737262142, 0.2466728686992351, 0.29342372782619386, 0.3353085958957798, 0.36558584780503195, 0.3802500591667269, 0.380236468144279, 0.3713992818292753, 0.3621138157803722, 0.3599664681962853, 0.36914464424827365, 0.38922067880836286, 0.4153859986960074, 0.4401569759485312, 0.45634847483797686, 0.4601868022863898, 0.4526835323754995, 0.43820400453902697, 0.42124275804381656, 0.40374181175509705, 0.3846918993309087, 0.36200537320161513, 0.33510526911987415, 0.3063401588330219, 0.28044225537535505, 0.26277399429194453, 0.2576405389873204, 0.2673354947565311, 0.2918356869504932, 0.32886692192980027, 0.37426719939786113, 0.4226748179858302, 0.4683703893078746, 0.505976228037423, 0.5310534862342389, 0.540957729011714, 0.53584275732569, 0.5189966389334436, 0.49602393340948114, 0.47340172211776377, 0.457155053424943, 0.4517895332958106, 0.4593662983549466, 0.4789341246362682, 0.5066988224827673, 0.537031729515757, 0.5640652471052117, 0.583382520045256, 0.5930731960271827, 0.5934849668728123, 0.5858153491414451, 0.5707077915503996, 0.5479894255873563, 0.5175091617786084, 0.48006224044886314, 0.4375950203741576, 0.39271050640916116, 0.34794890531882816, 0.3052354444199608, 0.26564824178319635, 0.2294890568031835, 0.1965504101197187, 0.16644248836846345, 0.1388624137278664, 0.11373476698850576, 0.09120470576521805, 0.07151723732577217, 0.05485789741262613, 0.04123692684967993, 0.030460812738464318, 0.022179801689145684, 0.015968121420665497}
{0.011990183595371674, 0.01670594624963657, 0.023042684705117677, 0.03138227579479097, 0.04209328288894493, 0.05549012649116878, 0.0718169967883379, 0.09128419541622351, 0.11416061833759107, 0.14088467885102873, 0.17212459450466575, 0.20871875605159862, 0.2514567828466885, 0.3007141039382407, 0.3560245038734968, 0.41574617268938885, 0.4769910462431245, 0.5358914788605991, 0.588112690113495, 0.6294514228708444, 0.6565262282626122, 0.6677582686875849, 0.6645561066544505, 0.6518609212646049, 0.6370210065352307, 0.6270466884331267, 0.6255858843166893, 0.6311131908718556, 0.6371531581574919, 0.6347266207887428, 0.6163862181851927, 0.5799479910804282, 0.5296053803903826, 0.4737365626252006, 0.42110923462882244, 0.3779761081048153, 0.3473725187412592, 0.3302718291561734, 0.3273069481495029, 0.3397453593851324, 0.36907721904292634, 0.4154309511065418, 0.4755601927187058, 0.541366832670453, 0.6001088655650847, 0.6372602217385842, 0.6416451052596244, 0.6102955132390386, 0.5497583381581526, 0.4729219739313187, 0.39376024266344767, 0.3232547028652014, 0.2679185247525496, 0.23029119892475775, 0.21009675185926197, 0.2051637402590055, 0.21187711152540933, 0.2254531645494311, 0.24056810298889877, 0.25267520956107037, 0.25967440587902313, 0.26294634605049594, 0.2669317375825858, 0.2774202433359201, 0.2994567191766658, 0.33558986707679417, 0.38462011146638053, 0.4408949865073, 0.49465349346138265, 0.5342190192092336, 0.5500707440907113, 0.5390543590603765, 0.506000834670132, 0.4615084039271298, 0.4174298231250953, 0.3827670244624569, 0.3615025825728272, 0.35231018713978557, 0.34959934577092533, 0.3456368189162783, 0.33345712044388676, 0.30957918338797386, 0.27510887567375575, 0.23464443196872922, 0.19393172458112415, 0.1578353168431507, 0.12948378124916962, 0.1104474639195708, 0.10137829592642175, 0.10264810961343387, 0.11476802509122175, 0.13852215789571953, 0.17478100393177493, 0.2239424262800761, 0.28497835882344286, 0.3542533573841729, 0.42468132814878135, 0.4861983173016025, 0.5283433471812435, 0.5444068448453896, 0.5348224703560094, 0.5072801031248354, 0.4732721530112499, 0.44328753597988546, 0.423181628698307, 0.41282512750720224, 0.40694454071290925, 0.3977161477527022, 0.3783277351491519, 0.34600733773884035, 0.30290757528046264, 0.2545363833427533, 0.20709517743347666, 0.16543978311199717, 0.13239180113623322, 0.10908546622657027, 0.09570577465169859, 0.09216465751499328, 0.09853631586454657, 0.11522252006833343, 0.1428435692028146, 0.18181975813321777, 0.2316011510032268, 0.2896115278327024, 0.35027230038920176, 0.4048868341012029, 0.4432669357559372, 0.4571556602648091, 0.443871361110092, 0.4077343963346306, 0.3582033011438131, 0.30614173975076475, 0.2606375504591951, 0.22766154512673853, 0.21025995494065491, 0.20929716237050663, 0.22395697384376456, 0.25169129167881277, 0.28777582873649893, 0.32505933338464893, 0.35473152375016803, 0.36856815488460176, 0.3619417185706768, 0.3357647919752936, 0.2959158556570612, 0.25057854764391735, 0.20735369895387445, 0.1716474581320775, 0.14653782795955653, 0.13347494115153866, 0.13311613827095767, 0.14589258000307034, 0.1721512210430892, 0.21182154528652575, 0.2636131692882653, 0.32390418049333397, 0.38582696081712436, 0.43946525576919193, 0.47401239834024894, 0.48161852366326047, 0.46092655133880095, 0.41782454222349025, 0.36284337107642317, 0.3071337664934182, 0.2594724105038988, 0.22526678199216976, 0.20698934563873367, 0.2050008667413865, 0.21803807691448424, 0.2431467025252324, 0.27529773602204216, 0.30731013905618904, 0.3308389382780299, 0.3386802901013216, 0.32747199836024854, 0.2990343062006163, 0.25931943087645876, 0.21575253155662727, 0.1747401396478299, 0.140492970568938, 0.11512334357068597, 0.09937384635019664, 0.09340530238765046, 0.09736911089652345, 0.11169853623059389, 0.13711863771573746, 0.17435421389473202, 0.22348919314464447, 0.28298828206205096, 0.348624903532832, 0.41296875358920354, 0.46637228568927214, 0.49992636698563153, 0.5093541419274563, 0.49739817972487105, 0.47279732095579247, 0.44638966541630654, 0.4267208090893654, 0.4171907244286736, 0.41539203978118266, 0.4144913108972923, 0.40625118208522293, 0.38471314405229246, 0.34879196640179705, 0.30233107256838637, 0.2518678763544457, 0.20384953003948814, 0.16288968250700953, 0.1314435678859468, 0.11037335884517564, 0.09974406471764544, 0.09946026570835031, 0.10961366389261518, 0.1305248063889185, 0.16246976201579436, 0.2050728477631977, 0.2564163806553792, 0.3121503842456869, 0.3652446933625628, 0.4071849673410194, 0.4308182034018613, 0.43365487654552726, 0.4194546679097265, 0.39681764374948464, 0.3756803347034336, 0.36379216022577854, 0.3645462404009746, 0.37632780999038107, 0.39315581956001316, 0.40664063905397446, 0.40913825894665873, 0.39703543384657586, 0.37235131158886586, 0.3416311178409453, 0.31298797071199924, 0.2931431310385675, 0.2856385271809535, 0.2902360210229579, 0.3031062889934858, 0.3177463435346256, 0.3268573408837747, 0.32498917950146566, 0.31082711958930226, 0.28772139892334214, 0.2621655074449179, 0.2413882348143101, 0.2315013549901668, 0.2367325089005299, 0.25932935727900047, 0.2994451938830518, 0.3545995552721405, 0.41886141603382576, 0.4825389185492539, 0.533515983659543, 0.560775129022865, 0.5588691852068236, 0.5305467856784467, 0.4855097018910707, 0.4361315779353886, 0.39294477496901054, 0.3620873482779153, 0.3451045019925911, 0.3403980776056772, 0.3453845468279419, 0.35836211425373365, 0.37912207314390206, 0.4079403206158866, 0.44366750305752756, 0.48237427966972063, 0.5177960251513222, 0.5437184541915, 0.5569923109720176, 0.5591252822753006, 0.5553160743388104, 0.5517108502995707, 0.5526602116422055, 0.5591652716029711, 0.5687583477166546, 0.5766811250243011, 0.577910850004118, 0.5690458692228206, 0.5490849646372988, 0.519048470159883, 0.4811646333360318, 0.4382020440485172, 0.3930030381865188, 0.34808396981416656, 0.3052998410801788, 0.265681501018723, 0.22950785955214548, 0.19656185681458452, 0.1664498194820414, 0.1388672611244194, 0.11373803526346377, 0.09120693595409624, 0.07151877066132409, 0.05485895674766905, 0.041237661033334025, 0.030461322645515376, 0.022180156333998002, 0.015968368317450778}
