# Supplementary material for: Precursors of Majorana modes and their length-dependent energy oscillations probed at both ends of atomic Shiba chains
Source: Nat Nanotechnol. 2022 Mar 7;17(4):384–9. doi: 10.1038/s41565-022-01078-4 (PMC9018407; doi:10.1038/s41565-022-01078-4)
Supplement: Source Data Fig. 4 — Statistical source data of Fig. 4a–d in separate .txt files. [file 41565_2022_1078_MOESM5_ESM.zip › Source Data/Fig4dEven.txt]

This file contains the simulated LDOS at the terminal chain site for even chain lengths from 6 to 46 sites. The energy ranges from -1.5 to +1.5meV (= ± \delta_s).

{0.012230919066693827, 0.01724963615842487, 0.0241654541424674, 0.0335415808712949, 0.045969753615748135, 0.06194393057410824, 0.08164843002569946, 0.10469560140857179, 0.12995176740057585, 0.1556986698119972, 0.18033760135829047, 0.2035058412499203, 0.2269974082877587, 0.2547778469640539, 0.291903624084622, 0.34278411233125383, 0.4093441516471436, 0.48940707330065597, 0.575605156048597, 0.6554993508575612, 0.7138388448454936, 0.7372002016378784, 0.7194030364893531, 0.6645333819210287, 0.5853632123296589, 0.49825153867666666, 0.41792451268648084, 0.3547074167851248, 0.31440065146890356, 0.29950515349509627, 0.3104485024564641, 0.34604266702885905, 0.4029716365547803, 0.47459551637526476, 0.5499266408842733, 0.6141532705616469, 0.6518464143046641, 0.6522745492715177, 0.6139147462308372, 0.5449143363300831, 0.45911131298521046, 0.37049796694525305, 0.28937496286095754, 0.22130494920714308, 0.16802009360200235, 0.12897114894951978, 0.10268632802244168, 0.08768204948570357, 0.08298398563399831, 0.08840550040985304, 0.10470968655019373, 0.13372838076649549, 0.1784536943984327, 0.24305246422460822, 0.33266883850065054, 0.4527688720078516, 0.6076733093694707, 0.7979382370712508, 1.0166302518111965, 1.2455955975945716, 1.4543925595322236, 1.6052735075907787, 1.6651346001919964, 1.619485773418968, 1.4793806522465394, 1.2760746818933515, 1.0474775957192122, 0.8254723532781784, 0.6299016306075718, 0.46897403229124446, 0.3428074755782181, 0.24723806950867647, 0.17659041610810883, 0.1252585835421223, 0.08841190802743858, 0.062187787907760125, 0.04363529940059532, 0.03056512221186824, 0.021384209432420684, 0.01494847268635095, 0.010443565422086916, 0.0072933979957854845, 0.00509215876363351, 0.003554829454493833, 0.002481647929078287, 0.0017328189759697919, 0.001210630340040118, 0.0008468615970814589, 0.0005939491264754658, 0.0004188048191321612, 0.00029850560883328724, 0.0002173022325629576, 0.00016456173362325082, 0.00013337727042342568, 0.0001196646151306992, 0.00012162770016775175, 0.00013952352271350815, 0.00017569571636967708, 0.00023488113590363718, 0.00032482937885879997, 0.0004573158458877341, 0.0006496798768959646, 0.0009270870302227325, 0.0013258068655750733, 0.001897925353376422, 0.0027180881664940165, 0.0038931150286017975, 0.005575656143109535, 0.007983498855922998, 0.01142668485736793, 0.016345240302113737, 0.023360943693265475, 0.033346861795640954, 0.0475176874245087, 0.06754078603835152, 0.09565956225679055, 0.13480254558606128, 0.1886164462910915, 0.26130213830865096, 0.35705078125518813, 0.4788075131667208, 0.6261408165123734, 0.7923744165391864, 0.962035919465344, 1.1108334218604734, 1.2105408611480244, 1.2386899060919532, 1.1884272403954361, 1.071833132132437, 0.9141651652414606, 0.7433462699131562, 0.5813841021573743, 0.4410562902217483, 0.32693535145030744, 0.23821025917327524, 0.17140077077560698, 0.1222214919668518, 0.08659579478326516, 0.0610789162422568, 0.04294843831878466, 0.03014015822436197, 0.02113063709407965, 0.014815877142401804, 0.01040612304004396, 0.007342060073710452, 0.005231272069559652, 0.0038016245520342174, 0.0028679641363130158, 0.002309011017555236, 0.0020520278049176474, 0.0020635539627218407, 0.0023451333070131936, 0.002933534500627512, 0.003905503232785105, 0.00538763378823459, 0.007572555077178076, 0.01074333781414774, 0.015308877687065531, 0.021853986022561393, 0.03120891669981315, 0.044543743359633285, 0.06349257183041909, 0.09030930680185688, 0.12804720204174452, 0.18073264311720966, 0.2534600495174178, 0.3522581219988252, 0.4834642047637509, 0.6522249441085762, 0.8597397583837094, 1.0992469475792999, 1.3518512165771688, 1.5850080512057951, 1.7574255226823505, 1.8317531642749145, 1.7901268931226075, 1.6426812824478092, 1.4226421190311438, 1.171749622302809, 0.9259262437309983, 0.7080522947760234, 0.5280005367346414, 0.3864090908468401, 0.27892273778977184, 0.19934366261379974, 0.14145968464574, 0.09987811050362529, 0.07026827962334033, 0.049312681610308176, 0.034545641854620834, 0.024170888821572242, 0.016897339646040718, 0.01180550928025084, 0.008244680711649978, 0.005756349684948139, 0.004018427437994423, 0.0028051365057529063, 0.0019584549922587366, 0.0013679139850761915, 0.0009563689950529219, 0.000670012286795078, 0.00047138159420080373, 0.0003344805205496551, 0.00024138657879933407, 0.00017990991770731377, 0.00014199962172553777, 0.0001226905530816823, 0.00011945360914271176, 0.00013186466395672202, 0.00016154896868238403, 0.00021239370722848656, 0.00029105635750805765, 0.00040783497940483234, 0.000578013425600558, 0.00082385560045569, 0.0011775056962560853, 0.0016851654648022774, 0.002413077536326339, 0.00345606126218068, 0.0049496428100657755, 0.007087212203992476, 0.010144135901845545, 0.01451133493318163, 0.020741413913546745, 0.029610741848704845, 0.04220035252620515, 0.059995913667779115, 0.08499992387366288, 0.11983356227196809, 0.16777497019141027, 0.23262845925810804, 0.31824562523489675, 0.4274526230154145, 0.5601704361745855, 0.7108304463177934, 0.8659702138711861, 1.003958106174952, 1.099074221924701, 1.130115830341462, 1.0895910016165735, 0.9873445237299431, 0.8458571375971901, 0.6907683306752046, 0.5427709982196373, 0.4142354778938288, 0.30994059090710424, 0.2296145730376327, 0.17047562649098916, 0.12902732421083182, 0.10207871045961103, 0.08722150812573948, 0.0830053568360239, 0.08897684539176828, 0.10566755762882454, 0.13454823996666007, 0.17790323878189582, 0.2385108503841635, 0.31894481806549924, 0.4202840251367696, 0.5401480629981698, 0.6704408000297747, 0.7960266171524756, 0.8962696109436374, 0.9506790735097754, 0.9470305801736784, 0.8871886921292084, 0.7863905501722619, 0.6665668778655228, 0.5484759336955718, 0.44694281659349333, 0.3700784814885362, 0.3208649339175007, 0.2991763052946392, 0.3030981579188413, 0.32921364195123537, 0.37206294175341065, 0.42341461067607483, 0.47236038294404276, 0.5071729104051056, 0.5188239285214163, 0.5044184115579363, 0.4682261523368447, 0.41955981328282865, 0.3689884584894146, 0.3250238965380847, 0.29236182705880104, 0.2715532762596332, 0.2596033427926874, 0.25124077218141494, 0.24078110486046184, 0.22418432860260476, 0.20040838153116025, 0.1713062915660327, 0.14026616852990834, 0.11059709850557531, 0.08453616672584968, 0.06305756605457802, 0.046171568013497526, 0.033345605954687045, 0.0238425006899253, 0.016925283581665732}
{0.011154327980858973, 0.015538464010848504, 0.021410574180074915, 0.029082343725703952, 0.03879605223013204, 0.050651692288023714, 0.06458568272860661, 0.08049480295347392, 0.0985661731089132, 0.11972837968952196, 0.14596265305014655, 0.18019944350293962, 0.22572757800484344, 0.2852555252590741, 0.3598299077501477, 0.4478662934737358, 0.5447281947798402, 0.6433639650212243, 0.7359721114166307, 0.8155860144711538, 0.8761400226907355, 0.9111747143229535, 0.9135003743162576, 0.8777799597606769, 0.8046840308274984, 0.70280594239026, 0.5862215371876096, 0.4694890693090593, 0.3635186411709298, 0.2741105004841001, 0.20270129946766866, 0.14798367256251535, 0.10740537728075619, 0.07817546553348803, 0.0577986066418975, 0.044291113075620614, 0.03622596310396645, 0.032707379807746725, 0.03333222828419329, 0.038166115489506346, 0.04774386388860289, 0.06309083572442234, 0.08574690081268661, 0.11775230062442903, 0.1615193412786617, 0.21946806447523196, 0.29327222121951624, 0.3826142052854695, 0.4836067159221228, 0.5875892253318946, 0.6816216917466973, 0.7518815979623641, 0.7894837132188215, 0.7957123262585106, 0.7830302148832596, 0.7710339573904683, 0.780061693983443, 0.8257194132036444, 0.9153935367463741, 1.0459192527635197, 1.2018140343908263, 1.3553307283556106, 1.4710430948710875, 1.5162809795176786, 1.4738719563017575, 1.3494467517953144, 1.1679616697796693, 0.9621172007458751, 0.760600523333047, 0.5819125151169443, 0.43412933036220924, 0.3178262842313491, 0.22948196689217235, 0.16404329181425115, 0.11642749975760334, 0.08221315839563251, 0.057844833768002986, 0.040596438556652334, 0.028440624531975045, 0.01989982473432356, 0.013911717244797958, 0.009719580819098813, 0.00678780628192746, 0.004738952307751486, 0.0033078470218126754, 0.0023085873415359514, 0.0016110345537327436, 0.0011241804012714737, 0.0007844269231307978, 0.0005473534460742993, 0.0003819453096982648, 0.00026655419221209656, 0.00018607346372742634, 0.00012996468574751288, 0.00009087971967841366, 0.00006369939511512205, 0.00004486351007319846, 0.00003190473608446459, 0.000023125535849438944, 0.00001737584996555458, 0.000013902468382719364, 0.000012250372776152118, 0.000012203134435963108, 0.000013754563731225845, 0.000017107898617379436, 0.000022702425543736873, 0.00003127101785472411, 0.000043936123784934784, 0.00006235676678569417, 0.00008894579072605176, 0.00012718575817816886, 0.00018208477908693586, 0.00026083176580191537, 0.00037373650437762544, 0.0005355767680821133, 0.0007675270456110211, 0.00109991764353812, 0.0015761775873638722, 0.0022584613854333448, 0.003235663018854331, 0.004634797877877777, 0.006637102340266902, 0.009500671611172745, 0.013592014584209153, 0.019429470754820072, 0.02774178399211257, 0.03954473291228853, 0.05623645860859043, 0.07970583023260906, 0.11243399710952544, 0.15754129576546724, 0.218683243501346, 0.2996295556558533, 0.4032921502675555, 0.5299837448123942, 0.6749580474474297, 0.8259949439885094, 0.9628284919341199, 1.0606313002475456, 1.0980349493144985, 1.0662631954811197, 0.973402943640059, 0.8405910584453247, 0.6930287110012212, 0.5518054619211532, 0.4301907467043641, 0.33409864900270714, 0.2645458004499058, 0.22025489425510358, 0.1995865737133059, 0.20171211141393677, 0.2272076721363193, 0.2782326568029299, 0.35831467694563013, 0.4715882019603486, 0.6211860454518109, 0.8064904569193557, 1.0193662170362932, 1.240587858677216, 1.4392035102035843, 1.578071596689913, 1.626010010476898, 1.5711378171273696, 1.4265425566345271, 1.2239579299832237, 1.0002298701618186, 0.7854303604049286, 0.5976948974255971, 0.44407290021942014, 0.3241095371619295, 0.23349376646178155, 0.16664092797291438, 0.11813437532637013, 0.08335001246565323, 0.05861076576818333, 0.04111723072790367, 0.02879724472574676, 0.02014531801558322, 0.014081366454111404, 0.009837145182281876, 0.00686943919587889, 0.004795715799075476, 0.0033473569692642198, 0.0023361073627892444, 0.0016302126305821152, 0.0011375497796477245, 0.0007937492043777341, 0.0005538548389355378, 0.00038647993765728245, 0.0002697172878736149, 0.00018827998053623087, 0.00013150396743679419, 0.00009195355600493219, 0.00006444853052552411, 0.00004538611759604755, 0.00003226929587032792, 0.000023379814886464466, 0.00001755316392205843, 0.000014026048128789439, 0.000012336408693903446, 0.000012262897845403928, 0.000013795883563301907, 0.00001713618682224413, 0.000022721385445979233, 0.000031283127907113325, 0.00004394295933598155, 0.000062359200432253, 0.00008894409423724002, 0.00012717961263936114, 0.00018207318082072432, 0.00026081278745577005, 0.0003737068217963504, 0.0005355307717375368, 0.0007674551754430548, 0.0010998032269803994, 0.0015759907369313655, 0.0022581470478137953, 0.0032351172960821553, 0.004633820709612809, 0.006635302407724856, 0.009497274605743771, 0.013585476283338274, 0.01941669723463925, 0.02771656612377414, 0.03949462516812333, 0.05613662450737303, 0.07950710847043166, 0.11204033780579434, 0.15676869299722784, 0.21718925978013273, 0.29680338367179937, 0.3981102761833115, 0.5208851847028279, 0.6598951079278577, 0.8029466027552322, 0.9310825480788503, 1.0228050010089351, 1.0620856225497126, 1.046257485933085, 0.9884037766688849, 0.9123903855507858, 0.8440895372679201, 0.8039265376882253, 0.803028082588284, 0.8420467941466094, 0.9110762794158315, 0.9905526182069841, 1.0546620985996562, 1.0784534201123648, 1.0468400986096793, 0.9604605684756045, 0.8342614870351172, 0.6899304659761445, 0.5474686635372847, 0.4203026307857742, 0.31463599534484316, 0.23127216539458045, 0.16797034383137543, 0.12129878233387227, 0.08775612735413782, 0.06431109493203385, 0.0485866384878951, 0.038867287717709566, 0.034040553558074296, 0.03353127466979166, 0.0372554109966112, 0.04560082381909621, 0.05942945481035965, 0.08008128625725404, 0.10933990597687859, 0.14928961513067895, 0.20196119890973277, 0.2686568020695553, 0.34892964436784457, 0.43945398319852075, 0.5334320163463898, 0.621406081062111, 0.6937556688793638, 0.7436733809862998, 0.7684364684414627, 0.7680804076652564, 0.7432823873854817, 0.6950573822053795, 0.6265027035164895, 0.5442286815503609, 0.45746457917252364, 0.37534490267102827, 0.30437094903528744, 0.247350188192153, 0.20375673090653748, 0.17085526197510184, 0.14505324086054458, 0.12314467041603636, 0.10312738691315193, 0.08435441368510492, 0.06709834601770333, 0.05191709988352616, 0.03919821286649258, 0.029003523116138012, 0.021123169015691026, 0.015200632858761356}
{0.01162469428723095, 0.01617137334203867, 0.022255930496138242, 0.0302190215787174, 0.040375526631113844, 0.05298640678925504, 0.0682751349990527, 0.08650286821558327, 0.10804571203675044, 0.13335301995464205, 0.16272696711837542, 0.196066848110783, 0.23286139555726823, 0.27255426318853304, 0.31503955107602766, 0.36091153154282724, 0.41144507297386446, 0.46863182171523915, 0.5352787768701713, 0.6144885370740127, 0.7078077039259906, 0.8122798732641803, 0.9178797154677568, 1.007494140752371, 1.061004824261173, 1.0626386396581655, 1.0078102810557592, 0.9051646193463939, 0.772673425180743, 0.6306319773738053, 0.49564463924810864, 0.3778781508373694, 0.28135255279168253, 0.20577371246172207, 0.1485394744429007, 0.10623876327944555, 0.07552899903178949, 0.053536467610581596, 0.037968420216167725, 0.027082091551237943, 0.019599364709245098, 0.014613234396557841, 0.011506467557520094, 0.009889461615202075, 0.009558363469174984, 0.010472596996585185, 0.012751036143236541, 0.016687094678543245, 0.02278444969739199, 0.03181664875501267, 0.04491508470707747, 0.06369000246348178, 0.09038673754246411, 0.12807112027242606, 0.18081817977371392, 0.25383780399519273, 0.3533984467254925, 0.48629970912838044, 0.6585214024825912, 0.8726457512416957, 1.123951626731406, 1.3960344758060201, 1.6584056869849737, 1.86967593808787, 1.9883834449749345, 1.9882872641900942, 1.869650395231704, 1.6589719693122917, 1.3974913326099445, 1.1261788481242332, 0.8752585524243763, 0.6611178153941073, 0.48860458905669646, 0.3552844554068727, 0.25528405912022034, 0.18185910180059459, 0.12875794340232086, 0.09076437124910569, 0.06378466579997098, 0.044727407310106104, 0.03131618861463082, 0.021902820410368683, 0.015307577484254884, 0.01069266274089915, 0.007466320969485849, 0.005212147252305264, 0.003637888494185184, 0.0025387980889029515, 0.0017716151619461312, 0.0012361881547619821, 0.000862545372125565, 0.0006018213736318547, 0.0004199006731226821, 0.0002929705043312668, 0.00020441196923061966, 0.00014262810488635495, 0.00009952716487219879, 0.00006946379551525309, 0.00004850006651594466, 0.00003388987366817469, 0.000023719326651881828, 0.00001665608812336188, 0.00001177486380636266, 8.436200145853223*^-6, 6.202720258892931*^-6, 4.781828960879446*^-6, 3.987383011994851*^-6, 3.715306191791389*^-6, 3.929955127865998*^-6, 4.6594499463450375*^-6, 5.999358106667234*^-6, 8.12521398998414*^-6, 0.000011315514218179863, 0.000015988200847494276, 0.00002275541115303109, 0.0000325036649036524, 0.00004650999075334247, 0.00006660919805284408, 0.00009543419343152645, 0.00013676079579304538, 0.00019600216246633406, 0.00028091747591780386, 0.00040262747986397567, 0.0005770693857967613, 0.0008270806829484208, 0.0011853826494212555, 0.0016988499183051332, 0.00243461619308441, 0.0034887970305827513, 0.00499893353435148, 0.007161707463947438, 0.0102580854424281, 0.014688853037659117, 0.0210245145441021, 0.030074715505401653, 0.04298349265959671, 0.06135722894630597, 0.08743094870561091, 0.12427295762076895, 0.17601292934838664, 0.24804602941771015, 0.3471035583380115, 0.48097746440085776, 0.657547548248526, 0.8826490446821091, 1.156416901189997, 1.4683732595486692, 1.7929351982114148, 2.0887580476350847, 2.3056318144680668, 2.399361552002525, 2.348794760596685, 2.1651107234261056, 1.8870546136621962, 1.5652272500281477, 1.2452398336900026, 0.9578726980000967, 0.717757033279363, 0.5272680607493452, 0.3816875649773819, 0.2733641323634664, 0.19428343838401582, 0.13732499238161147, 0.09668902447041625, 0.06789154784625456, 0.04757934068971227, 0.03329928642569864, 0.0232831079110424, 0.016268962400580914, 0.011362609623728596, 0.007933341347059497, 0.005537787958622749, 0.003864988435495899, 0.00269719558919683, 0.0018821035954965743, 0.0013132628024647179, 0.0009163135217275949, 0.0006393318643999601, 0.0004460699822983064, 0.0003112281241854147, 0.00021715031876692892, 0.00015151625656020242, 0.00010572965171034653, 0.00007379324419444933, 0.000051523691450864685, 0.00003600380255410378, 0.000025200503838706097, 0.000017698559990334813, 0.000012515201935009709, 8.97139394578735*^-6, 6.60288360523282*^-6, 5.099385738963178*^-6, 4.263935050008641*^-6, 3.987083375493629*^-6, 4.2325617134271675*^-6, 5.0325288600243824*^-6, 6.4917842476591885*^-6, 8.80149680878809*^-6, 0.000012264248175085766, 0.00001733367045807081, 0.00002467387022443352, 0.00003524642114765442, 0.00005043631693672321, 0.00007223337495611084, 0.00010349283461518273, 0.00014830924760536683, 0.00021255255381706647, 0.0003046363913259521, 0.00043661892244192064, 0.0006257796283193528, 0.0008968770763587186, 0.0012853802277302867, 0.0018420900090943691, 0.0026397430664603576, 0.0037824350724193815, 0.005419041205197748, 0.007762275493118129, 0.011115647834109272, 0.01591136461934734, 0.02276315080884464, 0.032538914962633635, 0.04645875799661006, 0.06622316024184224, 0.09417241287668462, 0.13346790177387796, 0.1882624307277444, 0.26378096463001666, 0.3661548227125441, 0.5017416597498173, 0.6755605230511461, 0.8885072365220977, 1.1334475300555475, 1.3913692714489352, 1.6302754798882453, 1.8100547067240325, 1.894172225468087, 1.863753966566033, 1.7258268638617982, 1.510138553937987, 1.2567994778940155, 1.002639577668856, 0.7729755973296873, 0.5802196942253958, 0.426807895218529, 0.30929260275436044, 0.22171368814583703, 0.15771653698433438, 0.1116079861294875, 0.07873044399785596, 0.055476116987771676, 0.039148213578153415, 0.027781088327578096, 0.019971055590139005, 0.014736843083946143, 0.011413049660306346, 0.009573740429410008, 0.008981712979151337, 0.009559434144666068, 0.011378900674984331, 0.014669110220702804, 0.019841104254609773, 0.027531319218297875, 0.03866364657843096, 0.05452794989778698, 0.07686558168385134, 0.10793702256178637, 0.1505183255026621, 0.20772842605890615, 0.2825359928683595, 0.3767692978805195, 0.489544994323357, 0.6153700761118087, 0.7427874371346682, 0.8549874573021379, 0.9334923132542883, 0.9642820070886152, 0.9434775237801246, 0.8791100415663946, 0.7877164982475143, 0.687866073179021, 0.5943179846639056, 0.5152786835604876, 0.452819319683018, 0.4049903743959037, 0.36803594793793015, 0.33781728356093466, 0.31049399192218824, 0.28304075958193536, 0.2538579093008676, 0.22305931550306637, 0.19199381615752767, 0.16225443666166944, 0.13490321603282335, 0.11033574525636998, 0.08859443958863371, 0.06968232211990436, 0.05363856668325313, 0.04044746908752315, 0.02995141087193604, 0.02184794161002437, 0.015748806962529636}
{0.011798447212128966, 0.016433967461324403, 0.02265846612793121, 0.030842602719056117, 0.041340659898521655, 0.05444678622294184, 0.07036707659228854, 0.08922621374745185, 0.11112014341183415, 0.13623216810419703, 0.1650244892854273, 0.19841565782417814, 0.23768024939551544, 0.28381361110859077, 0.33647951020390104, 0.39317389789878665, 0.4494284617043241, 0.5004468835077691, 0.5436063766758235, 0.580368474197579, 0.6161391659058095, 0.6576818969393995, 0.7090826573205051, 0.7681555600826545, 0.8253201261856224, 0.866338542567516, 0.8784992317329322, 0.8571649506921656, 0.8083648891588667, 0.7455136450093438, 0.6826202591247787, 0.6282943918115567, 0.5833659888377731, 0.5424530696707971, 0.49813665863070494, 0.4454573416470242, 0.3843453739592574, 0.318969009847396, 0.2551096353690601, 0.1976224959493476, 0.1492304898056431, 0.11059869124684568, 0.08102132082037193, 0.059150020367792856, 0.043512726644941165, 0.032801277233110056, 0.025995021070326262, 0.02239482880115541, 0.021621455463829164, 0.02361083495640307, 0.028624180170079377, 0.03728222856571263, 0.050627780182355475, 0.07021544997645501, 0.09821824162231041, 0.13752160752978526, 0.19173970777450317, 0.2650286367512888, 0.3614905810965161, 0.4838992774733072, 0.6315450876089045, 0.7974073325087518, 0.965783336380724, 1.1126192536397859, 1.2107912294410301, 1.2399057601072299, 1.19572845896153, 1.0927631364326762, 0.9580418228535957, 0.8207619446967809, 0.7041551630183328, 0.6223545823243956, 0.5809511372056211, 0.5786120174957858, 0.608076177162124, 0.6564684331915311, 0.7062083487479529, 0.7381155915466981, 0.7369154159823028, 0.6967182644492907, 0.6227975193515045, 0.5282631559505944, 0.4280575323684904, 0.334038438127335, 0.25303739836249506, 0.18737998567549663, 0.13643630287577777, 0.09812485063823002, 0.06994636474222128, 0.04954420399758696, 0.034935291789375614, 0.024555878168918664, 0.017221698040123867, 0.012059132441957584, 0.008434916398755014, 0.00589542872246376, 0.004118360130285448, 0.002875980896677884, 0.0020080116713049076, 0.0014019532764526933, 0.000978998426941045, 0.0006840250517507275, 0.0004785299721797215, 0.0003356603498006836, 0.00023673265122361577, 0.00016880294674931264, 0.00012297992281408248, 0.00009326432414648389, 0.00007576508545267086, 0.00006819057972525655, 0.00006954887469222451, 0.00008001798499112827, 0.00010096923109239521, 0.00013514678567206936, 0.00018702687250857233, 0.00026340351083436407, 0.0003742771803826007, 0.0005341620753016459, 0.000763981654823282, 0.0010937976339372385, 0.0015667233893762779, 0.0022445210445908676, 0.003215587975978225, 0.004606322659287885, 0.006597243514065624, 0.009445736792297548, 0.013517933455164796, 0.019332916021714445, 0.027623076705920735, 0.03941458305592494, 0.056130652798681825, 0.07971585325648127, 0.11276847819520558, 0.15864445392235338, 0.22145222377152568, 0.305787142382255, 0.41596420698733105, 0.5544533182528036, 0.7193472753101747, 0.9012399335840756, 1.0809923964444437, 1.230988809944947, 1.3220174264106697, 1.3343978667085383, 1.2672606607066983, 1.1393956356152428, 0.9810689182484632, 0.8228255125379488, 0.6878348216364756, 0.5898590438370785, 0.5349335822053424, 0.5239052449696231, 0.5539547949306891, 0.6185113387283471, 0.70602308582098, 0.7990059395761753, 0.8754298073544251, 0.9138186655129161, 0.9007139597098536, 0.8361118718161473, 0.732834271623987, 0.6102388952323649, 0.48669745533273223, 0.37494011895027757, 0.281192200598385, 0.20666419833928718, 0.14964318009704947, 0.10719000283578466, 0.07618760930011824, 0.05385408760287229, 0.0379191337028065, 0.026625911766881952, 0.018660031059804707, 0.013059698428876885, 0.009131539104332785, 0.006380727651837992, 0.004456580866274255, 0.003111760376458774, 0.0021723989467966375, 0.001516562494603193, 0.0010588823523566934, 0.0007396676146352949, 0.0005172297709130495, 0.0003624917152215321, 0.00025521280630197814, 0.0001813539496143694, 0.00013124653864663463, 0.00009832977554025979, 0.0000782930951647087, 0.00006851238683208604, 0.00006770665872305149, 0.0000757704030235206, 0.00009375979933231388, 0.00012403096272269517, 0.0001705482841604674, 0.00023940308226444142, 0.00033961013076530864, 0.0004842856162187976, 0.0006923592073889411, 0.0009910411624899523, 0.0014193607731662564, 0.002033225534564063, 0.0029126347810273494, 0.004171933343339502, 0.005974326894665209, 0.008552312359271048, 0.012236194741607972, 0.01749340249661289, 0.02498168958695343, 0.03561907508194707, 0.05067155993185633, 0.071854387735251, 0.10143050275548642, 0.14226562291770015, 0.1977567078828643, 0.27148757594293027, 0.36639981515296455, 0.48326721468136535, 0.6184772147947749, 0.7617368196412232, 0.8952757428710946, 0.9966385988488905, 1.0458142903137482, 1.0339394510968904, 0.9680713170568649, 0.8684947753054272, 0.7606507211531022, 0.6671375862971133, 0.6034672682972008, 0.5774730685283577, 0.590232229197079, 0.6366652320168363, 0.7053869847284003, 0.7788777112395981, 0.8358431309340187, 0.8567670910145015, 0.8308814817179891, 0.7603035672193801, 0.6582430559594817, 0.5425978422267292, 0.4293085446676911, 0.32876843562222746, 0.24557805433696492, 0.1801273289440113, 0.130490540028199, 0.09387173462635433, 0.06745986226822814, 0.04882911796957125, 0.03606606631082464, 0.027762525038085014, 0.022958974349356853, 0.02108307808568506, 0.021903812970944753, 0.025508860986032576, 0.03230605962215274, 0.04304451946486231, 0.05884376109537224, 0.08120607841242868, 0.1119646851905213, 0.15308760347017628, 0.20622620923522503, 0.2719077452707152, 0.34840444479912447, 0.43065504200134147, 0.5100979000119252, 0.5764339075419165, 0.6214473749345764, 0.6431185854724494, 0.6470930831723721, 0.6439798053801945, 0.6439694069691004, 0.6519314740057357, 0.6654426947664681, 0.676546778363903, 0.6764439780349241, 0.660711877080131, 0.6319025504715938, 0.5978686663672059, 0.5671773640872423, 0.5446768794459667, 0.5295249301800686, 0.5162141888627979, 0.4977491212775354, 0.46929634514806884, 0.4304079735134557, 0.38472604302461233, 0.33766771740325696, 0.2937473927624451, 0.2550498398700586, 0.22132446320094962, 0.19115526751717707, 0.16323048188831624, 0.13698735400821638, 0.11255402343661615, 0.09037770804641618, 0.07090222154086169, 0.05439672085248094, 0.040895794999575436, 0.030212496057184103, 0.022001284692342107, 0.015840895568248782}
{0.011931709436504243, 0.016621970049950956, 0.02292201460901546, 0.03120870209554532, 0.041843054555865296, 0.055127839183544566, 0.07128996232662069, 0.09051964451746207, 0.1130769591355929, 0.13941871467261618, 0.17022151773058092, 0.20616084346541844, 0.2474517153973137, 0.29340061644227333, 0.3422981278810974, 0.3917642428090336, 0.4393783893720778, 0.4833772509047108, 0.5232997583065753, 0.5604068697943897, 0.5975367961946431, 0.6381570985892026, 0.6848553108846088, 0.7378209759630853, 0.7936106618136483, 0.8443436048976934, 0.878177230482834, 0.8823865869611882, 0.8487926399822978, 0.7784497942320576, 0.6819947934016521, 0.5753241298523992, 0.4738392970067176, 0.38867474267273167, 0.32587366268007, 0.2874172800662895, 0.2726073217606027, 0.27887853246476324, 0.3018220199009001, 0.3347624436565543, 0.3686717135671067, 0.39333290264057147, 0.4000390087552079, 0.3847183382103821, 0.349424417963366, 0.30101967357862297, 0.2480141114150381, 0.19764421322762193, 0.15450664525140434, 0.12067503839290913, 0.09654371008618268, 0.0817443797298137, 0.07584277557353607, 0.07878389186443031, 0.09115562507155336, 0.11434036999531638, 0.15057953402198823, 0.2029109116485729, 0.27485799350231743, 0.369663856718043, 0.4888219615135108, 0.6297962022248463, 0.7833494646393083, 0.9318820831566047, 1.0510499097596033, 1.1162252416647347, 1.1120595130283255, 1.039601139026808, 0.9157904997020301, 0.7657221603687557, 0.6132159722657002, 0.47492519768746116, 0.35922874593732423, 0.26812758860160935, 0.19993062958312582, 0.15145928815899445, 0.11944044875171694, 0.10122866929903883, 0.09510630683451293, 0.10035711843159029, 0.1172166367548588, 0.1467137185271411, 0.1903378995841793, 0.24940242435331092, 0.3239606879784702, 0.4112680020162769, 0.5041820193760504, 0.5905328601129116, 0.6548631787812438, 0.6830852475186157, 0.6682758444983888, 0.613937843137749, 0.5322799694097152, 0.43882641863749394, 0.34703621800619716, 0.265541488007756, 0.19811052787320166, 0.14503644915854355, 0.10472137379124348, 0.07486114532596305, 0.053136243447845795, 0.03752888679529164, 0.026416879090159173, 0.01855696523563483, 0.013025278595413478, 0.009149481792964445, 0.0064475897053653955, 0.00457827894281757, 0.0033028440207466727, 0.0024572148949358777, 0.0019320770513542413, 0.0016593382674709332, 0.0016035867637898928, 0.0017576236965867202, 0.0021415766333938414, 0.0028055082051574075, 0.003835846500788585, 0.005366410790256826, 0.007595317904420446, 0.010809650594612407, 0.015420436977153125, 0.022011139458578424, 0.031403220059222824, 0.0447418196953797, 0.06360186001876242, 0.09010743054907429, 0.1270407494893818, 0.1778846350781703, 0.246687095320291, 0.33755853288254917, 0.4535403090577314, 0.5946152050331165, 0.7549600019730379, 0.9203664449392532, 1.0678918153700967, 1.1701241740418367, 1.2042986040408996, 1.16213663922453, 1.0538421252436945, 0.9032142537820596, 0.7375709196992298, 0.5790424402079606, 0.44088443083701595, 0.32819755760022656, 0.24061089397381433, 0.17498121637260167, 0.12729681987466315, 0.0937442736511615, 0.07118292432846546, 0.05728527543035621, 0.05052610536233074, 0.05012664896495628, 0.05600593987385206, 0.06875657524123811, 0.08963654863952301, 0.1205416452685839, 0.16388507427873014, 0.2222592739182378, 0.29770437856345805, 0.3904171435196098, 0.4969272303787839, 0.6082862266345384, 0.7095798194276896, 0.7824073080508235, 0.8107402928902546, 0.7877042704800497, 0.7188673233001971, 0.6195498845078217, 0.5082012770376755, 0.4002631586240096, 0.3052983327448162, 0.22722582382815074, 0.16605677787289586, 0.11974373487229699, 0.08551978218878184, 0.06066012356019981, 0.04282051562455317, 0.030128427120568724, 0.02115447992451632, 0.014839155514772533, 0.0104125103297845, 0.0073228706994662406, 0.005179326419838819, 0.0037078368847963, 0.0027189363536789294, 0.0020846822067014056, 0.0017227574211928166, 0.00158610298994742, 0.0016569443535194568, 0.0019445318440583215, 0.0024863361744874263, 0.0033528467836969104, 0.004656542284324513, 0.006566066723952173, 0.009327170534913097, 0.013292548424625857, 0.01896324426457358, 0.027044556117026216, 0.03851880621487576, 0.05473477711247257, 0.07750682695289277, 0.10920182776121373, 0.15276344535469258, 0.21157515406368546, 0.28899744365342656, 0.38735953203386436, 0.506230491496244, 0.6401073561881908, 0.7763883806962335, 0.8954260098038711, 0.9745551868223573, 0.9959422821620896, 0.9544474515167413, 0.8601308525371781, 0.7334883890269238, 0.5969889172728917, 0.4682684192082634, 0.35757589309593274, 0.26867106935990237, 0.2011287587490837, 0.15254292293004199, 0.12005394541262125, 0.10120916094245747, 0.09436553026049764, 0.09883322242799322, 0.11488033130372007, 0.1436322529647257, 0.18681722017569058, 0.24623482217011988, 0.3227823304348055, 0.41494346451178044, 0.5169604758558507, 0.6175432579771657, 0.7006047551773702, 0.7492195965033996, 0.7519658074537551, 0.7081302157586525, 0.6280473804284229, 0.5283093623541463, 0.42533150179134654, 0.33100763296712277, 0.25162701008215577, 0.189001393681365, 0.14227543616919855, 0.10947804140807897, 0.08853328375583976, 0.07780340842775638, 0.07632875637467093, 0.08389803311086738, 0.10101580618117299, 0.12876538669589777, 0.16850131661328147, 0.22125716148176552, 0.28676256780619863, 0.36211695057868537, 0.44055710018963057, 0.5112918508977192, 0.561528054646051, 0.580794489008192, 0.5656100242039458, 0.5213976745187331, 0.4602180163104648, 0.39606823780247474, 0.3408283238874083, 0.30253894271016735, 0.2856584732902734, 0.2920517516823371, 0.3216785537270472, 0.37253602300966243, 0.4399815517676573, 0.5161041943164014, 0.5901980589614749, 0.651096692491562, 0.6907418570521293, 0.7067710187261408, 0.7021504227595589, 0.6823675154441041, 0.6527183699599854, 0.6173923108048366, 0.5797554470070316, 0.5424382875184847, 0.5069349133084263, 0.4733793382323898, 0.44087200209316524, 0.40810017367031565, 0.37394406487463616, 0.3379839722973718, 0.3007850815611257, 0.26371327818668905, 0.2282763040760524, 0.19544033182646378, 0.16543059116203668, 0.13805593078772255, 0.11315710920544723, 0.09081108425222756, 0.07125105011506826, 0.05467629790128044, 0.041111951220218275, 0.030374387528243462, 0.022119890790329375, 0.015926528697584513}
{0.012000755447611061, 0.016721212631464904, 0.023064812523490675, 0.031414492170849885, 0.04214039287045515, 0.05555925465901086, 0.07191860057263638, 0.09143246599181933, 0.11436800949427584, 0.1411384837435789, 0.17234120541721998, 0.2087090384641407, 0.25094860794360585, 0.29935951436472913, 0.35312860642662613, 0.40949932559567553, 0.4634669196145022, 0.508728102299052, 0.5400125210653216, 0.5559011171272376, 0.560541240519467, 0.563051265783191, 0.5747356144686385, 0.6053466040348894, 0.65966066840519, 0.7350277396296837, 0.8203440751595905, 0.8973231325401037, 0.9449905618918264, 0.9468206412377463, 0.8973709400158899, 0.8043480674536319, 0.6847079488821421, 0.5575703714485083, 0.4382812697278408, 0.33595744368239816, 0.25405781533442207, 0.19231103940778732, 0.14865513841878114, 0.12061761730326256, 0.10609604997820665, 0.10369318714251569, 0.11275431739401645, 0.1331760250016187, 0.16497528215747215, 0.2075728925088761, 0.2588166682405597, 0.3140143846499497, 0.3656263677591441, 0.40444883561048955, 0.4225282000252098, 0.41661583994068885, 0.3899466954244387, 0.3510336574178743, 0.31044391801266896, 0.2777729875114821, 0.260240192553993, 0.2628184378817839, 0.28900841930069915, 0.34139439147533784, 0.4214361071841003, 0.5282434465190315, 0.6564335866884837, 0.7938360649689237, 0.920770657315796, 1.0130660362371258, 1.0494603544109684, 1.0203524101250465, 0.9322311010804475, 0.804422173098475, 0.6606133700915255, 0.5208409212456125, 0.3976348559946069, 0.2962182682441477, 0.21671137720305644, 0.15652498243880303, 0.1121100114746411, 0.0799605847780035, 0.05706566912630133, 0.04103731702059777, 0.030082590093253335, 0.022918331622010246, 0.018679555724437497, 0.016843955473421088, 0.017180677473145688, 0.019725144802136114, 0.024779195797972928, 0.03293436959140733, 0.04511356391418389, 0.0626199739835973, 0.08716874189959774, 0.12085189950329452, 0.16594859248931101, 0.2244481092125802, 0.29713919525709037, 0.3822225256482349, 0.4737475665542233, 0.5607765687228752, 0.628639836294618, 0.6630678775435898, 0.6558894600020729, 0.6088650489258854, 0.5328307631211185, 0.44281131170404736, 0.35254144379865193, 0.2712895439170037, 0.20345860100632487, 0.1498099937025891, 0.10903661608720615, 0.07900228279653652, 0.05749587429271885, 0.04259950588900139, 0.0328206751272534, 0.027107383703222316, 0.024820816804979457, 0.02570629516641227, 0.02988267172185471, 0.03785925183641954, 0.05058295054775535, 0.0695123909060662, 0.09670539766252857, 0.13488607399970942, 0.18742026194387393, 0.2580683347068694, 0.3503098226725962, 0.4659931022976913, 0.6031811203479795, 0.7535426992970444, 0.9005730697938932, 1.0208324079691151, 1.0898892771298452, 1.091608353577374, 1.0255642020475617, 0.9072477553860967, 0.7609062630378354, 0.6102016996316292, 0.4720360313536226, 0.35510574920865867, 0.26158731228359405, 0.18974238691153777, 0.13610603024332235, 0.09687203347683968, 0.06859067180135463, 0.04842438538758371, 0.0341695160445936, 0.024177534513262138, 0.017247945445830453, 0.012526386220797686, 0.009420468016847285, 0.007535929012534874, 0.006631683236437047, 0.00659132996667092, 0.007409007481013408, 0.00918831917719627, 0.012154032566181822, 0.016677107429225114, 0.02331405676227019, 0.032861134571321685, 0.04642128589223418, 0.06547515484816444, 0.09193336203529709, 0.12812120823506642, 0.17660565303009448, 0.23972402492610206, 0.31864869165042714, 0.41190987065677603, 0.5136369722644597, 0.6124208578247031, 0.6922895399776646, 0.7368762368761239, 0.7357251354586583, 0.6891246284776738, 0.6079680972878019, 0.5087497473465812, 0.4072956098513123, 0.3147521355887652, 0.23675088355762952, 0.17461071662840827, 0.12710018132363968, 0.09189378111951833, 0.06648646097090574, 0.04865377166764727, 0.03662480597698547, 0.029107329632011986, 0.025254515814112838, 0.024622561111079584, 0.02714347114490317, 0.03312370128341216, 0.043271997800758015, 0.058754132733828776, 0.08126388489431081, 0.11308348229157157, 0.15707654567930798, 0.21650701554956428, 0.29451274205750433, 0.39301720125469664, 0.5109360234734387, 0.6418985254873547, 0.7724750063280492, 0.8827565666065308, 0.9509617107711054, 0.9613807633255784, 0.9114624223950699, 0.8130551963685484, 0.6868489789583911, 0.5541128046772408, 0.43070300469221195, 0.3252426390698298, 0.24033302423799904, 0.17481926835399017, 0.1258007140583829, 0.08994931581396552, 0.06419821727580875, 0.04601259678432397, 0.03343433124506561, 0.02502734296189648, 0.01979424960338504, 0.01709855318816193, 0.016606641030916514, 0.018254300626903936, 0.022238451873216644, 0.02903311555183921, 0.03942690712993258, 0.05457527864797869, 0.07605134902982845, 0.10586039993533686, 0.1463507582730428, 0.19990823945509095, 0.2682804816323566, 0.35139979918448605, 0.44577367613353774, 0.5430040542018617, 0.6296578369422167, 0.6898685524312511, 0.7107404756757253, 0.6880670496694191, 0.6285389996786815, 0.5467862184790153, 0.459515989224125, 0.3805639155343764, 0.31889147699007586, 0.2790828870922025, 0.26285074694969396, 0.2703366881992816, 0.3006198153310526, 0.35130400652513544, 0.41738680645441867, 0.4900398395805127, 0.5564549236958232, 0.6020030054860845, 0.614799635735117, 0.5905516298314851, 0.5343960836015457, 0.4582995160482636, 0.37595729508854225, 0.29848030658970937, 0.23263417007467327, 0.18127499071401262, 0.14474957308503017, 0.12229769187811228, 0.11306035808841668, 0.11666851932511035, 0.13350790308135713, 0.16473039675841344, 0.2120003895553386, 0.2768805861561038, 0.3597330194101006, 0.4581346481249981, 0.5651978340666, 0.6688062584450024, 0.7531488213577101, 0.8031904401026319, 0.8106072546889443, 0.7777968260296828, 0.7171977122386569, 0.6463076039714413, 0.5814910779820828, 0.5335650013424617, 0.506143517614775, 0.49615830352650137, 0.49576722416516916, 0.49522804859524694, 0.48622769846738206, 0.4645806435033134, 0.431039612564423, 0.3898704347385949, 0.34623028883234713, 0.30397851462125736, 0.26491077532787954, 0.22926303173512316, 0.19663501469202926, 0.16662121287294285, 0.1390211177478542, 0.11384745533361405, 0.09127971159520343, 0.07156679822218873, 0.054890835406289085, 0.041258988757982104, 0.030475725586809, 0.02218997589341871, 0.015975116595816952}
{0.012019561737921968, 0.016748143731257287, 0.02310333624238231, 0.031469545478197074, 0.04221909610438159, 0.05567212981702995, 0.07208162295176444, 0.09167103596244722, 0.11472829796511484, 0.14172013830192032, 0.17335698106758418, 0.21051724144953846, 0.25394760398569866, 0.30375654049527717, 0.3588954656402195, 0.4168730996642292, 0.47377733436153335, 0.5245707852129435, 0.5638150727705106, 0.5870872515048369, 0.5928840317925766, 0.5841062850855219, 0.5681487745326552, 0.5553572667067893, 0.5564306706441577, 0.57960406108768, 0.6281906774104568, 0.6987776455179635, 0.7805315430813247, 0.8565466002379009, 0.9079892194028021, 0.9201375669790551, 0.8873672142353223, 0.8142606028002837, 0.7127461977548977, 0.597554758636776, 0.4822413103867859, 0.3767696864750822, 0.28675889281221817, 0.21402302771383924, 0.15777413766843168, 0.11587826070592624, 0.08581215444978227, 0.06524356662808467, 0.052313099164252135, 0.04573381571899345, 0.04480309652947102, 0.04938439334479452, 0.05988281426168395, 0.07720941757065541, 0.10270001935898468, 0.1379222428272018, 0.1842776070846514, 0.24231712810545492, 0.31080791370392724, 0.3858841353695805, 0.46101734604508326, 0.5286396085367535, 0.5834460406177241, 0.6257853351683109, 0.6626150014380371, 0.704726255881029, 0.7614112594702924, 0.835077233592334, 0.9179790579232866, 0.9926111149043654, 1.0367066847899533, 1.031916483449116, 0.9720819636170557, 0.8658752634994237, 0.7321598484350774, 0.5917511138249306, 0.46083942364404606, 0.34854953444329956, 0.2578139153364018, 0.18756904666218338, 0.1348279608244698, 0.09608382114000652, 0.06806057912409674, 0.04801581300191193, 0.033794607007715576, 0.023769898442866987, 0.01674560486022272, 0.011859362911133117, 0.008499479236048345, 0.006239704312780658, 0.004790757689350851, 0.0039660346040157855, 0.003658880914267684, 0.0038293665860495555, 0.004499220853518478, 0.0057543542979701864, 0.00775512647178211, 0.010755183787882145, 0.015130202328337332, 0.021417993228364754, 0.030370641576473484, 0.043016591982202174, 0.06072391503747842, 0.08524223601205135, 0.11867594439790252, 0.1633030448252901, 0.22111019129096335, 0.292900915912005, 0.3769365431977544, 0.4674089939942169, 0.5536360919238567, 0.6213199230050348, 0.656632555833004, 0.6518291342143783, 0.6090166827573025, 0.5393225749086678, 0.45813430132945404, 0.37979619517179486, 0.3145926607660244, 0.26846639732987876, 0.24431743646271611, 0.243595312102746, 0.26743567998062906, 0.31705097176712044, 0.39326441416617586, 0.4951242156279373, 0.6177120259571106, 0.749813867643451, 0.8730236227037408, 0.9643460920489484, 1.0030572852577773, 0.9791423124832511, 0.897920300701294, 0.7773631150892241, 0.6401392057150919, 0.5057840873620009, 0.38674496493287236, 0.28838767344658367, 0.21104759017863936, 0.15233981613110736, 0.10887650678615324, 0.07726361131783734, 0.05455544744524533, 0.0383867917028707, 0.026946030924433602, 0.018887024172473746, 0.013229499008326392, 0.009269450472181678, 0.006506319973265919, 0.004587043258926735, 0.003264542401868107, 0.0023676875448019256, 0.0017800184661822271, 0.001425043336112808, 0.0012564852656136564, 0.0012523421886297414, 0.001412047665516572, 0.0017563839093351912, 0.0023301287886711296, 0.003207742987236452, 0.004502746471418604, 0.006381810769508572, 0.009084999792222964, 0.012953972726182072, 0.018470158183609732, 0.02630454444913704, 0.03737901987198749, 0.052934630084638744, 0.07459207570764187, 0.10437038303884605, 0.14459696995227023, 0.19759725864197797, 0.2650136036866453, 0.34663156833518544, 0.43880113026609646, 0.5330361289964931, 0.6160134892181096, 0.6722853325551281, 0.6896443064086692, 0.6645787640150256, 0.6041229307032561, 0.5227134819968066, 0.4364442143789628, 0.3584083744527085, 0.2969617612214473, 0.25638399738418427, 0.23851141399110481, 0.24423988973566604, 0.2743883100798039, 0.32976004944658105, 0.41033839730697813, 0.5136200818508008, 0.6323937016403332, 0.7529657235680334, 0.8556323825178314, 0.9190237785091423, 0.9276805434842947, 0.8788478677173576, 0.783683711009163, 0.6619301516246997, 0.5339614078645716, 0.41499540394743545, 0.31331510306823446, 0.23141571093425103, 0.16817576233873305, 0.1207885094933087, 0.08602927093030997, 0.06091644928177989, 0.04296930085385625, 0.030246280563380218, 0.021285550262165175, 0.015014900044286244, 0.010663005743071675, 0.007684382762846342, 0.005700863212918421, 0.004458438865768819, 0.003797101144875266, 0.003631355030888688, 0.003939632976277257, 0.004761548202392202, 0.006202669762220494, 0.008447225473927724, 0.011779803140145786, 0.01661762418444191, 0.023555047249030476, 0.03342104160963182, 0.04734728493859204, 0.06683717065849912, 0.09381100587691284, 0.13057595689406626, 0.1796292299988201, 0.24315996666799908, 0.32211119651074976, 0.4147918094244273, 0.515409975380305, 0.6135113911419123, 0.6956720237910502, 0.7499911407472614, 0.7716714966596412, 0.7660538857462363, 0.7465302507117461, 0.7283885585167479, 0.7221601207702008, 0.7294734588095702, 0.7425843934595909, 0.7476137508140944, 0.7306185358562619, 0.6840154063176161, 0.6098363088837051, 0.5179864787517097, 0.42121788260834575, 0.3303532753079265, 0.25199401484019196, 0.18863414221149014, 0.13995452732124447, 0.10422496053470139, 0.07932959822500908, 0.0633621311959462, 0.054909878015485115, 0.05316258545695497, 0.05794237546854298, 0.06970516757574413, 0.08952375357229005, 0.11902565510888265, 0.160220310261856, 0.21511465860706516, 0.28501096114812335, 0.3694636224049938, 0.4651025448030002, 0.5648630549235379, 0.6583247267139589, 0.7335094464821463, 0.7797410570554155, 0.7906889670964509, 0.766707465960872, 0.7155120727868289, 0.6503662697558527, 0.5861465653945502, 0.5350934497864369, 0.5040427564158977, 0.49367177669687967, 0.49934045851824604, 0.5130053240401298, 0.5257645502391007, 0.530371665145706, 0.522873623391366, 0.5028498619172591, 0.47241905700647796, 0.43476320644436967, 0.3930149324268666, 0.3498539780937536, 0.3074845419254633, 0.2675273003018275, 0.23081834082152478, 0.19743243653686735, 0.16702631910295304, 0.139253914370907, 0.11399934875842425, 0.09138471403036633, 0.07164079489116328, 0.05494338336164285, 0.04129634834715969, 0.03050219467132564, 0.02220863561277824, 0.015988214394308732}
{0.012014987547688977, 0.01674166056969861, 0.023094202564423738, 0.03145676635160072, 0.0422013024963029, 0.05564729920868627, 0.07204662971375525, 0.09162163871059587, 0.11466092867698545, 0.14163490858098834, 0.17325880664948867, 0.2104329375828643, 0.25403126068803905, 0.30454090250350463, 0.36153793327886913, 0.42302237230341033, 0.4848644461534082, 0.5408873036323144, 0.5840632490659526, 0.6087652338384256, 0.6132197890654792, 0.6007899001004336, 0.5791009777652959, 0.5573901964741549, 0.543747909258388, 0.5437821170641517, 0.5607350603521627, 0.595730832369973, 0.6469569487624576, 0.7080523553045156, 0.7674650980792306, 0.8106857137384849, 0.8254721614957993, 0.8073374914699379, 0.7613359941036699, 0.6986068965579788, 0.6302476123616791, 0.5627490591348715, 0.4973406153830239, 0.43254402972991834, 0.3674100249563769, 0.30315013918133743, 0.24263045165326752, 0.1888398876068224, 0.14369551583790616, 0.10772369967522927, 0.0803824322901686, 0.060585119431292585, 0.04714461320156596, 0.03905601122793796, 0.03564595103675753, 0.03664498329912262, 0.04223088708207007, 0.05307249824042678, 0.07038551403812987, 0.09599306110909653, 0.13235935030984772, 0.18252881533728615, 0.2498556452137618, 0.337368167770798, 0.44663690902889397, 0.5762070299799581, 0.7200861000456443, 0.8672629112892118, 1.0031565325532745, 1.1127124637282764, 1.1833767995449593, 1.206462705435986, 1.17767988283509, 1.0985390276698401, 0.9780295411366122, 0.8318720458105134, 0.6783920042716266, 0.5333810853323908, 0.406937664362161, 0.303186209425768, 0.2218323704620493, 0.1601355266983974, 0.1144661717853604, 0.08124401022882335, 0.05737470033424362, 0.040375839768596045, 0.02834579453354618, 0.01987097221800341, 0.013921592909282599, 0.00975791222131754, 0.006853935949611667, 0.004838761648424002, 0.0034530498240271396, 0.002517537105289685, 0.0019107702276224727, 0.0015537886546757127, 0.0014000654728027614, 0.0014295413919167461, 0.0016460396808685692, 0.00207774640486531, 0.0027808077962930148, 0.0038464649535702787, 0.00541254236610639, 0.007680547719405684, 0.010940116964818487, 0.015602982503908477, 0.02224885793742319, 0.03168516680671736, 0.045020455050759446, 0.06374584085263325, 0.08980696894388347, 0.1256264380856868, 0.1739999385802016, 0.23774202319923105, 0.3189264638673724, 0.4176259236805647, 0.5303315387834817, 0.6487987813590618, 0.7606553838385546, 0.8528759165203139, 0.9173673048492419, 0.9553252542132028, 0.9766229342152244, 0.9937362747550551, 1.0137786959248243, 1.0334374759508287, 1.0397915308254415, 1.0168939635755452, 0.9546559878619477, 0.854614985184331, 0.7290700338735219, 0.5950176645648315, 0.4675589999903745, 0.35630006755771665, 0.265114578899312, 0.1937475563164939, 0.1397251480126696, 0.09979978895631901, 0.07079199064282989, 0.0499694932754706, 0.03514948905872424, 0.02466475791847253, 0.017278397899032724, 0.01209036594474798, 0.00845428806748153, 0.005910149798542134, 0.004132648705429794, 0.002892828311997872, 0.0020301716039640796, 0.0014325953400618331, 0.001022266652102085, 0.0007456506526751068, 0.0005666160545089592, 0.0004617595509491395, 0.000417367545937722, 0.00042763214068901957, 0.0004938944340273333, 0.0006248182558843378, 0.0008375160369302627, 0.0011597693752565523, 0.0016336237414147736, 0.0023208040979768494, 0.0033106111557414998, 0.004731230878478168, 0.00676573109799895, 0.009674418600676589, 0.013825631295141354, 0.019737282877537808, 0.02813118740471702, 0.040000582906252344, 0.05668684021360464, 0.07995148482832162, 0.11201057571875847, 0.15546643044824676, 0.2130281826529576, 0.2868777826776414, 0.3775725933061245, 0.4825915760274127, 0.5951201403852903, 0.7042558344407367, 0.7977952736569003, 0.8672752690981251, 0.9124701965412799, 0.9416461969763287, 0.9664335367968292, 0.99417998698039, 1.0224055592445573, 1.0386925008417165, 1.0265078843564248, 0.9740882839168008, 0.8810692465027851, 0.7586851550196616, 0.6241364022076449, 0.4936245851865297, 0.37807161786442306, 0.2823964158866614, 0.20696585953403995, 0.14956868883464414, 0.10699194888613353, 0.07597726595678117, 0.05367416258755337, 0.03778149684833517, 0.026530219093825337, 0.018602507404075944, 0.013037124721527125, 0.009143077092937988, 0.006428925987455756, 0.004548259675070033, 0.0032591748864993194, 0.0023949762299927523, 0.0018435083009247948, 0.0015330324438786284, 0.0014231016117970795, 0.001499384049675026, 0.001771823435495853, 0.0022759147120208455, 0.0030772483263473514, 0.004279861412010168, 0.0060393606871851375, 0.008582266341654134, 0.012233559860227596, 0.017454929544991876, 0.024896486896163857, 0.03546428951012228, 0.05040384367580797, 0.07139396874910829, 0.10063277861659946, 0.14087360146874772, 0.19532962117366637, 0.26731576689743625, 0.359462660608453, 0.4723945589704173, 0.6030290166128238, 0.7431799762337424, 0.8796386212290885, 0.9966057490057968, 1.0797635991875205, 1.1196098598216369, 1.1122910048493662, 1.0588917408742746, 0.9652529095831999, 0.8422301844543989, 0.704426573449765, 0.5668321367883598, 0.44122630891935166, 0.3343672008180903, 0.24831047538342454, 0.18189944832501082, 0.13237250660936534, 0.09654661655844167, 0.07149581252405288, 0.05485241657516107, 0.044889342424832904, 0.040502168020563986, 0.04116089384007174, 0.04686327287568302, 0.05809416421223654, 0.0757722367460486, 0.10114083200230584, 0.13553416528560341, 0.1799384476579782, 0.23431145891798452, 0.29678691967432624, 0.36318899029794444, 0.427531423997862, 0.4839130923900424, 0.5291432354707556, 0.564245409213631, 0.5932360484634192, 0.6196241852841028, 0.6431168157213357, 0.6591086229576114, 0.6616144897411698, 0.647703871220277, 0.6201344465871562, 0.5862230891664003, 0.5540706159391943, 0.5291045821761536, 0.5130589490529832, 0.505284400041002, 0.5046332708948552, 0.5101256212012758, 0.5200531975689595, 0.5307985328484236, 0.5369293032555896, 0.5329245349811095, 0.5154523508068358, 0.48470427305740593, 0.4440381144422572, 0.39830764826951487, 0.35196050143365987, 0.30790144715386314, 0.26740594638849496, 0.23065589642439183, 0.19732215502852804, 0.16695188688628856, 0.13920224978627282, 0.11396497147375009, 0.09136219679638984, 0.07162543167272609, 0.05493238061454947, 0.041288309505641566, 0.03049634213884908, 0.02220442421988575, 0.015985217371033655}
{0.01200398050685105, 0.016725836504337937, 0.023071430659617163, 0.03142396816309546, 0.04215405733729093, 0.0555793303378127, 0.07194910870476805, 0.09148198002242267, 0.11446029772977899, 0.14134477095896975, 0.17284267698123798, 0.20986310229108768, 0.25331189137946036, 0.3037176481358545, 0.36076624000161744, 0.4228973311756597, 0.487036027133317, 0.5483924323920374, 0.600450258565394, 0.6357675313791777, 0.6482131250703628, 0.6361086419203266, 0.6043020978779902, 0.5633571041709853, 0.5261226190552308, 0.5037857817657488, 0.5033084158628548, 0.5266845237123736, 0.5713962594392215, 0.6312346096973878, 0.6968944632038087, 0.7563830748294467, 0.7962410749279621, 0.8047635848372435, 0.7766349916870129, 0.7160034533442253, 0.6352714736487559, 0.55017646886884, 0.47439267635802423, 0.4162870344341721, 0.37817232997397837, 0.35706632251177206, 0.3461699177564797, 0.33696227778872434, 0.3218763817633326, 0.2968006655148808, 0.262120410889351, 0.2216996985440028, 0.1806351341891102, 0.14325707582590239, 0.11223104258056714, 0.08865988294868381, 0.07265792008765183, 0.06396260993411103, 0.06239721841792412, 0.06816872819051181, 0.08204552012815783, 0.10545114363825585, 0.14047007594157926, 0.18970421390113176, 0.2558532877349686, 0.34084506664301994, 0.444389138168749, 0.5621106422365931, 0.6840427972809247, 0.794980622510163, 0.878122779857949, 0.9215342572837039, 0.9239704621612348, 0.8956920027589977, 0.8531235171061065, 0.8107362326450798, 0.7749388650953126, 0.7427365591831003, 0.7051581092436163, 0.6533488271537464, 0.58391867153497, 0.500566550161275, 0.41164348886064095, 0.32605788672974, 0.25025816464636996, 0.18731602085430532, 0.1375285772710347, 0.09953404680998615, 0.07128614451735436, 0.050676354163247436, 0.035842105473773304, 0.02527052180764012, 0.017794401456330693, 0.012543200707990696, 0.008882980414015806, 0.006360859142019882, 0.00465949834090896, 0.00356239946010804, 0.002928928993007825, 0.0026775444210726178, 0.002775885975446433, 0.003236844895571172, 0.004120256302503314, 0.005540440340664494, 0.007680420698725357, 0.010814280584791053, 0.01533973022870758, 0.021823411677735192, 0.03106138977068008, 0.04415587230326216, 0.06260488042214264, 0.08839149632331361, 0.12403896475547269, 0.17256193876302436, 0.23719068661990156, 0.3206888351520782, 0.4240834910486021, 0.5448057222520483, 0.6747562527975175, 0.7996218507271866, 0.9012170182213342, 0.963491677965968, 0.9798320657987476, 0.9568606918719219, 0.9115309742987452, 0.8631604731447385, 0.8252247573449851, 0.8007746071076387, 0.7826741099940003, 0.7580398194062223, 0.7150072441062268, 0.6486290856154511, 0.5627248736866561, 0.4670879705450461, 0.37260754109358224, 0.28750460450322185, 0.21603186792107926, 0.15905580007123155, 0.11533975225865205, 0.08271344458825172, 0.058842161671138066, 0.04162164075954587, 0.02932283251056678, 0.020601410005454398, 0.014448395804150966, 0.010124010466507391, 0.0070944500166999, 0.004978901391694552, 0.003508093099824765, 0.0024931927482425616, 0.0018031229026700742, 0.0013483963524940027, 0.0010698848840656828, 0.0009313119903245748, 0.0009146137302203053, 0.0010176207703706454, 0.001253784032121381, 0.0016539132952132895, 0.002270143843870732, 0.0031826133678024824, 0.004509641664016387, 0.00642257627276635, 0.009166900514283007, 0.013091661984301957, 0.018689650318009458, 0.02665073442482547, 0.03792970738731384, 0.05382657520577956, 0.07606908373430228, 0.10687058977546532, 0.1489063357891492, 0.20510529959092033, 0.27810326633810606, 0.3691902586634314, 0.4767165004351046, 0.594338656377077, 0.7101945652317155, 0.8085901608582218, 0.8749982316953493, 0.902621454073447, 0.8963429636746463, 0.8707701183907287, 0.843252036444704, 0.8260391886357683, 0.8214062237440671, 0.8213288788623891, 0.8115749495795901, 0.7786723405359361, 0.7165174969501816, 0.6289290442950163, 0.5269630290738366, 0.4234759229318087, 0.3286006986505869, 0.24795688786584377, 0.18313121638629073, 0.1331019383914579, 0.09561242153831125, 0.06810686637991922, 0.0482289194497134, 0.03401846497838209, 0.023940638215316137, 0.01683895728707852, 0.01186442090403187, 0.008405505666919175, 0.006028817732741186, 0.00443266504405354, 0.0034126507441601638, 0.0028374046889670865, 0.002632581573670001, 0.0027716662594187177, 0.00327267102600776, 0.004200383103655502, 0.005674397129720293, 0.007883743013963737, 0.011109476480779978, 0.01575705547223079, 0.02240045532804052, 0.031839266212329534, 0.04516742296305188, 0.06384581072081795, 0.08975762127361016, 0.12520089685469946, 0.17273460532845122, 0.23474988026516666, 0.31262105015412994, 0.4053858460237942, 0.5082333291294855, 0.6116662388452333, 0.702675483890119, 0.7687271295127461, 0.803283442449445, 0.8093634187229056, 0.7980918133982503, 0.782701648148498, 0.7716613899377653, 0.7647204223840375, 0.7536376908084836, 0.7270831687346448, 0.6771527937986423, 0.6037559936507394, 0.5143854164525195, 0.42013010160761227, 0.33112123096454543, 0.25393544548037505, 0.19132369989194095, 0.1432651843557064, 0.10828216689786573, 0.0844629536499407, 0.07008175516228554, 0.06390392540032122, 0.0652964462372296, 0.07422478421570171, 0.09116194769907336, 0.11688251600309553, 0.1520737144875518, 0.19669295451247942, 0.24909296441291706, 0.3051849168943024, 0.3582705142331524, 0.40031219510419974, 0.4247912157637124, 0.42992993485463227, 0.4201660607152592, 0.4047273374502167, 0.3942645747844936, 0.397523436228125, 0.41923051499702435, 0.45914604914193957, 0.5119324666256784, 0.5680161889747902, 0.6159537946751961, 0.6460635524152463, 0.6536432965211985, 0.6397990428931168, 0.6097527722005422, 0.5705362540663743, 0.5297071419787377, 0.4948346528652033, 0.47262774919437067, 0.46737905776096855, 0.4793721317457621, 0.504107414784469, 0.5329991630707928, 0.5558065508074315, 0.5641545499838171, 0.554384152298781, 0.5280042723222298, 0.48973518253337067, 0.4448822000491068, 0.3977331330100694, 0.3512535554799742, 0.30732660183956706, 0.266933087819366, 0.23027743373254128, 0.19704609644503712, 0.16676230128768485, 0.1390718259674075, 0.11387316975032688, 0.09129706569502483, 0.07157950985038312, 0.054900278809363455, 0.04126598599837603, 0.03048084506277664, 0.022193662723270682, 0.01597773664198704}
{0.011994628724822364, 0.016712370220350384, 0.02305200021378436, 0.031395848970913895, 0.04211319193111854, 0.055519603753647416, 0.07186122145863204, 0.09135177651208475, 0.11426645798516015, 0.14105559441591226, 0.1724101257609378, 0.20921125658303452, 0.25233063553353363, 0.30230357969762206, 0.35894227179138183, 0.4209600764889524, 0.48567975767411375, 0.5489201442272555, 0.6051450799511914, 0.647974909856932, 0.6712948778811931, 0.6711075207797627, 0.6475582473580522, 0.6058624401830437, 0.5553540801075265, 0.5072222442310285, 0.47215289490696516, 0.4586251224401181, 0.47187354760712974, 0.5131303732916751, 0.5787904819329132, 0.659602837815259, 0.7407162506008824, 0.8038205555353287, 0.831927259241379, 0.8153589274983665, 0.7556679633004846, 0.6647596607496965, 0.5597231898235862, 0.4567656322041104, 0.36743116535575293, 0.29787740058072504, 0.2500598118983645, 0.22333633194643052, 0.215581002046241, 0.22354319017229382, 0.24263380825589081, 0.26664038344773733, 0.2880734465379981, 0.29965679518478905, 0.29664290320318115, 0.2786297680040115, 0.2495397571974713, 0.2157545225911338, 0.18374715154850194, 0.15856513128105318, 0.14353916362582592, 0.14078822072042688, 0.15192949557384616, 0.1785989718704541, 0.22258382767440363, 0.285440285802473, 0.3674840339524773, 0.4661494841155587, 0.5740998991877636, 0.6781713704582212, 0.7607911538968399, 0.8048529541000424, 0.8005498282369052, 0.7500872446335175, 0.6668266050541699, 0.5695392284704943, 0.47584705164681074, 0.3983461852475779, 0.34400052794456204, 0.3153673238901602, 0.31201368159861265, 0.3312012216799361, 0.3677002445611378, 0.41324076890877004, 0.4566158114343252, 0.4854974831958399, 0.49004991738020987, 0.466648763369526, 0.4191565440081017, 0.3567311799471027, 0.2897702264191584, 0.22655494327527909, 0.17190931071144605, 0.12754611391859066, 0.09312777468209617, 0.06730220596949524, 0.04841947913727955, 0.034924557228005984, 0.025524245947468906, 0.019227786390717514, 0.015330400314005736, 0.013379946426617712, 0.013147216679487617, 0.014609439722938993, 0.017951284023907325, 0.023585413732439664, 0.03219343814712978, 0.044786133409365846, 0.0627769284301854, 0.08805159935825961, 0.12299523965403429, 0.1703998138949492, 0.23312185647341807, 0.31330963658986416, 0.4110383841663138, 0.5224144054451273, 0.6377738397936258, 0.7413902511083984, 0.8143567983708061, 0.8408654063359425, 0.8150903223007313, 0.7441184146887201, 0.6447198266303974, 0.5364281961057207, 0.4354860842317469, 0.3522535062053039, 0.2916937019003628, 0.2552154502119618, 0.24244230598360134, 0.25223155910055395, 0.2827854329080105, 0.33095109130623585, 0.39103572518452634, 0.45385279050343585, 0.5071185801120822, 0.5381058198012744, 0.538035477226285, 0.5057683136062363, 0.44812336132504, 0.3765415983260446, 0.30250413522733305, 0.2343739265358382, 0.1765476734888243, 0.13020220955021555, 0.09454970591760435, 0.06791837952960315, 0.04844721425104821, 0.034441154758056786, 0.02450507482324776, 0.017559622193142804, 0.012806002269920997, 0.009676464011040008, 0.007787944065147809, 0.0069058513412369234, 0.006920063712395152, 0.007833376766855074, 0.009762363047915779, 0.012951005644742976, 0.01779803984575434, 0.024899210029951192, 0.03510495147585058, 0.04959111120028206, 0.06993301198107893, 0.09815782707427435, 0.13672211572524964, 0.18831733060267303, 0.2553537507804408, 0.3389511561849362, 0.43736863613597715, 0.5441798688676857, 0.6471842846140666, 0.7296277865111073, 0.7747699166583094, 0.7725102523950341, 0.7242017223456575, 0.6421549393370259, 0.5442404427442522, 0.44746461521072345, 0.36405882486690977, 0.3008456398121633, 0.2605948535376898, 0.2438018925912418, 0.24994612500796964, 0.27789125151839034, 0.32541426620188435, 0.38806261895925204, 0.4578815629338702, 0.523046581077535, 0.5696154684901903, 0.5856780507105164, 0.5661107067618164, 0.51478545247004, 0.44252500289016583, 0.362328607337329, 0.28501968002957423, 0.21724570777646215, 0.16167586892294916, 0.11824376232943502, 0.08545679202322877, 0.0613391965024765, 0.043966542844341185, 0.03170331446884512, 0.023268656899452726, 0.017720713881078595, 0.014412946985241058, 0.012949874926342043, 0.013154719163687397, 0.015053985385904384, 0.018880754737948438, 0.0250970149223515, 0.03443390292560808, 0.04794539544770986, 0.06706324935502872, 0.09362526504237394, 0.1298210774228568, 0.1779584758477327, 0.23991072702346913, 0.31610692971959625, 0.40407168363214435, 0.49692656951417763, 0.5828912527079343, 0.647148323194175, 0.6765307181312715, 0.665183280408464, 0.6175965387653859, 0.5467629117955579, 0.4688966501329503, 0.398314306136565, 0.3448825526886052, 0.3139784807606015, 0.3075748393105982, 0.3251523681940086, 0.36380884257894935, 0.4176210392239483, 0.47695559297758117, 0.5289306227214882, 0.5600712654143718, 0.5607888368892524, 0.5292992273536878, 0.4721882691378611, 0.40115984743867655, 0.3283369378194302, 0.2629158936715026, 0.2102024337841911, 0.17235111399603636, 0.14967423482695497, 0.141761731318867, 0.14812324940477908, 0.16831400737274624, 0.20157343431607078, 0.2460395947878241, 0.29774906637104265, 0.349952136099262, 0.393583038986093, 0.4195018517622725, 0.42195863025920627, 0.40130770723175685, 0.36401959645104986, 0.320002152064172, 0.279189600768715, 0.2493449552524162, 0.23557566118864087, 0.24088003119655177, 0.26679915845660224, 0.31355467145453814, 0.37944953328690256, 0.4597104474910654, 0.545446608256155, 0.6238659842526328, 0.6807641952269855, 0.7050332570228895, 0.6930975993518543, 0.65058317515061, 0.5901666437501901, 0.5270291793508567, 0.4744326536987504, 0.44109030643154973, 0.4304578954968171, 0.4411978463830168, 0.46816308263400497, 0.503696214440197, 0.5392110278025645, 0.5668671218125838, 0.5810041808715862, 0.5789893152449218, 0.5612072826995297, 0.5302604757518196, 0.4898921848455132, 0.4441108965055893, 0.3965630333200106, 0.3500647358136104, 0.30637479724712363, 0.266276447302143, 0.22984651015172747, 0.19675877382664292, 0.16656727403650085, 0.1389396542446849, 0.1137841157601543, 0.0912370483787186, 0.07153883395052854, 0.05487250649148452, 0.04124689732991523, 0.030467659975609785, 0.022184525170934274, 0.0159713904805351}
{0.01198912597330989, 0.01670443362019919, 0.023040523822263154, 0.03137919476785363, 0.042088904380403185, 0.05548394050041082, 0.07180835158140741, 0.09127236958310225, 0.1141451718236252, 0.14086664998019988, 0.1721101327219305, 0.20872948060560634, 0.251555752958571, 0.301060378816034, 0.3569754398535501, 0.4180318239116911, 0.4819238881210247, 0.5453782769279075, 0.6040720352640264, 0.6524713634078358, 0.684239469646541, 0.6938894624169167, 0.6793369157011386, 0.6436915277485749, 0.5946716067611999, 0.5418944787519031, 0.4940861401356271, 0.4579605452152543, 0.4386826874125128, 0.4405473782184167, 0.4667432246799938, 0.5180323766110281, 0.5908418054466916, 0.6756011059049152, 0.7565800081970315, 0.8146317267640367, 0.8330575611028349, 0.8041832353278406, 0.7325320933115376, 0.6323287350324026, 0.5212242435924401, 0.4143518376961606, 0.32140370768457327, 0.24671202158275402, 0.19087294504270175, 0.15256256946434205, 0.12988448269122047, 0.12112419152085042, 0.12500341300350917, 0.14054246119843197, 0.1665975425354016, 0.201153304601678, 0.2405947842569352, 0.2794394395777222, 0.311144106679052, 0.3301932317401589, 0.3346430257575927, 0.3275083383318448, 0.31596893630068423, 0.3089957596832042, 0.3149262498133789, 0.33994604437618775, 0.3873098453446685, 0.45659766765276666, 0.5426083118020353, 0.6343473728134148, 0.7154838689964412, 0.7677529630947711, 0.7771232858379191, 0.7397200388181436, 0.6634432608997045, 0.5640393873902297, 0.4585448028967091, 0.36018073210382456, 0.27654630726982504, 0.21040011641923176, 0.16145369807882276, 0.12805257777318646, 0.10832752538286372, 0.10082713938825053, 0.10477409730236277, 0.12005918094028961, 0.14700691598899762, 0.18587251103432942, 0.23600993790748706, 0.29475737317610895, 0.3563910040962842, 0.41193007722161257, 0.45070988086602043, 0.4638344931684008, 0.44795306735806234, 0.4068389529001072, 0.3495650948951214, 0.28665338263983253, 0.22671563716537807, 0.17501498167948495, 0.13373557431852107, 0.10302810630244999, 0.08207912783148877, 0.06988823856324755, 0.06573502662840808, 0.0694274261139511, 0.08142302157268563, 0.10287286513903178, 0.13558311233333048, 0.181828702017069, 0.2438884704097081, 0.3231282069270387, 0.41851550409435706, 0.5247463540239627, 0.6307920436881602, 0.7203717319139555, 0.7757113971078881, 0.7840187182480355, 0.7432472409089623, 0.6630896230346632, 0.5604355646284559, 0.4526410793330979, 0.3526589549871387, 0.2675708530084506, 0.1995884652209689, 0.1479130490941031, 0.11039000155522903, 0.08460546673860896, 0.0684776514435929, 0.06051606663573246, 0.059902407025107345, 0.06648821081349637, 0.08074697716423627, 0.10366816522243058, 0.1365332997757424, 0.1804730092844797, 0.23569566242999587, 0.30037195966441993, 0.3694468173524782, 0.43411876367881763, 0.48302608409589587, 0.5056063206994343, 0.49640831489288617, 0.45766509192540616, 0.39820741932259457, 0.329550297191934, 0.261852396566933, 0.20176509398966827, 0.15233290643243375, 0.11400623248430243, 0.08583838603051219, 0.06640457211865762, 0.05436189152223374, 0.04873762733148442, 0.04905966779320037, 0.05541402192043008, 0.06847539331342041, 0.08952034805788671, 0.1203957027617461, 0.16337032793991316, 0.22074550872243448, 0.2940582025765323, 0.382750933300682, 0.48242862381413804, 0.5833819232740798, 0.6707393741828667, 0.7276267378278053, 0.7410965948540235, 0.7078701723661897, 0.6359307103342025, 0.5407474347785077, 0.4389467209496754, 0.34337864782867483, 0.2613691959647271, 0.19547271289177276, 0.14519892725535488, 0.10862710272306629, 0.08350748745350517, 0.06787124535067747, 0.060308348191838966, 0.0600636128704798, 0.06704667882572081, 0.08179547097732742, 0.10538243191301253, 0.139204644041761, 0.1845545952614115, 0.24185313062717137, 0.30950760825241647, 0.3826345747410159, 0.45237033940244414, 0.5068659126479237, 0.5346010446602198, 0.5289675744383733, 0.49136297249746996, 0.43051413781389386, 0.3585522323862081, 0.28660469121386095, 0.2222390963374293, 0.16914802884041794, 0.12814865693634986, 0.09847243864901853, 0.07879514204934765, 0.06788549388579994, 0.06495178034992927, 0.06980282132617052, 0.08290608521218175, 0.1053727752487083, 0.1388429099587225, 0.18518451106280082, 0.24587092806991231, 0.3209047348496606, 0.4073152956499103, 0.4976831012466491, 0.5797667465042581, 0.6385662031346179, 0.6611261449513354, 0.6420384857287902, 0.5860471149933536, 0.5057862587452079, 0.41637572397521516, 0.33047348175367247, 0.2560076983109272, 0.1964268358850559, 0.15215658004686264, 0.12214444541367851, 0.10499271066201446, 0.09962222743997388, 0.10557463848831325, 0.123055314287174, 0.15274814831686667, 0.19535648174024473, 0.25078955044087003, 0.3169939947673029, 0.38871672082498654, 0.4569642275782939, 0.510230250128578, 0.5379738464459514, 0.5350911445155558, 0.504604523457971, 0.45657907568581374, 0.4040990694444252, 0.35904304858122604, 0.32966589269216917, 0.3200604277835346, 0.3304517279664688, 0.3574163820397255, 0.39390765215483575, 0.42976570646712914, 0.45363947894676293, 0.45643132429465555, 0.434765966519421, 0.3921902962539702, 0.33719501213520575, 0.2795366280461419, 0.2272083931596548, 0.18526315598493193, 0.15618791979279514, 0.14093657615987, 0.1399288341654379, 0.15370919591714388, 0.1831899891784352, 0.22945239149635388, 0.2930504324003603, 0.3727849930311619, 0.4641285728673591, 0.5579661876257356, 0.6408641974544189, 0.6979899044394535, 0.7183503554585144, 0.6997658613960992, 0.6502391365911613, 0.5846466564906311, 0.5190220559117513, 0.4657830481993741, 0.43162515126065204, 0.41779478681093446, 0.42170888355687974, 0.4390419266212793, 0.4655030299573325, 0.4975080679740248, 0.5314997373370436, 0.562829712301185, 0.5857153810270187, 0.5948521223122217, 0.5875668669485985, 0.564759641523255, 0.5299907912135716, 0.4876462524556001, 0.44154776141805974, 0.39455428623036465, 0.34874001898500534, 0.30554504128517784, 0.2657536790663264, 0.22951710831547043, 0.19655308350482903, 0.1664383098150844, 0.13885728895719665, 0.11373035253879077, 0.09120128911348231, 0.07151470982273518, 0.05485607009661411, 0.04123562289084781, 0.0304598895292607, 0.022179151246111434, 0.0159676645942499}
{0.011986957330294576, 0.016701301288507005, 0.023035984689810038, 0.03137258626031037, 0.04207921951892407, 0.05546961644512724, 0.07178689940770644, 0.09123969953381499, 0.11409429986392901, 0.14078511091652673, 0.1719746604513113, 0.20849484990406197, 0.2511334817752132, 0.30028866023307776, 0.35559144965395106, 0.41565824370163107, 0.47812326614487444, 0.5399682279829194, 0.597893194422574, 0.6482777860987983, 0.6866507978686128, 0.7075218592805108, 0.7058077542091202, 0.6797902670654905, 0.6335082260939751, 0.5762820142681551, 0.5194001514354617, 0.47230481327964413, 0.4405766539706194, 0.4263043893091553, 0.429863510317406, 0.4515129292594675, 0.4915372324041036, 0.5486976727672714, 0.6179542972626214, 0.6891407761065501, 0.7481558633361662, 0.7810051643348187, 0.7788774305607531, 0.7410914308120989, 0.6741751356274718, 0.5884272118797558, 0.49459590190088465, 0.40193057734334503, 0.3172993070762278, 0.24489235950340338, 0.1864180865291113, 0.1417271153870059, 0.10962149736060636, 0.08858118810355467, 0.0772718331285867, 0.07482896655284471, 0.08096850440553156, 0.09596352175569274, 0.12048786826031566, 0.155289310399135, 0.20065413650623798, 0.2557134924908164, 0.317859822759913, 0.3828083564121568, 0.4458219702404166, 0.5039100107753819, 0.5576285909593875, 0.6106694625083533, 0.6667004620198399, 0.725053985135513, 0.778046275538817, 0.8121979882951272, 0.8136215709453779, 0.7749527292339135, 0.6994061697182176, 0.5992415485763958, 0.49016416680193126, 0.3856969181788642, 0.2943236196475965, 0.2194977575403847, 0.161129787932335, 0.11725880521192099, 0.08529275820704042, 0.06272792728791968, 0.04748015569036363, 0.03798950539330646, 0.03321860420885679, 0.03261638118301555, 0.0360826884167226, 0.04394529434393737, 0.05694276036466352, 0.07618797861862017, 0.1030624180989953, 0.13896049445473183, 0.1847816677401629, 0.24009942445059893, 0.30210061767886087, 0.3647434592541521, 0.4189884308887755, 0.45490453081615706, 0.4653855526935888, 0.44956452812869546, 0.41356937445154884, 0.36808164508648367, 0.32454744838151184, 0.2923706158278591, 0.2779912243783772, 0.2852642717484994, 0.31607529550334856, 0.370399489198712, 0.4454953740326319, 0.5344761477609035, 0.6251973869047844, 0.7010157185728221, 0.7446568557695711, 0.7444057388780415, 0.6991821454464688, 0.6188441284791266, 0.5194584341659109, 0.4169567714720719, 0.32284368039085315, 0.24310792735871434, 0.17930416810241145, 0.1303032115315035, 0.0937827131435426, 0.06717974138584155, 0.048175979458066454, 0.03488081944530367, 0.025854715449151387, 0.020065073109927164, 0.016825361668926557, 0.015741786037327815, 0.016677530916043404, 0.019737549968380896, 0.025273289445140405, 0.03390371452420008, 0.04654395244353421, 0.06442286812422729, 0.089052716583683, 0.12208598855070592, 0.16496278732161396, 0.21824376926417186, 0.2806030759141332, 0.34771180654188083, 0.4116808595027392, 0.46205152944928923, 0.4888672824452102, 0.4868180211782271, 0.45795486307765676, 0.41099931987170557, 0.35781793838174986, 0.3095682109001348, 0.2745368090452086, 0.2579153619760855, 0.262585106570935, 0.2898782819510258, 0.3396812086168696, 0.4096698066872145, 0.4938989968819559, 0.5815549989292447, 0.6572905572203263, 0.7044485851649639, 0.7107826972319712, 0.6736901234815132, 0.6012690953349252, 0.5083608756707809, 0.41048228960813327, 0.31932798576397114, 0.24132659426361125, 0.1784679416947127, 0.12994941412091268, 0.09365896701997371, 0.06715622524359716, 0.048189331751960246, 0.03490165983546193, 0.025870035724034166, 0.02006911896418169, 0.01681506582050861, 0.015714551052051155, 0.01663024865329792, 0.019666426379722865, 0.025174556680909295, 0.03377586889612924, 0.04639296642259402, 0.06427309240909684, 0.08896799217802524, 0.12220735024536152, 0.16556902921917166, 0.2198340020535061, 0.2839780784834026, 0.35398943848890146, 0.4221414271117694, 0.47773893476931595, 0.5100394433379417, 0.5125690300806816, 0.48634993419436734, 0.43972310888330196, 0.38494146315911015, 0.3340079444868723, 0.29607544943155717, 0.2769167384087625, 0.27957941182443863, 0.30510375367699916, 0.3525925237925108, 0.41844962241138456, 0.49516128001463805, 0.5706343542977984, 0.6295169188900176, 0.6572772979940432, 0.6457080947512592, 0.5964888341687195, 0.5201426766261997, 0.43116001676098353, 0.3426790605038879, 0.2634739700302349, 0.19763341504015047, 0.14577670695930098, 0.10657969034673742, 0.07796585992114735, 0.05782791130794479, 0.04438075635160876, 0.036292001998466474, 0.03270430349176286, 0.033220205485990986, 0.037885882808051274, 0.04718694819709607, 0.06205180940696823, 0.08383930925459258, 0.11426198197291973, 0.15516320957515392, 0.20803854639497463, 0.2732109932275396, 0.3487191174274703, 0.42933073450563813, 0.5065486302283233, 0.5705277578090038, 0.6138061574890354, 0.6349041147907545, 0.6390073316625968, 0.6346970050947875, 0.6286985482239281, 0.6220010251976602, 0.6096224570965896, 0.5840566826425684, 0.5402640415016898, 0.47902531326420034, 0.40667267854399547, 0.3319830201763184, 0.2627622111259916, 0.20400548340536975, 0.15782704757839197, 0.12435325605914907, 0.10277318660860622, 0.09214360966083876, 0.0918710437455183, 0.10192666167122238, 0.12285258575503116, 0.1555694888597091, 0.2009508515182968, 0.2591378838859555, 0.32868286981603084, 0.405832053345151, 0.4844376742082654, 0.5568084101317805, 0.6151902450319451, 0.6531463042762864, 0.666576558772711, 0.6548032137439918, 0.6216423203373869, 0.5752521135830447, 0.525890171511424, 0.4825304379749482, 0.45034706348712306, 0.43035789445873734, 0.42108316303425863, 0.42097423761167224, 0.42997930878692514, 0.44919045387372325, 0.4788667685323035, 0.5162927543950208, 0.5551119656005413, 0.5869537590070251, 0.6046753108064625, 0.6051490357920515, 0.5896459666573811, 0.5618782603712553, 0.5256684896161509, 0.483943421489183, 0.4389997183007638, 0.3929637445412786, 0.34779821199418637, 0.3050146436464679, 0.26546489796876893, 0.22935814783032465, 0.1964616120589654, 0.16638318131600632, 0.13882282030630771, 0.11370818663608298, 0.09118673172011378, 0.07150499564168306, 0.054849507700688, 0.0412311484215797, 0.030456818001371587, 0.022177032597203244, 0.015966198237116706}
{0.01198683829169965, 0.01670112769850074, 0.02303572954643733, 0.03137220684880365, 0.04207864531031774, 0.05546872344723081, 0.0717854502747637, 0.09123719660723878, 0.11408962649156625, 0.14077565666289357, 0.1719541161263053, 0.20844769669489924, 0.25102180607490343, 0.3000215602609189, 0.3549649969011368, 0.4142818487216502, 0.47540839350522646, 0.5352846121824111, 0.590984824355834, 0.639998363645266, 0.6798233587785334, 0.7071285368934797, 0.7174798597917246, 0.7066703130358465, 0.6734016535405767, 0.6214423963594478, 0.5594187865909265, 0.49827261508627657, 0.4480585535901721, 0.4157097823217792, 0.40433577071602894, 0.41375981888403746, 0.4417058406306917, 0.48494127368423606, 0.5396070871766427, 0.6003510688255089, 0.659026199581596, 0.7047956124650139, 0.7270004337813664, 0.7197579774769667, 0.6849877273915067, 0.631205040396192, 0.5688500955421858, 0.5055933293360548, 0.44450360622799207, 0.385386162865465, 0.32747877884621857, 0.2713336140856722, 0.2189394440994766, 0.17268659945082868, 0.13433243546109963, 0.10461081601812652, 0.08342790193866864, 0.0703034310638704, 0.06479479674751112, 0.06680610062116943, 0.07678683879251522, 0.0958511957513919, 0.12582863837330294, 0.169211900539883, 0.22890968763928862, 0.3076526439163996, 0.40688512078293837, 0.5250929080943529, 0.6558772564791749, 0.7866706966886887, 0.8994407820763748, 0.9743751188455236, 0.9960068332784734, 0.9591958631798311, 0.8715129736671182, 0.7502846260540142, 0.6160238744505027, 0.4861192201082031, 0.37160183398659785, 0.2771664123504015, 0.20296329054919143, 0.14666231725502832, 0.10501771231580045, 0.07479139000371574, 0.05318053841523053, 0.0379453623351089, 0.02738772805304431, 0.020272691354210354, 0.015740859298495585, 0.013233057903790972, 0.012435042763629167, 0.01324384565262825, 0.015755140041817172, 0.020270434879868075, 0.02732242903299186, 0.03771508655134172, 0.05257015761318901, 0.07336150630560884, 0.10189993866526072, 0.1402036517414772, 0.1901616617943122, 0.2529012149288418, 0.3278714248495557, 0.4119275018923034, 0.4990923864837902, 0.581808021436067, 0.6537556030535885, 0.7127297836168054, 0.7610680511185107, 0.8024851970633695, 0.8371833151511094, 0.8589811473551461, 0.8571581140039796, 0.8223928085780358, 0.7528578835609075, 0.6560999475254031, 0.5456958730744915, 0.4356457477528919, 0.3362032466328896, 0.2526104694333296, 0.18596998320979877, 0.13485458270233783, 0.09672480585135526, 0.06884677146402172, 0.048759017939060054, 0.03444251371644317, 0.024331710041848104, 0.017257085618974714, 0.012368729690701795, 0.009064133785470295, 0.006928906669947681, 0.0056922185508425874, 0.005196034749492725, 0.0053765321797726254, 0.006256369321425994, 0.00794712925328778, 0.010661983108897889, 0.014739222277254055, 0.02067750511934728, 0.02918293440005495, 0.04122542077585904, 0.058095434464564936, 0.0814395691613903, 0.1132315888422767, 0.15560527436208854, 0.21044889208251025, 0.27867797591584437, 0.35923832146113005, 0.44821013200991117, 0.5387817612373759, 0.6228683655161971, 0.6941690081699611, 0.7507776014171275, 0.7948773938410234, 0.8290253031871966, 0.851678115890827, 0.8557976487900242, 0.8322650941246634, 0.7759859314871376, 0.69013727072063, 0.5854655044392664, 0.4756669578781738, 0.3724740727668387, 0.28310264202119284, 0.21025371322590153, 0.15345682334424143, 0.1105838172152399, 0.0789679359191467, 0.05604362412742803, 0.039627171220528244, 0.027985736150494246, 0.019804306771919702, 0.014115667916610774, 0.010226276026307738, 0.007651982196847555, 0.006067860481824715, 0.0052721432908803545, 0.005162850832539457, 0.005725639612232625, 0.007031910930641046, 0.009246926639698332, 0.012648352144620383, 0.01765605982670175, 0.024873790197755312, 0.03514162378115658, 0.049593763577044356, 0.06970657819802982, 0.09730423123596328, 0.1344616918811954, 0.18321273229247736, 0.24495875937894832, 0.3195436119483538, 0.40419566089178594, 0.4929505159086686, 0.5774697759175708, 0.6497220888087509, 0.7054619604764243, 0.7459395368695871, 0.7758653534944595, 0.7985654849329407, 0.8118530062067946, 0.8079466615951237, 0.7779383886187107, 0.7178556858616623, 0.6319546613838558, 0.5311029724668405, 0.42803381080437325, 0.3329919483420243, 0.2518344197507251, 0.1863765580787338, 0.13575447233190216, 0.09779799517187483, 0.06999053852398306, 0.04999333770075192, 0.03586159296605213, 0.026086855226026127, 0.019560331147636473, 0.015511823411965858, 0.013451666318648057, 0.013127551985260149, 0.014500646863276297, 0.017742402731602887, 0.02325259102721431, 0.031698697303474646, 0.04407544028100262, 0.06177893279123828, 0.08667997279543688, 0.12116095326983654, 0.16804652417645358, 0.23030980405644735, 0.3103915951498841, 0.4089868200822513, 0.5233380351640603, 0.6455284284958636, 0.7618708686264349, 0.8546939086911081, 0.9069103567117317, 0.9078406163765751, 0.8573420712494717, 0.765869645802763, 0.6504389852400274, 0.528823911844446, 0.41493821803122244, 0.31697738380964224, 0.23798449373127167, 0.1775556034038836, 0.13357652196811887, 0.10348163254665957, 0.08498359933555741, 0.07641250274364329, 0.07681677734277861, 0.08592301728675875, 0.1039851279980773, 0.13149886920483297, 0.1687346866452628, 0.21508675635326002, 0.26839688942085327, 0.32467162315595743, 0.3787510709450935, 0.42609984137998397, 0.46487293700560606, 0.496613946522543, 0.5245955114476042, 0.5507336818854391, 0.5733926495968003, 0.5879002936144193, 0.5895729111672625, 0.5769863975454163, 0.552925482440425, 0.5224971975956464, 0.4904017270688146, 0.4597349478494337, 0.4328217418908048, 0.4126199665778992, 0.4030152351489861, 0.4076309291405744, 0.42802186618952376, 0.4623369393642778, 0.5051135213994901, 0.548419362376754, 0.584092987160716, 0.6062263119981217, 0.6126412354061352, 0.6045481892377527, 0.5848229581560076, 0.556293835907151, 0.5210685316743238, 0.48079447247197443, 0.43714357739311976, 0.39201701533336647, 0.3473716016615363, 0.3048347675746752, 0.2653891979802254, 0.229325485270894, 0.19644703907440353, 0.16637635219817665, 0.13881941969471623, 0.11370636786230201, 0.09118568173847441, 0.07150434975585604, 0.05484909319671348, 0.04123087532448441, 0.030456634970381632, 0.02217690847110745, 0.0159661133501295}
{0.011987628513454477, 0.016702267750939945, 0.02303737867576276, 0.03137460106765051, 0.04208213827709062, 0.05547385213778571, 0.07179304149709978, 0.09124853562225713, 0.11410669741370535, 0.14080139947377657, 0.17199245245352052, 0.2085024262582193, 0.2510913884550197, 0.3000826460964744, 0.3549314559599792, 0.41391800787933825, 0.4741944292583593, 0.5323460249239063, 0.5853464648117973, 0.631333783744986, 0.6694432141305454, 0.6985423871336919, 0.715874882104159, 0.717153782307201, 0.6986645878394113, 0.6600621538125462, 0.6056743081425947, 0.5433991865949472, 0.4823363182957035, 0.4308246238628724, 0.3954717200468544, 0.3807756026130654, 0.38888135334382334, 0.41933600088110445, 0.4688966452390239, 0.5314926848518085, 0.5984136941588117, 0.6588287373939636, 0.7010482496014161, 0.7151302100866137, 0.6965059769111961, 0.6485500682486286, 0.5817914626685099, 0.5098348519202435, 0.44451017423858213, 0.3927068318195902, 0.35557598473434093, 0.3295320592811911, 0.3083707319838318, 0.2859488406117733, 0.2585869292897262, 0.2261379978951981, 0.1912979144094603, 0.1578780066327001, 0.12925010451267552, 0.10765844614302329, 0.09432694858772908, 0.08994509813959965, 0.09518440664617522, 0.11108225309052773, 0.1392448517371958, 0.1818373915859177, 0.24128380840366304, 0.31954397486585534, 0.41685105212498597, 0.5299976368529693, 0.6507525126628894, 0.7655990735508617, 0.858016295282843, 0.913176783168496, 0.9227713693992954, 0.8870678966680634, 0.8135269711830647, 0.713812495890729, 0.6009945550679174, 0.48727528881403126, 0.38215862765138786, 0.2914354765072715, 0.2172818712708418, 0.15918844298625617, 0.11512944651606502, 0.08252605621009901, 0.058852648045999725, 0.041931015413021674, 0.030020875243578615, 0.021803660037456533, 0.01632386831681084, 0.012923421075198043, 0.011185727989328181, 0.010896022207568933, 0.012019952316826753, 0.014700966035747505, 0.019277080921346883, 0.026318184568913213, 0.036685182356501284, 0.05161098601461783, 0.07279858478950926, 0.10251991036782897, 0.1436756508876363, 0.1997342286945042, 0.27440531459790374, 0.370835537683712, 0.4901053664955126, 0.6289986191523688, 0.7775898877507771, 0.9181203166388616, 1.0272240231961454, 1.0825000848768724, 1.071232531925087, 0.9961294449950633, 0.8740320382531597, 0.7285625704669554, 0.5816911007307052, 0.44859375804641816, 0.3367512534346331, 0.2476998129762745, 0.17947959986360473, 0.1286395280104692, 0.09148945374284116, 0.06472140416174918, 0.045628825154307204, 0.032114814107697204, 0.022610994632105582, 0.015972472612612816, 0.011378940690225575, 0.008252857425810632, 0.006196531989975687, 0.004946306983706269, 0.004341077013838988, 0.00430261938068263, 0.004825918837823292, 0.0059785229813632745, 0.007908850550886895, 0.010864254123004465, 0.015220474832276273, 0.021524806641191992, 0.03055550602832563, 0.04339904374826365, 0.06154327968445749, 0.0869759297333531, 0.1222595139837894, 0.17052074674890844, 0.23524043273226194, 0.31966824261345983, 0.4256590695892488, 0.5518400748851237, 0.691421925537194, 0.8306966174609278, 0.9498913919291463, 1.0275943132535497, 1.0478315955071584, 1.0063370896697554, 0.9122448289890714, 0.7842130444222288, 0.6434992901392679, 0.5078123885155726, 0.3883134901002925, 0.2897379320427547, 0.21220606526324143, 0.15329875726072087, 0.10964515965288436, 0.07787009680258868, 0.055037716502057396, 0.03878552343039456, 0.027301675141835388, 0.01924013631205473, 0.013623290119227053, 0.009753974983472136, 0.0071442641089074525, 0.00546153136265356, 0.004489790489615132, 0.004103781107302067, 0.0042536535980239746, 0.004958824920890965, 0.006310405502569491, 0.008482452806454219, 0.011753163509134058, 0.016537930924934868, 0.023436829109627237, 0.03329917808647857, 0.04730658568199783, 0.06707161653702606, 0.09473901594600856, 0.13305538811735745, 0.1853352228694475, 0.2551926500176568, 0.3458409356630442, 0.45873884764868844, 0.591511183471171, 0.735567501215905, 0.8747121257386381, 0.9867284968533341, 1.0491902173232859, 1.0478905124238893, 0.9831643385437869, 0.8697158591792873, 0.7300921947785435, 0.5863131496652751, 0.45425608080857943, 0.3422317469991514, 0.25243697450948144, 0.1833294556910015, 0.1316764411502056, 0.09387958623159148, 0.0666567396770092, 0.047300871044918286, 0.03371125537859046, 0.02432514070032129, 0.01802065715576234, 0.014024633832007062, 0.011838634882727617, 0.011186810005007786, 0.011985323738498178, 0.014332207806251135, 0.01851674947478966, 0.025047908553713128, 0.03470078987177494, 0.04857758553434105, 0.06817255273500707, 0.09541637914709178, 0.13265019267507344, 0.18244297538723492, 0.24712993008479212, 0.32795369262241625, 0.4238149630449751, 0.5299617540256427, 0.6373843136062619, 0.7338038501464805, 0.8063969199100364, 0.845059951189264, 0.8445738496538224, 0.8052391221001205, 0.7326950817517973, 0.6370975543386386, 0.5310798484288702, 0.4267400621132552, 0.333073581316008, 0.255006052440169, 0.1939637821184001, 0.149161995339942, 0.1188619848506478, 0.10125535335215816, 0.09494472171246182, 0.09910567976964917, 0.11340339586805248, 0.13768394553187788, 0.1714292553219848, 0.21301626897880035, 0.25900872313975676, 0.3039948701362656, 0.34159451501919347, 0.3667557657831974, 0.37834005113306957, 0.3802526114055023, 0.3801346902799383, 0.38635374809360146, 0.4049219633869121, 0.4374572198123317, 0.48048911960631757, 0.526206782765883, 0.5647415755707224, 0.5874575857937603, 0.5897465380073539, 0.571894950983731, 0.5381201020138526, 0.4950785884066908, 0.4506450536600177, 0.4127285609888911, 0.38788945833604016, 0.38011096080917695, 0.39020603765613815, 0.4160013301121984, 0.45311463215789594, 0.49594735413373314, 0.5385012166861152, 0.5749893607513059, 0.6006352420582789, 0.6127635274459806, 0.6114520566414829, 0.5989282962772563, 0.5779591414711673, 0.5504470147458103, 0.517205721306244, 0.47877730903865334, 0.43631884307018814, 0.3917716613189797, 0.3473465738708692, 0.30487318325116924, 0.2654343599737077, 0.22936145446559864, 0.196472429664585, 0.16639348090284442, 0.13883079171420398, 0.11371391650034127, 0.09119073206759874, 0.07150776144910861, 0.05485141729003229, 0.04123246879529766, 0.030457732806107637, 0.022177667548076235, 0.01596663957178527}
{0.011988597810426544, 0.016703666224204133, 0.0230394019468717, 0.03137753967862855, 0.04208642943287558, 0.055480164773550375, 0.07180242015478829, 0.09126265091365535, 0.11412829075371848, 0.14083506203288226, 0.17204588777200647, 0.20858815575526643, 0.25122802917535875, 0.3002916569801458, 0.355216436991327, 0.414202529631167, 0.4741947831228666, 0.5313885952858767, 0.582262031031111, 0.6247683645454523, 0.6588900319985058, 0.6857477945199878, 0.7054334657149237, 0.7152084975521276, 0.7100549146691872, 0.6858213801673104, 0.6426987644395532, 0.5861611024627718, 0.5247505837340399, 0.4668004294976996, 0.418551548924196, 0.38427754436051476, 0.3672803003362196, 0.3703973847392609, 0.3955192493967302, 0.4423846040359008, 0.5071620058836794, 0.5814137247596755, 0.6522579185921915, 0.7045450185733428, 0.7250701287313888, 0.7073252285233286, 0.6541952634232158, 0.5767565200586736, 0.4898548729632717, 0.407192779893065, 0.338328365135632, 0.2880643771923663, 0.2572360240246505, 0.24373289075899346, 0.2432027175256462, 0.24958675343795056, 0.2560208808807094, 0.2564461229790297, 0.24751083500248008, 0.22966639386928753, 0.20666526753385492, 0.18384787541519626, 0.16639824123822194, 0.1584322768444246, 0.16295572710127484, 0.18222232530231208, 0.21798788956716342, 0.2713195960057302, 0.3417966718199765, 0.4261750899211535, 0.5170264745821, 0.6024591376482521, 0.6682389222449937, 0.7025508596973784, 0.7013013437986388, 0.6703712221267891, 0.622903388014447, 0.5733535342382657, 0.5318943616418113, 0.5015920265705216, 0.4787503825464301, 0.45573868087150887, 0.425107676041641, 0.3831959263146696, 0.3314192512397118, 0.2748338309111191, 0.21937632876359936, 0.16964163950697828, 0.12804965850437655, 0.0951204787896753, 0.07018907220824216, 0.05207918387995505, 0.039559175333953374, 0.03158876316131071, 0.027427308606839527, 0.02667153030104589, 0.02926903570769212, 0.03553362397924395, 0.04617280949760661, 0.062324733824927175, 0.08558555975767759, 0.11798399940500784, 0.16182315418444623, 0.21926689658192405, 0.29152972287771783, 0.37761363634088574, 0.47284054635913186, 0.5679864029451167, 0.650295593953523, 0.7072014378637088, 0.7316473830017085, 0.7257464592702384, 0.6998055479195149, 0.6670064819552423, 0.6371063486968844, 0.6126274662120308, 0.5890276715840833, 0.5583239536303912, 0.5141421694555214, 0.45537109137428555, 0.3864528921897212, 0.314748250604276, 0.24724009626827945, 0.18851908633289322, 0.14045232788063367, 0.10286757030468266, 0.07447271345267785, 0.053582862777831336, 0.0385558372052362, 0.027994554958858185, 0.02080749663138839, 0.016199729495556762, 0.013639518621658093, 0.012824564536730098, 0.013659284913142559, 0.016248049474847974, 0.02090623476207391, 0.02818922823090768, 0.03893719658750518, 0.05432839857041265, 0.07592313487672606, 0.10566030788484015, 0.1457360584274849, 0.19825311627795683, 0.2645059096543499, 0.34382823300025894, 0.43218797471726944, 0.5212224176186225, 0.5989102853074723, 0.6528197892488985, 0.6752060908066665, 0.6670640399305504, 0.6380789503075771, 0.6022120447561058, 0.5716982278987919, 0.5525913997185125, 0.5432895193773151, 0.5360260516986103, 0.5206939707075254, 0.4896209028690217, 0.4410179856594818, 0.37921964093815025, 0.31196674727684676, 0.24690089822990074, 0.18930341015218846, 0.14160104581167446, 0.1040010293583853, 0.07543469249334166, 0.05433255397955524, 0.039103232296312705, 0.02836586620222769, 0.021028344809473156, 0.01628761741654349, 0.013600496251528073, 0.012651258263697156, 0.013328770918231383, 0.015718742080451528, 0.02011333619891527, 0.02703859270029331, 0.03729794712580578, 0.05202562860008459, 0.07273400492151307, 0.10132041940950551, 0.13996856370357375, 0.1908397374172499, 0.25542238118972305, 0.33345553231720226, 0.421568843859258, 0.5122561902298789, 0.5943127218430209, 0.6557203280705471, 0.6884618606667582, 0.6925708700950485, 0.676284523690694, 0.651735616664016, 0.6288657774601789, 0.6110650827509215, 0.594495380503983, 0.571068751494808, 0.5334348299264368, 0.47921743969280595, 0.4120951749559303, 0.3395512003157472, 0.2693676485532226, 0.20712766058891985, 0.1555115275720673, 0.11485212445751374, 0.08409765964591592, 0.061642049715150686, 0.045856511604409365, 0.03536051751856516, 0.029127078590063027, 0.026505055398800978, 0.027212299043824877, 0.03132855655795788, 0.039299472030101465, 0.051949361059935494, 0.07048565037075878, 0.09645695554209015, 0.13159718163524767, 0.17745631464709477, 0.2347141204477383, 0.3021633007512276, 0.3756222879179288, 0.4474845657207558, 0.5078944558752868, 0.5479837353903637, 0.5639682712087885, 0.5594584358075444, 0.5440380581306216, 0.5288121578566647, 0.5215383324307161, 0.5236019250033108, 0.5297274000615044, 0.5304006904517533, 0.516253954173193, 0.48254333685925205, 0.43125988575925456, 0.3697543337318441, 0.30722384438813594, 0.25151992802655737, 0.20771400604618118, 0.17826287485129025, 0.163875000052689, 0.16430378088385922, 0.1786848503181066, 0.2053378000219624, 0.241170841968695, 0.2810807595647676, 0.31801567765841976, 0.3443501288087411, 0.3544932378852191, 0.3474374834769563, 0.32749677667505805, 0.30267376263440976, 0.28186325295182796, 0.27258026527902013, 0.2799196301842247, 0.3063357566399482, 0.3514906798056898, 0.4117822242338152, 0.47982629097894497, 0.5447488757161508, 0.5941658742628454, 0.6178006014815837, 0.6112427529653048, 0.5777330706336363, 0.5268930889933353, 0.4711841746084425, 0.42202043967753256, 0.3871742418454015, 0.36999078686051556, 0.3700367488192423, 0.3845637450757289, 0.4101622783579225, 0.4438555553811838, 0.48299351265571105, 0.5241531837918958, 0.5623415305993853, 0.5918413034692236, 0.608550029110593, 0.6119244756874153, 0.6046562395797836, 0.5902645137192531, 0.5707219747476807, 0.5459538947105915, 0.5151130728817661, 0.4781282736631459, 0.4363115028182675, 0.39195720502417175, 0.34753572645564, 0.3050128558545707, 0.2655259582633773, 0.22941903528535992, 0.19650831926898568, 0.16641605788379854, 0.13884525593982555, 0.11372336662328177, 0.09119701014990769, 0.07151198674076123, 0.054854289181157645, 0.04123443525466486, 0.030459086615013245, 0.022178603232680408, 0.01596728807624264}
{0.011989391686986837, 0.016704810645476506, 0.023041055775501217, 0.03137993809304965, 0.04208992513520606, 0.05548529607404892, 0.07181002768707632, 0.09127408548927587, 0.11414579798946879, 0.1408625193667597, 0.17209023778349797, 0.20866210312169403, 0.2513545503426543, 0.3005096258854351, 0.35558153733700815, 0.414762333649318, 0.4748931628997159, 0.5318647302609616, 0.5816091870632178, 0.6214820865469326, 0.6513454875003879, 0.6734045080648681, 0.6903721616017642, 0.7027909221652917, 0.7074137870238867, 0.6983342156152423, 0.6707070754173328, 0.6245932114094866, 0.5659828058308395, 0.5043131562636916, 0.4485812982577883, 0.4047343646106622, 0.3754583561325289, 0.3616854523026223, 0.36430615667888766, 0.3847941153258786, 0.42432662729574033, 0.48187025546457557, 0.5521642666093611, 0.6247120873676713, 0.6849146948925602, 0.7178556963214409, 0.7135834349256247, 0.6710868284339484, 0.5984740961834334, 0.5093580764841091, 0.4178652487374098, 0.3349464324926452, 0.26709933664128727, 0.21697293003081963, 0.1847108424421829, 0.16914501648010416, 0.16844231854411346, 0.18017202734251284, 0.20099180608717135, 0.2263507234925027, 0.2507592643846458, 0.26902902762851916, 0.278214043583094, 0.2791585070245626, 0.27651952133981716, 0.2771945753443746, 0.2881583705551072, 0.31469688174620886, 0.3592223551150471, 0.4203028814247244, 0.49175555171891305, 0.5624084863122637, 0.6177349805608079, 0.6440372504917834, 0.6338543293775865, 0.5893629165738424, 0.5212978521429372, 0.4442425100757527, 0.3715694717845825, 0.31260047821570097, 0.2722510522186836, 0.2519662497383717, 0.2507064645607297, 0.2653653223390294, 0.29066647070310747, 0.3191111195329673, 0.3417991664245289, 0.3505754322513985, 0.34082558665869717, 0.31320726591318543, 0.2730054472965017, 0.22757571158236822, 0.18363177292592933, 0.14575434876666002, 0.11628087013196663, 0.09597356898157426, 0.08484278942345937, 0.08280113284598936, 0.0900732441685413, 0.10738709075852479, 0.13596644816956757, 0.177288683708661, 0.2325122868435375, 0.30147201315596855, 0.3812822661528206, 0.46498391165660524, 0.5412420021529321, 0.5963199501292717, 0.618569741142147, 0.6035020455841075, 0.556115546571617, 0.48873984567133166, 0.4160495162598435, 0.3505558807466512, 0.3005412205385413, 0.2701878859110682, 0.26060325778974486, 0.27063298723855006, 0.2969978315171308, 0.333913558303649, 0.3728792465866884, 0.4035910193441796, 0.416501291129272, 0.4062012374821322, 0.37354836406111885, 0.32493043246545034, 0.26919569864187126, 0.2143621701286044, 0.16578250258826818, 0.1259721772440006, 0.0953779285305464, 0.07333213975254613, 0.0588028937743006, 0.05086168493558274, 0.048932778404892366, 0.05291203273888498, 0.06321744534228341, 0.08079538580646656, 0.10706536819247939, 0.1437412674631737, 0.19242139347095502, 0.25381972430738503, 0.32658510052453027, 0.4059302531967509, 0.48280007301174044, 0.5447482579497083, 0.5793079157942482, 0.5789253912676413, 0.544588447323667, 0.485520665151435, 0.41519954653093655, 0.34656349956538285, 0.2890549467359243, 0.24807864241674776, 0.2258994958828544, 0.22277268282933477, 0.23757156172494837, 0.26769705658521814, 0.3084578384389697, 0.35250147900979606, 0.39019564318917566, 0.41167632600815746, 0.4101756108453516, 0.38478339731804195, 0.340639706240033, 0.286377809978427, 0.23065819860186415, 0.17980176837341574, 0.1371735346315277, 0.10376656451607248, 0.07916753370050193, 0.062393517135197224, 0.05244519615886502, 0.04861416190287908, 0.05063339327931747, 0.0587438088857461, 0.07371335447943769, 0.09680487654114552, 0.12964578547475825, 0.17390649720929485, 0.23066238868296174, 0.2993491772501645, 0.37642252535230775, 0.45427362486849465, 0.5214662063852095, 0.5653158292470222, 0.57651742022818, 0.5534521495532038, 0.5031896213777568, 0.4384395455098431, 0.37273385602703774, 0.31679494956722165, 0.27729209655405046, 0.25732085515452585, 0.2573504508326082, 0.27575876640965874, 0.3087007046502095, 0.34963720876318194, 0.3893364011709007, 0.41728279481203456, 0.4247015521755961, 0.40789498389198864, 0.3696718480387724, 0.3177559049738883, 0.2613526166281751, 0.2081140420833261, 0.1628077761813755, 0.12752823626433307, 0.10262349816830939, 0.0876573658094442, 0.08211056493967096, 0.08578700383184193, 0.09897942300115095, 0.12243113513340159, 0.1570727286451352, 0.20346175520255783, 0.2608657348662738, 0.3260891768305667, 0.3925167112584475, 0.4502849520545135, 0.4884661510510447, 0.49902978807239456, 0.48056354049492783, 0.4391802114310545, 0.38593574465618, 0.3326926270895472, 0.28896950704088736, 0.2608194391983983, 0.25116020384485704, 0.26046075339130326, 0.2870243817599997, 0.32670470798293705, 0.3724821266085434, 0.414793481538457, 0.44347167852404235, 0.45115199356640256, 0.4364342715311123, 0.4045975927531543, 0.36528681396051327, 0.3288135963902694, 0.303210579303617, 0.29288811498207784, 0.29841701586210856, 0.3166917537297603, 0.3412924701594632, 0.3635228734689757, 0.3746449623009595, 0.3689267236674277, 0.3459316460167242, 0.3104878320955974, 0.2704024166188349, 0.23358539002519446, 0.2062087340190455, 0.19231229557621785, 0.19428932342317728, 0.21348984909431712, 0.2504296041555898, 0.304393145926834, 0.37249240325489963, 0.44858610886812256, 0.5228806330763844, 0.5831918881775968, 0.6182223156588713, 0.6217560264991625, 0.5954506377499602, 0.5483270587172685, 0.49316037018887093, 0.44193428149703945, 0.40264415592606106, 0.37838033630376355, 0.3683488790352323, 0.36997583524677274, 0.38107246134985695, 0.40096027257993133, 0.4298820321511737, 0.46711161632341613, 0.5091908648578739, 0.5498277657111277, 0.5819997856462288, 0.6011446640276941, 0.6071396450469757, 0.6034693964304899, 0.594304297199965, 0.5818378912743971, 0.5656114854171116, 0.5437253382386866, 0.5146533978098193, 0.47843575749517414, 0.4367777023235541, 0.39233358896079, 0.3477816444552461, 0.30515986715850635, 0.2656113383154953, 0.22946889297728623, 0.19653819139546874, 0.16643454590475298, 0.13885704451734232, 0.11373106579218287, 0.09120213157785412, 0.07151544048022906, 0.05485664168606622, 0.04123604914649709, 0.03046019939378656, 0.022179373216689256, 0.01596782218870714}
{0.01198990620584465, 0.016705551163431743, 0.023042123511755955, 0.03138148174352258, 0.042092165540567605, 0.05548856643245642, 0.07181484218671953, 0.09128126307230969, 0.11415669904945022, 0.14087952435826268, 0.17211776093040107, 0.2087087905958951, 0.25143794392737, 0.3006650893553603, 0.3558753383937095, 0.4152989857756764, 0.47578203391721535, 0.5330753993746055, 0.5826681643528986, 0.6211557867599158, 0.6477127624760268, 0.664669662711469, 0.6762821501892508, 0.6859704978747139, 0.6936486750064825, 0.6949853936694153, 0.6834044429736645, 0.6539432648676686, 0.6066551148911378, 0.5473448037748061, 0.4853498864203246, 0.4300701025412963, 0.38827238339941894, 0.3631473575370503, 0.3549760168343326, 0.36268116281278606, 0.3852973848535411, 0.42239893498623565, 0.4730312995958752, 0.5336791854184866, 0.5966852008194833, 0.6506683944064644, 0.6835296593551661, 0.6867728914813005, 0.6585069954852381, 0.6033546354220285, 0.5299673878441349, 0.44816170766420893, 0.3668764563358509, 0.29300664833723566, 0.23093524465591514, 0.18270508400315372, 0.1486645438579166, 0.12826382080491466, 0.12070631714315255, 0.12530160217191744, 0.14148301825435083, 0.168515202306687, 0.2049875245769249, 0.24833799753813257, 0.29484486317748243, 0.34052059026852655, 0.3828207728588333, 0.4221580473285518, 0.4617900565238376, 0.5055204082317448, 0.5542322483528351, 0.60323400048974, 0.6422471889197761, 0.6587946416628987, 0.6438005233902806, 0.5962191698776363, 0.5236086190451614, 0.4384901659697756, 0.35333768365133766, 0.2771936884152817, 0.21484611260354872, 0.16773419581694787, 0.13537898640697946, 0.11659180147723203, 0.1102228570044567, 0.11547198909836591, 0.13183464357698046, 0.1587229669552283, 0.1947919442497876, 0.23710242175190024, 0.28050577697542334, 0.31790671553127253, 0.3419465381502859, 0.3477763111879526, 0.33540460718504234, 0.30996052396218865, 0.27969247261430924, 0.2531831277180049, 0.2374043142516627, 0.23710092814460293, 0.25496012735375123, 0.29176290945736144, 0.34600111895362307, 0.41294005625281144, 0.4837178198717069, 0.5456470610639866, 0.5848402610198635, 0.5909192007778025, 0.5614136873337361, 0.5027808103478241, 0.4272477730037777, 0.34781003727676413, 0.27445515995572334, 0.21291241898719232, 0.16532329224234457, 0.13163061172455864, 0.11085235505045196, 0.1019351685583132, 0.10418898610434335, 0.11738474448102265, 0.14156214208167067, 0.17653852526741748, 0.22110965969830587, 0.27206720792911177, 0.32346677692394665, 0.36691338105320415, 0.39351568167236745, 0.39714617961007115, 0.37723419710810224, 0.33910864976756316, 0.29163643083935614, 0.24390243426582056, 0.20291108195689814, 0.17299004240377042, 0.15637428343443122, 0.1541423383636208, 0.1669397052103667, 0.19523705995030644, 0.2390345542304834, 0.29700538303961876, 0.36523802686097945, 0.4361162682396052, 0.49835815071240885, 0.5392521418012985, 0.5489620452743146, 0.5247668171286164, 0.4723087175863324, 0.40288318572968485, 0.3287902530567006, 0.25966493805335705, 0.20115021675274566, 0.15543763386491133, 0.12255320789760892, 0.10157446063917182, 0.09146738506519987, 0.09153818252773167, 0.10158434953866295, 0.1218018223899239, 0.15244319250709348, 0.1931860448956531, 0.24222515400981828, 0.29531859473086575, 0.34538018241966606, 0.3834332444981805, 0.40127026435515867, 0.39482792920049764, 0.3661589903981637, 0.3225344134816381, 0.2733780615276544, 0.22715919396285178, 0.18979146388816534, 0.16462843744710096, 0.1532933732380787, 0.15658416734540925, 0.17503000762649995, 0.20893500286677263, 0.25785801490630184, 0.31957257531924155, 0.38879335883714733, 0.45640652299542483, 0.5103179171584206, 0.5386245674928369, 0.534175882915223, 0.49781702669708605, 0.43792738580304347, 0.3666018908484835, 0.295186400048493, 0.23159112691074915, 0.17987766191938342, 0.14122894412621798, 0.11525539016967713, 0.10104995135848756, 0.09783624032881938, 0.1052530393901479, 0.12334219756538467, 0.15225743535696457, 0.19166956206091912, 0.239883673239203, 0.29288167974025753, 0.3438557774331997, 0.3840446632265166, 0.4052807082827223, 0.403371177313756, 0.3802423078204923, 0.3432723157124064, 0.3023471803274876, 0.26670016002460134, 0.24313207725260916, 0.23574065582818965, 0.24635190625880543, 0.27480900052478296, 0.31869687459025997, 0.37261964545216003, 0.42771515080305555, 0.47248149381793014, 0.495633622686714, 0.49022318095382317, 0.45661287967990644, 0.40212090782660137, 0.33759392092388346, 0.27334191412812403, 0.21665835781730516, 0.17141124487957127, 0.13891147092031236, 0.11910168998435063, 0.11151651729164011, 0.11585283766000601, 0.13216503692868767, 0.16071762884895727, 0.20149412373053413, 0.25337742742597846, 0.3131773141973183, 0.37501296247743393, 0.4308583132338445, 0.47279611510802666, 0.49632226107766786, 0.5026370988587321, 0.4979636073711272, 0.4899987296282184, 0.4836936965514771, 0.4788062986267789, 0.4704220909205832, 0.45207807722681503, 0.4197384356709588, 0.37424870752944067, 0.320907488970762, 0.2669252552822228, 0.21877640439891308, 0.1808473222976083, 0.15545355976704106, 0.14355566740597617, 0.145520452127543, 0.1615761604558773, 0.1918464821297629, 0.23597015931246118, 0.2924176529247884, 0.3577838669618282, 0.42650273303700964, 0.49135910781557207, 0.544728881841476, 0.5800434884486694, 0.593121761782518, 0.5833886008838987, 0.5546536997532179, 0.5144916549315546, 0.47183727178454093, 0.4339483756769855, 0.40454543585539215, 0.384066970950118, 0.3715666253146115, 0.36682225750615627, 0.3712108216339324, 0.38684926760363203, 0.4147066870195499, 0.45293911802843867, 0.4964458696041991, 0.5380376216650902, 0.5708692205424524, 0.5910176769647881, 0.5987404158709012, 0.5975968151257063, 0.5920079863241022, 0.5847834328127863, 0.5759234781676956, 0.5631181288288399, 0.5434742516396642, 0.515357624477587, 0.4792512619105013, 0.4373775079434672, 0.39269617533604567, 0.34798049399911557, 0.3052651541360082, 0.26566781731102296, 0.22950052792135428, 0.19655685371836099, 0.16644608094320457, 0.1388644397174233, 0.11373593496029451, 0.09120539772446418, 0.07151765919493629, 0.05485816173211451, 0.041237096517290586, 0.03046092388513529, 0.022179875696991758, 0.015968171325673332}
{0.011990168651649744, 0.016705927779265835, 0.023042664289670393, 0.031382258981359955, 0.042093284368347986, 0.05549018115865065, 0.07181718299689763, 0.09128468307855384, 0.11416176608742915, 0.14088722133491957, 0.17212996583929924, 0.2087294907929473, 0.25147632866717556, 0.3007430310324991, 0.3560432733041532, 0.4156611606407374, 0.4765124369287259, 0.534362501786988, 0.5844909131406186, 0.622865009664825, 0.6476726475885513, 0.6605124160625837, 0.6661144767400541, 0.6700565925841332, 0.6754751123296195, 0.6808260576467069, 0.6802782279266424, 0.6667272146525136, 0.6357541321449474, 0.5881642108335685, 0.5297627493405205, 0.46904865226141473, 0.4145771638428275, 0.373157285905682, 0.3490309803178159, 0.3437722468087471, 0.35669599448724426, 0.38560368697573255, 0.4275223053423208, 0.4788755560201673, 0.5347555869572456, 0.5879097826454377, 0.6289734034862405, 0.6490073162548002, 0.6432966597137073, 0.6135547646297507, 0.5665452075494539, 0.510210901349643, 0.45037702107561484, 0.39004934715867556, 0.3308104360539782, 0.2744056254153009, 0.22319575414848702, 0.17960216423035563, 0.14542332175257883, 0.12161480357224015, 0.10853385376808383, 0.10636749081711103, 0.11549777224300126, 0.13667746467332992, 0.17095847934204267, 0.21933320914508875, 0.28207926517510834, 0.3579112085920584, 0.443242145629408, 0.5319816519047632, 0.6160712499217782, 0.6864336470343669, 0.7338907149140029, 0.7503385005327574, 0.7309140889387893, 0.6766395434181871, 0.595371945756432, 0.499582653171203, 0.40217372751054686, 0.31296717780709793, 0.23739157526521976, 0.17706434361412804, 0.13117107761064734, 0.09777953771183671, 0.07474531747997908, 0.060212772698728656, 0.05283769849544443, 0.051855473923232275, 0.057074250961169054, 0.0688254237032973, 0.08786192114821936, 0.11515876251617055, 0.15154689369024493, 0.19712913114452144, 0.25054056719780854, 0.30836524895889056, 0.3653060161812329, 0.4156570435596055, 0.4558377740115402, 0.4865154913193013, 0.5124754444553374, 0.5397488803638236, 0.5714859907348555, 0.6049154630804016, 0.6312043592611551, 0.6387665593691195, 0.6187413529114436, 0.5695785384955455, 0.4977852067968644, 0.414628339948001, 0.3314423708051353, 0.25639374487334204, 0.1936351900853102, 0.1441000030036254, 0.10681074966655854, 0.08000149974277795, 0.061842371592988006, 0.05081968178659117, 0.045896176668880906, 0.04655652492127948, 0.05280049995921266, 0.06510515203461122, 0.0843405119609492, 0.11158796505742023, 0.1477802243339005, 0.19308144985929038, 0.2460126557988969, 0.3025703556510389, 0.3559567369300569, 0.39772574369646896, 0.4205992774568658, 0.42183413939603953, 0.4049956734405945, 0.3788113836042792, 0.35394309510956323, 0.33973479955741626, 0.3422466654298226, 0.3634645449940623, 0.40096460543112994, 0.4477407194982757, 0.49274854013248226, 0.5231225995859282, 0.5282118259252824, 0.5037507847921863, 0.45346882917773934, 0.38694150738910843, 0.31529993410066603, 0.24756407527766833, 0.1891056191839791, 0.14195914819381955, 0.10595016783798353, 0.0798277595376677, 0.06206757489616403, 0.05133099400176444, 0.046683232224025595, 0.04767539606281729, 0.054358599001399104, 0.0672564051782905, 0.08728257432378302, 0.1155531737414515, 0.15301045537744343, 0.1997767196721543, 0.2542493741969708, 0.31220365189814625, 0.3665506417135187, 0.40857306844314817, 0.43086280692008955, 0.4307582664740648, 0.4120724525413329, 0.3838147300078426, 0.35684250761051983, 0.34056511565907643, 0.34100249066263405, 0.3600498844766609, 0.3952052570461701, 0.4394630446019344, 0.48191999346301084, 0.5100146933063646, 0.5134958625276449, 0.4884308373991504, 0.438645668693361, 0.37352674969206456, 0.30383181075221427, 0.23818618876170874, 0.18166222025210457, 0.1361234908354124, 0.10132816430052399, 0.07601822717853197, 0.058684333150509055, 0.04799941518541591, 0.043022787766751065, 0.04327717285411673, 0.04876632619591962, 0.059963013504897245, 0.07776277129366677, 0.10336576449612361, 0.13801754381538403, 0.18252524011473617, 0.2365129601248233, 0.2975574044724976, 0.36067246483949733, 0.4188926349432842, 0.4654413704803746, 0.49681984895997233, 0.5148390971361314, 0.5257511860254783, 0.5366057753106896, 0.5509467349641393, 0.566281377549753, 0.5747190925284642, 0.5666879354284007, 0.5359430228731399, 0.48292653760238313, 0.4144225248243022, 0.3401695652968718, 0.2690381040888596, 0.20685564570596246, 0.15618236917802622, 0.11720061643962132, 0.08882683558090951, 0.06958165584400221, 0.05812455460068386, 0.05352893172991011, 0.055402499703652075, 0.06392901711998429, 0.07986517854182704, 0.10448419703388767, 0.13941573572883337, 0.18629446934452787, 0.24612077950456313, 0.3183134917519069, 0.3996638996253373, 0.4837513998501642, 0.5615513800162273, 0.6234627295718327, 0.6618373513013167, 0.6724905311817871, 0.6547056968042944, 0.6107801385185525, 0.5459834855188239, 0.4683037368023926, 0.38704305026833763, 0.31064431921717955, 0.24504076297575383, 0.1932797859168333, 0.15617151291079684, 0.13329146141075288, 0.12382886317953928, 0.12707346894535548, 0.14251764852943033, 0.1696134674262959, 0.20726540136594346, 0.25325206525193, 0.3039578409530538, 0.3548688419760985, 0.4019132834980651, 0.44288330213348526, 0.4776560871180615, 0.5067148861522461, 0.5291558102072599, 0.5421548640137769, 0.542663356713094, 0.5299202736424845, 0.5064632345214168, 0.4768002206444707, 0.4452046020230673, 0.41467661218336505, 0.3875829374378567, 0.36676403421480475, 0.35571300132488215, 0.35758154292005795, 0.37380737426750954, 0.40324314474232825, 0.4421575002041366, 0.4849845418851676, 0.5254823586179207, 0.558065205121955, 0.5792149165782194, 0.5886004129014154, 0.589117086685839, 0.5853802754045915, 0.5812618413279729, 0.5778489657316431, 0.5730521404912055, 0.5630639996522582, 0.5446223041426138, 0.5165870641567188, 0.4801208153356058, 0.43787232712924123, 0.3929421503399183, 0.3480947604915231, 0.30531832393711267, 0.26569408239426867, 0.22951472349594382, 0.19656523303553705, 0.1664513683034509, 0.13886792175159726, 0.11373828581150644, 0.0912070070859361, 0.07151876954366, 0.05485893119698014, 0.041237631127375114, 0.030461295892085544, 0.02218013479867732, 0.01596835189420933}
{0.011990254355307064, 0.0167060497627075, 0.02304283738570307, 0.031382503545232115, 0.04209362777775601, 0.05549065914644955, 0.07181784015284746, 0.09128557156358684, 0.11416294262845998, 0.14088875074268906, 0.17213197787086798, 0.20873248434906339, 0.25148239686769375, 0.30076000716834494, 0.35609657064755235, 0.41582098353951147, 0.47693766114481195, 0.5353246119399142, 0.5862706434374338, 0.6254022317403888, 0.6500366081403641, 0.6606087205666327, 0.6612105337827368, 0.6583012310263536, 0.657729016239782, 0.6615241315036683, 0.6663681873613219, 0.6649262245562735, 0.6496425803707595, 0.6168702086109286, 0.5687235668464727, 0.5117342725431078, 0.4538717126065902, 0.4022374272326722, 0.3623336202612405, 0.33822164396233645, 0.3326246163468444, 0.34666572560741293, 0.3794354029342555, 0.42764690598839017, 0.4855193518572879, 0.5449364703847981, 0.5960386946355334, 0.6287257526387101, 0.6354321008513713, 0.6142985082202458, 0.5705268590033176, 0.514395504779347, 0.4569430376746495, 0.40593361114241167, 0.3640100394845887, 0.32931313125493683, 0.2977818061109624, 0.2658956238531739, 0.23253764103333877, 0.19920822429506047, 0.16891784322433356, 0.14481914907804153, 0.12941909886506942, 0.12451294284882386, 0.13152233695743357, 0.15186547437324463, 0.1871083884628977, 0.23874538173236784, 0.30750707084816026, 0.39218871405802874, 0.48824952389411064, 0.5868631660926289, 0.6753980843650402, 0.7399092370907192, 0.7689963991051221, 0.7572952478385334, 0.7070380177811875, 0.6271995015330912, 0.5306749135845016, 0.4305955655453766, 0.337272524706728, 0.2568269423798779, 0.1914929343268334, 0.14081500677782824, 0.10294008823952608, 0.07558413758886967, 0.05660187695298027, 0.04425457480240805, 0.03730012311947962, 0.03500169444034883, 0.037114407222439444, 0.043880642194603865, 0.0560446794495376, 0.07488108271854729, 0.10221216264769266, 0.140361568801608, 0.1919505594645532, 0.2593995788446751, 0.34398753832184303, 0.44442523045589466, 0.5552157300833661, 0.6655895184164269, 0.7601884967047231, 0.822320690290963, 0.8392108996938634, 0.8069435666518705, 0.7322407296037619, 0.6298135179800849, 0.516852363272141, 0.40783729492859866, 0.31191947559354055, 0.23297801629809461, 0.17112564446521134, 0.12443143636702553, 0.09022773960126841, 0.06588538883955651, 0.04917945427420807, 0.03840944349390081, 0.03240049075499595, 0.03046302268984602, 0.032350843440205675, 0.03823313964391223, 0.048679178115204655, 0.0646390014995005, 0.08738367784899399, 0.11834222816313657, 0.15874615171995, 0.20899514403314418, 0.2677514611488819, 0.33102927127996884, 0.3919369549659821, 0.44191975811972345, 0.47374989116113225, 0.48503585920881126, 0.479928182426892, 0.4675691465447771, 0.4581465821155615, 0.4587799459288911, 0.4709013453327484, 0.48966201604013304, 0.5054526201621586, 0.5074341751110066, 0.48805474323113124, 0.4463011834967465, 0.38769374347934155, 0.3212601627060126, 0.25576157334320937, 0.19729893802900628, 0.14882379914277064, 0.11085496256518129, 0.08252008109222621, 0.06241406271883316, 0.04914103189984935, 0.04159549319033649, 0.039082799404066795, 0.041359894584879334, 0.04864340363291914, 0.06160023741663559, 0.08130626129832036, 0.10912695497061133, 0.14644055981057674, 0.19410536550773164, 0.2516164491929774, 0.31608278590894745, 0.38152386272781846, 0.43935128701383297, 0.48072126954713723, 0.5002428276738944, 0.4989491940420106, 0.48429814876519384, 0.4669662711721043, 0.4563923091038, 0.4572820831683823, 0.4680909810209259, 0.4816052104360288, 0.48755712646608323, 0.47675414714918624, 0.44504717969267116, 0.3948877348474043, 0.33360276878646944, 0.2698511975116913, 0.21060567082952833, 0.15989874414759697, 0.1190835516516665, 0.08775323278041126, 0.06465470861561291, 0.04832779079330759, 0.03746194839478063, 0.03105778019672542, 0.028482925499780452, 0.029485755329985375, 0.03420375486144951, 0.043184226959442296, 0.057420768335148364, 0.07839488029583216, 0.10809223019684985, 0.14893215860619496, 0.20350631968563826, 0.27398251645203703, 0.361041340482013, 0.4623689709731962, 0.5711172044081501, 0.6752738440019139, 0.7591061124252885, 0.8071168116100222, 0.8093007400723657, 0.7650895093406542, 0.6836511056019101, 0.5802967166906541, 0.4711153050634591, 0.36867449360317583, 0.2803044518036251, 0.20862878009560326, 0.1531244200493678, 0.11168767279695468, 0.08175139855575991, 0.06091861827486984, 0.04724798827732023, 0.03934128996791941, 0.036342137790851756, 0.03791040331322544, 0.044203803510232745, 0.0558755395124616, 0.07407848622837267, 0.10044527569092375, 0.13698443468714136, 0.18579661905189454, 0.2484900789502503, 0.32521118082677103, 0.4133850419257127, 0.5066226541128241, 0.5946217900795172, 0.6648018750902684, 0.7055266006952973, 0.7096202036894547, 0.6765970718715486, 0.6127688993895186, 0.5292846786704402, 0.4388633172118498, 0.35256945672472784, 0.2779195176434207, 0.21869034281509264, 0.17586309243467896, 0.14887055927991388, 0.13658777562641183, 0.13785875204602896, 0.15155558659264212, 0.17624558484527375, 0.20961873714955503, 0.2479922908715177, 0.28640680706360794, 0.31977353157500304, 0.34490140970164856, 0.36226211398517955, 0.37606138286612967, 0.3922191892320067, 0.4153212128555048, 0.4461303593605741, 0.4807735344124767, 0.5119862537046783, 0.5319769054696877, 0.535520858315777, 0.5216108869865008, 0.4931279492030489, 0.45549661676470055, 0.4154132729346569, 0.3797722234582096, 0.35450223057141717, 0.3434559275719559, 0.34780997783215006, 0.3662366818709697, 0.39571322084151606, 0.4324763905745713, 0.4725060772672822, 0.5113885063971317, 0.5442982602101539, 0.5670517978746512, 0.5780355561261036, 0.5794111712511211, 0.5761616791732517, 0.5733175193010857, 0.573213387318801, 0.5744762626338137, 0.5730953876768194, 0.5646514172498758, 0.5463331424541011, 0.5177917109624466, 0.48077446903943705, 0.43816216642168804, 0.3930516599156998, 0.3481316911098315, 0.30533033008178156, 0.26569849573123316, 0.22951693886370822, 0.19656671742811238, 0.16645248518156025, 0.13886877335886244, 0.11373892499504662, 0.09120747800585892, 0.07151911123568305, 0.05485917631022581, 0.041237805520494296, 0.030461419247810144, 0.02218022169539143, 0.015968412931002103}
{0.01199023997882674, 0.0167060279960732, 0.023042803798076803, 0.031382450480949134, 0.042093541565462675, 0.05549051459992462, 0.07181758957287426, 0.09128512255333826, 0.11416211342033031, 0.14088718196974268, 0.17212896819768483, 0.20872673299468572, 0.2514718181448316, 0.30074259916125556, 0.35607589971016373, 0.41582531191860583, 0.477066042460782, 0.5358168114156214, 0.5875287276876573, 0.6277958424739634, 0.653380405842493, 0.6635574263724605, 0.6611788850129181, 0.6523632565936415, 0.6443179436269686, 0.6421463637796682, 0.6462297442559455, 0.6515551151385854, 0.6496840173584211, 0.6328633842092048, 0.5981562634148923, 0.5489206977959402, 0.49278208711368343, 0.43796324849682533, 0.3906763957037172, 0.35475629817629695, 0.3327490162781844, 0.32694602731805555, 0.33944411292493304, 0.3712478350838334, 0.4209060389749925, 0.48323032805961014, 0.5487367102349154, 0.604618178779096, 0.6377698599880777, 0.6392231522699148, 0.6078495730581995, 0.5509309161222873, 0.4810710794250263, 0.4114422286806943, 0.35202238585670687, 0.3080246279023855, 0.28005840016750405, 0.2650882408930159, 0.25772836553522227, 0.25191134366989215, 0.24286755282947595, 0.2287745300337602, 0.21120097730093026, 0.1941431912982031, 0.1824184033953166, 0.18039732178312273, 0.1914609155746994, 0.2179092125886597, 0.2608225128758129, 0.3195258163373265, 0.3906652942130023, 0.46740532501100507, 0.5397240749901085, 0.5966753371059178, 0.6302183032886061, 0.6383840382003005, 0.6252315855937742, 0.5973961207991938, 0.5599437343231195, 0.5146419825878671, 0.4614021868318384, 0.4009990301347853, 0.3365466976661763, 0.27282129241663344, 0.21447274398292374, 0.16463550202331334, 0.12457787153820976, 0.09412520290772808, 0.07233160654572983, 0.05805590181555385, 0.050338062427349846, 0.048606573703457244, 0.05278215799772857, 0.06332930895471758, 0.08127704726618876, 0.10819519293780865, 0.1460721265660825, 0.1969962918874188, 0.2625162836331591, 0.3425997351876015, 0.43432134592988225, 0.5308273009347447, 0.6215256251905692, 0.6942329203989789, 0.7387276336318964, 0.7496944590909795, 0.7273115506894117, 0.6758937520345261, 0.6023824351491143, 0.5154202488327053, 0.4242951405017754, 0.3373357179171774, 0.26044026992993663, 0.19654462340806433, 0.14607817374241427, 0.10789343151477435, 0.0801616025173604, 0.060999924966999686, 0.048821020528449555, 0.042487401584393146, 0.04135954231899134, 0.04529831543060041, 0.05465056518448361, 0.07021706421801538, 0.09317232502596272, 0.12487257236822752, 0.1664578220658673, 0.21815621712697117, 0.2782996006639734, 0.3423369492700579, 0.4025507726771562, 0.4493819976410944, 0.4746274886702433, 0.47521204612777856, 0.45510096396693733, 0.42387960365688726, 0.3929779805735231, 0.3718729356511489, 0.3657763738277352, 0.37481944377227866, 0.39419511611482866, 0.41518155442212135, 0.4274344460824902, 0.4224616785332269, 0.3968975766516824, 0.3535755077147939, 0.2996934828530469, 0.24348357522210576, 0.19150001074592388, 0.14756835953340972, 0.11310121893797172, 0.08798431536513666, 0.07143968542873848, 0.06263499407928468, 0.06103721876536895, 0.06658386687253144, 0.0797333083509016, 0.10141129854775541, 0.1328179904885266, 0.17501330593713918, 0.2281887045499335, 0.290626243346903, 0.3576243722858597, 0.42110940738672986, 0.4708977272133208, 0.4979672434813881, 0.4984791766894967, 0.47599665435012245, 0.44020799994115234, 0.4030382888255441, 0.3746132611243799, 0.3607846558277483, 0.3623040717197674, 0.3750309569327226, 0.39095527287469356, 0.40033297717508454, 0.3949057802298345, 0.37101719656290644, 0.330779274683604, 0.28052755172157434, 0.22776764709426844, 0.1785835652612076, 0.1365577810703956, 0.10299150675646264, 0.07769554389116835, 0.05978337372868881, 0.04823547759937863, 0.042227739626588136, 0.04129794543510104, 0.04542557956725354, 0.055074075030686134, 0.07121452525512292, 0.09531944176404307, 0.12928088837592627, 0.1751680596869774, 0.2347083706842106, 0.30839783180628244, 0.3943023475966454, 0.4869625311039874, 0.5772236183644724, 0.6537791980851378, 0.7062297398209619, 0.7280296728078617, 0.7175531766440346, 0.6772868534657418, 0.6126865478469212, 0.5315084984249676, 0.4429224627456172, 0.3558396402660711, 0.27711434028751125, 0.21062962843068017, 0.15751995897432014, 0.11705461862645783, 0.08759871297502395, 0.06733421230450576, 0.05468718920654622, 0.048533679355077686, 0.04827664121457764, 0.05386073101597294, 0.06575554901130716, 0.08490247743136148, 0.11258492136398085, 0.150148290856586, 0.19848175534899906, 0.2572257147662653, 0.3238570393172465, 0.3931408001868536, 0.4577003271344662, 0.5101284053839452, 0.545850411193589, 0.5647272288398334, 0.569842548615717, 0.5642525489482663, 0.5484175840680412, 0.5204804047032843, 0.4790257438671802, 0.4258351438212769, 0.36637765856293486, 0.3079710104139421, 0.25733667644147384, 0.21912070234316125, 0.1956813258959192, 0.1875439419335131, 0.19383254789331467, 0.2123292643422392, 0.23923324817152175, 0.2690651495688392, 0.2953526623383642, 0.3124249206831628, 0.3177260318603246, 0.3132257226507079, 0.30484727564770675, 0.30025671271708393, 0.30635396755767696, 0.3274663001307112, 0.36432380811857823, 0.41351274740162325, 0.46747020133238437, 0.5156085127966474, 0.5470358287543866, 0.5542700948531449, 0.5361576166633885, 0.4982790162459608, 0.45064957721338383, 0.40412291029766356, 0.3672986309598122, 0.3449609755876719, 0.3380807795962736, 0.34491098273263515, 0.3626008325982837, 0.388617208455464, 0.42116627065980017, 0.45830968235007674, 0.49658770406429653, 0.530710397058759, 0.5552548679232912, 0.5675135471160022, 0.5692522900045935, 0.5657764031895052, 0.562932882916598, 0.5641569708026128, 0.5691517852314902, 0.5744236849879605, 0.5750691972963251, 0.5669085399493535, 0.5479570432236857, 0.5186481902528058, 0.4811110428523272, 0.4382512270680063, 0.3930558430290706, 0.3481183754023146, 0.3053189217255715, 0.26569155763890745, 0.22951318530551545, 0.196564770211349, 0.16645148254133724, 0.1388682518911769, 0.11373864825944026, 0.09120732714609663, 0.07151902639930671, 0.05485912700190971, 0.04123777590794794, 0.030461400911992335, 0.022180210032065523, 0.015968405342719056}
{0.011990183595371674, 0.01670594624963657, 0.023042684705117677, 0.03138227579479097, 0.04209328288894493, 0.05549012649116878, 0.0718169967883379, 0.09128419541622351, 0.11416061833759107, 0.14088467885102873, 0.17212459450466575, 0.20871875605159862, 0.2514567828466885, 0.3007141039382407, 0.3560245038734968, 0.41574617268938885, 0.4769910462431245, 0.5358914788605991, 0.588112690113495, 0.6294514228708444, 0.6565262282626122, 0.6677582686875849, 0.6645561066544505, 0.6518609212646049, 0.6370210065352307, 0.6270466884331267, 0.6255858843166893, 0.6311131908718556, 0.6371531581574919, 0.6347266207887428, 0.6163862181851927, 0.5799479910804282, 0.5296053803903826, 0.4737365626252006, 0.42110923462882244, 0.3779761081048153, 0.3473725187412592, 0.3302718291561734, 0.3273069481495029, 0.3397453593851324, 0.36907721904292634, 0.4154309511065418, 0.4755601927187058, 0.541366832670453, 0.6001088655650847, 0.6372602217385842, 0.6416451052596244, 0.6102955132390386, 0.5497583381581526, 0.4729219739313187, 0.39376024266344767, 0.3232547028652014, 0.2679185247525496, 0.23029119892475775, 0.21009675185926197, 0.2051637402590055, 0.21187711152540933, 0.2254531645494311, 0.24056810298889877, 0.25267520956107037, 0.25967440587902313, 0.26294634605049594, 0.2669317375825858, 0.2774202433359201, 0.2994567191766658, 0.33558986707679417, 0.38462011146638053, 0.4408949865073, 0.49465349346138265, 0.5342190192092336, 0.5500707440907113, 0.5390543590603765, 0.506000834670132, 0.4615084039271298, 0.4174298231250953, 0.3827670244624569, 0.3615025825728272, 0.35231018713978557, 0.34959934577092533, 0.3456368189162783, 0.33345712044388676, 0.30957918338797386, 0.27510887567375575, 0.23464443196872922, 0.19393172458112415, 0.1578353168431507, 0.12948378124916962, 0.1104474639195708, 0.10137829592642175, 0.10264810961343387, 0.11476802509122175, 0.13852215789571953, 0.17478100393177493, 0.2239424262800761, 0.28497835882344286, 0.3542533573841729, 0.42468132814878135, 0.4861983173016025, 0.5283433471812435, 0.5444068448453896, 0.5348224703560094, 0.5072801031248354, 0.4732721530112499, 0.44328753597988546, 0.423181628698307, 0.41282512750720224, 0.40694454071290925, 0.3977161477527022, 0.3783277351491519, 0.34600733773884035, 0.30290757528046264, 0.2545363833427533, 0.20709517743347666, 0.16543978311199717, 0.13239180113623322, 0.10908546622657027, 0.09570577465169859, 0.09216465751499328, 0.09853631586454657, 0.11522252006833343, 0.1428435692028146, 0.18181975813321777, 0.2316011510032268, 0.2896115278327024, 0.35027230038920176, 0.4048868341012029, 0.4432669357559372, 0.4571556602648091, 0.443871361110092, 0.4077343963346306, 0.3582033011438131, 0.30614173975076475, 0.2606375504591951, 0.22766154512673853, 0.21025995494065491, 0.20929716237050663, 0.22395697384376456, 0.25169129167881277, 0.28777582873649893, 0.32505933338464893, 0.35473152375016803, 0.36856815488460176, 0.3619417185706768, 0.3357647919752936, 0.2959158556570612, 0.25057854764391735, 0.20735369895387445, 0.1716474581320775, 0.14653782795955653, 0.13347494115153866, 0.13311613827095767, 0.14589258000307034, 0.1721512210430892, 0.21182154528652575, 0.2636131692882653, 0.32390418049333397, 0.38582696081712436, 0.43946525576919193, 0.47401239834024894, 0.48161852366326047, 0.46092655133880095, 0.41782454222349025, 0.36284337107642317, 0.3071337664934182, 0.2594724105038988, 0.22526678199216976, 0.20698934563873367, 0.2050008667413865, 0.21803807691448424, 0.2431467025252324, 0.27529773602204216, 0.30731013905618904, 0.3308389382780299, 0.3386802901013216, 0.32747199836024854, 0.2990343062006163, 0.25931943087645876, 0.21575253155662727, 0.1747401396478299, 0.140492970568938, 0.11512334357068597, 0.09937384635019664, 0.09340530238765046, 0.09736911089652345, 0.11169853623059389, 0.13711863771573746, 0.17435421389473202, 0.22348919314464447, 0.28298828206205096, 0.348624903532832, 0.41296875358920354, 0.46637228568927214, 0.49992636698563153, 0.5093541419274563, 0.49739817972487105, 0.47279732095579247, 0.44638966541630654, 0.4267208090893654, 0.4171907244286736, 0.41539203978118266, 0.4144913108972923, 0.40625118208522293, 0.38471314405229246, 0.34879196640179705, 0.30233107256838637, 0.2518678763544457, 0.20384953003948814, 0.16288968250700953, 0.1314435678859468, 0.11037335884517564, 0.09974406471764544, 0.09946026570835031, 0.10961366389261518, 0.1305248063889185, 0.16246976201579436, 0.2050728477631977, 0.2564163806553792, 0.3121503842456869, 0.3652446933625628, 0.4071849673410194, 0.4308182034018613, 0.43365487654552726, 0.4194546679097265, 0.39681764374948464, 0.3756803347034336, 0.36379216022577854, 0.3645462404009746, 0.37632780999038107, 0.39315581956001316, 0.40664063905397446, 0.40913825894665873, 0.39703543384657586, 0.37235131158886586, 0.3416311178409453, 0.31298797071199924, 0.2931431310385675, 0.2856385271809535, 0.2902360210229579, 0.3031062889934858, 0.3177463435346256, 0.3268573408837747, 0.32498917950146566, 0.31082711958930226, 0.28772139892334214, 0.2621655074449179, 0.2413882348143101, 0.2315013549901668, 0.2367325089005299, 0.25932935727900047, 0.2994451938830518, 0.3545995552721405, 0.41886141603382576, 0.4825389185492539, 0.533515983659543, 0.560775129022865, 0.5588691852068236, 0.5305467856784467, 0.4855097018910707, 0.4361315779353886, 0.39294477496901054, 0.3620873482779153, 0.3451045019925911, 0.3403980776056772, 0.3453845468279419, 0.35836211425373365, 0.37912207314390206, 0.4079403206158866, 0.44366750305752756, 0.48237427966972063, 0.5177960251513222, 0.5437184541915, 0.5569923109720176, 0.5591252822753006, 0.5553160743388104, 0.5517108502995707, 0.5526602116422055, 0.5591652716029711, 0.5687583477166546, 0.5766811250243011, 0.577910850004118, 0.5690458692228206, 0.5490849646372988, 0.519048470159883, 0.4811646333360318, 0.4382020440485172, 0.3930030381865188, 0.34808396981416656, 0.3052998410801788, 0.265681501018723, 0.22950785955214548, 0.19656185681458452, 0.1664498194820414, 0.1388672611244194, 0.11373803526346377, 0.09120693595409624, 0.07151877066132409, 0.05485895674766905, 0.041237661033334025, 0.030461322645515376, 0.022180156333998002, 0.015968368317450778}
