# Supplementary material for: Precursors of Majorana modes and their length-dependent energy oscillations probed at both ends of atomic Shiba chains
Source: Nat Nanotechnol. 2022 Mar 7;17(4):384–9. doi: 10.1038/s41565-022-01078-4 (PMC9018407; doi:10.1038/s41565-022-01078-4)
Supplement: Source Data Fig. 4 — Statistical source data of Fig. 4a–d in separate .txt files. [file 41565_2022_1078_MOESM5_ESM.zip › Source Data/Fig4dOdd.txt]

This file contains the simulated LDOS at the terminal chain site for odd chain lengths from 5 to 47 sites. The energy ranges from -1.5 to +1.5meV (= ± \delta_s).

{0.008691823159729958, 0.0123806316337562, 0.017588036234847053, 0.024891574136926456, 0.035040992275179275, 0.04896278334134777, 0.06771335805982609, 0.09233364043868482, 0.1235500889022352, 0.161298522118636, 0.20416216785838875, 0.2490245247520549, 0.29140761440157903, 0.32677560368137704, 0.35233957570026614, 0.36812655890892215, 0.3763360598454379, 0.3794548879747674, 0.37881502890673835, 0.37490302466165587, 0.36911506424339907, 0.3653801507486999, 0.3703225672580424, 0.39198198077486995, 0.4380218966785906, 0.5140662413093782, 0.6220126339766853, 0.7579043315240321, 0.909592465943047, 1.0557158565916651, 1.1684618919629126, 1.221434007670993, 1.2000317853959004, 1.1080314157142621, 0.9654987063042703, 0.7996276431067096, 0.6348773608368967, 0.48746934677129283, 0.36487641968579587, 0.26812527779323553, 0.19463702722259602, 0.14042586151635475, 0.10141761784140613, 0.07408022240191091, 0.055636931410048766, 0.04407306387844921, 0.03806619622818706, 0.03690904410440498, 0.040457361040566235, 0.04911488123866189, 0.06385524283169904, 0.08626955843511354, 0.11861078862326373, 0.1637748576755508, 0.22510738004402542, 0.3058576199785759, 0.408053055650201, 0.5306399481197548, 0.6671059138217241, 0.8035963542852266, 0.9194382076701472, 0.9918461591693262, 1.0041729316136498, 0.9533928143396471, 0.8515714646846474, 0.7201918493880195, 0.5815276431964607, 0.45229549191627255, 0.3416593115598249, 0.252445838942213, 0.1835028393946636, 0.1318107225465126, 0.09387398043861565, 0.06645002805672454, 0.0468355773182321, 0.03291137805670616, 0.023078643632689144, 0.016161071563159813, 0.01130760224987655, 0.007909518870829793, 0.005534939109956442, 0.003879276351657374, 0.002728801862725226, 0.001934344562916416, 0.0013925803777260527, 0.0010329024281744174, 0.0008083692327223839, 0.000689651413636985, 0.0006612357124693165, 0.0007194139911481146, 0.0008718052738433316, 0.0011383524409407225, 0.001553923367357402, 0.002172851059438199, 0.0030759925877637904, 0.004381199745932203, 0.00625850738000053, 0.008951894219633605, 0.012810191017268893, 0.018330622002235248, 0.02621953835228485, 0.0374759802922226, 0.05350434638448339, 0.07626162060844002, 0.10844012582237088, 0.1536743982724873, 0.21673304484891173, 0.3036019871357686, 0.4212716691030814, 0.5769066602744503, 0.7759482591363671, 1.0187400972991165, 1.2958029936438864, 1.583273520144063, 1.8419942087267906, 2.0244490950770646, 2.0902663440574596, 2.0235073813063984, 1.840333560667015, 1.5812354871256542, 1.293716041519316, 1.0168352530462472, 0.7743417386823602, 0.5756251256261835, 0.42028892979836724, 0.3028691101918748, 0.2161970982876731, 0.15328772486942815, 0.10816362534265057, 0.07606490094265819, 0.0533645468276425, 0.03737622828967402, 0.026147476415973297, 0.018277158483149303, 0.012768492734434991, 0.008916581979766391, 0.006224995873313284, 0.004345118718191147, 0.0030326250364877123, 0.0021165205698481238, 0.0014772531583293952, 0.001031300496580647, 0.0007203499830737613, 0.0005037187554083647, 0.00035305289614963764, 0.00024862697787217294, 0.00017676677001078026, 0.0001280611710925878, 0.00009613092269057952, 0.00007679367705449035, 0.00006751646330182951, 0.00006708402648053993, 0.00007543968351021018, 0.00009367788039536242, 0.00012418746647691387, 0.0001709643989513856, 0.00024013470931814906, 0.00034075595832268384, 0.0004860015848177829, 0.0006948820917417401, 0.0009947260621656346, 0.001424740916075708, 0.00204110938732488, 0.0029242678517457173, 0.004189275866887911, 0.006000545009481469, 0.008592671780130755, 0.01229972678020453, 0.01759607030301552, 0.025152488223224318, 0.03591187640530544, 0.051188154751718395, 0.07278910102211453, 0.10315552045686041, 0.1454906033943126, 0.20381683819303548, 0.2828349189554686, 0.38736895904495694, 0.5210960040714047, 0.6842828693887208, 0.8706107723154192, 1.0640979974371167, 1.2384589605752976, 1.3617264308539627, 1.4066521132345553, 1.362360168103407, 1.23957651583895, 1.0654695260246145, 0.8720152355220512, 0.6855648022217126, 0.5221772066279042, 0.3882315006871064, 0.2834964414661534, 0.2043102953832967, 0.14585165075081583, 0.10341627888895671, 0.0729759545952553, 0.05132165833707554, 0.036007560972462826, 0.025221918606963906, 0.017647864082117038, 0.012340434455357622, 0.008627511312660275, 0.006034024360476522, 0.004225753545175292, 0.0029685091702590263, 0.0020989035022877978, 0.0015036556240395642, 0.0011050973012969357, 0.0008511667436938987, 0.0007086701196049661, 0.0006589721725421883, 0.0006955725311876768, 0.0008232597174779631, 0.0010587350445249923, 0.0014327862877883575, 0.0019942881723073605, 0.0028165360153848944, 0.004006704954987321, 0.005719597098176104, 0.008177320063685475, 0.01169715327931334, 0.01673059769488933, 0.023917396115244675, 0.034158921553808626, 0.0487151871920946, 0.06932758854213347, 0.09836286532862273, 0.13895814878576299, 0.19511507365255534, 0.27163354650680527, 0.3736878214211878, 0.5057475900356306, 0.669518226371562, 0.8608149481101968, 1.0660719339704405, 1.2605428819111784, 1.4112551178867592, 1.486405933203533, 1.4681322350984625, 1.3609094818951737, 1.1893754963185266, 0.9872520218485239, 0.7851309680248875, 0.6035065197553813, 0.451997923435207, 0.33213498641405914, 0.24087345847689587, 0.17334196556766102, 0.12450006347778524, 0.0899353027410776, 0.06613346496455544, 0.05048426022289917, 0.04118472171511449, 0.03712645859938875, 0.03780653905339106, 0.04327656360622047, 0.05413063006613392, 0.07152225090908818, 0.09718587987653916, 0.13341380837697478, 0.18289837560022804, 0.248295099157897, 0.33132186618681947, 0.4312631615849065, 0.5430404807046842, 0.6556490585777711, 0.7525046161339076, 0.8151778995687438, 0.8300886834875082, 0.7947253717730821, 0.7190670176338598, 0.6211275508275138, 0.5199253406440681, 0.43016105129027576, 0.3603634968652483, 0.3136023931584434, 0.289091201929373, 0.283631506478073, 0.29271833845447787, 0.3115531409550196, 0.33602283689050033, 0.3631864994585282, 0.3906945572647892, 0.4153456994468956, 0.4320681426109508, 0.4347192495007998, 0.41871996265657313, 0.38373607040812896, 0.3342665436087512, 0.27770253635346154, 0.22140808269057718, 0.17065866233775423, 0.12809156081469325, 0.09421713840702782, 0.06826813641502548, 0.048927167150883244, 0.034790281492991904, 0.02459933306323882, 0.017324388097841228, 0.012166667942873279}
{0.011614760226939497, 0.01624242339230712, 0.022491065192646913, 0.030731167889948736, 0.04125795372129919, 0.05416265466836594, 0.0691968371626356, 0.08573298931351361, 0.1029673505526116, 0.12043007484978042, 0.13861978051649185, 0.15934286149628518, 0.18540863816888045, 0.21970673046952835, 0.26400792098814924, 0.3178872632638786, 0.3781732371712137, 0.43940159205620827, 0.49554198558346935, 0.5423846641731273, 0.5789748236966719, 0.6067854633372811, 0.6272905616757646, 0.640352267774313, 0.6452736658858517, 0.6438219855327235, 0.6425019474496513, 0.651910810990525, 0.6833901466277624, 0.7447580433034492, 0.836562509609241, 0.9494980508065736, 1.0638801666863225, 1.1528705393538652, 1.1904048744637221, 1.161364393958527, 1.0680889745930384, 0.9286125403029258, 0.7680635920353396, 0.6092636945033024, 0.46739642035732953, 0.34942363250464453, 0.25621278226811484, 0.1852079000610506, 0.13250675213480972, 0.094105355768084, 0.06648608262891405, 0.0468040611245689, 0.03287042167776671, 0.02305401955746058, 0.016164999496818128, 0.011348214147985564, 0.007995875838324513, 0.005680184178128326, 0.004103326440356386, 0.0030614312526909366, 0.002419311775187188, 0.0020934585871635425, 0.0020414291497123332, 0.0022564203198987337, 0.0027663841342056945, 0.0036375748206987175, 0.004982930105471951, 0.006976225146423546, 0.009873511519468053, 0.014043947747186815, 0.02001263780521943, 0.028518234601678603, 0.04058718813311838, 0.05762329363497812, 0.08150313260134462, 0.11465092439520738, 0.1600344339012301, 0.2209721336857672, 0.300576531352633, 0.40061816239352643, 0.5196843628634233, 0.6509012128765309, 0.7802841177054868, 0.8876034073120798, 0.9513289260810895, 0.9566802410673093, 0.9023720108295828, 0.8012458057108164, 0.674302905272685, 0.5424945240607151, 0.4210772351655089, 0.31812337325996065, 0.23589394583621776, 0.17312113027625237, 0.12697445066198124, 0.09433421721330307, 0.07245964196430849, 0.059268258159502915, 0.05341630550137044, 0.05430546301199942, 0.06208700253027313, 0.07769850511555969, 0.10294479734303705, 0.14061396339801396, 0.1945899883477576, 0.26987306487556084, 0.37233487466304965, 0.5079199960949685, 0.6809023363925292, 0.8908675978110011, 1.12861282826239, 1.372414420900361, 1.5877854601320178, 1.734188050950743, 1.7787650202915404, 1.7106613906938113, 1.5462690455882917, 1.321392972798785, 1.0762344109242865, 0.8428381000883817, 0.6400446897053291, 0.4747923178820165, 0.3461301181249267, 0.24914888455145662, 0.17770693339338547, 0.12592540717530082, 0.08882014225398398, 0.06244400078933063, 0.043799810569324214, 0.030672825306970363, 0.0214558187323399, 0.014996622211682072, 0.010476159369592527, 0.007315487831769599, 0.005107020286071417, 0.003564596017777868, 0.0024876899206658976, 0.0017359722430418823, 0.0012113295683455877, 0.0008452089063505818, 0.0005897331283644703, 0.0004114756929371937, 0.0002871044230100716, 0.00020033598225054457, 0.00013980808161154844, 0.00009759359161666226, 0.00006816332684263076, 0.00004766231592190128, 0.00003340508242271064, 0.00002352398012539807, 0.000016724592736198, 0.000012116193006340723, 9.095069413369626*^-6, 7.2654447645385835*^-6, 6.387631085394978*^-6, 6.346630936313152*^-6, 7.137072732589165*^-6, 8.86250685752306*^-6, 0.000011748970258670476, 0.00001617459597281419, 0.00002271914518346095, 0.00003223994779612953, 0.0000459841939768109, 0.00006575227471841607, 0.0000941335437400124, 0.00013484533295768798, 0.00019321952372936194, 0.00027690018996922054, 0.0003968432410591607, 0.0005687480637856898, 0.00081510674596341, 0.0011681352963326314, 0.001673962565337748, 0.002398608610332494, 0.003436500799092942, 0.004922571829367501, 0.007049378402997674, 0.01009118489623582, 0.0144375601258214, 0.02063965860080084, 0.029472772079421297, 0.04201840015742623, 0.05976684264842284, 0.08473489503203029, 0.11957858892187312, 0.16765178135331935, 0.23291039273797237, 0.31948724815647117, 0.43068593139930383, 0.567146624491621, 0.7242012662218479, 0.8891729881067751, 1.0405003964698059, 1.1511341628269547, 1.1969837866183015, 1.1670225040017113, 1.068558916004185, 0.9237085094150442, 0.7597577743772993, 0.5999255303166509, 0.45884799967846607, 0.34274452215176876, 0.25193224221124466, 0.18359020024801814, 0.1337968371368379, 0.09871320456655651, 0.0751344071316179, 0.0606739710618541, 0.05377743987873066, 0.05368367107322289, 0.06039596104194359, 0.07469016862900875, 0.09816417574176281, 0.13331153432239634, 0.18357084693332157, 0.2532499630289142, 0.34714327392762045, 0.4695644759652295, 0.6224764990692276, 0.8025910033747965, 0.9979961875898603, 1.1861292010689746, 1.3359857420221875, 1.4164812244981348, 1.408609700934077, 1.3142814154534876, 1.1553881051732295, 0.9638150595694531, 0.769520776579122, 0.5932152971164028, 0.44507863054860436, 0.32720336254818616, 0.23696810325460038, 0.1697640402230296, 0.12067716897079186, 0.08531261660646856, 0.060080171456886225, 0.042200288341943566, 0.029593156909191783, 0.020737232765530838, 0.014536428238361309, 0.010209865949184561, 0.0072061472951477305, 0.005139295999473568, 0.0037422132859410797, 0.0028336545308930835, 0.002295442905948154, 0.0020574452034342935, 0.002088586571639834, 0.0023928358008982243, 0.0030096654973944268, 0.004019015422773864, 0.005551298027901791, 0.00780350800125534, 0.011063029625535948, 0.015741210960446356, 0.022418992753735618, 0.031906373940543555, 0.04531528768189161, 0.0641396957496776, 0.09032421943933987, 0.1262788858788593, 0.17475840703904366, 0.23847271221409386, 0.3192577625662745, 0.4166887397984657, 0.5262975422859046, 0.6381621370997279, 0.7373286650086306, 0.807436777839129, 0.8370851779432223, 0.8256372414428798, 0.7843692740651113, 0.7319367875613669, 0.6872023516442175, 0.663345547076296, 0.6649510586786124, 0.6877016223462037, 0.720102228626071, 0.7472496240141793, 0.756200451170945, 0.7407830621269222, 0.7029186695459494, 0.6496324902268495, 0.5883149354382551, 0.5237951344868131, 0.45856604146104224, 0.3946728062524996, 0.33496671281777984, 0.28277064889416353, 0.24063943397953694, 0.20931660394920593, 0.1874248172010932, 0.17188357332208765, 0.15888188484715673, 0.14513171110764403, 0.12890462778424097, 0.11031791212112262, 0.09077162850063591, 0.07200398854643604, 0.05535520717967905, 0.04149385620743118, 0.030501183068967146, 0.02209396811519674, 0.015832365727820534}
{0.011870426639332644, 0.016535383612935765, 0.022793590805617065, 0.031004599697410963, 0.041499934589081626, 0.05455145098120996, 0.07040291175350918, 0.08941476611347048, 0.11229491943949174, 0.14024980472331458, 0.1748198823276021, 0.21729227210640265, 0.2678520266902856, 0.32483877432283587, 0.3844740126529236, 0.44120112856004906, 0.48848793799589046, 0.5198936261567307, 0.5304162243557163, 0.5180653693038054, 0.48505182372127714, 0.43773884062479684, 0.3851463532747877, 0.3367609206755967, 0.30076955280076617, 0.2833801723610891, 0.2891213567088581, 0.3215304695386678, 0.3835972171642606, 0.47751816162445504, 0.6035616088246242, 0.75817993553701, 0.932033118845346, 1.1091216715378172, 1.2681668706880327, 1.38632257120877, 1.44406925402512, 1.4299950086797812, 1.344496023369623, 1.2008001419128989, 1.021600447031669, 0.8320967047595252, 0.6530911024067891, 0.4974016348286754, 0.37002585509017755, 0.27040778564260953, 0.19501805372070605, 0.1393018323367116, 0.09881826300585037, 0.0697554531301717, 0.04906865081875138, 0.034432025953146705, 0.02411972051503164, 0.016875631737037638, 0.011797470793638548, 0.008242903937236534, 0.005757490752104345, 0.004021115363288686, 0.002808981240062245, 0.0019635982448942615, 0.0013748531131142897, 0.0009659270886804773, 0.0006833996111905242, 0.000490331513491374, 0.00036146552630125724, 0.00027993676362929315, 0.00023507268058075, 0.0002209993392878471, 0.0002358737906229537, 0.0002816430373015397, 0.0003642982174892293, 0.0004946568299580338, 0.0006897740451412966, 0.0009751648344096119, 0.001388121443223227, 0.0019825472556327982, 0.002835912493967131, 0.004059186012419766, 0.00581092779837712, 0.00831715064652799, 0.011899069353130431, 0.017011393017502405, 0.024294204620693517, 0.034641289240217366, 0.049286113051162116, 0.06990174750729111, 0.09869972884670586, 0.13849030123147646, 0.19262720261982733, 0.26470326492003976, 0.3578074140283781, 0.4731660058108176, 0.6082113902421118, 0.7547041932344233, 0.8983847948897498, 1.0219680099475366, 1.1118470559480582, 1.165589603102055, 1.1950737517623002, 1.22224121318849, 1.2694906613876167, 1.3495733256437785, 1.4587890297472648, 1.5754262463175603, 1.6648529698543486, 1.691467653787121, 1.633571345834399, 1.4929592454309337, 1.292938902593517, 1.0667806084301117, 0.8448992016215293, 0.6475095163431517, 0.483753556123643, 0.3545508913351821, 0.256213920661738, 0.18326596462485442, 0.13012894294888772, 0.09191772940962399, 0.06468770132466219, 0.045406199070214044, 0.03181380779428417, 0.022261805058487214, 0.015563815766912393, 0.010874261271428655, 0.0075943981229383084, 0.0053021766635489576, 0.0037010276641554454, 0.002583008084516454, 0.0018025364167286002, 0.0012577978093176543, 0.0008776385104540796, 0.0006123577996886044, 0.0004272522065221723, 0.0002980960937673154, 0.00020798107877825374, 0.00014510732623678287, 0.00010124081215972776, 0.00007063613364742991, 0.000049284565235334264, 0.0000343892516690123, 0.00002399897847904343, 0.000016752636708470918, 0.000011700951212751843, 8.182140311978974*^-6, 5.735228397800571*^-6, 4.039660255542693*^-6, 2.873308814132056*^-6, 2.083376355269853*^-6, 1.5663776850858944*^-6, 1.2545832464487214*^-6, 1.107146286194291*^-6, 1.1047517545284555*^-6, 1.2470859433942454*^-6, 1.5527953831450854*^-6, 2.0619296096292814*^-6, 2.8411877990202876*^-6, 3.992656564066025*^-6, 5.667183516503904*^-6, 8.084138408910178*^-6, 0.000011560150267037048, 0.000016550584395238756, 0.000023709191241164167, 0.00003397373788944762, 0.00004868883305939207, 0.00006978202130298484, 0.00010001618476833683, 0.0001433512549568636, 0.00020546249004195006, 0.0002944829464945612, 0.0004220668614913493, 0.0006049121226306864, 0.0008669389516629213, 0.001242405448821024, 0.0017803583575787807, 0.002550982040319815, 0.003654636261026023, 0.005234682540092854, 0.007495607277635411, 0.010728464969151684, 0.015346261754182414, 0.021932473189724612, 0.031306158077140066, 0.044606446672371215, 0.0633962097530115, 0.08977691926301092, 0.1264897719209934, 0.17694589538526165, 0.24507523399462838, 0.33481356448695043, 0.4489964596443369, 0.5875028626736447, 0.7448743984724492, 0.9084617591513201, 1.0590846194645005, 1.1760403619694444, 1.2457563378276686, 1.2694817705560535, 1.2643203718820202, 1.2560957366184065, 1.268143056613538, 1.311601648710384, 1.3804114496214592, 1.4521159812118647, 1.4949816536498508, 1.4803043891669203, 1.3948805808495193, 1.2463758788073347, 1.058321975536753, 0.8589636041887109, 0.6714144527268225, 0.5093470842451981, 0.37763073478349546, 0.27521473694870663, 0.19806969103289446, 0.1412608211415508, 0.10009362732661668, 0.07059765503375033, 0.04963197334431611, 0.03481286198510792, 0.024379382487677778, 0.017053843123955907, 0.011920406706408863, 0.008328063895968895, 0.005816715821705013, 0.004062499653799488, 0.0028381102293518895, 0.001984368012524042, 0.0013900236448467786, 0.0009775048327470904, 0.0006929105815627123, 0.0004990262034738878, 0.0003704851610842413, 0.000290463980344859, 0.0002484870082585868, 0.00023905814308248905, 0.00026094250276346824, 0.0003170048395404313, 0.00041458363556684476, 0.0005664492376328748, 0.000792469796218782, 0.0011221994477137863, 0.0015987198919810177, 0.002284222354729277, 0.003268027821300499, 0.004678027896796325, 0.006696905440885175, 0.009584975193767406, 0.01371205791559939, 0.019601393223972734, 0.027988992772504554, 0.03990153338846968, 0.056753829108162734, 0.08046106480005434, 0.11354780249300796, 0.15921012918827387, 0.221244029352368, 0.3036936034943604, 0.4100217184339754, 0.5416366540834467, 0.6958511250085208, 0.8638971079408979, 1.0302590709621613, 1.1745977076077858, 1.2762573960120653, 1.3195437411941053, 1.2976091655348287, 1.2141241641111515, 1.0826872447145293, 0.9236475624297651, 0.7588109494966089, 0.6062438758202379, 0.4774994992315189, 0.37774415405450895, 0.30759410398596565, 0.26519625349393483, 0.24768471252255908, 0.2517863463007381, 0.2737312875453583, 0.30882707155568767, 0.35116589843103563, 0.39388358998183054, 0.4300668375652118, 0.45394162754179723, 0.46176971256058547, 0.45218211020800025, 0.42617031639700764, 0.3869842128782297, 0.3397044033322476, 0.29012238937148627, 0.24318565004615583, 0.2018246822986382, 0.16675507702332223, 0.13717906968810745, 0.11183307820915311, 0.08977641818152904, 0.07062391335182222, 0.05434246499097631, 0.040939550435894465, 0.030278927006358373, 0.02205979339781335, 0.015884311494467798}
{0.01196333970793958, 0.016664195470987707, 0.022978029030732875, 0.031285288021512106, 0.04195942153484251, 0.05533698045593512, 0.07171387686564921, 0.09137464076908179, 0.11462711585013174, 0.14181613198973853, 0.17336699552529644, 0.2099599357743288, 0.25277914666282425, 0.30348145634348367, 0.36348243440730693, 0.43258350358509345, 0.5075217067227843, 0.5812264615276703, 0.6433750916117449, 0.6825159959720548, 0.6895376926033489, 0.6613188025277321, 0.602534034396086, 0.524217765069512, 0.4398624101174744, 0.3614471552317127, 0.2973133095884337, 0.25214102770020685, 0.22813978024817194, 0.22645626375958988, 0.2482059127372812, 0.2948904921054506, 0.3680987522944506, 0.468394530758124, 0.5933834832731439, 0.7353538980667478, 0.8797053286654015, 1.006150447639833, 1.0941304394814546, 1.13102880126245, 1.1182793245430722, 1.0705066319615557, 1.0077206154052318, 0.9456503623159777, 0.889806063512173, 0.835681674604609, 0.7740302184393304, 0.6978055165309617, 0.6066847844818658, 0.5069206195649328, 0.40768820964369795, 0.31706252374897265, 0.23986435993844046, 0.17756782347355107, 0.12930340254578268, 0.09301595092105835, 0.06632071280176798, 0.04698621756386999, 0.03313751477753964, 0.023295778284041595, 0.01634034337965411, 0.01144399156221568, 0.008006807354309909, 0.005598943144261472, 0.003914983329251455, 0.0027392274306590396, 0.0019200426829842805, 0.0013512814961977408, 0.0009590035707708369, 0.0006920963339243542, 0.0005157287821141506, 0.0004068614747615764, 0.000351263731671024, 0.00034166638906871005, 0.00037681731473299134, 0.00046132016951944273, 0.0006062368032035477, 0.0008305318176067255, 0.00116354605525362, 0.001648817121099524, 0.0023497348699254715, 0.0033577467710858783, 0.004804134748260848, 0.0068767970760851786, 0.009844010569289532, 0.014087830773382245, 0.02015058058459742, 0.028798646419544098, 0.04110818133208731, 0.058576469435502196, 0.08325889667820979, 0.11792138824056361, 0.16617613797017544, 0.23252627216402333, 0.3221749402210474, 0.4403604496227823, 0.590907076509477, 0.7737659103526769, 0.9818047895609344, 1.1981777724212588, 1.3968597577170894, 1.548821253531135, 1.6330608957819632, 1.6465186488611279, 1.6052836591661808, 1.5351761307637966, 1.4578850640602454, 1.381456692648841, 1.2999851155753372, 1.201386023570143, 1.077663159754183, 0.9310582218947628, 0.7729728171011405, 0.6180484597051303, 0.47831570400864276, 0.3604492643954731, 0.2660398332503893, 0.1932973247330038, 0.13882452695335787, 0.09886604800741575, 0.06998451377229838, 0.04932735139224291, 0.034661830277451386, 0.02430433463190024, 0.017016165322536997, 0.011900932853935847, 0.008317240550870492, 0.005809690770896728, 0.004056672069606598, 0.002831895656641043, 0.0019765516540652685, 0.0013793861515078352, 0.0009625574349942119, 0.0006716487369906619, 0.0004686419770128975, 0.00032698721012717184, 0.0002281488104747042, 0.00015918907241075863, 0.00011107907951388568, 0.00007751868039357606, 0.000054112503553884415, 0.0000377948058740077, 0.00002642816754496495, 0.000018523635955186856, 0.000013045741334906361, 9.276881744800723*^-6, 6.7233313411058365*^-6, 5.050568330016304*^-6, 4.039455004459038*^-6, 3.5575315300679812*^-6, 3.541663929106739*^-6, 3.989773580394194*^-6, 4.9605649759884435*^-6, 6.5812161059870476*^-6, 9.06403882575983*^-6, 0.000012734291441604591, 0.000018072786318914084, 0.000025778872678036964, 0.00003686204223077444, 0.000052774151418549946, 0.00007559956752931866, 0.00010832811894186802, 0.0001552465459508373, 0.0002224996079500103, 0.00031889409534210147, 0.0004570505425601653, 0.0006550524270052071, 0.0009388066575814483, 0.0013454199698401663, 0.0019280240731103235, 0.0027626622237537568, 0.003958099544466141, 0.005669760681557847, 0.00811945384544975, 0.011623124744499343, 0.016629583825040057, 0.023773877798392594, 0.03394947481458885, 0.04840309089314345, 0.06885350282245155, 0.09762853467758623, 0.13779809125761452, 0.1932488065968634, 0.26858994852150225, 0.36870001689938436, 0.49764681739205147, 0.656736850764523, 0.8417692383801406, 1.040394682460196, 1.231643155215244, 1.3900622464316188, 1.4947536224598719, 1.5390259668866617, 1.5336140871459996, 1.499966162280852, 1.4576433856037956, 1.414025011780434, 1.3622771694469336, 1.288078241344735, 1.1804546965537899, 1.0396688255639233, 0.8775066699130158, 0.7112214089626753, 0.5563749197203373, 0.4227487215045024, 0.31395600512860466, 0.22914949088168446, 0.16511477044375983, 0.11786609640192698, 0.08357387792065415, 0.05897544834516475, 0.04147626323501761, 0.02909995919855582, 0.020382715277763933, 0.014260483228562448, 0.009969603071189423, 0.006966781218690026, 0.004867851126027379, 0.0034023465898657384, 0.002380477271989309, 0.0016694449142415505, 0.0011766229052033949, 0.0008377033491397576, 0.0006084097506034303, 0.0004587634605038866, 0.0003691887947494729, 0.0003279640985784176, 0.0003296932487584082, 0.00037460119070457134, 0.00046856255147049525, 0.0006238666145729954, 0.0008608163688611048, 0.001210365221501988, 0.0017181243424833103, 0.002450239917659883, 0.003501857548934766, 0.0050091748950334735, 0.007166441661996106, 0.010249687075179974, 0.014649378786114373, 0.020914473552836342, 0.029810010887798874, 0.04238868932945869, 0.06007214068433722, 0.08472708396568768, 0.11870106294464577, 0.16474782171715363, 0.22572463069375398, 0.30390350039300756, 0.39976926463479684, 0.5104014764254696, 0.6280619535412125, 0.7402729535242958, 0.8327264612917753, 0.8948398544959415, 0.9250605501162197, 0.9318386730866889, 0.9287680321286217, 0.9267196870366405, 0.9277271551712161, 0.9239603332219278, 0.9022877258889468, 0.8519976121515285, 0.7711486078263862, 0.6676982692312214, 0.555397021972675, 0.44801143790375414, 0.3554701771448857, 0.282996671516081, 0.2322186759690716, 0.2028355231085685, 0.19396393618657695, 0.20485804452936168, 0.2349793538325959, 0.28345709425754523, 0.34802162358430344, 0.4236859651148032, 0.5018427115120337, 0.5707801228914041, 0.6182969594731452, 0.6357439097093196, 0.621300957198013, 0.5803631172441865, 0.5229101184483644, 0.4596868794926503, 0.39913953380715667, 0.34593278916403575, 0.30099498404261804, 0.2627132765288801, 0.22866281153336748, 0.19704069733294555, 0.16719100706941661, 0.13928949405127836, 0.11377999156370724, 0.0910398928543987, 0.07130744030958594, 0.054684323780423386, 0.04111687820251149, 0.030384665016026154, 0.02213319521582923, 0.015939745776330467}
{0.011972041074075089, 0.01668243312517652, 0.023013461915784676, 0.03134799843416908, 0.042055804162835934, 0.05545080842601115, 0.07177059159022485, 0.09121084326477391, 0.11404075703216554, 0.1407953528893203, 0.1724631320742518, 0.21047445515035604, 0.2562851660066197, 0.3105850094511564, 0.37251217108747253, 0.4393579537619185, 0.5068916876147199, 0.5699026763932317, 0.6225209847030279, 0.6586204071051945, 0.6731748946424033, 0.6645872816497067, 0.6363332857919155, 0.5960277552516372, 0.5520272577928517, 0.5098463728076782, 0.4707727900525412, 0.43332481758782504, 0.39623746823010697, 0.3608283440217749, 0.33138549075975954, 0.31389355124010365, 0.31439845583357967, 0.3379233558923424, 0.38788325897005266, 0.46538081438927004, 0.5678574247588143, 0.687181195715793, 0.8082233372085939, 0.9098619816648642, 0.9700133771696853, 0.9737070794077065, 0.9197767614442243, 0.8213936474344555, 0.7000382991266736, 0.5773142663666896, 0.4693832327841192, 0.3855448079489361, 0.3296030904527614, 0.30199751313424117, 0.3013755388071883, 0.32511705843491756, 0.3688550299535906, 0.42543016781544424, 0.48417186484688945, 0.5317321156360593, 0.5552396831828803, 0.5468513369228524, 0.5069674732196396, 0.4437028786061921, 0.3689714325927593, 0.2939293652570051, 0.22622377261937626, 0.16954019072552762, 0.12454389182037692, 0.09015628536462343, 0.0645781558445419, 0.045916583798724514, 0.032489259130081244, 0.022927474667733455, 0.016175438659301232, 0.01144682377338454, 0.008170802158746358, 0.005942158915048525, 0.004480679710365252, 0.0036006301405641047, 0.0031894649194005357, 0.0031945501548349695, 0.0036169276195208606, 0.004511652612426212, 0.005994856269895277, 0.008258376870772684, 0.011593566190261103, 0.016426686463165557, 0.02336907682359686, 0.033285711015958105, 0.04738524029529979, 0.06733173978261818, 0.0953704875027722, 0.13444253264633613, 0.1882285247929704, 0.26100370244797205, 0.3571034208379926, 0.47972328472203896, 0.6288131594215762, 0.7981758200097638, 0.9727569421551042, 1.1283097163110576, 1.2359439779982193, 1.271777215610917, 1.2272953832278675, 1.1135002762695623, 0.9556941177414989, 0.7828495697283262, 0.6184824152454232, 0.47683754341048107, 0.3637149524762539, 0.2793565650889099, 0.22134862288694312, 0.18668758168809826, 0.1729540091372626, 0.17881670666267788, 0.20406611466483238, 0.2492455135322666, 0.3148197200704312, 0.39977956904959727, 0.49974902111406927, 0.605167374998729, 0.700858057329104, 0.7685691556871688, 0.7927753695758126, 0.767201031066451, 0.6977489128138767, 0.5995986476934658, 0.4906643147212337, 0.3857230820236812, 0.29378258102168453, 0.21841769409287443, 0.15949164341253985, 0.11494132042009163, 0.0820529010026331, 0.05817925548595096, 0.041053899984252254, 0.028871363981750664, 0.02025558812232886, 0.01418724933396848, 0.009925421026530075, 0.006938373657597796, 0.004847827947246656, 0.0033862910738277053, 0.0023654103483988667, 0.001652965583362308, 0.0011563640997180231, 0.0008109097054446488, 0.00057152197647178, 0.000406925498515816, 0.00029559892845069827, 0.0002229781342626822, 0.00017955917944963083, 0.0001596585553529248, 0.0001606711099998354, 0.00018272980994445012, 0.0002287233306420672, 0.0003046738722499299, 0.00042052436303584723, 0.0005914372379690756, 0.0008397728845321166, 0.0011980026637724824, 0.0017129293172936917, 0.002451749569870447, 0.0035107160834435807, 0.005027457602905573, 0.007198416071337788, 0.010303368369424325, 0.014739600972519064, 0.02106890999665172, 0.030080958484729137, 0.04287605574975827, 0.06096790189990557, 0.08639988154786525, 0.12185289659428672, 0.17069211202828424, 0.23684725194533607, 0.324345718452862, 0.4362460855051477, 0.5727419726793544, 0.728508230564806, 0.8901420310038114, 1.0356599158449078, 1.1384055621478184, 1.1757679382204296, 1.1388942634526042, 1.0369904495951006, 0.8929546261774205, 0.7336644591858246, 0.5813274896056951, 0.44966606795986097, 0.34450340172960947, 0.2663927882833591, 0.2133407901513604, 0.1827788363387111, 0.17270202963864525, 0.18217019000151036, 0.21134956092895713, 0.26114747653149223, 0.3323633002365185, 0.4242346501245615, 0.5324281759096986, 0.6470517435399499, 0.7520640401258988, 0.8278155841343025, 0.8571722953364675, 0.8326555415102488, 0.7599423263383297, 0.6550676087497143, 0.5374473025900868, 0.4233803483400307, 0.3229850711964616, 0.24042325862995634, 0.17572272708269887, 0.12672900158414027, 0.0905220096095257, 0.06422318564533648, 0.0453549381769921, 0.03193814140504381, 0.02246264603791188, 0.0158102859262776, 0.011170453513107775, 0.007965259930462461, 0.005789488383511567, 0.0043652647062406135, 0.0035094667147497175, 0.003111584181405785, 0.00312010212709101, 0.0035360799528131263, 0.004413259895379855, 0.005864702912181995, 0.008076606153297583, 0.01133058631373232, 0.016036242282064378, 0.02277602361131581, 0.03236382736857874, 0.04591628587741321, 0.06492943260235454, 0.09134004271302823, 0.12752583027666123, 0.17615793538890018, 0.23976694320933514, 0.31985001949129066, 0.4154141614154815, 0.5211582172970826, 0.6261279113949856, 0.714345448361569, 0.7686973677931792, 0.7773780128890908, 0.7394137220413127, 0.6653699985516048, 0.5727311907868342, 0.47937392890174113, 0.39902132500821696, 0.34001030912523045, 0.30633032227211815, 0.29927889728385243, 0.3186019079347216, 0.36265224030510984, 0.42756802137192057, 0.5058983541933373, 0.585672348120862, 0.6513670638346372, 0.6877456920082246, 0.6855211047088439, 0.64552906636912, 0.5783515320174163, 0.49966613757441264, 0.42462714465065704, 0.364334560431848, 0.3250424835126963, 0.30895277696672085, 0.3152133322636264, 0.34041618489982756, 0.3787035830581089, 0.4221882918028987, 0.4624780992600822, 0.49331357408433957, 0.5129637148496096, 0.524454739929951, 0.5330392221102634, 0.5425064844833959, 0.5528127869291616, 0.5604073326736729, 0.5606573786518217, 0.5503964344170401, 0.5288726649352096, 0.4970780101791758, 0.4568335494824079, 0.4106130305905405, 0.3616863002720662, 0.3136791705506781, 0.26950397590388986, 0.23048559161488055, 0.19636654411749543, 0.1660847141109527, 0.13866756312839734, 0.1136888044547624, 0.09121859368620854, 0.07153650470492141, 0.05486647692616797, 0.041235883317346275, 0.030454713469394778, 0.02217214986754442, 0.01596081579190362}
{0.01194515901052182, 0.01664188403656985, 0.0229520495317473, 0.03125522412413523, 0.04191771981709927, 0.05525277958172447, 0.07150711740219362, 0.09090315243323216, 0.11373908746529784, 0.14049581084160606, 0.1718657377988041, 0.20867089085328816, 0.25175286036335026, 0.3019251200732839, 0.3598875312715937, 0.4258376139685324, 0.4986348749490934, 0.5746940220570586, 0.6471036219120493, 0.7057693361224638, 0.7394118852906411, 0.7394172928011268, 0.7039066919633272, 0.6394197756665652, 0.5588360144988369, 0.47685248810052133, 0.40580302005700375, 0.3536093957075618, 0.32373568347773934, 0.31602429669318033, 0.3275193146974515, 0.35313990027438763, 0.3866818539914584, 0.4226335584841632, 0.4585061314196668, 0.4963475643650277, 0.5420253224692579, 0.6021161982917587, 0.6796521570165881, 0.7704198954459366, 0.8613853434883887, 0.9327123627976551, 0.9639788104518565, 0.9425702459502843, 0.869471961743884, 0.7584769364847272, 0.629604842865942, 0.5014803783076627, 0.38679207319709763, 0.2916134861439305, 0.2170371266506413, 0.16134646444361297, 0.12175399567726339, 0.09547808817907724, 0.08028869943126832, 0.07472550369819654, 0.07814481758967894, 0.09067794955211649, 0.11311447514963298, 0.1466620869955702, 0.19248189267528049, 0.25087901559762443, 0.3201114282695427, 0.39506518716692873, 0.46654328708768267, 0.5222970763326454, 0.5504468111043292, 0.5441978035776643, 0.5050050174696658, 0.4418490126856793, 0.367177017324298, 0.29236268716578534, 0.22507878004236853, 0.1689715131053901, 0.12467777305521882, 0.09113049109634133, 0.06658753151001831, 0.04925962426340289, 0.037620363051856336, 0.030523169907097497, 0.027224571868341194, 0.027376507345591387, 0.031022416162256792, 0.03861463674709068, 0.05106048155974781, 0.06979651925727892, 0.0968799157078824, 0.13506599640242767, 0.18780491664743246, 0.25903089622537745, 0.3525394639786633, 0.47069249019812504, 0.6122747606534685, 0.7697553172664565, 0.9271265382354514, 1.0605312207596895, 1.1437171864311595, 1.1575617877822104, 1.098677521635632, 0.9810601414255267, 0.8295123256877666, 0.6696983292731289, 0.5208508668527408, 0.3934965001280505, 0.2908711427431192, 0.21164173180177223, 0.15233859612314243, 0.10895740645056613, 0.07779934908383997, 0.0558039898383775, 0.04060659503142089, 0.03047400190985034, 0.024205047722417477, 0.02103735214230077, 0.020577889158431818, 0.022762982309282906, 0.027848198913161277, 0.0364260150725383, 0.04946598355955637, 0.06836535716580891, 0.09498377530497806, 0.13160898112562316, 0.1807586375519358, 0.24467377642307186, 0.32433990828032905, 0.4179751831776363, 0.5192882344826096, 0.6164645158998417, 0.6933843343630236, 0.7340293531591678, 0.7287886367426993, 0.6789402384437127, 0.5960274247897537, 0.4966094937019797, 0.396115517063344, 0.30513281046162144, 0.22881006113650532, 0.16815019283582652, 0.12175607920477441, 0.08722988143225058, 0.06203158070953715, 0.043897212239874535, 0.03098207262735018, 0.021862001359774206, 0.015475844151927, 0.011053155514337542, 0.008047130304940111, 0.00607993346760302, 0.004901613188614564, 0.004361477234842676, 0.004390313031342903, 0.004992149640200326, 0.006244920090541773, 0.00831018163335775, 0.011452907071079385, 0.01607321360796607, 0.022752621899394792, 0.032317721312628694, 0.045923238628847375, 0.06515298308777225, 0.09212817797609159, 0.12959358662251674, 0.18091603825597366, 0.2498719006354647, 0.34002573295082605, 0.45345452974055445, 0.5886682074139049, 0.7380152930862269, 0.8857615763429011, 1.0089771344539455, 1.0830521266032018, 1.0908308844215873, 1.0304127867341133, 0.9160791079364067, 0.7716325378716234, 0.6210252056495619, 0.48180952014350775, 0.36332728058149666, 0.2682150679500486, 0.19499182181554797, 0.140303488998892, 0.10037471715383528, 0.07175727690474103, 0.05161834739140731, 0.03778259153124385, 0.028668038889159576, 0.02319314633238384, 0.020692352463274843, 0.020855625676588024, 0.02369704510484938, 0.02955287642309481, 0.03910708320867771, 0.05343872296147188, 0.07407799082515742, 0.10304159941292272, 0.1427887208917324, 0.1959931403182206, 0.26497518346048854, 0.35062184314217215, 0.4507486736527665, 0.5582674130332728, 0.6602328435109762, 0.7393730239859984, 0.7789967423498714, 0.7696858387552848, 0.713720551216022, 0.6239705573126798, 0.5181042780683013, 0.4121799849410015, 0.3169758270546903, 0.23756867043116034, 0.17478941596735234, 0.12706761249637208, 0.09187626109119525, 0.06660671346269117, 0.0489926867524061, 0.037259082136692705, 0.030134029252560635, 0.026810304076844548, 0.02690247836766119, 0.030421811686024845, 0.03777730497269805, 0.049802850194433985, 0.06780183639815916, 0.09358668706145153, 0.1294659045956795, 0.1780905924150337, 0.24201933266534723, 0.3228231686404284, 0.4196122780390287, 0.5271637742043666, 0.6344622978057916, 0.7251689606270337, 0.7813963590771197, 0.7902311364857943, 0.7495641701274947, 0.6691284135003542, 0.5659484597000621, 0.4575591376177711, 0.357083046054928, 0.2717372169196365, 0.2038386863454811, 0.15268536187426968, 0.11623667810133276, 0.09223543930450201, 0.07882265603036658, 0.07481874577863634, 0.07982269759782139, 0.09421680262385562, 0.11909789280200467, 0.1560928674660438, 0.2069569628040883, 0.2728166386549434, 0.3529676668663335, 0.44338392057199555, 0.5356036222405668, 0.6172099131105769, 0.6749640977783763, 0.7000395223442795, 0.6924963400741581, 0.6616917087169047, 0.6220303061191017, 0.5867689919257095, 0.5632328436074066, 0.5510868366543, 0.5436796603303506, 0.5317749376339637, 0.5083094817212154, 0.4719787765156719, 0.4277539533832458, 0.38442953653786827, 0.35119872465730806, 0.3352034735177715, 0.34054422346512225, 0.36807393313711245, 0.415193632806003, 0.4754849030067178, 0.5387835687299133, 0.5926494633372308, 0.6255793204240535, 0.6308335933321917, 0.6086789548231609, 0.5655739708697367, 0.5109102244566063, 0.45337748601124367, 0.3987209289697604, 0.34936497228089614, 0.3053611536822466, 0.2657721230486665, 0.22970719449553023, 0.19665969179228612, 0.16637081279843594, 0.13867592102828338, 0.11352089367514198, 0.09101339499460395, 0.07136413056175346, 0.0547421499983111, 0.04115230108600918, 0.030400238841196175, 0.022137009890348718, 0.01593811779497147}
{0.011942015740125432, 0.016637076782964756, 0.022944269804571944, 0.03124173235476828, 0.041892802141780365, 0.055204849662437695, 0.07141308069140241, 0.09071679377463111, 0.11337115092916913, 0.13980014798880874, 0.17067699493450647, 0.20691513336251977, 0.24949332284130557, 0.29905699748327097, 0.35542564464006704, 0.4173846024686738, 0.48303867957860974, 0.5504110462242182, 0.6174584060319742, 0.6810075530922952, 0.7352687637749068, 0.7715577593361023, 0.7805080049790202, 0.7561585304581623, 0.6993563681676632, 0.6180765623288925, 0.5245859488765924, 0.431463656373276, 0.34862339387998914, 0.28224134503433745, 0.23526013547757374, 0.20862030244796723, 0.2024833092429572, 0.21705182852203517, 0.25285901215616496, 0.3105200678874663, 0.3900049464694374, 0.48961523630661047, 0.6050428981966124, 0.7289549574448654, 0.8512184850357801, 0.9593791755906219, 1.0392495956886567, 1.076634324128667, 1.0613784257279484, 0.9924404498230107, 0.8800787858598089, 0.7426393946107132, 0.5999090895951029, 0.46734614188110124, 0.3537438973665758, 0.261941229047377, 0.19086753452146366, 0.13754279652882073, 0.09846348326862697, 0.07035825799268308, 0.05050130190656837, 0.0367766327790539, 0.027628835554536803, 0.02197824635351619, 0.019139467023201625, 0.01875980966583149, 0.02078310688380767, 0.025439094174775377, 0.033255480300164494, 0.04508586316003403, 0.0621387795036799, 0.08597782303631181, 0.11843655758628564, 0.1613557555927049, 0.2160201524700673, 0.2821967899479154, 0.356850637536959, 0.43301902638791534, 0.4998417614455379, 0.544801998772698, 0.5580963982170304, 0.5370234835074715, 0.4874063419403652, 0.4209815576057206, 0.350737391304165, 0.28718174505323746, 0.2369884796335125, 0.20357939998632413, 0.1884969343490092, 0.19270452576206892, 0.2174385194460246, 0.26451092649103375, 0.3360041047705465, 0.4332365955451873, 0.5548884108153018, 0.694469838894606, 0.8380728664150829, 0.9643289480557382, 1.0486244186003817, 1.0714592643418992, 1.0269138895131797, 0.9254409644620506, 0.7888349572017046, 0.6411421979783567, 0.5012765902106403, 0.38018849189676723, 0.2817665496322476, 0.20527563901869117, 0.1476945367077413, 0.10531824733623812, 0.0746279805527573, 0.052653140324102544, 0.03704777315516419, 0.026034568359649377, 0.018303426001259854, 0.012907040759868456, 0.009170662809700234, 0.006620582489591522, 0.004930421515955456, 0.0038824765135830855, 0.0033411884701113766, 0.0032363114269103846, 0.0035540680845588166, 0.004335324796199785, 0.005680536440325344, 0.007761891933458542, 0.01084371572767342, 0.015312670319268503, 0.02171943566426761, 0.030832798663193536, 0.04370441701332352, 0.06173597630591127, 0.08672683845114451, 0.12085535566722459, 0.16650795379490452, 0.2258234446218798, 0.29979963586359015, 0.38689988021706195, 0.4814263896646578, 0.5725331652711244, 0.6452749715516356, 0.6846274559899974, 0.6813614727705181, 0.6363430649265357, 0.5601256045393767, 0.46815086334942374, 0.37498815449398354, 0.29078239476000806, 0.2206279482728621, 0.16575826676371846, 0.12520083099740034, 0.09713235501347006, 0.0797418409509871, 0.07169343317315809, 0.07234531989297058, 0.08184888763151821, 0.10119695938697491, 0.1322347596849093, 0.1775902965910189, 0.24041368862316548, 0.3237397015970571, 0.4292429708065117, 0.5552517340228031, 0.6943084070389175, 0.8314159214161697, 0.9449783482547369, 1.0120865210088057, 1.0170841975787575, 0.9587032124888291, 0.8506720477287639, 0.715327382922755, 0.574885510569014, 0.44546890022229335, 0.335547894270038, 0.24740796489769487, 0.1795673618408529, 0.12884804843334077, 0.09170341659414012, 0.0648954586392958, 0.045748662972155955, 0.032177587238619944, 0.02261573294386573, 0.015915267682649482, 0.0112500811542943, 0.008034390558104605, 0.005859343492158719, 0.0044460434688618575, 0.003612239446148105, 0.003250003338470325, 0.003312291922450105, 0.003807005518768155, 0.004797883455607952, 0.00641227951812947, 0.00885653112136107, 0.012440242780311132, 0.017611232882797964, 0.02500284363063783, 0.03549412612309692, 0.050279770921745987, 0.0709381923705397, 0.09946917938854985, 0.1382425527554882, 0.18975482076763597, 0.25604417415458325, 0.3376128954209955, 0.4318552530614699, 0.531418371182829, 0.6235974268386467, 0.6922437634751222, 0.7227382352778844, 0.7081140935694633, 0.6524505641782282, 0.5690058666707888, 0.4745358472616092, 0.3836910090399757, 0.3062086447963684, 0.24697741138623655, 0.20759222739601607, 0.1880982240401073, 0.18827506020725954, 0.20830333093927406, 0.24882756880732376, 0.3104086627487515, 0.39231547527729776, 0.4907200248397258, 0.5967980124452144, 0.6959626275171722, 0.7698788183218437, 0.8018969733416518, 0.7838169299261715, 0.7196822145813114, 0.6237441936126916, 0.5141398444759081, 0.40659192391410315, 0.3111799926431149, 0.23230063925255925, 0.1702942853418199, 0.12329979206467784, 0.08864181627583427, 0.06364155078917846, 0.04599192452958026, 0.033874047465722666, 0.025947635001082884, 0.021295588974009728, 0.019364727581522485, 0.019922140642600738, 0.023035071590349735, 0.029076756423996084, 0.03875757174295966, 0.05317714643987049, 0.0738856415563426, 0.102927313066473, 0.14281245930834843, 0.1963235154063753, 0.26601860754226087, 0.35329389582270504, 0.4569951357819924, 0.5719320451488072, 0.6881878679070823, 0.7923459778393999, 0.8709041070417638, 0.9142862549931954, 0.9188864805432387, 0.8862868215922447, 0.8215000628820561, 0.732206767287625, 0.6285798183218247, 0.5221341055414378, 0.4234762636896798, 0.340348612954201, 0.2770610557101182, 0.23519344600545772, 0.21478367669227405, 0.21531165931031412, 0.23614017453829975, 0.2763310542503158, 0.33390854923594915, 0.4048248124898364, 0.4821602206574272, 0.5563027793814357, 0.6166375882816937, 0.654463920038139, 0.6658613040216964, 0.6528499707225581, 0.6219597244341837, 0.5809541344885801, 0.5357345403231359, 0.4891727207248108, 0.4420430237795601, 0.3947680349740624, 0.34845212277541887, 0.3046485380799094, 0.2645081009431152, 0.2282870492649741, 0.1955504495716593, 0.16569423996157798, 0.13832175744600625, 0.11334789242191452, 0.0909302575891805, 0.07132426537090587, 0.054722917454471665, 0.04114264503017287, 0.030394936827575787, 0.022133749166909442, 0.01593592083881423}
{0.01195301709424203, 0.016652654672235936, 0.022966263927666226, 0.03127266874509757, 0.04193602265871066, 0.05526431162463624, 0.07149218008746895, 0.09081563819153342, 0.11348281911513355, 0.1399038708612488, 0.17070774892045462, 0.20666937236928626, 0.2484860141871016, 0.29649215279553326, 0.3504592739712654, 0.40953755056453145, 0.4722809225268522, 0.536712025814083, 0.6004112624796999, 0.6604862053506555, 0.7132027275904228, 0.7534558536416075, 0.7749962912112003, 0.772340053054536, 0.7437476060437991, 0.692899053394621, 0.6274663363794513, 0.5556017064744379, 0.4831788461950105, 0.41348673273073233, 0.34865177176664325, 0.2909681047483102, 0.24314890696106725, 0.2078514621557416, 0.18728011040133685, 0.18324573940094793, 0.19754464247735826, 0.23233165469979086, 0.2901957754212293, 0.373696505559924, 0.48413852125494905, 0.6194735821943217, 0.7716441526613947, 0.9245530320994707, 1.054760913429299, 1.1367308933852178, 1.15177701650494, 1.0960977309631084, 0.9824534403938326, 0.8342786232467412, 0.6764397887433031, 0.5281123030404707, 0.4002202340354336, 0.2964904306576642, 0.2159653287623925, 0.15538538592043755, 0.11082137271876892, 0.07856147605489196, 0.05547956163208645, 0.039110739208030654, 0.027591006507530047, 0.01955060555770884, 0.014005034070981455, 0.010261593574452938, 0.007846339090554983, 0.006450696765381944, 0.005895211440215033, 0.006107845214352043, 0.0071149345590226535, 0.009043831407497035, 0.012137153231532768, 0.016779250205559912, 0.02353565159582414, 0.03320525440260868, 0.04688165867756192, 0.06601222935299718, 0.09242805932596478, 0.128291875509342, 0.17587505519507518, 0.23704521017458233, 0.31237145629268864, 0.3999279772452206, 0.494277909588494, 0.5866192964236755, 0.6670993657101714, 0.729118584867781, 0.7733715348693352, 0.8084705039254976, 0.8469132273954941, 0.8983319294849804, 0.9634277514998164, 1.0313521622948134, 1.0821144844464115, 1.0940413147413908, 1.0534742959546581, 0.961259077886203, 0.8318458223120813, 0.686146217699992, 0.5434076621365633, 0.41647664451226335, 0.31117622842588105, 0.22808606245631408, 0.16483741636419377, 0.11791307952495282, 0.08372916158315843, 0.0591457184203544, 0.041626540189609325, 0.02922135620824641, 0.020476987585899196, 0.014333011349684703, 0.010026467588901931, 0.007013756741078097, 0.004910273030230913, 0.003445372634711786, 0.0024295488997704406, 0.0017308951256643835, 0.0012584543724486474, 0.0009506110967538237, 0.0007671685630596339, 0.0006841543933128835, 0.0006907122769921311, 0.0007876900145649705, 0.0009877444690965906, 0.0013169738800531587, 0.0018182774770235477, 0.0025568505622121625, 0.003628467880270117, 0.005171502683688974, 0.007383975143398995, 0.010547293545598913, 0.015058648705227228, 0.021474004956712943, 0.030562771127051722, 0.043372474197231364, 0.061295165488992366, 0.0861137524942113, 0.11998200356278609, 0.1652544258095027, 0.22403946199608252, 0.2973371611545327, 0.3837255046674731, 0.4778969908675945, 0.5699303585803247, 0.6466184490225518, 0.6955880719382252, 0.7108975938672966, 0.696758205411836, 0.6666356754001403, 0.6383259605938104, 0.6281768970421701, 0.6470052405308615, 0.6979867992578805, 0.7756012188481944, 0.8653732061915042, 0.9455774915640547, 0.9924414494892683, 0.9883158018136836, 0.9288539053958236, 0.8243521243910271, 0.694286345644869, 0.5590752488750298, 0.4340325022671186, 0.3274533034413453, 0.2417416522350312, 0.17561801574665775, 0.12609541603856086, 0.08977817312424483, 0.06353832538025708, 0.044777366263889076, 0.03146232387974046, 0.02206142211504376, 0.015448577226506815, 0.0108095138983863, 0.007562061761920969, 0.005293316295081336, 0.003712186100543774, 0.0026145260132760407, 0.0018579956594679077, 0.001344196247057505, 0.0010061626476115817, 0.0007997769343097998, 0.0006980785214677169, 0.0006877738397061445, 0.0007675107491552716, 0.0009477002318210491, 0.0012518613752315617, 0.0017196556533677113, 0.0024119827889039843, 0.0034187520490581045, 0.004870236235933689, 0.0069532693951799875, 0.00993395000788079, 0.014188893357030044, 0.020247259220359474, 0.028845349017675645, 0.04099365997891825, 0.05805127265861407, 0.081791560182548, 0.11442250115089068, 0.1584907916285448, 0.2165542714190927, 0.2904756524041658, 0.38023985180308356, 0.4824454255195568, 0.5891482264554266, 0.6883209107143059, 0.7670636373053528, 0.8170441505422844, 0.8391649652020523, 0.8438295889007366, 0.8459473072794742, 0.8574838178194968, 0.8814664216043139, 0.9099764626026592, 0.9269856856128017, 0.9153280770561938, 0.8648610509963953, 0.7772450185725913, 0.6644920681430228, 0.5429068597352944, 0.4268291891137497, 0.32533589491320203, 0.24210455259804414, 0.17695709267414067, 0.12765318997736616, 0.09123398817117112, 0.06480066999781588, 0.04586438521871681, 0.03244121565328647, 0.02302255336302686, 0.016498951560502337, 0.012077299402556902, 0.0092085321662622, 0.0075314626562095624, 0.006833186346465934, 0.00702480317093917, 0.008131146126057906, 0.010293889568254756, 0.013788367359692452, 0.0190553916101125, 0.026750036477057492, 0.03780921013583321, 0.05353781101936654, 0.07570729070106783, 0.10664692514529317, 0.14928164818790257, 0.20702523124642533, 0.28337446483460427, 0.3809929184914079, 0.5000995868440609, 0.6362390833462778, 0.7781525610913892, 0.9073411301976804, 1.001187190017509, 1.0399716035192181, 1.0149111301442615, 0.9322387993192313, 0.8104088892594387, 0.6724539786067804, 0.5384528201774044, 0.42162714967059317, 0.3282704192331746, 0.2597485834515348, 0.21481830719898526, 0.19134766844365236, 0.18722526258459812, 0.20056040740887549, 0.22936287049199927, 0.27095269293887664, 0.32149160251145514, 0.37614383235978466, 0.43014420411860094, 0.48028227481062763, 0.5255579215816053, 0.5661327260398413, 0.6013027329183585, 0.6284065675369832, 0.6438085236757887, 0.6450196357081449, 0.6319535746575125, 0.6064813872522349, 0.5712763525550205, 0.5291585812188853, 0.48297915112598855, 0.43543940659210983, 0.3886930736264537, 0.34409382859028576, 0.3023159219180945, 0.26364364637087934, 0.22812893175207605, 0.19561052935341147, 0.16578886656469338, 0.1384100796570833, 0.11342229609664334, 0.09098807838983977, 0.07136643371352548, 0.05475268774276611, 0.04116348174113536, 0.03040954482568686, 0.02214402182115144, 0.015943155009410685}
{0.0119684026673726, 0.016674626086862005, 0.02299758273356809, 0.03131719255672161, 0.04199908731009035, 0.05535323464246503, 0.07161697222741983, 0.09098992153090542, 0.11372391646152862, 0.1402288252054385, 0.17112429322010933, 0.20717269490255139, 0.24906029758867376, 0.29702937508878796, 0.35044682057919824, 0.407577598762187, 0.4659333435904297, 0.5232532305638327, 0.5785144257716794, 0.631993595412212, 0.6838472475303137, 0.7317990556586782, 0.769594282711184, 0.7880038888794569, 0.7787423997122056, 0.7392733653824559, 0.6751665505031033, 0.5981862351206091, 0.5214830560044783, 0.4549694405590415, 0.4029847014409997, 0.364488602254128, 0.3350360138369296, 0.3095996554431125, 0.28517309870516105, 0.26207890783327087, 0.24357852895836554, 0.23443898235225638, 0.23953943345464762, 0.26309285950806766, 0.30830253847555755, 0.37690788886913706, 0.4681741015982423, 0.5773155098716299, 0.6940604259395051, 0.8028368972493155, 0.8860627500685805, 0.9302494061575024, 0.9316743234648495, 0.8973479413371007, 0.8401611700282928, 0.7717914002612595, 0.6983361298592625, 0.6208211355459162, 0.5388520414425996, 0.45390705097168516, 0.37000020709262743, 0.2920867581392437, 0.2240828692546238, 0.1678715064346911, 0.12342097049637252, 0.08945932627148502, 0.0641771691739188, 0.04571875037386346, 0.03244071301126442, 0.023005139844171806, 0.016380218139971956, 0.011800613711355157, 0.00871737347122414, 0.0067517359718730335, 0.005658476769504812, 0.005300206610933134, 0.005632453062973023, 0.006699141887247022, 0.008638561699730658, 0.011700699309382947, 0.01627780094613618, 0.022951009270572975, 0.03255670812559157, 0.046276239447554525, 0.06575078140107447, 0.09321708709194645, 0.1316452898977942, 0.18483039581643948, 0.25733603903382846, 0.35410838875100864, 0.4794876715533896, 0.6353213775980935, 0.8181034705881102, 1.0157640622904838, 1.205914391479129, 1.3582124541210576, 1.4423863280214164, 1.4395515067616185, 1.3504768107741232, 1.1951655817940956, 1.0041117120717626, 0.8071582170498705, 0.6259570299814627, 0.47196546876176515, 0.3483188776002571, 0.2530053527695441, 0.1816482432128246, 0.12932737161055322, 0.0915268558963753, 0.06450035892108905, 0.04531844826929979, 0.03177427821154349, 0.02224548089639463, 0.015558754554281655, 0.010874976933053811, 0.00759861933510852, 0.005309299252699065, 0.0037114194318584415, 0.0025977545479123573, 0.0018234349121042694, 0.001287520549487046, 0.0009200472903329533, 0.0006729926128427071, 0.0005140484812686517, 0.0004224199123208529, 0.0003861156424044416, 0.0004003840205587752, 0.00046709290399746267, 0.0005949736103831806, 0.000800760481706078, 0.0011113730309459966, 0.0015674210621281232, 0.0022284803506550733, 0.0031808060575685615, 0.004548445168991838, 0.00650910296581449, 0.009316636071962404, 0.013332698499793893, 0.01907083187695008, 0.02725704597466303, 0.038911346904382804, 0.055453962980072546, 0.07883656680375117, 0.11168946532159013, 0.15745506359124267, 0.22043772708138065, 0.30563178101671973, 0.4180936154410281, 0.561537808903533, 0.7358818156710989, 0.9338766781678056, 1.13797619075856, 1.3199652861855762, 1.4462181157604408, 1.4888157964447737, 1.4375058765293414, 1.3045967700002419, 1.119106351783943, 0.9145439527977701, 0.7182274407336904, 0.5466421950235026, 0.40620761920440457, 0.296515467791959, 0.21363925658860425, 0.15248476254456841, 0.10810621436647588, 0.07627857672051923, 0.05364044576451607, 0.037631842331126236, 0.026357369034855298, 0.018439742043972685, 0.012890770860025158, 0.009007567836914828, 0.0062931827439518745, 0.004397766139826946, 0.0030758137337407844, 0.002155510472855881, 0.0015169581699488333, 0.0010768276262609388, 0.0007776173387357441, 0.0005802058859132218, 0.0004587683288932759, 0.0003974130525201537, 0.00038810928396602244, 0.00042963886700032037, 0.000527437050288327, 0.000694301634183399, 0.0009520618097776318, 0.0013344211321900724, 0.001891338014802985, 0.002695498804419994, 0.0038516927819050853, 0.005510238041245089, 0.007886055098144402, 0.011285556387522063, 0.016144201787202696, 0.023078277855663857, 0.03295494176724137, 0.046984234931980264, 0.06683434741292973, 0.09476442361174509, 0.13375324081985565, 0.18757037952383818, 0.2606812115585862, 0.35779641196625817, 0.48279507196617744, 0.6367558226426856, 0.8151069987092798, 1.0046653010306132, 1.182473824806122, 1.3189464447946313, 1.3862930303221361, 1.3692459417897378, 1.271821353526352, 1.1154540362768832, 0.9298633569178639, 0.7426637968136024, 0.5729882930120549, 0.4303215699219581, 0.3166482843055512, 0.22951117500783408, 0.16454053107504318, 0.1170468016345776, 0.08281691542813245, 0.05839886154108326, 0.04111574101976137, 0.02896434127870348, 0.020482183620227714, 0.014621864767512236, 0.010646949800940235, 0.008051944247913756, 0.006504152358166929, 0.0058039667482379246, 0.005860411982790413, 0.006679631591038456, 0.008365026873435984, 0.011128719255055795, 0.015314758420515488, 0.021434780191360196, 0.030216102680826966, 0.04265949361783771, 0.06009719088336123, 0.08422839399629115, 0.11708629726916049, 0.16085785239891276, 0.21744708072697166, 0.2876856454504764, 0.3702310688415928, 0.46053208303424825, 0.5506922417349008, 0.6311452337031124, 0.6940865790350996, 0.7367690703166033, 0.7619072728414956, 0.7742906471587133, 0.7760180349524473, 0.7642109880437665, 0.7331778117392324, 0.6794141291792298, 0.6055165206472783, 0.520149145955112, 0.4346377909900325, 0.3590743693387644, 0.30017327334924704, 0.26111104463519413, 0.24235217452653215, 0.2424518828465871, 0.2583761118575897, 0.28545852271021493, 0.317549479517707, 0.3480325152629497, 0.3718884320149358, 0.38792942330902125, 0.399632117919729, 0.4136773099158335, 0.43686692037826297, 0.4729563376062812, 0.5206182148401286, 0.57316309666985, 0.6203426169685694, 0.6520022370647877, 0.6621407370531237, 0.6510775556564051, 0.6243377190246961, 0.5891436576036375, 0.5509509297968195, 0.5119947514843662, 0.472095286594219, 0.43054001621563126, 0.38753575588601397, 0.3444142151652116, 0.30286192787237703, 0.2640735442859155, 0.22846246320210592, 0.19588472050245748, 0.16600536923843115, 0.13857047619213794, 0.11353755310216868, 0.09107052023125525, 0.07142538857228808, 0.054794694268997156, 0.04119325173301039, 0.0304305397140994, 0.022158774099768293, 0.01595349503389216}
{0.011981352789311315, 0.01669321539069994, 0.0230242861438197, 0.031355593269305315, 0.04205439286228657, 0.05543303260939897, 0.07173228929809805, 0.09115660661207543, 0.1139645105529008, 0.1405759322553992, 0.17162624815253755, 0.20789365086850334, 0.2500538131056032, 0.2982837086949135, 0.3518407327536644, 0.40881267432620055, 0.46622676696931886, 0.5206820890703707, 0.5695500248187052, 0.6123262295198268, 0.6510916217489233, 0.6890690055895468, 0.7274662970627178, 0.7624527774370967, 0.7847647932604006, 0.7831857067117606, 0.7504061914361653, 0.6875194213705469, 0.6040626132954647, 0.5139330187804888, 0.4303064261172809, 0.3623835908044648, 0.3145894166149042, 0.2872449826432548, 0.27759187710591854, 0.2807342780083867, 0.29073466651933244, 0.30222837493469684, 0.3123699809830952, 0.3221776680937307, 0.3363246887834416, 0.36136383019589874, 0.40325459447703027, 0.46501134065587546, 0.5447403778893248, 0.6342667633956048, 0.7191924957223346, 0.7817037490867017, 0.8064256488354599, 0.7869819574795527, 0.7291110041609171, 0.6480504370637172, 0.562167183095633, 0.4869728938146971, 0.4320466433244445, 0.40062896262198794, 0.3904286167710941, 0.39467752785477817, 0.4035155660510587, 0.40628844052862406, 0.3947357756892388, 0.36576579059809716, 0.322063086300035, 0.27011049789452507, 0.21707592789233987, 0.16844624177049175, 0.12720438303551032, 0.09418248132908168, 0.06885886570581021, 0.05009208966873167, 0.03661132209326913, 0.02727712166675519, 0.02118893661782943, 0.017711148776909096, 0.01646651991512818, 0.01732533345980882, 0.02040515434223149, 0.026088691124065626, 0.03506309785998898, 0.04838050006702521, 0.06753364352193368, 0.09452853886203541, 0.13191268825086208, 0.18267761368566146, 0.24989819474717462, 0.3359202489183661, 0.44093293243041437, 0.5610051179012066, 0.6862668872327954, 0.8007360421435477, 0.88550441046355, 0.925410235366097, 0.9161473471987733, 0.8670190199302694, 0.7971173063027086, 0.7275392285341266, 0.6742747941095812, 0.6443943979486367, 0.6354452340725949, 0.6371688389153545, 0.635200426949617, 0.6163504822874613, 0.5737233660239726, 0.5089665362136272, 0.43037292588403925, 0.3484622577811131, 0.2719987891164781, 0.2061763050158785, 0.15278781157477828, 0.11132199506788382, 0.08010901741875583, 0.05713524753579056, 0.04049475273607774, 0.028579398846171708, 0.020119049035208874, 0.014151341801861048, 0.009967083268994153, 0.007053990376628464, 0.00504807794784744, 0.0036952080484770867, 0.002822367987169217, 0.0023172518289807766, 0.0021146396160173064, 0.002188364730890423, 0.0025480884686075313, 0.00324056717250902, 0.0043555785828033175, 0.006037177345102451, 0.008501484690849161, 0.012062769767932904, 0.017170068646296815, 0.024456782615799862, 0.0348050716879081, 0.04942431905334534, 0.06993642246033865, 0.09844667280437552, 0.13755257362131657, 0.19019978302807544, 0.2592382915556707, 0.346493630171198, 0.45123357303053013, 0.5682292169841541, 0.6862785808170889, 0.7887946473367208, 0.8578872130646814, 0.8812957462596812, 0.85849873293385, 0.8016760729544521, 0.7306944461247161, 0.6655813893068182, 0.6206372748737685, 0.601742822708276, 0.6061044475523003, 0.6234886691604545, 0.6389801159502039, 0.6375754123675775, 0.6095905408895387, 0.5541751292826501, 0.4786790319608215, 0.3944912521357439, 0.3123073468719493, 0.2393255544645219, 0.17881220340134493, 0.13107103011861937, 0.09473239993271017, 0.06777403827250932, 0.04813744668850856, 0.03401970170675044, 0.02396498509965346, 0.016854502957339267, 0.01185571806626891, 0.008362768414989768, 0.005942197343887259, 0.00428874133065032, 0.0031915803449684096, 0.002509796047237588, 0.002155414935533755, 0.002082604040271626, 0.002281985248881504, 0.0027794930623532737, 0.003639672187456215, 0.0049737934480522964, 0.0069536699437079815, 0.009832579552026268, 0.013975199680504579, 0.019898786977335835, 0.028327624454956478, 0.04026122995875092, 0.05705244715353872, 0.08048162459889459, 0.11279350967070201, 0.15662963250308015, 0.21474040207116096, 0.2893146027545469, 0.38077754204078834, 0.4861022731916921, 0.5971810208817628, 0.7005224731024924, 0.7798047939833186, 0.8215594648600006, 0.8215167737042479, 0.7874027693023824, 0.7359414808820979, 0.6860478421412896, 0.6522527519825463, 0.6408584235832014, 0.6489558991496398, 0.6657178903591837, 0.6758851708965903, 0.6652117550734039, 0.6260749047556593, 0.5602093046784844, 0.4768948809508344, 0.38815490256423635, 0.3042269953408438, 0.231378162318107, 0.1719864695346397, 0.12573728068654497, 0.09092419243221032, 0.06539518208680509, 0.04708962613397957, 0.03427534543382121, 0.025612060082019494, 0.02013357744340737, 0.017203511985958757, 0.01647278584032944, 0.01785169925561543, 0.021501301758274652, 0.027844449722911377, 0.03759325587644717, 0.051783765939500154, 0.07179740401381628, 0.09932846091115118, 0.13622593652877021, 0.18410353837476562, 0.24360443111425756, 0.31329908865803413, 0.3884823051028419, 0.4606180795832964, 0.5185146413925411, 0.5517731228017363, 0.5553350071426627, 0.5323544200384254, 0.4932760341295514, 0.4517956342457983, 0.4203957303331451, 0.4075197044460682, 0.4165371497065634, 0.4455893342185731, 0.48772549470983234, 0.5317063924900125, 0.564405208374568, 0.5750091858235186, 0.5593787597898913, 0.5218082548817502, 0.4728647407152839, 0.4248341101369744, 0.3875445708931402, 0.3661308959303254, 0.3605884696053115, 0.3664173094362729, 0.376116567642144, 0.3816554945666048, 0.3775494566153873, 0.36320812493390364, 0.34314564396066455, 0.325002852843335, 0.31677946929313433, 0.32470457686942966, 0.3521051962727953, 0.3987979251623048, 0.46057919830508665, 0.5290639739508427, 0.592761917534143, 0.6400960672518542, 0.66364962503888, 0.6632134630741792, 0.6452577083672553, 0.6189188379521058, 0.5912286224408007, 0.5645709533171338, 0.5373729633381619, 0.5067892476199507, 0.47119839934723007, 0.4310710100235592, 0.3883254313025284, 0.3452270309492468, 0.3036373407040041, 0.2647227378491595, 0.22894186153858795, 0.19621825395925122, 0.16623676706259766, 0.13873225019931484, 0.11365034945749544, 0.09114871232181208, 0.07147947624365601, 0.05483215065589823, 0.04121924669222874, 0.030448614318469024, 0.022171357771651537, 0.01596226283589061}
{0.011989488203030413, 0.01670492409585922, 0.023041166140452807, 0.031379986212458785, 0.04208976209973612, 0.055484574095443606, 0.07180796145627322, 0.09126890385784231, 0.11413342439211341, 0.14083336768592872, 0.1720217099516603, 0.20850275967508658, 0.2509949843427215, 0.29973100370865335, 0.35396473452757027, 0.41157116160344953, 0.469061702535904, 0.5223057740518047, 0.5678953313686954, 0.604594509999848, 0.6340519001100826, 0.6601481182260773, 0.6869635869457421, 0.7160804235559958, 0.7444727858164245, 0.7644071791302356, 0.7661297510007125, 0.7423501118956977, 0.691828557557297, 0.6198331625851655, 0.5357386676348918, 0.44983274322054534, 0.3709781983411934, 0.30552203532594235, 0.257184151631216, 0.2275319334364279, 0.21662766387134264, 0.22349246804597825, 0.24622508365147186, 0.2819043473365886, 0.32668554055988913, 0.3765600328555901, 0.4287984019222113, 0.4832072173657352, 0.5418207052343252, 0.6064068468225419, 0.6748438502071362, 0.7386684413918827, 0.7840125732659462, 0.7965362319580792, 0.768180894456011, 0.7014910559739658, 0.6085128782128489, 0.5053909962966513, 0.4066008587550261, 0.3218247882446694, 0.25577845856128717, 0.2096474913661826, 0.182764050961682, 0.17379683292807968, 0.1812570604074563, 0.20336073393434123, 0.23738132734180442, 0.27877134821316846, 0.3206086952822029, 0.3541517317904576, 0.37097996036298575, 0.36606213159563655, 0.33989681095264374, 0.2981239928912766, 0.24888335796568503, 0.19977640885409725, 0.156060666347313, 0.12038774115406899, 0.09347099957134315, 0.07497730463952394, 0.06425604072379405, 0.06081515934847304, 0.06459544340475301, 0.07611990322435207, 0.09656786564725274, 0.1277769778161112, 0.17211996202874483, 0.2321382153250911, 0.3097583032944456, 0.4049323275078969, 0.5137583106852884, 0.6266893473828293, 0.7282161916233261, 0.7996644316107642, 0.8253433813981529, 0.799321943624104, 0.7283457559739671, 0.6286908619699438, 0.519351449607842, 0.41604727076013776, 0.32863655032240696, 0.2615851957622632, 0.21582489817072698, 0.1906262416024871, 0.18486698725039238, 0.19757985014423907, 0.2278348892013466, 0.2740266337964218, 0.3327004490560905, 0.39731945921196077, 0.45782090513143225, 0.5020270786399812, 0.5192350736842855, 0.5045072995695087, 0.460868548741243, 0.39772784594434735, 0.32670826492811716, 0.25768008947513543, 0.1968357356972216, 0.14677012899192196, 0.1075603469476627, 0.0779461229594203, 0.056196146026764496, 0.040607279095304566, 0.029732353394062053, 0.022449389118958513, 0.017955473355394696, 0.015735235185528704, 0.015530176335685453, 0.01732136705092542, 0.02133103648824559, 0.02804519336105136, 0.03825701568515948, 0.0531269205532634, 0.07424698875797271, 0.10368065700819462, 0.14391835814164308, 0.1976436085057106, 0.2671523297979092, 0.353256174764835, 0.4536338577034284, 0.5610169275638989, 0.6623099324181131, 0.7402467913194741, 0.7784068083443009, 0.7678846730261478, 0.7115301440470496, 0.6226213261407626, 0.5190007153805029, 0.41677369781369533, 0.3268198385651452, 0.2545181525505885, 0.20128360626602187, 0.16644862994165663, 0.14871991365825857, 0.14702911873653796, 0.16084508181011978, 0.19002957280620034, 0.23425283192969473, 0.29196691598917535, 0.35908322862976494, 0.42788834950860266, 0.4871996841838744, 0.5247161273853375, 0.531289686805768, 0.5049041573244185, 0.4515688214558215, 0.382425603700895, 0.3092038279587061, 0.24080241929621946, 0.1821602922310899, 0.13485412198623212, 0.09833291779504445, 0.0710405518477903, 0.05116320178511677, 0.03702632326329822, 0.027256563137424594, 0.020815959862199692, 0.016980720506806275, 0.01530560428905952, 0.015594566850229193, 0.017887108594440565, 0.022464269990463775, 0.02987541793211347, 0.04098441205267806, 0.057028945093655255, 0.07967660565938645, 0.11104118552082985, 0.1535885047853419, 0.20981304964991632, 0.2815240465641375, 0.36860406104759147, 0.46731595997815595, 0.568753080193668, 0.6587201010177243, 0.720486420864385, 0.7404633696533085, 0.71416906712604, 0.6484726970027893, 0.5584205553973911, 0.46105267064459954, 0.37021358431394424, 0.29447559988945543, 0.23771299893089504, 0.20081183638488748, 0.1833259308317012, 0.18455888256160874, 0.20397425325197333, 0.24096698936936936, 0.2940412946818274, 0.359530309649565, 0.43030804204937306, 0.4954351689223683, 0.5418684758144928, 0.5584709915484758, 0.5405808693079914, 0.49211671152681746, 0.4236034187686388, 0.34760279190361326, 0.27456975877550627, 0.21096929422045874, 0.1594943869880282, 0.12027999140583841, 0.09218089324793223, 0.07370416328281588, 0.06355887974002078, 0.060929814188689736, 0.06558946893237437, 0.07792004112523178, 0.09886375896504139, 0.1297665613723548, 0.17202892078575316, 0.22644598155941356, 0.29216122158761293, 0.36536877941661067, 0.4383390392006446, 0.49981388008656197, 0.5376822812915526, 0.5434744065239162, 0.5162615766752464, 0.46320969013371466, 0.3963764656148056, 0.328123833174425, 0.26789399733368463, 0.22132890666549088, 0.19104057127649987, 0.17790247439384613, 0.18209947241416155, 0.20362422257574633, 0.2421527725159957, 0.2963374929299891, 0.36270700932737804, 0.4346966804569312, 0.5027445903142875, 0.5563490186956533, 0.5878575130361147, 0.5959256404736768, 0.5859595960677413, 0.566796044368311, 0.5457568151469578, 0.5252351039809633, 0.5026402410756055, 0.4733701393779651, 0.4347565957627311, 0.38845228465838466, 0.3400174532851062, 0.2965960678618653, 0.26457915262126486, 0.24842103908155239, 0.25052198140799564, 0.27148848161519457, 0.3102199942585075, 0.3637153484706, 0.4268961937672463, 0.4928853924110328, 0.553944227927068, 0.6028797619991885, 0.6345987981208641, 0.6475002213630339, 0.6440754744894479, 0.6299004162777017, 0.611132394123222, 0.591973679398476, 0.5735843817265952, 0.5546300199592809, 0.5326397006421144, 0.5053802168365724, 0.4718596702240961, 0.43275538839479055, 0.3901446383284725, 0.3466725509832263, 0.3046185366830561, 0.26535722196189715, 0.22935562306257887, 0.19648945339844665, 0.16641343840680314, 0.13884756114145186, 0.11372663970982512, 0.09120002360472619, 0.07151443693112845, 0.05485616962931515, 0.041235830236857694, 0.030460099293224005, 0.02217932825184352, 0.015967802581603133}
{0.011993224267759003, 0.016710314156242155, 0.023048964430689666, 0.0313913137276908, 0.042106306517423586, 0.055508916208603744, 0.07184412769913803, 0.09132336219696963, 0.11421700589780598, 0.1409650958249199, 0.17223629985912495, 0.20886371181233118, 0.2516122707489045, 0.30078042385997894, 0.35571187300543805, 0.41437199207974706, 0.4731911341962433, 0.5274254768549013, 0.5723099340678262, 0.6049667269043529, 0.6262230107582851, 0.6408961852893611, 0.6557521847783315, 0.6759743650466711, 0.7020660996375285, 0.7288032087172049, 0.7468186081951802, 0.7463856090118279, 0.7218503125002718, 0.6742357008941249, 0.6102559854998131, 0.5386008883964268, 0.46637973074130473, 0.39790518907795014, 0.3356299580675889, 0.28156883179010816, 0.2379389411839118, 0.20699149322403715, 0.1906692997647817, 0.1905092711407385, 0.20773904162502882, 0.243291120114544, 0.29750598103656584, 0.36948511171685555, 0.45630861473522993, 0.5525420040200211, 0.6503803484050323, 0.7403000156252747, 0.8117395895543744, 0.8539083859045825, 0.8577493854174545, 0.8193979688924717, 0.7431175543923412, 0.6408560495358018, 0.5281146411655703, 0.4188770177357488, 0.3224911498452125, 0.24325030899183656, 0.1816660521625785, 0.13614894230218869, 0.10435976289710802, 0.08404873282801567, 0.07347680000120164, 0.07157067102871449, 0.07792255308249837, 0.09268007832237694, 0.11630986279058846, 0.14917312116618694, 0.1908508062834807, 0.23925501321139958, 0.28981952921476895, 0.33540986175308773, 0.3676777705143332, 0.379900165687331, 0.3699971311956988, 0.34171723891264255, 0.3031141474818117, 0.2634997491554935, 0.23088006032130426, 0.2109412567662443, 0.20733724904707201, 0.22246119210331683, 0.25800012584545295, 0.3148697691093642, 0.3923573328992602, 0.486547592176017, 0.5885775424077617, 0.6839722670445847, 0.7546944914257554, 0.7845081235065855, 0.7655655264964327, 0.7020111361412752, 0.607879209881155, 0.500877858617171, 0.39627853820354747, 0.30383449994449996, 0.2277944249850432, 0.16851309212719898, 0.1242670254652231, 0.09261175301057073, 0.0711828200329866, 0.05808146762069407, 0.05201738055355416, 0.052335141281881555, 0.05899496215958178, 0.07253131258335377, 0.09397321834709718, 0.1246705293836008, 0.16593110883132317, 0.21835494400785332, 0.28081055898189683, 0.3492287091574112, 0.4158235770637428, 0.46975073808521123, 0.4999290753367738, 0.49930780506758776, 0.46813247106230016, 0.4138451709145669, 0.34769954528566327, 0.2805308319201186, 0.2200627433534371, 0.17036970274205182, 0.13272388300271798, 0.10682980980721007, 0.09186269182177648, 0.08715040313182457, 0.09255090702296526, 0.10861729541573895, 0.13659929515552152, 0.1782568801199092, 0.23538483875291716, 0.3089001768394324, 0.3974050167558834, 0.4954353607696184, 0.5922098159627791, 0.6723064373118423, 0.719431042867096, 0.7225007994454633, 0.6806830123747395, 0.6037837046637132, 0.5076835355780893, 0.4081441673270314, 0.31659109734897584, 0.23903108834312065, 0.1771080365007886, 0.1298261295304569, 0.09502540077201961, 0.07033290141619931, 0.053657985228046864, 0.04339462447786154, 0.03847169524728786, 0.03834231883358955, 0.04296022901778766, 0.05276013195001984, 0.06863476788340692, 0.09187632187151838, 0.1240184921830673, 0.16648056293899183, 0.21989961516565346, 0.28310254555673653, 0.35190877980252827, 0.41839648630692455, 0.4716503207395542, 0.5006800734068959, 0.49870845240839173, 0.4663318553202038, 0.4112539422983096, 0.34480167921499594, 0.2777200890568785, 0.21757229848973397, 0.16828303955481572, 0.13102132025895152, 0.1054347017810966, 0.0906723197938102, 0.08605042118446651, 0.09141710264540652, 0.10730836455523271, 0.13494276692203394, 0.17602915007706768, 0.23228675821961392, 0.30453347262145064, 0.39126405529641295, 0.486943049868774, 0.5808354697490662, 0.6577810192233758, 0.7019983312808553, 0.7030494355235418, 0.6606115286721181, 0.5846203992736215, 0.4906724520507737, 0.3940152856389374, 0.30557118138922895, 0.23100537168320637, 0.1718145248440874, 0.12701337081154523, 0.09455897734149708, 0.07226474875026773, 0.05827937041398168, 0.05128984779130523, 0.05058254029354969, 0.056044519874963054, 0.06814040319194153, 0.0878599470689082, 0.11659297202123137, 0.15584699151384696, 0.2066906877795996, 0.26882724031363786, 0.3393626291577189, 0.411715719902241, 0.47560873960460426, 0.5191486198219952, 0.5329547833909914, 0.5143619436835273, 0.46885271416917923, 0.4076467614266029, 0.34328280009106243, 0.2860298907300525, 0.2425327627466052, 0.21627369031190136, 0.20872434886520558, 0.22029848097082477, 0.25067431045221317, 0.2983747745458486, 0.3597287925152948, 0.4276799461474805, 0.49139171552701905, 0.5378107783212636, 0.5555319401516084, 0.539370480087298, 0.49266210199407723, 0.4255319533045902, 0.350433704944752, 0.2779449987692713, 0.21475661912038402, 0.16379622208332442, 0.12541021829987475, 0.0986527649831223, 0.08224672332824788, 0.07516328434179592, 0.07691892967426166, 0.08769695186586479, 0.10835253617099883, 0.14029819533048699, 0.18520636008750754, 0.24442674426746422, 0.31804475698276263, 0.4036832692248362, 0.4955138989125693, 0.584308645073178, 0.6591941165010834, 0.7106585561117363, 0.7330602484932645, 0.7251363117968693, 0.6890060000429851, 0.6293845518309042, 0.5535060415238171, 0.4706255569715283, 0.39036975414129005, 0.3207326322696722, 0.2669323531113153, 0.2314667886183448, 0.21484132725208946, 0.2162856020128291, 0.23408725015601825, 0.2655684215062346, 0.30704747239254815, 0.3542419247947064, 0.4032673711632085, 0.45167103002342746, 0.49846795936588073, 0.5427880739930525, 0.5822052784213555, 0.6125084757061305, 0.6295483335424648, 0.6318289424099508, 0.6217692471257368, 0.6047553095579974, 0.5867328990409681, 0.5716535345130743, 0.5598781840985252, 0.5483067212151632, 0.5322902804035186, 0.5082574151401988, 0.4754081582469408, 0.43560780750539385, 0.39204664605022305, 0.3478548334473295, 0.3053374715523204, 0.2657837850837901, 0.22960375399617744, 0.19663545712809277, 0.1665026339853732, 0.1389042586216275, 0.11376375252505372, 0.09122477195919393, 0.07153113348390586, 0.05486752855812278, 0.041243609735788854, 0.030465455603138368, 0.022183030794552958, 0.015970369205965534}
{0.011994026253693646, 0.01671147626383264, 0.023050656418591522, 0.03139379438996957, 0.04210998081262513, 0.055514440060321246, 0.07185260648223515, 0.09133673288681944, 0.11423880276311692, 0.14100211595586537, 0.1723024050616056, 0.2089884014604126, 0.2518595991319384, 0.30128564225861754, 0.3567304358806023, 0.4163086021900657, 0.4765633308465826, 0.5326826659218673, 0.5793376538400834, 0.6122106767392047, 0.6299407872707496, 0.6355792447399822, 0.6363040630338468, 0.6408628262502223, 0.6556494611802861, 0.6812345086888242, 0.711055079774173, 0.7332466118476852, 0.7354027047512569, 0.7102963157047435, 0.6593345467099568, 0.5915436610402973, 0.5189572576763176, 0.4515440547813244, 0.3943469749922829, 0.3475180127765405, 0.30840555163697575, 0.2742684879089686, 0.2442371931896961, 0.21977689522469054, 0.20392748891969037, 0.2002257833632416, 0.21200402872734972, 0.24212637552687777, 0.2927945445535171, 0.36499954574901167, 0.45740188302853685, 0.5648220425868484, 0.6770828678025504, 0.7793739464313078, 0.8549786685288279, 0.8898391568962329, 0.8769808418711924, 0.8186961689485646, 0.7255954113870224, 0.6130475720817588, 0.49659087820162695, 0.38826793906033497, 0.2950967650911318, 0.21952993920285097, 0.16091287597125142, 0.11700164767644763, 0.08507429616718605, 0.06257229198020918, 0.04739114213550315, 0.03796553202623755, 0.03325858693028817, 0.03272108018859575, 0.03625290313036638, 0.044176242031821085, 0.057212247607005946, 0.07643450255362039, 0.10314948798523249, 0.13862971657345724, 0.18361930935684517, 0.2375932781688221, 0.29794813987143565, 0.3596350900319244, 0.4159836200467087, 0.4610962617714326, 0.4929829023829752, 0.5154192370819854, 0.5368753042605058, 0.5667951680141636, 0.6110859385379508, 0.6686565593334866, 0.7301550039585425, 0.7797581658824458, 0.8003511431384057, 0.7805605822679841, 0.719871842936515, 0.628456757364189, 0.5220747167899682, 0.4158029205778073, 0.32010000615170164, 0.2400384961310261, 0.17652588771338595, 0.12804614551737098, 0.09207963592074303, 0.06598241989907459, 0.04741814646756627, 0.034509102592756365, 0.025843085312325518, 0.020422494058858313, 0.017602225572229596, 0.01703831774777506, 0.018656088034544167, 0.022639989261968106, 0.029443751965908736, 0.03981559272327733, 0.05482645717053438, 0.07587615268633455, 0.10462959595472446, 0.14280330573794914, 0.1916929755988529, 0.2513472192899233, 0.31943156695532887, 0.39017266162953634, 0.4542450619238373, 0.5005925291817598, 0.5202718951884975, 0.5105887961311961, 0.4767931560787935, 0.4300847314409993, 0.3834676557323082, 0.34814391476171835, 0.33187612992192267, 0.3389358688736742, 0.37047016291579604, 0.42438081951472334, 0.49453548639742373, 0.5699809805974321, 0.635537842428687, 0.6750370856675065, 0.6767910209386282, 0.6384362550473868, 0.5677275331342808, 0.4786428289230461, 0.3856396288035266, 0.299495944392685, 0.22604073724046095, 0.1669810285309351, 0.12145782394015064, 0.08742710120013848, 0.06256456114152993, 0.044737196592393245, 0.03218790492947228, 0.023565148626969123, 0.017885070233015228, 0.01447473486197605, 0.012920144702039617, 0.013028946897687707, 0.014811142602861836, 0.01847820514165322, 0.024459440776343547, 0.03343229119884769, 0.046358583074624315, 0.06450887851378097, 0.08943895775776288, 0.1228543051553721, 0.16626600770829075, 0.22033122254437612, 0.2838469676010832, 0.3526179690467349, 0.41886003084827095, 0.47213995918210655, 0.502432605190444, 0.5043417376209893, 0.4799741142031079, 0.43838851988865185, 0.3920822150628944, 0.35300391544159976, 0.33016026483886207, 0.3290694250276181, 0.35207596541636954, 0.39845784449448063, 0.46384486064738933, 0.5392814677042566, 0.6110796870742086, 0.6629258414529969, 0.6806811365146056, 0.6579294330763344, 0.5986704704779205, 0.5151007998636022, 0.4221415520116764, 0.3323476070662103, 0.2535016340856249, 0.1887769225036219, 0.1381503948934144, 0.09991921865265697, 0.07180275493774745, 0.05157149123337803, 0.037329266838874574, 0.027593817437795775, 0.021281421717171966, 0.017658444444434037, 0.016292165074389388, 0.01701558135822945, 0.019911756228611327, 0.025318701547895, 0.03385260809640639, 0.04644271667509477, 0.06436234556010492, 0.08922415268954667, 0.12288100540053626, 0.16714002894841887, 0.2231773851550623, 0.29059120317938203, 0.3662417952637452, 0.44344999975932187, 0.512547119643374, 0.563569673415601, 0.5905156392089128, 0.5947532749751969, 0.584982890104721, 0.5734390801778669, 0.5705755483759911, 0.5808515028001446, 0.600955740685058, 0.6208024143303944, 0.6272489130359737, 0.6095846656248136, 0.5642833950445986, 0.49620037193258393, 0.41566280428684615, 0.3337958435981871, 0.2590045731579879, 0.1958069804497391, 0.14543299374250343, 0.10707069134644845, 0.07899803787933654, 0.0593364291092268, 0.04645462466435107, 0.03914277709244548, 0.036667097912597466, 0.038779092710361215, 0.04571962826436479, 0.05823303844447496, 0.07758591924480142, 0.10556246778544351, 0.14437727487782753, 0.19640711506271918, 0.2636114904588405, 0.3465359027274921, 0.4429558512072753, 0.5465805191252939, 0.6466575850695996, 0.7293599960373889, 0.7810745298079846, 0.7924923730576102, 0.7617489541584967, 0.6952232110890018, 0.6055662403021114, 0.5077740396384138, 0.415161251968057, 0.3369657599982905, 0.2780252609053025, 0.23976175713556513, 0.22142001661964703, 0.22089262251882594, 0.23499077488467696, 0.2594421433204893, 0.28915977910897905, 0.3192721015852623, 0.3468200744882046, 0.37214857671743923, 0.39873838345007484, 0.4311234495208027, 0.4718711117943951, 0.5192009890414373, 0.5665421056260154, 0.6046195612043817, 0.6255080778468861, 0.6266380656057108, 0.6122272963662561, 0.5910992120182308, 0.5722888041764913, 0.561046177784273, 0.5571512325630483, 0.5559256640030104, 0.5510280274911918, 0.537423045175714, 0.5130777855952736, 0.4789472723572196, 0.43788499630725497, 0.39337393320905756, 0.3485575737479927, 0.3056829203352277, 0.26595101647035935, 0.22968823419990544, 0.1966808646936484, 0.16652848731411857, 0.1389196747161447, 0.11377326572400395, 0.09123081199001587, 0.07153506817150566, 0.05487014651871018, 0.041245378439603006, 0.03046666287298272, 0.022183860470706664, 0.0159709420130329}
{0.011993349649526535, 0.016710503736897503, 0.023049257120063588, 0.03139177848327594, 0.04210707243329336, 0.05551023923080606, 0.07184654128074423, 0.0913280188525172, 0.11422646904400278, 0.14098526468088957, 0.1722812128170967, 0.20896744227951705, 0.2518572900724408, 0.3013574557450036, 0.3570210229933665, 0.4171455575550118, 0.47854573591734295, 0.5366110434486204, 0.5858271430227083, 0.6210110933886915, 0.6392161346020016, 0.6415309466710495, 0.6335511495572914, 0.6239051165733203, 0.6214139005794532, 0.6320059715154678, 0.6562097391640185, 0.6878866855136135, 0.7151567927984924, 0.7242268030303434, 0.7051781992495728, 0.6566582283487453, 0.5863873537143315, 0.5073100700182043, 0.4322528629732506, 0.37012550716815656, 0.32465930914772306, 0.2949895774200951, 0.2771481024607166, 0.26600573817039436, 0.257389647412273, 0.24979103038700384, 0.24492156978227245, 0.24692622378959983, 0.2608653969777903, 0.2912563145340409, 0.34094570691197257, 0.41007800309770465, 0.49496075997575, 0.5872073211398802, 0.6742167679303396, 0.7420009399833678, 0.7798654704560548, 0.7842791201398674, 0.7589967073388263, 0.7114058377505517, 0.6483458052051497, 0.5745694866721283, 0.4939296633018125, 0.4109392667841356, 0.330838816277066, 0.2583758601267356, 0.19661218448049278, 0.14658502204413912, 0.10773067620196863, 0.07858658995090767, 0.057401917391636546, 0.04252716986460103, 0.03260621562534909, 0.026642169385135302, 0.02400215256116045, 0.024404486865327917, 0.02791307158698686, 0.034951103288593924, 0.0463379923240953, 0.06334573144384745, 0.0877598701469989, 0.12191096220202258, 0.16861093620858109, 0.2308869617698009, 0.31137180569427125, 0.4112359852940924, 0.5287154078861878, 0.6576402149769025, 0.7867523505651177, 0.9006177075691967, 0.9823575160771494, 1.0176506643471752, 0.9989911727212396, 0.9287246939845092, 0.8190091048297763, 0.6879611829541797, 0.5538328915460905, 0.43037407609957234, 0.32515611878328105, 0.24040739354878365, 0.1749065511199373, 0.12577907517275663, 0.08972756794931407, 0.06369521016988151, 0.04513384846039028, 0.03205000692461909, 0.022949409510729303, 0.016748984374709463, 0.012690130221413886, 0.010267030580494075, 0.009173947161401791, 0.009271344269822549, 0.01056955555116703, 0.013228860865056131, 0.01757533755208654, 0.024131969719256127, 0.03366338191238666, 0.04722882734555045, 0.0662294403145566, 0.09241906322468363, 0.12782032081334288, 0.17445139340112725, 0.23374363937250103, 0.30557117538788203, 0.38701689142785567, 0.4714300194419024, 0.5488061177839337, 0.6084124139894418, 0.6432321897440875, 0.6537962855371962, 0.6484836422041115, 0.6396256750364406, 0.6376779322801085, 0.6465116710139982, 0.6616639259869714, 0.6720721377031185, 0.6648620529093261, 0.631349088716673, 0.5710820610411087, 0.4915322312156491, 0.40408282319633554, 0.31935857730352923, 0.24445389388009253, 0.18252134612175508, 0.13375759149718347, 0.0967020728865237, 0.06926132477127864, 0.049325361543122254, 0.03505796016118106, 0.024986633874156172, 0.017991816923971317, 0.013256706858176768, 0.010210042658183722, 0.008476394146227303, 0.007839313834771872, 0.008218592381494954, 0.009661470488169807, 0.012347536274594732, 0.016607292076787013, 0.022954322371956364, 0.03212980408575097, 0.045154440449813725, 0.06337459796150385, 0.08847343259362488, 0.1223913974501443, 0.16706604974572978, 0.22387728693427922, 0.29272404307908767, 0.3708536959852947, 0.4519765794623704, 0.5266482851999557, 0.5847901389035388, 0.619922229582639, 0.6327758275468021, 0.6315094336207088, 0.6279137696457435, 0.6317742771462941, 0.6463099328407841, 0.6664833948058038, 0.6807639996513928, 0.6759757538658338, 0.6433792430857084, 0.5827396505723244, 0.5019339668821274, 0.4127932217128544, 0.3263067468500959, 0.24979785516980352, 0.18652358541745812, 0.1367000940414224, 0.09884095343713323, 0.07080954553170217, 0.05045146366264867, 0.03589222877950796, 0.025629779686987902, 0.018523857087688042, 0.01374526956472863, 0.010718145361491186, 0.009070178559979492, 0.008596486185854332, 0.009238558132573361, 0.01107846630102741, 0.014348532142158171, 0.019457159242436368, 0.027031868002321355, 0.03797994188579616, 0.053564217801495416, 0.0754841903720145, 0.10593724769288158, 0.14760724673146858, 0.20348594976876422, 0.27638707559156744, 0.3680026853100821, 0.47746330644330937, 0.5996973960565857, 0.7244040961751936, 0.8367508870969023, 0.9203391947512385, 0.9615514583314007, 0.9533796817533516, 0.8973054398711584, 0.802857961293465, 0.6849802131558206, 0.5599012719192791, 0.4411386052381665, 0.3372725945482705, 0.2518945044416866, 0.18492235695582965, 0.13422530435745283, 0.09691441425328692, 0.07013329916006243, 0.05143908512891049, 0.038927793049197995, 0.031231508809939863, 0.027468561336064817, 0.02719055973464217, 0.030346193353911803, 0.03726735151156155, 0.04867293560869584, 0.06567458703343403, 0.08975204134958181, 0.12264176719175618, 0.16605622507377002, 0.22114615719890945, 0.2876882142503759, 0.36319139085285357, 0.44244794899677214, 0.5182263126449991, 0.583303809537011, 0.6327947543729444, 0.6649113698418484, 0.6794078146933421, 0.6753845488611836, 0.6510594902726852, 0.606093174257361, 0.5442150062664055, 0.47349276581912536, 0.4039510070796332, 0.34447633199922295, 0.3008713579376189, 0.275415072843248, 0.2672414528328146, 0.27287227265647185, 0.28682867444249494, 0.30272233195288756, 0.31510744093726, 0.32159869805250746, 0.32403453209328037, 0.3277787565047435, 0.3394905316682619, 0.36453115217553567, 0.4049100354627483, 0.4580484491950631, 0.5165727033039994, 0.5697155627654011, 0.6067291860605108, 0.6213456936511387, 0.6147440514698284, 0.5948147202016698, 0.5721188585301864, 0.5552538328103139, 0.5481384976834998, 0.5498146069639609, 0.5558465071877218, 0.5602280060006162, 0.5572798142479354, 0.5432934329947516, 0.517455754307115, 0.48163515808736174, 0.43924582365944687, 0.39394289338389754, 0.34875376384295215, 0.3057331491098697, 0.2659516960498354, 0.22967579374322317, 0.19666767780075706, 0.1665177865216478, 0.1389117448552731, 0.11376762865346848, 0.09122688106612686, 0.07153234525419314, 0.05486826172370385, 0.04124407213750248, 0.030465756125024876, 0.02218323024783956, 0.01597050354073917}
{0.011992215815357497, 0.01670886998139383, 0.023046897863949322, 0.0313883611855088, 0.04210210193690657, 0.055502968869531766, 0.07183582798201471, 0.09131208429198245, 0.11420251200844653, 0.14094887475295306, 0.17222563169181437, 0.20888310419427836, 0.2517335450717339, 0.30119276012600094, 0.35685507099580493, 0.4171332572851205, 0.479090933570478, 0.5385173161320442, 0.5902442211410139, 0.6288482478983315, 0.6500590533476994, 0.6527929251173069, 0.640695944148034, 0.6217126401064463, 0.6054895432155146, 0.6000986790498564, 0.6096656248221675, 0.6332478224982998, 0.6645991652365358, 0.6930194463042076, 0.7060492615885828, 0.693848576568637, 0.6532350008109847, 0.5888745000304847, 0.5110208790045514, 0.43154037074603513, 0.36049840977586123, 0.3044610425535257, 0.2663470926352953, 0.24605904822919486, 0.24123837226249456, 0.2479667607281109, 0.2616564469941249, 0.27839095209622866, 0.2964741632486212, 0.31733585528930064, 0.3449838535557876, 0.38401810773636946, 0.437003237101542, 0.5021271656683086, 0.5719551613864485, 0.634189385256877, 0.6751408829589433, 0.6851891767328939, 0.6633888269803361, 0.6180311740077672, 0.5626522627071391, 0.5101886970341784, 0.46852392125282355, 0.4388648194145096, 0.4167230345688819, 0.39473177196423137, 0.3662732728901893, 0.328405797505795, 0.28265582570651404, 0.23352960553997387, 0.18608234297843793, 0.14410155171976488, 0.10951252464814522, 0.082688647613464, 0.06308815026999587, 0.04983187128356877, 0.04209334194868135, 0.03932009066478952, 0.04134922154966234, 0.04847297395184866, 0.06148691744374383, 0.08172771924438899, 0.11107872434366928, 0.151885111961591, 0.2066751849145178, 0.2775466626489385, 0.36510102735515043, 0.46699821801870267, 0.5766465074910874, 0.6830893811486978, 0.7731636708869205, 0.8357016509996185, 0.8654019539007836, 0.8634031114129792, 0.8342208704657872, 0.7821568595447926, 0.7104394433167172, 0.6230356915133098, 0.5263111956001143, 0.42844061202172634, 0.3371560470805234, 0.25776095389230685, 0.192526336861198, 0.14126355200627475, 0.10233242983097296, 0.07353016759097897, 0.052663772735607864, 0.03783341672742051, 0.0275257042503151, 0.020607472234090603, 0.016280329120618633, 0.014029319671302592, 0.013581771954889878, 0.014883014809790042, 0.0180912545596616, 0.02359191470404863, 0.03203017207300494, 0.044357357944914334, 0.06187992728151708, 0.08628552401285337, 0.11959555187727997, 0.16395664848526975, 0.22114576507029768, 0.2916668261061657, 0.3734506835828174, 0.4605403512617141, 0.5427049613085295, 0.6072009022037952, 0.6430480796638818, 0.646091301896742, 0.6215657294999257, 0.5821422485248945, 0.5427263035739075, 0.5151629735757285, 0.5049914100720547, 0.5104900657187121, 0.5235560069412936, 0.5323205670131566, 0.5253583956446043, 0.496179087308648, 0.44562016860293574, 0.38067142760090833, 0.3107806676820098, 0.2441958024160344, 0.1860944762847513, 0.13854594787526067, 0.10142109416678344, 0.07342846618370574, 0.05288411678851085, 0.038156158827527174, 0.027865702809949423, 0.02094485487988954, 0.016626912871528954, 0.014414001758787359, 0.01404586225235418, 0.015480909016349001, 0.01889419301997799, 0.024693619209868855, 0.03355327134911335, 0.046458705217804284, 0.0647508685058682, 0.0901393888952183, 0.1246288862246224, 0.17026443117276413, 0.22857017465029056, 0.29957871102259326, 0.38052414627691683, 0.4646877005380128, 0.5414215174156172, 0.5984555194592606, 0.6264370893978511, 0.6235318033259355, 0.5969233718089241, 0.5599461402907248, 0.52674337827361, 0.5074723988635456, 0.5056637444993134, 0.5176936962860799, 0.5340186053024139, 0.5422117025671092, 0.5314845176793909, 0.4969901912252403, 0.4414479246079209, 0.37312053846419596, 0.30178316938031247, 0.2353066317665449, 0.17823809192519313, 0.13209018156250757, 0.09637156839457961, 0.06960939287246032, 0.0500596293428631, 0.036095538824726804, 0.026370735057053105, 0.019856148449586476, 0.015820406603060652, 0.013793929870753478, 0.01353726617319434, 0.015023093072880737, 0.018435890860184875, 0.024190808694555244, 0.03297157767394428, 0.045784522618208846, 0.06401942792473489, 0.08949498503040275, 0.12444297353751972, 0.17134951916532387, 0.23253249170758236, 0.30932736734825006, 0.4008604156153417, 0.5027092289773271, 0.6062600647257745, 0.6998515531275232, 0.7720712666903229, 0.81569919217044, 0.8294550614658828, 0.8161400065167932, 0.779166784016657, 0.7209456848445945, 0.6442387529081187, 0.5542671604117801, 0.4588866478694728, 0.3665606185088631, 0.2839398866272577, 0.21465460654838547, 0.15952533157043297, 0.11751191201713737, 0.08671208364004235, 0.06508168965285323, 0.05084128984333597, 0.04265681274461769, 0.039694178031973726, 0.041618953423487676, 0.04857803784247547, 0.061170732133411995, 0.08038914358686008, 0.10747847821830837, 0.14363848893455958, 0.18947809290338172, 0.24419691933494517, 0.30467348013868173, 0.3649986218994944, 0.41726565954409867, 0.4540738251032174, 0.4719297459090503, 0.4734362335340495, 0.4664906132669141, 0.4607914937091251, 0.46368324899892055, 0.47725702319619145, 0.4975620391666896, 0.5161122025420943, 0.523457735397444, 0.5136099263739192, 0.4870100214532386, 0.4501746608133217, 0.4123858958967355, 0.3816560427287865, 0.3619932911794185, 0.3526252373624542, 0.34895420072953787, 0.3448384209658171, 0.33552014928884566, 0.319956561911905, 0.30131688196270107, 0.2855264510833165, 0.27898852430196086, 0.28673104372477204, 0.31138043553374023, 0.3526536831427444, 0.4070515634084905, 0.46788424321984495, 0.5261203146580312, 0.5723984199445333, 0.5998451095686341, 0.606535493177245, 0.5961790645029994, 0.5764226633911229, 0.5557227716837561, 0.540642747175937, 0.5346690585723756, 0.538146733954507, 0.5484629021122767, 0.5604473913149878, 0.5676596440246535, 0.5645996069763655, 0.5486498974118471, 0.5204739540749923, 0.48292746618659743, 0.4396161618901656, 0.39394069484394856, 0.3486468944844923, 0.30562464144763807, 0.2658694175171836, 0.22961947143486972, 0.19663046606440127, 0.1664934073854917, 0.13889570442272364, 0.11375696779000352, 0.09121971703615193, 0.07152748496464109, 0.05486493962048808, 0.041241788561510645, 0.03046417983077405, 0.022182138829303873, 0.01596974616979123}
{0.011991176785852618, 0.016707372746968752, 0.023044735460447188, 0.031385228063589274, 0.04209754178809494, 0.055496289777398976, 0.07182596007998544, 0.09129733317748714, 0.11418011826096532, 0.14091421069310783, 0.1721707535197693, 0.20879434594259644, 0.2515883020333374, 0.30095772029803375, 0.3564955050227403, 0.41665893093834594, 0.4786738884148449, 0.5386850278997941, 0.5920520177550165, 0.6337661774628882, 0.6592269172108353, 0.6656900925416264, 0.6541079112474739, 0.6301432198720782, 0.6031241618686739, 0.5830868814952723, 0.577440840372766, 0.5887680539329434, 0.6142103953380885, 0.6461160539679888, 0.6737126687565872, 0.6859313198599659, 0.6749975749168654, 0.6391416598543458, 0.5826495161458779, 0.5134034161014902, 0.43993208378087667, 0.3696390841976457, 0.3082648991176291, 0.2598693244689685, 0.2269350692010536, 0.21055865415334252, 0.210682390530674, 0.22623804830492683, 0.2551771272752619, 0.2945945708893375, 0.3412600233025014, 0.3925734554684259, 0.44729386241218533, 0.5050186064083347, 0.5640983235293415, 0.6191996517369347, 0.6607206937870473, 0.6775477304210602, 0.6622496497097837, 0.61541097853597, 0.5459468230442689, 0.46734439783733095, 0.39272848153774215, 0.33161584108373326, 0.28909016099803886, 0.2664336827640219, 0.26199121393921276, 0.27164731885836335, 0.2890433323271816, 0.30617133010397923, 0.3149611193606507, 0.3097030041369552, 0.28906615809001573, 0.25628686836643805, 0.21735992436116314, 0.17853259807199146, 0.14456660566328797, 0.11827289160957564, 0.10094101664934313, 0.09306894471433416, 0.09500759400048048, 0.10737990987956822, 0.1312539291483506, 0.16805416407808224, 0.21914625512827707, 0.28499513752590905, 0.36387091637607216, 0.4503774444704616, 0.5346281189798852, 0.603337956625829, 0.643608929807668, 0.6482671469696415, 0.6195801838165895, 0.5686133355595001, 0.5106581575272043, 0.45982171098002284, 0.42545379234882974, 0.41090071934993105, 0.41369058596803965, 0.426446468736506, 0.43866044612133404, 0.43969682184596265, 0.4224667482692919, 0.38596403731999024, 0.33500826040784704, 0.2774626038028407, 0.2209130049481659, 0.17061254651423582, 0.12909111981968585, 0.0967975887804272, 0.07300974387440272, 0.056579976656299553, 0.04640797511311316, 0.04169181770385822, 0.042044883367444524, 0.047547884287608644, 0.05877411086242765, 0.07679476126518847, 0.10313877389662586, 0.1396430309203459, 0.18808540424830122, 0.24946717352735287, 0.32286685131344706, 0.4040315662524306, 0.48436448112612074, 0.5514717990303728, 0.5922298709079425, 0.5977644076259698, 0.5676185190152132, 0.5101529843622161, 0.43889354520808205, 0.3675135665906156, 0.3063985993905508, 0.26173930351603625, 0.23630659530604226, 0.23063291049408569, 0.24375241378200468, 0.27320445317390674, 0.31444139935154336, 0.3601898963837282, 0.40067320517267996, 0.42551134701075055, 0.42708734589281144, 0.40361771898468846, 0.3597465450867145, 0.3041730624714799, 0.24604070290928107, 0.19226757188912977, 0.14669389492863016, 0.11057963520260113, 0.08359172295285547, 0.06470019102216971, 0.05278453398890083, 0.046974237937667716, 0.046815348390478864, 0.052344803412669685, 0.06412018048837935, 0.08321531516339796, 0.11115367116995999, 0.1497080634879996, 0.20045213200643994, 0.26393657354815764, 0.3384577333581971, 0.4186945878566189, 0.49501922895808426, 0.5546733743689211, 0.5854573671006499, 0.580717679235821, 0.5426111150870763, 0.48125081255931557, 0.4104142094561125, 0.3428397071697862, 0.2875662649286703, 0.24963646132185147, 0.2310810525569167, 0.23200395396101323, 0.2510952508018595, 0.28541234677598476, 0.32968375669259514, 0.37580340794699935, 0.41347590969076575, 0.43264722456999694, 0.4270605111970594, 0.3968396989748561, 0.34818316667198523, 0.29037154605619464, 0.2322008258743724, 0.17978513401035706, 0.13616293103353144, 0.10202033071847379, 0.07670052536262778, 0.05902930326293264, 0.04783850573081599, 0.04224372840250154, 0.041772009400661975, 0.04641582221105784, 0.05665639252405695, 0.07346691132072973, 0.09827384505339903, 0.13281739835252288, 0.17881103458288594, 0.2372753379354977, 0.3074730695516062, 0.3856003685230076, 0.4638500988276292, 0.5309380595090084, 0.5749958516029187, 0.5882644745630955, 0.5710277707631526, 0.5319793639411238, 0.48469347532637647, 0.44264243138159864, 0.4154475883330375, 0.40722500961845787, 0.41638384211209867, 0.4361931972556013, 0.45621974981588675, 0.46512615491506665, 0.45452600244799546, 0.422150532805042, 0.3722960055620291, 0.3132958401770989, 0.25389128615153345, 0.20065483326052785, 0.15724215529725247, 0.12494834477977373, 0.10370946490940286, 0.09298849141694329, 0.09235183175409636, 0.10173811011809003, 0.12145862214208364, 0.1519308882367187, 0.1931076229961306, 0.24359700736787884, 0.29965762255551, 0.3546099678734514, 0.3995077727691604, 0.4256068259914533, 0.4279132904746166, 0.40772797670137034, 0.3723429651756092, 0.33214173264544267, 0.29716089049702143, 0.2749317192425599, 0.26990851597490206, 0.28370685593634287, 0.3152972175354191, 0.36083219169859787, 0.41346857561604816, 0.4640397411420319, 0.5032647377865109, 0.5250005363841264, 0.5285702002527053, 0.5182046733561269, 0.4997500326913896, 0.47704895275808734, 0.45054212315584696, 0.4187426361731658, 0.38107997614259626, 0.3398206987160822, 0.29985765967589345, 0.266999378900844, 0.246219636597526, 0.24073168863201633, 0.25179735601637077, 0.27879799817190404, 0.3193066492554554, 0.36927365033489595, 0.4235543703962954, 0.47670806972640994, 0.5236378000324413, 0.5598673187602616, 0.5819345795852084, 0.5883786360774378, 0.5807803879111024, 0.5637676701460586, 0.5437747261816714, 0.5273480318283925, 0.519612916504446, 0.5229402699981269, 0.5360004388742913, 0.5538529265153811, 0.5695128049439246, 0.5764744360726994, 0.5708444701193918, 0.5519796505097352, 0.5217039171160793, 0.48305688341037156, 0.43934564820890093, 0.3936242704272298, 0.34840490910414823, 0.3054660356988088, 0.2657712999903118, 0.22955951423098858, 0.19659342389819695, 0.16647002113478862, 0.13888059768496339, 0.11374701713544147, 0.09121306155429812, 0.07152298133318158, 0.05486186556641101, 0.04123967696785044, 0.03046272273413452, 0.02218113009353638, 0.015969046220350478}
{0.01199043959071595, 0.016706311343023944, 0.023043204276536285, 0.03138301296561516, 0.042094324339426406, 0.055491589158220486, 0.07181903481799345, 0.09128700708451709, 0.11416445750634073, 0.14088989833419896, 0.1721318341598202, 0.20872968005978687, 0.2514766633314665, 0.3007598506397676, 0.35614613566195685, 0.4160741057306899, 0.47781635328297395, 0.5377497118406128, 0.5917568980920942, 0.6355240130392671, 0.6648195065221143, 0.6762531997162133, 0.6687875424270922, 0.645295116391312, 0.6128377583756195, 0.5810683016360911, 0.5594778229323596, 0.55468531053316, 0.5685130378434079, 0.5971410201383744, 0.6315963329152691, 0.6598718202411478, 0.6705783363508174, 0.6570181613940606, 0.6195764374077388, 0.5647759067743034, 0.5015808471339365, 0.4375554106791627, 0.3771845759512541, 0.3225920090258362, 0.2751971215370629, 0.23679334731132867, 0.20961889524054633, 0.19592598403615105, 0.19762803484382363, 0.21615970346954344, 0.2523401802459879, 0.3060048566796719, 0.3753629949672068, 0.45629223150168163, 0.5419284753836252, 0.6228245333757682, 0.687781978831896, 0.7255536099439088, 0.7276857709709915, 0.6918767972650494, 0.6237744922173306, 0.5353870558358338, 0.4408043731381122, 0.3519408546497253, 0.2764034691258353, 0.21761842649837107, 0.17614087154068864, 0.1510837559803272, 0.14111916314091913, 0.14492024730603575, 0.16108876951761464, 0.1876680234354996, 0.2214283902730799, 0.2573168333049486, 0.28868199441068193, 0.30876488257892526, 0.31315280698316866, 0.30183953954428744, 0.2794233882823366, 0.25330459720796317, 0.23121073689499794, 0.21948620549184622, 0.22256365028518416, 0.2431185267178818, 0.2821771754270981, 0.33869462311546084, 0.40855400107158146, 0.4835066696136689, 0.5511742989198191, 0.5973386756670709, 0.6105716071670789, 0.5870474806200642, 0.5322865103225032, 0.45849392261071187, 0.379496988972735, 0.3065348816987501, 0.24659131813863822, 0.202864404497953, 0.17612452135118067, 0.16597950528584302, 0.17160600788336122, 0.1918554962138183, 0.22479665238511123, 0.26688516750165214, 0.31219924062121507, 0.35248625419826546, 0.37873896143335317, 0.38417250620801796, 0.3670879521112211, 0.33162305932875497, 0.2858044378476228, 0.23835240874231123, 0.19623178167751473, 0.16383129266869148, 0.14340447552727584, 0.13598330257770302, 0.14218604938146326, 0.16265915637258407, 0.19806531020147855, 0.24857075724472374, 0.3128200726022535, 0.38656935100314244, 0.46157508675717573, 0.5258346094306061, 0.5661986402543072, 0.5730181717756329, 0.544399505897815, 0.48707882390676754, 0.4132368977951968, 0.33560745824597715, 0.2638582750979258, 0.20344707306774312, 0.15631975847605323, 0.12227678476628959, 0.10021194861241456, 0.08894522172071857, 0.08766775705577595, 0.0960970567093963, 0.11440767128808615, 0.14293772082299877, 0.18162544674334755, 0.22915841483399071, 0.28199240577770307, 0.33373804316115385, 0.3757166151571604, 0.3992345997046392, 0.3989585578896001, 0.37543092586288573, 0.334902547508644, 0.28662567689282625, 0.23956571547809435, 0.2003728775520689, 0.1730442297609114, 0.15963001380643752, 0.1611674819331144, 0.17832856205743858, 0.2115610045901675, 0.26064627838805576, 0.3236921862783526, 0.3957991466759316, 0.4680845367554148, 0.5282031400335273, 0.5632722855323756, 0.5645842632100561, 0.5314826916980073, 0.47161405081626356, 0.3973502334257442, 0.3209805563435121, 0.25146398375470647, 0.19362177956983567, 0.14898731786694966, 0.11717139477423699, 0.0970352825891942, 0.08745380200933964, 0.0877080591522662, 0.09760411407608051, 0.11737295280229834, 0.14734242131959369, 0.1873328447413601, 0.23577292768049143, 0.2887321234776003, 0.339421027335545, 0.37897223585290163, 0.3989389551519442, 0.39467889622073227, 0.3675613497696732, 0.3243686046813059, 0.27436236242845957, 0.2260842157788021, 0.18556958775592305, 0.15620777430069477, 0.13953745687514135, 0.1362086428134403, 0.1466758629561129, 0.17146555401178648, 0.2109684462756448, 0.26472902353173133, 0.33028381451728367, 0.40187740573682107, 0.4698653360984911, 0.5219288296452254, 0.546626038310378, 0.5380068719081467, 0.49841987018398826, 0.43742032993198354, 0.3676236117313699, 0.3003842365547492, 0.24348505229725648, 0.20103010555664919, 0.1745257283974, 0.16411472470883376, 0.16939969039909106, 0.1896771823213228, 0.22358903432784957, 0.26831674651266424, 0.3186654400716632, 0.36672837509169093, 0.40298971054797067, 0.4191462043432833, 0.41151186479205104, 0.3828125661762426, 0.3410203760774519, 0.2961235437928821, 0.2570156984182922, 0.2299422130294343, 0.2184399044751129, 0.22390038324251765, 0.24595121319957486, 0.28228441363244394, 0.3280515179060417, 0.37543594732509955, 0.4143504556231223, 0.43490192546749845, 0.43097843498926314, 0.40287149049733806, 0.3570132682619025, 0.3030237541174733, 0.25017689702040147, 0.2052373016433984, 0.1721068023109994, 0.15258845810604732, 0.14741370572740992, 0.15701687649697943, 0.18186385433440078, 0.22228991673747683, 0.27785425425665233, 0.3463207665004157, 0.42263235441631547, 0.49858493166999296, 0.5639364453577123, 0.6089443899223477, 0.6271212747725694, 0.6166719717182609, 0.5802772356139436, 0.5241010832524589, 0.4566308473868472, 0.3871984469001234, 0.3242431899346039, 0.27397804810641024, 0.23997255950750435, 0.22349076165864043, 0.22404299268858469, 0.2397527079716612, 0.2675329432983593, 0.3034041237546665, 0.3433011414645625, 0.3842377119279131, 0.4250005467633977, 0.4654846094584266, 0.5048371226383308, 0.5398868954509968, 0.5654562230306388, 0.5767485737249594, 0.5722688479244262, 0.5552650777331494, 0.5328328681240287, 0.513345054157294, 0.5035571975873999, 0.506558710089907, 0.5211505935731215, 0.5425897999044347, 0.5642283470808678, 0.5794870202366397, 0.5836140544267786, 0.5746424810508703, 0.5532037016051201, 0.5215290298317372, 0.4824320251318495, 0.4387662761576777, 0.3932283132378206, 0.34816820308384955, 0.30533192818916266, 0.2656956619193644, 0.22951569936114938, 0.19656703508469614, 0.16645352716526104, 0.13886997260596567, 0.11374001311149277, 0.09120836563213305, 0.07151979471535963, 0.05485968487848356, 0.04123817591480254, 0.030461685287404398, 0.02218041102848938, 0.015968546840416084}
{0.011990013979191229, 0.016705699648733884, 0.023042324066656072, 0.031381744082775484, 0.04209249022807325, 0.05548892722796461, 0.071815147232078, 0.09128127383374351, 0.1141558706778025, 0.14087672065084772, 0.17211084938977247, 0.20869447669096214, 0.2514136818218947, 0.3006397977975717, 0.3559083246838519, 0.4156082212349353, 0.4769694140705657, 0.536426653905706, 0.590198645389804, 0.6347108031411021, 0.666615718338947, 0.6827641227103831, 0.6809430979302732, 0.6615535074786635, 0.62899811460435, 0.5912772428954369, 0.5578072032940972, 0.536876204135936, 0.5338077870908493, 0.5497620342181774, 0.5808498125489752, 0.6179763233507853, 0.6484411081594146, 0.659786834694563, 0.6446549295995808, 0.6038685500050103, 0.545581825027462, 0.4810696599195295, 0.4199564015407711, 0.36743062170413265, 0.32418774558392227, 0.2883355828150856, 0.25788508541469835, 0.23251558838499825, 0.21396151966193774, 0.2053177759956054, 0.21007690827375053, 0.23145456081285665, 0.2719735642621044, 0.3329163336497185, 0.4132764689131429, 0.5081893687721389, 0.6074682185553006, 0.6956212730859803, 0.7548368503847523, 0.7709040434044171, 0.7392601587666637, 0.6670689407169348, 0.5697372178492497, 0.46446546942120664, 0.36493094818427524, 0.2791948982437067, 0.2103052253641437, 0.15803999222744816, 0.1206092899163547, 0.09584479004092572, 0.08186733200874727, 0.07738234008623164, 0.08174453152145736, 0.09486844852652251, 0.11699393173410472, 0.14827246775818254, 0.18815405764994073, 0.23467448694132076, 0.28399016582471687, 0.33074570154446914, 0.3697096537274415, 0.39826483944586316, 0.4182623912620732, 0.43568374256422193, 0.4579433721889612, 0.49018544261628083, 0.532239979801786, 0.5773840451410961, 0.6136456996534517, 0.6278561920487322, 0.6111838659579156, 0.5631783414448828, 0.49168783928345255, 0.40892749538281253, 0.32662085310117345, 0.2529463819125251, 0.1919468369923492, 0.14448924979027944, 0.10963625052641086, 0.08577462183436783, 0.07133006475093817, 0.06513762945417405, 0.06658889815258326, 0.07564322986398875, 0.09273353954073085, 0.11854194574118235, 0.15358171085040298, 0.19752953296374462, 0.24836491076688158, 0.3016418511805599, 0.3505544073127332, 0.3874800533355456, 0.4069123072161824, 0.408350439057314, 0.39716302738642617, 0.3827162614535107, 0.37501696873653534, 0.38169799123662906, 0.40616493994311986, 0.4466642943541199, 0.4959974267677744, 0.5423214959101329, 0.5718807158797462, 0.5736052243919255, 0.5435744945429635, 0.48645752142999343, 0.41289822508283563, 0.33482036223229206, 0.2616208968423485, 0.19870607858761588, 0.14794323036541526, 0.10890119103185014, 0.08004288953092324, 0.05954684466023068, 0.04576055433604986, 0.03740159598962499, 0.03362092427750124, 0.034006577133747995, 0.03857006091277991, 0.04772997306069035, 0.062284702703375536, 0.08334266430957271, 0.11215155918906895, 0.14974452758969922, 0.19632938987963228, 0.2504471328727581, 0.30818059148828975, 0.3630510847132302, 0.4073564978497409, 0.4350509427904724, 0.4448869464510242, 0.44170358540630417, 0.4347586992318746, 0.434091395906559, 0.4468740953820744, 0.47497428774261236, 0.5139492075303728, 0.5536043674693912, 0.5805893232851053, 0.582992365894604, 0.5552025898392914, 0.5001473834363962, 0.42740383047646313, 0.3487042922137432, 0.273838406592192, 0.2087693998660138, 0.15581330943501218, 0.11479706424025923, 0.0842796294884264, 0.0624331683453935, 0.04754680421509546, 0.03825875684653769, 0.033634478193824965, 0.033175016861105994, 0.03680308377879339, 0.04484544657291844, 0.05800729471167147, 0.07731150960543237, 0.10394957969822868, 0.1389655924273409, 0.1826938416632922, 0.23394797408113818, 0.2891828307471473, 0.34220115610017054, 0.38517562148602413, 0.41127674439764916, 0.41790807737322083, 0.40850818675521294, 0.39154764774456347, 0.3773873131474388, 0.37491498423338776, 0.38927105292219594, 0.4207013475038739, 0.4641163170562878, 0.5094685938418339, 0.5437066823206235, 0.5547069180616353, 0.5359268999573235, 0.48904906998191766, 0.422740423712615, 0.34851077180460355, 0.2765117823133978, 0.21333498042261584, 0.16193267100916983, 0.12267271349425908, 0.09457162729571097, 0.07623669695804558, 0.06643698460715554, 0.06438946297258363, 0.06986535921214358, 0.08318043370832852, 0.10507726953206614, 0.13645581538536383, 0.1778776151533614, 0.22879966814458105, 0.28665354490679157, 0.34620899574646974, 0.39998565592571317, 0.44031924176693393, 0.4626237141829657, 0.4679819486325723, 0.4630538123082315, 0.45706299253477994, 0.4576134784595458, 0.4674161657185254, 0.4830569325513544, 0.4961299112537094, 0.49657478922199955, 0.4771232301673476, 0.4366165583954618, 0.380197434936315, 0.31651696833224136, 0.2541181025835183, 0.19909231262809723, 0.15457585103463453, 0.12144133379561571, 0.09933314026473979, 0.08754395118537925, 0.08559111235181269, 0.09353121150395133, 0.11208193158814775, 0.14257651344029287, 0.18670576366414637, 0.24593521876168423, 0.3204673294073644, 0.40774476412839145, 0.5008801504007422, 0.5880213744676913, 0.6540314985690705, 0.6850484537470685, 0.674227164203532, 0.6250788274021016, 0.5499365411189427, 0.46472822732279273, 0.38363509287278463, 0.3162501851620304, 0.2673876544088259, 0.2382457282344959, 0.22766093783255403, 0.23287290574318065, 0.2498698418636942, 0.27378623521545825, 0.2998574845821043, 0.3249484765468733, 0.34885751604078963, 0.3742498727712934, 0.40481133763022703, 0.4424624355993078, 0.48513215759515804, 0.5263882464640967, 0.5575006707911101, 0.5713264096396471, 0.5660172089054989, 0.5462004472210786, 0.520861526367987, 0.49945820681590647, 0.48866083492297013, 0.49105331150460746, 0.5055135794595345, 0.5282075427689535, 0.5535282450323533, 0.5751780795869788, 0.5877228500425689, 0.5880828668960253, 0.5759090736447041, 0.5526713581055234, 0.5204763231023861, 0.4815360501324273, 0.43819242222270305, 0.39291228340219586, 0.34800676297264815, 0.3052503608834747, 0.26565279004082976, 0.22949169367717687, 0.1965527173455643, 0.16644453902987505, 0.13886411842126622, 0.11373610559616784, 0.09120571662767918, 0.07151798123530528, 0.05485843558296051, 0.04123731174677832, 0.030461085891046173, 0.022179994518424652, 0.015968257054504276}
{0.011989825860053527, 0.01670543029980704, 0.023041938566797274, 0.03138119262124344, 0.042091701805997764, 0.05548780058115124, 0.071813537280963, 0.09127896978404962, 0.1141525550331528, 0.14087187570184942, 0.17210350544341702, 0.20868248121819907, 0.2513915719390308, 0.30059293566720197, 0.35579857110233193, 0.4153459114936753, 0.4763797680681338, 0.5352629339244055, 0.5883103611808134, 0.6324472308311833, 0.6653093157440002, 0.6847575592118864, 0.6885921632304395, 0.6754564784897275, 0.646759053556536, 0.6079310247201946, 0.5675221697461825, 0.5345864538019571, 0.5161651490138578, 0.5160026581988373, 0.534129033860844, 0.5664624716194122, 0.6044810038540321, 0.6361204568944006, 0.6489335380852468, 0.6347981654211972, 0.5935094102925966, 0.5327265285405803, 0.4643309998115745, 0.399700520425435, 0.3464233164509144, 0.3072797916410494, 0.2809679140385576, 0.26380983984240025, 0.2518845707234316, 0.24298980431401457, 0.23769603121532829, 0.23909118786586625, 0.2515602648957449, 0.2793373902294104, 0.3252585516741644, 0.38963510379271604, 0.46907748223487955, 0.5555548744363729, 0.636609754497735, 0.6977015736924224, 0.7264809476125773, 0.7169913289632502, 0.6713412929233491, 0.5981741854812535, 0.5093491434956365, 0.41662225366470385, 0.32931611079366385, 0.2532799866419667, 0.19102708162578738, 0.14260944363491296, 0.1066894746335373, 0.08143277257632972, 0.06509473652724435, 0.05633894887851441, 0.05438102376087826, 0.05904107720644357, 0.07075394634383017, 0.09054869046009703, 0.11997147030235086, 0.1608887121717509, 0.21508006516499092, 0.28354498265146033, 0.36555675369823915, 0.4577293654365415, 0.5535956540784289, 0.644120173290579, 0.7190294266761398, 0.7683730347697699, 0.7840960750015329, 0.7620252774975038, 0.7040094205492815, 0.6185280455217418, 0.518440958857119, 0.4168993661348974, 0.3238845579666131, 0.24488976995173392, 0.1814948575120468, 0.1327560930202608, 0.09653856938377628, 0.07043387880183453, 0.05226057314157424, 0.04027545497993176, 0.03322590452825984, 0.030334402107882567, 0.031267759419996495, 0.036116290526951755, 0.04539032044094437, 0.06002758077614752, 0.08138953431681718, 0.11120324035729606, 0.1513784244752064, 0.2036099938116905, 0.26870181663741693, 0.3456795793882591, 0.43102788789028906, 0.5186425150181646, 0.6009268819827824, 0.6706002668791613, 0.7218815268869045, 0.7501836072227398, 0.7513557425843869, 0.7224516746447601, 0.6641927428257515, 0.5827528440311633, 0.4886602860842699, 0.39336009439604863, 0.3058802353444621, 0.23134059948622457, 0.1712846958084988, 0.12487783470424589, 0.0901237525161376, 0.06472351058150694, 0.04654903314928967, 0.03384097088821041, 0.025250296133577172, 0.019809144594185382, 0.016880995287664752, 0.016115683389919307, 0.017420671881230778, 0.020952935069730345, 0.02713234471030812, 0.03667490592799366, 0.05064014567264389, 0.07047869303562708, 0.0980504297784202, 0.13555814753133746, 0.18530952157215233, 0.24920032110847734, 0.3278516727152471, 0.4195025152143984, 0.5190677487057072, 0.6180267581528021, 0.7055926665991162, 0.7708079029676206, 0.8046063351865665, 0.8013820900738086, 0.7604073511250441, 0.6869080758943787, 0.5915011478870329, 0.48734755292858917, 0.3863907620226913, 0.2967740660420887, 0.22230863835288023, 0.16341438511604356, 0.1185162061173853, 0.08522060174544759, 0.061061534080383735, 0.043871753863778985, 0.03191221535415416, 0.02387511417152522, 0.018835885894548193, 0.016195596456708275, 0.01563356448675239, 0.017078355323083497, 0.020699600712435956, 0.026920196829320984, 0.03644579243092088, 0.05030375420080085, 0.06987435558792554, 0.09688006886292891, 0.13327389979302556, 0.18094233191950876, 0.24114001244606406, 0.3136572469407788, 0.3959432871647314, 0.4827107923197711, 0.5666110813284057, 0.6399651251993065, 0.6964618995559508, 0.7314890627501415, 0.7412668541951453, 0.7226775019237537, 0.6750269854709597, 0.6023200817537406, 0.5134309190278964, 0.41949303277672384, 0.33039663056299173, 0.2525820102743972, 0.18876243844268178, 0.13887504448847304, 0.10132199071609238, 0.07395843545049606, 0.054694574425352256, 0.04178656001907809, 0.033937708467706, 0.030308265484933497, 0.03049551060062737, 0.03451678486452292, 0.04280836157631876, 0.05623873941554779, 0.07612031597684024, 0.10418328581561569, 0.14244738155771586, 0.19289671983175188, 0.2568569298698313, 0.3340493456682623, 0.42152016697024264, 0.5129793109481395, 0.599242854831788, 0.6700104605649618, 0.7162126446426866, 0.7317233554711888, 0.7141336984142082, 0.665255725010806, 0.5914317384796994, 0.5026531700151456, 0.41008264083822205, 0.3231717084973187, 0.2479390160915364, 0.18688449473786342, 0.13994787916769189, 0.10570284507435898, 0.08230867466536701, 0.06810333157610901, 0.06190865457285911, 0.06315836687773745, 0.07193151252690566, 0.08892730065881299, 0.11536954626803292, 0.15278366052146117, 0.20255559511530977, 0.2651918680921434, 0.3393113294917374, 0.4206544107788822, 0.501697426750277, 0.5724847927149723, 0.6227499979655017, 0.6445976831079867, 0.6347478104351597, 0.5956800274042563, 0.535267309465318, 0.4647354144163799, 0.3956092794010099, 0.33703785916728346, 0.2944935364869322, 0.26976224014746486, 0.26152451932039916, 0.26602196596703104, 0.2778579195454536, 0.29130144117808315, 0.30216132100109105, 0.30951740561858854, 0.31617667192600746, 0.32735997708002046, 0.3482701745964538, 0.3816653780993213, 0.4262053406101731, 0.47598204976300296, 0.5216665309347226, 0.5534952899798276, 0.5652507642762077, 0.5571061446901295, 0.535392810960715, 0.5094645292002775, 0.4879044974187815, 0.4762898850435856, 0.4769606047637742, 0.48967812102205516, 0.5119970775920204, 0.5393164730391204, 0.5655173015465624, 0.584676538765037, 0.5929925757261316, 0.5894727475838692, 0.5750331342751198, 0.5511409370532064, 0.5191986794269068, 0.48074725460846807, 0.4377919371818105, 0.3927337681848026, 0.3479317873349626, 0.305218169795331, 0.26563754116118127, 0.22948341565539931, 0.19654765577667166, 0.1664412041586294, 0.13886183843736777, 0.11373452253980873, 0.0912046112267971, 0.07151720806931236, 0.05485789471944059, 0.04123693353405406, 0.0304608215465793, 0.022179809842980333, 0.015968128083936193}
{0.011989785392929289, 0.016705373342407282, 0.023041859076006005, 0.031381083097572995, 0.042091553883933125, 0.05548760714369056, 0.07181329802041042, 0.0912787040395303, 0.1141523288373289, 0.1408718527316559, 0.17210402193260488, 0.20868406889366536, 0.25139452542451823, 0.30059492276113503, 0.35578594683402265, 0.41526982778828564, 0.4761085067819687, 0.5345291067777502, 0.5867476732821943, 0.629874561637317, 0.6622908935624403, 0.6830880946789284, 0.6910485323969793, 0.6844363381211767, 0.6623854848555, 0.6270263005882144, 0.5844266663664375, 0.543292163168769, 0.5122468140286227, 0.4973947741968726, 0.5011631243380151, 0.5222020140741738, 0.555555783017203, 0.5928263684654217, 0.6230526201010793, 0.6352294921044517, 0.6220651087456293, 0.5829105566546593, 0.5238906885710315, 0.45526567537593515, 0.38781406042949357, 0.3300486119078736, 0.28696859462209984, 0.26005845654646675, 0.2479270931862527, 0.2472269883514903, 0.25385779582073853, 0.26448712349461295, 0.277996493670902, 0.29605719608934444, 0.32229512928626075, 0.3603037833464148, 0.41131969247551864, 0.47238004004404616, 0.5357055403568958, 0.5900831203974324, 0.6244914410971518, 0.6326121927173531, 0.6153925456995588, 0.5796417867446437, 0.5336893380512806, 0.4833671841288174, 0.4308417924454424, 0.37624168316300655, 0.3200639153672694, 0.2643544030621972, 0.21219752614795073, 0.16647007926459342, 0.12896527005731262, 0.10026437013034709, 0.08011328906022697, 0.0679325141090649, 0.06324119151405504, 0.06594106009722889, 0.0764856244177175, 0.09596775737894869, 0.12612811738873894, 0.16923630960303185, 0.22773611064463506, 0.30349634039192586, 0.3965308712972807, 0.5032598854924055, 0.6148826724270673, 0.7170788590912566, 0.7923995086262365, 0.8255044993616449, 0.8090864311942725, 0.7469616565970407, 0.6523049663251104, 0.5423009663525776, 0.43251472795649937, 0.3335811838389571, 0.25069468048448024, 0.18485508409438817, 0.1345898014182129, 0.0973784857594584, 0.07055645263780513, 0.05177330475735257, 0.03916578765338398, 0.03138192953188171, 0.0275462488371995, 0.02721615149615359, 0.030354118354291696, 0.03732566971265667, 0.048924135369582865, 0.06641483769394775, 0.0915782884209275, 0.12670889100186783, 0.17448780768535171, 0.23759848120243404, 0.31791549294691346, 0.4151428367956295, 0.5250295705643321, 0.6378368071427881, 0.7383657847536811, 0.8088547449848553, 0.8346144006500587, 0.809887105425286, 0.7403394595573276, 0.6405211997348264, 0.5280626773462461, 0.4181285855787079, 0.32053200648981983, 0.23964487639682513, 0.175866078681647, 0.12737484019861173, 0.09149034873448335, 0.06549161780439246, 0.04700904803799229, 0.034152127505714155, 0.02550394055983732, 0.020064079930385986, 0.017183613946216127, 0.01651257876194636, 0.017968312465457072, 0.021727365238215657, 0.028241283494634874, 0.03827475365276194, 0.05296111010771613, 0.07386227319610687, 0.10300404610038255, 0.14282930026336518, 0.1959702770009099, 0.26470019396992, 0.34992925770597055, 0.4497528230976095, 0.5579343460155829, 0.6632371386038031, 0.7507382411143241, 0.8054986930931269, 0.8173224078160636, 0.7842295822397748, 0.7129292032632857, 0.6163029213734336, 0.5092572554816396, 0.4047728173684643, 0.3115829836922166, 0.23384370020665057, 0.17215412342070416, 0.12499338201708701, 0.0899388129713134, 0.06445217262100261, 0.04628100060644927, 0.033605501730744135, 0.02504924303820464, 0.019632898503959002, 0.016715578302144492, 0.015945593327496677, 0.017230067622632975, 0.020726906301935577, 0.026860067372384448, 0.03635745198931656, 0.050307844305541125, 0.07022656538249403, 0.09810516572834771, 0.13639394796044232, 0.18782438443313876, 0.25492866339100606, 0.33909113292963117, 0.4390579546889539, 0.5491629424374009, 0.6581314910829268, 0.7498543128380151, 0.8071507237738695, 0.8177144415724511, 0.7792137934012637, 0.7002843597443021, 0.5967699318261881, 0.48574409673118935, 0.3806959847459057, 0.28958905062689644, 0.2153803172719237, 0.15765666643536994, 0.11428571328887349, 0.08259471956492904, 0.06003812465393181, 0.04449468554457296, 0.03435129613859502, 0.028488058722721407, 0.026233043252044945, 0.027322345729988835, 0.03188151460917472, 0.04043329171864287, 0.05392867123407698, 0.0737885796100242, 0.10192693896387373, 0.14069747604785074, 0.19266458328325145, 0.26005404265694676, 0.34373574131995094, 0.44172061711139055, 0.5475290233194811, 0.6493741396289159, 0.7314642601421801, 0.7780796511752639, 0.7791961135603993, 0.7346490221799697, 0.6541836571045996, 0.5533869719102227, 0.44811595994535325, 0.35038758651560026, 0.26698807545047054, 0.20021606408494297, 0.14949289733731577, 0.1128884927065148, 0.08818254578352386, 0.07346177057260622, 0.06739150181248736, 0.06929626355281339, 0.07913020200786836, 0.09735843000806196, 0.12471914767455329, 0.16180627499370498, 0.2084345324000501, 0.26287689722354424, 0.32132225873385983, 0.3781478536168647, 0.4274393706848759, 0.4652971181870571, 0.49136470504957475, 0.5080895402150744, 0.5179909471247943, 0.5210991767060773, 0.5147713458466766, 0.49616903505389653, 0.46543452870160096, 0.4269960891652811, 0.38807013577501887, 0.35563620951455355, 0.3338279377824041, 0.3227945618978789, 0.31911670049192914, 0.3175110243968736, 0.3133329235092699, 0.30488094312507585, 0.29428604921522206, 0.28652945373392, 0.2873442227520815, 0.30118383832307366, 0.3298800275216629, 0.37196592310927157, 0.42256027861315393, 0.47399463973745765, 0.5174504499307737, 0.545457594833775, 0.5544079286302616, 0.5458155359487336, 0.5254846426173316, 0.5010594309850047, 0.47955257494526515, 0.46611927928428, 0.4639202622604433, 0.47407168308762854, 0.4952195238189584, 0.523303473826652, 0.5523321058096133, 0.5762340110694822, 0.59083070389171, 0.5946787080984848, 0.5883533023121783, 0.572997204789538, 0.5494004617606163, 0.5181383479439319, 0.48024801371840775, 0.4376065274769049, 0.39268107324357693, 0.34792256224548496, 0.30521916964799706, 0.26563936420115725, 0.22948439279696614, 0.1965479464931486, 0.16644115143571367, 0.13886166135532352, 0.11373432688292034, 0.09120443869402378, 0.07151706994488549, 0.05485778966684868, 0.041236856004764774, 0.030460765392792723, 0.02217976966136438, 0.015968099561322377}
{0.011989818686483166, 0.016705422099360608, 0.023041931102443902, 0.031381190771356905, 0.042091717433305365, 0.055487860792883384, 0.0718137019020483, 0.09127936797076819, 0.11415346084095615, 0.14087385907486422, 0.17210771085280413, 0.20869104012109363, 0.2514077798846394, 0.30061922806076025, 0.35582541635520126, 0.4153145540174356, 0.47609411958527975, 0.5342591071988008, 0.5858243891204429, 0.627797066200344, 0.658909762296607, 0.6793202776009222, 0.6892474994244596, 0.687711973202727, 0.6728880944295547, 0.644196930350528, 0.6044483116969002, 0.5601691861184817, 0.5198815908110338, 0.4915707333613222, 0.48061156707315905, 0.4886374679122421, 0.5132450471443447, 0.5482723783527818, 0.5845761211917251, 0.6116083065308122, 0.6200631051356182, 0.6048843897044953, 0.5668832399432948, 0.5118357495849416, 0.44791877688466364, 0.38331270647131344, 0.324891708259034, 0.27775022159837526, 0.24509572532222912, 0.22831495497002846, 0.22714254058836603, 0.2398756032960953, 0.2637031490248297, 0.2953560744522422, 0.3321249482209934, 0.37275503387557907, 0.417314854640023, 0.4655717527088594, 0.5146389631836156, 0.5576690682880279, 0.5851884523395644, 0.5890757860388448, 0.5669794569867901, 0.5240753234491015, 0.4708743852463438, 0.41874917725794375, 0.37596366086981203, 0.34574548490449586, 0.32634506787925033, 0.3124941593950826, 0.29779073693645713, 0.27736847524200053, 0.24975858379976493, 0.21701252850871838, 0.1832465252415946, 0.15277153738483953, 0.12889937083494568, 0.11370685735592359, 0.10841279840389531, 0.11391012070160769, 0.1311576344001067, 0.1612916900714701, 0.20537834884372694, 0.26374107028526844, 0.33487817204143994, 0.41424895160431785, 0.4936659321799465, 0.5623445851087819, 0.6101129151415624, 0.6315653591795418, 0.6283644155071837, 0.6076303629163019, 0.5773776750159522, 0.5422909469473971, 0.5025848780009248, 0.45615927657859945, 0.4019553249714649, 0.3419211460793399, 0.2805162955432913, 0.2227362231004796, 0.1723471594074467, 0.13121988508898325, 0.09960760635194815, 0.07680912027688887, 0.061796080862289465, 0.053646271367633634, 0.05179084118048116, 0.05613645339187412, 0.06711367822709648, 0.08566983286967973, 0.11318356591281685, 0.15123461546989106, 0.20112681615175926, 0.2630740081364186, 0.33509471112687766, 0.41199842092388156, 0.4852956204522889, 0.5449540349734242, 0.5829885434053977, 0.5970763093897002, 0.5914829285407572, 0.5742011208737962, 0.5521605521585621, 0.5277455230714745, 0.49866777122408323, 0.46087783164413876, 0.41229144356575903, 0.3547712943993986, 0.2933632066456795, 0.23391698244590076, 0.18097415015688278, 0.13692183004757189, 0.10224411478130585, 0.07623639951667527, 0.0576952047935039, 0.045393591655395374, 0.03834521937735317, 0.0359270306688657, 0.037928765018961176, 0.04457359645178782, 0.056528198153875386, 0.07489547866393022, 0.10115537701907669, 0.1369854338141779, 0.18386015447373166, 0.24232789103624133, 0.3109664985474776, 0.38531039816275986, 0.45749149284964774, 0.5175695669446768, 0.5568636856926766, 0.5718993896274958, 0.5662760106116816, 0.5487324076951225, 0.528479567924045, 0.5107146238499437, 0.4947189015491492, 0.4752238781835785, 0.44609568331439503, 0.4042056248811218, 0.35121510406948847, 0.2924872151409736, 0.23439165163383052, 0.18197075664660237, 0.13799001480213977, 0.10317521773854953, 0.07695543149201507, 0.05818991214389523, 0.045673290257430825, 0.038418830620498556, 0.035791752228447285, 0.03756382900235848, 0.04393609281270155, 0.05554985149017011, 0.0734809594412823, 0.09918472831761009, 0.13432592600026988, 0.18039624544968572, 0.23802041154135564, 0.3059493169731722, 0.38001725864533825, 0.45277211857139515, 0.5147119143874621, 0.5574214350967491, 0.5772655307989188, 0.5770380866629565, 0.5639525287436479, 0.5451624556098331, 0.5238743597426134, 0.4984708969945083, 0.4648738102314798, 0.42028938210621614, 0.3657117937071674, 0.30572093085446256, 0.2462866482918535, 0.19245785300398824, 0.1472126933632334, 0.1115190047874871, 0.0850062739203824, 0.0666998299691901, 0.055564484655588, 0.050828526234784496, 0.05214819050611039, 0.05967723778385606, 0.07407682379017894, 0.09646170029877263, 0.12823700854550618, 0.17074251652170166, 0.22461372818543082, 0.2888516690542974, 0.3598416600656085, 0.43095595809233717, 0.49359539920935314, 0.5399657547345772, 0.5663903459725331, 0.574770001669125, 0.5706873744009848, 0.5593149344616546, 0.5421259914786972, 0.5167143667488917, 0.47962259310032385, 0.4298899009344781, 0.3706834188596566, 0.30816336377921294, 0.24893574386642056, 0.1980155980974498, 0.15816993654954886, 0.1303390780098962, 0.11444692963946437, 0.11010459702635148, 0.11700382716274722, 0.13495919983709004, 0.1636027624224842, 0.20176243737262142, 0.2466728686992351, 0.29342372782619386, 0.3353085958957798, 0.36558584780503195, 0.3802500591667269, 0.380236468144279, 0.3713992818292753, 0.3621138157803722, 0.3599664681962853, 0.36914464424827365, 0.38922067880836286, 0.4153859986960074, 0.4401569759485312, 0.45634847483797686, 0.4601868022863898, 0.4526835323754995, 0.43820400453902697, 0.42124275804381656, 0.40374181175509705, 0.3846918993309087, 0.36200537320161513, 0.33510526911987415, 0.3063401588330219, 0.28044225537535505, 0.26277399429194453, 0.2576405389873204, 0.2673354947565311, 0.2918356869504932, 0.32886692192980027, 0.37426719939786113, 0.4226748179858302, 0.4683703893078746, 0.505976228037423, 0.5310534862342389, 0.540957729011714, 0.53584275732569, 0.5189966389334436, 0.49602393340948114, 0.47340172211776377, 0.457155053424943, 0.4517895332958106, 0.4593662983549466, 0.4789341246362682, 0.5066988224827673, 0.537031729515757, 0.5640652471052117, 0.583382520045256, 0.5930731960271827, 0.5934849668728123, 0.5858153491414451, 0.5707077915503996, 0.5479894255873563, 0.5175091617786084, 0.48006224044886314, 0.4375950203741576, 0.39271050640916116, 0.34794890531882816, 0.3052354444199608, 0.26564824178319635, 0.2294890568031835, 0.1965504101197187, 0.16644248836846345, 0.1388624137278664, 0.11373476698850576, 0.09120470576521805, 0.07151723732577217, 0.05485789741262613, 0.04123692684967993, 0.030460812738464318, 0.022179801689145684, 0.015968121420665497}
{0.01198987665500148, 0.01670550588734538, 0.0230420526495983, 0.03138136800886582, 0.04209197779072649, 0.05548824727708576, 0.07181428414758953, 0.09128026338457132, 0.11415487723143747, 0.1408761848495388, 0.17211171287919877, 0.2086983025540191, 0.2514216416160483, 0.30064652079449455, 0.3558784793828904, 0.41540887568692386, 0.4762261565617427, 0.534337323683443, 0.5855504438412399, 0.6266001919252882, 0.6561690418707492, 0.6750311973371511, 0.6848232329358855, 0.6860963817439789, 0.6773669475573705, 0.6563972497873699, 0.6229249531253502, 0.5805410584876135, 0.5362071112427007, 0.498066191693876, 0.4732013657884655, 0.46617343547507784, 0.4781298137885278, 0.5061933360501011, 0.5433468629584439, 0.5793685892036198, 0.6032050920357033, 0.606404579456028, 0.58611386261148, 0.5457222204239462, 0.49258648326567434, 0.43450918371963343, 0.3773908341282457, 0.3250251043617289, 0.28013352537646924, 0.245238706286019, 0.22279254963205636, 0.21484687487369286, 0.22269679863967407, 0.24661602671258867, 0.28560591407701563, 0.3371685911037875, 0.397274160619295, 0.46062004683070057, 0.5209534948315455, 0.5711554411847128, 0.603444234908579, 0.6107378862059905, 0.5894459663395121, 0.5420072322388342, 0.4768649308460098, 0.40555132512216907, 0.33890642178524244, 0.28461236815955837, 0.24662688755269732, 0.22575822110370647, 0.22041091015613812, 0.22702494744557944, 0.24033828287513087, 0.2539944168856901, 0.26194079616507904, 0.2603901452755796, 0.24929879871552815, 0.2323190466939435, 0.21526252721195327, 0.20415797311750059, 0.20393529871478472, 0.2179364594868522, 0.24779335096043797, 0.2931231138475373, 0.35081781379396887, 0.41424695804771494, 0.4732677452313237, 0.5160962369756711, 0.5331755386014969, 0.5213220054666168, 0.48539137080820083, 0.43617850914665374, 0.3860744022009035, 0.3451805470450928, 0.31934488141933925, 0.3098394194934342, 0.31378881373563594, 0.3249389758332154, 0.33503498802619963, 0.33613193933083313, 0.3233382856921747, 0.2965610574459291, 0.2600864344693114, 0.22036215885887955, 0.1835479479647842, 0.15411928992601354, 0.1347173638932569, 0.12670962540517555, 0.13086370028440225, 0.14777619229770111, 0.17790171766139246, 0.22112139750712362, 0.2758662255880801, 0.3380084737793672, 0.4001192160214922, 0.4520520650804193, 0.483554028362678, 0.4882596722452642, 0.46679309596707813, 0.4267341905446551, 0.3794598947580302, 0.3360837009741422, 0.30467627606908565, 0.2892989812618401, 0.29010794651870153, 0.30371068611136515, 0.3236211103584117, 0.34130697884118105, 0.3483279949833447, 0.3391712757322165, 0.31329029913036954, 0.2749304263631631, 0.23088738076019266, 0.1877947734986721, 0.1504350939498979, 0.12142865959686582, 0.10179082025724692, 0.09172136152176566, 0.09125233639524288, 0.100635030984457, 0.12045865947366931, 0.15149425095800104, 0.19421925533311396, 0.24797981782911604, 0.3098812379498119, 0.37383329824176736, 0.4306030503621226, 0.4697538557975794, 0.4833604125449216, 0.4696767609404532, 0.434248595218636, 0.38762325881719933, 0.34135109482659226, 0.30472484899396984, 0.28335679169066447, 0.2791178130127395, 0.29047320937534243, 0.3127105006149004, 0.33830510050899193, 0.3581319606488454, 0.3639167401802942, 0.3511694294053936, 0.32084648632675183, 0.2785236469937435, 0.23170590398941127, 0.1871086734383031, 0.149241495525764, 0.12037488596177104, 0.10124833434809452, 0.09189470566091032, 0.09226324901393622, 0.1025616487814897, 0.1233236601957714, 0.15519560858446732, 0.19839887440919962, 0.2518470333938817, 0.31206688004502653, 0.37243545673755907, 0.4236147926507172, 0.4558927776262095, 0.4629382966562623, 0.4448959930369213, 0.4086107973738702, 0.36480078720258574, 0.3241902793283194, 0.2947449383873868, 0.28063169393670084, 0.28224890257417545, 0.2965295897698298, 0.3173348983409125, 0.33640354347007584, 0.34538014486143814, 0.33861518880935787, 0.31530867176634564, 0.2795267862532157, 0.23810051841235802, 0.1979271498806724, 0.16421202376777833, 0.14008336371885388, 0.12710116402066068, 0.1259988380750409, 0.1372286375919305, 0.16112603901321818, 0.19763071244715347, 0.24556989860090983, 0.3016588701172787, 0.3596934236022378, 0.4107764818090855, 0.4453446160522039, 0.4567127427581333, 0.4442780351037042, 0.41412789842254866, 0.3765553212417043, 0.34223429537998024, 0.31921595062235686, 0.31155186690564834, 0.3190618942883422, 0.3375913449244987, 0.35971758641670504, 0.3763989409842458, 0.3797685421605534, 0.3661382463140435, 0.3374401068259113, 0.3001080910353644, 0.2622776885375993, 0.23115693085953487, 0.2117077102143452, 0.2065123328939718, 0.21607479206257463, 0.2389321337871576, 0.2714192695296628, 0.30745119500713264, 0.3390576893910067, 0.3582614159327878, 0.35993735520865877, 0.3440879265628388, 0.3159145319964106, 0.283634352696054, 0.2556102620208751, 0.238390578010919, 0.23607173325181877, 0.2504138743240425, 0.280982172143895, 0.32499010810119566, 0.3770804828905001, 0.42968903481480614, 0.4745204154563756, 0.5047990219978783, 0.5169656803372509, 0.5107078693540301, 0.48779642885937446, 0.45124857975627486, 0.40542986247733903, 0.35620265930870576, 0.31018804020395063, 0.2733788132341479, 0.24998927710395713, 0.2420035227822983, 0.2492536277884096, 0.26972745788430286, 0.3000700365244276, 0.33641562940133785, 0.37541944248507697, 0.414840738840181, 0.45302513378943177, 0.4875780030803373, 0.5145795029121608, 0.5295128813380232, 0.5295696910745986, 0.5156619976443667, 0.49269346075237885, 0.4680093733398121, 0.4490049115660342, 0.441020991831612, 0.4462499967855281, 0.46375823584416176, 0.4901870591254859, 0.520620296079934, 0.5495724381826043, 0.5723500021829021, 0.5864646483767356, 0.5920215750319097, 0.5905041186523203, 0.58290885913141, 0.5688454150856652, 0.5471726550726407, 0.5173191055229991, 0.480112803788123, 0.4376834205800193, 0.39277397319694524, 0.3479846661874154, 0.3052538452824851, 0.26565758582407784, 0.22949394958953573, 0.19655310387120428, 0.16644405217680755, 0.13886336516283754, 0.11373536801018364, 0.09120509636782137, 0.07151749650572001, 0.054858071970409164, 0.041237045662926894, 0.030460894212564402, 0.022179857850469203, 0.015968160274806183}
