# Supplementary material for: Precursors of Majorana modes and their length-dependent energy oscillations probed at both ends of atomic Shiba chains
Source: Nat Nanotechnol. 2022 Mar 7;17(4):384–9. doi: 10.1038/s41565-022-01078-4 (PMC9018407; doi:10.1038/s41565-022-01078-4)
Supplement: Source Data Fig. 5 — Statistical source data of Fig. 5a–c in separate .txt files. [file 41565_2022_1078_MOESM6_ESM.zip › Source Data/Fig5aTopography.txt]

:NANONIS_VERSION:
2
:SCANIT_TYPE:
              FLOAT            MSBFIRST
:REC_DATE:
 30.12.2021
:REC_TIME:
11:20:27
:REC_TEMP:
      290.0000000000
:ACQ_TIME:
      74.3
:SCAN_PIXELS:
       480       64
:SCAN_TIME:
             NaN             NaN
:SCAN_RANGE:
           1.500E-8           2.000E-9
:SCAN_OFFSET:
             -2.916E-8         1.746E-7
:SCAN_ANGLE:
            5.500E+1
:SCAN_DIR:
down
:BIAS:
            -6.000E+0
:DATA_INFO:
	Channel	Name	Unit	Direction	Calibration	Offset
	0	Z	m	both	1.000E+0	0.000E+0

:SCANIT_END:


-4,899353E-8	-4,899504E-8	-4,899581E-8	-4,899560E-8	-4,899417E-8	-4,899290E-8	-4,899260E-8	-4,899293E-8	-4,899347E-8	-4,899400E-8	-4,899449E-8	-4,899443E-8	-4,899400E-8	-4,899399E-8	-4,899378E-8	-4,899331E-8	-4,899343E-8	-4,899359E-8	-4,899364E-8	-4,899396E-8	-4,899343E-8	-4,899161E-8	-4,899064E-8	-4,899097E-8	-4,899204E-8	-4,899367E-8	-4,899430E-8	-4,899281E-8	-4,899061E-8	-4,898971E-8	-4,899072E-8	-4,899240E-8	-4,899386E-8	-4,899407E-8	-4,899204E-8	-4,898938E-8	-4,898844E-8	-4,898955E-8	-4,899142E-8	-4,899313E-8	-4,899274E-8	-4,899024E-8	-4,898830E-8	-4,898789E-8	-4,898865E-8	-4,899062E-8	-4,899229E-8	-4,899181E-8	-4,899017E-8	-4,898861E-8	-4,898826E-8	-4,898941E-8	-4,899122E-8	-4,899219E-8	-4,899073E-8	-4,898878E-8	-4,898810E-8	-4,898834E-8	-4,898934E-8	-4,899106E-8	-4,899136E-8	-4,899023E-8	-4,898930E-8	-4,898881E-8	-4,898906E-8	-4,899056E-8	-4,899175E-8	-4,899126E-8	-4,899005E-8	-4,898952E-8	-4,898975E-8	-4,899049E-8	-4,899128E-8	-4,899118E-8	-4,898986E-8	-4,898918E-8	-4,898957E-8	-4,899016E-8	-4,899082E-8	-4,899138E-8	-4,899084E-8	-4,899007E-8	-4,899022E-8	-4,899076E-8	-4,899118E-8	-4,899190E-8	-4,899197E-8	-4,899060E-8	-4,898968E-8	-4,898962E-8	-4,898997E-8	-4,899055E-8	-4,899126E-8	-4,899118E-8	-4,899010E-8	-4,898935E-8	-4,898951E-8	-4,899012E-8	-4,899103E-8	-4,899174E-8	-4,899120E-8	-4,899019E-8	-4,899012E-8	-4,899051E-8	-4,899039E-8	-4,899010E-8	-4,898945E-8	-4,898892E-8	-4,898935E-8	-4,899035E-8	-4,899060E-8	-4,898991E-8	-4,898896E-8	-4,898843E-8	-4,898893E-8	-4,899058E-8	-4,899208E-8	-4,899218E-8	-4,899092E-8	-4,898911E-8	-4,898764E-8	-4,898779E-8	-4,898974E-8	-4,899142E-8	-4,899179E-8	-4,899070E-8	-4,898846E-8	-4,898691E-8	-4,898791E-8	-4,899036E-8	-4,899247E-8	-4,899316E-8	-4,899194E-8	-4,898962E-8	-4,898828E-8	-4,898937E-8	-4,899176E-8	-4,899333E-8	-4,899331E-8	-4,899164E-8	-4,898932E-8	-4,898898E-8	-4,899086E-8	-4,899295E-8	-4,899419E-8	-4,899422E-8	-4,899242E-8	-4,899053E-8	-4,899065E-8	-4,899228E-8	-4,899390E-8	-4,899452E-8	-4,899378E-8	-4,899150E-8	-4,898978E-8	-4,898988E-8	-4,899060E-8	-4,899135E-8	-4,899164E-8	-4,899116E-8	-4,899024E-8	-4,898954E-8	-4,898954E-8	-4,898970E-8	-4,899020E-8	-4,899096E-8	-4,899104E-8	-4,899044E-8	-4,898986E-8	-4,898929E-8	-4,898894E-8	-4,898938E-8	-4,898980E-8	-4,899008E-8	-4,899047E-8	-4,899052E-8	-4,898961E-8	-4,898894E-8	-4,898920E-8	-4,898988E-8	-4,899092E-8	-4,899221E-8	-4,899282E-8	-4,899206E-8	-4,899097E-8	-4,899065E-8	-4,899112E-8	-4,899244E-8	-4,899367E-8	-4,899342E-8	-4,899204E-8	-4,899110E-8	-4,899110E-8	-4,899169E-8	-4,899311E-8	-4,899407E-8	-4,899393E-8	-4,899350E-8	-4,899342E-8	-4,899331E-8	-4,899365E-8	-4,899474E-8	-4,899534E-8	-4,899466E-8	-4,899350E-8	-4,899283E-8	-4,899287E-8	-4,899382E-8	-4,899514E-8	-4,899538E-8	-4,899442E-8	-4,899363E-8	-4,899363E-8	-4,899440E-8	-4,899594E-8	-4,899695E-8	-4,899625E-8	-4,899491E-8	-4,899435E-8	-4,899434E-8	-4,899528E-8	-4,899673E-8	-4,899692E-8	-4,899551E-8	-4,899405E-8	-4,899340E-8	-4,899379E-8	-4,899503E-8	-4,899652E-8	-4,899680E-8	-4,899564E-8	-4,899466E-8	-4,899431E-8	-4,899480E-8	-4,899631E-8	-4,899744E-8	-4,899695E-8	-4,899557E-8	-4,899466E-8	-4,899432E-8	-4,899525E-8	-4,899699E-8	-4,899810E-8	-4,899795E-8	-4,899728E-8	-4,899658E-8	-4,899639E-8	-4,899734E-8	-4,899887E-8	-4,899951E-8	-4,899881E-8	-4,899776E-8	-4,899676E-8	-4,899648E-8	-4,899707E-8	-4,899750E-8	-4,899725E-8	-4,899688E-8	-4,899633E-8	-4,899541E-8	-4,899517E-8	-4,899523E-8	-4,899505E-8	-4,899534E-8	-4,899624E-8	-4,899674E-8	-4,899696E-8	-4,899707E-8	-4,899705E-8	-4,899732E-8	-4,899878E-8	-4,900149E-8	-4,900355E-8	-4,900460E-8	-4,900519E-8	-4,900524E-8	-4,900537E-8	-4,900688E-8	-4,900869E-8	-4,900919E-8	-4,900879E-8	-4,900658E-8	-4,900318E-8	-4,900087E-8	-4,900037E-8	-4,900044E-8	-4,900005E-8	-4,899809E-8	-4,899480E-8	-4,899182E-8	-4,899039E-8	-4,899113E-8	-4,899271E-8	-4,899345E-8	-4,899260E-8	-4,898988E-8	-4,898743E-8	-4,898763E-8	-4,898963E-8	-4,899173E-8	-4,899290E-8	-4,899190E-8	-4,898897E-8	-4,898716E-8	-4,898747E-8	-4,898921E-8	-4,899150E-8	-4,899263E-8	-4,899164E-8	-4,898957E-8	-4,898844E-8	-4,898927E-8	-4,899110E-8	-4,899263E-8	-4,899322E-8	-4,899211E-8	-4,899054E-8	-4,899030E-8	-4,899098E-8	-4,899178E-8	-4,899257E-8	-4,899206E-8	-4,899045E-8	-4,898974E-8	-4,898999E-8	-4,899054E-8	-4,899114E-8	-4,899104E-8	-4,899004E-8	-4,898905E-8	-4,898905E-8	-4,898982E-8	-4,899069E-8	-4,899113E-8	-4,899081E-8	-4,898951E-8	-4,898861E-8	-4,898917E-8	-4,898982E-8	-4,898982E-8	-4,898972E-8	-4,898913E-8	-4,898845E-8	-4,898904E-8	-4,898991E-8	-4,898995E-8	-4,898954E-8	-4,898862E-8	-4,898791E-8	-4,898815E-8	-4,898934E-8	-4,899026E-8	-4,898994E-8	-4,898885E-8	-4,898802E-8	-4,898754E-8	-4,898818E-8	-4,899008E-8	-4,899076E-8	-4,898973E-8	-4,898840E-8	-4,898733E-8	-4,898778E-8	-4,899024E-8	-4,899225E-8	-4,899218E-8	-4,899061E-8	-4,898850E-8	-4,898803E-8	-4,898969E-8	-4,899211E-8	-4,899314E-8	-4,899165E-8	-4,898904E-8	-4,898779E-8	-4,898863E-8	-4,899123E-8	-4,899363E-8	-4,899340E-8	-4,899063E-8	-4,898854E-8	-4,898814E-8	-4,898968E-8	-4,899261E-8	-4,899391E-8	-4,899221E-8	-4,898914E-8	-4,898675E-8	-4,898658E-8	-4,898900E-8	-4,899169E-8	-4,899226E-8	-4,898999E-8	-4,898659E-8	-4,898489E-8	-4,898601E-8	-4,898897E-8	-4,899200E-8	-4,899231E-8	-4,898996E-8	-4,898741E-8	-4,898639E-8	-4,898784E-8	-4,899086E-8	-4,899242E-8	-4,899151E-8	-4,898943E-8	-4,898754E-8	-4,898738E-8	-4,898905E-8	-4,899081E-8	-4,899097E-8	-4,899015E-8	-4,898910E-8	-4,898881E-8	-4,898941E-8	-4,899029E-8	-4,899068E-8	-4,898950E-8	-4,898871E-8	-4,898937E-8	-4,898997E-8	-4,899041E-8	-4,899039E-8	-4,898900E-8	-4,898784E-8	-4,898877E-8	-4,899049E-8	-4,899194E-8	-4,899263E-8	-4,899170E-8	-4,898964E-8	-4,898898E-8	-4,899014E-8	-4,899230E-8	-4,899367E-8	-4,899320E-8	-4,899105E-8	-4,898834E-8	-4,898803E-8	-4,899019E-8	-4,899262E-8	-4,899360E-8	-4,899229E-8	-4,898878E-8	-4,898634E-8	-4,898753E-8	-4,899082E-8	-4,899393E-8	-4,899452E-8	-4,899157E-8	-4,898781E-8	-4,898668E-8	-4,898871E-8	-4,899199E-8	-4,899423E-8	-4,899359E-8	-4,899078E-8	-4,898829E-8	-4,898857E-8	-4,899128E-8	-4,899403E-8	-4,899531E-8	-4,899486E-8	-4,899235E-8	-4,899096E-8	-4,899221E-8	-4,899417E-8	-4,899585E-8	-4,899630E-8	-4,899456E-8	-4,899255E-8	-4,899233E-8	-4,899322E-8	-4,899469E-8	-4,899552E-8	-4,899488E-8	-4,899352E-8	-4,899283E-8	-4,899382E-8
-4,899400E-8	-4,899445E-8	-4,899462E-8	-4,899377E-8	-4,899283E-8	-4,899319E-8	-4,899381E-8	-4,899386E-8	-4,899395E-8	-4,899413E-8	-4,899336E-8	-4,899291E-8	-4,899298E-8	-4,899290E-8	-4,899280E-8	-4,899292E-8	-4,899250E-8	-4,899196E-8	-4,899216E-8	-4,899276E-8	-4,899249E-8	-4,899206E-8	-4,899191E-8	-4,899161E-8	-4,899159E-8	-4,899201E-8	-4,899162E-8	-4,899051E-8	-4,899016E-8	-4,899037E-8	-4,899036E-8	-4,899067E-8	-4,899121E-8	-4,899078E-8	-4,898978E-8	-4,898923E-8	-4,898930E-8	-4,899011E-8	-4,899172E-8	-4,899218E-8	-4,899112E-8	-4,898992E-8	-4,898903E-8	-4,898888E-8	-4,899006E-8	-4,899156E-8	-4,899175E-8	-4,899060E-8	-4,898920E-8	-4,898832E-8	-4,898857E-8	-4,899034E-8	-4,899226E-8	-4,899241E-8	-4,899126E-8	-4,898984E-8	-4,898873E-8	-4,898952E-8	-4,899176E-8	-4,899272E-8	-4,899166E-8	-4,899011E-8	-4,898824E-8	-4,898773E-8	-4,898918E-8	-4,899120E-8	-4,899179E-8	-4,899044E-8	-4,898861E-8	-4,898752E-8	-4,898806E-8	-4,899022E-8	-4,899199E-8	-4,899167E-8	-4,899000E-8	-4,898844E-8	-4,898769E-8	-4,898849E-8	-4,899013E-8	-4,899057E-8	-4,898965E-8	-4,898877E-8	-4,898806E-8	-4,898801E-8	-4,898890E-8	-4,899008E-8	-4,899024E-8	-4,899004E-8	-4,898997E-8	-4,899008E-8	-4,899021E-8	-4,899050E-8	-4,899034E-8	-4,898946E-8	-4,898926E-8	-4,898983E-8	-4,899025E-8	-4,899070E-8	-4,899063E-8	-4,898962E-8	-4,898885E-8	-4,898942E-8	-4,899057E-8	-4,899163E-8	-4,899234E-8	-4,899139E-8	-4,898935E-8	-4,898869E-8	-4,898963E-8	-4,899125E-8	-4,899205E-8	-4,899152E-8	-4,898950E-8	-4,898764E-8	-4,898792E-8	-4,899000E-8	-4,899170E-8	-4,899227E-8	-4,899123E-8	-4,898887E-8	-4,898784E-8	-4,898915E-8	-4,899113E-8	-4,899226E-8	-4,899185E-8	-4,898947E-8	-4,898725E-8	-4,898718E-8	-4,898865E-8	-4,899026E-8	-4,899099E-8	-4,899044E-8	-4,898838E-8	-4,898699E-8	-4,898789E-8	-4,898990E-8	-4,899134E-8	-4,899196E-8	-4,899109E-8	-4,898889E-8	-4,898822E-8	-4,898953E-8	-4,899104E-8	-4,899204E-8	-4,899216E-8	-4,899062E-8	-4,898913E-8	-4,898951E-8	-4,899112E-8	-4,899229E-8	-4,899282E-8	-4,899232E-8	-4,899096E-8	-4,899016E-8	-4,899075E-8	-4,899169E-8	-4,899181E-8	-4,899165E-8	-4,899134E-8	-4,899056E-8	-4,899031E-8	-4,899066E-8	-4,899054E-8	-4,899016E-8	-4,899005E-8	-4,898975E-8	-4,898963E-8	-4,899017E-8	-4,899062E-8	-4,899068E-8	-4,899040E-8	-4,899012E-8	-4,899004E-8	-4,899040E-8	-4,899104E-8	-4,899090E-8	-4,898982E-8	-4,898920E-8	-4,898914E-8	-4,898944E-8	-4,899077E-8	-4,899159E-8	-4,899075E-8	-4,898964E-8	-4,898929E-8	-4,898964E-8	-4,899106E-8	-4,899276E-8	-4,899275E-8	-4,899135E-8	-4,898995E-8	-4,898979E-8	-4,899095E-8	-4,899264E-8	-4,899358E-8	-4,899247E-8	-4,899015E-8	-4,898912E-8	-4,898993E-8	-4,899182E-8	-4,899396E-8	-4,899486E-8	-4,899338E-8	-4,899166E-8	-4,899120E-8	-4,899212E-8	-4,899423E-8	-4,899647E-8	-4,899625E-8	-4,899429E-8	-4,899254E-8	-4,899180E-8	-4,899271E-8	-4,899502E-8	-4,899688E-8	-4,899676E-8	-4,899518E-8	-4,899367E-8	-4,899332E-8	-4,899465E-8	-4,899697E-8	-4,899818E-8	-4,899729E-8	-4,899582E-8	-4,899485E-8	-4,899467E-8	-4,899546E-8	-4,899674E-8	-4,899666E-8	-4,899563E-8	-4,899488E-8	-4,899444E-8	-4,899471E-8	-4,899525E-8	-4,899543E-8	-4,899519E-8	-4,899508E-8	-4,899542E-8	-4,899579E-8	-4,899608E-8	-4,899650E-8	-4,899647E-8	-4,899601E-8	-4,899611E-8	-4,899643E-8	-4,899609E-8	-4,899616E-8	-4,899628E-8	-4,899589E-8	-4,899614E-8	-4,899669E-8	-4,899671E-8	-4,899671E-8	-4,899651E-8	-4,899589E-8	-4,899559E-8	-4,899591E-8	-4,899667E-8	-4,899671E-8	-4,899599E-8	-4,899475E-8	-4,899338E-8	-4,899301E-8	-4,899434E-8	-4,899585E-8	-4,899648E-8	-4,899616E-8	-4,899515E-8	-4,899416E-8	-4,899558E-8	-4,899910E-8	-4,900230E-8	-4,900417E-8	-4,900465E-8	-4,900402E-8	-4,900375E-8	-4,900541E-8	-4,900777E-8	-4,900945E-8	-4,900934E-8	-4,900714E-8	-4,900397E-8	-4,900167E-8	-4,900123E-8	-4,900141E-8	-4,900092E-8	-4,899955E-8	-4,899692E-8	-4,899403E-8	-4,899293E-8	-4,899309E-8	-4,899299E-8	-4,899277E-8	-4,899201E-8	-4,898968E-8	-4,898783E-8	-4,898783E-8	-4,898857E-8	-4,898939E-8	-4,898954E-8	-4,898873E-8	-4,898705E-8	-4,898646E-8	-4,898769E-8	-4,898912E-8	-4,898983E-8	-4,899002E-8	-4,898945E-8	-4,898831E-8	-4,898812E-8	-4,898873E-8	-4,898909E-8	-4,898956E-8	-4,898990E-8	-4,898951E-8	-4,898927E-8	-4,898965E-8	-4,898978E-8	-4,898980E-8	-4,899007E-8	-4,899033E-8	-4,899045E-8	-4,899083E-8	-4,899097E-8	-4,899036E-8	-4,898954E-8	-4,898932E-8	-4,898921E-8	-4,898941E-8	-4,899019E-8	-4,899038E-8	-4,898937E-8	-4,898850E-8	-4,898821E-8	-4,898842E-8	-4,898972E-8	-4,899132E-8	-4,899146E-8	-4,899059E-8	-4,898971E-8	-4,898929E-8	-4,898972E-8	-4,899079E-8	-4,899118E-8	-4,899017E-8	-4,898838E-8	-4,898739E-8	-4,898762E-8	-4,898881E-8	-4,899018E-8	-4,899007E-8	-4,898808E-8	-4,898683E-8	-4,898696E-8	-4,898796E-8	-4,898985E-8	-4,899068E-8	-4,898911E-8	-4,898717E-8	-4,898633E-8	-4,898647E-8	-4,898804E-8	-4,898981E-8	-4,899004E-8	-4,898834E-8	-4,898645E-8	-4,898586E-8	-4,898659E-8	-4,898847E-8	-4,899044E-8	-4,899038E-8	-4,898882E-8	-4,898782E-8	-4,898766E-8	-4,898838E-8	-4,899034E-8	-4,899181E-8	-4,899123E-8	-4,898968E-8	-4,898867E-8	-4,898843E-8	-4,898930E-8	-4,899067E-8	-4,899110E-8	-4,899039E-8	-4,898970E-8	-4,898970E-8	-4,898999E-8	-4,899054E-8	-4,899128E-8	-4,899108E-8	-4,899006E-8	-4,898934E-8	-4,898874E-8	-4,898850E-8	-4,898934E-8	-4,898985E-8	-4,898943E-8	-4,898937E-8	-4,898954E-8	-4,898935E-8	-4,898968E-8	-4,899031E-8	-4,899017E-8	-4,899012E-8	-4,899052E-8	-4,899079E-8	-4,899057E-8	-4,899006E-8	-4,898961E-8	-4,898893E-8	-4,898881E-8	-4,898975E-8	-4,898997E-8	-4,898902E-8	-4,898824E-8	-4,898749E-8	-4,898682E-8	-4,898774E-8	-4,898908E-8	-4,898963E-8	-4,898968E-8	-4,898881E-8	-4,898720E-8	-4,898677E-8	-4,898784E-8	-4,898933E-8	-4,899009E-8	-4,898991E-8	-4,898850E-8	-4,898660E-8	-4,898674E-8	-4,898886E-8	-4,899092E-8	-4,899174E-8	-4,899154E-8	-4,898950E-8	-4,898789E-8	-4,898877E-8	-4,899059E-8	-4,899192E-8	-4,899265E-8	-4,899186E-8	-4,898928E-8	-4,898801E-8	-4,898877E-8	-4,899037E-8	-4,899179E-8	-4,899244E-8	-4,899159E-8	-4,898957E-8	-4,898873E-8	-4,898991E-8	-4,899184E-8	-4,899322E-8	-4,899384E-8	-4,899281E-8	-4,899140E-8	-4,899161E-8	-4,899271E-8	-4,899348E-8	-4,899394E-8	-4,899340E-8	-4,899232E-8	-4,899245E-8	-4,899334E-8	-4,899415E-8	-4,899434E-8	-4,899380E-8	-4,899315E-8	-4,899283E-8	-4,899336E-8	-4,899443E-8	-4,899475E-8	-4,899445E-8	-4,899390E-8	-4,899267E-8	-4,899184E-8	-4,899263E-8	-4,899355E-8
-4,899271E-8	-4,899320E-8	-4,899365E-8	-4,899412E-8	-4,899471E-8	-4,899396E-8	-4,899274E-8	-4,899298E-8	-4,899390E-8	-4,899503E-8	-4,899637E-8	-4,899577E-8	-4,899312E-8	-4,899139E-8	-4,899122E-8	-4,899246E-8	-4,899417E-8	-4,899468E-8	-4,899319E-8	-4,899080E-8	-4,898945E-8	-4,899028E-8	-4,899203E-8	-4,899323E-8	-4,899300E-8	-4,899126E-8	-4,898935E-8	-4,898926E-8	-4,899008E-8	-4,899164E-8	-4,899285E-8	-4,899171E-8	-4,898908E-8	-4,898775E-8	-4,898759E-8	-4,898829E-8	-4,899028E-8	-4,899108E-8	-4,898993E-8	-4,898798E-8	-4,898664E-8	-4,898713E-8	-4,898883E-8	-4,899064E-8	-4,899159E-8	-4,899014E-8	-4,898808E-8	-4,898736E-8	-4,898724E-8	-4,898796E-8	-4,898973E-8	-4,899027E-8	-4,898964E-8	-4,898912E-8	-4,898856E-8	-4,898839E-8	-4,898902E-8	-4,898975E-8	-4,899040E-8	-4,899056E-8	-4,899033E-8	-4,899029E-8	-4,899034E-8	-4,899032E-8	-4,899060E-8	-4,899032E-8	-4,898969E-8	-4,898997E-8	-4,898996E-8	-4,899005E-8	-4,899054E-8	-4,898995E-8	-4,898920E-8	-4,898938E-8	-4,898939E-8	-4,898982E-8	-4,899056E-8	-4,899069E-8	-4,898972E-8	-4,898903E-8	-4,898903E-8	-4,898965E-8	-4,898976E-8	-4,898936E-8	-4,898881E-8	-4,898779E-8	-4,898739E-8	-4,898835E-8	-4,898877E-8	-4,898868E-8	-4,898877E-8	-4,898820E-8	-4,898788E-8	-4,898862E-8	-4,898914E-8	-4,898934E-8	-4,898910E-8	-4,898808E-8	-4,898748E-8	-4,898794E-8	-4,898877E-8	-4,898952E-8	-4,898935E-8	-4,898803E-8	-4,898715E-8	-4,898713E-8	-4,898817E-8	-4,898977E-8	-4,899057E-8	-4,899028E-8	-4,898919E-8	-4,898767E-8	-4,898779E-8	-4,898963E-8	-4,899113E-8	-4,899150E-8	-4,899065E-8	-4,898854E-8	-4,898712E-8	-4,898783E-8	-4,898983E-8	-4,899141E-8	-4,899153E-8	-4,899010E-8	-4,898848E-8	-4,898794E-8	-4,898907E-8	-4,899142E-8	-4,899240E-8	-4,899168E-8	-4,899029E-8	-4,898837E-8	-4,898788E-8	-4,898945E-8	-4,899069E-8	-4,899122E-8	-4,899055E-8	-4,898835E-8	-4,898745E-8	-4,898834E-8	-4,898953E-8	-4,899072E-8	-4,899139E-8	-4,899079E-8	-4,898975E-8	-4,898923E-8	-4,898928E-8	-4,898975E-8	-4,898996E-8	-4,899010E-8	-4,899005E-8	-4,898910E-8	-4,898894E-8	-4,898920E-8	-4,898850E-8	-4,898818E-8	-4,898856E-8	-4,898883E-8	-4,898939E-8	-4,898976E-8	-4,898901E-8	-4,898776E-8	-4,898729E-8	-4,898792E-8	-4,898953E-8	-4,899081E-8	-4,899099E-8	-4,898975E-8	-4,898747E-8	-4,898648E-8	-4,898788E-8	-4,899003E-8	-4,899175E-8	-4,899162E-8	-4,898921E-8	-4,898764E-8	-4,898829E-8	-4,899016E-8	-4,899273E-8	-4,899409E-8	-4,899295E-8	-4,899072E-8	-4,898920E-8	-4,898887E-8	-4,899022E-8	-4,899250E-8	-4,899371E-8	-4,899307E-8	-4,899117E-8	-4,898987E-8	-4,899008E-8	-4,899135E-8	-4,899335E-8	-4,899435E-8	-4,899293E-8	-4,899138E-8	-4,899076E-8	-4,899059E-8	-4,899173E-8	-4,899324E-8	-4,899328E-8	-4,899249E-8	-4,899176E-8	-4,899126E-8	-4,899162E-8	-4,899234E-8	-4,899272E-8	-4,899288E-8	-4,899287E-8	-4,899299E-8	-4,899339E-8	-4,899369E-8	-4,899426E-8	-4,899473E-8	-4,899443E-8	-4,899426E-8	-4,899410E-8	-4,899372E-8	-4,899400E-8	-4,899459E-8	-4,899444E-8	-4,899451E-8	-4,899480E-8	-4,899480E-8	-4,899519E-8	-4,899591E-8	-4,899618E-8	-4,899618E-8	-4,899625E-8	-4,899630E-8	-4,899618E-8	-4,899586E-8	-4,899592E-8	-4,899589E-8	-4,899560E-8	-4,899590E-8	-4,899642E-8	-4,899656E-8	-4,899673E-8	-4,899678E-8	-4,899635E-8	-4,899658E-8	-4,899732E-8	-4,899777E-8	-4,899820E-8	-4,899837E-8	-4,899780E-8	-4,899745E-8	-4,899737E-8	-4,899745E-8	-4,899769E-8	-4,899715E-8	-4,899647E-8	-4,899584E-8	-4,899553E-8	-4,899594E-8	-4,899622E-8	-4,899573E-8	-4,899547E-8	-4,899498E-8	-4,899416E-8	-4,899441E-8	-4,899505E-8	-4,899490E-8	-4,899477E-8	-4,899433E-8	-4,899305E-8	-4,899267E-8	-4,899380E-8	-4,899584E-8	-4,899774E-8	-4,899881E-8	-4,899879E-8	-4,899832E-8	-4,899899E-8	-4,900205E-8	-4,900560E-8	-4,900739E-8	-4,900718E-8	-4,900486E-8	-4,900186E-8	-4,900101E-8	-4,900191E-8	-4,900272E-8	-4,900278E-8	-4,900037E-8	-4,899626E-8	-4,899323E-8	-4,899239E-8	-4,899302E-8	-4,899418E-8	-4,899458E-8	-4,899320E-8	-4,899070E-8	-4,898909E-8	-4,898914E-8	-4,898995E-8	-4,899097E-8	-4,899173E-8	-4,899070E-8	-4,898826E-8	-4,898705E-8	-4,898732E-8	-4,898819E-8	-4,898961E-8	-4,899036E-8	-4,898932E-8	-4,898840E-8	-4,898851E-8	-4,898903E-8	-4,898978E-8	-4,899037E-8	-4,899044E-8	-4,899019E-8	-4,898978E-8	-4,898976E-8	-4,898944E-8	-4,898856E-8	-4,898802E-8	-4,898810E-8	-4,898856E-8	-4,898953E-8	-4,898958E-8	-4,898809E-8	-4,898688E-8	-4,898643E-8	-4,898718E-8	-4,898940E-8	-4,899059E-8	-4,898951E-8	-4,898727E-8	-4,898518E-8	-4,898452E-8	-4,898609E-8	-4,898891E-8	-4,899057E-8	-4,898976E-8	-4,898736E-8	-4,898554E-8	-4,898524E-8	-4,898712E-8	-4,899072E-8	-4,899231E-8	-4,899078E-8	-4,898837E-8	-4,898673E-8	-4,898659E-8	-4,898881E-8	-4,899135E-8	-4,899166E-8	-4,898971E-8	-4,898704E-8	-4,898586E-8	-4,898686E-8	-4,898946E-8	-4,899112E-8	-4,899053E-8	-4,898840E-8	-4,898719E-8	-4,898755E-8	-4,898927E-8	-4,899120E-8	-4,899098E-8	-4,898872E-8	-4,898739E-8	-4,898723E-8	-4,898774E-8	-4,898920E-8	-4,898971E-8	-4,898812E-8	-4,898683E-8	-4,898679E-8	-4,898751E-8	-4,898902E-8	-4,899011E-8	-4,898962E-8	-4,898771E-8	-4,898658E-8	-4,898711E-8	-4,898824E-8	-4,898961E-8	-4,899042E-8	-4,898910E-8	-4,898628E-8	-4,898534E-8	-4,898637E-8	-4,898788E-8	-4,898948E-8	-4,898949E-8	-4,898729E-8	-4,898559E-8	-4,898569E-8	-4,898680E-8	-4,898843E-8	-4,898937E-8	-4,898921E-8	-4,898821E-8	-4,898751E-8	-4,898779E-8	-4,898857E-8	-4,898908E-8	-4,898905E-8	-4,898861E-8	-4,898855E-8	-4,898942E-8	-4,899038E-8	-4,899064E-8	-4,899046E-8	-4,898943E-8	-4,898865E-8	-4,898982E-8	-4,899140E-8	-4,899164E-8	-4,899095E-8	-4,898907E-8	-4,898704E-8	-4,898702E-8	-4,898884E-8	-4,899059E-8	-4,899087E-8	-4,898958E-8	-4,898727E-8	-4,898556E-8	-4,898605E-8	-4,898867E-8	-4,899087E-8	-4,899097E-8	-4,898973E-8	-4,898732E-8	-4,898562E-8	-4,898685E-8	-4,898958E-8	-4,899125E-8	-4,899137E-8	-4,898909E-8	-4,898591E-8	-4,898504E-8	-4,898673E-8	-4,898931E-8	-4,899113E-8	-4,899053E-8	-4,898800E-8	-4,898579E-8	-4,898577E-8	-4,898803E-8	-4,899023E-8	-4,899127E-8	-4,899109E-8	-4,898923E-8	-4,898707E-8	-4,898716E-8	-4,898828E-8	-4,898941E-8	-4,899088E-8	-4,899156E-8	-4,899082E-8	-4,899047E-8	-4,899074E-8	-4,899128E-8	-4,899231E-8	-4,899364E-8	-4,899449E-8	-4,899439E-8	-4,899405E-8	-4,899394E-8	-4,899363E-8	-4,899330E-8	-4,899406E-8	-4,899481E-8	-4,899539E-8	-4,899585E-8	-4,899488E-8	-4,899305E-8	-4,899238E-8	-4,899267E-8	-4,899408E-8	-4,899628E-8	-4,899705E-8	-4,899557E-8	-4,899347E-8
-4,899199E-8	-4,899199E-8	-4,899247E-8	-4,899269E-8	-4,899239E-8	-4,899221E-8	-4,899213E-8	-4,899213E-8	-4,899278E-8	-4,899330E-8	-4,899297E-8	-4,899210E-8	-4,899155E-8	-4,899196E-8	-4,899282E-8	-4,899398E-8	-4,899458E-8	-4,899289E-8	-4,899100E-8	-4,899102E-8	-4,899180E-8	-4,899294E-8	-4,899372E-8	-4,899274E-8	-4,899039E-8	-4,898933E-8	-4,898965E-8	-4,899097E-8	-4,899260E-8	-4,899297E-8	-4,899162E-8	-4,898948E-8	-4,898801E-8	-4,898845E-8	-4,899033E-8	-4,899186E-8	-4,899190E-8	-4,899008E-8	-4,898796E-8	-4,898699E-8	-4,898742E-8	-4,898906E-8	-4,899034E-8	-4,898995E-8	-4,898864E-8	-4,898752E-8	-4,898634E-8	-4,898614E-8	-4,898779E-8	-4,898918E-8	-4,898948E-8	-4,898934E-8	-4,898872E-8	-4,898746E-8	-4,898651E-8	-4,898660E-8	-4,898760E-8	-4,898838E-8	-4,898911E-8	-4,898935E-8	-4,898827E-8	-4,898691E-8	-4,898640E-8	-4,898667E-8	-4,898811E-8	-4,899024E-8	-4,899144E-8	-4,899051E-8	-4,898819E-8	-4,898620E-8	-4,898595E-8	-4,898813E-8	-4,899085E-8	-4,899225E-8	-4,899102E-8	-4,898771E-8	-4,898497E-8	-4,898491E-8	-4,898756E-8	-4,899102E-8	-4,899270E-8	-4,899187E-8	-4,898901E-8	-4,898590E-8	-4,898545E-8	-4,898781E-8	-4,899103E-8	-4,899281E-8	-4,899234E-8	-4,898906E-8	-4,898538E-8	-4,898470E-8	-4,898682E-8	-4,898979E-8	-4,899159E-8	-4,899096E-8	-4,898800E-8	-4,898518E-8	-4,898506E-8	-4,898723E-8	-4,898964E-8	-4,899092E-8	-4,899063E-8	-4,898854E-8	-4,898645E-8	-4,898602E-8	-4,898660E-8	-4,898747E-8	-4,898838E-8	-4,898830E-8	-4,898723E-8	-4,898646E-8	-4,898630E-8	-4,898664E-8	-4,898748E-8	-4,898837E-8	-4,898914E-8	-4,898915E-8	-4,898874E-8	-4,898810E-8	-4,898729E-8	-4,898717E-8	-4,898771E-8	-4,898831E-8	-4,898901E-8	-4,898931E-8	-4,898846E-8	-4,898716E-8	-4,898708E-8	-4,898805E-8	-4,898956E-8	-4,899098E-8	-4,899079E-8	-4,898908E-8	-4,898767E-8	-4,898767E-8	-4,898881E-8	-4,899044E-8	-4,899146E-8	-4,899098E-8	-4,898892E-8	-4,898724E-8	-4,898740E-8	-4,898867E-8	-4,899035E-8	-4,899147E-8	-4,899082E-8	-4,898921E-8	-4,898847E-8	-4,898885E-8	-4,899018E-8	-4,899166E-8	-4,899173E-8	-4,899030E-8	-4,898847E-8	-4,898743E-8	-4,898741E-8	-4,898826E-8	-4,898897E-8	-4,898851E-8	-4,898732E-8	-4,898670E-8	-4,898691E-8	-4,898758E-8	-4,898851E-8	-4,898902E-8	-4,898814E-8	-4,898683E-8	-4,898665E-8	-4,898711E-8	-4,898796E-8	-4,898895E-8	-4,898876E-8	-4,898737E-8	-4,898638E-8	-4,898656E-8	-4,898792E-8	-4,898978E-8	-4,899064E-8	-4,898947E-8	-4,898764E-8	-4,898703E-8	-4,898819E-8	-4,899059E-8	-4,899272E-8	-4,899322E-8	-4,899191E-8	-4,898996E-8	-4,898916E-8	-4,898953E-8	-4,899104E-8	-4,899282E-8	-4,899332E-8	-4,899271E-8	-4,899167E-8	-4,899046E-8	-4,899031E-8	-4,899189E-8	-4,899364E-8	-4,899448E-8	-4,899462E-8	-4,899413E-8	-4,899314E-8	-4,899253E-8	-4,899265E-8	-4,899320E-8	-4,899369E-8	-4,899422E-8	-4,899461E-8	-4,899386E-8	-4,899286E-8	-4,899262E-8	-4,899269E-8	-4,899359E-8	-4,899537E-8	-4,899621E-8	-4,899561E-8	-4,899415E-8	-4,899260E-8	-4,899235E-8	-4,899407E-8	-4,899636E-8	-4,899716E-8	-4,899568E-8	-4,899297E-8	-4,899136E-8	-4,899191E-8	-4,899448E-8	-4,899705E-8	-4,899739E-8	-4,899567E-8	-4,899320E-8	-4,899199E-8	-4,899355E-8	-4,899689E-8	-4,899886E-8	-4,899852E-8	-4,899632E-8	-4,899360E-8	-4,899255E-8	-4,899450E-8	-4,899760E-8	-4,899954E-8	-4,899929E-8	-4,899702E-8	-4,899468E-8	-4,899437E-8	-4,899651E-8	-4,899933E-8	-4,900050E-8	-4,899984E-8	-4,899834E-8	-4,899660E-8	-4,899605E-8	-4,899693E-8	-4,899780E-8	-4,899792E-8	-4,899760E-8	-4,899633E-8	-4,899530E-8	-4,899527E-8	-4,899503E-8	-4,899477E-8	-4,899501E-8	-4,899546E-8	-4,899609E-8	-4,899636E-8	-4,899587E-8	-4,899494E-8	-4,899458E-8	-4,899590E-8	-4,899834E-8	-4,900038E-8	-4,900186E-8	-4,900174E-8	-4,900008E-8	-4,899936E-8	-4,900087E-8	-4,900276E-8	-4,900403E-8	-4,900415E-8	-4,900209E-8	-4,899928E-8	-4,899779E-8	-4,899765E-8	-4,899805E-8	-4,899772E-8	-4,899625E-8	-4,899353E-8	-4,899040E-8	-4,898914E-8	-4,898970E-8	-4,899034E-8	-4,899072E-8	-4,899022E-8	-4,898833E-8	-4,898698E-8	-4,898768E-8	-4,898898E-8	-4,899014E-8	-4,899032E-8	-4,898870E-8	-4,898715E-8	-4,898707E-8	-4,898833E-8	-4,899004E-8	-4,899079E-8	-4,898998E-8	-4,898833E-8	-4,898733E-8	-4,898820E-8	-4,898998E-8	-4,899099E-8	-4,899102E-8	-4,898994E-8	-4,898824E-8	-4,898817E-8	-4,898993E-8	-4,899120E-8	-4,899173E-8	-4,899096E-8	-4,898853E-8	-4,898665E-8	-4,898701E-8	-4,898831E-8	-4,898955E-8	-4,898973E-8	-4,898835E-8	-4,898630E-8	-4,898504E-8	-4,898572E-8	-4,898749E-8	-4,898871E-8	-4,898897E-8	-4,898817E-8	-4,898641E-8	-4,898578E-8	-4,898649E-8	-4,898751E-8	-4,898826E-8	-4,898814E-8	-4,898694E-8	-4,898637E-8	-4,898674E-8	-4,898715E-8	-4,898750E-8	-4,898783E-8	-4,898765E-8	-4,898752E-8	-4,898749E-8	-4,898739E-8	-4,898697E-8	-4,898645E-8	-4,898687E-8	-4,898785E-8	-4,898838E-8	-4,898881E-8	-4,898814E-8	-4,898630E-8	-4,898574E-8	-4,898669E-8	-4,898793E-8	-4,898927E-8	-4,898974E-8	-4,898856E-8	-4,898687E-8	-4,898651E-8	-4,898742E-8	-4,898925E-8	-4,899105E-8	-4,899128E-8	-4,898964E-8	-4,898690E-8	-4,898553E-8	-4,898632E-8	-4,898850E-8	-4,899094E-8	-4,899164E-8	-4,898970E-8	-4,898708E-8	-4,898594E-8	-4,898642E-8	-4,898892E-8	-4,899125E-8	-4,899113E-8	-4,898943E-8	-4,898729E-8	-4,898546E-8	-4,898560E-8	-4,898736E-8	-4,898878E-8	-4,898873E-8	-4,898731E-8	-4,898554E-8	-4,898432E-8	-4,898446E-8	-4,898622E-8	-4,898789E-8	-4,898791E-8	-4,898745E-8	-4,898670E-8	-4,898558E-8	-4,898604E-8	-4,898765E-8	-4,898856E-8	-4,898882E-8	-4,898815E-8	-4,898657E-8	-4,898559E-8	-4,898579E-8	-4,898688E-8	-4,898801E-8	-4,898825E-8	-4,898796E-8	-4,898746E-8	-4,898715E-8	-4,898761E-8	-4,898852E-8	-4,898905E-8	-4,898931E-8	-4,898884E-8	-4,898760E-8	-4,898742E-8	-4,898772E-8	-4,898752E-8	-4,898813E-8	-4,898900E-8	-4,898930E-8	-4,898940E-8	-4,898930E-8	-4,898880E-8	-4,898846E-8	-4,898906E-8	-4,899044E-8	-4,899103E-8	-4,899056E-8	-4,898981E-8	-4,898895E-8	-4,898825E-8	-4,898857E-8	-4,898950E-8	-4,898939E-8	-4,898907E-8	-4,898856E-8	-4,898742E-8	-4,898704E-8	-4,898767E-8	-4,898839E-8	-4,898909E-8	-4,898921E-8	-4,898848E-8	-4,898783E-8	-4,898779E-8	-4,898877E-8	-4,898996E-8	-4,899029E-8	-4,898955E-8	-4,898829E-8	-4,898785E-8	-4,898914E-8	-4,899104E-8	-4,899194E-8	-4,899193E-8	-4,899059E-8	-4,898952E-8	-4,899092E-8	-4,899323E-8	-4,899480E-8	-4,899529E-8	-4,899404E-8	-4,899194E-8	-4,899091E-8	-4,899164E-8	-4,899345E-8	-4,899496E-8	-4,899513E-8	-4,899419E-8	-4,899271E-8	-4,899194E-8	-4,899304E-8
-4,899195E-8	-4,899218E-8	-4,899298E-8	-4,899329E-8	-4,899306E-8	-4,899293E-8	-4,899244E-8	-4,899202E-8	-4,899233E-8	-4,899279E-8	-4,899296E-8	-4,899285E-8	-4,899177E-8	-4,899050E-8	-4,899022E-8	-4,899067E-8	-4,899170E-8	-4,899228E-8	-4,899172E-8	-4,899047E-8	-4,898957E-8	-4,898943E-8	-4,899034E-8	-4,899120E-8	-4,899168E-8	-4,899155E-8	-4,899014E-8	-4,898914E-8	-4,898942E-8	-4,898998E-8	-4,899046E-8	-4,899077E-8	-4,898951E-8	-4,898774E-8	-4,898753E-8	-4,898832E-8	-4,898915E-8	-4,899005E-8	-4,899015E-8	-4,898948E-8	-4,898834E-8	-4,898791E-8	-4,898873E-8	-4,898926E-8	-4,898934E-8	-4,898910E-8	-4,898795E-8	-4,898645E-8	-4,898671E-8	-4,898791E-8	-4,898882E-8	-4,898961E-8	-4,898936E-8	-4,898836E-8	-4,898739E-8	-4,898701E-8	-4,898744E-8	-4,898847E-8	-4,898899E-8	-4,898867E-8	-4,898751E-8	-4,898641E-8	-4,898634E-8	-4,898694E-8	-4,898806E-8	-4,898879E-8	-4,898789E-8	-4,898623E-8	-4,898519E-8	-4,898491E-8	-4,898605E-8	-4,898809E-8	-4,898892E-8	-4,898829E-8	-4,898718E-8	-4,898619E-8	-4,898605E-8	-4,898680E-8	-4,898778E-8	-4,898796E-8	-4,898678E-8	-4,898531E-8	-4,898475E-8	-4,898529E-8	-4,898673E-8	-4,898846E-8	-4,898906E-8	-4,898861E-8	-4,898760E-8	-4,898662E-8	-4,898646E-8	-4,898732E-8	-4,898816E-8	-4,898877E-8	-4,898908E-8	-4,898824E-8	-4,898692E-8	-4,898634E-8	-4,898656E-8	-4,898776E-8	-4,898908E-8	-4,898955E-8	-4,898884E-8	-4,898757E-8	-4,898664E-8	-4,898643E-8	-4,898724E-8	-4,898889E-8	-4,898992E-8	-4,898921E-8	-4,898754E-8	-4,898614E-8	-4,898531E-8	-4,898558E-8	-4,898732E-8	-4,898830E-8	-4,898813E-8	-4,898703E-8	-4,898550E-8	-4,898492E-8	-4,898614E-8	-4,898827E-8	-4,898973E-8	-4,898953E-8	-4,898781E-8	-4,898588E-8	-4,898496E-8	-4,898586E-8	-4,898745E-8	-4,898815E-8	-4,898793E-8	-4,898686E-8	-4,898514E-8	-4,898491E-8	-4,898618E-8	-4,898764E-8	-4,898887E-8	-4,898900E-8	-4,898763E-8	-4,898642E-8	-4,898621E-8	-4,898685E-8	-4,898805E-8	-4,898905E-8	-4,898928E-8	-4,898839E-8	-4,898719E-8	-4,898695E-8	-4,898758E-8	-4,898841E-8	-4,898932E-8	-4,898958E-8	-4,898871E-8	-4,898766E-8	-4,898724E-8	-4,898728E-8	-4,898811E-8	-4,898923E-8	-4,898961E-8	-4,898905E-8	-4,898765E-8	-4,898656E-8	-4,898654E-8	-4,898722E-8	-4,898803E-8	-4,898830E-8	-4,898793E-8	-4,898693E-8	-4,898610E-8	-4,898615E-8	-4,898744E-8	-4,898864E-8	-4,898890E-8	-4,898877E-8	-4,898795E-8	-4,898681E-8	-4,898676E-8	-4,898759E-8	-4,898812E-8	-4,898842E-8	-4,898842E-8	-4,898772E-8	-4,898691E-8	-4,898725E-8	-4,898840E-8	-4,898923E-8	-4,898929E-8	-4,898925E-8	-4,898880E-8	-4,898861E-8	-4,898921E-8	-4,899000E-8	-4,899017E-8	-4,899017E-8	-4,899022E-8	-4,898989E-8	-4,898982E-8	-4,899033E-8	-4,899086E-8	-4,899136E-8	-4,899167E-8	-4,899159E-8	-4,899135E-8	-4,899150E-8	-4,899243E-8	-4,899334E-8	-4,899434E-8	-4,899487E-8	-4,899443E-8	-4,899391E-8	-4,899379E-8	-4,899393E-8	-4,899435E-8	-4,899517E-8	-4,899556E-8	-4,899508E-8	-4,899444E-8	-4,899411E-8	-4,899412E-8	-4,899496E-8	-4,899649E-8	-4,899742E-8	-4,899693E-8	-4,899564E-8	-4,899451E-8	-4,899423E-8	-4,899528E-8	-4,899674E-8	-4,899685E-8	-4,899556E-8	-4,899397E-8	-4,899316E-8	-4,899362E-8	-4,899515E-8	-4,899680E-8	-4,899681E-8	-4,899560E-8	-4,899399E-8	-4,899341E-8	-4,899410E-8	-4,899583E-8	-4,899736E-8	-4,899777E-8	-4,899675E-8	-4,899536E-8	-4,899481E-8	-4,899556E-8	-4,899669E-8	-4,899748E-8	-4,899739E-8	-4,899634E-8	-4,899483E-8	-4,899433E-8	-4,899523E-8	-4,899648E-8	-4,899744E-8	-4,899801E-8	-4,899716E-8	-4,899545E-8	-4,899441E-8	-4,899445E-8	-4,899466E-8	-4,899491E-8	-4,899528E-8	-4,899519E-8	-4,899466E-8	-4,899455E-8	-4,899487E-8	-4,899541E-8	-4,899661E-8	-4,899850E-8	-4,899992E-8	-4,900067E-8	-4,900095E-8	-4,900039E-8	-4,900029E-8	-4,900166E-8	-4,900362E-8	-4,900480E-8	-4,900450E-8	-4,900216E-8	-4,899924E-8	-4,899766E-8	-4,899781E-8	-4,899831E-8	-4,899768E-8	-4,899592E-8	-4,899312E-8	-4,899053E-8	-4,898997E-8	-4,899066E-8	-4,899136E-8	-4,899136E-8	-4,898988E-8	-4,898700E-8	-4,898460E-8	-4,898450E-8	-4,898580E-8	-4,898727E-8	-4,898778E-8	-4,898686E-8	-4,898449E-8	-4,898316E-8	-4,898415E-8	-4,898642E-8	-4,898860E-8	-4,898941E-8	-4,898796E-8	-4,898570E-8	-4,898491E-8	-4,898603E-8	-4,898794E-8	-4,898922E-8	-4,898902E-8	-4,898794E-8	-4,898720E-8	-4,898753E-8	-4,898806E-8	-4,898878E-8	-4,898913E-8	-4,898857E-8	-4,898801E-8	-4,898817E-8	-4,898878E-8	-4,898918E-8	-4,898947E-8	-4,898903E-8	-4,898761E-8	-4,898672E-8	-4,898722E-8	-4,898761E-8	-4,898758E-8	-4,898777E-8	-4,898735E-8	-4,898604E-8	-4,898571E-8	-4,898651E-8	-4,898754E-8	-4,898847E-8	-4,898888E-8	-4,898813E-8	-4,898703E-8	-4,898679E-8	-4,898707E-8	-4,898730E-8	-4,898707E-8	-4,898655E-8	-4,898559E-8	-4,898509E-8	-4,898556E-8	-4,898570E-8	-4,898531E-8	-4,898502E-8	-4,898505E-8	-4,898548E-8	-4,898639E-8	-4,898687E-8	-4,898602E-8	-4,898462E-8	-4,898394E-8	-4,898432E-8	-4,898570E-8	-4,898716E-8	-4,898724E-8	-4,898544E-8	-4,898328E-8	-4,898297E-8	-4,898433E-8	-4,898680E-8	-4,898861E-8	-4,898823E-8	-4,898588E-8	-4,898381E-8	-4,898375E-8	-4,898581E-8	-4,898893E-8	-4,899079E-8	-4,898978E-8	-4,898668E-8	-4,898424E-8	-4,898431E-8	-4,898665E-8	-4,898952E-8	-4,899065E-8	-4,898870E-8	-4,898557E-8	-4,898406E-8	-4,898523E-8	-4,898817E-8	-4,899082E-8	-4,899103E-8	-4,898866E-8	-4,898546E-8	-4,898375E-8	-4,898463E-8	-4,898659E-8	-4,898782E-8	-4,898741E-8	-4,898612E-8	-4,898466E-8	-4,898444E-8	-4,898567E-8	-4,898709E-8	-4,898765E-8	-4,898737E-8	-4,898669E-8	-4,898604E-8	-4,898553E-8	-4,898557E-8	-4,898544E-8	-4,898491E-8	-4,898489E-8	-4,898541E-8	-4,898602E-8	-4,898600E-8	-4,898518E-8	-4,898389E-8	-4,898306E-8	-4,898376E-8	-4,898533E-8	-4,898680E-8	-4,898717E-8	-4,898614E-8	-4,898450E-8	-4,898396E-8	-4,898508E-8	-4,898753E-8	-4,898921E-8	-4,898879E-8	-4,898618E-8	-4,898338E-8	-4,898332E-8	-4,898572E-8	-4,898882E-8	-4,899034E-8	-4,898914E-8	-4,898633E-8	-4,898477E-8	-4,898606E-8	-4,898893E-8	-4,899127E-8	-4,899137E-8	-4,898869E-8	-4,898542E-8	-4,898459E-8	-4,898642E-8	-4,898892E-8	-4,899034E-8	-4,898998E-8	-4,898788E-8	-4,898589E-8	-4,898628E-8	-4,898847E-8	-4,899060E-8	-4,899112E-8	-4,898983E-8	-4,898798E-8	-4,898716E-8	-4,898857E-8	-4,899094E-8	-4,899250E-8	-4,899245E-8	-4,899062E-8	-4,898856E-8	-4,898840E-8	-4,899012E-8	-4,899211E-8	-4,899293E-8	-4,899218E-8	-4,899033E-8	-4,898978E-8	-4,899130E-8	-4,899349E-8	-4,899470E-8	-4,899466E-8	-4,899334E-8	-4,899157E-8	-4,899112E-8	-4,899199E-8	-4,899299E-8
-4,899314E-8	-4,899339E-8	-4,899293E-8	-4,899258E-8	-4,899266E-8	-4,899244E-8	-4,899209E-8	-4,899191E-8	-4,899200E-8	-4,899269E-8	-4,899414E-8	-4,899487E-8	-4,899387E-8	-4,899195E-8	-4,899070E-8	-4,899086E-8	-4,899220E-8	-4,899342E-8	-4,899286E-8	-4,899016E-8	-4,898736E-8	-4,898667E-8	-4,898870E-8	-4,899161E-8	-4,899312E-8	-4,899094E-8	-4,898726E-8	-4,898503E-8	-4,898536E-8	-4,898805E-8	-4,899114E-8	-4,899159E-8	-4,898864E-8	-4,898515E-8	-4,898290E-8	-4,898336E-8	-4,898636E-8	-4,898944E-8	-4,898947E-8	-4,898663E-8	-4,898354E-8	-4,898239E-8	-4,898436E-8	-4,898757E-8	-4,898970E-8	-4,898896E-8	-4,898614E-8	-4,898436E-8	-4,898476E-8	-4,898692E-8	-4,898932E-8	-4,898902E-8	-4,898656E-8	-4,898436E-8	-4,898404E-8	-4,898568E-8	-4,898822E-8	-4,898942E-8	-4,898864E-8	-4,898686E-8	-4,898555E-8	-4,898547E-8	-4,898706E-8	-4,898895E-8	-4,898908E-8	-4,898741E-8	-4,898557E-8	-4,898480E-8	-4,898525E-8	-4,898677E-8	-4,898804E-8	-4,898752E-8	-4,898650E-8	-4,898599E-8	-4,898548E-8	-4,898556E-8	-4,898625E-8	-4,898645E-8	-4,898602E-8	-4,898589E-8	-4,898595E-8	-4,898556E-8	-4,898533E-8	-4,898571E-8	-4,898585E-8	-4,898552E-8	-4,898539E-8	-4,898540E-8	-4,898485E-8	-4,898464E-8	-4,898494E-8	-4,898470E-8	-4,898476E-8	-4,898597E-8	-4,898711E-8	-4,898718E-8	-4,898648E-8	-4,898530E-8	-4,898470E-8	-4,898557E-8	-4,898743E-8	-4,898834E-8	-4,898752E-8	-4,898567E-8	-4,898433E-8	-4,898447E-8	-4,898629E-8	-4,898845E-8	-4,898900E-8	-4,898804E-8	-4,898641E-8	-4,898477E-8	-4,898487E-8	-4,898675E-8	-4,898862E-8	-4,898941E-8	-4,898849E-8	-4,898607E-8	-4,898430E-8	-4,898475E-8	-4,898675E-8	-4,898883E-8	-4,898968E-8	-4,898788E-8	-4,898459E-8	-4,898251E-8	-4,898337E-8	-4,898623E-8	-4,898913E-8	-4,899031E-8	-4,898853E-8	-4,898495E-8	-4,898264E-8	-4,898323E-8	-4,898561E-8	-4,898812E-8	-4,898899E-8	-4,898702E-8	-4,898363E-8	-4,898154E-8	-4,898202E-8	-4,898455E-8	-4,898758E-8	-4,898903E-8	-4,898778E-8	-4,898536E-8	-4,898410E-8	-4,898445E-8	-4,898601E-8	-4,898809E-8	-4,898864E-8	-4,898718E-8	-4,898561E-8	-4,898456E-8	-4,898386E-8	-4,898464E-8	-4,898660E-8	-4,898745E-8	-4,898690E-8	-4,898633E-8	-4,898563E-8	-4,898542E-8	-4,898629E-8	-4,898749E-8	-4,898765E-8	-4,898725E-8	-4,898684E-8	-4,898613E-8	-4,898534E-8	-4,898566E-8	-4,898650E-8	-4,898696E-8	-4,898762E-8	-4,898798E-8	-4,898724E-8	-4,898596E-8	-4,898548E-8	-4,898607E-8	-4,898763E-8	-4,898931E-8	-4,898957E-8	-4,898839E-8	-4,898673E-8	-4,898614E-8	-4,898692E-8	-4,898853E-8	-4,898945E-8	-4,898899E-8	-4,898730E-8	-4,898621E-8	-4,898644E-8	-4,898761E-8	-4,898969E-8	-4,899113E-8	-4,899074E-8	-4,898957E-8	-4,898831E-8	-4,898797E-8	-4,898942E-8	-4,899151E-8	-4,899225E-8	-4,899131E-8	-4,898989E-8	-4,898894E-8	-4,898962E-8	-4,899183E-8	-4,899373E-8	-4,899426E-8	-4,899325E-8	-4,899201E-8	-4,899170E-8	-4,899281E-8	-4,899477E-8	-4,899596E-8	-4,899583E-8	-4,899484E-8	-4,899375E-8	-4,899341E-8	-4,899434E-8	-4,899583E-8	-4,899659E-8	-4,899639E-8	-4,899530E-8	-4,899384E-8	-4,899372E-8	-4,899536E-8	-4,899720E-8	-4,899788E-8	-4,899758E-8	-4,899639E-8	-4,899493E-8	-4,899493E-8	-4,899616E-8	-4,899725E-8	-4,899731E-8	-4,899679E-8	-4,899557E-8	-4,899403E-8	-4,899370E-8	-4,899489E-8	-4,899654E-8	-4,899774E-8	-4,899824E-8	-4,899701E-8	-4,899535E-8	-4,899502E-8	-4,899577E-8	-4,899690E-8	-4,899762E-8	-4,899758E-8	-4,899651E-8	-4,899503E-8	-4,899436E-8	-4,899448E-8	-4,899530E-8	-4,899650E-8	-4,899725E-8	-4,899640E-8	-4,899456E-8	-4,899297E-8	-4,899213E-8	-4,899294E-8	-4,899481E-8	-4,899616E-8	-4,899607E-8	-4,899465E-8	-4,899288E-8	-4,899224E-8	-4,899356E-8	-4,899596E-8	-4,899795E-8	-4,899868E-8	-4,899815E-8	-4,899665E-8	-4,899614E-8	-4,899753E-8	-4,900039E-8	-4,900341E-8	-4,900487E-8	-4,900325E-8	-4,899935E-8	-4,899626E-8	-4,899590E-8	-4,899733E-8	-4,899900E-8	-4,899878E-8	-4,899554E-8	-4,899131E-8	-4,898848E-8	-4,898813E-8	-4,898943E-8	-4,899136E-8	-4,899168E-8	-4,898947E-8	-4,898626E-8	-4,898447E-8	-4,898466E-8	-4,898674E-8	-4,898936E-8	-4,898983E-8	-4,898741E-8	-4,898410E-8	-4,898232E-8	-4,898296E-8	-4,898550E-8	-4,898787E-8	-4,898757E-8	-4,898533E-8	-4,898375E-8	-4,898351E-8	-4,898500E-8	-4,898762E-8	-4,898926E-8	-4,898853E-8	-4,898648E-8	-4,898500E-8	-4,898433E-8	-4,898483E-8	-4,898627E-8	-4,898698E-8	-4,898639E-8	-4,898533E-8	-4,898454E-8	-4,898387E-8	-4,898430E-8	-4,898547E-8	-4,898612E-8	-4,898622E-8	-4,898619E-8	-4,898564E-8	-4,898517E-8	-4,898495E-8	-4,898489E-8	-4,898496E-8	-4,898548E-8	-4,898590E-8	-4,898572E-8	-4,898513E-8	-4,898465E-8	-4,898492E-8	-4,898596E-8	-4,898718E-8	-4,898761E-8	-4,898685E-8	-4,898580E-8	-4,898528E-8	-4,898530E-8	-4,898643E-8	-4,898756E-8	-4,898724E-8	-4,898575E-8	-4,898424E-8	-4,898311E-8	-4,898367E-8	-4,898567E-8	-4,898705E-8	-4,898675E-8	-4,898478E-8	-4,898263E-8	-4,898229E-8	-4,898447E-8	-4,898740E-8	-4,898873E-8	-4,898730E-8	-4,898423E-8	-4,898150E-8	-4,898126E-8	-4,898405E-8	-4,898720E-8	-4,898767E-8	-4,898551E-8	-4,898205E-8	-4,897971E-8	-4,898087E-8	-4,898479E-8	-4,898798E-8	-4,898840E-8	-4,898644E-8	-4,898316E-8	-4,898094E-8	-4,898192E-8	-4,898536E-8	-4,898796E-8	-4,898785E-8	-4,898547E-8	-4,898211E-8	-4,898031E-8	-4,898212E-8	-4,898560E-8	-4,898735E-8	-4,898701E-8	-4,898514E-8	-4,898279E-8	-4,898189E-8	-4,898310E-8	-4,898503E-8	-4,898628E-8	-4,898642E-8	-4,898571E-8	-4,898467E-8	-4,898422E-8	-4,898460E-8	-4,898532E-8	-4,898594E-8	-4,898661E-8	-4,898671E-8	-4,898539E-8	-4,898402E-8	-4,898339E-8	-4,898347E-8	-4,898472E-8	-4,898658E-8	-4,898768E-8	-4,898731E-8	-4,898541E-8	-4,898279E-8	-4,898192E-8	-4,898335E-8	-4,898579E-8	-4,898745E-8	-4,898692E-8	-4,898441E-8	-4,898160E-8	-4,898062E-8	-4,898287E-8	-4,898645E-8	-4,898846E-8	-4,898763E-8	-4,898414E-8	-4,898091E-8	-4,898073E-8	-4,898360E-8	-4,898732E-8	-4,898936E-8	-4,898784E-8	-4,898380E-8	-4,898074E-8	-4,898075E-8	-4,898346E-8	-4,898707E-8	-4,898870E-8	-4,898653E-8	-4,898277E-8	-4,898090E-8	-4,898220E-8	-4,898535E-8	-4,898837E-8	-4,898927E-8	-4,898720E-8	-4,898428E-8	-4,898325E-8	-4,898418E-8	-4,898605E-8	-4,898804E-8	-4,898855E-8	-4,898708E-8	-4,898597E-8	-4,898647E-8	-4,898765E-8	-4,898934E-8	-4,899092E-8	-4,899118E-8	-4,899038E-8	-4,898995E-8	-4,899057E-8	-4,899145E-8	-4,899246E-8	-4,899298E-8	-4,899215E-8	-4,899090E-8	-4,899099E-8	-4,899204E-8	-4,899281E-8	-4,899318E-8	-4,899291E-8	-4,899236E-8	-4,899239E-8	-4,899312E-8	-4,899377E-8	-4,899407E-8
-4,899271E-8	-4,899368E-8	-4,899392E-8	-4,899324E-8	-4,899182E-8	-4,899116E-8	-4,899189E-8	-4,899308E-8	-4,899382E-8	-4,899395E-8	-4,899321E-8	-4,899180E-8	-4,899077E-8	-4,899105E-8	-4,899170E-8	-4,899259E-8	-4,899318E-8	-4,899248E-8	-4,899076E-8	-4,898967E-8	-4,898939E-8	-4,899013E-8	-4,899184E-8	-4,899241E-8	-4,899012E-8	-4,898702E-8	-4,898510E-8	-4,898506E-8	-4,898693E-8	-4,898938E-8	-4,899048E-8	-4,898876E-8	-4,898561E-8	-4,898340E-8	-4,898301E-8	-4,898518E-8	-4,898855E-8	-4,898972E-8	-4,898746E-8	-4,898389E-8	-4,898073E-8	-4,898006E-8	-4,898282E-8	-4,898681E-8	-4,898874E-8	-4,898737E-8	-4,898392E-8	-4,898057E-8	-4,898001E-8	-4,898263E-8	-4,898639E-8	-4,898826E-8	-4,898756E-8	-4,898503E-8	-4,898196E-8	-4,898143E-8	-4,898364E-8	-4,898622E-8	-4,898759E-8	-4,898742E-8	-4,898529E-8	-4,898261E-8	-4,898221E-8	-4,898361E-8	-4,898533E-8	-4,898689E-8	-4,898749E-8	-4,898666E-8	-4,898513E-8	-4,898409E-8	-4,898416E-8	-4,898523E-8	-4,898691E-8	-4,898803E-8	-4,898723E-8	-4,898503E-8	-4,898298E-8	-4,898202E-8	-4,898319E-8	-4,898565E-8	-4,898715E-8	-4,898689E-8	-4,898545E-8	-4,898338E-8	-4,898253E-8	-4,898408E-8	-4,898617E-8	-4,898710E-8	-4,898664E-8	-4,898475E-8	-4,898223E-8	-4,898136E-8	-4,898275E-8	-4,898508E-8	-4,898644E-8	-4,898627E-8	-4,898415E-8	-4,898105E-8	-4,898013E-8	-4,898209E-8	-4,898467E-8	-4,898636E-8	-4,898640E-8	-4,898410E-8	-4,898142E-8	-4,898133E-8	-4,898306E-8	-4,898480E-8	-4,898568E-8	-4,898466E-8	-4,898219E-8	-4,898073E-8	-4,898142E-8	-4,898296E-8	-4,898416E-8	-4,898501E-8	-4,898484E-8	-4,898389E-8	-4,898395E-8	-4,898511E-8	-4,898585E-8	-4,898613E-8	-4,898608E-8	-4,898486E-8	-4,898364E-8	-4,898403E-8	-4,898499E-8	-4,898575E-8	-4,898638E-8	-4,898587E-8	-4,898433E-8	-4,898386E-8	-4,898486E-8	-4,898632E-8	-4,898770E-8	-4,898805E-8	-4,898672E-8	-4,898423E-8	-4,898328E-8	-4,898411E-8	-4,898526E-8	-4,898638E-8	-4,898695E-8	-4,898581E-8	-4,898382E-8	-4,898324E-8	-4,898321E-8	-4,898372E-8	-4,898520E-8	-4,898621E-8	-4,898588E-8	-4,898510E-8	-4,898398E-8	-4,898278E-8	-4,898243E-8	-4,898353E-8	-4,898505E-8	-4,898546E-8	-4,898463E-8	-4,898210E-8	-4,897925E-8	-4,897886E-8	-4,898125E-8	-4,898433E-8	-4,898655E-8	-4,898666E-8	-4,898354E-8	-4,898009E-8	-4,897985E-8	-4,898218E-8	-4,898554E-8	-4,898834E-8	-4,898768E-8	-4,898381E-8	-4,898028E-8	-4,897993E-8	-4,898264E-8	-4,898702E-8	-4,899056E-8	-4,898995E-8	-4,898580E-8	-4,898212E-8	-4,898184E-8	-4,898480E-8	-4,898970E-8	-4,899297E-8	-4,899135E-8	-4,898681E-8	-4,898365E-8	-4,898337E-8	-4,898632E-8	-4,899091E-8	-4,899289E-8	-4,899125E-8	-4,898820E-8	-4,898601E-8	-4,898596E-8	-4,898806E-8	-4,899127E-8	-4,899335E-8	-4,899322E-8	-4,899168E-8	-4,899000E-8	-4,898921E-8	-4,899033E-8	-4,899255E-8	-4,899369E-8	-4,899389E-8	-4,899311E-8	-4,899123E-8	-4,899026E-8	-4,899101E-8	-4,899244E-8	-4,899393E-8	-4,899512E-8	-4,899541E-8	-4,899418E-8	-4,899290E-8	-4,899259E-8	-4,899331E-8	-4,899477E-8	-4,899637E-8	-4,899702E-8	-4,899528E-8	-4,899318E-8	-4,899233E-8	-4,899274E-8	-4,899469E-8	-4,899702E-8	-4,899748E-8	-4,899601E-8	-4,899385E-8	-4,899253E-8	-4,899332E-8	-4,899620E-8	-4,899883E-8	-4,899935E-8	-4,899742E-8	-4,899478E-8	-4,899371E-8	-4,899484E-8	-4,899755E-8	-4,899927E-8	-4,899879E-8	-4,899683E-8	-4,899517E-8	-4,899474E-8	-4,899624E-8	-4,899832E-8	-4,899887E-8	-4,899809E-8	-4,899695E-8	-4,899576E-8	-4,899600E-8	-4,899736E-8	-4,899804E-8	-4,899745E-8	-4,899593E-8	-4,899388E-8	-4,899269E-8	-4,899331E-8	-4,899492E-8	-4,899595E-8	-4,899525E-8	-4,899363E-8	-4,899279E-8	-4,899283E-8	-4,899450E-8	-4,899657E-8	-4,899713E-8	-4,899649E-8	-4,899562E-8	-4,899503E-8	-4,899591E-8	-4,899809E-8	-4,899969E-8	-4,900018E-8	-4,899983E-8	-4,899857E-8	-4,899734E-8	-4,899688E-8	-4,899678E-8	-4,899661E-8	-4,899611E-8	-4,899564E-8	-4,899452E-8	-4,899223E-8	-4,899040E-8	-4,898914E-8	-4,898830E-8	-4,898889E-8	-4,898923E-8	-4,898798E-8	-4,898586E-8	-4,898386E-8	-4,898282E-8	-4,898364E-8	-4,898581E-8	-4,898738E-8	-4,898700E-8	-4,898521E-8	-4,898304E-8	-4,898230E-8	-4,898386E-8	-4,898686E-8	-4,898876E-8	-4,898781E-8	-4,898492E-8	-4,898181E-8	-4,898080E-8	-4,898363E-8	-4,898809E-8	-4,899023E-8	-4,898931E-8	-4,898567E-8	-4,898160E-8	-4,898073E-8	-4,898370E-8	-4,898780E-8	-4,899037E-8	-4,898917E-8	-4,898457E-8	-4,898030E-8	-4,897905E-8	-4,898143E-8	-4,898556E-8	-4,898799E-8	-4,898704E-8	-4,898290E-8	-4,897865E-8	-4,897809E-8	-4,898006E-8	-4,898300E-8	-4,898589E-8	-4,898641E-8	-4,898347E-8	-4,898071E-8	-4,897991E-8	-4,898019E-8	-4,898234E-8	-4,898509E-8	-4,898570E-8	-4,898380E-8	-4,898136E-8	-4,898006E-8	-4,898020E-8	-4,898197E-8	-4,898471E-8	-4,898563E-8	-4,898446E-8	-4,898318E-8	-4,898158E-8	-4,898081E-8	-4,898207E-8	-4,898391E-8	-4,898472E-8	-4,898505E-8	-4,898425E-8	-4,898202E-8	-4,898071E-8	-4,898130E-8	-4,898301E-8	-4,898493E-8	-4,898578E-8	-4,898469E-8	-4,898220E-8	-4,898061E-8	-4,898144E-8	-4,898353E-8	-4,898560E-8	-4,898676E-8	-4,898529E-8	-4,898232E-8	-4,898119E-8	-4,898189E-8	-4,898357E-8	-4,898564E-8	-4,898588E-8	-4,898373E-8	-4,898128E-8	-4,898019E-8	-4,898072E-8	-4,898308E-8	-4,898558E-8	-4,898607E-8	-4,898418E-8	-4,898132E-8	-4,897983E-8	-4,898054E-8	-4,898278E-8	-4,898484E-8	-4,898407E-8	-4,898120E-8	-4,897903E-8	-4,897831E-8	-4,897961E-8	-4,898271E-8	-4,898463E-8	-4,898390E-8	-4,898200E-8	-4,897988E-8	-4,897933E-8	-4,898156E-8	-4,898464E-8	-4,898570E-8	-4,898435E-8	-4,898189E-8	-4,897994E-8	-4,897998E-8	-4,898220E-8	-4,898468E-8	-4,898489E-8	-4,898303E-8	-4,898122E-8	-4,897989E-8	-4,898061E-8	-4,898346E-8	-4,898554E-8	-4,898547E-8	-4,898455E-8	-4,898276E-8	-4,898124E-8	-4,898212E-8	-4,898434E-8	-4,898559E-8	-4,898511E-8	-4,898334E-8	-4,898141E-8	-4,898062E-8	-4,898198E-8	-4,898436E-8	-4,898559E-8	-4,898539E-8	-4,898446E-8	-4,898273E-8	-4,898203E-8	-4,898262E-8	-4,898316E-8	-4,898342E-8	-4,898425E-8	-4,898403E-8	-4,898245E-8	-4,898126E-8	-4,898066E-8	-4,898071E-8	-4,898226E-8	-4,898459E-8	-4,898556E-8	-4,898424E-8	-4,898221E-8	-4,898058E-8	-4,898060E-8	-4,898305E-8	-4,898672E-8	-4,898846E-8	-4,898723E-8	-4,898443E-8	-4,898172E-8	-4,898189E-8	-4,898575E-8	-4,899017E-8	-4,899189E-8	-4,899040E-8	-4,898651E-8	-4,898376E-8	-4,898519E-8	-4,898999E-8	-4,899484E-8	-4,899652E-8	-4,899410E-8	-4,899000E-8	-4,898761E-8	-4,898905E-8	-4,899273E-8	-4,899555E-8	-4,899616E-8	-4,899382E-8	-4,899027E-8	-4,898911E-8	-4,899135E-8
-4,899174E-8	-4,899181E-8	-4,899180E-8	-4,899094E-8	-4,899061E-8	-4,899167E-8	-4,899267E-8	-4,899305E-8	-4,899308E-8	-4,899233E-8	-4,899162E-8	-4,899136E-8	-4,899168E-8	-4,899167E-8	-4,899104E-8	-4,899050E-8	-4,899031E-8	-4,898999E-8	-4,898995E-8	-4,898994E-8	-4,898908E-8	-4,898823E-8	-4,898813E-8	-4,898835E-8	-4,898891E-8	-4,898925E-8	-4,898817E-8	-4,898679E-8	-4,898635E-8	-4,898631E-8	-4,898680E-8	-4,898711E-8	-4,898630E-8	-4,898491E-8	-4,898396E-8	-4,898368E-8	-4,898411E-8	-4,898486E-8	-4,898523E-8	-4,898437E-8	-4,898309E-8	-4,898281E-8	-4,898346E-8	-4,898445E-8	-4,898525E-8	-4,898459E-8	-4,898168E-8	-4,897965E-8	-4,897999E-8	-4,898152E-8	-4,898385E-8	-4,898518E-8	-4,898354E-8	-4,898054E-8	-4,897898E-8	-4,898002E-8	-4,898272E-8	-4,898551E-8	-4,898619E-8	-4,898299E-8	-4,897907E-8	-4,897825E-8	-4,898004E-8	-4,898255E-8	-4,898520E-8	-4,898541E-8	-4,898258E-8	-4,898008E-8	-4,897981E-8	-4,898060E-8	-4,898319E-8	-4,898587E-8	-4,898583E-8	-4,898369E-8	-4,898178E-8	-4,898102E-8	-4,898129E-8	-4,898297E-8	-4,898494E-8	-4,898505E-8	-4,898348E-8	-4,898218E-8	-4,898130E-8	-4,898104E-8	-4,898224E-8	-4,898390E-8	-4,898445E-8	-4,898419E-8	-4,898368E-8	-4,898257E-8	-4,898223E-8	-4,898308E-8	-4,898399E-8	-4,898418E-8	-4,898385E-8	-4,898294E-8	-4,898180E-8	-4,898122E-8	-4,898143E-8	-4,898227E-8	-4,898313E-8	-4,898372E-8	-4,898335E-8	-4,898185E-8	-4,898053E-8	-4,898035E-8	-4,898132E-8	-4,898322E-8	-4,898430E-8	-4,898319E-8	-4,898123E-8	-4,897951E-8	-4,897883E-8	-4,898040E-8	-4,898277E-8	-4,898351E-8	-4,898257E-8	-4,898062E-8	-4,897856E-8	-4,897822E-8	-4,898006E-8	-4,898266E-8	-4,898407E-8	-4,898376E-8	-4,898239E-8	-4,898011E-8	-4,897898E-8	-4,898075E-8	-4,898326E-8	-4,898422E-8	-4,898404E-8	-4,898225E-8	-4,897977E-8	-4,897950E-8	-4,898143E-8	-4,898326E-8	-4,898417E-8	-4,898399E-8	-4,898250E-8	-4,898098E-8	-4,898147E-8	-4,898307E-8	-4,898422E-8	-4,898472E-8	-4,898438E-8	-4,898287E-8	-4,898165E-8	-4,898189E-8	-4,898273E-8	-4,898322E-8	-4,898371E-8	-4,898372E-8	-4,898273E-8	-4,898208E-8	-4,898247E-8	-4,898305E-8	-4,898338E-8	-4,898354E-8	-4,898289E-8	-4,898166E-8	-4,898138E-8	-4,898182E-8	-4,898229E-8	-4,898253E-8	-4,898249E-8	-4,898178E-8	-4,898067E-8	-4,898056E-8	-4,898112E-8	-4,898139E-8	-4,898181E-8	-4,898202E-8	-4,898143E-8	-4,898099E-8	-4,898110E-8	-4,898156E-8	-4,898235E-8	-4,898289E-8	-4,898279E-8	-4,898243E-8	-4,898184E-8	-4,898130E-8	-4,898131E-8	-4,898195E-8	-4,898301E-8	-4,898385E-8	-4,898419E-8	-4,898417E-8	-4,898380E-8	-4,898405E-8	-4,898527E-8	-4,898654E-8	-4,898734E-8	-4,898788E-8	-4,898724E-8	-4,898634E-8	-4,898680E-8	-4,898801E-8	-4,898914E-8	-4,899042E-8	-4,899108E-8	-4,899070E-8	-4,898999E-8	-4,899017E-8	-4,899084E-8	-4,899188E-8	-4,899340E-8	-4,899417E-8	-4,899338E-8	-4,899262E-8	-4,899313E-8	-4,899417E-8	-4,899548E-8	-4,899671E-8	-4,899610E-8	-4,899370E-8	-4,899262E-8	-4,899294E-8	-4,899414E-8	-4,899593E-8	-4,899710E-8	-4,899644E-8	-4,899496E-8	-4,899432E-8	-4,899479E-8	-4,899595E-8	-4,899730E-8	-4,899767E-8	-4,899626E-8	-4,899411E-8	-4,899304E-8	-4,899311E-8	-4,899394E-8	-4,899575E-8	-4,899671E-8	-4,899615E-8	-4,899497E-8	-4,899394E-8	-4,899364E-8	-4,899454E-8	-4,899608E-8	-4,899714E-8	-4,899726E-8	-4,899666E-8	-4,899561E-8	-4,899504E-8	-4,899522E-8	-4,899624E-8	-4,899711E-8	-4,899727E-8	-4,899694E-8	-4,899616E-8	-4,899504E-8	-4,899460E-8	-4,899508E-8	-4,899615E-8	-4,899743E-8	-4,899775E-8	-4,899690E-8	-4,899552E-8	-4,899448E-8	-4,899447E-8	-4,899550E-8	-4,899630E-8	-4,899603E-8	-4,899482E-8	-4,899372E-8	-4,899326E-8	-4,899428E-8	-4,899665E-8	-4,899834E-8	-4,899868E-8	-4,899805E-8	-4,899743E-8	-4,899735E-8	-4,899817E-8	-4,899976E-8	-4,900040E-8	-4,899918E-8	-4,899745E-8	-4,899568E-8	-4,899426E-8	-4,899425E-8	-4,899500E-8	-4,899475E-8	-4,899334E-8	-4,899080E-8	-4,898772E-8	-4,898586E-8	-4,898583E-8	-4,898683E-8	-4,898727E-8	-4,898656E-8	-4,898487E-8	-4,898265E-8	-4,898119E-8	-4,898170E-8	-4,898266E-8	-4,898303E-8	-4,898302E-8	-4,898186E-8	-4,897993E-8	-4,897954E-8	-4,898041E-8	-4,898153E-8	-4,898274E-8	-4,898379E-8	-4,898363E-8	-4,898292E-8	-4,898244E-8	-4,898261E-8	-4,898301E-8	-4,898360E-8	-4,898394E-8	-4,898317E-8	-4,898231E-8	-4,898214E-8	-4,898252E-8	-4,898267E-8	-4,898317E-8	-4,898333E-8	-4,898300E-8	-4,898263E-8	-4,898254E-8	-4,898273E-8	-4,898288E-8	-4,898271E-8	-4,898217E-8	-4,898181E-8	-4,898162E-8	-4,898163E-8	-4,898162E-8	-4,898121E-8	-4,898049E-8	-4,898013E-8	-4,898025E-8	-4,898035E-8	-4,898024E-8	-4,898053E-8	-4,898100E-8	-4,898106E-8	-4,898136E-8	-4,898156E-8	-4,898112E-8	-4,898036E-8	-4,898050E-8	-4,898089E-8	-4,898087E-8	-4,898078E-8	-4,897988E-8	-4,897821E-8	-4,897728E-8	-4,897793E-8	-4,897917E-8	-4,898040E-8	-4,898150E-8	-4,898152E-8	-4,897999E-8	-4,897903E-8	-4,897956E-8	-4,898060E-8	-4,898173E-8	-4,898255E-8	-4,898108E-8	-4,897820E-8	-4,897709E-8	-4,897776E-8	-4,897932E-8	-4,898173E-8	-4,898297E-8	-4,898183E-8	-4,897966E-8	-4,897903E-8	-4,898000E-8	-4,898175E-8	-4,898357E-8	-4,898363E-8	-4,898103E-8	-4,897870E-8	-4,897845E-8	-4,897958E-8	-4,898165E-8	-4,898342E-8	-4,898266E-8	-4,898004E-8	-4,897808E-8	-4,897791E-8	-4,897906E-8	-4,898149E-8	-4,898330E-8	-4,898287E-8	-4,898061E-8	-4,897832E-8	-4,897777E-8	-4,897870E-8	-4,898069E-8	-4,898185E-8	-4,898110E-8	-4,897893E-8	-4,897706E-8	-4,897637E-8	-4,897742E-8	-4,897958E-8	-4,898111E-8	-4,898126E-8	-4,898032E-8	-4,897858E-8	-4,897774E-8	-4,897819E-8	-4,897880E-8	-4,897932E-8	-4,897979E-8	-4,897948E-8	-4,897827E-8	-4,897753E-8	-4,897743E-8	-4,897775E-8	-4,897854E-8	-4,897984E-8	-4,898063E-8	-4,898050E-8	-4,897988E-8	-4,897899E-8	-4,897827E-8	-4,897912E-8	-4,898122E-8	-4,898230E-8	-4,898230E-8	-4,898196E-8	-4,898036E-8	-4,897928E-8	-4,898033E-8	-4,898215E-8	-4,898318E-8	-4,898322E-8	-4,898197E-8	-4,897965E-8	-4,897848E-8	-4,897984E-8	-4,898219E-8	-4,898378E-8	-4,898426E-8	-4,898293E-8	-4,898008E-8	-4,897890E-8	-4,898022E-8	-4,898173E-8	-4,898292E-8	-4,898299E-8	-4,898082E-8	-4,897836E-8	-4,897860E-8	-4,898063E-8	-4,898260E-8	-4,898371E-8	-4,898346E-8	-4,898178E-8	-4,898051E-8	-4,898163E-8	-4,898385E-8	-4,898548E-8	-4,898641E-8	-4,898589E-8	-4,898428E-8	-4,898379E-8	-4,898535E-8	-4,898743E-8	-4,898907E-8	-4,898993E-8	-4,898905E-8	-4,898766E-8	-4,898789E-8	-4,898950E-8	-4,899143E-8	-4,899287E-8	-4,899316E-8	-4,899271E-8	-4,899228E-8	-4,899251E-8	-4,899321E-8
-4,899341E-8	-4,899299E-8	-4,899229E-8	-4,899211E-8	-4,899230E-8	-4,899250E-8	-4,899261E-8	-4,899273E-8	-4,899253E-8	-4,899194E-8	-4,899120E-8	-4,899083E-8	-4,899062E-8	-4,899091E-8	-4,899152E-8	-4,899147E-8	-4,899029E-8	-4,898817E-8	-4,898591E-8	-4,898493E-8	-4,898578E-8	-4,898712E-8	-4,898758E-8	-4,898652E-8	-4,898391E-8	-4,898124E-8	-4,898057E-8	-4,898260E-8	-4,898524E-8	-4,898617E-8	-4,898470E-8	-4,898136E-8	-4,897813E-8	-4,897777E-8	-4,898043E-8	-4,898368E-8	-4,898518E-8	-4,898385E-8	-4,898000E-8	-4,897637E-8	-4,897636E-8	-4,897946E-8	-4,898293E-8	-4,898476E-8	-4,898392E-8	-4,898081E-8	-4,897818E-8	-4,897829E-8	-4,898059E-8	-4,898344E-8	-4,898482E-8	-4,898403E-8	-4,898126E-8	-4,897890E-8	-4,897863E-8	-4,898007E-8	-4,898211E-8	-4,898371E-8	-4,898378E-8	-4,898227E-8	-4,898092E-8	-4,898028E-8	-4,898010E-8	-4,898075E-8	-4,898186E-8	-4,898233E-8	-4,898197E-8	-4,898097E-8	-4,897975E-8	-4,897895E-8	-4,897922E-8	-4,898051E-8	-4,898178E-8	-4,898159E-8	-4,897976E-8	-4,897731E-8	-4,897635E-8	-4,897738E-8	-4,897935E-8	-4,898115E-8	-4,898113E-8	-4,897900E-8	-4,897649E-8	-4,897589E-8	-4,897694E-8	-4,897930E-8	-4,898148E-8	-4,898139E-8	-4,897902E-8	-4,897657E-8	-4,897589E-8	-4,897752E-8	-4,898010E-8	-4,898217E-8	-4,898244E-8	-4,898031E-8	-4,897803E-8	-4,897751E-8	-4,897851E-8	-4,898071E-8	-4,898271E-8	-4,898273E-8	-4,898092E-8	-4,897918E-8	-4,897873E-8	-4,897946E-8	-4,898103E-8	-4,898202E-8	-4,898148E-8	-4,898022E-8	-4,897940E-8	-4,897946E-8	-4,898044E-8	-4,898148E-8	-4,898201E-8	-4,898160E-8	-4,898057E-8	-4,898006E-8	-4,897975E-8	-4,897977E-8	-4,898012E-8	-4,897986E-8	-4,897945E-8	-4,897945E-8	-4,897955E-8	-4,897981E-8	-4,898002E-8	-4,897960E-8	-4,897873E-8	-4,897846E-8	-4,897889E-8	-4,897965E-8	-4,898011E-8	-4,897993E-8	-4,897935E-8	-4,897851E-8	-4,897781E-8	-4,897790E-8	-4,897821E-8	-4,897857E-8	-4,897881E-8	-4,897826E-8	-4,897747E-8	-4,897712E-8	-4,897712E-8	-4,897787E-8	-4,897926E-8	-4,898017E-8	-4,898056E-8	-4,898058E-8	-4,897982E-8	-4,897880E-8	-4,897816E-8	-4,897809E-8	-4,897859E-8	-4,897950E-8	-4,898005E-8	-4,897960E-8	-4,897850E-8	-4,897785E-8	-4,897804E-8	-4,897916E-8	-4,898144E-8	-4,898305E-8	-4,898251E-8	-4,898038E-8	-4,897867E-8	-4,897791E-8	-4,897904E-8	-4,898139E-8	-4,898274E-8	-4,898224E-8	-4,898046E-8	-4,897829E-8	-4,897759E-8	-4,897908E-8	-4,898175E-8	-4,898337E-8	-4,898301E-8	-4,898103E-8	-4,897863E-8	-4,897787E-8	-4,897984E-8	-4,898323E-8	-4,898473E-8	-4,898423E-8	-4,898183E-8	-4,897851E-8	-4,897731E-8	-4,897971E-8	-4,898315E-8	-4,898527E-8	-4,898558E-8	-4,898367E-8	-4,898153E-8	-4,898147E-8	-4,898388E-8	-4,898728E-8	-4,898930E-8	-4,898936E-8	-4,898769E-8	-4,898562E-8	-4,898526E-8	-4,898714E-8	-4,898976E-8	-4,899202E-8	-4,899312E-8	-4,899255E-8	-4,899107E-8	-4,899030E-8	-4,899082E-8	-4,899286E-8	-4,899524E-8	-4,899637E-8	-4,899601E-8	-4,899445E-8	-4,899309E-8	-4,899321E-8	-4,899450E-8	-4,899617E-8	-4,899754E-8	-4,899725E-8	-4,899576E-8	-4,899440E-8	-4,899387E-8	-4,899454E-8	-4,899598E-8	-4,899722E-8	-4,899801E-8	-4,899756E-8	-4,899604E-8	-4,899510E-8	-4,899517E-8	-4,899614E-8	-4,899758E-8	-4,899814E-8	-4,899702E-8	-4,899504E-8	-4,899386E-8	-4,899415E-8	-4,899574E-8	-4,899752E-8	-4,899830E-8	-4,899734E-8	-4,899569E-8	-4,899495E-8	-4,899537E-8	-4,899629E-8	-4,899757E-8	-4,899792E-8	-4,899658E-8	-4,899521E-8	-4,899455E-8	-4,899448E-8	-4,899520E-8	-4,899606E-8	-4,899622E-8	-4,899540E-8	-4,899415E-8	-4,899329E-8	-4,899333E-8	-4,899396E-8	-4,899494E-8	-4,899553E-8	-4,899500E-8	-4,899424E-8	-4,899381E-8	-4,899395E-8	-4,899468E-8	-4,899533E-8	-4,899563E-8	-4,899599E-8	-4,899642E-8	-4,899712E-8	-4,899783E-8	-4,899812E-8	-4,899763E-8	-4,899733E-8	-4,899728E-8	-4,899751E-8	-4,899777E-8	-4,899721E-8	-4,899566E-8	-4,899380E-8	-4,899196E-8	-4,899069E-8	-4,898977E-8	-4,898855E-8	-4,898759E-8	-4,898653E-8	-4,898501E-8	-4,898380E-8	-4,898286E-8	-4,898211E-8	-4,898203E-8	-4,898216E-8	-4,898200E-8	-4,898150E-8	-4,898044E-8	-4,897906E-8	-4,897839E-8	-4,897854E-8	-4,897887E-8	-4,897957E-8	-4,897968E-8	-4,897870E-8	-4,897734E-8	-4,897678E-8	-4,897754E-8	-4,897884E-8	-4,897999E-8	-4,898071E-8	-4,897984E-8	-4,897790E-8	-4,897741E-8	-4,897764E-8	-4,897837E-8	-4,897989E-8	-4,898054E-8	-4,897922E-8	-4,897744E-8	-4,897632E-8	-4,897613E-8	-4,897726E-8	-4,897927E-8	-4,898063E-8	-4,897996E-8	-4,897793E-8	-4,897672E-8	-4,897651E-8	-4,897744E-8	-4,897973E-8	-4,898138E-8	-4,898104E-8	-4,897958E-8	-4,897728E-8	-4,897531E-8	-4,897572E-8	-4,897810E-8	-4,898075E-8	-4,898191E-8	-4,898081E-8	-4,897792E-8	-4,897564E-8	-4,897591E-8	-4,897861E-8	-4,898135E-8	-4,898197E-8	-4,897998E-8	-4,897629E-8	-4,897348E-8	-4,897397E-8	-4,897704E-8	-4,898007E-8	-4,898104E-8	-4,897904E-8	-4,897534E-8	-4,897335E-8	-4,897392E-8	-4,897606E-8	-4,897867E-8	-4,897973E-8	-4,897843E-8	-4,897592E-8	-4,897391E-8	-4,897386E-8	-4,897557E-8	-4,897783E-8	-4,897920E-8	-4,897883E-8	-4,897643E-8	-4,897445E-8	-4,897408E-8	-4,897495E-8	-4,897695E-8	-4,897850E-8	-4,897859E-8	-4,897809E-8	-4,897667E-8	-4,897522E-8	-4,897575E-8	-4,897713E-8	-4,897841E-8	-4,897947E-8	-4,897926E-8	-4,897770E-8	-4,897633E-8	-4,897538E-8	-4,897578E-8	-4,897741E-8	-4,897906E-8	-4,897981E-8	-4,897842E-8	-4,897559E-8	-4,897421E-8	-4,897459E-8	-4,897667E-8	-4,897954E-8	-4,898038E-8	-4,897833E-8	-4,897574E-8	-4,897431E-8	-4,897468E-8	-4,897698E-8	-4,897856E-8	-4,897838E-8	-4,897660E-8	-4,897427E-8	-4,897283E-8	-4,897316E-8	-4,897494E-8	-4,897707E-8	-4,897758E-8	-4,897664E-8	-4,897547E-8	-4,897430E-8	-4,897404E-8	-4,897509E-8	-4,897596E-8	-4,897582E-8	-4,897542E-8	-4,897484E-8	-4,897450E-8	-4,897544E-8	-4,897661E-8	-4,897666E-8	-4,897592E-8	-4,897548E-8	-4,897574E-8	-4,897684E-8	-4,897809E-8	-4,897878E-8	-4,897795E-8	-4,897647E-8	-4,897625E-8	-4,897692E-8	-4,897784E-8	-4,897872E-8	-4,897822E-8	-4,897626E-8	-4,897516E-8	-4,897553E-8	-4,897682E-8	-4,897851E-8	-4,897910E-8	-4,897867E-8	-4,897784E-8	-4,897695E-8	-4,897723E-8	-4,897851E-8	-4,897944E-8	-4,898010E-8	-4,897979E-8	-4,897831E-8	-4,897732E-8	-4,897755E-8	-4,897903E-8	-4,898116E-8	-4,898211E-8	-4,898204E-8	-4,898168E-8	-4,898127E-8	-4,898205E-8	-4,898434E-8	-4,898633E-8	-4,898721E-8	-4,898766E-8	-4,898741E-8	-4,898686E-8	-4,898705E-8	-4,898770E-8	-4,898864E-8	-4,898977E-8	-4,899101E-8	-4,899182E-8	-4,899151E-8	-4,899074E-8	-4,899064E-8	-4,899122E-8	-4,899272E-8
-4,899419E-8	-4,899426E-8	-4,899308E-8	-4,899196E-8	-4,899143E-8	-4,899192E-8	-4,899303E-8	-4,899380E-8	-4,899380E-8	-4,899283E-8	-4,899105E-8	-4,899003E-8	-4,898975E-8	-4,899002E-8	-4,899069E-8	-4,899096E-8	-4,898993E-8	-4,898859E-8	-4,898745E-8	-4,898671E-8	-4,898648E-8	-4,898603E-8	-4,898537E-8	-4,898462E-8	-4,898385E-8	-4,898332E-8	-4,898279E-8	-4,898148E-8	-4,898050E-8	-4,898024E-8	-4,897990E-8	-4,898008E-8	-4,898007E-8	-4,897895E-8	-4,897792E-8	-4,897736E-8	-4,897668E-8	-4,897696E-8	-4,897767E-8	-4,897819E-8	-4,897811E-8	-4,897704E-8	-4,897594E-8	-4,897521E-8	-4,897483E-8	-4,897561E-8	-4,897712E-8	-4,897757E-8	-4,897736E-8	-4,897693E-8	-4,897576E-8	-4,897559E-8	-4,897652E-8	-4,897750E-8	-4,897861E-8	-4,897893E-8	-4,897829E-8	-4,897743E-8	-4,897676E-8	-4,897677E-8	-4,897752E-8	-4,897831E-8	-4,897892E-8	-4,897910E-8	-4,897809E-8	-4,897662E-8	-4,897596E-8	-4,897619E-8	-4,897746E-8	-4,897963E-8	-4,898055E-8	-4,898006E-8	-4,897866E-8	-4,897684E-8	-4,897661E-8	-4,897782E-8	-4,897954E-8	-4,898017E-8	-4,897830E-8	-4,897525E-8	-4,897367E-8	-4,897406E-8	-4,897594E-8	-4,897851E-8	-4,897933E-8	-4,897759E-8	-4,897498E-8	-4,897356E-8	-4,897416E-8	-4,897625E-8	-4,897846E-8	-4,897890E-8	-4,897670E-8	-4,897299E-8	-4,897077E-8	-4,897125E-8	-4,897386E-8	-4,897761E-8	-4,897941E-8	-4,897739E-8	-4,897368E-8	-4,897102E-8	-4,897134E-8	-4,897475E-8	-4,897886E-8	-4,898055E-8	-4,897892E-8	-4,897496E-8	-4,897170E-8	-4,897161E-8	-4,897423E-8	-4,897784E-8	-4,897984E-8	-4,897881E-8	-4,897608E-8	-4,897348E-8	-4,897247E-8	-4,897428E-8	-4,897768E-8	-4,898023E-8	-4,898083E-8	-4,897922E-8	-4,897647E-8	-4,897478E-8	-4,897506E-8	-4,897662E-8	-4,897836E-8	-4,897873E-8	-4,897819E-8	-4,897716E-8	-4,897589E-8	-4,897545E-8	-4,897599E-8	-4,897686E-8	-4,897795E-8	-4,897851E-8	-4,897798E-8	-4,897659E-8	-4,897480E-8	-4,897359E-8	-4,897390E-8	-4,897550E-8	-4,897699E-8	-4,897719E-8	-4,897559E-8	-4,897293E-8	-4,897192E-8	-4,897282E-8	-4,897486E-8	-4,897679E-8	-4,897674E-8	-4,897501E-8	-4,897325E-8	-4,897227E-8	-4,897333E-8	-4,897534E-8	-4,897635E-8	-4,897613E-8	-4,897420E-8	-4,897169E-8	-4,897123E-8	-4,897306E-8	-4,897533E-8	-4,897698E-8	-4,897653E-8	-4,897442E-8	-4,897322E-8	-4,897394E-8	-4,897572E-8	-4,897769E-8	-4,897822E-8	-4,897712E-8	-4,897558E-8	-4,897493E-8	-4,897602E-8	-4,897753E-8	-4,897835E-8	-4,897825E-8	-4,897684E-8	-4,897570E-8	-4,897685E-8	-4,897872E-8	-4,897942E-8	-4,897912E-8	-4,897809E-8	-4,897679E-8	-4,897779E-8	-4,898074E-8	-4,898287E-8	-4,898281E-8	-4,898063E-8	-4,897837E-8	-4,897789E-8	-4,897980E-8	-4,898355E-8	-4,898602E-8	-4,898529E-8	-4,898304E-8	-4,898169E-8	-4,898210E-8	-4,898502E-8	-4,898890E-8	-4,899084E-8	-4,899040E-8	-4,898847E-8	-4,898686E-8	-4,898718E-8	-4,898963E-8	-4,899254E-8	-4,899427E-8	-4,899366E-8	-4,899210E-8	-4,899126E-8	-4,899162E-8	-4,899305E-8	-4,899467E-8	-4,899534E-8	-4,899531E-8	-4,899508E-8	-4,899488E-8	-4,899537E-8	-4,899581E-8	-4,899596E-8	-4,899603E-8	-4,899611E-8	-4,899615E-8	-4,899624E-8	-4,899578E-8	-4,899506E-8	-4,899462E-8	-4,899486E-8	-4,899596E-8	-4,899712E-8	-4,899751E-8	-4,899718E-8	-4,899601E-8	-4,899475E-8	-4,899496E-8	-4,899650E-8	-4,899817E-8	-4,899898E-8	-4,899765E-8	-4,899487E-8	-4,899330E-8	-4,899389E-8	-4,899630E-8	-4,899895E-8	-4,899935E-8	-4,899692E-8	-4,899388E-8	-4,899262E-8	-4,899427E-8	-4,899767E-8	-4,900000E-8	-4,899947E-8	-4,899632E-8	-4,899310E-8	-4,899233E-8	-4,899394E-8	-4,899645E-8	-4,899786E-8	-4,899667E-8	-4,899348E-8	-4,899123E-8	-4,899136E-8	-4,899326E-8	-4,899585E-8	-4,899718E-8	-4,899615E-8	-4,899419E-8	-4,899301E-8	-4,899391E-8	-4,899630E-8	-4,899822E-8	-4,899839E-8	-4,899674E-8	-4,899452E-8	-4,899398E-8	-4,899484E-8	-4,899554E-8	-4,899544E-8	-4,899380E-8	-4,899114E-8	-4,898965E-8	-4,898945E-8	-4,898915E-8	-4,898818E-8	-4,898590E-8	-4,898311E-8	-4,898189E-8	-4,898190E-8	-4,898232E-8	-4,898227E-8	-4,898009E-8	-4,897680E-8	-4,897496E-8	-4,897533E-8	-4,897745E-8	-4,897958E-8	-4,897922E-8	-4,897639E-8	-4,897308E-8	-4,897201E-8	-4,897434E-8	-4,897798E-8	-4,898000E-8	-4,897909E-8	-4,897538E-8	-4,897214E-8	-4,897241E-8	-4,897501E-8	-4,897800E-8	-4,897925E-8	-4,897747E-8	-4,897467E-8	-4,897332E-8	-4,897399E-8	-4,897582E-8	-4,897715E-8	-4,897665E-8	-4,897490E-8	-4,897344E-8	-4,897353E-8	-4,897493E-8	-4,897603E-8	-4,897539E-8	-4,897360E-8	-4,897169E-8	-4,897137E-8	-4,897354E-8	-4,897574E-8	-4,897537E-8	-4,897311E-8	-4,897015E-8	-4,896927E-8	-4,897144E-8	-4,897525E-8	-4,897755E-8	-4,897631E-8	-4,897248E-8	-4,896961E-8	-4,896989E-8	-4,897280E-8	-4,897648E-8	-4,897754E-8	-4,897459E-8	-4,897086E-8	-4,896853E-8	-4,896936E-8	-4,897320E-8	-4,897662E-8	-4,897706E-8	-4,897460E-8	-4,897120E-8	-4,896981E-8	-4,897162E-8	-4,897502E-8	-4,897750E-8	-4,897712E-8	-4,897397E-8	-4,897101E-8	-4,897052E-8	-4,897226E-8	-4,897510E-8	-4,897641E-8	-4,897512E-8	-4,897285E-8	-4,897128E-8	-4,897159E-8	-4,897369E-8	-4,897567E-8	-4,897617E-8	-4,897549E-8	-4,897400E-8	-4,897285E-8	-4,897250E-8	-4,897242E-8	-4,897204E-8	-4,897160E-8	-4,897133E-8	-4,897182E-8	-4,897234E-8	-4,897230E-8	-4,897158E-8	-4,897032E-8	-4,896964E-8	-4,897106E-8	-4,897365E-8	-4,897497E-8	-4,897414E-8	-4,897072E-8	-4,896738E-8	-4,896732E-8	-4,897005E-8	-4,897378E-8	-4,897573E-8	-4,897381E-8	-4,896959E-8	-4,896671E-8	-4,896711E-8	-4,897088E-8	-4,897616E-8	-4,897834E-8	-4,897580E-8	-4,897082E-8	-4,896714E-8	-4,896745E-8	-4,897083E-8	-4,897450E-8	-4,897583E-8	-4,897269E-8	-4,896833E-8	-4,896738E-8	-4,896975E-8	-4,897306E-8	-4,897550E-8	-4,897480E-8	-4,897147E-8	-4,896913E-8	-4,896974E-8	-4,897240E-8	-4,897429E-8	-4,897409E-8	-4,897253E-8	-4,897079E-8	-4,897028E-8	-4,897245E-8	-4,897480E-8	-4,897460E-8	-4,897237E-8	-4,896983E-8	-4,896902E-8	-4,897089E-8	-4,897372E-8	-4,897534E-8	-4,897446E-8	-4,897162E-8	-4,896961E-8	-4,897037E-8	-4,897261E-8	-4,897446E-8	-4,897417E-8	-4,897141E-8	-4,896850E-8	-4,896823E-8	-4,897068E-8	-4,897412E-8	-4,897530E-8	-4,897363E-8	-4,897093E-8	-4,896958E-8	-4,897098E-8	-4,897463E-8	-4,897690E-8	-4,897609E-8	-4,897402E-8	-4,897289E-8	-4,897359E-8	-4,897678E-8	-4,898020E-8	-4,898142E-8	-4,898027E-8	-4,897823E-8	-4,897850E-8	-4,898117E-8	-4,898414E-8	-4,898626E-8	-4,898677E-8	-4,898571E-8	-4,898546E-8	-4,898704E-8	-4,898961E-8	-4,899166E-8	-4,899158E-8	-4,899037E-8	-4,898954E-8	-4,898987E-8	-4,899156E-8	-4,899370E-8	-4,899429E-8
-4,899213E-8	-4,899075E-8	-4,899020E-8	-4,899064E-8	-4,899220E-8	-4,899330E-8	-4,899292E-8	-4,899212E-8	-4,899116E-8	-4,899060E-8	-4,899121E-8	-4,899192E-8	-4,899207E-8	-4,899117E-8	-4,898929E-8	-4,898761E-8	-4,898660E-8	-4,898607E-8	-4,898587E-8	-4,898547E-8	-4,898448E-8	-4,898371E-8	-4,898289E-8	-4,898172E-8	-4,898100E-8	-4,898036E-8	-4,897954E-8	-4,897944E-8	-4,897942E-8	-4,897910E-8	-4,897868E-8	-4,897721E-8	-4,897505E-8	-4,897449E-8	-4,897489E-8	-4,897562E-8	-4,897650E-8	-4,897580E-8	-4,897315E-8	-4,897069E-8	-4,897058E-8	-4,897259E-8	-4,897478E-8	-4,897572E-8	-4,897523E-8	-4,897251E-8	-4,896976E-8	-4,897028E-8	-4,897224E-8	-4,897378E-8	-4,897416E-8	-4,897218E-8	-4,896874E-8	-4,896774E-8	-4,896958E-8	-4,897247E-8	-4,897421E-8	-4,897367E-8	-4,897188E-8	-4,897026E-8	-4,896994E-8	-4,897187E-8	-4,897381E-8	-4,897358E-8	-4,897177E-8	-4,896928E-8	-4,896803E-8	-4,896929E-8	-4,897165E-8	-4,897364E-8	-4,897451E-8	-4,897285E-8	-4,897090E-8	-4,897093E-8	-4,897199E-8	-4,897378E-8	-4,897539E-8	-4,897502E-8	-4,897282E-8	-4,897136E-8	-4,897192E-8	-4,897333E-8	-4,897425E-8	-4,897423E-8	-4,897332E-8	-4,897190E-8	-4,897189E-8	-4,897384E-8	-4,897488E-8	-4,897435E-8	-4,897398E-8	-4,897317E-8	-4,897294E-8	-4,897434E-8	-4,897522E-8	-4,897461E-8	-4,897285E-8	-4,897120E-8	-4,897071E-8	-4,897200E-8	-4,897359E-8	-4,897437E-8	-4,897339E-8	-4,897148E-8	-4,897054E-8	-4,897101E-8	-4,897218E-8	-4,897371E-8	-4,897293E-8	-4,897050E-8	-4,896936E-8	-4,896875E-8	-4,896971E-8	-4,897189E-8	-4,897205E-8	-4,896994E-8	-4,896850E-8	-4,896838E-8	-4,896948E-8	-4,897174E-8	-4,897264E-8	-4,897108E-8	-4,896807E-8	-4,896666E-8	-4,896820E-8	-4,897098E-8	-4,897341E-8	-4,897408E-8	-4,897150E-8	-4,896803E-8	-4,896749E-8	-4,896922E-8	-4,897173E-8	-4,897413E-8	-4,897420E-8	-4,897153E-8	-4,896879E-8	-4,896824E-8	-4,896999E-8	-4,897289E-8	-4,897454E-8	-4,897426E-8	-4,897240E-8	-4,897036E-8	-4,897023E-8	-4,897168E-8	-4,897353E-8	-4,897471E-8	-4,897422E-8	-4,897273E-8	-4,897178E-8	-4,897112E-8	-4,897170E-8	-4,897297E-8	-4,897250E-8	-4,897118E-8	-4,897069E-8	-4,896991E-8	-4,896982E-8	-4,897111E-8	-4,897181E-8	-4,897148E-8	-4,897069E-8	-4,897028E-8	-4,897031E-8	-4,897005E-8	-4,896976E-8	-4,896962E-8	-4,896890E-8	-4,896866E-8	-4,896967E-8	-4,897000E-8	-4,896954E-8	-4,896940E-8	-4,896879E-8	-4,896890E-8	-4,897021E-8	-4,897129E-8	-4,897169E-8	-4,897111E-8	-4,896992E-8	-4,896961E-8	-4,897059E-8	-4,897161E-8	-4,897258E-8	-4,897276E-8	-4,897176E-8	-4,897121E-8	-4,897216E-8	-4,897417E-8	-4,897674E-8	-4,897823E-8	-4,897888E-8	-4,897876E-8	-4,897753E-8	-4,897809E-8	-4,898065E-8	-4,898326E-8	-4,898495E-8	-4,898541E-8	-4,898422E-8	-4,898321E-8	-4,898430E-8	-4,898726E-8	-4,899022E-8	-4,899157E-8	-4,899148E-8	-4,899061E-8	-4,899007E-8	-4,899096E-8	-4,899299E-8	-4,899464E-8	-4,899510E-8	-4,899479E-8	-4,899361E-8	-4,899306E-8	-4,899370E-8	-4,899477E-8	-4,899599E-8	-4,899646E-8	-4,899519E-8	-4,899379E-8	-4,899371E-8	-4,899442E-8	-4,899593E-8	-4,899712E-8	-4,899686E-8	-4,899578E-8	-4,899499E-8	-4,899498E-8	-4,899550E-8	-4,899590E-8	-4,899601E-8	-4,899551E-8	-4,899420E-8	-4,899384E-8	-4,899470E-8	-4,899549E-8	-4,899605E-8	-4,899642E-8	-4,899590E-8	-4,899530E-8	-4,899562E-8	-4,899631E-8	-4,899684E-8	-4,899695E-8	-4,899637E-8	-4,899587E-8	-4,899553E-8	-4,899580E-8	-4,899633E-8	-4,899653E-8	-4,899657E-8	-4,899630E-8	-4,899557E-8	-4,899541E-8	-4,899583E-8	-4,899611E-8	-4,899627E-8	-4,899618E-8	-4,899565E-8	-4,899538E-8	-4,899547E-8	-4,899513E-8	-4,899485E-8	-4,899481E-8	-4,899460E-8	-4,899436E-8	-4,899453E-8	-4,899500E-8	-4,899525E-8	-4,899514E-8	-4,899521E-8	-4,899556E-8	-4,899601E-8	-4,899677E-8	-4,899724E-8	-4,899628E-8	-4,899451E-8	-4,899320E-8	-4,899221E-8	-4,899157E-8	-4,899089E-8	-4,898896E-8	-4,898651E-8	-4,898441E-8	-4,898279E-8	-4,898204E-8	-4,898148E-8	-4,898014E-8	-4,897834E-8	-4,897612E-8	-4,897386E-8	-4,897327E-8	-4,897385E-8	-4,897455E-8	-4,897447E-8	-4,897307E-8	-4,897101E-8	-4,896924E-8	-4,896811E-8	-4,896922E-8	-4,897116E-8	-4,897156E-8	-4,897093E-8	-4,896959E-8	-4,896816E-8	-4,896806E-8	-4,896997E-8	-4,897317E-8	-4,897529E-8	-4,897523E-8	-4,897304E-8	-4,896991E-8	-4,896816E-8	-4,896926E-8	-4,897199E-8	-4,897337E-8	-4,897306E-8	-4,897162E-8	-4,896903E-8	-4,896757E-8	-4,896872E-8	-4,897069E-8	-4,897221E-8	-4,897246E-8	-4,897103E-8	-4,896953E-8	-4,896870E-8	-4,896855E-8	-4,896938E-8	-4,896984E-8	-4,896915E-8	-4,896810E-8	-4,896759E-8	-4,896715E-8	-4,896730E-8	-4,896784E-8	-4,896803E-8	-4,896775E-8	-4,896757E-8	-4,896782E-8	-4,896851E-8	-4,896814E-8	-4,896789E-8	-4,896809E-8	-4,896743E-8	-4,896702E-8	-4,896700E-8	-4,896634E-8	-4,896557E-8	-4,896526E-8	-4,896573E-8	-4,896690E-8	-4,896786E-8	-4,896822E-8	-4,896789E-8	-4,896692E-8	-4,896662E-8	-4,896796E-8	-4,896935E-8	-4,896985E-8	-4,896951E-8	-4,896761E-8	-4,896630E-8	-4,896659E-8	-4,896789E-8	-4,896965E-8	-4,897054E-8	-4,896952E-8	-4,896821E-8	-4,896721E-8	-4,896715E-8	-4,896885E-8	-4,897100E-8	-4,897133E-8	-4,897023E-8	-4,896863E-8	-4,896718E-8	-4,896687E-8	-4,896772E-8	-4,896885E-8	-4,896903E-8	-4,896775E-8	-4,896706E-8	-4,896691E-8	-4,896654E-8	-4,896712E-8	-4,896792E-8	-4,896719E-8	-4,896616E-8	-4,896631E-8	-4,896644E-8	-4,896645E-8	-4,896613E-8	-4,896504E-8	-4,896378E-8	-4,896324E-8	-4,896386E-8	-4,896573E-8	-4,896673E-8	-4,896597E-8	-4,896436E-8	-4,896187E-8	-4,896083E-8	-4,896226E-8	-4,896461E-8	-4,896642E-8	-4,896662E-8	-4,896481E-8	-4,896286E-8	-4,896255E-8	-4,896355E-8	-4,896605E-8	-4,896793E-8	-4,896749E-8	-4,896592E-8	-4,896439E-8	-4,896374E-8	-4,896518E-8	-4,896745E-8	-4,896896E-8	-4,896921E-8	-4,896777E-8	-4,896680E-8	-4,896771E-8	-4,896857E-8	-4,896964E-8	-4,897049E-8	-4,897012E-8	-4,896974E-8	-4,896972E-8	-4,896953E-8	-4,896946E-8	-4,896894E-8	-4,896814E-8	-4,896834E-8	-4,896861E-8	-4,896834E-8	-4,896839E-8	-4,896767E-8	-4,896642E-8	-4,896658E-8	-4,896763E-8	-4,896871E-8	-4,896924E-8	-4,896850E-8	-4,896680E-8	-4,896471E-8	-4,896391E-8	-4,896554E-8	-4,896748E-8	-4,896791E-8	-4,896782E-8	-4,896618E-8	-4,896379E-8	-4,896486E-8	-4,896891E-8	-4,897247E-8	-4,897454E-8	-4,897419E-8	-4,897196E-8	-4,897098E-8	-4,897265E-8	-4,897699E-8	-4,898114E-8	-4,898238E-8	-4,898186E-8	-4,898116E-8	-4,898084E-8	-4,898254E-8	-4,898611E-8	-4,898883E-8	-4,899061E-8	-4,899086E-8	-4,899012E-8	-4,899023E-8	-4,899115E-8	-4,899252E-8	-4,899448E-8
-4,899275E-8	-4,899334E-8	-4,899396E-8	-4,899349E-8	-4,899209E-8	-4,899137E-8	-4,899079E-8	-4,899044E-8	-4,899119E-8	-4,899185E-8	-4,899140E-8	-4,899009E-8	-4,898829E-8	-4,898642E-8	-4,898522E-8	-4,898509E-8	-4,898581E-8	-4,898530E-8	-4,898350E-8	-4,898130E-8	-4,897821E-8	-4,897549E-8	-4,897529E-8	-4,897596E-8	-4,897598E-8	-4,897573E-8	-4,897434E-8	-4,897199E-8	-4,897075E-8	-4,897085E-8	-4,897151E-8	-4,897224E-8	-4,897272E-8	-4,897248E-8	-4,897068E-8	-4,896874E-8	-4,896766E-8	-4,896715E-8	-4,896817E-8	-4,896993E-8	-4,897066E-8	-4,897041E-8	-4,897023E-8	-4,896896E-8	-4,896720E-8	-4,896745E-8	-4,896890E-8	-4,897013E-8	-4,897150E-8	-4,897107E-8	-4,896811E-8	-4,896551E-8	-4,896529E-8	-4,896730E-8	-4,897006E-8	-4,897190E-8	-4,897096E-8	-4,896726E-8	-4,896333E-8	-4,896240E-8	-4,896433E-8	-4,896747E-8	-4,896986E-8	-4,896927E-8	-4,896553E-8	-4,896218E-8	-4,896097E-8	-4,896229E-8	-4,896567E-8	-4,896790E-8	-4,896739E-8	-4,896521E-8	-4,896210E-8	-4,896075E-8	-4,896275E-8	-4,896621E-8	-4,896854E-8	-4,896881E-8	-4,896648E-8	-4,896322E-8	-4,896112E-8	-4,896217E-8	-4,896509E-8	-4,896724E-8	-4,896853E-8	-4,896881E-8	-4,896624E-8	-4,896358E-8	-4,896391E-8	-4,896556E-8	-4,896743E-8	-4,896950E-8	-4,896982E-8	-4,896723E-8	-4,896419E-8	-4,896299E-8	-4,896374E-8	-4,896614E-8	-4,896946E-8	-4,897181E-8	-4,897086E-8	-4,896792E-8	-4,896521E-8	-4,896392E-8	-4,896502E-8	-4,896857E-8	-4,897084E-8	-4,897025E-8	-4,896770E-8	-4,896426E-8	-4,896272E-8	-4,896434E-8	-4,896720E-8	-4,896919E-8	-4,896952E-8	-4,896774E-8	-4,896495E-8	-4,896381E-8	-4,896451E-8	-4,896595E-8	-4,896745E-8	-4,896807E-8	-4,896739E-8	-4,896504E-8	-4,896278E-8	-4,896263E-8	-4,896308E-8	-4,896423E-8	-4,896597E-8	-4,896624E-8	-4,896537E-8	-4,896479E-8	-4,896393E-8	-4,896384E-8	-4,896500E-8	-4,896654E-8	-4,896759E-8	-4,896706E-8	-4,896473E-8	-4,896202E-8	-4,896111E-8	-4,896204E-8	-4,896471E-8	-4,896736E-8	-4,896783E-8	-4,896606E-8	-4,896303E-8	-4,896199E-8	-4,896367E-8	-4,896631E-8	-4,896876E-8	-4,896958E-8	-4,896737E-8	-4,896422E-8	-4,896264E-8	-4,896224E-8	-4,896336E-8	-4,896631E-8	-4,896824E-8	-4,896746E-8	-4,896589E-8	-4,896435E-8	-4,896311E-8	-4,896377E-8	-4,896634E-8	-4,896843E-8	-4,896862E-8	-4,896789E-8	-4,896687E-8	-4,896483E-8	-4,896371E-8	-4,896469E-8	-4,896576E-8	-4,896638E-8	-4,896750E-8	-4,896724E-8	-4,896526E-8	-4,896389E-8	-4,896360E-8	-4,896457E-8	-4,896660E-8	-4,896852E-8	-4,896890E-8	-4,896689E-8	-4,896389E-8	-4,896205E-8	-4,896259E-8	-4,896554E-8	-4,896939E-8	-4,897174E-8	-4,897123E-8	-4,896855E-8	-4,896584E-8	-4,896643E-8	-4,897089E-8	-4,897581E-8	-4,897855E-8	-4,897900E-8	-4,897724E-8	-4,897576E-8	-4,897722E-8	-4,898099E-8	-4,898476E-8	-4,898730E-8	-4,898770E-8	-4,898657E-8	-4,898519E-8	-4,898579E-8	-4,898840E-8	-4,899153E-8	-4,899380E-8	-4,899442E-8	-4,899332E-8	-4,899232E-8	-4,899255E-8	-4,899388E-8	-4,899578E-8	-4,899713E-8	-4,899696E-8	-4,899600E-8	-4,899515E-8	-4,899443E-8	-4,899477E-8	-4,899587E-8	-4,899695E-8	-4,899751E-8	-4,899715E-8	-4,899605E-8	-4,899462E-8	-4,899409E-8	-4,899518E-8	-4,899700E-8	-4,899820E-8	-4,899834E-8	-4,899707E-8	-4,899468E-8	-4,899360E-8	-4,899446E-8	-4,899585E-8	-4,899697E-8	-4,899768E-8	-4,899653E-8	-4,899439E-8	-4,899300E-8	-4,899294E-8	-4,899426E-8	-4,899642E-8	-4,899824E-8	-4,899817E-8	-4,899596E-8	-4,899371E-8	-4,899303E-8	-4,899384E-8	-4,899578E-8	-4,899733E-8	-4,899702E-8	-4,899526E-8	-4,899368E-8	-4,899289E-8	-4,899354E-8	-4,899499E-8	-4,899586E-8	-4,899582E-8	-4,899510E-8	-4,899384E-8	-4,899303E-8	-4,899337E-8	-4,899442E-8	-4,899565E-8	-4,899616E-8	-4,899617E-8	-4,899544E-8	-4,899434E-8	-4,899418E-8	-4,899456E-8	-4,899508E-8	-4,899545E-8	-4,899533E-8	-4,899410E-8	-4,899254E-8	-4,899124E-8	-4,898996E-8	-4,898875E-8	-4,898769E-8	-4,898609E-8	-4,898411E-8	-4,898161E-8	-4,897831E-8	-4,897515E-8	-4,897322E-8	-4,897259E-8	-4,897259E-8	-4,897261E-8	-4,897186E-8	-4,896923E-8	-4,896602E-8	-4,896431E-8	-4,896445E-8	-4,896575E-8	-4,896762E-8	-4,896796E-8	-4,896492E-8	-4,896141E-8	-4,896001E-8	-4,896008E-8	-4,896177E-8	-4,896437E-8	-4,896538E-8	-4,896421E-8	-4,896286E-8	-4,896227E-8	-4,896212E-8	-4,896324E-8	-4,896552E-8	-4,896684E-8	-4,896649E-8	-4,896600E-8	-4,896475E-8	-4,896250E-8	-4,896192E-8	-4,896326E-8	-4,896410E-8	-4,896459E-8	-4,896496E-8	-4,896382E-8	-4,896214E-8	-4,896201E-8	-4,896286E-8	-4,896421E-8	-4,896585E-8	-4,896617E-8	-4,896459E-8	-4,896189E-8	-4,895986E-8	-4,895952E-8	-4,896128E-8	-4,896459E-8	-4,896656E-8	-4,896499E-8	-4,896164E-8	-4,895887E-8	-4,895841E-8	-4,896104E-8	-4,896476E-8	-4,896573E-8	-4,896354E-8	-4,896035E-8	-4,895755E-8	-4,895723E-8	-4,895979E-8	-4,896306E-8	-4,896416E-8	-4,896320E-8	-4,896023E-8	-4,895740E-8	-4,895674E-8	-4,895847E-8	-4,896146E-8	-4,896339E-8	-4,896360E-8	-4,896211E-8	-4,895925E-8	-4,895750E-8	-4,895798E-8	-4,895963E-8	-4,896197E-8	-4,896377E-8	-4,896295E-8	-4,896084E-8	-4,895879E-8	-4,895784E-8	-4,895925E-8	-4,896233E-8	-4,896427E-8	-4,896414E-8	-4,896242E-8	-4,895925E-8	-4,895652E-8	-4,895686E-8	-4,895974E-8	-4,896260E-8	-4,896387E-8	-4,896394E-8	-4,896174E-8	-4,895828E-8	-4,895767E-8	-4,895990E-8	-4,896192E-8	-4,896362E-8	-4,896374E-8	-4,896053E-8	-4,895659E-8	-4,895618E-8	-4,895851E-8	-4,896103E-8	-4,896282E-8	-4,896309E-8	-4,896076E-8	-4,895815E-8	-4,895802E-8	-4,895920E-8	-4,895994E-8	-4,896061E-8	-4,896110E-8	-4,895979E-8	-4,895822E-8	-4,895746E-8	-4,895668E-8	-4,895663E-8	-4,895792E-8	-4,895866E-8	-4,895855E-8	-4,895832E-8	-4,895729E-8	-4,895654E-8	-4,895746E-8	-4,895927E-8	-4,896090E-8	-4,896146E-8	-4,896039E-8	-4,895809E-8	-4,895598E-8	-4,895542E-8	-4,895641E-8	-4,895779E-8	-4,895983E-8	-4,896163E-8	-4,896080E-8	-4,895888E-8	-4,895857E-8	-4,895912E-8	-4,896075E-8	-4,896315E-8	-4,896370E-8	-4,896259E-8	-4,896025E-8	-4,895812E-8	-4,895800E-8	-4,895929E-8	-4,896109E-8	-4,896266E-8	-4,896294E-8	-4,896186E-8	-4,895977E-8	-4,895859E-8	-4,895946E-8	-4,896141E-8	-4,896336E-8	-4,896491E-8	-4,896470E-8	-4,896243E-8	-4,896107E-8	-4,896116E-8	-4,896160E-8	-4,896377E-8	-4,896688E-8	-4,896675E-8	-4,896451E-8	-4,896357E-8	-4,896416E-8	-4,896610E-8	-4,896997E-8	-4,897443E-8	-4,897610E-8	-4,897545E-8	-4,897498E-8	-4,897526E-8	-4,897635E-8	-4,897944E-8	-4,898308E-8	-4,898461E-8	-4,898474E-8	-4,898479E-8	-4,898457E-8	-4,898532E-8	-4,898779E-8	-4,899026E-8	-4,899189E-8	-4,899258E-8	-4,899210E-8
-4,899341E-8	-4,899265E-8	-4,899153E-8	-4,899160E-8	-4,899288E-8	-4,899371E-8	-4,899358E-8	-4,899266E-8	-4,899087E-8	-4,898986E-8	-4,898986E-8	-4,899002E-8	-4,898962E-8	-4,898818E-8	-4,898621E-8	-4,898392E-8	-4,898173E-8	-4,898108E-8	-4,898100E-8	-4,897939E-8	-4,897741E-8	-4,897555E-8	-4,897261E-8	-4,897068E-8	-4,897117E-8	-4,897116E-8	-4,897033E-8	-4,896908E-8	-4,896719E-8	-4,896482E-8	-4,896337E-8	-4,896350E-8	-4,896353E-8	-4,896290E-8	-4,896281E-8	-4,896231E-8	-4,896103E-8	-4,896080E-8	-4,896120E-8	-4,896073E-8	-4,896057E-8	-4,896093E-8	-4,896061E-8	-4,896101E-8	-4,896188E-8	-4,896118E-8	-4,896011E-8	-4,896044E-8	-4,896077E-8	-4,896107E-8	-4,896195E-8	-4,896192E-8	-4,896084E-8	-4,896008E-8	-4,896061E-8	-4,896144E-8	-4,896241E-8	-4,896373E-8	-4,896422E-8	-4,896255E-8	-4,896172E-8	-4,896182E-8	-4,896098E-8	-4,896088E-8	-4,896171E-8	-4,896120E-8	-4,895989E-8	-4,895951E-8	-4,895938E-8	-4,895962E-8	-4,896062E-8	-4,896136E-8	-4,896136E-8	-4,896112E-8	-4,896108E-8	-4,896104E-8	-4,896108E-8	-4,896110E-8	-4,896087E-8	-4,895949E-8	-4,895860E-8	-4,895865E-8	-4,895865E-8	-4,895961E-8	-4,895991E-8	-4,895849E-8	-4,895802E-8	-4,895856E-8	-4,895878E-8	-4,895999E-8	-4,896123E-8	-4,896054E-8	-4,895869E-8	-4,895806E-8	-4,895807E-8	-4,895816E-8	-4,895913E-8	-4,896011E-8	-4,895931E-8	-4,895750E-8	-4,895750E-8	-4,895841E-8	-4,895906E-8	-4,896077E-8	-4,896206E-8	-4,896102E-8	-4,896028E-8	-4,896049E-8	-4,896031E-8	-4,896060E-8	-4,896127E-8	-4,896043E-8	-4,895847E-8	-4,895781E-8	-4,895842E-8	-4,895996E-8	-4,896186E-8	-4,896301E-8	-4,896232E-8	-4,896037E-8	-4,895986E-8	-4,896064E-8	-4,896147E-8	-4,896256E-8	-4,896253E-8	-4,896005E-8	-4,895875E-8	-4,895907E-8	-4,895915E-8	-4,896004E-8	-4,896146E-8	-4,896118E-8	-4,896038E-8	-4,896003E-8	-4,895952E-8	-4,895882E-8	-4,895886E-8	-4,895976E-8	-4,896036E-8	-4,895990E-8	-4,895954E-8	-4,895880E-8	-4,895661E-8	-4,895604E-8	-4,895699E-8	-4,895765E-8	-4,895854E-8	-4,895912E-8	-4,895823E-8	-4,895740E-8	-4,895700E-8	-4,895684E-8	-4,895803E-8	-4,895891E-8	-4,895879E-8	-4,895844E-8	-4,895732E-8	-4,895564E-8	-4,895576E-8	-4,895749E-8	-4,895922E-8	-4,896006E-8	-4,896012E-8	-4,895953E-8	-4,895782E-8	-4,895747E-8	-4,895944E-8	-4,896064E-8	-4,895995E-8	-4,895994E-8	-4,895956E-8	-4,895837E-8	-4,895893E-8	-4,896057E-8	-4,896071E-8	-4,896047E-8	-4,896107E-8	-4,896081E-8	-4,896010E-8	-4,895994E-8	-4,896048E-8	-4,896086E-8	-4,896097E-8	-4,896143E-8	-4,896112E-8	-4,895965E-8	-4,896006E-8	-4,896142E-8	-4,896238E-8	-4,896403E-8	-4,896506E-8	-4,896465E-8	-4,896487E-8	-4,896638E-8	-4,896828E-8	-4,897069E-8	-4,897254E-8	-4,897246E-8	-4,897242E-8	-4,897403E-8	-4,897649E-8	-4,897883E-8	-4,898089E-8	-4,898290E-8	-4,898390E-8	-4,898432E-8	-4,898603E-8	-4,898784E-8	-4,898877E-8	-4,899041E-8	-4,899141E-8	-4,899123E-8	-4,899148E-8	-4,899242E-8	-4,899302E-8	-4,899366E-8	-4,899408E-8	-4,899419E-8	-4,899442E-8	-4,899517E-8	-4,899612E-8	-4,899659E-8	-4,899618E-8	-4,899556E-8	-4,899533E-8	-4,899552E-8	-4,899633E-8	-4,899701E-8	-4,899669E-8	-4,899613E-8	-4,899548E-8	-4,899509E-8	-4,899563E-8	-4,899625E-8	-4,899619E-8	-4,899617E-8	-4,899595E-8	-4,899573E-8	-4,899634E-8	-4,899708E-8	-4,899725E-8	-4,899690E-8	-4,899626E-8	-4,899574E-8	-4,899582E-8	-4,899611E-8	-4,899649E-8	-4,899607E-8	-4,899491E-8	-4,899477E-8	-4,899510E-8	-4,899566E-8	-4,899697E-8	-4,899745E-8	-4,899631E-8	-4,899547E-8	-4,899494E-8	-4,899465E-8	-4,899556E-8	-4,899628E-8	-4,899559E-8	-4,899418E-8	-4,899274E-8	-4,899224E-8	-4,899295E-8	-4,899407E-8	-4,899510E-8	-4,899470E-8	-4,899280E-8	-4,899217E-8	-4,899267E-8	-4,899406E-8	-4,899617E-8	-4,899645E-8	-4,899469E-8	-4,899316E-8	-4,899232E-8	-4,899189E-8	-4,899279E-8	-4,899285E-8	-4,899082E-8	-4,898755E-8	-4,898452E-8	-4,898268E-8	-4,898164E-8	-4,898073E-8	-4,897960E-8	-4,897671E-8	-4,897275E-8	-4,897068E-8	-4,896944E-8	-4,896785E-8	-4,896753E-8	-4,896619E-8	-4,896296E-8	-4,896081E-8	-4,896030E-8	-4,896042E-8	-4,896125E-8	-4,896128E-8	-4,895996E-8	-4,895846E-8	-4,895714E-8	-4,895645E-8	-4,895677E-8	-4,895683E-8	-4,895622E-8	-4,895537E-8	-4,895526E-8	-4,895661E-8	-4,895788E-8	-4,895818E-8	-4,895777E-8	-4,895605E-8	-4,895481E-8	-4,895602E-8	-4,895689E-8	-4,895645E-8	-4,895627E-8	-4,895410E-8	-4,895149E-8	-4,895229E-8	-4,895494E-8	-4,895663E-8	-4,895743E-8	-4,895627E-8	-4,895317E-8	-4,895093E-8	-4,895193E-8	-4,895476E-8	-4,895635E-8	-4,895616E-8	-4,895501E-8	-4,895195E-8	-4,895036E-8	-4,895270E-8	-4,895532E-8	-4,895655E-8	-4,895765E-8	-4,895609E-8	-4,895319E-8	-4,895353E-8	-4,895569E-8	-4,895781E-8	-4,895893E-8	-4,895808E-8	-4,895521E-8	-4,895286E-8	-4,895342E-8	-4,895572E-8	-4,895705E-8	-4,895725E-8	-4,895665E-8	-4,895442E-8	-4,895367E-8	-4,895600E-8	-4,895793E-8	-4,895802E-8	-4,895787E-8	-4,895614E-8	-4,895372E-8	-4,895369E-8	-4,895482E-8	-4,895517E-8	-4,895469E-8	-4,895383E-8	-4,895238E-8	-4,895196E-8	-4,895313E-8	-4,895443E-8	-4,895423E-8	-4,895356E-8	-4,895327E-8	-4,895282E-8	-4,895280E-8	-4,895364E-8	-4,895322E-8	-4,895109E-8	-4,894957E-8	-4,894869E-8	-4,894908E-8	-4,895120E-8	-4,895220E-8	-4,895165E-8	-4,895070E-8	-4,894979E-8	-4,895033E-8	-4,895288E-8	-4,895530E-8	-4,895560E-8	-4,895363E-8	-4,895080E-8	-4,894908E-8	-4,894974E-8	-4,895256E-8	-4,895495E-8	-4,895399E-8	-4,895174E-8	-4,895122E-8	-4,895109E-8	-4,895259E-8	-4,895537E-8	-4,895586E-8	-4,895392E-8	-4,895247E-8	-4,895151E-8	-4,895132E-8	-4,895300E-8	-4,895469E-8	-4,895360E-8	-4,895124E-8	-4,895001E-8	-4,895031E-8	-4,895190E-8	-4,895405E-8	-4,895479E-8	-4,895231E-8	-4,894977E-8	-4,894989E-8	-4,895088E-8	-4,895279E-8	-4,895518E-8	-4,895412E-8	-4,895039E-8	-4,894842E-8	-4,894836E-8	-4,894979E-8	-4,895291E-8	-4,895470E-8	-4,895229E-8	-4,894934E-8	-4,894886E-8	-4,895050E-8	-4,895300E-8	-4,895497E-8	-4,895434E-8	-4,895096E-8	-4,894802E-8	-4,894871E-8	-4,895085E-8	-4,895268E-8	-4,895411E-8	-4,895231E-8	-4,894932E-8	-4,894908E-8	-4,895115E-8	-4,895401E-8	-4,895577E-8	-4,895494E-8	-4,895269E-8	-4,895158E-8	-4,895179E-8	-4,895338E-8	-4,895564E-8	-4,895662E-8	-4,895679E-8	-4,895734E-8	-4,895865E-8	-4,896086E-8	-4,896323E-8	-4,896535E-8	-4,896636E-8	-4,896575E-8	-4,896651E-8	-4,896952E-8	-4,897252E-8	-4,897506E-8	-4,897701E-8	-4,897742E-8	-4,897817E-8	-4,898122E-8	-4,898467E-8	-4,898661E-8	-4,898752E-8	-4,898750E-8	-4,898708E-8	-4,898811E-8	-4,899049E-8	-4,899270E-8	-4,899321E-8
-4,899197E-8	-4,899028E-8	-4,899020E-8	-4,899143E-8	-4,899274E-8	-4,899298E-8	-4,899207E-8	-4,899055E-8	-4,898954E-8	-4,898936E-8	-4,898991E-8	-4,898979E-8	-4,898819E-8	-4,898593E-8	-4,898320E-8	-4,898145E-8	-4,898127E-8	-4,898012E-8	-4,897744E-8	-4,897448E-8	-4,897115E-8	-4,896890E-8	-4,896886E-8	-4,896881E-8	-4,896759E-8	-4,896549E-8	-4,896271E-8	-4,896064E-8	-4,896041E-8	-4,896193E-8	-4,896310E-8	-4,896178E-8	-4,895923E-8	-4,895678E-8	-4,895427E-8	-4,895415E-8	-4,895668E-8	-4,895706E-8	-4,895507E-8	-4,895355E-8	-4,895160E-8	-4,895089E-8	-4,895316E-8	-4,895618E-8	-4,895713E-8	-4,895588E-8	-4,895350E-8	-4,895108E-8	-4,895013E-8	-4,895237E-8	-4,895463E-8	-4,895357E-8	-4,895127E-8	-4,895017E-8	-4,894945E-8	-4,895052E-8	-4,895353E-8	-4,895463E-8	-4,895360E-8	-4,895301E-8	-4,895224E-8	-4,895144E-8	-4,895211E-8	-4,895296E-8	-4,895313E-8	-4,895271E-8	-4,895247E-8	-4,895239E-8	-4,895183E-8	-4,895178E-8	-4,895157E-8	-4,895039E-8	-4,895062E-8	-4,895226E-8	-4,895388E-8	-4,895496E-8	-4,895541E-8	-4,895391E-8	-4,895235E-8	-4,895334E-8	-4,895508E-8	-4,895621E-8	-4,895648E-8	-4,895385E-8	-4,895040E-8	-4,894942E-8	-4,895117E-8	-4,895482E-8	-4,895784E-8	-4,895779E-8	-4,895459E-8	-4,895056E-8	-4,894933E-8	-4,895143E-8	-4,895450E-8	-4,895690E-8	-4,895638E-8	-4,895177E-8	-4,894774E-8	-4,894764E-8	-4,894979E-8	-4,895398E-8	-4,895717E-8	-4,895528E-8	-4,895148E-8	-4,894943E-8	-4,894894E-8	-4,894995E-8	-4,895234E-8	-4,895347E-8	-4,895199E-8	-4,894967E-8	-4,894913E-8	-4,894941E-8	-4,894978E-8	-4,895175E-8	-4,895305E-8	-4,895129E-8	-4,895030E-8	-4,895125E-8	-4,895092E-8	-4,895106E-8	-4,895263E-8	-4,895215E-8	-4,895064E-8	-4,895100E-8	-4,895177E-8	-4,895203E-8	-4,895275E-8	-4,895335E-8	-4,895269E-8	-4,895207E-8	-4,895340E-8	-4,895508E-8	-4,895484E-8	-4,895402E-8	-4,895319E-8	-4,895169E-8	-4,895202E-8	-4,895380E-8	-4,895368E-8	-4,895281E-8	-4,895263E-8	-4,895148E-8	-4,895153E-8	-4,895345E-8	-4,895442E-8	-4,895394E-8	-4,895283E-8	-4,895146E-8	-4,895069E-8	-4,895109E-8	-4,895192E-8	-4,895181E-8	-4,895020E-8	-4,894888E-8	-4,894857E-8	-4,894832E-8	-4,894916E-8	-4,895082E-8	-4,895071E-8	-4,895013E-8	-4,895013E-8	-4,894954E-8	-4,895004E-8	-4,895159E-8	-4,895178E-8	-4,895113E-8	-4,895006E-8	-4,894860E-8	-4,894837E-8	-4,894993E-8	-4,895147E-8	-4,895139E-8	-4,895024E-8	-4,894947E-8	-4,894962E-8	-4,895139E-8	-4,895492E-8	-4,895644E-8	-4,895391E-8	-4,895150E-8	-4,895056E-8	-4,895049E-8	-4,895351E-8	-4,895718E-8	-4,895668E-8	-4,895418E-8	-4,895341E-8	-4,895378E-8	-4,895577E-8	-4,896031E-8	-4,896524E-8	-4,896648E-8	-4,896549E-8	-4,896489E-8	-4,896483E-8	-4,896662E-8	-4,897134E-8	-4,897581E-8	-4,897716E-8	-4,897772E-8	-4,897806E-8	-4,897819E-8	-4,898028E-8	-4,898405E-8	-4,898638E-8	-4,898735E-8	-4,898808E-8	-4,898844E-8	-4,898935E-8	-4,899075E-8	-4,899209E-8	-4,899292E-8	-4,899340E-8	-4,899389E-8	-4,899429E-8	-4,899407E-8	-4,899378E-8	-4,899364E-8	-4,899356E-8	-4,899450E-8	-4,899575E-8	-4,899588E-8	-4,899567E-8	-4,899540E-8	-4,899503E-8	-4,899556E-8	-4,899643E-8	-4,899704E-8	-4,899707E-8	-4,899617E-8	-4,899469E-8	-4,899418E-8	-4,899483E-8	-4,899622E-8	-4,899751E-8	-4,899754E-8	-4,899660E-8	-4,899483E-8	-4,899383E-8	-4,899475E-8	-4,899669E-8	-4,899802E-8	-4,899841E-8	-4,899711E-8	-4,899461E-8	-4,899427E-8	-4,899570E-8	-4,899747E-8	-4,899863E-8	-4,899816E-8	-4,899572E-8	-4,899379E-8	-4,899396E-8	-4,899526E-8	-4,899668E-8	-4,899711E-8	-4,899639E-8	-4,899497E-8	-4,899400E-8	-4,899425E-8	-4,899499E-8	-4,899524E-8	-4,899530E-8	-4,899440E-8	-4,899297E-8	-4,899283E-8	-4,899348E-8	-4,899371E-8	-4,899396E-8	-4,899423E-8	-4,899375E-8	-4,899345E-8	-4,899362E-8	-4,899366E-8	-4,899287E-8	-4,899162E-8	-4,899041E-8	-4,898918E-8	-4,898759E-8	-4,898621E-8	-4,898400E-8	-4,898045E-8	-4,897739E-8	-4,897441E-8	-4,897122E-8	-4,896921E-8	-4,896750E-8	-4,896427E-8	-4,896098E-8	-4,895833E-8	-4,895605E-8	-4,895563E-8	-4,895672E-8	-4,895717E-8	-4,895549E-8	-4,895285E-8	-4,895093E-8	-4,895055E-8	-4,895110E-8	-4,895197E-8	-4,895122E-8	-4,894872E-8	-4,894737E-8	-4,894751E-8	-4,894850E-8	-4,895022E-8	-4,895064E-8	-4,894909E-8	-4,894878E-8	-4,895007E-8	-4,895168E-8	-4,895341E-8	-4,895394E-8	-4,895214E-8	-4,894935E-8	-4,894744E-8	-4,894675E-8	-4,894763E-8	-4,894938E-8	-4,895012E-8	-4,894916E-8	-4,894706E-8	-4,894595E-8	-4,894634E-8	-4,894841E-8	-4,895121E-8	-4,895142E-8	-4,894860E-8	-4,894582E-8	-4,894421E-8	-4,894432E-8	-4,894705E-8	-4,894920E-8	-4,894733E-8	-4,894434E-8	-4,894279E-8	-4,894266E-8	-4,894453E-8	-4,894785E-8	-4,894937E-8	-4,894747E-8	-4,894475E-8	-4,894367E-8	-4,894359E-8	-4,894497E-8	-4,894799E-8	-4,894877E-8	-4,894585E-8	-4,894287E-8	-4,894123E-8	-4,894058E-8	-4,894298E-8	-4,894676E-8	-4,894796E-8	-4,894740E-8	-4,894624E-8	-4,894470E-8	-4,894429E-8	-4,894598E-8	-4,894838E-8	-4,894926E-8	-4,894881E-8	-4,894732E-8	-4,894502E-8	-4,894416E-8	-4,894526E-8	-4,894674E-8	-4,894810E-8	-4,894930E-8	-4,894946E-8	-4,894817E-8	-4,894741E-8	-4,894700E-8	-4,894618E-8	-4,894638E-8	-4,894766E-8	-4,894821E-8	-4,894784E-8	-4,894624E-8	-4,894367E-8	-4,894211E-8	-4,894318E-8	-4,894601E-8	-4,894795E-8	-4,894784E-8	-4,894554E-8	-4,894248E-8	-4,894066E-8	-4,894171E-8	-4,894385E-8	-4,894527E-8	-4,894561E-8	-4,894368E-8	-4,894051E-8	-4,893945E-8	-4,894051E-8	-4,894235E-8	-4,894499E-8	-4,894445E-8	-4,894020E-8	-4,893694E-8	-4,893679E-8	-4,893896E-8	-4,894212E-8	-4,894471E-8	-4,894391E-8	-4,894005E-8	-4,893746E-8	-4,893848E-8	-4,894108E-8	-4,894389E-8	-4,894616E-8	-4,894454E-8	-4,894049E-8	-4,893964E-8	-4,894173E-8	-4,894451E-8	-4,894763E-8	-4,894815E-8	-4,894475E-8	-4,894133E-8	-4,894074E-8	-4,894223E-8	-4,894475E-8	-4,894722E-8	-4,894744E-8	-4,894567E-8	-4,894545E-8	-4,894725E-8	-4,894900E-8	-4,894974E-8	-4,894963E-8	-4,894718E-8	-4,894380E-8	-4,894333E-8	-4,894477E-8	-4,894587E-8	-4,894667E-8	-4,894645E-8	-4,894428E-8	-4,894321E-8	-4,894482E-8	-4,894690E-8	-4,894808E-8	-4,894773E-8	-4,894546E-8	-4,894275E-8	-4,894216E-8	-4,894395E-8	-4,894591E-8	-4,894624E-8	-4,894576E-8	-4,894454E-8	-4,894402E-8	-4,894628E-8	-4,894949E-8	-4,895145E-8	-4,895286E-8	-4,895384E-8	-4,895471E-8	-4,895746E-8	-4,896123E-8	-4,896405E-8	-4,896623E-8	-4,896773E-8	-4,896920E-8	-4,897191E-8	-4,897554E-8	-4,897846E-8	-4,898025E-8	-4,898122E-8	-4,898252E-8	-4,898467E-8	-4,898745E-8	-4,899013E-8	-4,899145E-8	-4,899163E-8	-4,899184E-8
-4,898997E-8	-4,899135E-8	-4,899388E-8	-4,899528E-8	-4,899378E-8	-4,899109E-8	-4,898884E-8	-4,898786E-8	-4,898891E-8	-4,899033E-8	-4,898964E-8	-4,898734E-8	-4,898425E-8	-4,898096E-8	-4,897930E-8	-4,897901E-8	-4,897818E-8	-4,897617E-8	-4,897265E-8	-4,896833E-8	-4,896480E-8	-4,896269E-8	-4,896187E-8	-4,896112E-8	-4,895883E-8	-4,895652E-8	-4,895448E-8	-4,895317E-8	-4,895360E-8	-4,895359E-8	-4,895143E-8	-4,895013E-8	-4,894987E-8	-4,894959E-8	-4,895058E-8	-4,895118E-8	-4,894828E-8	-4,894509E-8	-4,894436E-8	-4,894572E-8	-4,894870E-8	-4,895134E-8	-4,895080E-8	-4,894700E-8	-4,894328E-8	-4,894299E-8	-4,894595E-8	-4,894956E-8	-4,895212E-8	-4,895029E-8	-4,894487E-8	-4,894138E-8	-4,894145E-8	-4,894412E-8	-4,894932E-8	-4,895185E-8	-4,894817E-8	-4,894296E-8	-4,893981E-8	-4,893970E-8	-4,894313E-8	-4,894807E-8	-4,894915E-8	-4,894525E-8	-4,894049E-8	-4,893873E-8	-4,893956E-8	-4,894252E-8	-4,894669E-8	-4,894639E-8	-4,894150E-8	-4,893834E-8	-4,893848E-8	-4,894001E-8	-4,894365E-8	-4,894618E-8	-4,894468E-8	-4,894249E-8	-4,894260E-8	-4,894321E-8	-4,894412E-8	-4,894499E-8	-4,894428E-8	-4,894240E-8	-4,894214E-8	-4,894450E-8	-4,894679E-8	-4,894745E-8	-4,894677E-8	-4,894431E-8	-4,894208E-8	-4,894361E-8	-4,894721E-8	-4,894862E-8	-4,894825E-8	-4,894527E-8	-4,894055E-8	-4,893939E-8	-4,894279E-8	-4,894718E-8	-4,895081E-8	-4,895064E-8	-4,894616E-8	-4,894177E-8	-4,894120E-8	-4,894479E-8	-4,894885E-8	-4,895038E-8	-4,894786E-8	-4,894259E-8	-4,893906E-8	-4,894056E-8	-4,894423E-8	-4,894674E-8	-4,894747E-8	-4,894491E-8	-4,894070E-8	-4,894056E-8	-4,894364E-8	-4,894597E-8	-4,894721E-8	-4,894586E-8	-4,894192E-8	-4,894008E-8	-4,894151E-8	-4,894391E-8	-4,894497E-8	-4,894423E-8	-4,894179E-8	-4,893897E-8	-4,893928E-8	-4,894279E-8	-4,894499E-8	-4,894454E-8	-4,894321E-8	-4,894133E-8	-4,894019E-8	-4,894319E-8	-4,894655E-8	-4,894567E-8	-4,894285E-8	-4,893911E-8	-4,893614E-8	-4,893825E-8	-4,894441E-8	-4,894790E-8	-4,894639E-8	-4,894258E-8	-4,893920E-8	-4,893871E-8	-4,894295E-8	-4,894931E-8	-4,895071E-8	-4,894662E-8	-4,894196E-8	-4,893813E-8	-4,893742E-8	-4,894271E-8	-4,894867E-8	-4,894897E-8	-4,894621E-8	-4,894282E-8	-4,893999E-8	-4,894113E-8	-4,894572E-8	-4,894881E-8	-4,894866E-8	-4,894614E-8	-4,894343E-8	-4,894232E-8	-4,894342E-8	-4,894557E-8	-4,894614E-8	-4,894424E-8	-4,894297E-8	-4,894211E-8	-4,894234E-8	-4,894426E-8	-4,894446E-8	-4,894230E-8	-4,894141E-8	-4,894173E-8	-4,894258E-8	-4,894487E-8	-4,894608E-8	-4,894385E-8	-4,894081E-8	-4,894026E-8	-4,894235E-8	-4,894650E-8	-4,895104E-8	-4,895211E-8	-4,894952E-8	-4,894833E-8	-4,895210E-8	-4,895821E-8	-4,896396E-8	-4,896767E-8	-4,896693E-8	-4,896434E-8	-4,896544E-8	-4,897011E-8	-4,897626E-8	-4,898220E-8	-4,898460E-8	-4,898281E-8	-4,898093E-8	-4,898197E-8	-4,898545E-8	-4,899054E-8	-4,899420E-8	-4,899449E-8	-4,899214E-8	-4,899026E-8	-4,899093E-8	-4,899332E-8	-4,899610E-8	-4,899840E-8	-4,899775E-8	-4,899486E-8	-4,899382E-8	-4,899456E-8	-4,899614E-8	-4,899791E-8	-4,899816E-8	-4,899641E-8	-4,899512E-8	-4,899519E-8	-4,899569E-8	-4,899623E-8	-4,899630E-8	-4,899583E-8	-4,899532E-8	-4,899547E-8	-4,899640E-8	-4,899689E-8	-4,899634E-8	-4,899567E-8	-4,899467E-8	-4,899404E-8	-4,899496E-8	-4,899600E-8	-4,899601E-8	-4,899534E-8	-4,899367E-8	-4,899242E-8	-4,899335E-8	-4,899535E-8	-4,899695E-8	-4,899739E-8	-4,899603E-8	-4,899371E-8	-4,899307E-8	-4,899447E-8	-4,899676E-8	-4,899809E-8	-4,899727E-8	-4,899497E-8	-4,899238E-8	-4,899200E-8	-4,899410E-8	-4,899620E-8	-4,899647E-8	-4,899528E-8	-4,899312E-8	-4,899177E-8	-4,899289E-8	-4,899495E-8	-4,899629E-8	-4,899647E-8	-4,899502E-8	-4,899294E-8	-4,899250E-8	-4,899329E-8	-4,899422E-8	-4,899407E-8	-4,899217E-8	-4,898991E-8	-4,898813E-8	-4,898710E-8	-4,898670E-8	-4,898462E-8	-4,898100E-8	-4,897737E-8	-4,897344E-8	-4,897008E-8	-4,896860E-8	-4,896579E-8	-4,896087E-8	-4,895638E-8	-4,895180E-8	-4,894801E-8	-4,894813E-8	-4,894970E-8	-4,894937E-8	-4,894670E-8	-4,894315E-8	-4,894012E-8	-4,893863E-8	-4,894056E-8	-4,894381E-8	-4,894279E-8	-4,893889E-8	-4,893566E-8	-4,893309E-8	-4,893387E-8	-4,893882E-8	-4,894173E-8	-4,893954E-8	-4,893656E-8	-4,893449E-8	-4,893496E-8	-4,893938E-8	-4,894371E-8	-4,894438E-8	-4,894197E-8	-4,893911E-8	-4,893788E-8	-4,893833E-8	-4,894009E-8	-4,894200E-8	-4,894151E-8	-4,894005E-8	-4,893989E-8	-4,893991E-8	-4,894049E-8	-4,894216E-8	-4,894223E-8	-4,894101E-8	-4,894093E-8	-4,894091E-8	-4,894098E-8	-4,894220E-8	-4,894132E-8	-4,893835E-8	-4,893650E-8	-4,893670E-8	-4,893864E-8	-4,894152E-8	-4,894324E-8	-4,894142E-8	-4,893696E-8	-4,893457E-8	-4,893603E-8	-4,893896E-8	-4,894196E-8	-4,894259E-8	-4,893792E-8	-4,893221E-8	-4,893075E-8	-4,893286E-8	-4,893703E-8	-4,894161E-8	-4,894089E-8	-4,893594E-8	-4,893225E-8	-4,893190E-8	-4,893465E-8	-4,893883E-8	-4,894095E-8	-4,893907E-8	-4,893457E-8	-4,893153E-8	-4,893196E-8	-4,893396E-8	-4,893726E-8	-4,894006E-8	-4,893845E-8	-4,893552E-8	-4,893464E-8	-4,893453E-8	-4,893581E-8	-4,893870E-8	-4,893946E-8	-4,893775E-8	-4,893657E-8	-4,893579E-8	-4,893507E-8	-4,893529E-8	-4,893601E-8	-4,893613E-8	-4,893592E-8	-4,893680E-8	-4,893820E-8	-4,893805E-8	-4,893741E-8	-4,893725E-8	-4,893637E-8	-4,893685E-8	-4,893966E-8	-4,894054E-8	-4,893867E-8	-4,893647E-8	-4,893326E-8	-4,893167E-8	-4,893414E-8	-4,893780E-8	-4,893966E-8	-4,893907E-8	-4,893571E-8	-4,893237E-8	-4,893188E-8	-4,893435E-8	-4,893752E-8	-4,893812E-8	-4,893592E-8	-4,893267E-8	-4,892902E-8	-4,892832E-8	-4,893143E-8	-4,893387E-8	-4,893449E-8	-4,893392E-8	-4,893069E-8	-4,892863E-8	-4,893071E-8	-4,893405E-8	-4,893662E-8	-4,893736E-8	-4,893477E-8	-4,893092E-8	-4,892906E-8	-4,893054E-8	-4,893361E-8	-4,893543E-8	-4,893511E-8	-4,893299E-8	-4,893046E-8	-4,893072E-8	-4,893396E-8	-4,893663E-8	-4,893876E-8	-4,893962E-8	-4,893736E-8	-4,893591E-8	-4,893709E-8	-4,893749E-8	-4,893736E-8	-4,893746E-8	-4,893610E-8	-4,893489E-8	-4,893606E-8	-4,893829E-8	-4,893904E-8	-4,893861E-8	-4,893791E-8	-4,893652E-8	-4,893570E-8	-4,893771E-8	-4,894075E-8	-4,894082E-8	-4,894004E-8	-4,893932E-8	-4,893662E-8	-4,893628E-8	-4,894051E-8	-4,894425E-8	-4,894564E-8	-4,894598E-8	-4,894539E-8	-4,894531E-8	-4,894892E-8	-4,895485E-8	-4,895893E-8	-4,896072E-8	-4,896175E-8	-4,896279E-8	-4,896501E-8	-4,896946E-8	-4,897429E-8	-4,897635E-8	-4,897755E-8	-4,897901E-8	-4,898013E-8	-4,898252E-8	-4,898602E-8	-4,898818E-8	-4,898923E-8	-4,899005E-8	-4,899039E-8
-4,899395E-8	-4,899423E-8	-4,899294E-8	-4,899157E-8	-4,899155E-8	-4,899171E-8	-4,899209E-8	-4,899239E-8	-4,899131E-8	-4,898934E-8	-4,898709E-8	-4,898509E-8	-4,898331E-8	-4,898164E-8	-4,897982E-8	-4,897705E-8	-4,897260E-8	-4,896862E-8	-4,896557E-8	-4,896153E-8	-4,895861E-8	-4,895740E-8	-4,895423E-8	-4,895094E-8	-4,894935E-8	-4,894634E-8	-4,894345E-8	-4,894319E-8	-4,894387E-8	-4,894371E-8	-4,894308E-8	-4,894096E-8	-4,893713E-8	-4,893437E-8	-4,893475E-8	-4,893656E-8	-4,893741E-8	-4,893810E-8	-4,893798E-8	-4,893554E-8	-4,893457E-8	-4,893630E-8	-4,893746E-8	-4,893890E-8	-4,894117E-8	-4,894104E-8	-4,893900E-8	-4,893760E-8	-4,893656E-8	-4,893628E-8	-4,893815E-8	-4,894021E-8	-4,894052E-8	-4,893956E-8	-4,893808E-8	-4,893695E-8	-4,893726E-8	-4,893933E-8	-4,894144E-8	-4,894125E-8	-4,894050E-8	-4,893955E-8	-4,893731E-8	-4,893667E-8	-4,893739E-8	-4,893649E-8	-4,893578E-8	-4,893597E-8	-4,893466E-8	-4,893325E-8	-4,893373E-8	-4,893400E-8	-4,893398E-8	-4,893456E-8	-4,893526E-8	-4,893501E-8	-4,893494E-8	-4,893598E-8	-4,893610E-8	-4,893406E-8	-4,893314E-8	-4,893282E-8	-4,893216E-8	-4,893355E-8	-4,893534E-8	-4,893402E-8	-4,893274E-8	-4,893317E-8	-4,893327E-8	-4,893440E-8	-4,893710E-8	-4,893798E-8	-4,893617E-8	-4,893448E-8	-4,893325E-8	-4,893183E-8	-4,893297E-8	-4,893575E-8	-4,893690E-8	-4,893599E-8	-4,893580E-8	-4,893533E-8	-4,893398E-8	-4,893515E-8	-4,893739E-8	-4,893780E-8	-4,893809E-8	-4,893915E-8	-4,893775E-8	-4,893585E-8	-4,893601E-8	-4,893594E-8	-4,893592E-8	-4,893734E-8	-4,893806E-8	-4,893678E-8	-4,893516E-8	-4,893466E-8	-4,893504E-8	-4,893620E-8	-4,893826E-8	-4,893900E-8	-4,893702E-8	-4,893548E-8	-4,893489E-8	-4,893388E-8	-4,893461E-8	-4,893607E-8	-4,893543E-8	-4,893402E-8	-4,893315E-8	-4,893140E-8	-4,893168E-8	-4,893472E-8	-4,893675E-8	-4,893657E-8	-4,893523E-8	-4,893258E-8	-4,892993E-8	-4,892986E-8	-4,893270E-8	-4,893523E-8	-4,893533E-8	-4,893427E-8	-4,893137E-8	-4,892836E-8	-4,892943E-8	-4,893296E-8	-4,893551E-8	-4,893726E-8	-4,893694E-8	-4,893269E-8	-4,892887E-8	-4,892878E-8	-4,893056E-8	-4,893349E-8	-4,893689E-8	-4,893718E-8	-4,893417E-8	-4,893107E-8	-4,893025E-8	-4,893120E-8	-4,893447E-8	-4,893886E-8	-4,893941E-8	-4,893615E-8	-4,893355E-8	-4,893233E-8	-4,893196E-8	-4,893471E-8	-4,893800E-8	-4,893707E-8	-4,893500E-8	-4,893443E-8	-4,893313E-8	-4,893312E-8	-4,893561E-8	-4,893726E-8	-4,893688E-8	-4,893609E-8	-4,893566E-8	-4,893420E-8	-4,893328E-8	-4,893460E-8	-4,893558E-8	-4,893553E-8	-4,893629E-8	-4,893717E-8	-4,893683E-8	-4,893841E-8	-4,894139E-8	-4,894346E-8	-4,894585E-8	-4,894871E-8	-4,895033E-8	-4,895298E-8	-4,895625E-8	-4,895788E-8	-4,895923E-8	-4,896230E-8	-4,896635E-8	-4,896967E-8	-4,897229E-8	-4,897464E-8	-4,897619E-8	-4,897840E-8	-4,898221E-8	-4,898554E-8	-4,898740E-8	-4,898857E-8	-4,898913E-8	-4,898943E-8	-4,899070E-8	-4,899253E-8	-4,899349E-8	-4,899400E-8	-4,899418E-8	-4,899372E-8	-4,899369E-8	-4,899452E-8	-4,899547E-8	-4,899624E-8	-4,899665E-8	-4,899657E-8	-4,899609E-8	-4,899614E-8	-4,899660E-8	-4,899680E-8	-4,899664E-8	-4,899639E-8	-4,899591E-8	-4,899532E-8	-4,899587E-8	-4,899663E-8	-4,899630E-8	-4,899594E-8	-4,899558E-8	-4,899507E-8	-4,899557E-8	-4,899680E-8	-4,899707E-8	-4,899631E-8	-4,899538E-8	-4,899470E-8	-4,899476E-8	-4,899588E-8	-4,899699E-8	-4,899650E-8	-4,899482E-8	-4,899385E-8	-4,899358E-8	-4,899385E-8	-4,899562E-8	-4,899711E-8	-4,899668E-8	-4,899546E-8	-4,899443E-8	-4,899355E-8	-4,899416E-8	-4,899587E-8	-4,899653E-8	-4,899580E-8	-4,899387E-8	-4,899186E-8	-4,899096E-8	-4,899178E-8	-4,899358E-8	-4,899486E-8	-4,899488E-8	-4,899408E-8	-4,899263E-8	-4,899169E-8	-4,899200E-8	-4,899295E-8	-4,899342E-8	-4,899328E-8	-4,899188E-8	-4,898920E-8	-4,898679E-8	-4,898452E-8	-4,898190E-8	-4,897955E-8	-4,897733E-8	-4,897397E-8	-4,896997E-8	-4,896549E-8	-4,895986E-8	-4,895440E-8	-4,895109E-8	-4,894985E-8	-4,894904E-8	-4,894732E-8	-4,894401E-8	-4,893893E-8	-4,893438E-8	-4,893423E-8	-4,893636E-8	-4,893738E-8	-4,893738E-8	-4,893463E-8	-4,892944E-8	-4,892669E-8	-4,892838E-8	-4,893051E-8	-4,893221E-8	-4,893263E-8	-4,892936E-8	-4,892502E-8	-4,892453E-8	-4,892714E-8	-4,892997E-8	-4,893235E-8	-4,893313E-8	-4,893090E-8	-4,892773E-8	-4,892751E-8	-4,892875E-8	-4,893052E-8	-4,893314E-8	-4,893278E-8	-4,892840E-8	-4,892564E-8	-4,892643E-8	-4,892827E-8	-4,893143E-8	-4,893446E-8	-4,893383E-8	-4,893100E-8	-4,892992E-8	-4,892996E-8	-4,892996E-8	-4,893105E-8	-4,893215E-8	-4,893115E-8	-4,892953E-8	-4,892950E-8	-4,892971E-8	-4,892967E-8	-4,893088E-8	-4,893172E-8	-4,893105E-8	-4,893145E-8	-4,893256E-8	-4,893187E-8	-4,893089E-8	-4,893024E-8	-4,892854E-8	-4,892806E-8	-4,892918E-8	-4,892938E-8	-4,892853E-8	-4,892767E-8	-4,892674E-8	-4,892595E-8	-4,892691E-8	-4,892885E-8	-4,892973E-8	-4,892954E-8	-4,892901E-8	-4,892777E-8	-4,892618E-8	-4,892685E-8	-4,892770E-8	-4,892664E-8	-4,892601E-8	-4,892600E-8	-4,892452E-8	-4,892472E-8	-4,892612E-8	-4,892606E-8	-4,892600E-8	-4,892680E-8	-4,892780E-8	-4,892865E-8	-4,892965E-8	-4,892898E-8	-4,892597E-8	-4,892381E-8	-4,892411E-8	-4,892562E-8	-4,892777E-8	-4,892992E-8	-4,892842E-8	-4,892443E-8	-4,892322E-8	-4,892483E-8	-4,892698E-8	-4,893120E-8	-4,893361E-8	-4,893062E-8	-4,892681E-8	-4,892528E-8	-4,892491E-8	-4,892653E-8	-4,893057E-8	-4,893270E-8	-4,892975E-8	-4,892562E-8	-4,892345E-8	-4,892276E-8	-4,892491E-8	-4,892998E-8	-4,893206E-8	-4,892886E-8	-4,892518E-8	-4,892324E-8	-4,892250E-8	-4,892505E-8	-4,892862E-8	-4,892814E-8	-4,892537E-8	-4,892285E-8	-4,892092E-8	-4,892163E-8	-4,892473E-8	-4,892740E-8	-4,892821E-8	-4,892736E-8	-4,892535E-8	-4,892270E-8	-4,892156E-8	-4,892345E-8	-4,892548E-8	-4,892612E-8	-4,892673E-8	-4,892525E-8	-4,892187E-8	-4,892120E-8	-4,892262E-8	-4,892370E-8	-4,892612E-8	-4,892838E-8	-4,892806E-8	-4,892635E-8	-4,892438E-8	-4,892297E-8	-4,892373E-8	-4,892679E-8	-4,892998E-8	-4,893018E-8	-4,892725E-8	-4,892414E-8	-4,892203E-8	-4,892302E-8	-4,892792E-8	-4,893231E-8	-4,893258E-8	-4,893064E-8	-4,892663E-8	-4,892304E-8	-4,892476E-8	-4,892977E-8	-4,893367E-8	-4,893535E-8	-4,893399E-8	-4,892998E-8	-4,892878E-8	-4,893321E-8	-4,894033E-8	-4,894601E-8	-4,894880E-8	-4,894859E-8	-4,894673E-8	-4,894807E-8	-4,895386E-8	-4,896001E-8	-4,896373E-8	-4,896644E-8	-4,896736E-8	-4,896757E-8	-4,897070E-8	-4,897586E-8	-4,897988E-8	-4,898300E-8	-4,898496E-8	-4,898543E-8	-4,898632E-8	-4,898838E-8	-4,899034E-8	-4,899173E-8
-4,899321E-8	-4,899176E-8	-4,899111E-8	-4,899145E-8	-4,899182E-8	-4,899208E-8	-4,899164E-8	-4,899050E-8	-4,898907E-8	-4,898689E-8	-4,898544E-8	-4,898413E-8	-4,898183E-8	-4,898000E-8	-4,897744E-8	-4,897309E-8	-4,896910E-8	-4,896492E-8	-4,895996E-8	-4,895667E-8	-4,895405E-8	-4,895059E-8	-4,894754E-8	-4,894419E-8	-4,894053E-8	-4,893823E-8	-4,893759E-8	-4,893744E-8	-4,893694E-8	-4,893561E-8	-4,893379E-8	-4,893125E-8	-4,892894E-8	-4,892942E-8	-4,893036E-8	-4,892994E-8	-4,892940E-8	-4,892710E-8	-4,892356E-8	-4,892338E-8	-4,892566E-8	-4,892724E-8	-4,892868E-8	-4,892873E-8	-4,892651E-8	-4,892534E-8	-4,892662E-8	-4,892859E-8	-4,892982E-8	-4,892976E-8	-4,892824E-8	-4,892564E-8	-4,892411E-8	-4,892536E-8	-4,892700E-8	-4,892774E-8	-4,892883E-8	-4,892820E-8	-4,892581E-8	-4,892591E-8	-4,892771E-8	-4,892891E-8	-4,893040E-8	-4,893055E-8	-4,892771E-8	-4,892523E-8	-4,892487E-8	-4,892597E-8	-4,892767E-8	-4,892829E-8	-4,892755E-8	-4,892578E-8	-4,892402E-8	-4,892504E-8	-4,892707E-8	-4,892823E-8	-4,892933E-8	-4,892857E-8	-4,892615E-8	-4,892613E-8	-4,892702E-8	-4,892756E-8	-4,892884E-8	-4,892900E-8	-4,892718E-8	-4,892617E-8	-4,892598E-8	-4,892616E-8	-4,892748E-8	-4,892822E-8	-4,892767E-8	-4,892676E-8	-4,892570E-8	-4,892537E-8	-4,892530E-8	-4,892480E-8	-4,892520E-8	-4,892538E-8	-4,892516E-8	-4,892563E-8	-4,892488E-8	-4,892313E-8	-4,892335E-8	-4,892421E-8	-4,892483E-8	-4,892659E-8	-4,892758E-8	-4,892596E-8	-4,892427E-8	-4,892322E-8	-4,892243E-8	-4,892371E-8	-4,892607E-8	-4,892759E-8	-4,892666E-8	-4,892392E-8	-4,892264E-8	-4,892331E-8	-4,892605E-8	-4,893052E-8	-4,893152E-8	-4,892821E-8	-4,892487E-8	-4,892256E-8	-4,892272E-8	-4,892665E-8	-4,892983E-8	-4,892895E-8	-4,892639E-8	-4,892382E-8	-4,892304E-8	-4,892586E-8	-4,892981E-8	-4,893175E-8	-4,893102E-8	-4,892795E-8	-4,892529E-8	-4,892409E-8	-4,892506E-8	-4,892775E-8	-4,892802E-8	-4,892531E-8	-4,892378E-8	-4,892226E-8	-4,892192E-8	-4,892515E-8	-4,892794E-8	-4,892783E-8	-4,892660E-8	-4,892473E-8	-4,892282E-8	-4,892319E-8	-4,892475E-8	-4,892544E-8	-4,892421E-8	-4,892184E-8	-4,892104E-8	-4,892153E-8	-4,892231E-8	-4,892366E-8	-4,892378E-8	-4,892263E-8	-4,892317E-8	-4,892423E-8	-4,892536E-8	-4,892690E-8	-4,892664E-8	-4,892513E-8	-4,892510E-8	-4,892508E-8	-4,892474E-8	-4,892540E-8	-4,892503E-8	-4,892376E-8	-4,892387E-8	-4,892504E-8	-4,892649E-8	-4,892774E-8	-4,892806E-8	-4,892778E-8	-4,892629E-8	-4,892613E-8	-4,892848E-8	-4,892934E-8	-4,892842E-8	-4,892814E-8	-4,892675E-8	-4,892615E-8	-4,892952E-8	-4,893379E-8	-4,893660E-8	-4,893882E-8	-4,893942E-8	-4,893933E-8	-4,894206E-8	-4,894776E-8	-4,895432E-8	-4,895880E-8	-4,895941E-8	-4,895878E-8	-4,895936E-8	-4,896346E-8	-4,897035E-8	-4,897521E-8	-4,897726E-8	-4,897817E-8	-4,897829E-8	-4,897979E-8	-4,898404E-8	-4,898797E-8	-4,898996E-8	-4,899097E-8	-4,899069E-8	-4,899016E-8	-4,899125E-8	-4,899326E-8	-4,899497E-8	-4,899555E-8	-4,899481E-8	-4,899399E-8	-4,899346E-8	-4,899375E-8	-4,899537E-8	-4,899660E-8	-4,899681E-8	-4,899669E-8	-4,899570E-8	-4,899478E-8	-4,899548E-8	-4,899629E-8	-4,899662E-8	-4,899728E-8	-4,899721E-8	-4,899657E-8	-4,899631E-8	-4,899591E-8	-4,899580E-8	-4,899605E-8	-4,899622E-8	-4,899666E-8	-4,899690E-8	-4,899637E-8	-4,899574E-8	-4,899505E-8	-4,899504E-8	-4,899649E-8	-4,899754E-8	-4,899773E-8	-4,899730E-8	-4,899555E-8	-4,899412E-8	-4,899483E-8	-4,899604E-8	-4,899713E-8	-4,899778E-8	-4,899642E-8	-4,899425E-8	-4,899313E-8	-4,899335E-8	-4,899471E-8	-4,899588E-8	-4,899559E-8	-4,899445E-8	-4,899267E-8	-4,899178E-8	-4,899283E-8	-4,899401E-8	-4,899480E-8	-4,899476E-8	-4,899263E-8	-4,899032E-8	-4,899050E-8	-4,899126E-8	-4,899228E-8	-4,899270E-8	-4,899088E-8	-4,898801E-8	-4,898576E-8	-4,898397E-8	-4,898293E-8	-4,898150E-8	-4,897825E-8	-4,897380E-8	-4,896768E-8	-4,896174E-8	-4,895739E-8	-4,895318E-8	-4,894962E-8	-4,894683E-8	-4,894184E-8	-4,893682E-8	-4,893443E-8	-4,893224E-8	-4,893084E-8	-4,893133E-8	-4,893060E-8	-4,892887E-8	-4,892814E-8	-4,892745E-8	-4,892683E-8	-4,892625E-8	-4,892558E-8	-4,892481E-8	-4,892331E-8	-4,892217E-8	-4,892209E-8	-4,892104E-8	-4,892028E-8	-4,892125E-8	-4,892178E-8	-4,892223E-8	-4,892368E-8	-4,892334E-8	-4,892269E-8	-4,892356E-8	-4,892388E-8	-4,892361E-8	-4,892349E-8	-4,892214E-8	-4,892077E-8	-4,891975E-8	-4,891885E-8	-4,891913E-8	-4,892050E-8	-4,892180E-8	-4,892205E-8	-4,892004E-8	-4,891902E-8	-4,891990E-8	-4,892096E-8	-4,892239E-8	-4,892271E-8	-4,891915E-8	-4,891587E-8	-4,891574E-8	-4,891653E-8	-4,891948E-8	-4,892307E-8	-4,892281E-8	-4,891928E-8	-4,891656E-8	-4,891617E-8	-4,891850E-8	-4,892278E-8	-4,892580E-8	-4,892545E-8	-4,892153E-8	-4,891757E-8	-4,891649E-8	-4,891769E-8	-4,892148E-8	-4,892541E-8	-4,892425E-8	-4,892069E-8	-4,891832E-8	-4,891711E-8	-4,891896E-8	-4,892336E-8	-4,892532E-8	-4,892459E-8	-4,892242E-8	-4,891935E-8	-4,891788E-8	-4,891924E-8	-4,892154E-8	-4,892264E-8	-4,892193E-8	-4,891979E-8	-4,891773E-8	-4,891623E-8	-4,891702E-8	-4,891961E-8	-4,892023E-8	-4,892044E-8	-4,892041E-8	-4,891768E-8	-4,891540E-8	-4,891550E-8	-4,891552E-8	-4,891627E-8	-4,891761E-8	-4,891734E-8	-4,891558E-8	-4,891367E-8	-4,891298E-8	-4,891430E-8	-4,891679E-8	-4,891910E-8	-4,891974E-8	-4,891736E-8	-4,891433E-8	-4,891297E-8	-4,891301E-8	-4,891558E-8	-4,891902E-8	-4,891920E-8	-4,891782E-8	-4,891584E-8	-4,891308E-8	-4,891378E-8	-4,891765E-8	-4,892033E-8	-4,892103E-8	-4,891961E-8	-4,891588E-8	-4,891315E-8	-4,891383E-8	-4,891718E-8	-4,892049E-8	-4,892112E-8	-4,891920E-8	-4,891585E-8	-4,891349E-8	-4,891526E-8	-4,891972E-8	-4,892209E-8	-4,892262E-8	-4,892137E-8	-4,891742E-8	-4,891521E-8	-4,891660E-8	-4,891825E-8	-4,891984E-8	-4,892059E-8	-4,891821E-8	-4,891499E-8	-4,891354E-8	-4,891453E-8	-4,891665E-8	-4,891877E-8	-4,891971E-8	-4,891861E-8	-4,891602E-8	-4,891555E-8	-4,891711E-8	-4,891785E-8	-4,891847E-8	-4,891807E-8	-4,891520E-8	-4,891357E-8	-4,891430E-8	-4,891465E-8	-4,891567E-8	-4,891725E-8	-4,891729E-8	-4,891691E-8	-4,891714E-8	-4,891759E-8	-4,891806E-8	-4,891844E-8	-4,891880E-8	-4,891894E-8	-4,891843E-8	-4,891891E-8	-4,892022E-8	-4,892136E-8	-4,892412E-8	-4,892793E-8	-4,893060E-8	-4,893359E-8	-4,893682E-8	-4,893903E-8	-4,894237E-8	-4,894710E-8	-4,895166E-8	-4,895617E-8	-4,895999E-8	-4,896224E-8	-4,896422E-8	-4,896722E-8	-4,897114E-8	-4,897559E-8	-4,897957E-8	-4,898239E-8	-4,898339E-8	-4,898378E-8	-4,898563E-8	-4,898875E-8	-4,899167E-8	-4,899393E-8
-4,899199E-8	-4,899015E-8	-4,898927E-8	-4,898999E-8	-4,899120E-8	-4,899213E-8	-4,899195E-8	-4,898917E-8	-4,898590E-8	-4,898375E-8	-4,898184E-8	-4,898088E-8	-4,897964E-8	-4,897610E-8	-4,897112E-8	-4,896582E-8	-4,896059E-8	-4,895673E-8	-4,895401E-8	-4,895151E-8	-4,894864E-8	-4,894327E-8	-4,893728E-8	-4,893346E-8	-4,893119E-8	-4,893103E-8	-4,893223E-8	-4,893091E-8	-4,892790E-8	-4,892564E-8	-4,892416E-8	-4,892426E-8	-4,892506E-8	-4,892475E-8	-4,892394E-8	-4,892243E-8	-4,892059E-8	-4,892040E-8	-4,892113E-8	-4,892163E-8	-4,892220E-8	-4,892189E-8	-4,892115E-8	-4,892089E-8	-4,892087E-8	-4,892129E-8	-4,892122E-8	-4,891978E-8	-4,891876E-8	-4,891864E-8	-4,891788E-8	-4,891807E-8	-4,891916E-8	-4,891894E-8	-4,891848E-8	-4,891810E-8	-4,891679E-8	-4,891591E-8	-4,891601E-8	-4,891686E-8	-4,891771E-8	-4,891734E-8	-4,891654E-8	-4,891566E-8	-4,891450E-8	-4,891454E-8	-4,891583E-8	-4,891655E-8	-4,891631E-8	-4,891566E-8	-4,891460E-8	-4,891407E-8	-4,891487E-8	-4,891610E-8	-4,891814E-8	-4,891962E-8	-4,891918E-8	-4,891773E-8	-4,891562E-8	-4,891408E-8	-4,891558E-8	-4,891873E-8	-4,892066E-8	-4,892060E-8	-4,891884E-8	-4,891766E-8	-4,891746E-8	-4,891838E-8	-4,892081E-8	-4,892277E-8	-4,892200E-8	-4,892058E-8	-4,891917E-8	-4,891673E-8	-4,891641E-8	-4,891825E-8	-4,891949E-8	-4,891958E-8	-4,891816E-8	-4,891561E-8	-4,891406E-8	-4,891481E-8	-4,891772E-8	-4,892119E-8	-4,892184E-8	-4,891991E-8	-4,891694E-8	-4,891430E-8	-4,891429E-8	-4,891632E-8	-4,891810E-8	-4,891839E-8	-4,891652E-8	-4,891302E-8	-4,891123E-8	-4,891199E-8	-4,891478E-8	-4,891875E-8	-4,892110E-8	-4,891941E-8	-4,891604E-8	-4,891344E-8	-4,891297E-8	-4,891503E-8	-4,891833E-8	-4,891999E-8	-4,891822E-8	-4,891421E-8	-4,891179E-8	-4,891228E-8	-4,891457E-8	-4,891871E-8	-4,892174E-8	-4,892111E-8	-4,891881E-8	-4,891666E-8	-4,891550E-8	-4,891687E-8	-4,891989E-8	-4,892179E-8	-4,892112E-8	-4,891819E-8	-4,891503E-8	-4,891406E-8	-4,891540E-8	-4,891779E-8	-4,892005E-8	-4,892029E-8	-4,891858E-8	-4,891636E-8	-4,891458E-8	-4,891511E-8	-4,891730E-8	-4,891903E-8	-4,891975E-8	-4,891821E-8	-4,891444E-8	-4,891242E-8	-4,891269E-8	-4,891364E-8	-4,891539E-8	-4,891701E-8	-4,891652E-8	-4,891531E-8	-4,891505E-8	-4,891563E-8	-4,891662E-8	-4,891733E-8	-4,891768E-8	-4,891711E-8	-4,891514E-8	-4,891377E-8	-4,891389E-8	-4,891392E-8	-4,891494E-8	-4,891630E-8	-4,891657E-8	-4,891624E-8	-4,891581E-8	-4,891552E-8	-4,891606E-8	-4,891703E-8	-4,891720E-8	-4,891724E-8	-4,891696E-8	-4,891662E-8	-4,891781E-8	-4,892017E-8	-4,892295E-8	-4,892606E-8	-4,892859E-8	-4,892990E-8	-4,893106E-8	-4,893336E-8	-4,893804E-8	-4,894371E-8	-4,894854E-8	-4,895247E-8	-4,895507E-8	-4,895648E-8	-4,895957E-8	-4,896483E-8	-4,897020E-8	-4,897447E-8	-4,897666E-8	-4,897743E-8	-4,897867E-8	-4,898155E-8	-4,898531E-8	-4,898866E-8	-4,899063E-8	-4,899103E-8	-4,899083E-8	-4,899075E-8	-4,899159E-8	-4,899329E-8	-4,899444E-8	-4,899498E-8	-4,899465E-8	-4,899375E-8	-4,899386E-8	-4,899463E-8	-4,899589E-8	-4,899715E-8	-4,899704E-8	-4,899529E-8	-4,899420E-8	-4,899426E-8	-4,899488E-8	-4,899595E-8	-4,899625E-8	-4,899542E-8	-4,899443E-8	-4,899410E-8	-4,899490E-8	-4,899615E-8	-4,899706E-8	-4,899752E-8	-4,899676E-8	-4,899513E-8	-4,899461E-8	-4,899480E-8	-4,899499E-8	-4,899555E-8	-4,899610E-8	-4,899580E-8	-4,899573E-8	-4,899565E-8	-4,899524E-8	-4,899498E-8	-4,899551E-8	-4,899676E-8	-4,899793E-8	-4,899813E-8	-4,899712E-8	-4,899566E-8	-4,899447E-8	-4,899487E-8	-4,899609E-8	-4,899683E-8	-4,899661E-8	-4,899515E-8	-4,899271E-8	-4,899173E-8	-4,899242E-8	-4,899369E-8	-4,899519E-8	-4,899535E-8	-4,899364E-8	-4,899222E-8	-4,899161E-8	-4,899179E-8	-4,899297E-8	-4,899344E-8	-4,899207E-8	-4,898923E-8	-4,898558E-8	-4,898299E-8	-4,898183E-8	-4,898029E-8	-4,897787E-8	-4,897343E-8	-4,896681E-8	-4,896087E-8	-4,895559E-8	-4,895070E-8	-4,894710E-8	-4,894273E-8	-4,893649E-8	-4,893081E-8	-4,892589E-8	-4,892296E-8	-4,892250E-8	-4,892203E-8	-4,892056E-8	-4,891834E-8	-4,891678E-8	-4,891627E-8	-4,891635E-8	-4,891639E-8	-4,891615E-8	-4,891529E-8	-4,891399E-8	-4,891412E-8	-4,891409E-8	-4,891280E-8	-4,891234E-8	-4,891228E-8	-4,891223E-8	-4,891412E-8	-4,891626E-8	-4,891636E-8	-4,891555E-8	-4,891429E-8	-4,891350E-8	-4,891373E-8	-4,891577E-8	-4,891739E-8	-4,891662E-8	-4,891386E-8	-4,891226E-8	-4,891228E-8	-4,891320E-8	-4,891544E-8	-4,891692E-8	-4,891568E-8	-4,891400E-8	-4,891282E-8	-4,891203E-8	-4,891313E-8	-4,891453E-8	-4,891434E-8	-4,891302E-8	-4,891074E-8	-4,890932E-8	-4,891032E-8	-4,891188E-8	-4,891286E-8	-4,891244E-8	-4,891061E-8	-4,890944E-8	-4,891000E-8	-4,891176E-8	-4,891346E-8	-4,891287E-8	-4,891037E-8	-4,890887E-8	-4,890829E-8	-4,890871E-8	-4,891082E-8	-4,891184E-8	-4,891000E-8	-4,890801E-8	-4,890717E-8	-4,890731E-8	-4,890968E-8	-4,891283E-8	-4,891466E-8	-4,891408E-8	-4,891135E-8	-4,890901E-8	-4,890838E-8	-4,890945E-8	-4,891209E-8	-4,891336E-8	-4,891136E-8	-4,890888E-8	-4,890757E-8	-4,890867E-8	-4,891232E-8	-4,891547E-8	-4,891576E-8	-4,891479E-8	-4,891215E-8	-4,890943E-8	-4,891009E-8	-4,891178E-8	-4,891183E-8	-4,891159E-8	-4,891099E-8	-4,890921E-8	-4,890801E-8	-4,890852E-8	-4,891064E-8	-4,891196E-8	-4,891224E-8	-4,891250E-8	-4,891086E-8	-4,890877E-8	-4,890900E-8	-4,890959E-8	-4,890927E-8	-4,890994E-8	-4,891025E-8	-4,890867E-8	-4,890750E-8	-4,890687E-8	-4,890572E-8	-4,890566E-8	-4,890682E-8	-4,890845E-8	-4,890908E-8	-4,890791E-8	-4,890650E-8	-4,890599E-8	-4,890622E-8	-4,890802E-8	-4,890924E-8	-4,890799E-8	-4,890601E-8	-4,890307E-8	-4,890135E-8	-4,890333E-8	-4,890650E-8	-4,890883E-8	-4,891044E-8	-4,890983E-8	-4,890723E-8	-4,890634E-8	-4,890758E-8	-4,890940E-8	-4,891101E-8	-4,891077E-8	-4,890834E-8	-4,890547E-8	-4,890409E-8	-4,890625E-8	-4,890918E-8	-4,891086E-8	-4,891229E-8	-4,891144E-8	-4,890876E-8	-4,890823E-8	-4,890940E-8	-4,891094E-8	-4,891320E-8	-4,891394E-8	-4,891224E-8	-4,891044E-8	-4,890897E-8	-4,890892E-8	-4,891107E-8	-4,891271E-8	-4,891251E-8	-4,891143E-8	-4,890963E-8	-4,890929E-8	-4,891034E-8	-4,891192E-8	-4,891312E-8	-4,891208E-8	-4,891079E-8	-4,891152E-8	-4,891245E-8	-4,891371E-8	-4,891630E-8	-4,891730E-8	-4,891735E-8	-4,891997E-8	-4,892432E-8	-4,892803E-8	-4,893266E-8	-4,893740E-8	-4,894053E-8	-4,894249E-8	-4,894583E-8	-4,895133E-8	-4,895730E-8	-4,896292E-8	-4,896752E-8	-4,896935E-8	-4,897058E-8	-4,897371E-8	-4,897806E-8	-4,898222E-8	-4,898560E-8	-4,898730E-8	-4,898784E-8	-4,898896E-8	-4,899049E-8
-4,899085E-8	-4,899020E-8	-4,899020E-8	-4,899118E-8	-4,899235E-8	-4,899158E-8	-4,898950E-8	-4,898719E-8	-4,898463E-8	-4,898365E-8	-4,898335E-8	-4,898106E-8	-4,897737E-8	-4,897220E-8	-4,896614E-8	-4,896119E-8	-4,895603E-8	-4,895135E-8	-4,894738E-8	-4,894112E-8	-4,893460E-8	-4,893015E-8	-4,892639E-8	-4,892464E-8	-4,892499E-8	-4,892316E-8	-4,891967E-8	-4,891748E-8	-4,891587E-8	-4,891515E-8	-4,891611E-8	-4,891631E-8	-4,891480E-8	-4,891171E-8	-4,890981E-8	-4,891051E-8	-4,891134E-8	-4,891266E-8	-4,891395E-8	-4,891174E-8	-4,890907E-8	-4,890988E-8	-4,891131E-8	-4,891270E-8	-4,891472E-8	-4,891463E-8	-4,891274E-8	-4,891217E-8	-4,891180E-8	-4,891134E-8	-4,891120E-8	-4,891103E-8	-4,891094E-8	-4,891005E-8	-4,890945E-8	-4,891020E-8	-4,891015E-8	-4,890977E-8	-4,891094E-8	-4,891140E-8	-4,891170E-8	-4,891278E-8	-4,891189E-8	-4,890949E-8	-4,890789E-8	-4,890640E-8	-4,890629E-8	-4,890726E-8	-4,890732E-8	-4,890689E-8	-4,890568E-8	-4,890449E-8	-4,890525E-8	-4,890758E-8	-4,890977E-8	-4,891140E-8	-4,891075E-8	-4,890767E-8	-4,890513E-8	-4,890448E-8	-4,890624E-8	-4,890905E-8	-4,891029E-8	-4,890964E-8	-4,890743E-8	-4,890449E-8	-4,890509E-8	-4,890951E-8	-4,891281E-8	-4,891416E-8	-4,891341E-8	-4,890959E-8	-4,890671E-8	-4,890747E-8	-4,891004E-8	-4,891229E-8	-4,891286E-8	-4,891129E-8	-4,890831E-8	-4,890560E-8	-4,890610E-8	-4,890926E-8	-4,891148E-8	-4,891307E-8	-4,891347E-8	-4,891022E-8	-4,890736E-8	-4,890773E-8	-4,890849E-8	-4,891010E-8	-4,891142E-8	-4,890993E-8	-4,890723E-8	-4,890601E-8	-4,890605E-8	-4,890709E-8	-4,890827E-8	-4,890927E-8	-4,890939E-8	-4,890818E-8	-4,890749E-8	-4,890758E-8	-4,890704E-8	-4,890755E-8	-4,890902E-8	-4,890870E-8	-4,890816E-8	-4,890780E-8	-4,890552E-8	-4,890422E-8	-4,890578E-8	-4,890786E-8	-4,890934E-8	-4,890989E-8	-4,890875E-8	-4,890705E-8	-4,890619E-8	-4,890676E-8	-4,890853E-8	-4,890941E-8	-4,890968E-8	-4,890921E-8	-4,890667E-8	-4,890461E-8	-4,890509E-8	-4,890684E-8	-4,890919E-8	-4,891097E-8	-4,891001E-8	-4,890788E-8	-4,890659E-8	-4,890619E-8	-4,890783E-8	-4,890926E-8	-4,890837E-8	-4,890742E-8	-4,890694E-8	-4,890629E-8	-4,890697E-8	-4,890884E-8	-4,890980E-8	-4,890963E-8	-4,890921E-8	-4,890979E-8	-4,891045E-8	-4,891039E-8	-4,891086E-8	-4,891047E-8	-4,890813E-8	-4,890805E-8	-4,890909E-8	-4,890835E-8	-4,890851E-8	-4,890947E-8	-4,890833E-8	-4,890743E-8	-4,890814E-8	-4,890833E-8	-4,890832E-8	-4,890863E-8	-4,890883E-8	-4,890821E-8	-4,890763E-8	-4,890834E-8	-4,890898E-8	-4,890830E-8	-4,890910E-8	-4,891061E-8	-4,891071E-8	-4,891233E-8	-4,891612E-8	-4,891939E-8	-4,892366E-8	-4,892933E-8	-4,893299E-8	-4,893532E-8	-4,893901E-8	-4,894337E-8	-4,894780E-8	-4,895364E-8	-4,895927E-8	-4,896236E-8	-4,896435E-8	-4,896695E-8	-4,897017E-8	-4,897388E-8	-4,897887E-8	-4,898390E-8	-4,898690E-8	-4,898859E-8	-4,898929E-8	-4,898903E-8	-4,898942E-8	-4,899121E-8	-4,899335E-8	-4,899500E-8	-4,899547E-8	-4,899484E-8	-4,899406E-8	-4,899411E-8	-4,899459E-8	-4,899596E-8	-4,899710E-8	-4,899747E-8	-4,899740E-8	-4,899687E-8	-4,899630E-8	-4,899614E-8	-4,899627E-8	-4,899710E-8	-4,899786E-8	-4,899728E-8	-4,899640E-8	-4,899545E-8	-4,899453E-8	-4,899507E-8	-4,899627E-8	-4,899657E-8	-4,899639E-8	-4,899588E-8	-4,899485E-8	-4,899471E-8	-4,899534E-8	-4,899586E-8	-4,899616E-8	-4,899599E-8	-4,899543E-8	-4,899434E-8	-4,899328E-8	-4,899347E-8	-4,899437E-8	-4,899521E-8	-4,899612E-8	-4,899609E-8	-4,899446E-8	-4,899349E-8	-4,899379E-8	-4,899447E-8	-4,899564E-8	-4,899625E-8	-4,899525E-8	-4,899347E-8	-4,899249E-8	-4,899238E-8	-4,899301E-8	-4,899380E-8	-4,899427E-8	-4,899399E-8	-4,899301E-8	-4,899231E-8	-4,899185E-8	-4,899134E-8	-4,899177E-8	-4,899211E-8	-4,899115E-8	-4,898965E-8	-4,898746E-8	-4,898419E-8	-4,898132E-8	-4,897845E-8	-4,897434E-8	-4,896973E-8	-4,896466E-8	-4,895826E-8	-4,895126E-8	-4,894446E-8	-4,893860E-8	-4,893374E-8	-4,892912E-8	-4,892531E-8	-4,892141E-8	-4,891685E-8	-4,891392E-8	-4,891282E-8	-4,891157E-8	-4,891151E-8	-4,891146E-8	-4,890943E-8	-4,890721E-8	-4,890509E-8	-4,890330E-8	-4,890353E-8	-4,890471E-8	-4,890489E-8	-4,890417E-8	-4,890196E-8	-4,889939E-8	-4,889892E-8	-4,890094E-8	-4,890401E-8	-4,890590E-8	-4,890578E-8	-4,890443E-8	-4,890256E-8	-4,890141E-8	-4,890253E-8	-4,890378E-8	-4,890424E-8	-4,890530E-8	-4,890521E-8	-4,890307E-8	-4,890283E-8	-4,890369E-8	-4,890362E-8	-4,890457E-8	-4,890680E-8	-4,890779E-8	-4,890766E-8	-4,890755E-8	-4,890705E-8	-4,890579E-8	-4,890501E-8	-4,890568E-8	-4,890569E-8	-4,890484E-8	-4,890525E-8	-4,890475E-8	-4,890255E-8	-4,890276E-8	-4,890468E-8	-4,890568E-8	-4,890756E-8	-4,890930E-8	-4,890792E-8	-4,890531E-8	-4,890371E-8	-4,890281E-8	-4,890285E-8	-4,890364E-8	-4,890366E-8	-4,890158E-8	-4,889936E-8	-4,889955E-8	-4,890074E-8	-4,890187E-8	-4,890380E-8	-4,890442E-8	-4,890238E-8	-4,890187E-8	-4,890244E-8	-4,890184E-8	-4,890207E-8	-4,890246E-8	-4,890167E-8	-4,890063E-8	-4,890029E-8	-4,890000E-8	-4,890006E-8	-4,890066E-8	-4,890169E-8	-4,890252E-8	-4,890250E-8	-4,890276E-8	-4,890267E-8	-4,890181E-8	-4,890174E-8	-4,890259E-8	-4,890292E-8	-4,890337E-8	-4,890303E-8	-4,890172E-8	-4,890111E-8	-4,890035E-8	-4,890023E-8	-4,890195E-8	-4,890397E-8	-4,890491E-8	-4,890521E-8	-4,890432E-8	-4,890232E-8	-4,890160E-8	-4,890281E-8	-4,890418E-8	-4,890508E-8	-4,890498E-8	-4,890299E-8	-4,889963E-8	-4,889760E-8	-4,889943E-8	-4,890223E-8	-4,890413E-8	-4,890571E-8	-4,890374E-8	-4,889960E-8	-4,889856E-8	-4,889950E-8	-4,890036E-8	-4,890158E-8	-4,890204E-8	-4,890004E-8	-4,889760E-8	-4,889680E-8	-4,889713E-8	-4,889850E-8	-4,890110E-8	-4,890316E-8	-4,890205E-8	-4,889899E-8	-4,889772E-8	-4,889773E-8	-4,889845E-8	-4,890117E-8	-4,890228E-8	-4,890035E-8	-4,889893E-8	-4,889799E-8	-4,889741E-8	-4,889851E-8	-4,890065E-8	-4,890203E-8	-4,890249E-8	-4,890264E-8	-4,890209E-8	-4,890032E-8	-4,889928E-8	-4,890071E-8	-4,890326E-8	-4,890515E-8	-4,890585E-8	-4,890408E-8	-4,890080E-8	-4,889969E-8	-4,890105E-8	-4,890365E-8	-4,890640E-8	-4,890715E-8	-4,890539E-8	-4,890342E-8	-4,890191E-8	-4,890198E-8	-4,890422E-8	-4,890649E-8	-4,890737E-8	-4,890726E-8	-4,890628E-8	-4,890585E-8	-4,890785E-8	-4,891295E-8	-4,891864E-8	-4,892245E-8	-4,892512E-8	-4,892729E-8	-4,892966E-8	-4,893429E-8	-4,894126E-8	-4,894741E-8	-4,895147E-8	-4,895517E-8	-4,895798E-8	-4,896050E-8	-4,896500E-8	-4,897043E-8	-4,897476E-8	-4,897858E-8	-4,898192E-8	-4,898376E-8	-4,898504E-8	-4,898680E-8	-4,898903E-8	-4,899059E-8
-4,899287E-8	-4,899137E-8	-4,899054E-8	-4,899080E-8	-4,899142E-8	-4,899130E-8	-4,898923E-8	-4,898672E-8	-4,898424E-8	-4,898182E-8	-4,898057E-8	-4,897823E-8	-4,897385E-8	-4,896882E-8	-4,896306E-8	-4,895683E-8	-4,895149E-8	-4,894596E-8	-4,894019E-8	-4,893447E-8	-4,892832E-8	-4,892272E-8	-4,891861E-8	-4,891542E-8	-4,891345E-8	-4,891197E-8	-4,890933E-8	-4,890682E-8	-4,890551E-8	-4,890551E-8	-4,890586E-8	-4,890541E-8	-4,890426E-8	-4,890363E-8	-4,890195E-8	-4,890085E-8	-4,890180E-8	-4,890160E-8	-4,889990E-8	-4,889985E-8	-4,890053E-8	-4,890119E-8	-4,890305E-8	-4,890476E-8	-4,890394E-8	-4,890217E-8	-4,890232E-8	-4,890382E-8	-4,890523E-8	-4,890639E-8	-4,890618E-8	-4,890273E-8	-4,889923E-8	-4,889985E-8	-4,890221E-8	-4,890419E-8	-4,890644E-8	-4,890607E-8	-4,890249E-8	-4,890083E-8	-4,890202E-8	-4,890407E-8	-4,890594E-8	-4,890622E-8	-4,890395E-8	-4,890058E-8	-4,889864E-8	-4,889898E-8	-4,890047E-8	-4,890204E-8	-4,890248E-8	-4,890027E-8	-4,889778E-8	-4,889825E-8	-4,890014E-8	-4,890192E-8	-4,890306E-8	-4,890139E-8	-4,889785E-8	-4,889646E-8	-4,889681E-8	-4,889788E-8	-4,889939E-8	-4,890043E-8	-4,889984E-8	-4,889824E-8	-4,889777E-8	-4,889870E-8	-4,890014E-8	-4,890115E-8	-4,890125E-8	-4,889991E-8	-4,889864E-8	-4,889860E-8	-4,889867E-8	-4,889855E-8	-4,889866E-8	-4,889876E-8	-4,889918E-8	-4,890038E-8	-4,890096E-8	-4,890068E-8	-4,890050E-8	-4,890021E-8	-4,890072E-8	-4,890283E-8	-4,890411E-8	-4,890369E-8	-4,890208E-8	-4,890013E-8	-4,889881E-8	-4,889954E-8	-4,890238E-8	-4,890432E-8	-4,890372E-8	-4,890276E-8	-4,890235E-8	-4,890198E-8	-4,890334E-8	-4,890641E-8	-4,890674E-8	-4,890429E-8	-4,890228E-8	-4,890056E-8	-4,889978E-8	-4,890176E-8	-4,890368E-8	-4,890246E-8	-4,889943E-8	-4,889768E-8	-4,889813E-8	-4,890021E-8	-4,890388E-8	-4,890574E-8	-4,890304E-8	-4,889900E-8	-4,889739E-8	-4,889739E-8	-4,889880E-8	-4,890109E-8	-4,890046E-8	-4,889682E-8	-4,889450E-8	-4,889390E-8	-4,889457E-8	-4,889707E-8	-4,889955E-8	-4,889966E-8	-4,889784E-8	-4,889670E-8	-4,889674E-8	-4,889750E-8	-4,889866E-8	-4,889926E-8	-4,889805E-8	-4,889674E-8	-4,889681E-8	-4,889710E-8	-4,889774E-8	-4,889887E-8	-4,889947E-8	-4,889946E-8	-4,890041E-8	-4,890201E-8	-4,890322E-8	-4,890405E-8	-4,890384E-8	-4,890299E-8	-4,890291E-8	-4,890344E-8	-4,890388E-8	-4,890364E-8	-4,890193E-8	-4,890038E-8	-4,890039E-8	-4,890186E-8	-4,890363E-8	-4,890460E-8	-4,890364E-8	-4,890159E-8	-4,890057E-8	-4,890195E-8	-4,890478E-8	-4,890602E-8	-4,890537E-8	-4,890377E-8	-4,890178E-8	-4,890242E-8	-4,890698E-8	-4,891172E-8	-4,891428E-8	-4,891605E-8	-4,891747E-8	-4,891894E-8	-4,892351E-8	-4,893159E-8	-4,893864E-8	-4,894253E-8	-4,894511E-8	-4,894734E-8	-4,895076E-8	-4,895764E-8	-4,896499E-8	-4,896916E-8	-4,897097E-8	-4,897277E-8	-4,897457E-8	-4,897706E-8	-4,898153E-8	-4,898622E-8	-4,898843E-8	-4,898900E-8	-4,898934E-8	-4,898977E-8	-4,899083E-8	-4,899276E-8	-4,899463E-8	-4,899543E-8	-4,899550E-8	-4,899525E-8	-4,899483E-8	-4,899471E-8	-4,899544E-8	-4,899615E-8	-4,899629E-8	-4,899665E-8	-4,899648E-8	-4,899580E-8	-4,899597E-8	-4,899652E-8	-4,899683E-8	-4,899714E-8	-4,899731E-8	-4,899683E-8	-4,899644E-8	-4,899639E-8	-4,899654E-8	-4,899654E-8	-4,899638E-8	-4,899622E-8	-4,899592E-8	-4,899538E-8	-4,899539E-8	-4,899548E-8	-4,899531E-8	-4,899541E-8	-4,899570E-8	-4,899576E-8	-4,899594E-8	-4,899563E-8	-4,899534E-8	-4,899546E-8	-4,899572E-8	-4,899621E-8	-4,899648E-8	-4,899576E-8	-4,899436E-8	-4,899352E-8	-4,899349E-8	-4,899397E-8	-4,899461E-8	-4,899470E-8	-4,899404E-8	-4,899287E-8	-4,899216E-8	-4,899229E-8	-4,899272E-8	-4,899353E-8	-4,899413E-8	-4,899294E-8	-4,899094E-8	-4,898988E-8	-4,898942E-8	-4,898931E-8	-4,898934E-8	-4,898834E-8	-4,898519E-8	-4,898127E-8	-4,897736E-8	-4,897364E-8	-4,897014E-8	-4,896606E-8	-4,896026E-8	-4,895231E-8	-4,894379E-8	-4,893687E-8	-4,893100E-8	-4,892645E-8	-4,892328E-8	-4,891896E-8	-4,891286E-8	-4,890823E-8	-4,890542E-8	-4,890430E-8	-4,890516E-8	-4,890564E-8	-4,890428E-8	-4,890260E-8	-4,890147E-8	-4,890099E-8	-4,890101E-8	-4,890087E-8	-4,890023E-8	-4,889861E-8	-4,889713E-8	-4,889645E-8	-4,889559E-8	-4,889515E-8	-4,889602E-8	-4,889681E-8	-4,889695E-8	-4,889765E-8	-4,889804E-8	-4,889741E-8	-4,889690E-8	-4,889669E-8	-4,889652E-8	-4,889653E-8	-4,889617E-8	-4,889600E-8	-4,889547E-8	-4,889452E-8	-4,889451E-8	-4,889554E-8	-4,889682E-8	-4,889788E-8	-4,889808E-8	-4,889721E-8	-4,889607E-8	-4,889614E-8	-4,889727E-8	-4,889865E-8	-4,889835E-8	-4,889678E-8	-4,889487E-8	-4,889318E-8	-4,889381E-8	-4,889634E-8	-4,889765E-8	-4,889729E-8	-4,889718E-8	-4,889660E-8	-4,889568E-8	-4,889653E-8	-4,889812E-8	-4,889815E-8	-4,889704E-8	-4,889622E-8	-4,889552E-8	-4,889469E-8	-4,889473E-8	-4,889597E-8	-4,889579E-8	-4,889520E-8	-4,889580E-8	-4,889569E-8	-4,889542E-8	-4,889712E-8	-4,889826E-8	-4,889761E-8	-4,889690E-8	-4,889600E-8	-4,889496E-8	-4,889488E-8	-4,889553E-8	-4,889610E-8	-4,889561E-8	-4,889463E-8	-4,889422E-8	-4,889365E-8	-4,889381E-8	-4,889541E-8	-4,889626E-8	-4,889649E-8	-4,889663E-8	-4,889538E-8	-4,889297E-8	-4,889213E-8	-4,889229E-8	-4,889270E-8	-4,889376E-8	-4,889435E-8	-4,889402E-8	-4,889311E-8	-4,889249E-8	-4,889327E-8	-4,889502E-8	-4,889667E-8	-4,889763E-8	-4,889649E-8	-4,889407E-8	-4,889293E-8	-4,889304E-8	-4,889403E-8	-4,889558E-8	-4,889597E-8	-4,889435E-8	-4,889327E-8	-4,889330E-8	-4,889483E-8	-4,889690E-8	-4,889753E-8	-4,889724E-8	-4,889640E-8	-4,889438E-8	-4,889338E-8	-4,889390E-8	-4,889445E-8	-4,889475E-8	-4,889454E-8	-4,889320E-8	-4,889146E-8	-4,889107E-8	-4,889289E-8	-4,889536E-8	-4,889625E-8	-4,889635E-8	-4,889545E-8	-4,889308E-8	-4,889246E-8	-4,889414E-8	-4,889469E-8	-4,889411E-8	-4,889378E-8	-4,889213E-8	-4,889023E-8	-4,889028E-8	-4,889176E-8	-4,889310E-8	-4,889410E-8	-4,889527E-8	-4,889606E-8	-4,889533E-8	-4,889475E-8	-4,889491E-8	-4,889408E-8	-4,889412E-8	-4,889563E-8	-4,889542E-8	-4,889357E-8	-4,889322E-8	-4,889335E-8	-4,889404E-8	-4,889566E-8	-4,889650E-8	-4,889669E-8	-4,889649E-8	-4,889595E-8	-4,889552E-8	-4,889571E-8	-4,889710E-8	-4,889906E-8	-4,889994E-8	-4,889994E-8	-4,889982E-8	-4,890024E-8	-4,890305E-8	-4,890881E-8	-4,891422E-8	-4,891784E-8	-4,892053E-8	-4,892278E-8	-4,892680E-8	-4,893363E-8	-4,894111E-8	-4,894730E-8	-4,895161E-8	-4,895453E-8	-4,895749E-8	-4,896165E-8	-4,896702E-8	-4,897233E-8	-4,897606E-8	-4,897841E-8	-4,898027E-8	-4,898222E-8	-4,898467E-8	-4,898746E-8	-4,898977E-8	-4,899141E-8
-4,899140E-8	-4,899209E-8	-4,899150E-8	-4,899063E-8	-4,898929E-8	-4,898846E-8	-4,898865E-8	-4,898749E-8	-4,898473E-8	-4,898155E-8	-4,897720E-8	-4,897271E-8	-4,896903E-8	-4,896421E-8	-4,895859E-8	-4,895224E-8	-4,894436E-8	-4,893718E-8	-4,893145E-8	-4,892639E-8	-4,892229E-8	-4,891731E-8	-4,891219E-8	-4,890879E-8	-4,890556E-8	-4,890439E-8	-4,890565E-8	-4,890403E-8	-4,890000E-8	-4,889769E-8	-4,889641E-8	-4,889624E-8	-4,889793E-8	-4,889871E-8	-4,889678E-8	-4,889349E-8	-4,889100E-8	-4,889139E-8	-4,889328E-8	-4,889538E-8	-4,889726E-8	-4,889613E-8	-4,889265E-8	-4,889142E-8	-4,889272E-8	-4,889516E-8	-4,889763E-8	-4,889751E-8	-4,889546E-8	-4,889291E-8	-4,889052E-8	-4,889101E-8	-4,889353E-8	-4,889460E-8	-4,889461E-8	-4,889453E-8	-4,889325E-8	-4,889235E-8	-4,889360E-8	-4,889521E-8	-4,889601E-8	-4,889590E-8	-4,889519E-8	-4,889401E-8	-4,889235E-8	-4,889215E-8	-4,889261E-8	-4,889183E-8	-4,889178E-8	-4,889326E-8	-4,889354E-8	-4,889370E-8	-4,889523E-8	-4,889553E-8	-4,889512E-8	-4,889543E-8	-4,889545E-8	-4,889539E-8	-4,889542E-8	-4,889433E-8	-4,889265E-8	-4,889144E-8	-4,889110E-8	-4,889209E-8	-4,889342E-8	-4,889507E-8	-4,889590E-8	-4,889469E-8	-4,889432E-8	-4,889549E-8	-4,889574E-8	-4,889616E-8	-4,889652E-8	-4,889413E-8	-4,889144E-8	-4,889094E-8	-4,889084E-8	-4,889117E-8	-4,889225E-8	-4,889221E-8	-4,889048E-8	-4,888905E-8	-4,888975E-8	-4,889207E-8	-4,889391E-8	-4,889525E-8	-4,889541E-8	-4,889252E-8	-4,888987E-8	-4,889007E-8	-4,889040E-8	-4,889078E-8	-4,889154E-8	-4,889086E-8	-4,888974E-8	-4,888997E-8	-4,889085E-8	-4,889248E-8	-4,889423E-8	-4,889467E-8	-4,889459E-8	-4,889446E-8	-4,889393E-8	-4,889397E-8	-4,889397E-8	-4,889306E-8	-4,889213E-8	-4,889149E-8	-4,889214E-8	-4,889361E-8	-4,889447E-8	-4,889528E-8	-4,889532E-8	-4,889303E-8	-4,889311E-8	-4,889554E-8	-4,889663E-8	-4,889739E-8	-4,889790E-8	-4,889552E-8	-4,889296E-8	-4,889264E-8	-4,889311E-8	-4,889387E-8	-4,889406E-8	-4,889371E-8	-4,889274E-8	-4,889119E-8	-4,889159E-8	-4,889300E-8	-4,889327E-8	-4,889376E-8	-4,889388E-8	-4,889212E-8	-4,889134E-8	-4,889189E-8	-4,889098E-8	-4,889054E-8	-4,889066E-8	-4,888965E-8	-4,888966E-8	-4,889113E-8	-4,889216E-8	-4,889283E-8	-4,889301E-8	-4,889254E-8	-4,889203E-8	-4,889175E-8	-4,889270E-8	-4,889323E-8	-4,889219E-8	-4,889176E-8	-4,889160E-8	-4,889046E-8	-4,889132E-8	-4,889364E-8	-4,889397E-8	-4,889323E-8	-4,889295E-8	-4,889201E-8	-4,889183E-8	-4,889356E-8	-4,889552E-8	-4,889607E-8	-4,889534E-8	-4,889473E-8	-4,889562E-8	-4,889830E-8	-4,890305E-8	-4,890780E-8	-4,890939E-8	-4,891019E-8	-4,891262E-8	-4,891714E-8	-4,892393E-8	-4,893110E-8	-4,893688E-8	-4,894072E-8	-4,894345E-8	-4,894664E-8	-4,895217E-8	-4,895879E-8	-4,896479E-8	-4,896946E-8	-4,897221E-8	-4,897338E-8	-4,897534E-8	-4,897922E-8	-4,898399E-8	-4,898749E-8	-4,898902E-8	-4,898913E-8	-4,898877E-8	-4,898904E-8	-4,899105E-8	-4,899323E-8	-4,899391E-8	-4,899405E-8	-4,899394E-8	-4,899371E-8	-4,899438E-8	-4,899544E-8	-4,899577E-8	-4,899579E-8	-4,899568E-8	-4,899544E-8	-4,899548E-8	-4,899552E-8	-4,899535E-8	-4,899529E-8	-4,899495E-8	-4,899491E-8	-4,899536E-8	-4,899563E-8	-4,899601E-8	-4,899624E-8	-4,899556E-8	-4,899547E-8	-4,899571E-8	-4,899579E-8	-4,899675E-8	-4,899739E-8	-4,899679E-8	-4,899585E-8	-4,899502E-8	-4,899450E-8	-4,899540E-8	-4,899677E-8	-4,899733E-8	-4,899691E-8	-4,899556E-8	-4,899485E-8	-4,899568E-8	-4,899670E-8	-4,899774E-8	-4,899815E-8	-4,899635E-8	-4,899467E-8	-4,899443E-8	-4,899482E-8	-4,899571E-8	-4,899610E-8	-4,899472E-8	-4,899312E-8	-4,899216E-8	-4,899215E-8	-4,899332E-8	-4,899389E-8	-4,899324E-8	-4,899202E-8	-4,899043E-8	-4,898969E-8	-4,899033E-8	-4,899037E-8	-4,898952E-8	-4,898713E-8	-4,898300E-8	-4,897920E-8	-4,897576E-8	-4,897149E-8	-4,896716E-8	-4,896139E-8	-4,895302E-8	-4,894491E-8	-4,893696E-8	-4,892963E-8	-4,892503E-8	-4,892059E-8	-4,891482E-8	-4,890876E-8	-4,890284E-8	-4,889944E-8	-4,889919E-8	-4,889944E-8	-4,889875E-8	-4,889597E-8	-4,889228E-8	-4,889135E-8	-4,889316E-8	-4,889503E-8	-4,889595E-8	-4,889400E-8	-4,889030E-8	-4,888873E-8	-4,888936E-8	-4,889120E-8	-4,889353E-8	-4,889334E-8	-4,889046E-8	-4,888894E-8	-4,888965E-8	-4,889171E-8	-4,889426E-8	-4,889462E-8	-4,889241E-8	-4,888959E-8	-4,888786E-8	-4,888878E-8	-4,889015E-8	-4,889037E-8	-4,889081E-8	-4,888949E-8	-4,888710E-8	-4,888798E-8	-4,889074E-8	-4,889218E-8	-4,889259E-8	-4,889063E-8	-4,888756E-8	-4,888649E-8	-4,888775E-8	-4,889018E-8	-4,889129E-8	-4,888904E-8	-4,888560E-8	-4,888383E-8	-4,888383E-8	-4,888694E-8	-4,889081E-8	-4,889152E-8	-4,888942E-8	-4,888616E-8	-4,888471E-8	-4,888697E-8	-4,889037E-8	-4,889228E-8	-4,889185E-8	-4,888788E-8	-4,888406E-8	-4,888409E-8	-4,888625E-8	-4,888877E-8	-4,889074E-8	-4,889022E-8	-4,888836E-8	-4,888832E-8	-4,888989E-8	-4,889238E-8	-4,889380E-8	-4,889316E-8	-4,889160E-8	-4,888946E-8	-4,888796E-8	-4,888908E-8	-4,889048E-8	-4,889016E-8	-4,888949E-8	-4,888836E-8	-4,888783E-8	-4,888943E-8	-4,889150E-8	-4,889285E-8	-4,889272E-8	-4,889002E-8	-4,888763E-8	-4,888771E-8	-4,888857E-8	-4,888946E-8	-4,888923E-8	-4,888698E-8	-4,888441E-8	-4,888367E-8	-4,888493E-8	-4,888734E-8	-4,888805E-8	-4,888717E-8	-4,888660E-8	-4,888608E-8	-4,888657E-8	-4,888836E-8	-4,888840E-8	-4,888666E-8	-4,888530E-8	-4,888381E-8	-4,888339E-8	-4,888402E-8	-4,888476E-8	-4,888521E-8	-4,888504E-8	-4,888457E-8	-4,888536E-8	-4,888647E-8	-4,888738E-8	-4,888866E-8	-4,888852E-8	-4,888718E-8	-4,888627E-8	-4,888580E-8	-4,888610E-8	-4,888713E-8	-4,888700E-8	-4,888621E-8	-4,888587E-8	-4,888604E-8	-4,888769E-8	-4,889049E-8	-4,889165E-8	-4,889093E-8	-4,888984E-8	-4,888870E-8	-4,888897E-8	-4,889060E-8	-4,889182E-8	-4,889149E-8	-4,888884E-8	-4,888633E-8	-4,888617E-8	-4,888765E-8	-4,889028E-8	-4,889252E-8	-4,889198E-8	-4,888967E-8	-4,888866E-8	-4,888841E-8	-4,888881E-8	-4,889031E-8	-4,889058E-8	-4,888906E-8	-4,888703E-8	-4,888583E-8	-4,888623E-8	-4,888744E-8	-4,888833E-8	-4,888852E-8	-4,888764E-8	-4,888636E-8	-4,888663E-8	-4,888743E-8	-4,888836E-8	-4,888883E-8	-4,888756E-8	-4,888645E-8	-4,888742E-8	-4,888955E-8	-4,889265E-8	-4,889592E-8	-4,889698E-8	-4,889782E-8	-4,890148E-8	-4,890779E-8	-4,891461E-8	-4,892101E-8	-4,892554E-8	-4,892835E-8	-4,893202E-8	-4,893916E-8	-4,894741E-8	-4,895436E-8	-4,895940E-8	-4,896289E-8	-4,896558E-8	-4,896964E-8	-4,897572E-8	-4,898126E-8	-4,898437E-8	-4,898572E-8	-4,898654E-8	-4,898754E-8	-4,898976E-8	-4,899258E-8
-4,899045E-8	-4,899018E-8	-4,898961E-8	-4,898910E-8	-4,898882E-8	-4,898781E-8	-4,898612E-8	-4,898389E-8	-4,898107E-8	-4,897831E-8	-4,897539E-8	-4,897133E-8	-4,896633E-8	-4,895999E-8	-4,895215E-8	-4,894460E-8	-4,893775E-8	-4,893128E-8	-4,892486E-8	-4,891739E-8	-4,891012E-8	-4,890515E-8	-4,890191E-8	-4,890093E-8	-4,890070E-8	-4,889842E-8	-4,889486E-8	-4,889271E-8	-4,889198E-8	-4,889259E-8	-4,889439E-8	-4,889527E-8	-4,889379E-8	-4,889063E-8	-4,888810E-8	-4,888783E-8	-4,888940E-8	-4,889101E-8	-4,889181E-8	-4,889057E-8	-4,888836E-8	-4,888820E-8	-4,889016E-8	-4,889287E-8	-4,889456E-8	-4,889358E-8	-4,889079E-8	-4,888892E-8	-4,888864E-8	-4,888977E-8	-4,889082E-8	-4,888957E-8	-4,888649E-8	-4,888411E-8	-4,888382E-8	-4,888517E-8	-4,888724E-8	-4,888832E-8	-4,888766E-8	-4,888575E-8	-4,888513E-8	-4,888621E-8	-4,888722E-8	-4,888737E-8	-4,888643E-8	-4,888316E-8	-4,888036E-8	-4,888055E-8	-4,888268E-8	-4,888429E-8	-4,888468E-8	-4,888401E-8	-4,888290E-8	-4,888314E-8	-4,888533E-8	-4,888829E-8	-4,888940E-8	-4,888818E-8	-4,888632E-8	-4,888495E-8	-4,888460E-8	-4,888576E-8	-4,888708E-8	-4,888677E-8	-4,888559E-8	-4,888483E-8	-4,888561E-8	-4,888773E-8	-4,888964E-8	-4,889078E-8	-4,889073E-8	-4,888951E-8	-4,888870E-8	-4,888905E-8	-4,888963E-8	-4,888988E-8	-4,888919E-8	-4,888708E-8	-4,888546E-8	-4,888581E-8	-4,888775E-8	-4,888991E-8	-4,888974E-8	-4,888776E-8	-4,888671E-8	-4,888681E-8	-4,888754E-8	-4,888886E-8	-4,888895E-8	-4,888699E-8	-4,888496E-8	-4,888384E-8	-4,888409E-8	-4,888501E-8	-4,888578E-8	-4,888571E-8	-4,888457E-8	-4,888323E-8	-4,888363E-8	-4,888500E-8	-4,888600E-8	-4,888651E-8	-4,888565E-8	-4,888365E-8	-4,888270E-8	-4,888333E-8	-4,888467E-8	-4,888582E-8	-4,888537E-8	-4,888389E-8	-4,888309E-8	-4,888334E-8	-4,888513E-8	-4,888751E-8	-4,888838E-8	-4,888780E-8	-4,888680E-8	-4,888596E-8	-4,888614E-8	-4,888714E-8	-4,888737E-8	-4,888701E-8	-4,888612E-8	-4,888541E-8	-4,888642E-8	-4,888813E-8	-4,888875E-8	-4,888913E-8	-4,888837E-8	-4,888712E-8	-4,888732E-8	-4,888822E-8	-4,888899E-8	-4,888895E-8	-4,888775E-8	-4,888646E-8	-4,888544E-8	-4,888551E-8	-4,888707E-8	-4,888822E-8	-4,888774E-8	-4,888787E-8	-4,888836E-8	-4,888869E-8	-4,888963E-8	-4,889051E-8	-4,888990E-8	-4,888829E-8	-4,888654E-8	-4,888585E-8	-4,888621E-8	-4,888654E-8	-4,888661E-8	-4,888592E-8	-4,888456E-8	-4,888436E-8	-4,888530E-8	-4,888635E-8	-4,888747E-8	-4,888779E-8	-4,888662E-8	-4,888521E-8	-4,888481E-8	-4,888558E-8	-4,888727E-8	-4,888864E-8	-4,888911E-8	-4,888985E-8	-4,889139E-8	-4,889436E-8	-4,889883E-8	-4,890377E-8	-4,890814E-8	-4,891250E-8	-4,891748E-8	-4,892343E-8	-4,892962E-8	-4,893593E-8	-4,894212E-8	-4,894731E-8	-4,895144E-8	-4,895631E-8	-4,896132E-8	-4,896614E-8	-4,897127E-8	-4,897547E-8	-4,897828E-8	-4,898069E-8	-4,898333E-8	-4,898617E-8	-4,898893E-8	-4,899111E-8	-4,899246E-8	-4,899322E-8	-4,899326E-8	-4,899366E-8	-4,899452E-8	-4,899487E-8	-4,899528E-8	-4,899563E-8	-4,899558E-8	-4,899565E-8	-4,899577E-8	-4,899582E-8	-4,899620E-8	-4,899651E-8	-4,899655E-8	-4,899671E-8	-4,899631E-8	-4,899568E-8	-4,899578E-8	-4,899586E-8	-4,899588E-8	-4,899583E-8	-4,899546E-8	-4,899526E-8	-4,899517E-8	-4,899510E-8	-4,899519E-8	-4,899502E-8	-4,899431E-8	-4,899437E-8	-4,899482E-8	-4,899493E-8	-4,899542E-8	-4,899548E-8	-4,899499E-8	-4,899498E-8	-4,899526E-8	-4,899541E-8	-4,899538E-8	-4,899521E-8	-4,899524E-8	-4,899549E-8	-4,899553E-8	-4,899545E-8	-4,899527E-8	-4,899491E-8	-4,899517E-8	-4,899554E-8	-4,899557E-8	-4,899571E-8	-4,899552E-8	-4,899461E-8	-4,899390E-8	-4,899316E-8	-4,899251E-8	-4,899296E-8	-4,899354E-8	-4,899339E-8	-4,899270E-8	-4,899098E-8	-4,898905E-8	-4,898819E-8	-4,898737E-8	-4,898618E-8	-4,898386E-8	-4,897982E-8	-4,897543E-8	-4,897019E-8	-4,896352E-8	-4,895711E-8	-4,894997E-8	-4,894124E-8	-4,893299E-8	-4,892473E-8	-4,891653E-8	-4,891060E-8	-4,890565E-8	-4,890148E-8	-4,889817E-8	-4,889448E-8	-4,889086E-8	-4,888856E-8	-4,888732E-8	-4,888754E-8	-4,888836E-8	-4,888772E-8	-4,888631E-8	-4,888463E-8	-4,888319E-8	-4,888284E-8	-4,888280E-8	-4,888286E-8	-4,888317E-8	-4,888253E-8	-4,888155E-8	-4,888197E-8	-4,888270E-8	-4,888394E-8	-4,888618E-8	-4,888758E-8	-4,888692E-8	-4,888568E-8	-4,888517E-8	-4,888493E-8	-4,888511E-8	-4,888529E-8	-4,888511E-8	-4,888385E-8	-4,888235E-8	-4,888284E-8	-4,888402E-8	-4,888471E-8	-4,888604E-8	-4,888702E-8	-4,888677E-8	-4,888678E-8	-4,888681E-8	-4,888629E-8	-4,888588E-8	-4,888526E-8	-4,888503E-8	-4,888452E-8	-4,888306E-8	-4,888180E-8	-4,888144E-8	-4,888119E-8	-4,888161E-8	-4,888291E-8	-4,888415E-8	-4,888521E-8	-4,888508E-8	-4,888352E-8	-4,888251E-8	-4,888202E-8	-4,888240E-8	-4,888372E-8	-4,888343E-8	-4,888112E-8	-4,887927E-8	-4,887810E-8	-4,887850E-8	-4,888079E-8	-4,888310E-8	-4,888393E-8	-4,888339E-8	-4,888204E-8	-4,888161E-8	-4,888205E-8	-4,888323E-8	-4,888469E-8	-4,888444E-8	-4,888198E-8	-4,888001E-8	-4,887968E-8	-4,888080E-8	-4,888303E-8	-4,888435E-8	-4,888384E-8	-4,888264E-8	-4,888214E-8	-4,888325E-8	-4,888545E-8	-4,888661E-8	-4,888599E-8	-4,888388E-8	-4,888137E-8	-4,888082E-8	-4,888241E-8	-4,888424E-8	-4,888509E-8	-4,888424E-8	-4,888220E-8	-4,888090E-8	-4,888102E-8	-4,888274E-8	-4,888534E-8	-4,888623E-8	-4,888464E-8	-4,888239E-8	-4,888047E-8	-4,887976E-8	-4,888121E-8	-4,888253E-8	-4,888223E-8	-4,888105E-8	-4,887972E-8	-4,887961E-8	-4,888049E-8	-4,888145E-8	-4,888222E-8	-4,888184E-8	-4,888078E-8	-4,888102E-8	-4,888104E-8	-4,888009E-8	-4,887940E-8	-4,887869E-8	-4,887842E-8	-4,887945E-8	-4,888021E-8	-4,888043E-8	-4,888043E-8	-4,887995E-8	-4,888028E-8	-4,888181E-8	-4,888309E-8	-4,888367E-8	-4,888340E-8	-4,888218E-8	-4,888064E-8	-4,887973E-8	-4,888021E-8	-4,888197E-8	-4,888271E-8	-4,888231E-8	-4,888152E-8	-4,888082E-8	-4,888161E-8	-4,888489E-8	-4,888760E-8	-4,888759E-8	-4,888548E-8	-4,888268E-8	-4,888095E-8	-4,888169E-8	-4,888388E-8	-4,888547E-8	-4,888497E-8	-4,888282E-8	-4,888138E-8	-4,888142E-8	-4,888335E-8	-4,888684E-8	-4,888891E-8	-4,888734E-8	-4,888404E-8	-4,888168E-8	-4,888174E-8	-4,888449E-8	-4,888777E-8	-4,888943E-8	-4,888925E-8	-4,888763E-8	-4,888733E-8	-4,889043E-8	-4,889583E-8	-4,890175E-8	-4,890672E-8	-4,891010E-8	-4,891308E-8	-4,891782E-8	-4,892479E-8	-4,893198E-8	-4,893861E-8	-4,894487E-8	-4,895011E-8	-4,895414E-8	-4,895872E-8	-4,896416E-8	-4,896884E-8	-4,897266E-8	-4,897641E-8	-4,897973E-8	-4,898283E-8	-4,898632E-8	-4,898913E-8	-4,899048E-8	-4,899077E-8
-4,899148E-8	-4,899043E-8	-4,899051E-8	-4,899073E-8	-4,898986E-8	-4,898824E-8	-4,898564E-8	-4,898293E-8	-4,898001E-8	-4,897647E-8	-4,897301E-8	-4,896873E-8	-4,896248E-8	-4,895540E-8	-4,894764E-8	-4,893943E-8	-4,893243E-8	-4,892596E-8	-4,891848E-8	-4,891165E-8	-4,890520E-8	-4,889955E-8	-4,889644E-8	-4,889389E-8	-4,889066E-8	-4,888807E-8	-4,888569E-8	-4,888453E-8	-4,888514E-8	-4,888565E-8	-4,888481E-8	-4,888282E-8	-4,888139E-8	-4,888178E-8	-4,888263E-8	-4,888332E-8	-4,888377E-8	-4,888198E-8	-4,887925E-8	-4,887895E-8	-4,888071E-8	-4,888322E-8	-4,888623E-8	-4,888689E-8	-4,888429E-8	-4,888194E-8	-4,888163E-8	-4,888334E-8	-4,888608E-8	-4,888761E-8	-4,888690E-8	-4,888373E-8	-4,888010E-8	-4,887919E-8	-4,888124E-8	-4,888425E-8	-4,888679E-8	-4,888630E-8	-4,888349E-8	-4,888131E-8	-4,888074E-8	-4,888215E-8	-4,888471E-8	-4,888538E-8	-4,888327E-8	-4,888089E-8	-4,887846E-8	-4,887760E-8	-4,887920E-8	-4,888131E-8	-4,888195E-8	-4,888159E-8	-4,888087E-8	-4,888015E-8	-4,887929E-8	-4,887952E-8	-4,888064E-8	-4,888088E-8	-4,888054E-8	-4,888074E-8	-4,887953E-8	-4,887720E-8	-4,887648E-8	-4,887654E-8	-4,887723E-8	-4,887917E-8	-4,888103E-8	-4,888166E-8	-4,888134E-8	-4,888025E-8	-4,887972E-8	-4,888045E-8	-4,888172E-8	-4,888292E-8	-4,888240E-8	-4,887984E-8	-4,887750E-8	-4,887669E-8	-4,887810E-8	-4,888135E-8	-4,888383E-8	-4,888440E-8	-4,888383E-8	-4,888154E-8	-4,888015E-8	-4,888182E-8	-4,888409E-8	-4,888521E-8	-4,888471E-8	-4,888186E-8	-4,887881E-8	-4,887835E-8	-4,888006E-8	-4,888247E-8	-4,888381E-8	-4,888317E-8	-4,888197E-8	-4,888083E-8	-4,888112E-8	-4,888315E-8	-4,888416E-8	-4,888393E-8	-4,888341E-8	-4,888143E-8	-4,887929E-8	-4,887946E-8	-4,887993E-8	-4,888018E-8	-4,888026E-8	-4,887939E-8	-4,887885E-8	-4,887945E-8	-4,888023E-8	-4,888130E-8	-4,888219E-8	-4,888235E-8	-4,888193E-8	-4,888112E-8	-4,888054E-8	-4,888009E-8	-4,887848E-8	-4,887738E-8	-4,887715E-8	-4,887676E-8	-4,887750E-8	-4,887939E-8	-4,887961E-8	-4,887882E-8	-4,887890E-8	-4,887922E-8	-4,887981E-8	-4,888144E-8	-4,888243E-8	-4,888189E-8	-4,888009E-8	-4,887868E-8	-4,887813E-8	-4,887828E-8	-4,887970E-8	-4,888148E-8	-4,888183E-8	-4,888157E-8	-4,888195E-8	-4,888228E-8	-4,888306E-8	-4,888422E-8	-4,888489E-8	-4,888518E-8	-4,888541E-8	-4,888486E-8	-4,888424E-8	-4,888374E-8	-4,888274E-8	-4,888228E-8	-4,888254E-8	-4,888291E-8	-4,888322E-8	-4,888356E-8	-4,888314E-8	-4,888195E-8	-4,888128E-8	-4,888214E-8	-4,888380E-8	-4,888468E-8	-4,888533E-8	-4,888548E-8	-4,888420E-8	-4,888443E-8	-4,888782E-8	-4,889246E-8	-4,889713E-8	-4,890133E-8	-4,890376E-8	-4,890582E-8	-4,891000E-8	-4,891752E-8	-4,892613E-8	-4,893383E-8	-4,893998E-8	-4,894398E-8	-4,894734E-8	-4,895210E-8	-4,895886E-8	-4,896565E-8	-4,897132E-8	-4,897520E-8	-4,897727E-8	-4,897856E-8	-4,898065E-8	-4,898372E-8	-4,898733E-8	-4,899018E-8	-4,899128E-8	-4,899127E-8	-4,899158E-8	-4,899217E-8	-4,899357E-8	-4,899537E-8	-4,899664E-8	-4,899681E-8	-4,899623E-8	-4,899562E-8	-4,899535E-8	-4,899525E-8	-4,899585E-8	-4,899678E-8	-4,899684E-8	-4,899671E-8	-4,899654E-8	-4,899582E-8	-4,899555E-8	-4,899618E-8	-4,899686E-8	-4,899762E-8	-4,899821E-8	-4,899783E-8	-4,899663E-8	-4,899552E-8	-4,899510E-8	-4,899574E-8	-4,899668E-8	-4,899721E-8	-4,899684E-8	-4,899541E-8	-4,899421E-8	-4,899390E-8	-4,899444E-8	-4,899597E-8	-4,899741E-8	-4,899722E-8	-4,899605E-8	-4,899472E-8	-4,899375E-8	-4,899445E-8	-4,899623E-8	-4,899712E-8	-4,899653E-8	-4,899518E-8	-4,899357E-8	-4,899278E-8	-4,899315E-8	-4,899396E-8	-4,899414E-8	-4,899336E-8	-4,899258E-8	-4,899202E-8	-4,899189E-8	-4,899244E-8	-4,899282E-8	-4,899244E-8	-4,899142E-8	-4,899050E-8	-4,898941E-8	-4,898826E-8	-4,898682E-8	-4,898429E-8	-4,898093E-8	-4,897715E-8	-4,897255E-8	-4,896727E-8	-4,896132E-8	-4,895382E-8	-4,894544E-8	-4,893681E-8	-4,892864E-8	-4,892142E-8	-4,891506E-8	-4,890889E-8	-4,890285E-8	-4,889688E-8	-4,889234E-8	-4,888944E-8	-4,888762E-8	-4,888757E-8	-4,888737E-8	-4,888448E-8	-4,888131E-8	-4,888058E-8	-4,888096E-8	-4,888189E-8	-4,888341E-8	-4,888320E-8	-4,888023E-8	-4,887738E-8	-4,887650E-8	-4,887724E-8	-4,887806E-8	-4,887908E-8	-4,887915E-8	-4,887779E-8	-4,887719E-8	-4,887790E-8	-4,887852E-8	-4,887919E-8	-4,887981E-8	-4,887961E-8	-4,887913E-8	-4,887868E-8	-4,887796E-8	-4,887709E-8	-4,887624E-8	-4,887543E-8	-4,887551E-8	-4,887707E-8	-4,887857E-8	-4,887928E-8	-4,887929E-8	-4,887859E-8	-4,887809E-8	-4,887875E-8	-4,888066E-8	-4,888168E-8	-4,888062E-8	-4,887848E-8	-4,887634E-8	-4,887501E-8	-4,887660E-8	-4,888037E-8	-4,888220E-8	-4,888112E-8	-4,887918E-8	-4,887742E-8	-4,887751E-8	-4,888023E-8	-4,888325E-8	-4,888395E-8	-4,888176E-8	-4,887806E-8	-4,887521E-8	-4,887496E-8	-4,887720E-8	-4,888014E-8	-4,888148E-8	-4,888094E-8	-4,887902E-8	-4,887686E-8	-4,887690E-8	-4,887859E-8	-4,887997E-8	-4,888077E-8	-4,888037E-8	-4,887783E-8	-4,887584E-8	-4,887535E-8	-4,887541E-8	-4,887583E-8	-4,887692E-8	-4,887768E-8	-4,887755E-8	-4,887724E-8	-4,887685E-8	-4,887640E-8	-4,887634E-8	-4,887766E-8	-4,887903E-8	-4,887892E-8	-4,887809E-8	-4,887645E-8	-4,887387E-8	-4,887268E-8	-4,887391E-8	-4,887587E-8	-4,887793E-8	-4,887889E-8	-4,887772E-8	-4,887625E-8	-4,887631E-8	-4,887807E-8	-4,888024E-8	-4,888130E-8	-4,888053E-8	-4,887795E-8	-4,887515E-8	-4,887413E-8	-4,887505E-8	-4,887693E-8	-4,887861E-8	-4,887866E-8	-4,887730E-8	-4,887685E-8	-4,887799E-8	-4,887966E-8	-4,888155E-8	-4,888214E-8	-4,888000E-8	-4,887743E-8	-4,887608E-8	-4,887540E-8	-4,887574E-8	-4,887667E-8	-4,887696E-8	-4,887600E-8	-4,887486E-8	-4,887509E-8	-4,887669E-8	-4,887822E-8	-4,887965E-8	-4,888001E-8	-4,887849E-8	-4,887757E-8	-4,887741E-8	-4,887706E-8	-4,887652E-8	-4,887564E-8	-4,887454E-8	-4,887443E-8	-4,887515E-8	-4,887616E-8	-4,887722E-8	-4,887769E-8	-4,887750E-8	-4,887773E-8	-4,887877E-8	-4,887994E-8	-4,888050E-8	-4,887989E-8	-4,887841E-8	-4,887637E-8	-4,887525E-8	-4,887595E-8	-4,887675E-8	-4,887735E-8	-4,887878E-8	-4,887955E-8	-4,887874E-8	-4,887838E-8	-4,887900E-8	-4,887970E-8	-4,888070E-8	-4,888203E-8	-4,888263E-8	-4,888198E-8	-4,888181E-8	-4,888324E-8	-4,888516E-8	-4,888802E-8	-4,889210E-8	-4,889573E-8	-4,889839E-8	-4,890236E-8	-4,890795E-8	-4,891342E-8	-4,891941E-8	-4,892667E-8	-4,893404E-8	-4,894072E-8	-4,894624E-8	-4,895081E-8	-4,895513E-8	-4,896028E-8	-4,896612E-8	-4,897169E-8	-4,897610E-8	-4,897877E-8	-4,898039E-8	-4,898229E-8	-4,898482E-8	-4,898765E-8	-4,899030E-8	-4,899226E-8
-4,899124E-8	-4,899140E-8	-4,899037E-8	-4,898828E-8	-4,898716E-8	-4,898675E-8	-4,898591E-8	-4,898412E-8	-4,898094E-8	-4,897651E-8	-4,897098E-8	-4,896512E-8	-4,895866E-8	-4,895158E-8	-4,894369E-8	-4,893529E-8	-4,892719E-8	-4,891925E-8	-4,891224E-8	-4,890620E-8	-4,890068E-8	-4,889627E-8	-4,889319E-8	-4,889022E-8	-4,888760E-8	-4,888485E-8	-4,888255E-8	-4,888203E-8	-4,888221E-8	-4,888237E-8	-4,888213E-8	-4,888017E-8	-4,887732E-8	-4,887598E-8	-4,887640E-8	-4,887752E-8	-4,887821E-8	-4,887839E-8	-4,887754E-8	-4,887568E-8	-4,887507E-8	-4,887622E-8	-4,887787E-8	-4,887888E-8	-4,887987E-8	-4,887970E-8	-4,887791E-8	-4,887675E-8	-4,887672E-8	-4,887651E-8	-4,887645E-8	-4,887615E-8	-4,887514E-8	-4,887379E-8	-4,887382E-8	-4,887499E-8	-4,887622E-8	-4,887729E-8	-4,887841E-8	-4,887865E-8	-4,887816E-8	-4,887800E-8	-4,887766E-8	-4,887698E-8	-4,887600E-8	-4,887529E-8	-4,887447E-8	-4,887437E-8	-4,887474E-8	-4,887503E-8	-4,887602E-8	-4,887742E-8	-4,887819E-8	-4,887869E-8	-4,887939E-8	-4,887954E-8	-4,887912E-8	-4,887868E-8	-4,887826E-8	-4,887707E-8	-4,887565E-8	-4,887494E-8	-4,887445E-8	-4,887447E-8	-4,887528E-8	-4,887620E-8	-4,887631E-8	-4,887642E-8	-4,887710E-8	-4,887792E-8	-4,887913E-8	-4,888024E-8	-4,888000E-8	-4,887850E-8	-4,887633E-8	-4,887455E-8	-4,887403E-8	-4,887453E-8	-4,887536E-8	-4,887584E-8	-4,887557E-8	-4,887469E-8	-4,887400E-8	-4,887458E-8	-4,887645E-8	-4,887777E-8	-4,887841E-8	-4,887847E-8	-4,887676E-8	-4,887427E-8	-4,887334E-8	-4,887365E-8	-4,887421E-8	-4,887526E-8	-4,887553E-8	-4,887434E-8	-4,887367E-8	-4,887459E-8	-4,887646E-8	-4,887798E-8	-4,887923E-8	-4,887940E-8	-4,887812E-8	-4,887670E-8	-4,887632E-8	-4,887604E-8	-4,887614E-8	-4,887675E-8	-4,887667E-8	-4,887605E-8	-4,887596E-8	-4,887621E-8	-4,887682E-8	-4,887869E-8	-4,888061E-8	-4,888042E-8	-4,887912E-8	-4,887744E-8	-4,887600E-8	-4,887613E-8	-4,887747E-8	-4,887801E-8	-4,887710E-8	-4,887577E-8	-4,887458E-8	-4,887385E-8	-4,887437E-8	-4,887662E-8	-4,887815E-8	-4,887793E-8	-4,887740E-8	-4,887614E-8	-4,887395E-8	-4,887354E-8	-4,887502E-8	-4,887612E-8	-4,887676E-8	-4,887655E-8	-4,887467E-8	-4,887283E-8	-4,887307E-8	-4,887528E-8	-4,887760E-8	-4,887916E-8	-4,887979E-8	-4,887869E-8	-4,887698E-8	-4,887648E-8	-4,887691E-8	-4,887771E-8	-4,887885E-8	-4,887900E-8	-4,887772E-8	-4,887623E-8	-4,887530E-8	-4,887549E-8	-4,887728E-8	-4,887917E-8	-4,887958E-8	-4,887896E-8	-4,887779E-8	-4,887685E-8	-4,887738E-8	-4,887914E-8	-4,888082E-8	-4,888133E-8	-4,888194E-8	-4,888298E-8	-4,888458E-8	-4,888848E-8	-4,889469E-8	-4,890018E-8	-4,890443E-8	-4,890845E-8	-4,891239E-8	-4,891723E-8	-4,892459E-8	-4,893321E-8	-4,894031E-8	-4,894596E-8	-4,895061E-8	-4,895445E-8	-4,895886E-8	-4,896495E-8	-4,897136E-8	-4,897620E-8	-4,897943E-8	-4,898168E-8	-4,898323E-8	-4,898516E-8	-4,898752E-8	-4,898951E-8	-4,899102E-8	-4,899226E-8	-4,899263E-8	-4,899249E-8	-4,899312E-8	-4,899404E-8	-4,899448E-8	-4,899493E-8	-4,899549E-8	-4,899552E-8	-4,899564E-8	-4,899593E-8	-4,899616E-8	-4,899617E-8	-4,899623E-8	-4,899648E-8	-4,899639E-8	-4,899616E-8	-4,899612E-8	-4,899577E-8	-4,899549E-8	-4,899596E-8	-4,899642E-8	-4,899637E-8	-4,899644E-8	-4,899641E-8	-4,899616E-8	-4,899648E-8	-4,899707E-8	-4,899743E-8	-4,899744E-8	-4,899661E-8	-4,899580E-8	-4,899541E-8	-4,899557E-8	-4,899613E-8	-4,899642E-8	-4,899630E-8	-4,899588E-8	-4,899525E-8	-4,899528E-8	-4,899591E-8	-4,899646E-8	-4,899682E-8	-4,899659E-8	-4,899556E-8	-4,899449E-8	-4,899458E-8	-4,899496E-8	-4,899524E-8	-4,899506E-8	-4,899372E-8	-4,899196E-8	-4,899148E-8	-4,899184E-8	-4,899262E-8	-4,899286E-8	-4,899236E-8	-4,899108E-8	-4,898938E-8	-4,898826E-8	-4,898782E-8	-4,898679E-8	-4,898429E-8	-4,898103E-8	-4,897647E-8	-4,897104E-8	-4,896512E-8	-4,895795E-8	-4,895018E-8	-4,894209E-8	-4,893303E-8	-4,892413E-8	-4,891601E-8	-4,890838E-8	-4,890214E-8	-4,889666E-8	-4,889237E-8	-4,888907E-8	-4,888577E-8	-4,888321E-8	-4,888177E-8	-4,888010E-8	-4,887919E-8	-4,887955E-8	-4,887954E-8	-4,887911E-8	-4,887877E-8	-4,887763E-8	-4,887597E-8	-4,887541E-8	-4,887583E-8	-4,887633E-8	-4,887657E-8	-4,887623E-8	-4,887526E-8	-4,887452E-8	-4,887518E-8	-4,887710E-8	-4,887841E-8	-4,887851E-8	-4,887740E-8	-4,887510E-8	-4,887363E-8	-4,887405E-8	-4,887511E-8	-4,887578E-8	-4,887492E-8	-4,887234E-8	-4,887014E-8	-4,887008E-8	-4,887183E-8	-4,887499E-8	-4,887807E-8	-4,887818E-8	-4,887566E-8	-4,887307E-8	-4,887181E-8	-4,887280E-8	-4,887489E-8	-4,887590E-8	-4,887484E-8	-4,887192E-8	-4,886967E-8	-4,886953E-8	-4,887095E-8	-4,887368E-8	-4,887648E-8	-4,887677E-8	-4,887551E-8	-4,887444E-8	-4,887394E-8	-4,887457E-8	-4,887583E-8	-4,887589E-8	-4,887466E-8	-4,887315E-8	-4,887178E-8	-4,887163E-8	-4,887235E-8	-4,887353E-8	-4,887481E-8	-4,887564E-8	-4,887654E-8	-4,887713E-8	-4,887694E-8	-4,887693E-8	-4,887702E-8	-4,887616E-8	-4,887568E-8	-4,887548E-8	-4,887421E-8	-4,887321E-8	-4,887294E-8	-4,887276E-8	-4,887323E-8	-4,887447E-8	-4,887557E-8	-4,887556E-8	-4,887485E-8	-4,887453E-8	-4,887502E-8	-4,887583E-8	-4,887672E-8	-4,887660E-8	-4,887416E-8	-4,887155E-8	-4,887010E-8	-4,886961E-8	-4,887098E-8	-4,887330E-8	-4,887404E-8	-4,887298E-8	-4,887160E-8	-4,887091E-8	-4,887212E-8	-4,887470E-8	-4,887648E-8	-4,887590E-8	-4,887319E-8	-4,887011E-8	-4,886881E-8	-4,886973E-8	-4,887209E-8	-4,887398E-8	-4,887373E-8	-4,887218E-8	-4,887124E-8	-4,887147E-8	-4,887345E-8	-4,887594E-8	-4,887653E-8	-4,887574E-8	-4,887421E-8	-4,887237E-8	-4,887224E-8	-4,887321E-8	-4,887393E-8	-4,887432E-8	-4,887402E-8	-4,887325E-8	-4,887332E-8	-4,887437E-8	-4,887573E-8	-4,887665E-8	-4,887665E-8	-4,887639E-8	-4,887574E-8	-4,887482E-8	-4,887513E-8	-4,887538E-8	-4,887478E-8	-4,887485E-8	-4,887467E-8	-4,887395E-8	-4,887417E-8	-4,887517E-8	-4,887576E-8	-4,887644E-8	-4,887687E-8	-4,887663E-8	-4,887629E-8	-4,887588E-8	-4,887555E-8	-4,887478E-8	-4,887425E-8	-4,887446E-8	-4,887439E-8	-4,887349E-8	-4,887285E-8	-4,887240E-8	-4,887229E-8	-4,887403E-8	-4,887603E-8	-4,887639E-8	-4,887595E-8	-4,887480E-8	-4,887324E-8	-4,887335E-8	-4,887517E-8	-4,887736E-8	-4,887940E-8	-4,888106E-8	-4,888209E-8	-4,888348E-8	-4,888739E-8	-4,889404E-8	-4,890101E-8	-4,890686E-8	-4,891194E-8	-4,891584E-8	-4,891995E-8	-4,892722E-8	-4,893708E-8	-4,894661E-8	-4,895382E-8	-4,895814E-8	-4,896077E-8	-4,896429E-8	-4,897013E-8	-4,897687E-8	-4,898249E-8	-4,898559E-8	-4,898636E-8	-4,898645E-8	-4,898742E-8	-4,898988E-8	-4,899279E-8
-4,899178E-8	-4,899152E-8	-4,898941E-8	-4,898675E-8	-4,898531E-8	-4,898474E-8	-4,898440E-8	-4,898314E-8	-4,897959E-8	-4,897419E-8	-4,896878E-8	-4,896274E-8	-4,895598E-8	-4,894947E-8	-4,894185E-8	-4,893253E-8	-4,892367E-8	-4,891520E-8	-4,890698E-8	-4,890025E-8	-4,889502E-8	-4,889054E-8	-4,888631E-8	-4,888338E-8	-4,888161E-8	-4,887944E-8	-4,887774E-8	-4,887733E-8	-4,887680E-8	-4,887660E-8	-4,887771E-8	-4,887838E-8	-4,887704E-8	-4,887519E-8	-4,887378E-8	-4,887234E-8	-4,887260E-8	-4,887428E-8	-4,887512E-8	-4,887501E-8	-4,887419E-8	-4,887318E-8	-4,887333E-8	-4,887525E-8	-4,887768E-8	-4,887865E-8	-4,887785E-8	-4,887585E-8	-4,887378E-8	-4,887296E-8	-4,887366E-8	-4,887423E-8	-4,887382E-8	-4,887286E-8	-4,887132E-8	-4,887023E-8	-4,887172E-8	-4,887404E-8	-4,887483E-8	-4,887458E-8	-4,887382E-8	-4,887247E-8	-4,887255E-8	-4,887359E-8	-4,887363E-8	-4,887223E-8	-4,887021E-8	-4,886873E-8	-4,886827E-8	-4,886943E-8	-4,887176E-8	-4,887289E-8	-4,887240E-8	-4,887208E-8	-4,887161E-8	-4,887183E-8	-4,887396E-8	-4,887552E-8	-4,887446E-8	-4,887240E-8	-4,887033E-8	-4,886899E-8	-4,887018E-8	-4,887281E-8	-4,887393E-8	-4,887294E-8	-4,887096E-8	-4,886999E-8	-4,887065E-8	-4,887324E-8	-4,887682E-8	-4,887773E-8	-4,887556E-8	-4,887296E-8	-4,887123E-8	-4,887116E-8	-4,887333E-8	-4,887504E-8	-4,887445E-8	-4,887319E-8	-4,887191E-8	-4,887060E-8	-4,887123E-8	-4,887346E-8	-4,887506E-8	-4,887573E-8	-4,887553E-8	-4,887424E-8	-4,887222E-8	-4,887098E-8	-4,887117E-8	-4,887128E-8	-4,887143E-8	-4,887222E-8	-4,887202E-8	-4,887102E-8	-4,887116E-8	-4,887142E-8	-4,887146E-8	-4,887272E-8	-4,887418E-8	-4,887461E-8	-4,887406E-8	-4,887202E-8	-4,886925E-8	-4,886816E-8	-4,886896E-8	-4,887081E-8	-4,887286E-8	-4,887364E-8	-4,887290E-8	-4,887090E-8	-4,887025E-8	-4,887212E-8	-4,887473E-8	-4,887639E-8	-4,887654E-8	-4,887384E-8	-4,887016E-8	-4,886893E-8	-4,886996E-8	-4,887193E-8	-4,887416E-8	-4,887435E-8	-4,887207E-8	-4,887031E-8	-4,887038E-8	-4,887194E-8	-4,887462E-8	-4,887700E-8	-4,887701E-8	-4,887447E-8	-4,887177E-8	-4,887121E-8	-4,887202E-8	-4,887364E-8	-4,887514E-8	-4,887404E-8	-4,887141E-8	-4,887045E-8	-4,887123E-8	-4,887345E-8	-4,887686E-8	-4,887843E-8	-4,887735E-8	-4,887629E-8	-4,887573E-8	-4,887521E-8	-4,887545E-8	-4,887551E-8	-4,887410E-8	-4,887231E-8	-4,887187E-8	-4,887249E-8	-4,887287E-8	-4,887304E-8	-4,887353E-8	-4,887299E-8	-4,887280E-8	-4,887458E-8	-4,887574E-8	-4,887518E-8	-4,887486E-8	-4,887417E-8	-4,887320E-8	-4,887438E-8	-4,887761E-8	-4,888069E-8	-4,888318E-8	-4,888545E-8	-4,888770E-8	-4,889091E-8	-4,889724E-8	-4,890586E-8	-4,891382E-8	-4,892021E-8	-4,892495E-8	-4,892928E-8	-4,893547E-8	-4,894373E-8	-4,895232E-8	-4,895941E-8	-4,896355E-8	-4,896597E-8	-4,896897E-8	-4,897391E-8	-4,897912E-8	-4,898306E-8	-4,898569E-8	-4,898699E-8	-4,898783E-8	-4,898954E-8	-4,899202E-8	-4,899408E-8	-4,899471E-8	-4,899450E-8	-4,899425E-8	-4,899422E-8	-4,899507E-8	-4,899622E-8	-4,899619E-8	-4,899528E-8	-4,899471E-8	-4,899437E-8	-4,899492E-8	-4,899659E-8	-4,899721E-8	-4,899651E-8	-4,899562E-8	-4,899483E-8	-4,899474E-8	-4,899591E-8	-4,899731E-8	-4,899759E-8	-4,899655E-8	-4,899471E-8	-4,899368E-8	-4,899393E-8	-4,899561E-8	-4,899747E-8	-4,899715E-8	-4,899543E-8	-4,899389E-8	-4,899334E-8	-4,899452E-8	-4,899722E-8	-4,899847E-8	-4,899777E-8	-4,899620E-8	-4,899433E-8	-4,899389E-8	-4,899520E-8	-4,899687E-8	-4,899730E-8	-4,899657E-8	-4,899546E-8	-4,899512E-8	-4,899507E-8	-4,899525E-8	-4,899565E-8	-4,899515E-8	-4,899470E-8	-4,899507E-8	-4,899503E-8	-4,899448E-8	-4,899397E-8	-4,899282E-8	-4,899224E-8	-4,899239E-8	-4,899226E-8	-4,899191E-8	-4,899076E-8	-4,898860E-8	-4,898602E-8	-4,898372E-8	-4,898207E-8	-4,898014E-8	-4,897640E-8	-4,897113E-8	-4,896440E-8	-4,895592E-8	-4,894725E-8	-4,893922E-8	-4,893051E-8	-4,892198E-8	-4,891376E-8	-4,890484E-8	-4,889691E-8	-4,889155E-8	-4,888792E-8	-4,888580E-8	-4,888363E-8	-4,887988E-8	-4,887529E-8	-4,887251E-8	-4,887313E-8	-4,887551E-8	-4,887746E-8	-4,887733E-8	-4,887491E-8	-4,887171E-8	-4,887069E-8	-4,887192E-8	-4,887290E-8	-4,887335E-8	-4,887249E-8	-4,887027E-8	-4,886934E-8	-4,887049E-8	-4,887228E-8	-4,887416E-8	-4,887542E-8	-4,887526E-8	-4,887469E-8	-4,887492E-8	-4,887505E-8	-4,887448E-8	-4,887337E-8	-4,887191E-8	-4,887012E-8	-4,886932E-8	-4,887061E-8	-4,887197E-8	-4,887220E-8	-4,887248E-8	-4,887243E-8	-4,887175E-8	-4,887274E-8	-4,887499E-8	-4,887563E-8	-4,887447E-8	-4,887241E-8	-4,886978E-8	-4,886853E-8	-4,886982E-8	-4,887192E-8	-4,887223E-8	-4,887066E-8	-4,886910E-8	-4,886836E-8	-4,886884E-8	-4,887128E-8	-4,887350E-8	-4,887353E-8	-4,887227E-8	-4,887082E-8	-4,886974E-8	-4,886988E-8	-4,887063E-8	-4,887072E-8	-4,887028E-8	-4,886919E-8	-4,886805E-8	-4,886784E-8	-4,886906E-8	-4,887064E-8	-4,887195E-8	-4,887280E-8	-4,887273E-8	-4,887226E-8	-4,887247E-8	-4,887272E-8	-4,887214E-8	-4,887072E-8	-4,887004E-8	-4,886993E-8	-4,887005E-8	-4,887128E-8	-4,887218E-8	-4,887117E-8	-4,887081E-8	-4,887178E-8	-4,887264E-8	-4,887394E-8	-4,887491E-8	-4,887395E-8	-4,887148E-8	-4,886959E-8	-4,886915E-8	-4,887016E-8	-4,887209E-8	-4,887364E-8	-4,887270E-8	-4,887000E-8	-4,886882E-8	-4,886975E-8	-4,887176E-8	-4,887436E-8	-4,887509E-8	-4,887287E-8	-4,887013E-8	-4,886848E-8	-4,886798E-8	-4,886945E-8	-4,887158E-8	-4,887182E-8	-4,887036E-8	-4,886902E-8	-4,886815E-8	-4,886856E-8	-4,887120E-8	-4,887367E-8	-4,887378E-8	-4,887194E-8	-4,887014E-8	-4,886876E-8	-4,886833E-8	-4,886938E-8	-4,887000E-8	-4,886892E-8	-4,886796E-8	-4,886780E-8	-4,886812E-8	-4,886948E-8	-4,887140E-8	-4,887188E-8	-4,887175E-8	-4,887267E-8	-4,887307E-8	-4,887274E-8	-4,887218E-8	-4,887057E-8	-4,886891E-8	-4,886875E-8	-4,887006E-8	-4,887168E-8	-4,887241E-8	-4,887244E-8	-4,887154E-8	-4,887088E-8	-4,887288E-8	-4,887576E-8	-4,887751E-8	-4,887774E-8	-4,887628E-8	-4,887272E-8	-4,887065E-8	-4,887154E-8	-4,887330E-8	-4,887474E-8	-4,887485E-8	-4,887261E-8	-4,886989E-8	-4,886960E-8	-4,887211E-8	-4,887525E-8	-4,887688E-8	-4,887670E-8	-4,887447E-8	-4,887235E-8	-4,887267E-8	-4,887455E-8	-4,887614E-8	-4,887754E-8	-4,887828E-8	-4,887880E-8	-4,888151E-8	-4,888673E-8	-4,889245E-8	-4,889810E-8	-4,890337E-8	-4,890744E-8	-4,891300E-8	-4,892131E-8	-4,892988E-8	-4,893687E-8	-4,894319E-8	-4,894858E-8	-4,895350E-8	-4,895978E-8	-4,896701E-8	-4,897245E-8	-4,897562E-8	-4,897849E-8	-4,898110E-8	-4,898345E-8	-4,898694E-8	-4,899035E-8	-4,899177E-8	-4,899209E-8
-4,899109E-8	-4,899094E-8	-4,899080E-8	-4,899018E-8	-4,898825E-8	-4,898620E-8	-4,898411E-8	-4,898094E-8	-4,897723E-8	-4,897299E-8	-4,896731E-8	-4,896034E-8	-4,895253E-8	-4,894436E-8	-4,893628E-8	-4,892785E-8	-4,891927E-8	-4,891089E-8	-4,890292E-8	-4,889661E-8	-4,889165E-8	-4,888696E-8	-4,888354E-8	-4,888042E-8	-4,887675E-8	-4,887400E-8	-4,887244E-8	-4,887153E-8	-4,887278E-8	-4,887463E-8	-4,887396E-8	-4,887177E-8	-4,887015E-8	-4,886943E-8	-4,886988E-8	-4,887182E-8	-4,887342E-8	-4,887249E-8	-4,887056E-8	-4,886954E-8	-4,886929E-8	-4,887036E-8	-4,887320E-8	-4,887510E-8	-4,887463E-8	-4,887406E-8	-4,887336E-8	-4,887181E-8	-4,887146E-8	-4,887232E-8	-4,887261E-8	-4,887207E-8	-4,887147E-8	-4,887031E-8	-4,886911E-8	-4,886954E-8	-4,887095E-8	-4,887202E-8	-4,887289E-8	-4,887290E-8	-4,887181E-8	-4,887086E-8	-4,887065E-8	-4,887020E-8	-4,886925E-8	-4,886897E-8	-4,886877E-8	-4,886816E-8	-4,886823E-8	-4,886886E-8	-4,886885E-8	-4,886918E-8	-4,887022E-8	-4,887069E-8	-4,887091E-8	-4,887138E-8	-4,887104E-8	-4,887004E-8	-4,886947E-8	-4,886922E-8	-4,886873E-8	-4,886837E-8	-4,886835E-8	-4,886774E-8	-4,886721E-8	-4,886790E-8	-4,886879E-8	-4,886952E-8	-4,887100E-8	-4,887186E-8	-4,887134E-8	-4,887099E-8	-4,887104E-8	-4,887038E-8	-4,887016E-8	-4,887006E-8	-4,886907E-8	-4,886763E-8	-4,886730E-8	-4,886777E-8	-4,886870E-8	-4,887049E-8	-4,887244E-8	-4,887278E-8	-4,887244E-8	-4,887238E-8	-4,887206E-8	-4,887174E-8	-4,887173E-8	-4,887057E-8	-4,886828E-8	-4,886762E-8	-4,886812E-8	-4,886865E-8	-4,886956E-8	-4,887020E-8	-4,886965E-8	-4,886930E-8	-4,887066E-8	-4,887217E-8	-4,887254E-8	-4,887252E-8	-4,887164E-8	-4,886929E-8	-4,886763E-8	-4,886774E-8	-4,886834E-8	-4,886893E-8	-4,886937E-8	-4,886866E-8	-4,886705E-8	-4,886711E-8	-4,886849E-8	-4,887031E-8	-4,887232E-8	-4,887329E-8	-4,887208E-8	-4,887029E-8	-4,886945E-8	-4,886902E-8	-4,886937E-8	-4,887008E-8	-4,886951E-8	-4,886753E-8	-4,886626E-8	-4,886673E-8	-4,886803E-8	-4,887005E-8	-4,887212E-8	-4,887255E-8	-4,887194E-8	-4,887198E-8	-4,887182E-8	-4,887125E-8	-4,887131E-8	-4,887101E-8	-4,887000E-8	-4,886956E-8	-4,886948E-8	-4,886941E-8	-4,887000E-8	-4,887146E-8	-4,887298E-8	-4,887408E-8	-4,887492E-8	-4,887514E-8	-4,887421E-8	-4,887334E-8	-4,887281E-8	-4,887225E-8	-4,887232E-8	-4,887276E-8	-4,887238E-8	-4,887160E-8	-4,887145E-8	-4,887089E-8	-4,887033E-8	-4,887131E-8	-4,887259E-8	-4,887283E-8	-4,887256E-8	-4,887179E-8	-4,887074E-8	-4,887114E-8	-4,887377E-8	-4,887622E-8	-4,887759E-8	-4,887882E-8	-4,887988E-8	-4,888096E-8	-4,888460E-8	-4,889158E-8	-4,889830E-8	-4,890360E-8	-4,890886E-8	-4,891390E-8	-4,891962E-8	-4,892779E-8	-4,893692E-8	-4,894483E-8	-4,895147E-8	-4,895720E-8	-4,896109E-8	-4,896476E-8	-4,897013E-8	-4,897556E-8	-4,897990E-8	-4,898316E-8	-4,898497E-8	-4,898607E-8	-4,898772E-8	-4,899002E-8	-4,899194E-8	-4,899328E-8	-4,899405E-8	-4,899394E-8	-4,899394E-8	-4,899480E-8	-4,899607E-8	-4,899701E-8	-4,899738E-8	-4,899690E-8	-4,899601E-8	-4,899588E-8	-4,899677E-8	-4,899738E-8	-4,899711E-8	-4,899670E-8	-4,899575E-8	-4,899530E-8	-4,899580E-8	-4,899673E-8	-4,899693E-8	-4,899684E-8	-4,899653E-8	-4,899606E-8	-4,899617E-8	-4,899696E-8	-4,899732E-8	-4,899695E-8	-4,899626E-8	-4,899507E-8	-4,899409E-8	-4,899438E-8	-4,899571E-8	-4,899625E-8	-4,899618E-8	-4,899560E-8	-4,899437E-8	-4,899396E-8	-4,899508E-8	-4,899646E-8	-4,899701E-8	-4,899706E-8	-4,899628E-8	-4,899472E-8	-4,899416E-8	-4,899499E-8	-4,899556E-8	-4,899523E-8	-4,899472E-8	-4,899390E-8	-4,899328E-8	-4,899363E-8	-4,899401E-8	-4,899336E-8	-4,899247E-8	-4,899191E-8	-4,899166E-8	-4,899177E-8	-4,899227E-8	-4,899174E-8	-4,898952E-8	-4,898681E-8	-4,898432E-8	-4,898196E-8	-4,897918E-8	-4,897500E-8	-4,896879E-8	-4,896125E-8	-4,895291E-8	-4,894419E-8	-4,893548E-8	-4,892663E-8	-4,891824E-8	-4,891019E-8	-4,890265E-8	-4,889602E-8	-4,889039E-8	-4,888594E-8	-4,888276E-8	-4,887914E-8	-4,887536E-8	-4,887312E-8	-4,887221E-8	-4,887245E-8	-4,887402E-8	-4,887461E-8	-4,887297E-8	-4,887064E-8	-4,886951E-8	-4,886972E-8	-4,887055E-8	-4,887133E-8	-4,887080E-8	-4,886858E-8	-4,886726E-8	-4,886770E-8	-4,886884E-8	-4,887049E-8	-4,887161E-8	-4,887116E-8	-4,887043E-8	-4,887059E-8	-4,887062E-8	-4,887060E-8	-4,887074E-8	-4,886999E-8	-4,886872E-8	-4,886847E-8	-4,886888E-8	-4,886925E-8	-4,886949E-8	-4,886966E-8	-4,886888E-8	-4,886809E-8	-4,886920E-8	-4,887078E-8	-4,887142E-8	-4,887183E-8	-4,887110E-8	-4,886911E-8	-4,886819E-8	-4,886918E-8	-4,886993E-8	-4,887000E-8	-4,886980E-8	-4,886855E-8	-4,886724E-8	-4,886799E-8	-4,887028E-8	-4,887204E-8	-4,887274E-8	-4,887236E-8	-4,887054E-8	-4,886881E-8	-4,886888E-8	-4,886966E-8	-4,886965E-8	-4,886909E-8	-4,886788E-8	-4,886638E-8	-4,886646E-8	-4,886836E-8	-4,887042E-8	-4,887180E-8	-4,887217E-8	-4,887110E-8	-4,886969E-8	-4,886952E-8	-4,887007E-8	-4,887001E-8	-4,886928E-8	-4,886765E-8	-4,886605E-8	-4,886565E-8	-4,886702E-8	-4,886851E-8	-4,886922E-8	-4,886978E-8	-4,886948E-8	-4,886856E-8	-4,886897E-8	-4,887023E-8	-4,887061E-8	-4,887023E-8	-4,886884E-8	-4,886669E-8	-4,886568E-8	-4,886639E-8	-4,886774E-8	-4,886848E-8	-4,886833E-8	-4,886752E-8	-4,886678E-8	-4,886790E-8	-4,887077E-8	-4,887262E-8	-4,887244E-8	-4,887078E-8	-4,886863E-8	-4,886734E-8	-4,886823E-8	-4,886947E-8	-4,886946E-8	-4,886852E-8	-4,886713E-8	-4,886597E-8	-4,886705E-8	-4,887013E-8	-4,887253E-8	-4,887307E-8	-4,887224E-8	-4,887047E-8	-4,886914E-8	-4,886944E-8	-4,887034E-8	-4,887000E-8	-4,886867E-8	-4,886756E-8	-4,886660E-8	-4,886664E-8	-4,886842E-8	-4,887014E-8	-4,887050E-8	-4,887051E-8	-4,887064E-8	-4,887081E-8	-4,887172E-8	-4,887281E-8	-4,887216E-8	-4,887014E-8	-4,886830E-8	-4,886771E-8	-4,886836E-8	-4,886970E-8	-4,887035E-8	-4,886937E-8	-4,886852E-8	-4,886909E-8	-4,887087E-8	-4,887306E-8	-4,887506E-8	-4,887473E-8	-4,887213E-8	-4,887024E-8	-4,887005E-8	-4,887078E-8	-4,887229E-8	-4,887265E-8	-4,887052E-8	-4,886787E-8	-4,886711E-8	-4,886856E-8	-4,887125E-8	-4,887359E-8	-4,887422E-8	-4,887208E-8	-4,886973E-8	-4,886979E-8	-4,887172E-8	-4,887477E-8	-4,887740E-8	-4,887773E-8	-4,887693E-8	-4,887794E-8	-4,888182E-8	-4,888827E-8	-4,889549E-8	-4,890043E-8	-4,890306E-8	-4,890683E-8	-4,891372E-8	-4,892229E-8	-4,893184E-8	-4,894088E-8	-4,894734E-8	-4,895212E-8	-4,895720E-8	-4,896299E-8	-4,896879E-8	-4,897468E-8	-4,897910E-8	-4,898094E-8	-4,898220E-8	-4,898450E-8	-4,898721E-8	-4,898962E-8	-4,899172E-8	-4,899248E-8
-4,898913E-8	-4,898975E-8	-4,899031E-8	-4,898970E-8	-4,898799E-8	-4,898508E-8	-4,898175E-8	-4,897904E-8	-4,897622E-8	-4,897232E-8	-4,896711E-8	-4,895990E-8	-4,895126E-8	-4,894259E-8	-4,893360E-8	-4,892458E-8	-4,891619E-8	-4,890800E-8	-4,890061E-8	-4,889394E-8	-4,888810E-8	-4,888400E-8	-4,888098E-8	-4,887825E-8	-4,887636E-8	-4,887393E-8	-4,887168E-8	-4,887134E-8	-4,887217E-8	-4,887250E-8	-4,887218E-8	-4,887072E-8	-4,886864E-8	-4,886789E-8	-4,886874E-8	-4,886971E-8	-4,886985E-8	-4,886907E-8	-4,886775E-8	-4,886679E-8	-4,886786E-8	-4,887039E-8	-4,887228E-8	-4,887244E-8	-4,887183E-8	-4,887033E-8	-4,886962E-8	-4,887055E-8	-4,887149E-8	-4,887108E-8	-4,886948E-8	-4,886701E-8	-4,886543E-8	-4,886594E-8	-4,886816E-8	-4,886992E-8	-4,887017E-8	-4,886927E-8	-4,886834E-8	-4,886830E-8	-4,886986E-8	-4,887168E-8	-4,887163E-8	-4,886984E-8	-4,886753E-8	-4,886567E-8	-4,886536E-8	-4,886672E-8	-4,886807E-8	-4,886800E-8	-4,886744E-8	-4,886684E-8	-4,886696E-8	-4,886890E-8	-4,887146E-8	-4,887261E-8	-4,887168E-8	-4,886969E-8	-4,886810E-8	-4,886767E-8	-4,886803E-8	-4,886821E-8	-4,886694E-8	-4,886498E-8	-4,886439E-8	-4,886539E-8	-4,886759E-8	-4,886994E-8	-4,887026E-8	-4,886897E-8	-4,886801E-8	-4,886785E-8	-4,886879E-8	-4,887049E-8	-4,887050E-8	-4,886798E-8	-4,886513E-8	-4,886358E-8	-4,886426E-8	-4,886663E-8	-4,886915E-8	-4,886964E-8	-4,886797E-8	-4,886633E-8	-4,886652E-8	-4,886803E-8	-4,887049E-8	-4,887215E-8	-4,887077E-8	-4,886777E-8	-4,886586E-8	-4,886559E-8	-4,886693E-8	-4,886903E-8	-4,886926E-8	-4,886754E-8	-4,886609E-8	-4,886659E-8	-4,886855E-8	-4,887099E-8	-4,887202E-8	-4,887078E-8	-4,886835E-8	-4,886718E-8	-4,886780E-8	-4,886892E-8	-4,886974E-8	-4,886937E-8	-4,886689E-8	-4,886510E-8	-4,886601E-8	-4,886791E-8	-4,887006E-8	-4,887165E-8	-4,887128E-8	-4,886957E-8	-4,886861E-8	-4,886884E-8	-4,886947E-8	-4,886978E-8	-4,886893E-8	-4,886697E-8	-4,886545E-8	-4,886562E-8	-4,886711E-8	-4,886844E-8	-4,886917E-8	-4,886896E-8	-4,886776E-8	-4,886758E-8	-4,886920E-8	-4,887032E-8	-4,887033E-8	-4,886914E-8	-4,886670E-8	-4,886511E-8	-4,886601E-8	-4,886815E-8	-4,886971E-8	-4,886993E-8	-4,886886E-8	-4,886789E-8	-4,886838E-8	-4,887069E-8	-4,887325E-8	-4,887386E-8	-4,887271E-8	-4,887059E-8	-4,886884E-8	-4,886954E-8	-4,887149E-8	-4,887188E-8	-4,887105E-8	-4,886985E-8	-4,886849E-8	-4,886850E-8	-4,887053E-8	-4,887247E-8	-4,887316E-8	-4,887254E-8	-4,887103E-8	-4,886981E-8	-4,887037E-8	-4,887261E-8	-4,887438E-8	-4,887504E-8	-4,887523E-8	-4,887557E-8	-4,887720E-8	-4,888202E-8	-4,888917E-8	-4,889488E-8	-4,889858E-8	-4,890214E-8	-4,890670E-8	-4,891429E-8	-4,892462E-8	-4,893364E-8	-4,893946E-8	-4,894375E-8	-4,894846E-8	-4,895430E-8	-4,896163E-8	-4,896895E-8	-4,897390E-8	-4,897676E-8	-4,897905E-8	-4,898125E-8	-4,898379E-8	-4,898724E-8	-4,899010E-8	-4,899131E-8	-4,899166E-8	-4,899191E-8	-4,899199E-8	-4,899303E-8	-4,899464E-8	-4,899504E-8	-4,899454E-8	-4,899426E-8	-4,899418E-8	-4,899453E-8	-4,899559E-8	-4,899681E-8	-4,899712E-8	-4,899627E-8	-4,899568E-8	-4,899567E-8	-4,899612E-8	-4,899704E-8	-4,899745E-8	-4,899645E-8	-4,899552E-8	-4,899514E-8	-4,899521E-8	-4,899644E-8	-4,899759E-8	-4,899716E-8	-4,899592E-8	-4,899540E-8	-4,899553E-8	-4,899649E-8	-4,899799E-8	-4,899823E-8	-4,899708E-8	-4,899570E-8	-4,899544E-8	-4,899588E-8	-4,899686E-8	-4,899758E-8	-4,899696E-8	-4,899543E-8	-4,899489E-8	-4,899514E-8	-4,899581E-8	-4,899695E-8	-4,899767E-8	-4,899670E-8	-4,899533E-8	-4,899470E-8	-4,899446E-8	-4,899481E-8	-4,899550E-8	-4,899491E-8	-4,899303E-8	-4,899159E-8	-4,899120E-8	-4,899148E-8	-4,899211E-8	-4,899235E-8	-4,899115E-8	-4,898862E-8	-4,898683E-8	-4,898578E-8	-4,898448E-8	-4,898246E-8	-4,897912E-8	-4,897389E-8	-4,896771E-8	-4,896069E-8	-4,895264E-8	-4,894410E-8	-4,893479E-8	-4,892508E-8	-4,891596E-8	-4,890726E-8	-4,889970E-8	-4,889372E-8	-4,888834E-8	-4,888374E-8	-4,887961E-8	-4,887627E-8	-4,887483E-8	-4,887448E-8	-4,887380E-8	-4,887327E-8	-4,887249E-8	-4,887113E-8	-4,887063E-8	-4,887096E-8	-4,887130E-8	-4,887089E-8	-4,887015E-8	-4,886873E-8	-4,886795E-8	-4,886827E-8	-4,886933E-8	-4,887019E-8	-4,887049E-8	-4,887020E-8	-4,886972E-8	-4,887025E-8	-4,887186E-8	-4,887293E-8	-4,887231E-8	-4,887045E-8	-4,886842E-8	-4,886716E-8	-4,886761E-8	-4,886873E-8	-4,886851E-8	-4,886725E-8	-4,886603E-8	-4,886520E-8	-4,886619E-8	-4,886903E-8	-4,887122E-8	-4,887173E-8	-4,887054E-8	-4,886855E-8	-4,886722E-8	-4,886731E-8	-4,886816E-8	-4,886828E-8	-4,886694E-8	-4,886558E-8	-4,886472E-8	-4,886461E-8	-4,886635E-8	-4,886852E-8	-4,886946E-8	-4,886990E-8	-4,886974E-8	-4,886903E-8	-4,886909E-8	-4,886975E-8	-4,886977E-8	-4,886863E-8	-4,886676E-8	-4,886519E-8	-4,886488E-8	-4,886613E-8	-4,886808E-8	-4,886870E-8	-4,886848E-8	-4,886855E-8	-4,886903E-8	-4,886992E-8	-4,887188E-8	-4,887256E-8	-4,887066E-8	-4,886856E-8	-4,886730E-8	-4,886684E-8	-4,886736E-8	-4,886819E-8	-4,886788E-8	-4,886711E-8	-4,886718E-8	-4,886784E-8	-4,886854E-8	-4,886929E-8	-4,886990E-8	-4,886975E-8	-4,886919E-8	-4,886888E-8	-4,886861E-8	-4,886816E-8	-4,886770E-8	-4,886687E-8	-4,886560E-8	-4,886520E-8	-4,886556E-8	-4,886610E-8	-4,886729E-8	-4,886829E-8	-4,886835E-8	-4,886829E-8	-4,886845E-8	-4,886849E-8	-4,886859E-8	-4,886869E-8	-4,886788E-8	-4,886657E-8	-4,886583E-8	-4,886608E-8	-4,886673E-8	-4,886767E-8	-4,886880E-8	-4,886914E-8	-4,886878E-8	-4,886922E-8	-4,886987E-8	-4,887003E-8	-4,887031E-8	-4,887004E-8	-4,886849E-8	-4,886745E-8	-4,886738E-8	-4,886762E-8	-4,886811E-8	-4,886865E-8	-4,886849E-8	-4,886808E-8	-4,886839E-8	-4,886943E-8	-4,887051E-8	-4,887149E-8	-4,887198E-8	-4,887087E-8	-4,886880E-8	-4,886789E-8	-4,886758E-8	-4,886776E-8	-4,886895E-8	-4,886950E-8	-4,886876E-8	-4,886836E-8	-4,886894E-8	-4,887000E-8	-4,887178E-8	-4,887318E-8	-4,887304E-8	-4,887148E-8	-4,887024E-8	-4,886994E-8	-4,886995E-8	-4,887024E-8	-4,887038E-8	-4,886959E-8	-4,886844E-8	-4,886833E-8	-4,886895E-8	-4,886999E-8	-4,887140E-8	-4,887190E-8	-4,887119E-8	-4,887050E-8	-4,887042E-8	-4,887098E-8	-4,887210E-8	-4,887327E-8	-4,887368E-8	-4,887409E-8	-4,887557E-8	-4,887809E-8	-4,888257E-8	-4,888849E-8	-4,889372E-8	-4,889737E-8	-4,890194E-8	-4,890863E-8	-4,891617E-8	-4,892488E-8	-4,893326E-8	-4,893953E-8	-4,894520E-8	-4,895212E-8	-4,895928E-8	-4,896555E-8	-4,897094E-8	-4,897498E-8	-4,897777E-8	-4,898084E-8	-4,898468E-8	-4,898786E-8	-4,898996E-8	-4,899137E-8	-4,899173E-8	-4,899161E-8
-4,899060E-8	-4,899050E-8	-4,898978E-8	-4,898850E-8	-4,898695E-8	-4,898509E-8	-4,898239E-8	-4,897922E-8	-4,897551E-8	-4,897062E-8	-4,896493E-8	-4,895797E-8	-4,894986E-8	-4,894143E-8	-4,893279E-8	-4,892360E-8	-4,891474E-8	-4,890629E-8	-4,889857E-8	-4,889272E-8	-4,888772E-8	-4,888281E-8	-4,887877E-8	-4,887555E-8	-4,887295E-8	-4,887184E-8	-4,887192E-8	-4,887208E-8	-4,887139E-8	-4,887034E-8	-4,886948E-8	-4,886913E-8	-4,886941E-8	-4,887040E-8	-4,887066E-8	-4,886935E-8	-4,886778E-8	-4,886651E-8	-4,886605E-8	-4,886713E-8	-4,886872E-8	-4,886948E-8	-4,886979E-8	-4,886974E-8	-4,886929E-8	-4,886947E-8	-4,887031E-8	-4,887105E-8	-4,887101E-8	-4,886999E-8	-4,886819E-8	-4,886614E-8	-4,886528E-8	-4,886594E-8	-4,886673E-8	-4,886709E-8	-4,886761E-8	-4,886747E-8	-4,886736E-8	-4,886827E-8	-4,886913E-8	-4,886930E-8	-4,886918E-8	-4,886834E-8	-4,886717E-8	-4,886627E-8	-4,886629E-8	-4,886630E-8	-4,886602E-8	-4,886581E-8	-4,886594E-8	-4,886632E-8	-4,886740E-8	-4,886890E-8	-4,886981E-8	-4,887007E-8	-4,886995E-8	-4,886893E-8	-4,886756E-8	-4,886717E-8	-4,886741E-8	-4,886742E-8	-4,886739E-8	-4,886709E-8	-4,886639E-8	-4,886654E-8	-4,886754E-8	-4,886834E-8	-4,886876E-8	-4,886932E-8	-4,886957E-8	-4,886919E-8	-4,886863E-8	-4,886796E-8	-4,886683E-8	-4,886605E-8	-4,886662E-8	-4,886689E-8	-4,886668E-8	-4,886661E-8	-4,886649E-8	-4,886647E-8	-4,886750E-8	-4,886863E-8	-4,886901E-8	-4,886912E-8	-4,886855E-8	-4,886721E-8	-4,886619E-8	-4,886610E-8	-4,886629E-8	-4,886627E-8	-4,886577E-8	-4,886504E-8	-4,886414E-8	-4,886447E-8	-4,886632E-8	-4,886838E-8	-4,886961E-8	-4,886968E-8	-4,886812E-8	-4,886628E-8	-4,886619E-8	-4,886704E-8	-4,886783E-8	-4,886806E-8	-4,886697E-8	-4,886475E-8	-4,886378E-8	-4,886472E-8	-4,886669E-8	-4,886904E-8	-4,887104E-8	-4,887157E-8	-4,887018E-8	-4,886875E-8	-4,886846E-8	-4,886888E-8	-4,886937E-8	-4,886956E-8	-4,886836E-8	-4,886592E-8	-4,886476E-8	-4,886506E-8	-4,886619E-8	-4,886833E-8	-4,887018E-8	-4,887066E-8	-4,887035E-8	-4,886986E-8	-4,886940E-8	-4,886927E-8	-4,886944E-8	-4,886953E-8	-4,886903E-8	-4,886785E-8	-4,886675E-8	-4,886587E-8	-4,886602E-8	-4,886728E-8	-4,886862E-8	-4,886970E-8	-4,887094E-8	-4,887121E-8	-4,887109E-8	-4,887137E-8	-4,887159E-8	-4,887128E-8	-4,887141E-8	-4,887098E-8	-4,886958E-8	-4,886793E-8	-4,886681E-8	-4,886665E-8	-4,886768E-8	-4,886925E-8	-4,887023E-8	-4,886986E-8	-4,886898E-8	-4,886893E-8	-4,886944E-8	-4,887072E-8	-4,887229E-8	-4,887280E-8	-4,887239E-8	-4,887244E-8	-4,887305E-8	-4,887471E-8	-4,887848E-8	-4,888309E-8	-4,888762E-8	-4,889202E-8	-4,889663E-8	-4,890155E-8	-4,890849E-8	-4,891757E-8	-4,892637E-8	-4,893380E-8	-4,894078E-8	-4,894655E-8	-4,895197E-8	-4,895899E-8	-4,896637E-8	-4,897158E-8	-4,897476E-8	-4,897764E-8	-4,898036E-8	-4,898302E-8	-4,898623E-8	-4,898881E-8	-4,898992E-8	-4,899059E-8	-4,899163E-8	-4,899240E-8	-4,899349E-8	-4,899482E-8	-4,899577E-8	-4,899579E-8	-4,899551E-8	-4,899503E-8	-4,899455E-8	-4,899466E-8	-4,899545E-8	-4,899595E-8	-4,899568E-8	-4,899538E-8	-4,899474E-8	-4,899472E-8	-4,899561E-8	-4,899645E-8	-4,899663E-8	-4,899661E-8	-4,899587E-8	-4,899519E-8	-4,899530E-8	-4,899605E-8	-4,899661E-8	-4,899665E-8	-4,899610E-8	-4,899496E-8	-4,899414E-8	-4,899427E-8	-4,899519E-8	-4,899575E-8	-4,899615E-8	-4,899639E-8	-4,899570E-8	-4,899501E-8	-4,899532E-8	-4,899562E-8	-4,899607E-8	-4,899682E-8	-4,899687E-8	-4,899616E-8	-4,899541E-8	-4,899479E-8	-4,899449E-8	-4,899458E-8	-4,899535E-8	-4,899583E-8	-4,899549E-8	-4,899429E-8	-4,899309E-8	-4,899250E-8	-4,899299E-8	-4,899409E-8	-4,899459E-8	-4,899412E-8	-4,899285E-8	-4,899053E-8	-4,898867E-8	-4,898829E-8	-4,898818E-8	-4,898757E-8	-4,898557E-8	-4,898160E-8	-4,897655E-8	-4,897120E-8	-4,896588E-8	-4,896014E-8	-4,895290E-8	-4,894405E-8	-4,893444E-8	-4,892471E-8	-4,891552E-8	-4,890749E-8	-4,890020E-8	-4,889388E-8	-4,888844E-8	-4,888301E-8	-4,887808E-8	-4,887490E-8	-4,887341E-8	-4,887312E-8	-4,887321E-8	-4,887252E-8	-4,887132E-8	-4,887040E-8	-4,887008E-8	-4,887021E-8	-4,887056E-8	-4,887077E-8	-4,887018E-8	-4,886856E-8	-4,886722E-8	-4,886677E-8	-4,886694E-8	-4,886773E-8	-4,886893E-8	-4,886935E-8	-4,886969E-8	-4,887024E-8	-4,887053E-8	-4,887078E-8	-4,887105E-8	-4,887090E-8	-4,887037E-8	-4,886969E-8	-4,886874E-8	-4,886769E-8	-4,886664E-8	-4,886622E-8	-4,886645E-8	-4,886735E-8	-4,886865E-8	-4,886962E-8	-4,886992E-8	-4,886974E-8	-4,886959E-8	-4,886979E-8	-4,887046E-8	-4,887071E-8	-4,886974E-8	-4,886791E-8	-4,886639E-8	-4,886549E-8	-4,886603E-8	-4,886758E-8	-4,886882E-8	-4,886917E-8	-4,886909E-8	-4,886877E-8	-4,886884E-8	-4,886950E-8	-4,887016E-8	-4,887007E-8	-4,886881E-8	-4,886767E-8	-4,886690E-8	-4,886628E-8	-4,886662E-8	-4,886721E-8	-4,886708E-8	-4,886701E-8	-4,886756E-8	-4,886797E-8	-4,886873E-8	-4,887001E-8	-4,887056E-8	-4,886969E-8	-4,886819E-8	-4,886723E-8	-4,886717E-8	-4,886778E-8	-4,886866E-8	-4,886848E-8	-4,886661E-8	-4,886556E-8	-4,886590E-8	-4,886733E-8	-4,886951E-8	-4,887104E-8	-4,887068E-8	-4,886921E-8	-4,886812E-8	-4,886776E-8	-4,886786E-8	-4,886822E-8	-4,886804E-8	-4,886732E-8	-4,886628E-8	-4,886568E-8	-4,886592E-8	-4,886711E-8	-4,886869E-8	-4,886984E-8	-4,887004E-8	-4,886952E-8	-4,886873E-8	-4,886807E-8	-4,886811E-8	-4,886803E-8	-4,886744E-8	-4,886667E-8	-4,886608E-8	-4,886582E-8	-4,886622E-8	-4,886746E-8	-4,886893E-8	-4,887010E-8	-4,887078E-8	-4,887073E-8	-4,887031E-8	-4,886988E-8	-4,886915E-8	-4,886846E-8	-4,886802E-8	-4,886754E-8	-4,886720E-8	-4,886666E-8	-4,886614E-8	-4,886585E-8	-4,886635E-8	-4,886827E-8	-4,887067E-8	-4,887197E-8	-4,887223E-8	-4,887119E-8	-4,886969E-8	-4,886921E-8	-4,886979E-8	-4,887028E-8	-4,887022E-8	-4,886923E-8	-4,886693E-8	-4,886562E-8	-4,886670E-8	-4,886949E-8	-4,887210E-8	-4,887336E-8	-4,887335E-8	-4,887222E-8	-4,887117E-8	-4,887164E-8	-4,887294E-8	-4,887361E-8	-4,887323E-8	-4,887134E-8	-4,886868E-8	-4,886708E-8	-4,886755E-8	-4,886942E-8	-4,887132E-8	-4,887209E-8	-4,887140E-8	-4,887005E-8	-4,886978E-8	-4,887091E-8	-4,887238E-8	-4,887304E-8	-4,887303E-8	-4,887260E-8	-4,887272E-8	-4,887404E-8	-4,887613E-8	-4,887865E-8	-4,888221E-8	-4,888681E-8	-4,889204E-8	-4,889785E-8	-4,890372E-8	-4,890922E-8	-4,891593E-8	-4,892408E-8	-4,893248E-8	-4,894061E-8	-4,894856E-8	-4,895555E-8	-4,896090E-8	-4,896555E-8	-4,897043E-8	-4,897536E-8	-4,898000E-8	-4,898371E-8	-4,898595E-8	-4,898724E-8	-4,898847E-8	-4,899002E-8	-4,899193E-8	-4,899391E-8
-4,899117E-8	-4,899065E-8	-4,898948E-8	-4,898833E-8	-4,898703E-8	-4,898562E-8	-4,898317E-8	-4,897939E-8	-4,897506E-8	-4,897033E-8	-4,896484E-8	-4,895883E-8	-4,895085E-8	-4,894164E-8	-4,893242E-8	-4,892314E-8	-4,891448E-8	-4,890671E-8	-4,889943E-8	-4,889303E-8	-4,888729E-8	-4,888228E-8	-4,887844E-8	-4,887571E-8	-4,887416E-8	-4,887328E-8	-4,887170E-8	-4,886970E-8	-4,886871E-8	-4,886865E-8	-4,886951E-8	-4,887071E-8	-4,887105E-8	-4,886987E-8	-4,886812E-8	-4,886667E-8	-4,886681E-8	-4,886802E-8	-4,886932E-8	-4,886984E-8	-4,886960E-8	-4,886900E-8	-4,886906E-8	-4,886978E-8	-4,887090E-8	-4,887171E-8	-4,887175E-8	-4,887083E-8	-4,886945E-8	-4,886810E-8	-4,886706E-8	-4,886695E-8	-4,886719E-8	-4,886749E-8	-4,886783E-8	-4,886824E-8	-4,886846E-8	-4,886842E-8	-4,886838E-8	-4,886856E-8	-4,886938E-8	-4,887014E-8	-4,887026E-8	-4,886935E-8	-4,886742E-8	-4,886591E-8	-4,886521E-8	-4,886513E-8	-4,886616E-8	-4,886758E-8	-4,886818E-8	-4,886812E-8	-4,886777E-8	-4,886775E-8	-4,886856E-8	-4,887009E-8	-4,887150E-8	-4,887095E-8	-4,886841E-8	-4,886597E-8	-4,886483E-8	-4,886521E-8	-4,886680E-8	-4,886793E-8	-4,886766E-8	-4,886657E-8	-4,886594E-8	-4,886684E-8	-4,886890E-8	-4,887078E-8	-4,887160E-8	-4,887087E-8	-4,886882E-8	-4,886710E-8	-4,886645E-8	-4,886667E-8	-4,886736E-8	-4,886735E-8	-4,886656E-8	-4,886564E-8	-4,886510E-8	-4,886580E-8	-4,886792E-8	-4,887025E-8	-4,887151E-8	-4,887135E-8	-4,887002E-8	-4,886835E-8	-4,886737E-8	-4,886722E-8	-4,886718E-8	-4,886697E-8	-4,886646E-8	-4,886597E-8	-4,886594E-8	-4,886616E-8	-4,886675E-8	-4,886772E-8	-4,886887E-8	-4,887002E-8	-4,887073E-8	-4,887069E-8	-4,886949E-8	-4,886784E-8	-4,886660E-8	-4,886599E-8	-4,886618E-8	-4,886655E-8	-4,886676E-8	-4,886640E-8	-4,886589E-8	-4,886606E-8	-4,886707E-8	-4,886872E-8	-4,887042E-8	-4,887112E-8	-4,887047E-8	-4,886907E-8	-4,886787E-8	-4,886731E-8	-4,886721E-8	-4,886704E-8	-4,886701E-8	-4,886667E-8	-4,886603E-8	-4,886596E-8	-4,886667E-8	-4,886784E-8	-4,886931E-8	-4,887013E-8	-4,886998E-8	-4,886958E-8	-4,886925E-8	-4,886929E-8	-4,886934E-8	-4,886909E-8	-4,886850E-8	-4,886780E-8	-4,886769E-8	-4,886840E-8	-4,886945E-8	-4,887022E-8	-4,887077E-8	-4,887141E-8	-4,887217E-8	-4,887298E-8	-4,887328E-8	-4,887288E-8	-4,887215E-8	-4,887132E-8	-4,887060E-8	-4,887034E-8	-4,887027E-8	-4,887028E-8	-4,886999E-8	-4,886966E-8	-4,886963E-8	-4,886995E-8	-4,887057E-8	-4,887148E-8	-4,887191E-8	-4,887175E-8	-4,887132E-8	-4,887087E-8	-4,887130E-8	-4,887283E-8	-4,887502E-8	-4,887766E-8	-4,888004E-8	-4,888239E-8	-4,888581E-8	-4,889096E-8	-4,889757E-8	-4,890484E-8	-4,891183E-8	-4,891793E-8	-4,892379E-8	-4,893035E-8	-4,893780E-8	-4,894608E-8	-4,895434E-8	-4,896171E-8	-4,896716E-8	-4,897105E-8	-4,897431E-8	-4,897736E-8	-4,898080E-8	-4,898450E-8	-4,898774E-8	-4,898993E-8	-4,899093E-8	-4,899110E-8	-4,899107E-8	-4,899158E-8	-4,899320E-8	-4,899504E-8	-4,899612E-8	-4,899665E-8	-4,899631E-8	-4,899530E-8	-4,899466E-8	-4,899516E-8	-4,899630E-8	-4,899767E-8	-4,899847E-8	-4,899785E-8	-4,899615E-8	-4,899467E-8	-4,899444E-8	-4,899526E-8	-4,899641E-8	-4,899742E-8	-4,899742E-8	-4,899618E-8	-4,899492E-8	-4,899477E-8	-4,899542E-8	-4,899672E-8	-4,899795E-8	-4,899806E-8	-4,899715E-8	-4,899556E-8	-4,899440E-8	-4,899429E-8	-4,899491E-8	-4,899585E-8	-4,899648E-8	-4,899616E-8	-4,899562E-8	-4,899523E-8	-4,899484E-8	-4,899519E-8	-4,899604E-8	-4,899675E-8	-4,899715E-8	-4,899672E-8	-4,899566E-8	-4,899502E-8	-4,899512E-8	-4,899584E-8	-4,899620E-8	-4,899560E-8	-4,899433E-8	-4,899312E-8	-4,899250E-8	-4,899279E-8	-4,899335E-8	-4,899340E-8	-4,899312E-8	-4,899238E-8	-4,899107E-8	-4,898986E-8	-4,898854E-8	-4,898712E-8	-4,898517E-8	-4,898213E-8	-4,897792E-8	-4,897273E-8	-4,896641E-8	-4,895911E-8	-4,895112E-8	-4,894272E-8	-4,893358E-8	-4,892432E-8	-4,891538E-8	-4,890725E-8	-4,890016E-8	-4,889390E-8	-4,888870E-8	-4,888404E-8	-4,888004E-8	-4,887695E-8	-4,887469E-8	-4,887308E-8	-4,887206E-8	-4,887154E-8	-4,887138E-8	-4,887189E-8	-4,887219E-8	-4,887200E-8	-4,887151E-8	-4,887070E-8	-4,886978E-8	-4,886944E-8	-4,886967E-8	-4,887002E-8	-4,887029E-8	-4,887044E-8	-4,887042E-8	-4,887047E-8	-4,887092E-8	-4,887180E-8	-4,887287E-8	-4,887324E-8	-4,887305E-8	-4,887199E-8	-4,887043E-8	-4,886935E-8	-4,886889E-8	-4,886904E-8	-4,886947E-8	-4,886952E-8	-4,886941E-8	-4,886905E-8	-4,886867E-8	-4,886930E-8	-4,887059E-8	-4,887161E-8	-4,887206E-8	-4,887151E-8	-4,887011E-8	-4,886877E-8	-4,886773E-8	-4,886736E-8	-4,886749E-8	-4,886783E-8	-4,886838E-8	-4,886865E-8	-4,886856E-8	-4,886850E-8	-4,886885E-8	-4,886968E-8	-4,887076E-8	-4,887154E-8	-4,887110E-8	-4,886974E-8	-4,886811E-8	-4,886686E-8	-4,886686E-8	-4,886747E-8	-4,886799E-8	-4,886806E-8	-4,886783E-8	-4,886789E-8	-4,886848E-8	-4,886943E-8	-4,887092E-8	-4,887215E-8	-4,887225E-8	-4,887145E-8	-4,886969E-8	-4,886789E-8	-4,886733E-8	-4,886773E-8	-4,886802E-8	-4,886790E-8	-4,886751E-8	-4,886677E-8	-4,886694E-8	-4,886840E-8	-4,887038E-8	-4,887183E-8	-4,887201E-8	-4,887135E-8	-4,887045E-8	-4,886942E-8	-4,886887E-8	-4,886851E-8	-4,886799E-8	-4,886744E-8	-4,886720E-8	-4,886691E-8	-4,886678E-8	-4,886722E-8	-4,886834E-8	-4,886980E-8	-4,887118E-8	-4,887168E-8	-4,887136E-8	-4,887020E-8	-4,886923E-8	-4,886881E-8	-4,886846E-8	-4,886849E-8	-4,886866E-8	-4,886855E-8	-4,886835E-8	-4,886837E-8	-4,886860E-8	-4,886940E-8	-4,887068E-8	-4,887206E-8	-4,887294E-8	-4,887277E-8	-4,887151E-8	-4,887033E-8	-4,886919E-8	-4,886901E-8	-4,886939E-8	-4,886928E-8	-4,886859E-8	-4,886785E-8	-4,886766E-8	-4,886846E-8	-4,886985E-8	-4,887118E-8	-4,887235E-8	-4,887253E-8	-4,887210E-8	-4,887158E-8	-4,887097E-8	-4,887070E-8	-4,887047E-8	-4,886995E-8	-4,886925E-8	-4,886897E-8	-4,886938E-8	-4,887026E-8	-4,887121E-8	-4,887188E-8	-4,887239E-8	-4,887323E-8	-4,887420E-8	-4,887455E-8	-4,887419E-8	-4,887341E-8	-4,887256E-8	-4,887179E-8	-4,887142E-8	-4,887156E-8	-4,887173E-8	-4,887167E-8	-4,887161E-8	-4,887140E-8	-4,887155E-8	-4,887231E-8	-4,887340E-8	-4,887412E-8	-4,887415E-8	-4,887340E-8	-4,887245E-8	-4,887264E-8	-4,887447E-8	-4,887760E-8	-4,888063E-8	-4,888267E-8	-4,888463E-8	-4,888777E-8	-4,889312E-8	-4,890020E-8	-4,890720E-8	-4,891317E-8	-4,891906E-8	-4,892575E-8	-4,893304E-8	-4,894072E-8	-4,894880E-8	-4,895642E-8	-4,896291E-8	-4,896827E-8	-4,897291E-8	-4,897685E-8	-4,898026E-8	-4,898294E-8	-4,898514E-8	-4,898715E-8	-4,898897E-8	-4,899031E-8	-4,899127E-8	-4,899193E-8
-4,899136E-8	-4,899163E-8	-4,899078E-8	-4,898887E-8	-4,898685E-8	-4,898518E-8	-4,898280E-8	-4,897960E-8	-4,897559E-8	-4,897053E-8	-4,896478E-8	-4,895816E-8	-4,895009E-8	-4,894126E-8	-4,893203E-8	-4,892258E-8	-4,891381E-8	-4,890594E-8	-4,889846E-8	-4,889221E-8	-4,888716E-8	-4,888252E-8	-4,887857E-8	-4,887547E-8	-4,887346E-8	-4,887283E-8	-4,887254E-8	-4,887217E-8	-4,887173E-8	-4,887088E-8	-4,887022E-8	-4,887034E-8	-4,887054E-8	-4,887024E-8	-4,886967E-8	-4,886853E-8	-4,886754E-8	-4,886767E-8	-4,886816E-8	-4,886881E-8	-4,886960E-8	-4,887035E-8	-4,887099E-8	-4,887139E-8	-4,887199E-8	-4,887255E-8	-4,887265E-8	-4,887217E-8	-4,887153E-8	-4,887020E-8	-4,886858E-8	-4,886797E-8	-4,886818E-8	-4,886856E-8	-4,886909E-8	-4,886927E-8	-4,886935E-8	-4,886974E-8	-4,887051E-8	-4,887158E-8	-4,887261E-8	-4,887274E-8	-4,887206E-8	-4,887065E-8	-4,886942E-8	-4,886877E-8	-4,886826E-8	-4,886803E-8	-4,886803E-8	-4,886821E-8	-4,886871E-8	-4,886942E-8	-4,886998E-8	-4,887082E-8	-4,887143E-8	-4,887163E-8	-4,887192E-8	-4,887185E-8	-4,887079E-8	-4,886937E-8	-4,886816E-8	-4,886743E-8	-4,886731E-8	-4,886764E-8	-4,886801E-8	-4,886813E-8	-4,886782E-8	-4,886815E-8	-4,886936E-8	-4,887049E-8	-4,887129E-8	-4,887155E-8	-4,887101E-8	-4,887002E-8	-4,886914E-8	-4,886830E-8	-4,886800E-8	-4,886790E-8	-4,886743E-8	-4,886699E-8	-4,886680E-8	-4,886717E-8	-4,886842E-8	-4,886997E-8	-4,887091E-8	-4,887113E-8	-4,887033E-8	-4,886931E-8	-4,886897E-8	-4,886884E-8	-4,886881E-8	-4,886870E-8	-4,886784E-8	-4,886695E-8	-4,886704E-8	-4,886778E-8	-4,886890E-8	-4,886988E-8	-4,887020E-8	-4,887052E-8	-4,887068E-8	-4,887055E-8	-4,887031E-8	-4,886952E-8	-4,886874E-8	-4,886831E-8	-4,886772E-8	-4,886765E-8	-4,886794E-8	-4,886808E-8	-4,886859E-8	-4,886915E-8	-4,886974E-8	-4,887043E-8	-4,887115E-8	-4,887132E-8	-4,887091E-8	-4,887041E-8	-4,886955E-8	-4,886867E-8	-4,886810E-8	-4,886816E-8	-4,886830E-8	-4,886827E-8	-4,886833E-8	-4,886859E-8	-4,886902E-8	-4,887004E-8	-4,887114E-8	-4,887148E-8	-4,887153E-8	-4,887108E-8	-4,887045E-8	-4,887025E-8	-4,887003E-8	-4,886943E-8	-4,886871E-8	-4,886862E-8	-4,886909E-8	-4,886979E-8	-4,887066E-8	-4,887128E-8	-4,887226E-8	-4,887315E-8	-4,887369E-8	-4,887400E-8	-4,887404E-8	-4,887353E-8	-4,887255E-8	-4,887138E-8	-4,887062E-8	-4,887039E-8	-4,887043E-8	-4,887073E-8	-4,887100E-8	-4,887116E-8	-4,887168E-8	-4,887206E-8	-4,887234E-8	-4,887297E-8	-4,887347E-8	-4,887351E-8	-4,887302E-8	-4,887288E-8	-4,887316E-8	-4,887434E-8	-4,887643E-8	-4,887923E-8	-4,888189E-8	-4,888488E-8	-4,888895E-8	-4,889383E-8	-4,889983E-8	-4,890694E-8	-4,891448E-8	-4,892150E-8	-4,892824E-8	-4,893504E-8	-4,894178E-8	-4,894930E-8	-4,895708E-8	-4,896370E-8	-4,896830E-8	-4,897166E-8	-4,897481E-8	-4,897798E-8	-4,898153E-8	-4,898519E-8	-4,898850E-8	-4,899049E-8	-4,899137E-8	-4,899175E-8	-4,899222E-8	-4,899317E-8	-4,899426E-8	-4,899527E-8	-4,899557E-8	-4,899491E-8	-4,899412E-8	-4,899416E-8	-4,899485E-8	-4,899574E-8	-4,899648E-8	-4,899633E-8	-4,899566E-8	-4,899515E-8	-4,899529E-8	-4,899595E-8	-4,899655E-8	-4,899682E-8	-4,899676E-8	-4,899641E-8	-4,899591E-8	-4,899586E-8	-4,899604E-8	-4,899590E-8	-4,899603E-8	-4,899615E-8	-4,899588E-8	-4,899600E-8	-4,899598E-8	-4,899580E-8	-4,899592E-8	-4,899602E-8	-4,899622E-8	-4,899664E-8	-4,899686E-8	-4,899653E-8	-4,899598E-8	-4,899527E-8	-4,899510E-8	-4,899517E-8	-4,899554E-8	-4,899633E-8	-4,899654E-8	-4,899598E-8	-4,899536E-8	-4,899480E-8	-4,899474E-8	-4,899541E-8	-4,899591E-8	-4,899579E-8	-4,899511E-8	-4,899402E-8	-4,899321E-8	-4,899279E-8	-4,899290E-8	-4,899288E-8	-4,899223E-8	-4,899120E-8	-4,899035E-8	-4,898919E-8	-4,898778E-8	-4,898628E-8	-4,898398E-8	-4,898080E-8	-4,897726E-8	-4,897302E-8	-4,896751E-8	-4,896048E-8	-4,895198E-8	-4,894290E-8	-4,893386E-8	-4,892455E-8	-4,891536E-8	-4,890731E-8	-4,890009E-8	-4,889387E-8	-4,888868E-8	-4,888405E-8	-4,888044E-8	-4,887822E-8	-4,887717E-8	-4,887656E-8	-4,887561E-8	-4,887423E-8	-4,887340E-8	-4,887357E-8	-4,887420E-8	-4,887454E-8	-4,887365E-8	-4,887201E-8	-4,887106E-8	-4,887065E-8	-4,887076E-8	-4,887114E-8	-4,887139E-8	-4,887130E-8	-4,887134E-8	-4,887169E-8	-4,887285E-8	-4,887419E-8	-4,887510E-8	-4,887528E-8	-4,887443E-8	-4,887292E-8	-4,887212E-8	-4,887148E-8	-4,887110E-8	-4,887078E-8	-4,887026E-8	-4,886974E-8	-4,886950E-8	-4,886973E-8	-4,887064E-8	-4,887218E-8	-4,887331E-8	-4,887371E-8	-4,887349E-8	-4,887291E-8	-4,887231E-8	-4,887168E-8	-4,887093E-8	-4,886986E-8	-4,886892E-8	-4,886874E-8	-4,886928E-8	-4,886969E-8	-4,887004E-8	-4,887032E-8	-4,887067E-8	-4,887176E-8	-4,887330E-8	-4,887433E-8	-4,887388E-8	-4,887228E-8	-4,887047E-8	-4,886937E-8	-4,886943E-8	-4,887000E-8	-4,887030E-8	-4,886998E-8	-4,886928E-8	-4,886896E-8	-4,886968E-8	-4,887126E-8	-4,887315E-8	-4,887391E-8	-4,887369E-8	-4,887266E-8	-4,887134E-8	-4,887049E-8	-4,887031E-8	-4,887031E-8	-4,887000E-8	-4,886948E-8	-4,886855E-8	-4,886796E-8	-4,886853E-8	-4,886972E-8	-4,887136E-8	-4,887263E-8	-4,887275E-8	-4,887206E-8	-4,887160E-8	-4,887138E-8	-4,887139E-8	-4,887104E-8	-4,887039E-8	-4,886957E-8	-4,886877E-8	-4,886870E-8	-4,886926E-8	-4,887004E-8	-4,887081E-8	-4,887153E-8	-4,887198E-8	-4,887218E-8	-4,887246E-8	-4,887228E-8	-4,887175E-8	-4,887126E-8	-4,887074E-8	-4,887051E-8	-4,887039E-8	-4,887030E-8	-4,887053E-8	-4,887103E-8	-4,887182E-8	-4,887266E-8	-4,887320E-8	-4,887362E-8	-4,887383E-8	-4,887337E-8	-4,887280E-8	-4,887210E-8	-4,887146E-8	-4,887092E-8	-4,887065E-8	-4,887070E-8	-4,887087E-8	-4,887096E-8	-4,887113E-8	-4,887179E-8	-4,887315E-8	-4,887448E-8	-4,887511E-8	-4,887482E-8	-4,887391E-8	-4,887324E-8	-4,887274E-8	-4,887240E-8	-4,887219E-8	-4,887164E-8	-4,887123E-8	-4,887128E-8	-4,887179E-8	-4,887270E-8	-4,887404E-8	-4,887521E-8	-4,887605E-8	-4,887643E-8	-4,887642E-8	-4,887598E-8	-4,887547E-8	-4,887502E-8	-4,887452E-8	-4,887374E-8	-4,887302E-8	-4,887253E-8	-4,887243E-8	-4,887287E-8	-4,887356E-8	-4,887404E-8	-4,887438E-8	-4,887469E-8	-4,887509E-8	-4,887582E-8	-4,887623E-8	-4,887610E-8	-4,887536E-8	-4,887495E-8	-4,887562E-8	-4,887774E-8	-4,888112E-8	-4,888484E-8	-4,888817E-8	-4,889164E-8	-4,889648E-8	-4,890285E-8	-4,891060E-8	-4,891910E-8	-4,892676E-8	-4,893312E-8	-4,893893E-8	-4,894543E-8	-4,895311E-8	-4,896070E-8	-4,896744E-8	-4,897242E-8	-4,897603E-8	-4,897911E-8	-4,898199E-8	-4,898476E-8	-4,898741E-8	-4,898978E-8	-4,899144E-8	-4,899248E-8	-4,899292E-8	-4,899324E-8
-4,899067E-8	-4,899115E-8	-4,899070E-8	-4,898989E-8	-4,898816E-8	-4,898530E-8	-4,898204E-8	-4,897856E-8	-4,897443E-8	-4,896979E-8	-4,896449E-8	-4,895777E-8	-4,894953E-8	-4,894048E-8	-4,893144E-8	-4,892289E-8	-4,891462E-8	-4,890695E-8	-4,889978E-8	-4,889339E-8	-4,888807E-8	-4,888345E-8	-4,887989E-8	-4,887758E-8	-4,887633E-8	-4,887514E-8	-4,887405E-8	-4,887318E-8	-4,887222E-8	-4,887205E-8	-4,887274E-8	-4,887369E-8	-4,887412E-8	-4,887361E-8	-4,887227E-8	-4,887109E-8	-4,887065E-8	-4,887112E-8	-4,887188E-8	-4,887210E-8	-4,887193E-8	-4,887180E-8	-4,887218E-8	-4,887321E-8	-4,887436E-8	-4,887488E-8	-4,887465E-8	-4,887402E-8	-4,887302E-8	-4,887237E-8	-4,887190E-8	-4,887127E-8	-4,887062E-8	-4,887017E-8	-4,886997E-8	-4,887034E-8	-4,887107E-8	-4,887162E-8	-4,887202E-8	-4,887236E-8	-4,887273E-8	-4,887317E-8	-4,887314E-8	-4,887269E-8	-4,887178E-8	-4,887064E-8	-4,887005E-8	-4,886993E-8	-4,887017E-8	-4,887108E-8	-4,887192E-8	-4,887210E-8	-4,887196E-8	-4,887202E-8	-4,887253E-8	-4,887364E-8	-4,887450E-8	-4,887439E-8	-4,887293E-8	-4,887074E-8	-4,886935E-8	-4,886943E-8	-4,887050E-8	-4,887155E-8	-4,887126E-8	-4,887034E-8	-4,887014E-8	-4,887092E-8	-4,887245E-8	-4,887425E-8	-4,887499E-8	-4,887389E-8	-4,887214E-8	-4,887076E-8	-4,887042E-8	-4,887071E-8	-4,887083E-8	-4,887062E-8	-4,886995E-8	-4,886904E-8	-4,886944E-8	-4,887057E-8	-4,887181E-8	-4,887299E-8	-4,887345E-8	-4,887274E-8	-4,887208E-8	-4,887174E-8	-4,887119E-8	-4,887064E-8	-4,886981E-8	-4,886882E-8	-4,886815E-8	-4,886821E-8	-4,886910E-8	-4,887028E-8	-4,887139E-8	-4,887175E-8	-4,887183E-8	-4,887189E-8	-4,887249E-8	-4,887321E-8	-4,887296E-8	-4,887157E-8	-4,886984E-8	-4,886869E-8	-4,886865E-8	-4,886942E-8	-4,886991E-8	-4,887030E-8	-4,887039E-8	-4,887048E-8	-4,887137E-8	-4,887283E-8	-4,887426E-8	-4,887491E-8	-4,887436E-8	-4,887301E-8	-4,887170E-8	-4,887080E-8	-4,887045E-8	-4,887033E-8	-4,886991E-8	-4,886975E-8	-4,886978E-8	-4,887031E-8	-4,887148E-8	-4,887274E-8	-4,887361E-8	-4,887429E-8	-4,887446E-8	-4,887413E-8	-4,887380E-8	-4,887333E-8	-4,887284E-8	-4,887199E-8	-4,887103E-8	-4,887052E-8	-4,887085E-8	-4,887186E-8	-4,887322E-8	-4,887393E-8	-4,887408E-8	-4,887405E-8	-4,887472E-8	-4,887597E-8	-4,887703E-8	-4,887701E-8	-4,887573E-8	-4,887398E-8	-4,887260E-8	-4,887216E-8	-4,887291E-8	-4,887363E-8	-4,887369E-8	-4,887344E-8	-4,887278E-8	-4,887276E-8	-4,887366E-8	-4,887509E-8	-4,887630E-8	-4,887663E-8	-4,887611E-8	-4,887551E-8	-4,887573E-8	-4,887728E-8	-4,888021E-8	-4,888311E-8	-4,888555E-8	-4,888777E-8	-4,889057E-8	-4,889547E-8	-4,890252E-8	-4,891048E-8	-4,891793E-8	-4,892446E-8	-4,893033E-8	-4,893668E-8	-4,894436E-8	-4,895274E-8	-4,896007E-8	-4,896556E-8	-4,896997E-8	-4,897375E-8	-4,897748E-8	-4,898104E-8	-4,898379E-8	-4,898562E-8	-4,898727E-8	-4,898914E-8	-4,899078E-8	-4,899227E-8	-4,899320E-8	-4,899310E-8	-4,899281E-8	-4,899336E-8	-4,899469E-8	-4,899650E-8	-4,899738E-8	-4,899652E-8	-4,899468E-8	-4,899322E-8	-4,899336E-8	-4,899500E-8	-4,899707E-8	-4,899779E-8	-4,899661E-8	-4,899431E-8	-4,899303E-8	-4,899372E-8	-4,899567E-8	-4,899768E-8	-4,899863E-8	-4,899745E-8	-4,899550E-8	-4,899474E-8	-4,899524E-8	-4,899693E-8	-4,899852E-8	-4,899836E-8	-4,899633E-8	-4,899450E-8	-4,899386E-8	-4,899466E-8	-4,899628E-8	-4,899760E-8	-4,899764E-8	-4,899664E-8	-4,899593E-8	-4,899617E-8	-4,899661E-8	-4,899724E-8	-4,899774E-8	-4,899712E-8	-4,899597E-8	-4,899579E-8	-4,899601E-8	-4,899619E-8	-4,899603E-8	-4,899527E-8	-4,899459E-8	-4,899420E-8	-4,899429E-8	-4,899469E-8	-4,899446E-8	-4,899336E-8	-4,899249E-8	-4,899207E-8	-4,899219E-8	-4,899245E-8	-4,899182E-8	-4,899020E-8	-4,898768E-8	-4,898461E-8	-4,898220E-8	-4,898037E-8	-4,897742E-8	-4,897348E-8	-4,896796E-8	-4,896050E-8	-4,895249E-8	-4,894408E-8	-4,893493E-8	-4,892624E-8	-4,891798E-8	-4,890986E-8	-4,890284E-8	-4,889640E-8	-4,889087E-8	-4,888650E-8	-4,888260E-8	-4,887963E-8	-4,887788E-8	-4,887704E-8	-4,887685E-8	-4,887693E-8	-4,887669E-8	-4,887652E-8	-4,887644E-8	-4,887639E-8	-4,887632E-8	-4,887594E-8	-4,887519E-8	-4,887437E-8	-4,887365E-8	-4,887324E-8	-4,887373E-8	-4,887453E-8	-4,887529E-8	-4,887580E-8	-4,887584E-8	-4,887578E-8	-4,887594E-8	-4,887623E-8	-4,887694E-8	-4,887723E-8	-4,887644E-8	-4,887497E-8	-4,887338E-8	-4,887235E-8	-4,887259E-8	-4,887343E-8	-4,887382E-8	-4,887352E-8	-4,887299E-8	-4,887303E-8	-4,887408E-8	-4,887545E-8	-4,887649E-8	-4,887672E-8	-4,887549E-8	-4,887398E-8	-4,887296E-8	-4,887254E-8	-4,887255E-8	-4,887238E-8	-4,887203E-8	-4,887180E-8	-4,887196E-8	-4,887219E-8	-4,887300E-8	-4,887423E-8	-4,887523E-8	-4,887551E-8	-4,887494E-8	-4,887373E-8	-4,887263E-8	-4,887237E-8	-4,887262E-8	-4,887279E-8	-4,887260E-8	-4,887248E-8	-4,887263E-8	-4,887295E-8	-4,887365E-8	-4,887460E-8	-4,887513E-8	-4,887573E-8	-4,887604E-8	-4,887570E-8	-4,887491E-8	-4,887378E-8	-4,887240E-8	-4,887168E-8	-4,887169E-8	-4,887226E-8	-4,887315E-8	-4,887349E-8	-4,887344E-8	-4,887340E-8	-4,887362E-8	-4,887466E-8	-4,887572E-8	-4,887585E-8	-4,887535E-8	-4,887437E-8	-4,887305E-8	-4,887234E-8	-4,887196E-8	-4,887167E-8	-4,887214E-8	-4,887252E-8	-4,887256E-8	-4,887281E-8	-4,887331E-8	-4,887401E-8	-4,887510E-8	-4,887563E-8	-4,887583E-8	-4,887546E-8	-4,887427E-8	-4,887303E-8	-4,887268E-8	-4,887240E-8	-4,887235E-8	-4,887244E-8	-4,887248E-8	-4,887299E-8	-4,887388E-8	-4,887494E-8	-4,887612E-8	-4,887681E-8	-4,887688E-8	-4,887680E-8	-4,887635E-8	-4,887541E-8	-4,887423E-8	-4,887301E-8	-4,887230E-8	-4,887234E-8	-4,887293E-8	-4,887384E-8	-4,887456E-8	-4,887476E-8	-4,887535E-8	-4,887638E-8	-4,887742E-8	-4,887835E-8	-4,887855E-8	-4,887768E-8	-4,887637E-8	-4,887518E-8	-4,887406E-8	-4,887366E-8	-4,887404E-8	-4,887475E-8	-4,887557E-8	-4,887591E-8	-4,887621E-8	-4,887686E-8	-4,887797E-8	-4,887937E-8	-4,888043E-8	-4,888044E-8	-4,887965E-8	-4,887825E-8	-4,887695E-8	-4,887654E-8	-4,887657E-8	-4,887638E-8	-4,887614E-8	-4,887580E-8	-4,887554E-8	-4,887603E-8	-4,887688E-8	-4,887787E-8	-4,887859E-8	-4,887880E-8	-4,887875E-8	-4,887872E-8	-4,887876E-8	-4,887924E-8	-4,888025E-8	-4,888195E-8	-4,888416E-8	-4,888678E-8	-4,888997E-8	-4,889382E-8	-4,889850E-8	-4,890466E-8	-4,891168E-8	-4,891906E-8	-4,892663E-8	-4,893437E-8	-4,894185E-8	-4,894888E-8	-4,895589E-8	-4,896258E-8	-4,896825E-8	-4,897387E-8	-4,897938E-8	-4,898280E-8	-4,898418E-8	-4,898530E-8	-4,898671E-8	-4,898854E-8	-4,899095E-8	-4,899365E-8	-4,899475E-8	-4,899426E-8
-4,899098E-8	-4,899101E-8	-4,898988E-8	-4,898871E-8	-4,898685E-8	-4,898446E-8	-4,898247E-8	-4,897955E-8	-4,897563E-8	-4,897123E-8	-4,896541E-8	-4,895843E-8	-4,895091E-8	-4,894201E-8	-4,893304E-8	-4,892446E-8	-4,891613E-8	-4,890874E-8	-4,890169E-8	-4,889495E-8	-4,888986E-8	-4,888613E-8	-4,888287E-8	-4,888056E-8	-4,887871E-8	-4,887724E-8	-4,887647E-8	-4,887588E-8	-4,887565E-8	-4,887586E-8	-4,887567E-8	-4,887537E-8	-4,887520E-8	-4,887471E-8	-4,887401E-8	-4,887370E-8	-4,887322E-8	-4,887331E-8	-4,887384E-8	-4,887435E-8	-4,887469E-8	-4,887490E-8	-4,887542E-8	-4,887652E-8	-4,887733E-8	-4,887740E-8	-4,887700E-8	-4,887594E-8	-4,887494E-8	-4,887443E-8	-4,887391E-8	-4,887322E-8	-4,887264E-8	-4,887199E-8	-4,887215E-8	-4,887320E-8	-4,887419E-8	-4,887522E-8	-4,887616E-8	-4,887644E-8	-4,887646E-8	-4,887615E-8	-4,887537E-8	-4,887460E-8	-4,887365E-8	-4,887287E-8	-4,887256E-8	-4,887236E-8	-4,887226E-8	-4,887260E-8	-4,887297E-8	-4,887372E-8	-4,887492E-8	-4,887612E-8	-4,887690E-8	-4,887725E-8	-4,887678E-8	-4,887606E-8	-4,887500E-8	-4,887357E-8	-4,887293E-8	-4,887268E-8	-4,887243E-8	-4,887253E-8	-4,887251E-8	-4,887241E-8	-4,887317E-8	-4,887453E-8	-4,887596E-8	-4,887721E-8	-4,887715E-8	-4,887632E-8	-4,887561E-8	-4,887483E-8	-4,887447E-8	-4,887419E-8	-4,887328E-8	-4,887223E-8	-4,887189E-8	-4,887218E-8	-4,887318E-8	-4,887416E-8	-4,887465E-8	-4,887505E-8	-4,887516E-8	-4,887539E-8	-4,887591E-8	-4,887579E-8	-4,887513E-8	-4,887415E-8	-4,887275E-8	-4,887181E-8	-4,887145E-8	-4,887147E-8	-4,887198E-8	-4,887278E-8	-4,887334E-8	-4,887375E-8	-4,887440E-8	-4,887508E-8	-4,887569E-8	-4,887601E-8	-4,887562E-8	-4,887496E-8	-4,887368E-8	-4,887270E-8	-4,887242E-8	-4,887254E-8	-4,887259E-8	-4,887242E-8	-4,887236E-8	-4,887302E-8	-4,887452E-8	-4,887594E-8	-4,887665E-8	-4,887662E-8	-4,887578E-8	-4,887512E-8	-4,887505E-8	-4,887470E-8	-4,887433E-8	-4,887376E-8	-4,887300E-8	-4,887277E-8	-4,887304E-8	-4,887388E-8	-4,887490E-8	-4,887578E-8	-4,887627E-8	-4,887644E-8	-4,887642E-8	-4,887655E-8	-4,887644E-8	-4,887587E-8	-4,887529E-8	-4,887477E-8	-4,887445E-8	-4,887447E-8	-4,887484E-8	-4,887513E-8	-4,887573E-8	-4,887646E-8	-4,887698E-8	-4,887766E-8	-4,887852E-8	-4,887930E-8	-4,887957E-8	-4,887888E-8	-4,887783E-8	-4,887704E-8	-4,887645E-8	-4,887639E-8	-4,887670E-8	-4,887657E-8	-4,887611E-8	-4,887593E-8	-4,887614E-8	-4,887715E-8	-4,887817E-8	-4,887848E-8	-4,887823E-8	-4,887772E-8	-4,887755E-8	-4,887858E-8	-4,887994E-8	-4,888118E-8	-4,888234E-8	-4,888395E-8	-4,888652E-8	-4,889044E-8	-4,889573E-8	-4,890185E-8	-4,890793E-8	-4,891357E-8	-4,891938E-8	-4,892614E-8	-4,893396E-8	-4,894210E-8	-4,894996E-8	-4,895658E-8	-4,896167E-8	-4,896620E-8	-4,897112E-8	-4,897648E-8	-4,898162E-8	-4,898513E-8	-4,898693E-8	-4,898797E-8	-4,898892E-8	-4,899037E-8	-4,899212E-8	-4,899374E-8	-4,899417E-8	-4,899366E-8	-4,899352E-8	-4,899411E-8	-4,899496E-8	-4,899596E-8	-4,899630E-8	-4,899498E-8	-4,899395E-8	-4,899398E-8	-4,899485E-8	-4,899629E-8	-4,899697E-8	-4,899610E-8	-4,899449E-8	-4,899359E-8	-4,899394E-8	-4,899539E-8	-4,899591E-8	-4,899569E-8	-4,899496E-8	-4,899382E-8	-4,899352E-8	-4,899454E-8	-4,899589E-8	-4,899679E-8	-4,899657E-8	-4,899544E-8	-4,899500E-8	-4,899523E-8	-4,899599E-8	-4,899699E-8	-4,899701E-8	-4,899580E-8	-4,899467E-8	-4,899460E-8	-4,899540E-8	-4,899671E-8	-4,899752E-8	-4,899695E-8	-4,899540E-8	-4,899474E-8	-4,899562E-8	-4,899725E-8	-4,899823E-8	-4,899814E-8	-4,899682E-8	-4,899487E-8	-4,899442E-8	-4,899524E-8	-4,899578E-8	-4,899574E-8	-4,899476E-8	-4,899302E-8	-4,899215E-8	-4,899251E-8	-4,899292E-8	-4,899267E-8	-4,899141E-8	-4,898909E-8	-4,898695E-8	-4,898577E-8	-4,898472E-8	-4,898241E-8	-4,897818E-8	-4,897278E-8	-4,896683E-8	-4,896024E-8	-4,895297E-8	-4,894492E-8	-4,893611E-8	-4,892755E-8	-4,891955E-8	-4,891195E-8	-4,890521E-8	-4,889916E-8	-4,889387E-8	-4,888978E-8	-4,888631E-8	-4,888360E-8	-4,888199E-8	-4,888081E-8	-4,888015E-8	-4,887996E-8	-4,887962E-8	-4,887922E-8	-4,887910E-8	-4,887909E-8	-4,887914E-8	-4,887876E-8	-4,887804E-8	-4,887720E-8	-4,887660E-8	-4,887694E-8	-4,887788E-8	-4,887869E-8	-4,887886E-8	-4,887872E-8	-4,887868E-8	-4,887904E-8	-4,887982E-8	-4,888028E-8	-4,888007E-8	-4,887945E-8	-4,887849E-8	-4,887726E-8	-4,887645E-8	-4,887606E-8	-4,887597E-8	-4,887604E-8	-4,887621E-8	-4,887661E-8	-4,887718E-8	-4,887789E-8	-4,887896E-8	-4,887991E-8	-4,888017E-8	-4,887930E-8	-4,887798E-8	-4,887701E-8	-4,887671E-8	-4,887663E-8	-4,887642E-8	-4,887570E-8	-4,887477E-8	-4,887482E-8	-4,887585E-8	-4,887725E-8	-4,887843E-8	-4,887902E-8	-4,887912E-8	-4,887875E-8	-4,887825E-8	-4,887760E-8	-4,887692E-8	-4,887616E-8	-4,887542E-8	-4,887485E-8	-4,887459E-8	-4,887464E-8	-4,887524E-8	-4,887619E-8	-4,887722E-8	-4,887809E-8	-4,887869E-8	-4,887907E-8	-4,887923E-8	-4,887900E-8	-4,887838E-8	-4,887713E-8	-4,887565E-8	-4,887464E-8	-4,887463E-8	-4,887497E-8	-4,887531E-8	-4,887551E-8	-4,887547E-8	-4,887585E-8	-4,887686E-8	-4,887833E-8	-4,887977E-8	-4,888007E-8	-4,887920E-8	-4,887778E-8	-4,887636E-8	-4,887571E-8	-4,887585E-8	-4,887585E-8	-4,887542E-8	-4,887494E-8	-4,887474E-8	-4,887545E-8	-4,887674E-8	-4,887800E-8	-4,887881E-8	-4,887908E-8	-4,887900E-8	-4,887882E-8	-4,887850E-8	-4,887806E-8	-4,887730E-8	-4,887663E-8	-4,887577E-8	-4,887544E-8	-4,887573E-8	-4,887644E-8	-4,887777E-8	-4,887900E-8	-4,887956E-8	-4,887950E-8	-4,887932E-8	-4,887941E-8	-4,887981E-8	-4,887986E-8	-4,887911E-8	-4,887779E-8	-4,887645E-8	-4,887607E-8	-4,887667E-8	-4,887754E-8	-4,887810E-8	-4,887833E-8	-4,887875E-8	-4,887966E-8	-4,888069E-8	-4,888121E-8	-4,888114E-8	-4,888042E-8	-4,887951E-8	-4,887891E-8	-4,887861E-8	-4,887843E-8	-4,887797E-8	-4,887784E-8	-4,887830E-8	-4,887920E-8	-4,888008E-8	-4,888139E-8	-4,888224E-8	-4,888244E-8	-4,888239E-8	-4,888229E-8	-4,888218E-8	-4,888187E-8	-4,888124E-8	-4,888046E-8	-4,887963E-8	-4,887918E-8	-4,887931E-8	-4,887987E-8	-4,888049E-8	-4,888100E-8	-4,888133E-8	-4,888125E-8	-4,888111E-8	-4,888151E-8	-4,888232E-8	-4,888292E-8	-4,888302E-8	-4,888293E-8	-4,888321E-8	-4,888443E-8	-4,888695E-8	-4,889047E-8	-4,889477E-8	-4,889860E-8	-4,890240E-8	-4,890700E-8	-4,891366E-8	-4,892181E-8	-4,893016E-8	-4,893788E-8	-4,894433E-8	-4,895062E-8	-4,895664E-8	-4,896297E-8	-4,896983E-8	-4,897576E-8	-4,897961E-8	-4,898208E-8	-4,898421E-8	-4,898605E-8	-4,898805E-8	-4,899042E-8	-4,899232E-8	-4,899315E-8	-4,899363E-8	-4,899374E-8
-4,899062E-8	-4,899134E-8	-4,899092E-8	-4,898851E-8	-4,898607E-8	-4,898384E-8	-4,898152E-8	-4,897920E-8	-4,897568E-8	-4,897121E-8	-4,896603E-8	-4,895954E-8	-4,895247E-8	-4,894478E-8	-4,893614E-8	-4,892757E-8	-4,891935E-8	-4,891176E-8	-4,890531E-8	-4,889907E-8	-4,889333E-8	-4,888891E-8	-4,888539E-8	-4,888277E-8	-4,888109E-8	-4,887987E-8	-4,887930E-8	-4,887951E-8	-4,887969E-8	-4,887965E-8	-4,887938E-8	-4,887885E-8	-4,887859E-8	-4,887853E-8	-4,887808E-8	-4,887731E-8	-4,887630E-8	-4,887585E-8	-4,887626E-8	-4,887704E-8	-4,887783E-8	-4,887857E-8	-4,887891E-8	-4,887909E-8	-4,887975E-8	-4,888062E-8	-4,888088E-8	-4,888052E-8	-4,887946E-8	-4,887817E-8	-4,887719E-8	-4,887654E-8	-4,887606E-8	-4,887591E-8	-4,887602E-8	-4,887650E-8	-4,887713E-8	-4,887777E-8	-4,887867E-8	-4,887966E-8	-4,888050E-8	-4,888060E-8	-4,887993E-8	-4,887861E-8	-4,887748E-8	-4,887670E-8	-4,887634E-8	-4,887641E-8	-4,887629E-8	-4,887600E-8	-4,887595E-8	-4,887664E-8	-4,887775E-8	-4,887908E-8	-4,887998E-8	-4,888012E-8	-4,887975E-8	-4,887891E-8	-4,887830E-8	-4,887808E-8	-4,887768E-8	-4,887731E-8	-4,887658E-8	-4,887603E-8	-4,887606E-8	-4,887641E-8	-4,887714E-8	-4,887812E-8	-4,887920E-8	-4,887971E-8	-4,887961E-8	-4,887908E-8	-4,887875E-8	-4,887845E-8	-4,887800E-8	-4,887750E-8	-4,887706E-8	-4,887639E-8	-4,887606E-8	-4,887614E-8	-4,887675E-8	-4,887746E-8	-4,887783E-8	-4,887809E-8	-4,887862E-8	-4,887899E-8	-4,887865E-8	-4,887788E-8	-4,887698E-8	-4,887626E-8	-4,887606E-8	-4,887621E-8	-4,887616E-8	-4,887566E-8	-4,887516E-8	-4,887540E-8	-4,887644E-8	-4,887788E-8	-4,887921E-8	-4,887963E-8	-4,887898E-8	-4,887801E-8	-4,887727E-8	-4,887706E-8	-4,887712E-8	-4,887687E-8	-4,887622E-8	-4,887559E-8	-4,887523E-8	-4,887567E-8	-4,887695E-8	-4,887833E-8	-4,887927E-8	-4,887976E-8	-4,887972E-8	-4,887949E-8	-4,887920E-8	-4,887888E-8	-4,887861E-8	-4,887827E-8	-4,887735E-8	-4,887652E-8	-4,887615E-8	-4,887631E-8	-4,887724E-8	-4,887857E-8	-4,887954E-8	-4,887989E-8	-4,887988E-8	-4,887993E-8	-4,888046E-8	-4,888058E-8	-4,888016E-8	-4,887925E-8	-4,887826E-8	-4,887774E-8	-4,887763E-8	-4,887740E-8	-4,887755E-8	-4,887807E-8	-4,887925E-8	-4,888054E-8	-4,888166E-8	-4,888265E-8	-4,888313E-8	-4,888322E-8	-4,888317E-8	-4,888284E-8	-4,888197E-8	-4,888095E-8	-4,888015E-8	-4,887944E-8	-4,887908E-8	-4,887912E-8	-4,887924E-8	-4,887950E-8	-4,888034E-8	-4,888135E-8	-4,888216E-8	-4,888244E-8	-4,888235E-8	-4,888236E-8	-4,888264E-8	-4,888319E-8	-4,888382E-8	-4,888450E-8	-4,888559E-8	-4,888753E-8	-4,889012E-8	-4,889381E-8	-4,889875E-8	-4,890383E-8	-4,890956E-8	-4,891587E-8	-4,892244E-8	-4,892922E-8	-4,893710E-8	-4,894507E-8	-4,895208E-8	-4,895848E-8	-4,896399E-8	-4,896839E-8	-4,897278E-8	-4,897754E-8	-4,898137E-8	-4,898401E-8	-4,898621E-8	-4,898808E-8	-4,898954E-8	-4,899121E-8	-4,899263E-8	-4,899323E-8	-4,899375E-8	-4,899476E-8	-4,899542E-8	-4,899572E-8	-4,899641E-8	-4,899649E-8	-4,899546E-8	-4,899494E-8	-4,899485E-8	-4,899506E-8	-4,899590E-8	-4,899687E-8	-4,899658E-8	-4,899482E-8	-4,899386E-8	-4,899452E-8	-4,899586E-8	-4,899776E-8	-4,899898E-8	-4,899742E-8	-4,899486E-8	-4,899397E-8	-4,899451E-8	-4,899558E-8	-4,899712E-8	-4,899750E-8	-4,899618E-8	-4,899452E-8	-4,899365E-8	-4,899422E-8	-4,899576E-8	-4,899725E-8	-4,899766E-8	-4,899667E-8	-4,899500E-8	-4,899404E-8	-4,899442E-8	-4,899562E-8	-4,899674E-8	-4,899674E-8	-4,899580E-8	-4,899495E-8	-4,899433E-8	-4,899459E-8	-4,899563E-8	-4,899585E-8	-4,899571E-8	-4,899544E-8	-4,899492E-8	-4,899452E-8	-4,899465E-8	-4,899456E-8	-4,899434E-8	-4,899435E-8	-4,899419E-8	-4,899324E-8	-4,899174E-8	-4,899043E-8	-4,898945E-8	-4,898875E-8	-4,898820E-8	-4,898723E-8	-4,898466E-8	-4,898104E-8	-4,897714E-8	-4,897263E-8	-4,896745E-8	-4,896185E-8	-4,895503E-8	-4,894696E-8	-4,893829E-8	-4,892981E-8	-4,892209E-8	-4,891464E-8	-4,890707E-8	-4,890109E-8	-4,889607E-8	-4,889167E-8	-4,888871E-8	-4,888676E-8	-4,888511E-8	-4,888440E-8	-4,888430E-8	-4,888424E-8	-4,888419E-8	-4,888388E-8	-4,888370E-8	-4,888359E-8	-4,888349E-8	-4,888333E-8	-4,888278E-8	-4,888141E-8	-4,888057E-8	-4,888054E-8	-4,888100E-8	-4,888160E-8	-4,888217E-8	-4,888268E-8	-4,888337E-8	-4,888381E-8	-4,888451E-8	-4,888488E-8	-4,888450E-8	-4,888363E-8	-4,888275E-8	-4,888178E-8	-4,888088E-8	-4,887999E-8	-4,887939E-8	-4,887923E-8	-4,887968E-8	-4,888037E-8	-4,888107E-8	-4,888191E-8	-4,888246E-8	-4,888303E-8	-4,888324E-8	-4,888306E-8	-4,888252E-8	-4,888173E-8	-4,888089E-8	-4,888054E-8	-4,887995E-8	-4,887927E-8	-4,887875E-8	-4,887864E-8	-4,887923E-8	-4,888066E-8	-4,888147E-8	-4,888178E-8	-4,888186E-8	-4,888203E-8	-4,888209E-8	-4,888205E-8	-4,888157E-8	-4,888077E-8	-4,887973E-8	-4,887877E-8	-4,887848E-8	-4,887849E-8	-4,887891E-8	-4,887971E-8	-4,888054E-8	-4,888134E-8	-4,888231E-8	-4,888257E-8	-4,888243E-8	-4,888213E-8	-4,888173E-8	-4,888135E-8	-4,888097E-8	-4,887999E-8	-4,887927E-8	-4,887907E-8	-4,887901E-8	-4,887940E-8	-4,888002E-8	-4,888050E-8	-4,888128E-8	-4,888219E-8	-4,888249E-8	-4,888244E-8	-4,888174E-8	-4,888089E-8	-4,888044E-8	-4,888012E-8	-4,887978E-8	-4,887952E-8	-4,887904E-8	-4,887872E-8	-4,887898E-8	-4,888005E-8	-4,888151E-8	-4,888253E-8	-4,888266E-8	-4,888279E-8	-4,888254E-8	-4,888194E-8	-4,888165E-8	-4,888141E-8	-4,888090E-8	-4,888023E-8	-4,887976E-8	-4,887991E-8	-4,888052E-8	-4,888143E-8	-4,888251E-8	-4,888332E-8	-4,888379E-8	-4,888365E-8	-4,888344E-8	-4,888338E-8	-4,888333E-8	-4,888316E-8	-4,888250E-8	-4,888151E-8	-4,888049E-8	-4,888015E-8	-4,888051E-8	-4,888121E-8	-4,888224E-8	-4,888302E-8	-4,888347E-8	-4,888406E-8	-4,888488E-8	-4,888530E-8	-4,888514E-8	-4,888450E-8	-4,888361E-8	-4,888291E-8	-4,888266E-8	-4,888242E-8	-4,888196E-8	-4,888163E-8	-4,888175E-8	-4,888292E-8	-4,888494E-8	-4,888660E-8	-4,888746E-8	-4,888722E-8	-4,888664E-8	-4,888632E-8	-4,888606E-8	-4,888576E-8	-4,888521E-8	-4,888381E-8	-4,888254E-8	-4,888227E-8	-4,888241E-8	-4,888309E-8	-4,888424E-8	-4,888516E-8	-4,888545E-8	-4,888535E-8	-4,888530E-8	-4,888572E-8	-4,888646E-8	-4,888722E-8	-4,888776E-8	-4,888761E-8	-4,888750E-8	-4,888844E-8	-4,889091E-8	-4,889472E-8	-4,889873E-8	-4,890247E-8	-4,890642E-8	-4,891120E-8	-4,891772E-8	-4,892593E-8	-4,893435E-8	-4,894147E-8	-4,894746E-8	-4,895328E-8	-4,895930E-8	-4,896597E-8	-4,897259E-8	-4,897712E-8	-4,897950E-8	-4,898103E-8	-4,898271E-8	-4,898546E-8	-4,898871E-8	-4,899096E-8	-4,899172E-8	-4,899147E-8	-4,899126E-8	-4,899220E-8
-4,899132E-8	-4,899204E-8	-4,899185E-8	-4,899093E-8	-4,898872E-8	-4,898552E-8	-4,898241E-8	-4,897914E-8	-4,897540E-8	-4,897123E-8	-4,896587E-8	-4,896000E-8	-4,895344E-8	-4,894529E-8	-4,893696E-8	-4,892939E-8	-4,892173E-8	-4,891440E-8	-4,890824E-8	-4,890277E-8	-4,889754E-8	-4,889316E-8	-4,888974E-8	-4,888717E-8	-4,888545E-8	-4,888450E-8	-4,888408E-8	-4,888370E-8	-4,888333E-8	-4,888308E-8	-4,888297E-8	-4,888316E-8	-4,888333E-8	-4,888328E-8	-4,888298E-8	-4,888220E-8	-4,888123E-8	-4,888098E-8	-4,888130E-8	-4,888196E-8	-4,888264E-8	-4,888300E-8	-4,888304E-8	-4,888330E-8	-4,888386E-8	-4,888441E-8	-4,888472E-8	-4,888424E-8	-4,888307E-8	-4,888186E-8	-4,888093E-8	-4,888060E-8	-4,888077E-8	-4,888099E-8	-4,888118E-8	-4,888135E-8	-4,888174E-8	-4,888253E-8	-4,888315E-8	-4,888343E-8	-4,888371E-8	-4,888376E-8	-4,888343E-8	-4,888240E-8	-4,888098E-8	-4,888012E-8	-4,887987E-8	-4,888019E-8	-4,888098E-8	-4,888160E-8	-4,888165E-8	-4,888199E-8	-4,888260E-8	-4,888310E-8	-4,888366E-8	-4,888411E-8	-4,888413E-8	-4,888384E-8	-4,888313E-8	-4,888228E-8	-4,888155E-8	-4,888081E-8	-4,888029E-8	-4,888053E-8	-4,888118E-8	-4,888198E-8	-4,888265E-8	-4,888313E-8	-4,888375E-8	-4,888428E-8	-4,888468E-8	-4,888465E-8	-4,888395E-8	-4,888291E-8	-4,888219E-8	-4,888157E-8	-4,888086E-8	-4,888036E-8	-4,888015E-8	-4,888039E-8	-4,888120E-8	-4,888219E-8	-4,888304E-8	-4,888351E-8	-4,888356E-8	-4,888339E-8	-4,888327E-8	-4,888280E-8	-4,888182E-8	-4,888061E-8	-4,887972E-8	-4,887939E-8	-4,887945E-8	-4,887955E-8	-4,887972E-8	-4,888015E-8	-4,888111E-8	-4,888252E-8	-4,888355E-8	-4,888369E-8	-4,888344E-8	-4,888292E-8	-4,888238E-8	-4,888195E-8	-4,888138E-8	-4,888059E-8	-4,887988E-8	-4,887970E-8	-4,887999E-8	-4,888061E-8	-4,888141E-8	-4,888217E-8	-4,888299E-8	-4,888383E-8	-4,888476E-8	-4,888510E-8	-4,888467E-8	-4,888432E-8	-4,888394E-8	-4,888329E-8	-4,888254E-8	-4,888166E-8	-4,888096E-8	-4,888084E-8	-4,888134E-8	-4,888204E-8	-4,888274E-8	-4,888350E-8	-4,888415E-8	-4,888483E-8	-4,888531E-8	-4,888545E-8	-4,888526E-8	-4,888475E-8	-4,888388E-8	-4,888282E-8	-4,888221E-8	-4,888240E-8	-4,888269E-8	-4,888288E-8	-4,888365E-8	-4,888442E-8	-4,888517E-8	-4,888585E-8	-4,888645E-8	-4,888681E-8	-4,888683E-8	-4,888666E-8	-4,888635E-8	-4,888554E-8	-4,888435E-8	-4,888356E-8	-4,888317E-8	-4,888332E-8	-4,888397E-8	-4,888450E-8	-4,888468E-8	-4,888478E-8	-4,888508E-8	-4,888545E-8	-4,888600E-8	-4,888656E-8	-4,888702E-8	-4,888739E-8	-4,888773E-8	-4,888871E-8	-4,889052E-8	-4,889310E-8	-4,889642E-8	-4,889999E-8	-4,890364E-8	-4,890771E-8	-4,891264E-8	-4,891869E-8	-4,892638E-8	-4,893472E-8	-4,894152E-8	-4,894705E-8	-4,895287E-8	-4,895914E-8	-4,896516E-8	-4,897147E-8	-4,897676E-8	-4,897973E-8	-4,898133E-8	-4,898320E-8	-4,898528E-8	-4,898753E-8	-4,898985E-8	-4,899134E-8	-4,899164E-8	-4,899199E-8	-4,899277E-8	-4,899335E-8	-4,899426E-8	-4,899535E-8	-4,899574E-8	-4,899548E-8	-4,899542E-8	-4,899539E-8	-4,899542E-8	-4,899596E-8	-4,899652E-8	-4,899647E-8	-4,899607E-8	-4,899585E-8	-4,899544E-8	-4,899531E-8	-4,899581E-8	-4,899613E-8	-4,899581E-8	-4,899622E-8	-4,899666E-8	-4,899634E-8	-4,899647E-8	-4,899686E-8	-4,899680E-8	-4,899678E-8	-4,899698E-8	-4,899692E-8	-4,899616E-8	-4,899526E-8	-4,899501E-8	-4,899487E-8	-4,899525E-8	-4,899617E-8	-4,899626E-8	-4,899509E-8	-4,899408E-8	-4,899384E-8	-4,899400E-8	-4,899543E-8	-4,899706E-8	-4,899707E-8	-4,899585E-8	-4,899443E-8	-4,899347E-8	-4,899380E-8	-4,899490E-8	-4,899567E-8	-4,899552E-8	-4,899402E-8	-4,899263E-8	-4,899193E-8	-4,899248E-8	-4,899365E-8	-4,899405E-8	-4,899356E-8	-4,899240E-8	-4,899074E-8	-4,898951E-8	-4,898958E-8	-4,898937E-8	-4,898776E-8	-4,898511E-8	-4,898126E-8	-4,897714E-8	-4,897295E-8	-4,896807E-8	-4,896249E-8	-4,895560E-8	-4,894730E-8	-4,893900E-8	-4,893120E-8	-4,892332E-8	-4,891652E-8	-4,891083E-8	-4,890515E-8	-4,890001E-8	-4,889585E-8	-4,889253E-8	-4,889028E-8	-4,888904E-8	-4,888832E-8	-4,888803E-8	-4,888778E-8	-4,888787E-8	-4,888790E-8	-4,888794E-8	-4,888810E-8	-4,888813E-8	-4,888793E-8	-4,888735E-8	-4,888668E-8	-4,888614E-8	-4,888602E-8	-4,888610E-8	-4,888613E-8	-4,888634E-8	-4,888686E-8	-4,888772E-8	-4,888837E-8	-4,888884E-8	-4,888906E-8	-4,888878E-8	-4,888814E-8	-4,888765E-8	-4,888722E-8	-4,888656E-8	-4,888582E-8	-4,888514E-8	-4,888489E-8	-4,888535E-8	-4,888599E-8	-4,888637E-8	-4,888666E-8	-4,888701E-8	-4,888743E-8	-4,888786E-8	-4,888796E-8	-4,888751E-8	-4,888645E-8	-4,888522E-8	-4,888436E-8	-4,888427E-8	-4,888472E-8	-4,888498E-8	-4,888502E-8	-4,888519E-8	-4,888520E-8	-4,888554E-8	-4,888610E-8	-4,888662E-8	-4,888669E-8	-4,888624E-8	-4,888566E-8	-4,888464E-8	-4,888363E-8	-4,888307E-8	-4,888315E-8	-4,888375E-8	-4,888410E-8	-4,888435E-8	-4,888444E-8	-4,888493E-8	-4,888582E-8	-4,888700E-8	-4,888779E-8	-4,888771E-8	-4,888695E-8	-4,888575E-8	-4,888489E-8	-4,888455E-8	-4,888422E-8	-4,888350E-8	-4,888308E-8	-4,888334E-8	-4,888384E-8	-4,888455E-8	-4,888559E-8	-4,888672E-8	-4,888757E-8	-4,888794E-8	-4,888782E-8	-4,888724E-8	-4,888631E-8	-4,888543E-8	-4,888476E-8	-4,888451E-8	-4,888432E-8	-4,888397E-8	-4,888373E-8	-4,888397E-8	-4,888475E-8	-4,888598E-8	-4,888740E-8	-4,888835E-8	-4,888851E-8	-4,888817E-8	-4,888769E-8	-4,888675E-8	-4,888567E-8	-4,888504E-8	-4,888474E-8	-4,888445E-8	-4,888429E-8	-4,888450E-8	-4,888496E-8	-4,888562E-8	-4,888694E-8	-4,888829E-8	-4,888936E-8	-4,888956E-8	-4,888899E-8	-4,888779E-8	-4,888666E-8	-4,888606E-8	-4,888575E-8	-4,888543E-8	-4,888494E-8	-4,888469E-8	-4,888486E-8	-4,888571E-8	-4,888675E-8	-4,888800E-8	-4,888926E-8	-4,888983E-8	-4,889010E-8	-4,889038E-8	-4,889015E-8	-4,888941E-8	-4,888867E-8	-4,888805E-8	-4,888743E-8	-4,888671E-8	-4,888648E-8	-4,888672E-8	-4,888769E-8	-4,888922E-8	-4,889069E-8	-4,889132E-8	-4,889139E-8	-4,889143E-8	-4,889149E-8	-4,889151E-8	-4,889148E-8	-4,889044E-8	-4,888912E-8	-4,888830E-8	-4,888784E-8	-4,888793E-8	-4,888833E-8	-4,888845E-8	-4,888873E-8	-4,888908E-8	-4,888971E-8	-4,889032E-8	-4,889061E-8	-4,889079E-8	-4,889100E-8	-4,889138E-8	-4,889224E-8	-4,889365E-8	-4,889519E-8	-4,889687E-8	-4,889940E-8	-4,890313E-8	-4,890759E-8	-4,891246E-8	-4,891849E-8	-4,892522E-8	-4,893183E-8	-4,893865E-8	-4,894575E-8	-4,895250E-8	-4,895892E-8	-4,896555E-8	-4,897169E-8	-4,897617E-8	-4,897948E-8	-4,898226E-8	-4,898474E-8	-4,898695E-8	-4,898863E-8	-4,898925E-8	-4,898956E-8	-4,899040E-8	-4,899197E-8	-4,899358E-8	-4,899455E-8
-4,899050E-8	-4,899013E-8	-4,898968E-8	-4,898914E-8	-4,898788E-8	-4,898638E-8	-4,898406E-8	-4,898008E-8	-4,897570E-8	-4,897142E-8	-4,896659E-8	-4,896092E-8	-4,895388E-8	-4,894579E-8	-4,893795E-8	-4,892971E-8	-4,892140E-8	-4,891494E-8	-4,890879E-8	-4,890313E-8	-4,889916E-8	-4,889559E-8	-4,889206E-8	-4,889013E-8	-4,888947E-8	-4,888935E-8	-4,888899E-8	-4,888824E-8	-4,888756E-8	-4,888749E-8	-4,888756E-8	-4,888778E-8	-4,888767E-8	-4,888713E-8	-4,888662E-8	-4,888615E-8	-4,888541E-8	-4,888524E-8	-4,888570E-8	-4,888634E-8	-4,888718E-8	-4,888793E-8	-4,888836E-8	-4,888859E-8	-4,888886E-8	-4,888896E-8	-4,888921E-8	-4,888902E-8	-4,888810E-8	-4,888710E-8	-4,888616E-8	-4,888527E-8	-4,888453E-8	-4,888414E-8	-4,888440E-8	-4,888521E-8	-4,888668E-8	-4,888816E-8	-4,888872E-8	-4,888880E-8	-4,888873E-8	-4,888845E-8	-4,888797E-8	-4,888750E-8	-4,888637E-8	-4,888488E-8	-4,888417E-8	-4,888408E-8	-4,888448E-8	-4,888521E-8	-4,888578E-8	-4,888609E-8	-4,888669E-8	-4,888758E-8	-4,888854E-8	-4,888909E-8	-4,888889E-8	-4,888821E-8	-4,888714E-8	-4,888611E-8	-4,888563E-8	-4,888501E-8	-4,888441E-8	-4,888447E-8	-4,888465E-8	-4,888512E-8	-4,888599E-8	-4,888696E-8	-4,888792E-8	-4,888879E-8	-4,888941E-8	-4,888952E-8	-4,888898E-8	-4,888799E-8	-4,888729E-8	-4,888662E-8	-4,888599E-8	-4,888546E-8	-4,888475E-8	-4,888470E-8	-4,888548E-8	-4,888654E-8	-4,888762E-8	-4,888850E-8	-4,888850E-8	-4,888772E-8	-4,888733E-8	-4,888730E-8	-4,888720E-8	-4,888670E-8	-4,888562E-8	-4,888466E-8	-4,888412E-8	-4,888414E-8	-4,888448E-8	-4,888498E-8	-4,888565E-8	-4,888656E-8	-4,888734E-8	-4,888760E-8	-4,888748E-8	-4,888713E-8	-4,888676E-8	-4,888637E-8	-4,888588E-8	-4,888525E-8	-4,888467E-8	-4,888394E-8	-4,888368E-8	-4,888422E-8	-4,888540E-8	-4,888660E-8	-4,888743E-8	-4,888787E-8	-4,888792E-8	-4,888781E-8	-4,888785E-8	-4,888781E-8	-4,888734E-8	-4,888696E-8	-4,888658E-8	-4,888579E-8	-4,888535E-8	-4,888555E-8	-4,888621E-8	-4,888722E-8	-4,888837E-8	-4,888889E-8	-4,888877E-8	-4,888881E-8	-4,888916E-8	-4,888962E-8	-4,888980E-8	-4,888924E-8	-4,888827E-8	-4,888762E-8	-4,888747E-8	-4,888754E-8	-4,888783E-8	-4,888857E-8	-4,888948E-8	-4,889041E-8	-4,889102E-8	-4,889132E-8	-4,889146E-8	-4,889187E-8	-4,889225E-8	-4,889196E-8	-4,889127E-8	-4,889058E-8	-4,888948E-8	-4,888845E-8	-4,888849E-8	-4,888870E-8	-4,888948E-8	-4,889026E-8	-4,889083E-8	-4,889103E-8	-4,889097E-8	-4,889113E-8	-4,889174E-8	-4,889194E-8	-4,889202E-8	-4,889204E-8	-4,889250E-8	-4,889354E-8	-4,889534E-8	-4,889786E-8	-4,890110E-8	-4,890508E-8	-4,890980E-8	-4,891483E-8	-4,891990E-8	-4,892596E-8	-4,893303E-8	-4,894052E-8	-4,894764E-8	-4,895412E-8	-4,895893E-8	-4,896248E-8	-4,896740E-8	-4,897319E-8	-4,897801E-8	-4,898174E-8	-4,898409E-8	-4,898488E-8	-4,898592E-8	-4,898821E-8	-4,899069E-8	-4,899250E-8	-4,899384E-8	-4,899398E-8	-4,899288E-8	-4,899231E-8	-4,899302E-8	-4,899406E-8	-4,899504E-8	-4,899567E-8	-4,899490E-8	-4,899349E-8	-4,899330E-8	-4,899393E-8	-4,899479E-8	-4,899600E-8	-4,899629E-8	-4,899521E-8	-4,899440E-8	-4,899443E-8	-4,899462E-8	-4,899530E-8	-4,899614E-8	-4,899586E-8	-4,899471E-8	-4,899444E-8	-4,899491E-8	-4,899539E-8	-4,899623E-8	-4,899710E-8	-4,899656E-8	-4,899535E-8	-4,899534E-8	-4,899577E-8	-4,899605E-8	-4,899705E-8	-4,899745E-8	-4,899638E-8	-4,899552E-8	-4,899566E-8	-4,899569E-8	-4,899569E-8	-4,899645E-8	-4,899684E-8	-4,899633E-8	-4,899591E-8	-4,899527E-8	-4,899463E-8	-4,899499E-8	-4,899614E-8	-4,899693E-8	-4,899703E-8	-4,899676E-8	-4,899541E-8	-4,899344E-8	-4,899274E-8	-4,899296E-8	-4,899324E-8	-4,899386E-8	-4,899378E-8	-4,899183E-8	-4,899010E-8	-4,898913E-8	-4,898824E-8	-4,898800E-8	-4,898787E-8	-4,898603E-8	-4,898260E-8	-4,897829E-8	-4,897385E-8	-4,896964E-8	-4,896469E-8	-4,895854E-8	-4,895126E-8	-4,894311E-8	-4,893491E-8	-4,892796E-8	-4,892187E-8	-4,891538E-8	-4,890923E-8	-4,890427E-8	-4,890057E-8	-4,889788E-8	-4,889617E-8	-4,889502E-8	-4,889378E-8	-4,889323E-8	-4,889302E-8	-4,889288E-8	-4,889269E-8	-4,889258E-8	-4,889230E-8	-4,889185E-8	-4,889171E-8	-4,889125E-8	-4,889049E-8	-4,889015E-8	-4,889029E-8	-4,889071E-8	-4,889147E-8	-4,889227E-8	-4,889265E-8	-4,889272E-8	-4,889293E-8	-4,889350E-8	-4,889391E-8	-4,889383E-8	-4,889317E-8	-4,889200E-8	-4,889090E-8	-4,889050E-8	-4,889005E-8	-4,888967E-8	-4,888972E-8	-4,889007E-8	-4,889068E-8	-4,889166E-8	-4,889232E-8	-4,889266E-8	-4,889312E-8	-4,889339E-8	-4,889324E-8	-4,889269E-8	-4,889186E-8	-4,889091E-8	-4,888989E-8	-4,888915E-8	-4,888912E-8	-4,888943E-8	-4,888983E-8	-4,889038E-8	-4,889101E-8	-4,889143E-8	-4,889191E-8	-4,889220E-8	-4,889232E-8	-4,889239E-8	-4,889182E-8	-4,889066E-8	-4,888972E-8	-4,888883E-8	-4,888814E-8	-4,888827E-8	-4,888886E-8	-4,888924E-8	-4,888955E-8	-4,889011E-8	-4,889090E-8	-4,889172E-8	-4,889271E-8	-4,889323E-8	-4,889241E-8	-4,889096E-8	-4,888985E-8	-4,888905E-8	-4,888865E-8	-4,888866E-8	-4,888843E-8	-4,888809E-8	-4,888810E-8	-4,888871E-8	-4,888975E-8	-4,889096E-8	-4,889190E-8	-4,889238E-8	-4,889226E-8	-4,889193E-8	-4,889138E-8	-4,889075E-8	-4,889039E-8	-4,889010E-8	-4,888941E-8	-4,888892E-8	-4,888874E-8	-4,888887E-8	-4,888964E-8	-4,889109E-8	-4,889248E-8	-4,889355E-8	-4,889413E-8	-4,889384E-8	-4,889326E-8	-4,889292E-8	-4,889263E-8	-4,889179E-8	-4,889073E-8	-4,889043E-8	-4,889052E-8	-4,889084E-8	-4,889145E-8	-4,889212E-8	-4,889257E-8	-4,889333E-8	-4,889432E-8	-4,889455E-8	-4,889413E-8	-4,889342E-8	-4,889232E-8	-4,889164E-8	-4,889135E-8	-4,889097E-8	-4,889046E-8	-4,889036E-8	-4,889060E-8	-4,889114E-8	-4,889230E-8	-4,889355E-8	-4,889419E-8	-4,889440E-8	-4,889440E-8	-4,889408E-8	-4,889346E-8	-4,889298E-8	-4,889230E-8	-4,889164E-8	-4,889135E-8	-4,889147E-8	-4,889167E-8	-4,889209E-8	-4,889329E-8	-4,889458E-8	-4,889543E-8	-4,889601E-8	-4,889630E-8	-4,889609E-8	-4,889608E-8	-4,889616E-8	-4,889587E-8	-4,889528E-8	-4,889441E-8	-4,889350E-8	-4,889297E-8	-4,889324E-8	-4,889420E-8	-4,889514E-8	-4,889574E-8	-4,889590E-8	-4,889544E-8	-4,889539E-8	-4,889595E-8	-4,889634E-8	-4,889646E-8	-4,889675E-8	-4,889699E-8	-4,889766E-8	-4,889898E-8	-4,890106E-8	-4,890422E-8	-4,890810E-8	-4,891267E-8	-4,891758E-8	-4,892255E-8	-4,892843E-8	-4,893572E-8	-4,894369E-8	-4,895035E-8	-4,895565E-8	-4,896157E-8	-4,896792E-8	-4,897375E-8	-4,897910E-8	-4,898273E-8	-4,898391E-8	-4,898478E-8	-4,898690E-8	-4,898926E-8	-4,899132E-8	-4,899340E-8	-4,899432E-8	-4,899427E-8	-4,899492E-8	-4,899554E-8
-4,899121E-8	-4,899177E-8	-4,899103E-8	-4,898906E-8	-4,898718E-8	-4,898516E-8	-4,898267E-8	-4,898001E-8	-4,897701E-8	-4,897294E-8	-4,896862E-8	-4,896350E-8	-4,895744E-8	-4,895103E-8	-4,894375E-8	-4,893642E-8	-4,892929E-8	-4,892127E-8	-4,891379E-8	-4,890858E-8	-4,890415E-8	-4,890041E-8	-4,889786E-8	-4,889559E-8	-4,889372E-8	-4,889305E-8	-4,889275E-8	-4,889223E-8	-4,889200E-8	-4,889224E-8	-4,889252E-8	-4,889262E-8	-4,889269E-8	-4,889214E-8	-4,889102E-8	-4,889018E-8	-4,888996E-8	-4,888999E-8	-4,889022E-8	-4,889072E-8	-4,889108E-8	-4,889166E-8	-4,889220E-8	-4,889262E-8	-4,889299E-8	-4,889379E-8	-4,889419E-8	-4,889390E-8	-4,889307E-8	-4,889213E-8	-4,889128E-8	-4,889066E-8	-4,889030E-8	-4,889029E-8	-4,889005E-8	-4,889057E-8	-4,889192E-8	-4,889305E-8	-4,889380E-8	-4,889418E-8	-4,889387E-8	-4,889343E-8	-4,889343E-8	-4,889305E-8	-4,889256E-8	-4,889204E-8	-4,889123E-8	-4,889038E-8	-4,889010E-8	-4,889046E-8	-4,889108E-8	-4,889174E-8	-4,889231E-8	-4,889304E-8	-4,889354E-8	-4,889385E-8	-4,889360E-8	-4,889266E-8	-4,889200E-8	-4,889172E-8	-4,889119E-8	-4,889064E-8	-4,889061E-8	-4,889054E-8	-4,889081E-8	-4,889140E-8	-4,889181E-8	-4,889217E-8	-4,889284E-8	-4,889336E-8	-4,889375E-8	-4,889357E-8	-4,889277E-8	-4,889167E-8	-4,889074E-8	-4,889034E-8	-4,889038E-8	-4,889038E-8	-4,889044E-8	-4,889047E-8	-4,889075E-8	-4,889160E-8	-4,889259E-8	-4,889323E-8	-4,889372E-8	-4,889368E-8	-4,889236E-8	-4,889123E-8	-4,889061E-8	-4,889031E-8	-4,888980E-8	-4,888938E-8	-4,888925E-8	-4,888935E-8	-4,888985E-8	-4,889066E-8	-4,889140E-8	-4,889204E-8	-4,889264E-8	-4,889317E-8	-4,889303E-8	-4,889279E-8	-4,889239E-8	-4,889150E-8	-4,889088E-8	-4,889031E-8	-4,888919E-8	-4,888877E-8	-4,888920E-8	-4,889004E-8	-4,889119E-8	-4,889211E-8	-4,889276E-8	-4,889322E-8	-4,889370E-8	-4,889396E-8	-4,889382E-8	-4,889334E-8	-4,889257E-8	-4,889158E-8	-4,889053E-8	-4,889011E-8	-4,889011E-8	-4,889005E-8	-4,889049E-8	-4,889151E-8	-4,889243E-8	-4,889352E-8	-4,889448E-8	-4,889472E-8	-4,889457E-8	-4,889422E-8	-4,889379E-8	-4,889311E-8	-4,889240E-8	-4,889163E-8	-4,889137E-8	-4,889140E-8	-4,889200E-8	-4,889292E-8	-4,889372E-8	-4,889468E-8	-4,889565E-8	-4,889646E-8	-4,889721E-8	-4,889748E-8	-4,889729E-8	-4,889717E-8	-4,889672E-8	-4,889560E-8	-4,889482E-8	-4,889430E-8	-4,889376E-8	-4,889360E-8	-4,889429E-8	-4,889496E-8	-4,889515E-8	-4,889525E-8	-4,889582E-8	-4,889652E-8	-4,889736E-8	-4,889824E-8	-4,889837E-8	-4,889771E-8	-4,889787E-8	-4,889923E-8	-4,890112E-8	-4,890336E-8	-4,890598E-8	-4,890936E-8	-4,891311E-8	-4,891761E-8	-4,892349E-8	-4,893062E-8	-4,893801E-8	-4,894510E-8	-4,895166E-8	-4,895695E-8	-4,896163E-8	-4,896732E-8	-4,897324E-8	-4,897797E-8	-4,898158E-8	-4,898381E-8	-4,898476E-8	-4,898627E-8	-4,898860E-8	-4,899061E-8	-4,899218E-8	-4,899356E-8	-4,899436E-8	-4,899402E-8	-4,899443E-8	-4,899533E-8	-4,899549E-8	-4,899564E-8	-4,899624E-8	-4,899548E-8	-4,899473E-8	-4,899530E-8	-4,899513E-8	-4,899444E-8	-4,899442E-8	-4,899443E-8	-4,899432E-8	-4,899468E-8	-4,899459E-8	-4,899384E-8	-4,899341E-8	-4,899393E-8	-4,899491E-8	-4,899549E-8	-4,899594E-8	-4,899579E-8	-4,899435E-8	-4,899386E-8	-4,899474E-8	-4,899504E-8	-4,899553E-8	-4,899575E-8	-4,899442E-8	-4,899336E-8	-4,899401E-8	-4,899485E-8	-4,899580E-8	-4,899695E-8	-4,899695E-8	-4,899571E-8	-4,899498E-8	-4,899532E-8	-4,899603E-8	-4,899653E-8	-4,899721E-8	-4,899709E-8	-4,899556E-8	-4,899501E-8	-4,899583E-8	-4,899609E-8	-4,899678E-8	-4,899736E-8	-4,899596E-8	-4,899438E-8	-4,899432E-8	-4,899468E-8	-4,899532E-8	-4,899598E-8	-4,899546E-8	-4,899387E-8	-4,899249E-8	-4,899190E-8	-4,899146E-8	-4,899048E-8	-4,898912E-8	-4,898727E-8	-4,898430E-8	-4,898174E-8	-4,897933E-8	-4,897574E-8	-4,897148E-8	-4,896669E-8	-4,896080E-8	-4,895464E-8	-4,894746E-8	-4,893979E-8	-4,893322E-8	-4,892680E-8	-4,892073E-8	-4,891600E-8	-4,891094E-8	-4,890629E-8	-4,890363E-8	-4,890153E-8	-4,889987E-8	-4,889921E-8	-4,889896E-8	-4,889888E-8	-4,889912E-8	-4,889924E-8	-4,889921E-8	-4,889907E-8	-4,889877E-8	-4,889816E-8	-4,889733E-8	-4,889666E-8	-4,889630E-8	-4,889578E-8	-4,889556E-8	-4,889585E-8	-4,889634E-8	-4,889675E-8	-4,889735E-8	-4,889782E-8	-4,889815E-8	-4,889859E-8	-4,889857E-8	-4,889795E-8	-4,889710E-8	-4,889610E-8	-4,889509E-8	-4,889461E-8	-4,889422E-8	-4,889409E-8	-4,889403E-8	-4,889463E-8	-4,889564E-8	-4,889657E-8	-4,889721E-8	-4,889747E-8	-4,889742E-8	-4,889747E-8	-4,889787E-8	-4,889733E-8	-4,889619E-8	-4,889555E-8	-4,889499E-8	-4,889471E-8	-4,889517E-8	-4,889574E-8	-4,889581E-8	-4,889627E-8	-4,889730E-8	-4,889801E-8	-4,889779E-8	-4,889754E-8	-4,889734E-8	-4,889687E-8	-4,889632E-8	-4,889601E-8	-4,889538E-8	-4,889477E-8	-4,889463E-8	-4,889460E-8	-4,889469E-8	-4,889525E-8	-4,889587E-8	-4,889658E-8	-4,889748E-8	-4,889765E-8	-4,889746E-8	-4,889711E-8	-4,889626E-8	-4,889507E-8	-4,889440E-8	-4,889402E-8	-4,889387E-8	-4,889368E-8	-4,889371E-8	-4,889404E-8	-4,889440E-8	-4,889528E-8	-4,889633E-8	-4,889674E-8	-4,889685E-8	-4,889683E-8	-4,889648E-8	-4,889600E-8	-4,889554E-8	-4,889465E-8	-4,889375E-8	-4,889359E-8	-4,889395E-8	-4,889451E-8	-4,889508E-8	-4,889560E-8	-4,889639E-8	-4,889750E-8	-4,889852E-8	-4,889889E-8	-4,889854E-8	-4,889782E-8	-4,889721E-8	-4,889639E-8	-4,889574E-8	-4,889514E-8	-4,889474E-8	-4,889502E-8	-4,889601E-8	-4,889693E-8	-4,889768E-8	-4,889857E-8	-4,889919E-8	-4,889964E-8	-4,890026E-8	-4,890024E-8	-4,889940E-8	-4,889826E-8	-4,889745E-8	-4,889690E-8	-4,889645E-8	-4,889621E-8	-4,889624E-8	-4,889639E-8	-4,889705E-8	-4,889840E-8	-4,889949E-8	-4,890022E-8	-4,890082E-8	-4,890090E-8	-4,890082E-8	-4,890082E-8	-4,890012E-8	-4,889874E-8	-4,889742E-8	-4,889659E-8	-4,889659E-8	-4,889723E-8	-4,889836E-8	-4,889937E-8	-4,890013E-8	-4,890058E-8	-4,890070E-8	-4,890111E-8	-4,890158E-8	-4,890162E-8	-4,890099E-8	-4,890025E-8	-4,889952E-8	-4,889835E-8	-4,889753E-8	-4,889777E-8	-4,889798E-8	-4,889812E-8	-4,889861E-8	-4,889908E-8	-4,889953E-8	-4,890014E-8	-4,890101E-8	-4,890179E-8	-4,890211E-8	-4,890213E-8	-4,890207E-8	-4,890239E-8	-4,890332E-8	-4,890484E-8	-4,890683E-8	-4,890908E-8	-4,891227E-8	-4,891679E-8	-4,892195E-8	-4,892690E-8	-4,893261E-8	-4,893901E-8	-4,894584E-8	-4,895306E-8	-4,895973E-8	-4,896491E-8	-4,896938E-8	-4,897422E-8	-4,897819E-8	-4,898139E-8	-4,898470E-8	-4,898701E-8	-4,898779E-8	-4,898855E-8	-4,898965E-8	-4,899075E-8	-4,899243E-8	-4,899442E-8	-4,899531E-8	-4,899509E-8
-4,899197E-8	-4,899204E-8	-4,899138E-8	-4,899025E-8	-4,898798E-8	-4,898553E-8	-4,898329E-8	-4,898055E-8	-4,897769E-8	-4,897427E-8	-4,896971E-8	-4,896470E-8	-4,895884E-8	-4,895224E-8	-4,894580E-8	-4,893899E-8	-4,893153E-8	-4,892522E-8	-4,891988E-8	-4,891487E-8	-4,891066E-8	-4,890700E-8	-4,890407E-8	-4,890167E-8	-4,890000E-8	-4,889927E-8	-4,889855E-8	-4,889798E-8	-4,889780E-8	-4,889775E-8	-4,889781E-8	-4,889819E-8	-4,889792E-8	-4,889698E-8	-4,889632E-8	-4,889599E-8	-4,889582E-8	-4,889614E-8	-4,889627E-8	-4,889608E-8	-4,889640E-8	-4,889701E-8	-4,889775E-8	-4,889817E-8	-4,889849E-8	-4,889867E-8	-4,889851E-8	-4,889814E-8	-4,889734E-8	-4,889605E-8	-4,889483E-8	-4,889460E-8	-4,889478E-8	-4,889493E-8	-4,889581E-8	-4,889678E-8	-4,889755E-8	-4,889841E-8	-4,889885E-8	-4,889900E-8	-4,889903E-8	-4,889882E-8	-4,889841E-8	-4,889769E-8	-4,889694E-8	-4,889642E-8	-4,889566E-8	-4,889537E-8	-4,889582E-8	-4,889656E-8	-4,889738E-8	-4,889812E-8	-4,889879E-8	-4,889959E-8	-4,890020E-8	-4,890015E-8	-4,889977E-8	-4,889903E-8	-4,889798E-8	-4,889713E-8	-4,889690E-8	-4,889665E-8	-4,889616E-8	-4,889578E-8	-4,889590E-8	-4,889651E-8	-4,889766E-8	-4,889898E-8	-4,890001E-8	-4,890036E-8	-4,890012E-8	-4,889950E-8	-4,889856E-8	-4,889782E-8	-4,889720E-8	-4,889607E-8	-4,889529E-8	-4,889527E-8	-4,889537E-8	-4,889548E-8	-4,889598E-8	-4,889677E-8	-4,889776E-8	-4,889870E-8	-4,889934E-8	-4,889938E-8	-4,889926E-8	-4,889833E-8	-4,889663E-8	-4,889501E-8	-4,889426E-8	-4,889416E-8	-4,889415E-8	-4,889447E-8	-4,889540E-8	-4,889615E-8	-4,889664E-8	-4,889747E-8	-4,889818E-8	-4,889886E-8	-4,889946E-8	-4,889956E-8	-4,889857E-8	-4,889771E-8	-4,889712E-8	-4,889660E-8	-4,889595E-8	-4,889543E-8	-4,889519E-8	-4,889535E-8	-4,889627E-8	-4,889751E-8	-4,889836E-8	-4,889888E-8	-4,889921E-8	-4,889946E-8	-4,889984E-8	-4,890002E-8	-4,889916E-8	-4,889788E-8	-4,889701E-8	-4,889635E-8	-4,889603E-8	-4,889598E-8	-4,889601E-8	-4,889644E-8	-4,889718E-8	-4,889807E-8	-4,889887E-8	-4,889922E-8	-4,889930E-8	-4,889922E-8	-4,889860E-8	-4,889823E-8	-4,889813E-8	-4,889737E-8	-4,889678E-8	-4,889696E-8	-4,889749E-8	-4,889821E-8	-4,889884E-8	-4,889917E-8	-4,889969E-8	-4,890083E-8	-4,890194E-8	-4,890220E-8	-4,890172E-8	-4,890078E-8	-4,890010E-8	-4,889985E-8	-4,889987E-8	-4,889980E-8	-4,889913E-8	-4,889895E-8	-4,889933E-8	-4,889978E-8	-4,890041E-8	-4,890089E-8	-4,890090E-8	-4,890151E-8	-4,890227E-8	-4,890244E-8	-4,890255E-8	-4,890286E-8	-4,890344E-8	-4,890461E-8	-4,890657E-8	-4,890877E-8	-4,891114E-8	-4,891418E-8	-4,891844E-8	-4,892349E-8	-4,892889E-8	-4,893435E-8	-4,894028E-8	-4,894701E-8	-4,895344E-8	-4,895908E-8	-4,896389E-8	-4,896771E-8	-4,897126E-8	-4,897629E-8	-4,898178E-8	-4,898553E-8	-4,898750E-8	-4,898819E-8	-4,898805E-8	-4,898872E-8	-4,899132E-8	-4,899393E-8	-4,899510E-8	-4,899539E-8	-4,899413E-8	-4,899254E-8	-4,899337E-8	-4,899537E-8	-4,899687E-8	-4,899756E-8	-4,899677E-8	-4,899462E-8	-4,899351E-8	-4,899438E-8	-4,899585E-8	-4,899667E-8	-4,899698E-8	-4,899638E-8	-4,899468E-8	-4,899346E-8	-4,899408E-8	-4,899507E-8	-4,899580E-8	-4,899647E-8	-4,899533E-8	-4,899331E-8	-4,899326E-8	-4,899440E-8	-4,899513E-8	-4,899623E-8	-4,899661E-8	-4,899557E-8	-4,899463E-8	-4,899462E-8	-4,899480E-8	-4,899482E-8	-4,899487E-8	-4,899479E-8	-4,899416E-8	-4,899396E-8	-4,899460E-8	-4,899476E-8	-4,899467E-8	-4,899532E-8	-4,899518E-8	-4,899502E-8	-4,899587E-8	-4,899626E-8	-4,899563E-8	-4,899522E-8	-4,899493E-8	-4,899429E-8	-4,899435E-8	-4,899482E-8	-4,899509E-8	-4,899487E-8	-4,899469E-8	-4,899413E-8	-4,899279E-8	-4,899231E-8	-4,899307E-8	-4,899304E-8	-4,899219E-8	-4,899135E-8	-4,898928E-8	-4,898670E-8	-4,898516E-8	-4,898334E-8	-4,898038E-8	-4,897661E-8	-4,897172E-8	-4,896647E-8	-4,896091E-8	-4,895439E-8	-4,894779E-8	-4,894120E-8	-4,893357E-8	-4,892761E-8	-4,892313E-8	-4,891887E-8	-4,891486E-8	-4,891134E-8	-4,890829E-8	-4,890632E-8	-4,890543E-8	-4,890482E-8	-4,890406E-8	-4,890364E-8	-4,890370E-8	-4,890392E-8	-4,890430E-8	-4,890454E-8	-4,890424E-8	-4,890354E-8	-4,890371E-8	-4,890385E-8	-4,890313E-8	-4,890267E-8	-4,890246E-8	-4,890252E-8	-4,890311E-8	-4,890377E-8	-4,890381E-8	-4,890399E-8	-4,890448E-8	-4,890487E-8	-4,890468E-8	-4,890409E-8	-4,890299E-8	-4,890178E-8	-4,890105E-8	-4,890088E-8	-4,890111E-8	-4,890119E-8	-4,890140E-8	-4,890181E-8	-4,890216E-8	-4,890272E-8	-4,890329E-8	-4,890355E-8	-4,890355E-8	-4,890321E-8	-4,890231E-8	-4,890152E-8	-4,890102E-8	-4,890042E-8	-4,889992E-8	-4,890003E-8	-4,890042E-8	-4,890079E-8	-4,890129E-8	-4,890208E-8	-4,890296E-8	-4,890362E-8	-4,890386E-8	-4,890306E-8	-4,890168E-8	-4,890106E-8	-4,890083E-8	-4,890013E-8	-4,889976E-8	-4,889963E-8	-4,889936E-8	-4,889974E-8	-4,890080E-8	-4,890164E-8	-4,890225E-8	-4,890289E-8	-4,890335E-8	-4,890376E-8	-4,890398E-8	-4,890386E-8	-4,890317E-8	-4,890198E-8	-4,890096E-8	-4,890038E-8	-4,890003E-8	-4,890012E-8	-4,890021E-8	-4,890028E-8	-4,890077E-8	-4,890174E-8	-4,890289E-8	-4,890404E-8	-4,890430E-8	-4,890402E-8	-4,890380E-8	-4,890343E-8	-4,890254E-8	-4,890130E-8	-4,890036E-8	-4,890011E-8	-4,889981E-8	-4,889984E-8	-4,890042E-8	-4,890113E-8	-4,890233E-8	-4,890405E-8	-4,890510E-8	-4,890493E-8	-4,890444E-8	-4,890357E-8	-4,890241E-8	-4,890187E-8	-4,890162E-8	-4,890106E-8	-4,890067E-8	-4,890057E-8	-4,890105E-8	-4,890192E-8	-4,890299E-8	-4,890371E-8	-4,890427E-8	-4,890501E-8	-4,890558E-8	-4,890553E-8	-4,890511E-8	-4,890439E-8	-4,890345E-8	-4,890276E-8	-4,890267E-8	-4,890240E-8	-4,890211E-8	-4,890253E-8	-4,890341E-8	-4,890395E-8	-4,890428E-8	-4,890470E-8	-4,890498E-8	-4,890518E-8	-4,890556E-8	-4,890549E-8	-4,890498E-8	-4,890444E-8	-4,890373E-8	-4,890289E-8	-4,890247E-8	-4,890290E-8	-4,890332E-8	-4,890368E-8	-4,890448E-8	-4,890534E-8	-4,890621E-8	-4,890708E-8	-4,890732E-8	-4,890700E-8	-4,890664E-8	-4,890622E-8	-4,890574E-8	-4,890523E-8	-4,890459E-8	-4,890375E-8	-4,890351E-8	-4,890421E-8	-4,890492E-8	-4,890523E-8	-4,890560E-8	-4,890582E-8	-4,890601E-8	-4,890637E-8	-4,890670E-8	-4,890682E-8	-4,890677E-8	-4,890730E-8	-4,890829E-8	-4,891020E-8	-4,891301E-8	-4,891619E-8	-4,891992E-8	-4,892372E-8	-4,892716E-8	-4,893183E-8	-4,893787E-8	-4,894474E-8	-4,895224E-8	-4,895909E-8	-4,896344E-8	-4,896679E-8	-4,897089E-8	-4,897548E-8	-4,897996E-8	-4,898467E-8	-4,898748E-8	-4,898795E-8	-4,898796E-8	-4,898815E-8	-4,898897E-8	-4,899112E-8	-4,899348E-8	-4,899453E-8	-4,899388E-8	-4,899321E-8
-4,899239E-8	-4,899215E-8	-4,899087E-8	-4,898887E-8	-4,898712E-8	-4,898589E-8	-4,898463E-8	-4,898203E-8	-4,897863E-8	-4,897501E-8	-4,897096E-8	-4,896620E-8	-4,896099E-8	-4,895478E-8	-4,894808E-8	-4,894139E-8	-4,893498E-8	-4,892942E-8	-4,892378E-8	-4,891832E-8	-4,891412E-8	-4,891067E-8	-4,890762E-8	-4,890618E-8	-4,890561E-8	-4,890482E-8	-4,890454E-8	-4,890460E-8	-4,890451E-8	-4,890438E-8	-4,890430E-8	-4,890397E-8	-4,890332E-8	-4,890298E-8	-4,890256E-8	-4,890186E-8	-4,890156E-8	-4,890161E-8	-4,890143E-8	-4,890126E-8	-4,890170E-8	-4,890240E-8	-4,890338E-8	-4,890448E-8	-4,890516E-8	-4,890492E-8	-4,890461E-8	-4,890410E-8	-4,890315E-8	-4,890211E-8	-4,890112E-8	-4,890043E-8	-4,890012E-8	-4,890044E-8	-4,890153E-8	-4,890228E-8	-4,890275E-8	-4,890328E-8	-4,890383E-8	-4,890445E-8	-4,890509E-8	-4,890496E-8	-4,890394E-8	-4,890309E-8	-4,890229E-8	-4,890130E-8	-4,890075E-8	-4,890074E-8	-4,890070E-8	-4,890091E-8	-4,890154E-8	-4,890230E-8	-4,890327E-8	-4,890411E-8	-4,890458E-8	-4,890491E-8	-4,890512E-8	-4,890478E-8	-4,890394E-8	-4,890292E-8	-4,890239E-8	-4,890194E-8	-4,890162E-8	-4,890148E-8	-4,890141E-8	-4,890187E-8	-4,890312E-8	-4,890433E-8	-4,890504E-8	-4,890527E-8	-4,890518E-8	-4,890500E-8	-4,890502E-8	-4,890497E-8	-4,890376E-8	-4,890262E-8	-4,890224E-8	-4,890221E-8	-4,890215E-8	-4,890220E-8	-4,890265E-8	-4,890305E-8	-4,890374E-8	-4,890467E-8	-4,890480E-8	-4,890455E-8	-4,890444E-8	-4,890395E-8	-4,890307E-8	-4,890200E-8	-4,890111E-8	-4,890027E-8	-4,890003E-8	-4,890026E-8	-4,890053E-8	-4,890117E-8	-4,890190E-8	-4,890249E-8	-4,890299E-8	-4,890343E-8	-4,890343E-8	-4,890304E-8	-4,890241E-8	-4,890185E-8	-4,890100E-8	-4,890051E-8	-4,890091E-8	-4,890092E-8	-4,890068E-8	-4,890105E-8	-4,890185E-8	-4,890285E-8	-4,890396E-8	-4,890462E-8	-4,890441E-8	-4,890453E-8	-4,890508E-8	-4,890508E-8	-4,890414E-8	-4,890318E-8	-4,890242E-8	-4,890207E-8	-4,890240E-8	-4,890304E-8	-4,890357E-8	-4,890400E-8	-4,890469E-8	-4,890545E-8	-4,890617E-8	-4,890679E-8	-4,890674E-8	-4,890628E-8	-4,890605E-8	-4,890565E-8	-4,890486E-8	-4,890420E-8	-4,890375E-8	-4,890348E-8	-4,890381E-8	-4,890493E-8	-4,890576E-8	-4,890649E-8	-4,890714E-8	-4,890787E-8	-4,890822E-8	-4,890831E-8	-4,890795E-8	-4,890682E-8	-4,890546E-8	-4,890502E-8	-4,890472E-8	-4,890428E-8	-4,890412E-8	-4,890422E-8	-4,890434E-8	-4,890499E-8	-4,890600E-8	-4,890683E-8	-4,890731E-8	-4,890745E-8	-4,890735E-8	-4,890741E-8	-4,890768E-8	-4,890790E-8	-4,890844E-8	-4,890972E-8	-4,891149E-8	-4,891362E-8	-4,891626E-8	-4,891977E-8	-4,892429E-8	-4,892973E-8	-4,893505E-8	-4,894057E-8	-4,894630E-8	-4,895157E-8	-4,895703E-8	-4,896263E-8	-4,896722E-8	-4,897084E-8	-4,897493E-8	-4,897903E-8	-4,898184E-8	-4,898395E-8	-4,898565E-8	-4,898617E-8	-4,898709E-8	-4,898956E-8	-4,899207E-8	-4,899324E-8	-4,899367E-8	-4,899318E-8	-4,899205E-8	-4,899236E-8	-4,899418E-8	-4,899594E-8	-4,899622E-8	-4,899507E-8	-4,899287E-8	-4,899121E-8	-4,899222E-8	-4,899490E-8	-4,899667E-8	-4,899688E-8	-4,899549E-8	-4,899291E-8	-4,899209E-8	-4,899398E-8	-4,899647E-8	-4,899817E-8	-4,899832E-8	-4,899598E-8	-4,899305E-8	-4,899234E-8	-4,899390E-8	-4,899640E-8	-4,899820E-8	-4,899822E-8	-4,899601E-8	-4,899373E-8	-4,899377E-8	-4,899526E-8	-4,899685E-8	-4,899802E-8	-4,899787E-8	-4,899605E-8	-4,899498E-8	-4,899525E-8	-4,899557E-8	-4,899603E-8	-4,899652E-8	-4,899589E-8	-4,899501E-8	-4,899494E-8	-4,899530E-8	-4,899526E-8	-4,899502E-8	-4,899480E-8	-4,899463E-8	-4,899490E-8	-4,899580E-8	-4,899610E-8	-4,899482E-8	-4,899345E-8	-4,899248E-8	-4,899213E-8	-4,899289E-8	-4,899360E-8	-4,899261E-8	-4,899092E-8	-4,898938E-8	-4,898807E-8	-4,898766E-8	-4,898779E-8	-4,898699E-8	-4,898454E-8	-4,898095E-8	-4,897709E-8	-4,897327E-8	-4,896918E-8	-4,896442E-8	-4,895903E-8	-4,895265E-8	-4,894559E-8	-4,893896E-8	-4,893286E-8	-4,892697E-8	-4,892233E-8	-4,891886E-8	-4,891587E-8	-4,891332E-8	-4,891159E-8	-4,891072E-8	-4,891022E-8	-4,890985E-8	-4,890988E-8	-4,890986E-8	-4,890979E-8	-4,891011E-8	-4,891003E-8	-4,890913E-8	-4,890860E-8	-4,890834E-8	-4,890781E-8	-4,890745E-8	-4,890713E-8	-4,890694E-8	-4,890726E-8	-4,890799E-8	-4,890895E-8	-4,890991E-8	-4,891067E-8	-4,891086E-8	-4,891071E-8	-4,891040E-8	-4,890988E-8	-4,890885E-8	-4,890787E-8	-4,890747E-8	-4,890696E-8	-4,890662E-8	-4,890680E-8	-4,890691E-8	-4,890718E-8	-4,890802E-8	-4,890913E-8	-4,890993E-8	-4,891039E-8	-4,891048E-8	-4,891014E-8	-4,890939E-8	-4,890890E-8	-4,890796E-8	-4,890677E-8	-4,890630E-8	-4,890626E-8	-4,890620E-8	-4,890667E-8	-4,890756E-8	-4,890804E-8	-4,890858E-8	-4,890935E-8	-4,890984E-8	-4,891001E-8	-4,890956E-8	-4,890801E-8	-4,890649E-8	-4,890580E-8	-4,890560E-8	-4,890516E-8	-4,890494E-8	-4,890511E-8	-4,890557E-8	-4,890621E-8	-4,890707E-8	-4,890802E-8	-4,890861E-8	-4,890903E-8	-4,890945E-8	-4,890909E-8	-4,890839E-8	-4,890769E-8	-4,890676E-8	-4,890587E-8	-4,890570E-8	-4,890579E-8	-4,890578E-8	-4,890596E-8	-4,890645E-8	-4,890719E-8	-4,890826E-8	-4,890911E-8	-4,890943E-8	-4,890932E-8	-4,890893E-8	-4,890872E-8	-4,890849E-8	-4,890795E-8	-4,890718E-8	-4,890670E-8	-4,890657E-8	-4,890691E-8	-4,890738E-8	-4,890818E-8	-4,890907E-8	-4,890996E-8	-4,891047E-8	-4,891030E-8	-4,890932E-8	-4,890835E-8	-4,890827E-8	-4,890851E-8	-4,890820E-8	-4,890772E-8	-4,890747E-8	-4,890724E-8	-4,890725E-8	-4,890779E-8	-4,890839E-8	-4,890893E-8	-4,890941E-8	-4,890968E-8	-4,890972E-8	-4,890936E-8	-4,890916E-8	-4,890832E-8	-4,890731E-8	-4,890678E-8	-4,890662E-8	-4,890670E-8	-4,890707E-8	-4,890761E-8	-4,890783E-8	-4,890861E-8	-4,890970E-8	-4,891051E-8	-4,891078E-8	-4,891087E-8	-4,891044E-8	-4,891005E-8	-4,890983E-8	-4,890939E-8	-4,890866E-8	-4,890816E-8	-4,890817E-8	-4,890856E-8	-4,890930E-8	-4,891048E-8	-4,891139E-8	-4,891220E-8	-4,891298E-8	-4,891343E-8	-4,891325E-8	-4,891282E-8	-4,891229E-8	-4,891184E-8	-4,891142E-8	-4,891111E-8	-4,891054E-8	-4,890980E-8	-4,890961E-8	-4,891015E-8	-4,891092E-8	-4,891191E-8	-4,891248E-8	-4,891258E-8	-4,891249E-8	-4,891257E-8	-4,891267E-8	-4,891281E-8	-4,891296E-8	-4,891339E-8	-4,891418E-8	-4,891576E-8	-4,891796E-8	-4,892076E-8	-4,892413E-8	-4,892788E-8	-4,893246E-8	-4,893817E-8	-4,894427E-8	-4,895073E-8	-4,895687E-8	-4,896195E-8	-4,896677E-8	-4,897169E-8	-4,897545E-8	-4,897887E-8	-4,898290E-8	-4,898584E-8	-4,898703E-8	-4,898782E-8	-4,898887E-8	-4,898992E-8	-4,899167E-8	-4,899400E-8	-4,899494E-8	-4,899476E-8	-4,899467E-8	-4,899463E-8
-4,899226E-8	-4,899328E-8	-4,899242E-8	-4,898980E-8	-4,898776E-8	-4,898633E-8	-4,898465E-8	-4,898283E-8	-4,898005E-8	-4,897594E-8	-4,897171E-8	-4,896727E-8	-4,896204E-8	-4,895660E-8	-4,895044E-8	-4,894417E-8	-4,893886E-8	-4,893316E-8	-4,892747E-8	-4,892294E-8	-4,891862E-8	-4,891506E-8	-4,891297E-8	-4,891131E-8	-4,890995E-8	-4,890953E-8	-4,890940E-8	-4,890916E-8	-4,890918E-8	-4,890936E-8	-4,890930E-8	-4,890929E-8	-4,890954E-8	-4,890942E-8	-4,890853E-8	-4,890791E-8	-4,890780E-8	-4,890753E-8	-4,890759E-8	-4,890812E-8	-4,890817E-8	-4,890847E-8	-4,890934E-8	-4,891007E-8	-4,891046E-8	-4,891085E-8	-4,891083E-8	-4,891040E-8	-4,890981E-8	-4,890921E-8	-4,890855E-8	-4,890761E-8	-4,890718E-8	-4,890770E-8	-4,890850E-8	-4,890925E-8	-4,890961E-8	-4,890946E-8	-4,890970E-8	-4,891022E-8	-4,891015E-8	-4,890995E-8	-4,890956E-8	-4,890844E-8	-4,890737E-8	-4,890715E-8	-4,890702E-8	-4,890667E-8	-4,890664E-8	-4,890707E-8	-4,890745E-8	-4,890823E-8	-4,890903E-8	-4,890934E-8	-4,890925E-8	-4,890962E-8	-4,890993E-8	-4,890935E-8	-4,890850E-8	-4,890799E-8	-4,890693E-8	-4,890657E-8	-4,890699E-8	-4,890738E-8	-4,890780E-8	-4,890873E-8	-4,890943E-8	-4,891001E-8	-4,891042E-8	-4,891060E-8	-4,891061E-8	-4,891054E-8	-4,891037E-8	-4,890950E-8	-4,890860E-8	-4,890781E-8	-4,890714E-8	-4,890690E-8	-4,890765E-8	-4,890849E-8	-4,890897E-8	-4,890963E-8	-4,891052E-8	-4,891077E-8	-4,891110E-8	-4,891157E-8	-4,891110E-8	-4,891027E-8	-4,890981E-8	-4,890894E-8	-4,890744E-8	-4,890640E-8	-4,890610E-8	-4,890634E-8	-4,890671E-8	-4,890748E-8	-4,890864E-8	-4,890938E-8	-4,890997E-8	-4,891037E-8	-4,891005E-8	-4,890966E-8	-4,890913E-8	-4,890802E-8	-4,890694E-8	-4,890631E-8	-4,890603E-8	-4,890603E-8	-4,890624E-8	-4,890640E-8	-4,890708E-8	-4,890844E-8	-4,890970E-8	-4,891034E-8	-4,891068E-8	-4,891081E-8	-4,891055E-8	-4,891000E-8	-4,890954E-8	-4,890865E-8	-4,890730E-8	-4,890693E-8	-4,890729E-8	-4,890749E-8	-4,890812E-8	-4,890886E-8	-4,890925E-8	-4,891005E-8	-4,891122E-8	-4,891209E-8	-4,891231E-8	-4,891199E-8	-4,891143E-8	-4,891085E-8	-4,891034E-8	-4,890999E-8	-4,890944E-8	-4,890891E-8	-4,890908E-8	-4,891008E-8	-4,891109E-8	-4,891202E-8	-4,891282E-8	-4,891324E-8	-4,891402E-8	-4,891486E-8	-4,891491E-8	-4,891464E-8	-4,891380E-8	-4,891213E-8	-4,891130E-8	-4,891124E-8	-4,891128E-8	-4,891118E-8	-4,891131E-8	-4,891161E-8	-4,891194E-8	-4,891248E-8	-4,891317E-8	-4,891345E-8	-4,891363E-8	-4,891418E-8	-4,891481E-8	-4,891495E-8	-4,891535E-8	-4,891625E-8	-4,891750E-8	-4,891952E-8	-4,892264E-8	-4,892615E-8	-4,892977E-8	-4,893411E-8	-4,893965E-8	-4,894582E-8	-4,895098E-8	-4,895586E-8	-4,896104E-8	-4,896572E-8	-4,897042E-8	-4,897568E-8	-4,897974E-8	-4,898183E-8	-4,898342E-8	-4,898488E-8	-4,898619E-8	-4,898811E-8	-4,899023E-8	-4,899142E-8	-4,899235E-8	-4,899284E-8	-4,899275E-8	-4,899221E-8	-4,899252E-8	-4,899384E-8	-4,899459E-8	-4,899530E-8	-4,899604E-8	-4,899502E-8	-4,899325E-8	-4,899359E-8	-4,899439E-8	-4,899488E-8	-4,899567E-8	-4,899541E-8	-4,899360E-8	-4,899284E-8	-4,899337E-8	-4,899423E-8	-4,899513E-8	-4,899564E-8	-4,899513E-8	-4,899406E-8	-4,899407E-8	-4,899506E-8	-4,899596E-8	-4,899662E-8	-4,899684E-8	-4,899533E-8	-4,899396E-8	-4,899450E-8	-4,899530E-8	-4,899577E-8	-4,899660E-8	-4,899628E-8	-4,899490E-8	-4,899468E-8	-4,899501E-8	-4,899532E-8	-4,899614E-8	-4,899711E-8	-4,899704E-8	-4,899641E-8	-4,899625E-8	-4,899628E-8	-4,899587E-8	-4,899587E-8	-4,899623E-8	-4,899569E-8	-4,899523E-8	-4,899597E-8	-4,899608E-8	-4,899533E-8	-4,899527E-8	-4,899477E-8	-4,899411E-8	-4,899456E-8	-4,899495E-8	-4,899435E-8	-4,899321E-8	-4,899194E-8	-4,899103E-8	-4,899043E-8	-4,899004E-8	-4,898916E-8	-4,898697E-8	-4,898390E-8	-4,898122E-8	-4,897865E-8	-4,897549E-8	-4,897196E-8	-4,896748E-8	-4,896227E-8	-4,895721E-8	-4,895186E-8	-4,894600E-8	-4,893957E-8	-4,893348E-8	-4,892902E-8	-4,892564E-8	-4,892240E-8	-4,892000E-8	-4,891804E-8	-4,891622E-8	-4,891569E-8	-4,891559E-8	-4,891524E-8	-4,891523E-8	-4,891575E-8	-4,891605E-8	-4,891587E-8	-4,891582E-8	-4,891552E-8	-4,891455E-8	-4,891390E-8	-4,891353E-8	-4,891321E-8	-4,891312E-8	-4,891346E-8	-4,891390E-8	-4,891420E-8	-4,891493E-8	-4,891551E-8	-4,891582E-8	-4,891600E-8	-4,891587E-8	-4,891523E-8	-4,891465E-8	-4,891407E-8	-4,891343E-8	-4,891317E-8	-4,891309E-8	-4,891301E-8	-4,891287E-8	-4,891317E-8	-4,891356E-8	-4,891415E-8	-4,891493E-8	-4,891560E-8	-4,891545E-8	-4,891485E-8	-4,891477E-8	-4,891437E-8	-4,891366E-8	-4,891350E-8	-4,891332E-8	-4,891281E-8	-4,891269E-8	-4,891291E-8	-4,891335E-8	-4,891415E-8	-4,891498E-8	-4,891516E-8	-4,891537E-8	-4,891551E-8	-4,891527E-8	-4,891439E-8	-4,891289E-8	-4,891170E-8	-4,891115E-8	-4,891119E-8	-4,891171E-8	-4,891196E-8	-4,891211E-8	-4,891267E-8	-4,891323E-8	-4,891373E-8	-4,891442E-8	-4,891461E-8	-4,891415E-8	-4,891393E-8	-4,891361E-8	-4,891233E-8	-4,891145E-8	-4,891118E-8	-4,891090E-8	-4,891103E-8	-4,891165E-8	-4,891239E-8	-4,891287E-8	-4,891363E-8	-4,891451E-8	-4,891439E-8	-4,891367E-8	-4,891325E-8	-4,891305E-8	-4,891282E-8	-4,891286E-8	-4,891246E-8	-4,891150E-8	-4,891129E-8	-4,891165E-8	-4,891202E-8	-4,891288E-8	-4,891427E-8	-4,891510E-8	-4,891531E-8	-4,891555E-8	-4,891587E-8	-4,891572E-8	-4,891531E-8	-4,891454E-8	-4,891355E-8	-4,891293E-8	-4,891284E-8	-4,891264E-8	-4,891251E-8	-4,891299E-8	-4,891363E-8	-4,891436E-8	-4,891551E-8	-4,891648E-8	-4,891676E-8	-4,891699E-8	-4,891700E-8	-4,891624E-8	-4,891486E-8	-4,891382E-8	-4,891297E-8	-4,891242E-8	-4,891263E-8	-4,891317E-8	-4,891350E-8	-4,891390E-8	-4,891476E-8	-4,891569E-8	-4,891663E-8	-4,891756E-8	-4,891772E-8	-4,891701E-8	-4,891655E-8	-4,891597E-8	-4,891519E-8	-4,891472E-8	-4,891429E-8	-4,891395E-8	-4,891430E-8	-4,891504E-8	-4,891574E-8	-4,891632E-8	-4,891718E-8	-4,891795E-8	-4,891858E-8	-4,891920E-8	-4,891929E-8	-4,891824E-8	-4,891729E-8	-4,891710E-8	-4,891671E-8	-4,891612E-8	-4,891600E-8	-4,891587E-8	-4,891576E-8	-4,891639E-8	-4,891730E-8	-4,891791E-8	-4,891847E-8	-4,891894E-8	-4,891911E-8	-4,891938E-8	-4,891973E-8	-4,892014E-8	-4,892054E-8	-4,892130E-8	-4,892278E-8	-4,892475E-8	-4,892740E-8	-4,893027E-8	-4,893376E-8	-4,893825E-8	-4,894371E-8	-4,894985E-8	-4,895533E-8	-4,895930E-8	-4,896367E-8	-4,896971E-8	-4,897556E-8	-4,898009E-8	-4,898374E-8	-4,898559E-8	-4,898597E-8	-4,898677E-8	-4,898865E-8	-4,899035E-8	-4,899221E-8	-4,899386E-8	-4,899389E-8	-4,899335E-8	-4,899374E-8	-4,899440E-8	-4,899501E-8
-4,899158E-8	-4,899150E-8	-4,899067E-8	-4,898997E-8	-4,898864E-8	-4,898708E-8	-4,898585E-8	-4,898385E-8	-4,898132E-8	-4,897839E-8	-4,897490E-8	-4,897112E-8	-4,896626E-8	-4,896053E-8	-4,895490E-8	-4,894915E-8	-4,894317E-8	-4,893793E-8	-4,893337E-8	-4,892872E-8	-4,892454E-8	-4,892153E-8	-4,891939E-8	-4,891747E-8	-4,891627E-8	-4,891573E-8	-4,891524E-8	-4,891501E-8	-4,891511E-8	-4,891479E-8	-4,891432E-8	-4,891442E-8	-4,891455E-8	-4,891405E-8	-4,891349E-8	-4,891308E-8	-4,891264E-8	-4,891291E-8	-4,891348E-8	-4,891390E-8	-4,891436E-8	-4,891505E-8	-4,891584E-8	-4,891633E-8	-4,891665E-8	-4,891665E-8	-4,891593E-8	-4,891526E-8	-4,891500E-8	-4,891434E-8	-4,891363E-8	-4,891352E-8	-4,891330E-8	-4,891351E-8	-4,891431E-8	-4,891558E-8	-4,891652E-8	-4,891715E-8	-4,891748E-8	-4,891748E-8	-4,891722E-8	-4,891706E-8	-4,891641E-8	-4,891543E-8	-4,891461E-8	-4,891409E-8	-4,891364E-8	-4,891332E-8	-4,891325E-8	-4,891335E-8	-4,891411E-8	-4,891542E-8	-4,891627E-8	-4,891678E-8	-4,891712E-8	-4,891702E-8	-4,891640E-8	-4,891587E-8	-4,891511E-8	-4,891391E-8	-4,891330E-8	-4,891316E-8	-4,891259E-8	-4,891254E-8	-4,891302E-8	-4,891349E-8	-4,891421E-8	-4,891523E-8	-4,891638E-8	-4,891687E-8	-4,891675E-8	-4,891644E-8	-4,891567E-8	-4,891471E-8	-4,891425E-8	-4,891361E-8	-4,891248E-8	-4,891214E-8	-4,891251E-8	-4,891326E-8	-4,891421E-8	-4,891500E-8	-4,891537E-8	-4,891573E-8	-4,891644E-8	-4,891694E-8	-4,891718E-8	-4,891705E-8	-4,891647E-8	-4,891523E-8	-4,891431E-8	-4,891375E-8	-4,891267E-8	-4,891210E-8	-4,891261E-8	-4,891356E-8	-4,891436E-8	-4,891526E-8	-4,891579E-8	-4,891589E-8	-4,891623E-8	-4,891664E-8	-4,891630E-8	-4,891555E-8	-4,891480E-8	-4,891398E-8	-4,891324E-8	-4,891300E-8	-4,891303E-8	-4,891318E-8	-4,891363E-8	-4,891443E-8	-4,891518E-8	-4,891601E-8	-4,891702E-8	-4,891728E-8	-4,891698E-8	-4,891653E-8	-4,891566E-8	-4,891476E-8	-4,891427E-8	-4,891363E-8	-4,891334E-8	-4,891375E-8	-4,891439E-8	-4,891474E-8	-4,891512E-8	-4,891572E-8	-4,891632E-8	-4,891685E-8	-4,891718E-8	-4,891709E-8	-4,891631E-8	-4,891583E-8	-4,891582E-8	-4,891544E-8	-4,891525E-8	-4,891553E-8	-4,891567E-8	-4,891623E-8	-4,891723E-8	-4,891825E-8	-4,891877E-8	-4,891905E-8	-4,891949E-8	-4,891966E-8	-4,891969E-8	-4,891944E-8	-4,891879E-8	-4,891792E-8	-4,891743E-8	-4,891741E-8	-4,891759E-8	-4,891808E-8	-4,891860E-8	-4,891853E-8	-4,891880E-8	-4,891961E-8	-4,891993E-8	-4,892014E-8	-4,892023E-8	-4,892027E-8	-4,892039E-8	-4,892072E-8	-4,892135E-8	-4,892219E-8	-4,892355E-8	-4,892566E-8	-4,892823E-8	-4,893113E-8	-4,893501E-8	-4,894015E-8	-4,894597E-8	-4,895104E-8	-4,895533E-8	-4,895929E-8	-4,896281E-8	-4,896728E-8	-4,897335E-8	-4,897890E-8	-4,898197E-8	-4,898319E-8	-4,898391E-8	-4,898517E-8	-4,898787E-8	-4,899137E-8	-4,899358E-8	-4,899372E-8	-4,899290E-8	-4,899237E-8	-4,899287E-8	-4,899488E-8	-4,899672E-8	-4,899661E-8	-4,899529E-8	-4,899363E-8	-4,899276E-8	-4,899334E-8	-4,899486E-8	-4,899587E-8	-4,899598E-8	-4,899526E-8	-4,899403E-8	-4,899346E-8	-4,899403E-8	-4,899517E-8	-4,899546E-8	-4,899508E-8	-4,899460E-8	-4,899336E-8	-4,899241E-8	-4,899315E-8	-4,899431E-8	-4,899470E-8	-4,899504E-8	-4,899484E-8	-4,899365E-8	-4,899356E-8	-4,899452E-8	-4,899524E-8	-4,899545E-8	-4,899542E-8	-4,899486E-8	-4,899430E-8	-4,899440E-8	-4,899496E-8	-4,899491E-8	-4,899478E-8	-4,899530E-8	-4,899537E-8	-4,899508E-8	-4,899526E-8	-4,899518E-8	-4,899492E-8	-4,899546E-8	-4,899634E-8	-4,899648E-8	-4,899645E-8	-4,899623E-8	-4,899568E-8	-4,899522E-8	-4,899534E-8	-4,899539E-8	-4,899526E-8	-4,899520E-8	-4,899465E-8	-4,899341E-8	-4,899260E-8	-4,899260E-8	-4,899253E-8	-4,899242E-8	-4,899224E-8	-4,899096E-8	-4,898856E-8	-4,898615E-8	-4,898449E-8	-4,898280E-8	-4,898093E-8	-4,897798E-8	-4,897365E-8	-4,896875E-8	-4,896346E-8	-4,895837E-8	-4,895355E-8	-4,894805E-8	-4,894294E-8	-4,893869E-8	-4,893469E-8	-4,893105E-8	-4,892870E-8	-4,892652E-8	-4,892468E-8	-4,892388E-8	-4,892348E-8	-4,892317E-8	-4,892293E-8	-4,892252E-8	-4,892231E-8	-4,892243E-8	-4,892270E-8	-4,892269E-8	-4,892203E-8	-4,892133E-8	-4,892050E-8	-4,891984E-8	-4,891989E-8	-4,892051E-8	-4,892079E-8	-4,892095E-8	-4,892138E-8	-4,892178E-8	-4,892199E-8	-4,892225E-8	-4,892177E-8	-4,892124E-8	-4,892086E-8	-4,892060E-8	-4,891985E-8	-4,891879E-8	-4,891821E-8	-4,891818E-8	-4,891844E-8	-4,891901E-8	-4,891974E-8	-4,892016E-8	-4,892038E-8	-4,892078E-8	-4,892108E-8	-4,892123E-8	-4,892102E-8	-4,892001E-8	-4,891896E-8	-4,891864E-8	-4,891838E-8	-4,891795E-8	-4,891786E-8	-4,891825E-8	-4,891892E-8	-4,892012E-8	-4,892139E-8	-4,892169E-8	-4,892149E-8	-4,892145E-8	-4,892140E-8	-4,892103E-8	-4,892065E-8	-4,891994E-8	-4,891837E-8	-4,891760E-8	-4,891798E-8	-4,891824E-8	-4,891832E-8	-4,891864E-8	-4,891886E-8	-4,891956E-8	-4,892077E-8	-4,892170E-8	-4,892183E-8	-4,892150E-8	-4,892085E-8	-4,892015E-8	-4,891897E-8	-4,891787E-8	-4,891691E-8	-4,891641E-8	-4,891648E-8	-4,891678E-8	-4,891713E-8	-4,891790E-8	-4,891878E-8	-4,891930E-8	-4,891981E-8	-4,892033E-8	-4,892026E-8	-4,891972E-8	-4,891936E-8	-4,891877E-8	-4,891794E-8	-4,891760E-8	-4,891716E-8	-4,891681E-8	-4,891739E-8	-4,891876E-8	-4,891969E-8	-4,892016E-8	-4,892056E-8	-4,892088E-8	-4,892113E-8	-4,892128E-8	-4,892128E-8	-4,892053E-8	-4,891954E-8	-4,891901E-8	-4,891879E-8	-4,891884E-8	-4,891908E-8	-4,891919E-8	-4,891949E-8	-4,892028E-8	-4,892110E-8	-4,892183E-8	-4,892231E-8	-4,892247E-8	-4,892220E-8	-4,892200E-8	-4,892174E-8	-4,892108E-8	-4,892022E-8	-4,891987E-8	-4,891977E-8	-4,891977E-8	-4,892015E-8	-4,892075E-8	-4,892116E-8	-4,892166E-8	-4,892246E-8	-4,892311E-8	-4,892324E-8	-4,892304E-8	-4,892244E-8	-4,892172E-8	-4,892136E-8	-4,892116E-8	-4,892080E-8	-4,892057E-8	-4,892084E-8	-4,892117E-8	-4,892172E-8	-4,892247E-8	-4,892308E-8	-4,892324E-8	-4,892359E-8	-4,892413E-8	-4,892428E-8	-4,892376E-8	-4,892309E-8	-4,892203E-8	-4,892156E-8	-4,892179E-8	-4,892213E-8	-4,892214E-8	-4,892235E-8	-4,892261E-8	-4,892287E-8	-4,892354E-8	-4,892429E-8	-4,892452E-8	-4,892446E-8	-4,892447E-8	-4,892449E-8	-4,892454E-8	-4,892516E-8	-4,892615E-8	-4,892766E-8	-4,893008E-8	-4,893279E-8	-4,893554E-8	-4,893885E-8	-4,894319E-8	-4,894866E-8	-4,895366E-8	-4,895752E-8	-4,896119E-8	-4,896624E-8	-4,897150E-8	-4,897640E-8	-4,898031E-8	-4,898228E-8	-4,898273E-8	-4,898406E-8	-4,898628E-8	-4,898862E-8	-4,899109E-8	-4,899279E-8	-4,899276E-8	-4,899232E-8	-4,899303E-8	-4,899411E-8	-4,899501E-8	-4,899568E-8
-4,899257E-8	-4,899334E-8	-4,899320E-8	-4,899153E-8	-4,898896E-8	-4,898656E-8	-4,898495E-8	-4,898370E-8	-4,898220E-8	-4,898002E-8	-4,897676E-8	-4,897262E-8	-4,896837E-8	-4,896421E-8	-4,895935E-8	-4,895380E-8	-4,894838E-8	-4,894331E-8	-4,893864E-8	-4,893446E-8	-4,893106E-8	-4,892799E-8	-4,892522E-8	-4,892372E-8	-4,892296E-8	-4,892209E-8	-4,892202E-8	-4,892243E-8	-4,892258E-8	-4,892258E-8	-4,892243E-8	-4,892194E-8	-4,892134E-8	-4,892088E-8	-4,892047E-8	-4,891984E-8	-4,891950E-8	-4,891940E-8	-4,891956E-8	-4,891975E-8	-4,892001E-8	-4,892033E-8	-4,892086E-8	-4,892171E-8	-4,892234E-8	-4,892238E-8	-4,892227E-8	-4,892178E-8	-4,892073E-8	-4,891989E-8	-4,891961E-8	-4,891914E-8	-4,891899E-8	-4,891929E-8	-4,891950E-8	-4,891984E-8	-4,892070E-8	-4,892153E-8	-4,892171E-8	-4,892171E-8	-4,892205E-8	-4,892213E-8	-4,892166E-8	-4,892119E-8	-4,892059E-8	-4,891971E-8	-4,891928E-8	-4,891929E-8	-4,891931E-8	-4,891930E-8	-4,891971E-8	-4,892036E-8	-4,892136E-8	-4,892238E-8	-4,892269E-8	-4,892253E-8	-4,892249E-8	-4,892242E-8	-4,892204E-8	-4,892143E-8	-4,892069E-8	-4,891998E-8	-4,891968E-8	-4,891994E-8	-4,892022E-8	-4,892051E-8	-4,892119E-8	-4,892185E-8	-4,892237E-8	-4,892307E-8	-4,892332E-8	-4,892280E-8	-4,892206E-8	-4,892179E-8	-4,892133E-8	-4,892066E-8	-4,892030E-8	-4,891973E-8	-4,891928E-8	-4,891947E-8	-4,892022E-8	-4,892097E-8	-4,892156E-8	-4,892205E-8	-4,892216E-8	-4,892177E-8	-4,892163E-8	-4,892128E-8	-4,892029E-8	-4,891971E-8	-4,891960E-8	-4,891928E-8	-4,891936E-8	-4,891896E-8	-4,891838E-8	-4,891847E-8	-4,891948E-8	-4,892037E-8	-4,892084E-8	-4,892114E-8	-4,892118E-8	-4,892069E-8	-4,892029E-8	-4,892001E-8	-4,891942E-8	-4,891889E-8	-4,891881E-8	-4,891906E-8	-4,891936E-8	-4,892019E-8	-4,892103E-8	-4,892143E-8	-4,892208E-8	-4,892316E-8	-4,892399E-8	-4,892422E-8	-4,892396E-8	-4,892317E-8	-4,892212E-8	-4,892153E-8	-4,892103E-8	-4,892018E-8	-4,891980E-8	-4,892005E-8	-4,892088E-8	-4,892198E-8	-4,892281E-8	-4,892324E-8	-4,892344E-8	-4,892391E-8	-4,892405E-8	-4,892371E-8	-4,892318E-8	-4,892225E-8	-4,892130E-8	-4,892102E-8	-4,892105E-8	-4,892095E-8	-4,892107E-8	-4,892170E-8	-4,892259E-8	-4,892357E-8	-4,892478E-8	-4,892556E-8	-4,892554E-8	-4,892544E-8	-4,892531E-8	-4,892491E-8	-4,892410E-8	-4,892327E-8	-4,892275E-8	-4,892231E-8	-4,892257E-8	-4,892289E-8	-4,892279E-8	-4,892331E-8	-4,892410E-8	-4,892478E-8	-4,892583E-8	-4,892650E-8	-4,892619E-8	-4,892600E-8	-4,892632E-8	-4,892688E-8	-4,892767E-8	-4,892877E-8	-4,892984E-8	-4,893115E-8	-4,893327E-8	-4,893639E-8	-4,894077E-8	-4,894593E-8	-4,895030E-8	-4,895422E-8	-4,895822E-8	-4,896152E-8	-4,896578E-8	-4,897162E-8	-4,897682E-8	-4,897973E-8	-4,898157E-8	-4,898270E-8	-4,898306E-8	-4,898484E-8	-4,898808E-8	-4,899016E-8	-4,899145E-8	-4,899220E-8	-4,899162E-8	-4,899133E-8	-4,899260E-8	-4,899411E-8	-4,899508E-8	-4,899564E-8	-4,899563E-8	-4,899485E-8	-4,899456E-8	-4,899518E-8	-4,899551E-8	-4,899515E-8	-4,899479E-8	-4,899483E-8	-4,899458E-8	-4,899471E-8	-4,899487E-8	-4,899428E-8	-4,899425E-8	-4,899503E-8	-4,899534E-8	-4,899595E-8	-4,899655E-8	-4,899555E-8	-4,899455E-8	-4,899500E-8	-4,899566E-8	-4,899595E-8	-4,899582E-8	-4,899513E-8	-4,899394E-8	-4,899357E-8	-4,899462E-8	-4,899578E-8	-4,899607E-8	-4,899628E-8	-4,899559E-8	-4,899359E-8	-4,899345E-8	-4,899521E-8	-4,899641E-8	-4,899690E-8	-4,899658E-8	-4,899401E-8	-4,899163E-8	-4,899213E-8	-4,899435E-8	-4,899642E-8	-4,899739E-8	-4,899646E-8	-4,899355E-8	-4,899150E-8	-4,899240E-8	-4,899467E-8	-4,899636E-8	-4,899709E-8	-4,899578E-8	-4,899274E-8	-4,899159E-8	-4,899259E-8	-4,899366E-8	-4,899454E-8	-4,899435E-8	-4,899146E-8	-4,898837E-8	-4,898715E-8	-4,898709E-8	-4,898701E-8	-4,898592E-8	-4,898334E-8	-4,897987E-8	-4,897574E-8	-4,897148E-8	-4,896752E-8	-4,896278E-8	-4,895751E-8	-4,895256E-8	-4,894771E-8	-4,894294E-8	-4,893882E-8	-4,893529E-8	-4,893221E-8	-4,892991E-8	-4,892919E-8	-4,892909E-8	-4,892886E-8	-4,892895E-8	-4,892922E-8	-4,892907E-8	-4,892873E-8	-4,892863E-8	-4,892840E-8	-4,892813E-8	-4,892800E-8	-4,892737E-8	-4,892654E-8	-4,892609E-8	-4,892597E-8	-4,892590E-8	-4,892609E-8	-4,892637E-8	-4,892677E-8	-4,892749E-8	-4,892865E-8	-4,892881E-8	-4,892809E-8	-4,892743E-8	-4,892703E-8	-4,892640E-8	-4,892600E-8	-4,892590E-8	-4,892495E-8	-4,892437E-8	-4,892492E-8	-4,892555E-8	-4,892553E-8	-4,892558E-8	-4,892555E-8	-4,892566E-8	-4,892637E-8	-4,892686E-8	-4,892657E-8	-4,892593E-8	-4,892552E-8	-4,892486E-8	-4,892408E-8	-4,892364E-8	-4,892346E-8	-4,892338E-8	-4,892388E-8	-4,892480E-8	-4,892529E-8	-4,892594E-8	-4,892655E-8	-4,892641E-8	-4,892651E-8	-4,892675E-8	-4,892661E-8	-4,892557E-8	-4,892484E-8	-4,892420E-8	-4,892299E-8	-4,892249E-8	-4,892289E-8	-4,892331E-8	-4,892384E-8	-4,892487E-8	-4,892580E-8	-4,892597E-8	-4,892605E-8	-4,892616E-8	-4,892570E-8	-4,892543E-8	-4,892549E-8	-4,892458E-8	-4,892350E-8	-4,892323E-8	-4,892324E-8	-4,892345E-8	-4,892398E-8	-4,892442E-8	-4,892473E-8	-4,892523E-8	-4,892587E-8	-4,892631E-8	-4,892638E-8	-4,892649E-8	-4,892595E-8	-4,892500E-8	-4,892479E-8	-4,892465E-8	-4,892406E-8	-4,892390E-8	-4,892474E-8	-4,892556E-8	-4,892636E-8	-4,892717E-8	-4,892738E-8	-4,892721E-8	-4,892722E-8	-4,892692E-8	-4,892635E-8	-4,892574E-8	-4,892507E-8	-4,892440E-8	-4,892408E-8	-4,892436E-8	-4,892468E-8	-4,892519E-8	-4,892610E-8	-4,892699E-8	-4,892738E-8	-4,892777E-8	-4,892775E-8	-4,892755E-8	-4,892753E-8	-4,892747E-8	-4,892677E-8	-4,892592E-8	-4,892555E-8	-4,892495E-8	-4,892470E-8	-4,892527E-8	-4,892620E-8	-4,892732E-8	-4,892820E-8	-4,892867E-8	-4,892896E-8	-4,892923E-8	-4,892971E-8	-4,892952E-8	-4,892853E-8	-4,892794E-8	-4,892743E-8	-4,892654E-8	-4,892633E-8	-4,892652E-8	-4,892667E-8	-4,892723E-8	-4,892817E-8	-4,892894E-8	-4,892959E-8	-4,893019E-8	-4,893056E-8	-4,893037E-8	-4,893036E-8	-4,893024E-8	-4,892942E-8	-4,892826E-8	-4,892747E-8	-4,892719E-8	-4,892739E-8	-4,892781E-8	-4,892808E-8	-4,892804E-8	-4,892867E-8	-4,892959E-8	-4,893029E-8	-4,893066E-8	-4,893061E-8	-4,893020E-8	-4,893018E-8	-4,893058E-8	-4,893113E-8	-4,893170E-8	-4,893292E-8	-4,893499E-8	-4,893770E-8	-4,894078E-8	-4,894439E-8	-4,894881E-8	-4,895358E-8	-4,895786E-8	-4,896258E-8	-4,896791E-8	-4,897197E-8	-4,897542E-8	-4,897872E-8	-4,898152E-8	-4,898403E-8	-4,898657E-8	-4,898816E-8	-4,898841E-8	-4,898887E-8	-4,899006E-8	-4,899113E-8	-4,899280E-8	-4,899473E-8	-4,899505E-8	-4,899386E-8	-4,899345E-8	-4,899369E-8
-4,899123E-8	-4,899365E-8	-4,899465E-8	-4,899299E-8	-4,898981E-8	-4,898671E-8	-4,898468E-8	-4,898431E-8	-4,898411E-8	-4,898214E-8	-4,897846E-8	-4,897396E-8	-4,896940E-8	-4,896500E-8	-4,896043E-8	-4,895570E-8	-4,895129E-8	-4,894677E-8	-4,894272E-8	-4,893963E-8	-4,893656E-8	-4,893340E-8	-4,893118E-8	-4,892976E-8	-4,892843E-8	-4,892760E-8	-4,892743E-8	-4,892754E-8	-4,892786E-8	-4,892814E-8	-4,892779E-8	-4,892717E-8	-4,892700E-8	-4,892694E-8	-4,892669E-8	-4,892661E-8	-4,892652E-8	-4,892613E-8	-4,892585E-8	-4,892623E-8	-4,892678E-8	-4,892708E-8	-4,892753E-8	-4,892793E-8	-4,892824E-8	-4,892848E-8	-4,892829E-8	-4,892752E-8	-4,892675E-8	-4,892622E-8	-4,892586E-8	-4,892621E-8	-4,892659E-8	-4,892667E-8	-4,892684E-8	-4,892696E-8	-4,892710E-8	-4,892740E-8	-4,892780E-8	-4,892824E-8	-4,892819E-8	-4,892780E-8	-4,892759E-8	-4,892672E-8	-4,892554E-8	-4,892498E-8	-4,892485E-8	-4,892479E-8	-4,892517E-8	-4,892584E-8	-4,892631E-8	-4,892677E-8	-4,892755E-8	-4,892821E-8	-4,892826E-8	-4,892799E-8	-4,892758E-8	-4,892707E-8	-4,892653E-8	-4,892619E-8	-4,892570E-8	-4,892511E-8	-4,892532E-8	-4,892572E-8	-4,892633E-8	-4,892701E-8	-4,892765E-8	-4,892803E-8	-4,892845E-8	-4,892863E-8	-4,892861E-8	-4,892827E-8	-4,892770E-8	-4,892698E-8	-4,892662E-8	-4,892640E-8	-4,892582E-8	-4,892537E-8	-4,892547E-8	-4,892612E-8	-4,892679E-8	-4,892760E-8	-4,892858E-8	-4,892908E-8	-4,892913E-8	-4,892935E-8	-4,892918E-8	-4,892831E-8	-4,892755E-8	-4,892679E-8	-4,892612E-8	-4,892591E-8	-4,892598E-8	-4,892598E-8	-4,892568E-8	-4,892565E-8	-4,892608E-8	-4,892686E-8	-4,892772E-8	-4,892825E-8	-4,892826E-8	-4,892799E-8	-4,892738E-8	-4,892646E-8	-4,892568E-8	-4,892521E-8	-4,892452E-8	-4,892432E-8	-4,892481E-8	-4,892550E-8	-4,892601E-8	-4,892672E-8	-4,892760E-8	-4,892866E-8	-4,892958E-8	-4,893006E-8	-4,892944E-8	-4,892811E-8	-4,892737E-8	-4,892674E-8	-4,892592E-8	-4,892577E-8	-4,892590E-8	-4,892587E-8	-4,892629E-8	-4,892729E-8	-4,892787E-8	-4,892811E-8	-4,892863E-8	-4,892923E-8	-4,892962E-8	-4,892995E-8	-4,892976E-8	-4,892888E-8	-4,892828E-8	-4,892804E-8	-4,892789E-8	-4,892783E-8	-4,892786E-8	-4,892800E-8	-4,892860E-8	-4,892962E-8	-4,893068E-8	-4,893147E-8	-4,893191E-8	-4,893204E-8	-4,893176E-8	-4,893159E-8	-4,893143E-8	-4,893072E-8	-4,892984E-8	-4,892945E-8	-4,892943E-8	-4,892926E-8	-4,892944E-8	-4,892993E-8	-4,893018E-8	-4,893052E-8	-4,893116E-8	-4,893173E-8	-4,893181E-8	-4,893169E-8	-4,893154E-8	-4,893190E-8	-4,893298E-8	-4,893421E-8	-4,893539E-8	-4,893701E-8	-4,893923E-8	-4,894213E-8	-4,894579E-8	-4,894963E-8	-4,895370E-8	-4,895837E-8	-4,896264E-8	-4,896676E-8	-4,897092E-8	-4,897439E-8	-4,897685E-8	-4,897950E-8	-4,898217E-8	-4,898473E-8	-4,898769E-8	-4,899005E-8	-4,899067E-8	-4,899078E-8	-4,899148E-8	-4,899195E-8	-4,899252E-8	-4,899377E-8	-4,899467E-8	-4,899451E-8	-4,899431E-8	-4,899452E-8	-4,899447E-8	-4,899467E-8	-4,899553E-8	-4,899563E-8	-4,899519E-8	-4,899537E-8	-4,899544E-8	-4,899489E-8	-4,899466E-8	-4,899433E-8	-4,899357E-8	-4,899347E-8	-4,899430E-8	-4,899493E-8	-4,899533E-8	-4,899539E-8	-4,899450E-8	-4,899332E-8	-4,899355E-8	-4,899502E-8	-4,899653E-8	-4,899708E-8	-4,899643E-8	-4,899429E-8	-4,899284E-8	-4,899372E-8	-4,899533E-8	-4,899647E-8	-4,899707E-8	-4,899587E-8	-4,899353E-8	-4,899312E-8	-4,899448E-8	-4,899599E-8	-4,899711E-8	-4,899723E-8	-4,899590E-8	-4,899433E-8	-4,899448E-8	-4,899588E-8	-4,899717E-8	-4,899774E-8	-4,899749E-8	-4,899549E-8	-4,899363E-8	-4,899382E-8	-4,899507E-8	-4,899625E-8	-4,899718E-8	-4,899632E-8	-4,899409E-8	-4,899308E-8	-4,899317E-8	-4,899381E-8	-4,899476E-8	-4,899487E-8	-4,899335E-8	-4,899125E-8	-4,898978E-8	-4,898899E-8	-4,898826E-8	-4,898744E-8	-4,898569E-8	-4,898292E-8	-4,897985E-8	-4,897694E-8	-4,897351E-8	-4,896969E-8	-4,896548E-8	-4,896119E-8	-4,895689E-8	-4,895220E-8	-4,894775E-8	-4,894441E-8	-4,894132E-8	-4,893831E-8	-4,893618E-8	-4,893462E-8	-4,893329E-8	-4,893313E-8	-4,893345E-8	-4,893339E-8	-4,893357E-8	-4,893362E-8	-4,893352E-8	-4,893356E-8	-4,893374E-8	-4,893363E-8	-4,893299E-8	-4,893217E-8	-4,893186E-8	-4,893191E-8	-4,893175E-8	-4,893180E-8	-4,893162E-8	-4,893164E-8	-4,893229E-8	-4,893311E-8	-4,893360E-8	-4,893360E-8	-4,893298E-8	-4,893219E-8	-4,893198E-8	-4,893176E-8	-4,893113E-8	-4,893062E-8	-4,893048E-8	-4,893018E-8	-4,893030E-8	-4,893110E-8	-4,893196E-8	-4,893218E-8	-4,893247E-8	-4,893288E-8	-4,893264E-8	-4,893201E-8	-4,893176E-8	-4,893108E-8	-4,893016E-8	-4,893015E-8	-4,893067E-8	-4,893091E-8	-4,893098E-8	-4,893124E-8	-4,893154E-8	-4,893220E-8	-4,893303E-8	-4,893328E-8	-4,893306E-8	-4,893266E-8	-4,893231E-8	-4,893206E-8	-4,893165E-8	-4,893102E-8	-4,893025E-8	-4,892999E-8	-4,892988E-8	-4,892986E-8	-4,893020E-8	-4,893089E-8	-4,893147E-8	-4,893179E-8	-4,893232E-8	-4,893256E-8	-4,893221E-8	-4,893166E-8	-4,893115E-8	-4,893045E-8	-4,892965E-8	-4,892945E-8	-4,892902E-8	-4,892864E-8	-4,892907E-8	-4,893009E-8	-4,893102E-8	-4,893173E-8	-4,893238E-8	-4,893259E-8	-4,893251E-8	-4,893250E-8	-4,893223E-8	-4,893139E-8	-4,893087E-8	-4,893050E-8	-4,893002E-8	-4,892988E-8	-4,893013E-8	-4,893083E-8	-4,893191E-8	-4,893300E-8	-4,893386E-8	-4,893426E-8	-4,893446E-8	-4,893436E-8	-4,893382E-8	-4,893345E-8	-4,893282E-8	-4,893184E-8	-4,893098E-8	-4,893081E-8	-4,893078E-8	-4,893088E-8	-4,893167E-8	-4,893223E-8	-4,893239E-8	-4,893309E-8	-4,893381E-8	-4,893439E-8	-4,893467E-8	-4,893450E-8	-4,893387E-8	-4,893280E-8	-4,893215E-8	-4,893166E-8	-4,893090E-8	-4,893040E-8	-4,893073E-8	-4,893135E-8	-4,893205E-8	-4,893293E-8	-4,893350E-8	-4,893402E-8	-4,893455E-8	-4,893498E-8	-4,893488E-8	-4,893450E-8	-4,893385E-8	-4,893293E-8	-4,893270E-8	-4,893271E-8	-4,893235E-8	-4,893235E-8	-4,893284E-8	-4,893338E-8	-4,893403E-8	-4,893501E-8	-4,893591E-8	-4,893620E-8	-4,893634E-8	-4,893647E-8	-4,893612E-8	-4,893561E-8	-4,893534E-8	-4,893483E-8	-4,893441E-8	-4,893451E-8	-4,893472E-8	-4,893478E-8	-4,893508E-8	-4,893542E-8	-4,893579E-8	-4,893619E-8	-4,893661E-8	-4,893666E-8	-4,893651E-8	-4,893668E-8	-4,893711E-8	-4,893764E-8	-4,893833E-8	-4,893953E-8	-4,894145E-8	-4,894392E-8	-4,894660E-8	-4,894963E-8	-4,895301E-8	-4,895698E-8	-4,896215E-8	-4,896744E-8	-4,897196E-8	-4,897525E-8	-4,897779E-8	-4,897985E-8	-4,898223E-8	-4,898554E-8	-4,898869E-8	-4,899007E-8	-4,899081E-8	-4,899108E-8	-4,899118E-8	-4,899195E-8	-4,899377E-8	-4,899475E-8	-4,899459E-8	-4,899433E-8	-4,899420E-8	-4,899417E-8
-4,899292E-8	-4,899378E-8	-4,899303E-8	-4,899121E-8	-4,898883E-8	-4,898732E-8	-4,898723E-8	-4,898742E-8	-4,898690E-8	-4,898435E-8	-4,898052E-8	-4,897678E-8	-4,897284E-8	-4,896886E-8	-4,896521E-8	-4,896102E-8	-4,895621E-8	-4,895168E-8	-4,894754E-8	-4,894390E-8	-4,894057E-8	-4,893793E-8	-4,893664E-8	-4,893537E-8	-4,893447E-8	-4,893429E-8	-4,893385E-8	-4,893347E-8	-4,893356E-8	-4,893355E-8	-4,893330E-8	-4,893319E-8	-4,893275E-8	-4,893209E-8	-4,893197E-8	-4,893186E-8	-4,893143E-8	-4,893110E-8	-4,893116E-8	-4,893163E-8	-4,893236E-8	-4,893315E-8	-4,893374E-8	-4,893409E-8	-4,893420E-8	-4,893452E-8	-4,893436E-8	-4,893366E-8	-4,893296E-8	-4,893196E-8	-4,893183E-8	-4,893239E-8	-4,893268E-8	-4,893273E-8	-4,893297E-8	-4,893335E-8	-4,893403E-8	-4,893478E-8	-4,893536E-8	-4,893547E-8	-4,893509E-8	-4,893461E-8	-4,893421E-8	-4,893350E-8	-4,893268E-8	-4,893184E-8	-4,893101E-8	-4,893086E-8	-4,893144E-8	-4,893180E-8	-4,893220E-8	-4,893296E-8	-4,893368E-8	-4,893440E-8	-4,893508E-8	-4,893519E-8	-4,893459E-8	-4,893407E-8	-4,893331E-8	-4,893236E-8	-4,893154E-8	-4,893120E-8	-4,893106E-8	-4,893118E-8	-4,893177E-8	-4,893258E-8	-4,893321E-8	-4,893353E-8	-4,893397E-8	-4,893442E-8	-4,893499E-8	-4,893534E-8	-4,893467E-8	-4,893371E-8	-4,893316E-8	-4,893236E-8	-4,893185E-8	-4,893164E-8	-4,893157E-8	-4,893178E-8	-4,893250E-8	-4,893322E-8	-4,893379E-8	-4,893421E-8	-4,893448E-8	-4,893463E-8	-4,893445E-8	-4,893455E-8	-4,893442E-8	-4,893340E-8	-4,893249E-8	-4,893206E-8	-4,893172E-8	-4,893193E-8	-4,893248E-8	-4,893251E-8	-4,893229E-8	-4,893248E-8	-4,893310E-8	-4,893364E-8	-4,893379E-8	-4,893371E-8	-4,893326E-8	-4,893261E-8	-4,893220E-8	-4,893193E-8	-4,893128E-8	-4,893105E-8	-4,893146E-8	-4,893201E-8	-4,893242E-8	-4,893282E-8	-4,893339E-8	-4,893450E-8	-4,893531E-8	-4,893544E-8	-4,893504E-8	-4,893420E-8	-4,893311E-8	-4,893241E-8	-4,893245E-8	-4,893271E-8	-4,893273E-8	-4,893300E-8	-4,893334E-8	-4,893348E-8	-4,893388E-8	-4,893453E-8	-4,893506E-8	-4,893529E-8	-4,893563E-8	-4,893548E-8	-4,893453E-8	-4,893390E-8	-4,893364E-8	-4,893335E-8	-4,893352E-8	-4,893396E-8	-4,893417E-8	-4,893445E-8	-4,893488E-8	-4,893573E-8	-4,893665E-8	-4,893743E-8	-4,893777E-8	-4,893748E-8	-4,893701E-8	-4,893663E-8	-4,893619E-8	-4,893568E-8	-4,893539E-8	-4,893545E-8	-4,893561E-8	-4,893600E-8	-4,893639E-8	-4,893659E-8	-4,893708E-8	-4,893766E-8	-4,893790E-8	-4,893797E-8	-4,893787E-8	-4,893762E-8	-4,893754E-8	-4,893799E-8	-4,893898E-8	-4,893998E-8	-4,894085E-8	-4,894251E-8	-4,894501E-8	-4,894834E-8	-4,895226E-8	-4,895603E-8	-4,895953E-8	-4,896248E-8	-4,896595E-8	-4,897038E-8	-4,897454E-8	-4,897751E-8	-4,897975E-8	-4,898189E-8	-4,898391E-8	-4,898627E-8	-4,898856E-8	-4,898978E-8	-4,899022E-8	-4,899105E-8	-4,899173E-8	-4,899289E-8	-4,899421E-8	-4,899461E-8	-4,899417E-8	-4,899389E-8	-4,899406E-8	-4,899456E-8	-4,899515E-8	-4,899514E-8	-4,899434E-8	-4,899326E-8	-4,899307E-8	-4,899378E-8	-4,899444E-8	-4,899476E-8	-4,899450E-8	-4,899321E-8	-4,899297E-8	-4,899412E-8	-4,899515E-8	-4,899604E-8	-4,899614E-8	-4,899442E-8	-4,899239E-8	-4,899244E-8	-4,899418E-8	-4,899644E-8	-4,899777E-8	-4,899706E-8	-4,899433E-8	-4,899216E-8	-4,899264E-8	-4,899509E-8	-4,899772E-8	-4,899931E-8	-4,899806E-8	-4,899471E-8	-4,899277E-8	-4,899339E-8	-4,899529E-8	-4,899789E-8	-4,899917E-8	-4,899737E-8	-4,899429E-8	-4,899286E-8	-4,899342E-8	-4,899530E-8	-4,899761E-8	-4,899840E-8	-4,899693E-8	-4,899475E-8	-4,899405E-8	-4,899447E-8	-4,899529E-8	-4,899677E-8	-4,899714E-8	-4,899563E-8	-4,899413E-8	-4,899357E-8	-4,899331E-8	-4,899348E-8	-4,899388E-8	-4,899345E-8	-4,899237E-8	-4,899173E-8	-4,899119E-8	-4,899029E-8	-4,898926E-8	-4,898798E-8	-4,898654E-8	-4,898487E-8	-4,898273E-8	-4,898008E-8	-4,897685E-8	-4,897331E-8	-4,896952E-8	-4,896548E-8	-4,896126E-8	-4,895729E-8	-4,895349E-8	-4,895016E-8	-4,894723E-8	-4,894487E-8	-4,894330E-8	-4,894217E-8	-4,894119E-8	-4,894044E-8	-4,893994E-8	-4,894007E-8	-4,894022E-8	-4,894004E-8	-4,893986E-8	-4,893972E-8	-4,893928E-8	-4,893844E-8	-4,893764E-8	-4,893708E-8	-4,893662E-8	-4,893662E-8	-4,893696E-8	-4,893718E-8	-4,893752E-8	-4,893809E-8	-4,893874E-8	-4,893912E-8	-4,893932E-8	-4,893915E-8	-4,893826E-8	-4,893745E-8	-4,893712E-8	-4,893664E-8	-4,893644E-8	-4,893626E-8	-4,893589E-8	-4,893586E-8	-4,893641E-8	-4,893768E-8	-4,893881E-8	-4,893937E-8	-4,893948E-8	-4,893926E-8	-4,893918E-8	-4,893901E-8	-4,893836E-8	-4,893752E-8	-4,893676E-8	-4,893652E-8	-4,893626E-8	-4,893634E-8	-4,893670E-8	-4,893680E-8	-4,893736E-8	-4,893840E-8	-4,893920E-8	-4,893958E-8	-4,893979E-8	-4,893960E-8	-4,893877E-8	-4,893826E-8	-4,893766E-8	-4,893680E-8	-4,893620E-8	-4,893601E-8	-4,893621E-8	-4,893642E-8	-4,893626E-8	-4,893631E-8	-4,893657E-8	-4,893731E-8	-4,893832E-8	-4,893883E-8	-4,893862E-8	-4,893803E-8	-4,893707E-8	-4,893619E-8	-4,893558E-8	-4,893508E-8	-4,893472E-8	-4,893460E-8	-4,893476E-8	-4,893531E-8	-4,893616E-8	-4,893699E-8	-4,893742E-8	-4,893759E-8	-4,893781E-8	-4,893803E-8	-4,893818E-8	-4,893821E-8	-4,893756E-8	-4,893655E-8	-4,893609E-8	-4,893638E-8	-4,893696E-8	-4,893737E-8	-4,893791E-8	-4,893853E-8	-4,893913E-8	-4,893964E-8	-4,893965E-8	-4,893956E-8	-4,893960E-8	-4,893965E-8	-4,893942E-8	-4,893914E-8	-4,893842E-8	-4,893758E-8	-4,893727E-8	-4,893761E-8	-4,893802E-8	-4,893840E-8	-4,893853E-8	-4,893882E-8	-4,893929E-8	-4,893989E-8	-4,894030E-8	-4,893985E-8	-4,893903E-8	-4,893859E-8	-4,893831E-8	-4,893803E-8	-4,893782E-8	-4,893765E-8	-4,893766E-8	-4,893795E-8	-4,893835E-8	-4,893878E-8	-4,893898E-8	-4,893932E-8	-4,893999E-8	-4,894038E-8	-4,894042E-8	-4,893985E-8	-4,893880E-8	-4,893806E-8	-4,893816E-8	-4,893853E-8	-4,893892E-8	-4,893921E-8	-4,893925E-8	-4,893974E-8	-4,894058E-8	-4,894131E-8	-4,894164E-8	-4,894182E-8	-4,894171E-8	-4,894149E-8	-4,894117E-8	-4,894076E-8	-4,894000E-8	-4,893932E-8	-4,893928E-8	-4,893981E-8	-4,894019E-8	-4,894059E-8	-4,894098E-8	-4,894138E-8	-4,894176E-8	-4,894193E-8	-4,894203E-8	-4,894213E-8	-4,894198E-8	-4,894162E-8	-4,894156E-8	-4,894201E-8	-4,894324E-8	-4,894475E-8	-4,894648E-8	-4,894856E-8	-4,895097E-8	-4,895384E-8	-4,895745E-8	-4,896197E-8	-4,896669E-8	-4,897052E-8	-4,897365E-8	-4,897638E-8	-4,897852E-8	-4,898103E-8	-4,898448E-8	-4,898704E-8	-4,898806E-8	-4,898848E-8	-4,898884E-8	-4,898994E-8	-4,899242E-8	-4,899505E-8	-4,899557E-8	-4,899448E-8	-4,899357E-8	-4,899357E-8	-4,899468E-8	-4,899703E-8
-4,899418E-8	-4,899374E-8	-4,899276E-8	-4,899133E-8	-4,898992E-8	-4,898888E-8	-4,898808E-8	-4,898691E-8	-4,898548E-8	-4,898388E-8	-4,898147E-8	-4,897857E-8	-4,897559E-8	-4,897236E-8	-4,896892E-8	-4,896514E-8	-4,896118E-8	-4,895723E-8	-4,895339E-8	-4,894994E-8	-4,894694E-8	-4,894424E-8	-4,894209E-8	-4,894114E-8	-4,894082E-8	-4,894017E-8	-4,893944E-8	-4,893926E-8	-4,893937E-8	-4,893976E-8	-4,894024E-8	-4,894007E-8	-4,893920E-8	-4,893852E-8	-4,893797E-8	-4,893764E-8	-4,893762E-8	-4,893772E-8	-4,893750E-8	-4,893734E-8	-4,893777E-8	-4,893849E-8	-4,893887E-8	-4,893941E-8	-4,893981E-8	-4,893979E-8	-4,893985E-8	-4,893982E-8	-4,893909E-8	-4,893822E-8	-4,893819E-8	-4,893806E-8	-4,893789E-8	-4,893785E-8	-4,893805E-8	-4,893834E-8	-4,893904E-8	-4,893973E-8	-4,894002E-8	-4,893968E-8	-4,893971E-8	-4,893974E-8	-4,893960E-8	-4,893924E-8	-4,893856E-8	-4,893761E-8	-4,893714E-8	-4,893717E-8	-4,893751E-8	-4,893793E-8	-4,893830E-8	-4,893856E-8	-4,893904E-8	-4,893953E-8	-4,894027E-8	-4,894029E-8	-4,894011E-8	-4,893970E-8	-4,893895E-8	-4,893857E-8	-4,893844E-8	-4,893822E-8	-4,893804E-8	-4,893807E-8	-4,893825E-8	-4,893863E-8	-4,893904E-8	-4,893945E-8	-4,893979E-8	-4,894028E-8	-4,894046E-8	-4,894021E-8	-4,893952E-8	-4,893856E-8	-4,893768E-8	-4,893743E-8	-4,893757E-8	-4,893789E-8	-4,893819E-8	-4,893856E-8	-4,893899E-8	-4,893947E-8	-4,894002E-8	-4,894017E-8	-4,893996E-8	-4,894009E-8	-4,894039E-8	-4,894008E-8	-4,893945E-8	-4,893899E-8	-4,893807E-8	-4,893738E-8	-4,893773E-8	-4,893848E-8	-4,893915E-8	-4,893941E-8	-4,893974E-8	-4,893973E-8	-4,893960E-8	-4,893981E-8	-4,894000E-8	-4,893930E-8	-4,893871E-8	-4,893847E-8	-4,893767E-8	-4,893691E-8	-4,893678E-8	-4,893697E-8	-4,893736E-8	-4,893806E-8	-4,893882E-8	-4,893970E-8	-4,894056E-8	-4,894122E-8	-4,894152E-8	-4,894139E-8	-4,894075E-8	-4,893990E-8	-4,893894E-8	-4,893835E-8	-4,893805E-8	-4,893802E-8	-4,893809E-8	-4,893823E-8	-4,893844E-8	-4,893930E-8	-4,894055E-8	-4,894132E-8	-4,894174E-8	-4,894188E-8	-4,894175E-8	-4,894148E-8	-4,894115E-8	-4,894052E-8	-4,893953E-8	-4,893895E-8	-4,893899E-8	-4,893937E-8	-4,893975E-8	-4,894018E-8	-4,894050E-8	-4,894109E-8	-4,894202E-8	-4,894310E-8	-4,894377E-8	-4,894374E-8	-4,894313E-8	-4,894220E-8	-4,894173E-8	-4,894141E-8	-4,894107E-8	-4,894085E-8	-4,894090E-8	-4,894115E-8	-4,894144E-8	-4,894176E-8	-4,894184E-8	-4,894224E-8	-4,894318E-8	-4,894396E-8	-4,894424E-8	-4,894401E-8	-4,894379E-8	-4,894382E-8	-4,894445E-8	-4,894559E-8	-4,894676E-8	-4,894758E-8	-4,894878E-8	-4,895130E-8	-4,895514E-8	-4,895963E-8	-4,896295E-8	-4,896522E-8	-4,896770E-8	-4,897065E-8	-4,897483E-8	-4,897998E-8	-4,898325E-8	-4,898426E-8	-4,898486E-8	-4,898585E-8	-4,898736E-8	-4,898951E-8	-4,899161E-8	-4,899231E-8	-4,899175E-8	-4,899134E-8	-4,899177E-8	-4,899302E-8	-4,899473E-8	-4,899577E-8	-4,899498E-8	-4,899398E-8	-4,899408E-8	-4,899463E-8	-4,899581E-8	-4,899708E-8	-4,899644E-8	-4,899447E-8	-4,899313E-8	-4,899291E-8	-4,899373E-8	-4,899562E-8	-4,899661E-8	-4,899582E-8	-4,899430E-8	-4,899348E-8	-4,899394E-8	-4,899534E-8	-4,899687E-8	-4,899735E-8	-4,899621E-8	-4,899479E-8	-4,899453E-8	-4,899468E-8	-4,899506E-8	-4,899521E-8	-4,899471E-8	-4,899455E-8	-4,899517E-8	-4,899545E-8	-4,899530E-8	-4,899494E-8	-4,899404E-8	-4,899385E-8	-4,899507E-8	-4,899642E-8	-4,899704E-8	-4,899657E-8	-4,899526E-8	-4,899367E-8	-4,899364E-8	-4,899542E-8	-4,899733E-8	-4,899737E-8	-4,899586E-8	-4,899375E-8	-4,899199E-8	-4,899297E-8	-4,899628E-8	-4,899864E-8	-4,899854E-8	-4,899665E-8	-4,899366E-8	-4,899199E-8	-4,899338E-8	-4,899611E-8	-4,899744E-8	-4,899626E-8	-4,899324E-8	-4,898999E-8	-4,898850E-8	-4,898957E-8	-4,899127E-8	-4,899135E-8	-4,898943E-8	-4,898605E-8	-4,898241E-8	-4,897988E-8	-4,897858E-8	-4,897669E-8	-4,897348E-8	-4,896927E-8	-4,896481E-8	-4,896072E-8	-4,895698E-8	-4,895346E-8	-4,895104E-8	-4,894893E-8	-4,894718E-8	-4,894614E-8	-4,894536E-8	-4,894458E-8	-4,894432E-8	-4,894468E-8	-4,894489E-8	-4,894545E-8	-4,894586E-8	-4,894570E-8	-4,894475E-8	-4,894357E-8	-4,894292E-8	-4,894235E-8	-4,894213E-8	-4,894245E-8	-4,894268E-8	-4,894267E-8	-4,894265E-8	-4,894277E-8	-4,894334E-8	-4,894420E-8	-4,894493E-8	-4,894506E-8	-4,894458E-8	-4,894355E-8	-4,894259E-8	-4,894218E-8	-4,894215E-8	-4,894199E-8	-4,894166E-8	-4,894130E-8	-4,894120E-8	-4,894169E-8	-4,894270E-8	-4,894346E-8	-4,894363E-8	-4,894349E-8	-4,894319E-8	-4,894285E-8	-4,894276E-8	-4,894274E-8	-4,894205E-8	-4,894129E-8	-4,894090E-8	-4,894081E-8	-4,894099E-8	-4,894146E-8	-4,894213E-8	-4,894278E-8	-4,894337E-8	-4,894363E-8	-4,894351E-8	-4,894330E-8	-4,894313E-8	-4,894298E-8	-4,894272E-8	-4,894246E-8	-4,894236E-8	-4,894210E-8	-4,894203E-8	-4,894254E-8	-4,894270E-8	-4,894235E-8	-4,894238E-8	-4,894282E-8	-4,894331E-8	-4,894359E-8	-4,894359E-8	-4,894314E-8	-4,894234E-8	-4,894160E-8	-4,894112E-8	-4,894087E-8	-4,894085E-8	-4,894100E-8	-4,894112E-8	-4,894135E-8	-4,894179E-8	-4,894257E-8	-4,894312E-8	-4,894341E-8	-4,894335E-8	-4,894326E-8	-4,894320E-8	-4,894265E-8	-4,894185E-8	-4,894143E-8	-4,894145E-8	-4,894214E-8	-4,894304E-8	-4,894363E-8	-4,894389E-8	-4,894395E-8	-4,894420E-8	-4,894498E-8	-4,894527E-8	-4,894501E-8	-4,894450E-8	-4,894373E-8	-4,894325E-8	-4,894301E-8	-4,894252E-8	-4,894208E-8	-4,894218E-8	-4,894284E-8	-4,894383E-8	-4,894444E-8	-4,894440E-8	-4,894453E-8	-4,894518E-8	-4,894570E-8	-4,894586E-8	-4,894567E-8	-4,894457E-8	-4,894326E-8	-4,894287E-8	-4,894309E-8	-4,894321E-8	-4,894315E-8	-4,894346E-8	-4,894387E-8	-4,894407E-8	-4,894472E-8	-4,894560E-8	-4,894632E-8	-4,894702E-8	-4,894738E-8	-4,894714E-8	-4,894623E-8	-4,894525E-8	-4,894443E-8	-4,894395E-8	-4,894395E-8	-4,894418E-8	-4,894432E-8	-4,894450E-8	-4,894488E-8	-4,894576E-8	-4,894678E-8	-4,894769E-8	-4,894822E-8	-4,894767E-8	-4,894692E-8	-4,894623E-8	-4,894537E-8	-4,894515E-8	-4,894505E-8	-4,894476E-8	-4,894471E-8	-4,894496E-8	-4,894514E-8	-4,894512E-8	-4,894540E-8	-4,894611E-8	-4,894692E-8	-4,894749E-8	-4,894773E-8	-4,894738E-8	-4,894682E-8	-4,894693E-8	-4,894778E-8	-4,894917E-8	-4,895067E-8	-4,895191E-8	-4,895324E-8	-4,895528E-8	-4,895810E-8	-4,896232E-8	-4,896714E-8	-4,897124E-8	-4,897459E-8	-4,897680E-8	-4,897844E-8	-4,898072E-8	-4,898377E-8	-4,898665E-8	-4,898877E-8	-4,899001E-8	-4,898985E-8	-4,898914E-8	-4,898957E-8	-4,899102E-8	-4,899281E-8	-4,899419E-8	-4,899465E-8	-4,899392E-8	-4,899331E-8	-4,899362E-8	-4,899475E-8
-4,899521E-8	-4,899513E-8	-4,899259E-8	-4,898992E-8	-4,898951E-8	-4,899052E-8	-4,899158E-8	-4,899143E-8	-4,898892E-8	-4,898517E-8	-4,898170E-8	-4,897902E-8	-4,897741E-8	-4,897553E-8	-4,897240E-8	-4,896843E-8	-4,896420E-8	-4,896035E-8	-4,895723E-8	-4,895460E-8	-4,895213E-8	-4,894983E-8	-4,894774E-8	-4,894635E-8	-4,894572E-8	-4,894526E-8	-4,894524E-8	-4,894494E-8	-4,894477E-8	-4,894491E-8	-4,894470E-8	-4,894430E-8	-4,894406E-8	-4,894373E-8	-4,894360E-8	-4,894380E-8	-4,894385E-8	-4,894372E-8	-4,894354E-8	-4,894359E-8	-4,894392E-8	-4,894453E-8	-4,894514E-8	-4,894541E-8	-4,894549E-8	-4,894527E-8	-4,894491E-8	-4,894452E-8	-4,894405E-8	-4,894396E-8	-4,894398E-8	-4,894398E-8	-4,894406E-8	-4,894409E-8	-4,894420E-8	-4,894470E-8	-4,894535E-8	-4,894573E-8	-4,894605E-8	-4,894592E-8	-4,894510E-8	-4,894461E-8	-4,894446E-8	-4,894405E-8	-4,894370E-8	-4,894342E-8	-4,894307E-8	-4,894248E-8	-4,894258E-8	-4,894342E-8	-4,894443E-8	-4,894532E-8	-4,894577E-8	-4,894577E-8	-4,894548E-8	-4,894543E-8	-4,894526E-8	-4,894453E-8	-4,894418E-8	-4,894386E-8	-4,894347E-8	-4,894299E-8	-4,894269E-8	-4,894273E-8	-4,894331E-8	-4,894430E-8	-4,894537E-8	-4,894586E-8	-4,894587E-8	-4,894569E-8	-4,894558E-8	-4,894545E-8	-4,894538E-8	-4,894479E-8	-4,894371E-8	-4,894299E-8	-4,894274E-8	-4,894274E-8	-4,894316E-8	-4,894354E-8	-4,894415E-8	-4,894504E-8	-4,894596E-8	-4,894658E-8	-4,894674E-8	-4,894632E-8	-4,894586E-8	-4,894542E-8	-4,894489E-8	-4,894413E-8	-4,894346E-8	-4,894301E-8	-4,894310E-8	-4,894347E-8	-4,894379E-8	-4,894403E-8	-4,894432E-8	-4,894470E-8	-4,894546E-8	-4,894559E-8	-4,894532E-8	-4,894488E-8	-4,894428E-8	-4,894341E-8	-4,894282E-8	-4,894253E-8	-4,894198E-8	-4,894190E-8	-4,894225E-8	-4,894282E-8	-4,894352E-8	-4,894464E-8	-4,894551E-8	-4,894581E-8	-4,894612E-8	-4,894646E-8	-4,894623E-8	-4,894570E-8	-4,894525E-8	-4,894454E-8	-4,894391E-8	-4,894378E-8	-4,894388E-8	-4,894374E-8	-4,894370E-8	-4,894417E-8	-4,894514E-8	-4,894618E-8	-4,894678E-8	-4,894688E-8	-4,894671E-8	-4,894654E-8	-4,894650E-8	-4,894616E-8	-4,894574E-8	-4,894564E-8	-4,894527E-8	-4,894491E-8	-4,894492E-8	-4,894516E-8	-4,894565E-8	-4,894661E-8	-4,894758E-8	-4,894820E-8	-4,894825E-8	-4,894783E-8	-4,894695E-8	-4,894662E-8	-4,894682E-8	-4,894690E-8	-4,894682E-8	-4,894649E-8	-4,894601E-8	-4,894587E-8	-4,894624E-8	-4,894704E-8	-4,894775E-8	-4,894823E-8	-4,894838E-8	-4,894822E-8	-4,894802E-8	-4,894795E-8	-4,894807E-8	-4,894862E-8	-4,894951E-8	-4,895056E-8	-4,895161E-8	-4,895298E-8	-4,895479E-8	-4,895731E-8	-4,896058E-8	-4,896389E-8	-4,896679E-8	-4,896896E-8	-4,897055E-8	-4,897322E-8	-4,897716E-8	-4,898139E-8	-4,898500E-8	-4,898682E-8	-4,898665E-8	-4,898619E-8	-4,898739E-8	-4,899018E-8	-4,899247E-8	-4,899392E-8	-4,899416E-8	-4,899278E-8	-4,899175E-8	-4,899271E-8	-4,899433E-8	-4,899542E-8	-4,899611E-8	-4,899582E-8	-4,899447E-8	-4,899380E-8	-4,899425E-8	-4,899477E-8	-4,899535E-8	-4,899591E-8	-4,899535E-8	-4,899442E-8	-4,899444E-8	-4,899503E-8	-4,899542E-8	-4,899555E-8	-4,899539E-8	-4,899465E-8	-4,899422E-8	-4,899488E-8	-4,899548E-8	-4,899540E-8	-4,899541E-8	-4,899535E-8	-4,899496E-8	-4,899529E-8	-4,899623E-8	-4,899636E-8	-4,899612E-8	-4,899606E-8	-4,899557E-8	-4,899522E-8	-4,899552E-8	-4,899557E-8	-4,899510E-8	-4,899497E-8	-4,899535E-8	-4,899568E-8	-4,899581E-8	-4,899594E-8	-4,899549E-8	-4,899442E-8	-4,899428E-8	-4,899515E-8	-4,899632E-8	-4,899721E-8	-4,899669E-8	-4,899498E-8	-4,899388E-8	-4,899424E-8	-4,899537E-8	-4,899664E-8	-4,899697E-8	-4,899525E-8	-4,899289E-8	-4,899226E-8	-4,899303E-8	-4,899469E-8	-4,899624E-8	-4,899620E-8	-4,899371E-8	-4,899084E-8	-4,898989E-8	-4,899042E-8	-4,899147E-8	-4,899205E-8	-4,899035E-8	-4,898673E-8	-4,898315E-8	-4,898065E-8	-4,897942E-8	-4,897827E-8	-4,897542E-8	-4,897158E-8	-4,896740E-8	-4,896321E-8	-4,896009E-8	-4,895802E-8	-4,895569E-8	-4,895356E-8	-4,895208E-8	-4,895098E-8	-4,895010E-8	-4,894964E-8	-4,894969E-8	-4,894970E-8	-4,895028E-8	-4,895073E-8	-4,895055E-8	-4,894989E-8	-4,894938E-8	-4,894915E-8	-4,894903E-8	-4,894888E-8	-4,894862E-8	-4,894823E-8	-4,894800E-8	-4,894802E-8	-4,894817E-8	-4,894862E-8	-4,894907E-8	-4,894934E-8	-4,894967E-8	-4,894983E-8	-4,894935E-8	-4,894830E-8	-4,894742E-8	-4,894715E-8	-4,894723E-8	-4,894756E-8	-4,894771E-8	-4,894741E-8	-4,894703E-8	-4,894738E-8	-4,894830E-8	-4,894907E-8	-4,894949E-8	-4,894931E-8	-4,894840E-8	-4,894753E-8	-4,894718E-8	-4,894697E-8	-4,894669E-8	-4,894653E-8	-4,894657E-8	-4,894658E-8	-4,894675E-8	-4,894724E-8	-4,894812E-8	-4,894901E-8	-4,894942E-8	-4,894921E-8	-4,894881E-8	-4,894820E-8	-4,894785E-8	-4,894780E-8	-4,894755E-8	-4,894705E-8	-4,894634E-8	-4,894607E-8	-4,894644E-8	-4,894726E-8	-4,894832E-8	-4,894925E-8	-4,894907E-8	-4,894835E-8	-4,894805E-8	-4,894811E-8	-4,894828E-8	-4,894827E-8	-4,894748E-8	-4,894629E-8	-4,894544E-8	-4,894504E-8	-4,894524E-8	-4,894559E-8	-4,894605E-8	-4,894662E-8	-4,894725E-8	-4,894794E-8	-4,894878E-8	-4,894924E-8	-4,894950E-8	-4,894957E-8	-4,894907E-8	-4,894839E-8	-4,894769E-8	-4,894717E-8	-4,894739E-8	-4,894816E-8	-4,894869E-8	-4,894881E-8	-4,894897E-8	-4,894935E-8	-4,895007E-8	-4,895087E-8	-4,895166E-8	-4,895184E-8	-4,895124E-8	-4,895041E-8	-4,894967E-8	-4,894863E-8	-4,894786E-8	-4,894748E-8	-4,894741E-8	-4,894772E-8	-4,894845E-8	-4,894887E-8	-4,894883E-8	-4,894899E-8	-4,894946E-8	-4,895023E-8	-4,895094E-8	-4,895094E-8	-4,895019E-8	-4,894892E-8	-4,894781E-8	-4,894736E-8	-4,894759E-8	-4,894799E-8	-4,894819E-8	-4,894834E-8	-4,894840E-8	-4,894885E-8	-4,894949E-8	-4,895055E-8	-4,895146E-8	-4,895157E-8	-4,895114E-8	-4,895064E-8	-4,894986E-8	-4,894916E-8	-4,894915E-8	-4,894947E-8	-4,894959E-8	-4,894952E-8	-4,894929E-8	-4,894929E-8	-4,895021E-8	-4,895141E-8	-4,895251E-8	-4,895277E-8	-4,895235E-8	-4,895153E-8	-4,895083E-8	-4,895082E-8	-4,895123E-8	-4,895131E-8	-4,895114E-8	-4,895078E-8	-4,895038E-8	-4,895038E-8	-4,895074E-8	-4,895126E-8	-4,895166E-8	-4,895207E-8	-4,895217E-8	-4,895210E-8	-4,895189E-8	-4,895169E-8	-4,895197E-8	-4,895271E-8	-4,895385E-8	-4,895517E-8	-4,895627E-8	-4,895751E-8	-4,895955E-8	-4,896270E-8	-4,896659E-8	-4,897052E-8	-4,897436E-8	-4,897703E-8	-4,897870E-8	-4,898049E-8	-4,898295E-8	-4,898527E-8	-4,898762E-8	-4,899000E-8	-4,899113E-8	-4,899109E-8	-4,899120E-8	-4,899152E-8	-4,899238E-8	-4,899422E-8	-4,899595E-8	-4,899612E-8	-4,899501E-8	-4,899380E-8	-4,899352E-8	-4,899442E-8
-4,899312E-8	-4,899204E-8	-4,899141E-8	-4,899169E-8	-4,899169E-8	-4,899143E-8	-4,899091E-8	-4,898977E-8	-4,898777E-8	-4,898580E-8	-4,898427E-8	-4,898243E-8	-4,898013E-8	-4,897773E-8	-4,897458E-8	-4,897086E-8	-4,896711E-8	-4,896344E-8	-4,896019E-8	-4,895749E-8	-4,895520E-8	-4,895355E-8	-4,895232E-8	-4,895092E-8	-4,895024E-8	-4,895039E-8	-4,895057E-8	-4,895078E-8	-4,895099E-8	-4,895080E-8	-4,895013E-8	-4,894958E-8	-4,894898E-8	-4,894886E-8	-4,894915E-8	-4,894948E-8	-4,894937E-8	-4,894871E-8	-4,894811E-8	-4,894811E-8	-4,894916E-8	-4,895067E-8	-4,895184E-8	-4,895219E-8	-4,895161E-8	-4,895065E-8	-4,894996E-8	-4,894988E-8	-4,895022E-8	-4,895007E-8	-4,894944E-8	-4,894871E-8	-4,894823E-8	-4,894818E-8	-4,894858E-8	-4,894946E-8	-4,895045E-8	-4,895116E-8	-4,895148E-8	-4,895156E-8	-4,895124E-8	-4,895076E-8	-4,895022E-8	-4,894962E-8	-4,894909E-8	-4,894840E-8	-4,894788E-8	-4,894773E-8	-4,894783E-8	-4,894842E-8	-4,894936E-8	-4,895013E-8	-4,895070E-8	-4,895102E-8	-4,895122E-8	-4,895121E-8	-4,895103E-8	-4,895073E-8	-4,895025E-8	-4,894977E-8	-4,894925E-8	-4,894881E-8	-4,894857E-8	-4,894847E-8	-4,894882E-8	-4,894952E-8	-4,895010E-8	-4,895070E-8	-4,895091E-8	-4,895083E-8	-4,895069E-8	-4,895065E-8	-4,895056E-8	-4,895040E-8	-4,894988E-8	-4,894903E-8	-4,894823E-8	-4,894796E-8	-4,894840E-8	-4,894896E-8	-4,894934E-8	-4,894970E-8	-4,894996E-8	-4,895035E-8	-4,895074E-8	-4,895072E-8	-4,895039E-8	-4,895024E-8	-4,894986E-8	-4,894929E-8	-4,894876E-8	-4,894871E-8	-4,894871E-8	-4,894857E-8	-4,894860E-8	-4,894882E-8	-4,894924E-8	-4,894988E-8	-4,895066E-8	-4,895108E-8	-4,895068E-8	-4,894970E-8	-4,894846E-8	-4,894778E-8	-4,894792E-8	-4,894837E-8	-4,894869E-8	-4,894873E-8	-4,894856E-8	-4,894877E-8	-4,894967E-8	-4,895067E-8	-4,895135E-8	-4,895164E-8	-4,895161E-8	-4,895106E-8	-4,895051E-8	-4,895016E-8	-4,894971E-8	-4,894927E-8	-4,894912E-8	-4,894913E-8	-4,894920E-8	-4,894934E-8	-4,894967E-8	-4,895029E-8	-4,895111E-8	-4,895189E-8	-4,895205E-8	-4,895155E-8	-4,895097E-8	-4,895046E-8	-4,895026E-8	-4,895050E-8	-4,895032E-8	-4,894984E-8	-4,894950E-8	-4,894941E-8	-4,894990E-8	-4,895080E-8	-4,895151E-8	-4,895217E-8	-4,895292E-8	-4,895340E-8	-4,895343E-8	-4,895296E-8	-4,895229E-8	-4,895191E-8	-4,895181E-8	-4,895175E-8	-4,895152E-8	-4,895098E-8	-4,895045E-8	-4,895057E-8	-4,895153E-8	-4,895284E-8	-4,895370E-8	-4,895387E-8	-4,895358E-8	-4,895287E-8	-4,895266E-8	-4,895299E-8	-4,895365E-8	-4,895416E-8	-4,895450E-8	-4,895496E-8	-4,895533E-8	-4,895637E-8	-4,895870E-8	-4,896182E-8	-4,896511E-8	-4,896814E-8	-4,897045E-8	-4,897190E-8	-4,897385E-8	-4,897716E-8	-4,898131E-8	-4,898506E-8	-4,898717E-8	-4,898697E-8	-4,898576E-8	-4,898590E-8	-4,898772E-8	-4,899051E-8	-4,899317E-8	-4,899406E-8	-4,899265E-8	-4,899125E-8	-4,899133E-8	-4,899234E-8	-4,899412E-8	-4,899600E-8	-4,899647E-8	-4,899535E-8	-4,899394E-8	-4,899275E-8	-4,899227E-8	-4,899323E-8	-4,899516E-8	-4,899603E-8	-4,899541E-8	-4,899416E-8	-4,899303E-8	-4,899287E-8	-4,899437E-8	-4,899634E-8	-4,899730E-8	-4,899720E-8	-4,899614E-8	-4,899463E-8	-4,899410E-8	-4,899503E-8	-4,899607E-8	-4,899661E-8	-4,899685E-8	-4,899615E-8	-4,899497E-8	-4,899440E-8	-4,899480E-8	-4,899542E-8	-4,899652E-8	-4,899738E-8	-4,899719E-8	-4,899596E-8	-4,899536E-8	-4,899551E-8	-4,899588E-8	-4,899678E-8	-4,899716E-8	-4,899611E-8	-4,899452E-8	-4,899420E-8	-4,899463E-8	-4,899546E-8	-4,899634E-8	-4,899631E-8	-4,899539E-8	-4,899471E-8	-4,899480E-8	-4,899533E-8	-4,899610E-8	-4,899664E-8	-4,899628E-8	-4,899519E-8	-4,899465E-8	-4,899449E-8	-4,899464E-8	-4,899498E-8	-4,899512E-8	-4,899429E-8	-4,899329E-8	-4,899240E-8	-4,899171E-8	-4,899174E-8	-4,899204E-8	-4,899182E-8	-4,899079E-8	-4,898913E-8	-4,898698E-8	-4,898497E-8	-4,898317E-8	-4,898088E-8	-4,897795E-8	-4,897439E-8	-4,897087E-8	-4,896765E-8	-4,896473E-8	-4,896209E-8	-4,895980E-8	-4,895786E-8	-4,895659E-8	-4,895596E-8	-4,895557E-8	-4,895550E-8	-4,895530E-8	-4,895540E-8	-4,895571E-8	-4,895561E-8	-4,895513E-8	-4,895430E-8	-4,895336E-8	-4,895298E-8	-4,895309E-8	-4,895315E-8	-4,895256E-8	-4,895190E-8	-4,895167E-8	-4,895208E-8	-4,895326E-8	-4,895456E-8	-4,895494E-8	-4,895498E-8	-4,895433E-8	-4,895369E-8	-4,895328E-8	-4,895298E-8	-4,895276E-8	-4,895218E-8	-4,895157E-8	-4,895112E-8	-4,895102E-8	-4,895112E-8	-4,895182E-8	-4,895290E-8	-4,895386E-8	-4,895445E-8	-4,895452E-8	-4,895396E-8	-4,895341E-8	-4,895321E-8	-4,895330E-8	-4,895311E-8	-4,895241E-8	-4,895148E-8	-4,895060E-8	-4,895031E-8	-4,895093E-8	-4,895201E-8	-4,895282E-8	-4,895345E-8	-4,895374E-8	-4,895363E-8	-4,895373E-8	-4,895380E-8	-4,895366E-8	-4,895332E-8	-4,895273E-8	-4,895210E-8	-4,895140E-8	-4,895072E-8	-4,895068E-8	-4,895121E-8	-4,895229E-8	-4,895344E-8	-4,895410E-8	-4,895394E-8	-4,895277E-8	-4,895219E-8	-4,895239E-8	-4,895275E-8	-4,895282E-8	-4,895222E-8	-4,895112E-8	-4,895000E-8	-4,894959E-8	-4,895025E-8	-4,895102E-8	-4,895176E-8	-4,895237E-8	-4,895249E-8	-4,895255E-8	-4,895265E-8	-4,895300E-8	-4,895364E-8	-4,895416E-8	-4,895419E-8	-4,895366E-8	-4,895270E-8	-4,895226E-8	-4,895268E-8	-4,895361E-8	-4,895441E-8	-4,895472E-8	-4,895465E-8	-4,895485E-8	-4,895502E-8	-4,895552E-8	-4,895605E-8	-4,895597E-8	-4,895529E-8	-4,895431E-8	-4,895361E-8	-4,895341E-8	-4,895337E-8	-4,895352E-8	-4,895374E-8	-4,895385E-8	-4,895383E-8	-4,895397E-8	-4,895439E-8	-4,895469E-8	-4,895494E-8	-4,895504E-8	-4,895470E-8	-4,895421E-8	-4,895350E-8	-4,895297E-8	-4,895293E-8	-4,895292E-8	-4,895315E-8	-4,895356E-8	-4,895404E-8	-4,895451E-8	-4,895493E-8	-4,895553E-8	-4,895574E-8	-4,895583E-8	-4,895596E-8	-4,895579E-8	-4,895521E-8	-4,895447E-8	-4,895387E-8	-4,895342E-8	-4,895344E-8	-4,895403E-8	-4,895474E-8	-4,895535E-8	-4,895568E-8	-4,895591E-8	-4,895633E-8	-4,895692E-8	-4,895710E-8	-4,895654E-8	-4,895557E-8	-4,895498E-8	-4,895465E-8	-4,895471E-8	-4,895511E-8	-4,895522E-8	-4,895494E-8	-4,895458E-8	-4,895476E-8	-4,895553E-8	-4,895660E-8	-4,895732E-8	-4,895763E-8	-4,895732E-8	-4,895671E-8	-4,895611E-8	-4,895604E-8	-4,895654E-8	-4,895752E-8	-4,895842E-8	-4,895902E-8	-4,895964E-8	-4,896118E-8	-4,896428E-8	-4,896831E-8	-4,897232E-8	-4,897563E-8	-4,897710E-8	-4,897775E-8	-4,897971E-8	-4,898316E-8	-4,898689E-8	-4,898959E-8	-4,899043E-8	-4,898904E-8	-4,898771E-8	-4,898860E-8	-4,899115E-8	-4,899355E-8	-4,899514E-8	-4,899517E-8	-4,899365E-8	-4,899268E-8	-4,899329E-8	-4,899489E-8	-4,899669E-8	-4,899795E-8
-4,899562E-8	-4,899434E-8	-4,899235E-8	-4,899105E-8	-4,899117E-8	-4,899195E-8	-4,899217E-8	-4,899097E-8	-4,898877E-8	-4,898656E-8	-4,898467E-8	-4,898319E-8	-4,898190E-8	-4,897998E-8	-4,897723E-8	-4,897442E-8	-4,897133E-8	-4,896793E-8	-4,896496E-8	-4,896247E-8	-4,896054E-8	-4,895900E-8	-4,895736E-8	-4,895568E-8	-4,895476E-8	-4,895456E-8	-4,895483E-8	-4,895510E-8	-4,895516E-8	-4,895502E-8	-4,895492E-8	-4,895458E-8	-4,895427E-8	-4,895410E-8	-4,895380E-8	-4,895364E-8	-4,895334E-8	-4,895285E-8	-4,895249E-8	-4,895229E-8	-4,895274E-8	-4,895379E-8	-4,895494E-8	-4,895530E-8	-4,895455E-8	-4,895376E-8	-4,895356E-8	-4,895402E-8	-4,895461E-8	-4,895482E-8	-4,895414E-8	-4,895281E-8	-4,895202E-8	-4,895222E-8	-4,895319E-8	-4,895431E-8	-4,895511E-8	-4,895535E-8	-4,895523E-8	-4,895491E-8	-4,895456E-8	-4,895444E-8	-4,895434E-8	-4,895419E-8	-4,895384E-8	-4,895303E-8	-4,895239E-8	-4,895214E-8	-4,895258E-8	-4,895344E-8	-4,895424E-8	-4,895467E-8	-4,895484E-8	-4,895464E-8	-4,895455E-8	-4,895458E-8	-4,895465E-8	-4,895444E-8	-4,895391E-8	-4,895326E-8	-4,895283E-8	-4,895278E-8	-4,895297E-8	-4,895345E-8	-4,895413E-8	-4,895481E-8	-4,895529E-8	-4,895519E-8	-4,895473E-8	-4,895456E-8	-4,895469E-8	-4,895492E-8	-4,895498E-8	-4,895425E-8	-4,895312E-8	-4,895237E-8	-4,895239E-8	-4,895323E-8	-4,895428E-8	-4,895497E-8	-4,895518E-8	-4,895507E-8	-4,895497E-8	-4,895520E-8	-4,895578E-8	-4,895617E-8	-4,895594E-8	-4,895495E-8	-4,895366E-8	-4,895303E-8	-4,895289E-8	-4,895290E-8	-4,895342E-8	-4,895401E-8	-4,895419E-8	-4,895422E-8	-4,895434E-8	-4,895492E-8	-4,895587E-8	-4,895648E-8	-4,895641E-8	-4,895535E-8	-4,895305E-8	-4,895173E-8	-4,895153E-8	-4,895174E-8	-4,895237E-8	-4,895263E-8	-4,895247E-8	-4,895266E-8	-4,895346E-8	-4,895447E-8	-4,895583E-8	-4,895637E-8	-4,895626E-8	-4,895573E-8	-4,895490E-8	-4,895391E-8	-4,895344E-8	-4,895307E-8	-4,895291E-8	-4,895315E-8	-4,895329E-8	-4,895334E-8	-4,895334E-8	-4,895372E-8	-4,895479E-8	-4,895588E-8	-4,895658E-8	-4,895686E-8	-4,895644E-8	-4,895545E-8	-4,895502E-8	-4,895495E-8	-4,895502E-8	-4,895492E-8	-4,895446E-8	-4,895398E-8	-4,895394E-8	-4,895450E-8	-4,895542E-8	-4,895667E-8	-4,895741E-8	-4,895793E-8	-4,895806E-8	-4,895771E-8	-4,895744E-8	-4,895727E-8	-4,895717E-8	-4,895702E-8	-4,895657E-8	-4,895592E-8	-4,895541E-8	-4,895519E-8	-4,895561E-8	-4,895682E-8	-4,895794E-8	-4,895829E-8	-4,895772E-8	-4,895708E-8	-4,895663E-8	-4,895691E-8	-4,895786E-8	-4,895904E-8	-4,895963E-8	-4,895893E-8	-4,895853E-8	-4,895957E-8	-4,896179E-8	-4,896518E-8	-4,896902E-8	-4,897153E-8	-4,897285E-8	-4,897420E-8	-4,897646E-8	-4,897986E-8	-4,898401E-8	-4,898766E-8	-4,898931E-8	-4,898881E-8	-4,898799E-8	-4,898832E-8	-4,899011E-8	-4,899325E-8	-4,899526E-8	-4,899463E-8	-4,899285E-8	-4,899131E-8	-4,899113E-8	-4,899325E-8	-4,899577E-8	-4,899662E-8	-4,899622E-8	-4,899503E-8	-4,899369E-8	-4,899346E-8	-4,899442E-8	-4,899571E-8	-4,899621E-8	-4,899573E-8	-4,899493E-8	-4,899391E-8	-4,899309E-8	-4,899344E-8	-4,899425E-8	-4,899489E-8	-4,899578E-8	-4,899580E-8	-4,899472E-8	-4,899396E-8	-4,899400E-8	-4,899461E-8	-4,899582E-8	-4,899682E-8	-4,899667E-8	-4,899579E-8	-4,899456E-8	-4,899366E-8	-4,899358E-8	-4,899460E-8	-4,899644E-8	-4,899725E-8	-4,899642E-8	-4,899503E-8	-4,899362E-8	-4,899368E-8	-4,899557E-8	-4,899763E-8	-4,899821E-8	-4,899768E-8	-4,899574E-8	-4,899399E-8	-4,899448E-8	-4,899665E-8	-4,899837E-8	-4,899842E-8	-4,899654E-8	-4,899398E-8	-4,899296E-8	-4,899444E-8	-4,899705E-8	-4,899848E-8	-4,899789E-8	-4,899613E-8	-4,899423E-8	-4,899411E-8	-4,899589E-8	-4,899756E-8	-4,899751E-8	-4,899604E-8	-4,899339E-8	-4,899121E-8	-4,899124E-8	-4,899252E-8	-4,899337E-8	-4,899276E-8	-4,899051E-8	-4,898762E-8	-4,898543E-8	-4,898452E-8	-4,898418E-8	-4,898299E-8	-4,898007E-8	-4,897650E-8	-4,897279E-8	-4,896953E-8	-4,896718E-8	-4,896545E-8	-4,896359E-8	-4,896153E-8	-4,895996E-8	-4,895900E-8	-4,895881E-8	-4,895885E-8	-4,895901E-8	-4,895941E-8	-4,895971E-8	-4,895990E-8	-4,895978E-8	-4,895934E-8	-4,895880E-8	-4,895820E-8	-4,895762E-8	-4,895720E-8	-4,895698E-8	-4,895679E-8	-4,895654E-8	-4,895642E-8	-4,895683E-8	-4,895775E-8	-4,895861E-8	-4,895878E-8	-4,895854E-8	-4,895801E-8	-4,895739E-8	-4,895718E-8	-4,895701E-8	-4,895688E-8	-4,895674E-8	-4,895614E-8	-4,895530E-8	-4,895461E-8	-4,895480E-8	-4,895614E-8	-4,895777E-8	-4,895851E-8	-4,895832E-8	-4,895715E-8	-4,895591E-8	-4,895585E-8	-4,895671E-8	-4,895757E-8	-4,895765E-8	-4,895657E-8	-4,895495E-8	-4,895438E-8	-4,895510E-8	-4,895668E-8	-4,895815E-8	-4,895873E-8	-4,895814E-8	-4,895713E-8	-4,895671E-8	-4,895715E-8	-4,895768E-8	-4,895773E-8	-4,895736E-8	-4,895627E-8	-4,895524E-8	-4,895519E-8	-4,895582E-8	-4,895680E-8	-4,895780E-8	-4,895844E-8	-4,895849E-8	-4,895806E-8	-4,895782E-8	-4,895752E-8	-4,895708E-8	-4,895672E-8	-4,895631E-8	-4,895574E-8	-4,895514E-8	-4,895474E-8	-4,895454E-8	-4,895481E-8	-4,895535E-8	-4,895624E-8	-4,895708E-8	-4,895753E-8	-4,895761E-8	-4,895754E-8	-4,895745E-8	-4,895733E-8	-4,895734E-8	-4,895731E-8	-4,895697E-8	-4,895654E-8	-4,895635E-8	-4,895663E-8	-4,895756E-8	-4,895895E-8	-4,896007E-8	-4,896020E-8	-4,895984E-8	-4,895950E-8	-4,895960E-8	-4,895991E-8	-4,895994E-8	-4,895956E-8	-4,895867E-8	-4,895730E-8	-4,895643E-8	-4,895630E-8	-4,895676E-8	-4,895760E-8	-4,895831E-8	-4,895856E-8	-4,895855E-8	-4,895874E-8	-4,895915E-8	-4,895963E-8	-4,895979E-8	-4,895950E-8	-4,895869E-8	-4,895721E-8	-4,895607E-8	-4,895607E-8	-4,895656E-8	-4,895704E-8	-4,895724E-8	-4,895709E-8	-4,895719E-8	-4,895797E-8	-4,895922E-8	-4,896043E-8	-4,896064E-8	-4,895974E-8	-4,895902E-8	-4,895853E-8	-4,895830E-8	-4,895816E-8	-4,895777E-8	-4,895728E-8	-4,895708E-8	-4,895715E-8	-4,895755E-8	-4,895846E-8	-4,895941E-8	-4,896021E-8	-4,896065E-8	-4,896073E-8	-4,896047E-8	-4,895993E-8	-4,895965E-8	-4,895956E-8	-4,895950E-8	-4,895926E-8	-4,895887E-8	-4,895830E-8	-4,895815E-8	-4,895862E-8	-4,895927E-8	-4,896006E-8	-4,896080E-8	-4,896102E-8	-4,896080E-8	-4,896044E-8	-4,896020E-8	-4,896046E-8	-4,896112E-8	-4,896188E-8	-4,896247E-8	-4,896296E-8	-4,896351E-8	-4,896446E-8	-4,896638E-8	-4,896980E-8	-4,897446E-8	-4,897795E-8	-4,897968E-8	-4,898016E-8	-4,898042E-8	-4,898205E-8	-4,898574E-8	-4,898969E-8	-4,899191E-8	-4,899179E-8	-4,899011E-8	-4,898852E-8	-4,898896E-8	-4,899205E-8	-4,899530E-8	-4,899661E-8	-4,899564E-8	-4,899317E-8	-4,899133E-8	-4,899206E-8	-4,899491E-8	-4,899780E-8
-4,899556E-8	-4,899598E-8	-4,899423E-8	-4,899216E-8	-4,899161E-8	-4,899193E-8	-4,899257E-8	-4,899256E-8	-4,899105E-8	-4,898873E-8	-4,898625E-8	-4,898426E-8	-4,898289E-8	-4,898148E-8	-4,897908E-8	-4,897610E-8	-4,897259E-8	-4,896939E-8	-4,896706E-8	-4,896530E-8	-4,896375E-8	-4,896263E-8	-4,896143E-8	-4,896018E-8	-4,895941E-8	-4,895896E-8	-4,895891E-8	-4,895904E-8	-4,895866E-8	-4,895847E-8	-4,895830E-8	-4,895809E-8	-4,895819E-8	-4,895803E-8	-4,895736E-8	-4,895692E-8	-4,895681E-8	-4,895692E-8	-4,895743E-8	-4,895793E-8	-4,895841E-8	-4,895897E-8	-4,895934E-8	-4,895953E-8	-4,895936E-8	-4,895870E-8	-4,895830E-8	-4,895833E-8	-4,895833E-8	-4,895810E-8	-4,895763E-8	-4,895694E-8	-4,895684E-8	-4,895741E-8	-4,895859E-8	-4,895970E-8	-4,896016E-8	-4,896011E-8	-4,895975E-8	-4,895922E-8	-4,895894E-8	-4,895878E-8	-4,895860E-8	-4,895820E-8	-4,895734E-8	-4,895627E-8	-4,895541E-8	-4,895537E-8	-4,895629E-8	-4,895778E-8	-4,895906E-8	-4,895949E-8	-4,895900E-8	-4,895830E-8	-4,895816E-8	-4,895889E-8	-4,895966E-8	-4,895966E-8	-4,895862E-8	-4,895699E-8	-4,895614E-8	-4,895640E-8	-4,895700E-8	-4,895787E-8	-4,895856E-8	-4,895897E-8	-4,895904E-8	-4,895897E-8	-4,895930E-8	-4,896002E-8	-4,896062E-8	-4,896066E-8	-4,895998E-8	-4,895852E-8	-4,895684E-8	-4,895608E-8	-4,895640E-8	-4,895728E-8	-4,895826E-8	-4,895866E-8	-4,895847E-8	-4,895809E-8	-4,895821E-8	-4,895903E-8	-4,896023E-8	-4,896069E-8	-4,896019E-8	-4,895914E-8	-4,895752E-8	-4,895666E-8	-4,895638E-8	-4,895642E-8	-4,895698E-8	-4,895745E-8	-4,895760E-8	-4,895780E-8	-4,895769E-8	-4,895774E-8	-4,895853E-8	-4,895946E-8	-4,896005E-8	-4,896010E-8	-4,895902E-8	-4,895727E-8	-4,895591E-8	-4,895552E-8	-4,895619E-8	-4,895719E-8	-4,895779E-8	-4,895796E-8	-4,895774E-8	-4,895771E-8	-4,895834E-8	-4,895944E-8	-4,896038E-8	-4,896064E-8	-4,895995E-8	-4,895885E-8	-4,895793E-8	-4,895761E-8	-4,895795E-8	-4,895815E-8	-4,895821E-8	-4,895798E-8	-4,895763E-8	-4,895735E-8	-4,895801E-8	-4,895916E-8	-4,896035E-8	-4,896081E-8	-4,896041E-8	-4,895919E-8	-4,895844E-8	-4,895836E-8	-4,895890E-8	-4,895948E-8	-4,895944E-8	-4,895902E-8	-4,895873E-8	-4,895885E-8	-4,895960E-8	-4,896050E-8	-4,896125E-8	-4,896157E-8	-4,896143E-8	-4,896068E-8	-4,896025E-8	-4,896002E-8	-4,895996E-8	-4,896018E-8	-4,896031E-8	-4,896023E-8	-4,896031E-8	-4,896042E-8	-4,896091E-8	-4,896168E-8	-4,896178E-8	-4,896122E-8	-4,896050E-8	-4,896016E-8	-4,896069E-8	-4,896102E-8	-4,896114E-8	-4,896128E-8	-4,896132E-8	-4,896161E-8	-4,896276E-8	-4,896441E-8	-4,896675E-8	-4,896942E-8	-4,897149E-8	-4,897313E-8	-4,897516E-8	-4,897726E-8	-4,897952E-8	-4,898229E-8	-4,898495E-8	-4,898643E-8	-4,898711E-8	-4,898754E-8	-4,898785E-8	-4,898881E-8	-4,899080E-8	-4,899270E-8	-4,899370E-8	-4,899403E-8	-4,899363E-8	-4,899244E-8	-4,899234E-8	-4,899371E-8	-4,899521E-8	-4,899589E-8	-4,899560E-8	-4,899393E-8	-4,899202E-8	-4,899198E-8	-4,899348E-8	-4,899552E-8	-4,899668E-8	-4,899631E-8	-4,899455E-8	-4,899287E-8	-4,899288E-8	-4,899444E-8	-4,899680E-8	-4,899852E-8	-4,899835E-8	-4,899601E-8	-4,899357E-8	-4,899278E-8	-4,899408E-8	-4,899689E-8	-4,899906E-8	-4,899847E-8	-4,899571E-8	-4,899308E-8	-4,899235E-8	-4,899415E-8	-4,899728E-8	-4,899933E-8	-4,899900E-8	-4,899633E-8	-4,899351E-8	-4,899226E-8	-4,899317E-8	-4,899549E-8	-4,899761E-8	-4,899789E-8	-4,899664E-8	-4,899425E-8	-4,899222E-8	-4,899286E-8	-4,899528E-8	-4,899746E-8	-4,899868E-8	-4,899786E-8	-4,899512E-8	-4,899283E-8	-4,899274E-8	-4,899456E-8	-4,899668E-8	-4,899785E-8	-4,899747E-8	-4,899528E-8	-4,899267E-8	-4,899212E-8	-4,899326E-8	-4,899497E-8	-4,899679E-8	-4,899675E-8	-4,899425E-8	-4,899210E-8	-4,899130E-8	-4,899183E-8	-4,899337E-8	-4,899422E-8	-4,899302E-8	-4,899005E-8	-4,898671E-8	-4,898459E-8	-4,898371E-8	-4,898322E-8	-4,898215E-8	-4,897943E-8	-4,897549E-8	-4,897186E-8	-4,896915E-8	-4,896758E-8	-4,896689E-8	-4,896616E-8	-4,896489E-8	-4,896346E-8	-4,896227E-8	-4,896150E-8	-4,896182E-8	-4,896274E-8	-4,896358E-8	-4,896381E-8	-4,896296E-8	-4,896149E-8	-4,896046E-8	-4,896005E-8	-4,896036E-8	-4,896082E-8	-4,896090E-8	-4,896075E-8	-4,896034E-8	-4,895977E-8	-4,896003E-8	-4,896089E-8	-4,896177E-8	-4,896223E-8	-4,896184E-8	-4,896098E-8	-4,896042E-8	-4,896027E-8	-4,896025E-8	-4,896035E-8	-4,895999E-8	-4,895954E-8	-4,895946E-8	-4,895992E-8	-4,896063E-8	-4,896136E-8	-4,896194E-8	-4,896215E-8	-4,896179E-8	-4,896130E-8	-4,896104E-8	-4,896088E-8	-4,896055E-8	-4,896050E-8	-4,896011E-8	-4,895925E-8	-4,895855E-8	-4,895852E-8	-4,895940E-8	-4,896078E-8	-4,896183E-8	-4,896218E-8	-4,896203E-8	-4,896136E-8	-4,896110E-8	-4,896111E-8	-4,896085E-8	-4,896048E-8	-4,895984E-8	-4,895896E-8	-4,895841E-8	-4,895823E-8	-4,895854E-8	-4,895968E-8	-4,896083E-8	-4,896163E-8	-4,896195E-8	-4,896145E-8	-4,896104E-8	-4,896128E-8	-4,896144E-8	-4,896133E-8	-4,896071E-8	-4,895918E-8	-4,895750E-8	-4,895668E-8	-4,895705E-8	-4,895839E-8	-4,895990E-8	-4,896062E-8	-4,896071E-8	-4,896019E-8	-4,896001E-8	-4,896094E-8	-4,896241E-8	-4,896326E-8	-4,896313E-8	-4,896167E-8	-4,896010E-8	-4,895959E-8	-4,895990E-8	-4,896102E-8	-4,896232E-8	-4,896307E-8	-4,896302E-8	-4,896250E-8	-4,896215E-8	-4,896271E-8	-4,896396E-8	-4,896481E-8	-4,896479E-8	-4,896356E-8	-4,896184E-8	-4,896061E-8	-4,896019E-8	-4,896048E-8	-4,896124E-8	-4,896161E-8	-4,896136E-8	-4,896105E-8	-4,896073E-8	-4,896089E-8	-4,896193E-8	-4,896307E-8	-4,896376E-8	-4,896331E-8	-4,896180E-8	-4,896030E-8	-4,895956E-8	-4,895974E-8	-4,896054E-8	-4,896128E-8	-4,896154E-8	-4,896139E-8	-4,896078E-8	-4,896074E-8	-4,896173E-8	-4,896313E-8	-4,896400E-8	-4,896397E-8	-4,896293E-8	-4,896163E-8	-4,896097E-8	-4,896110E-8	-4,896175E-8	-4,896252E-8	-4,896282E-8	-4,896249E-8	-4,896181E-8	-4,896151E-8	-4,896209E-8	-4,896344E-8	-4,896470E-8	-4,896519E-8	-4,896439E-8	-4,896275E-8	-4,896183E-8	-4,896176E-8	-4,896234E-8	-4,896322E-8	-4,896349E-8	-4,896287E-8	-4,896200E-8	-4,896155E-8	-4,896207E-8	-4,896340E-8	-4,896431E-8	-4,896452E-8	-4,896375E-8	-4,896275E-8	-4,896258E-8	-4,896299E-8	-4,896383E-8	-4,896489E-8	-4,896570E-8	-4,896639E-8	-4,896758E-8	-4,896892E-8	-4,897102E-8	-4,897439E-8	-4,897785E-8	-4,898031E-8	-4,898152E-8	-4,898202E-8	-4,898325E-8	-4,898568E-8	-4,898827E-8	-4,899038E-8	-4,899132E-8	-4,899128E-8	-4,899093E-8	-4,899105E-8	-4,899224E-8	-4,899387E-8	-4,899490E-8	-4,899532E-8	-4,899513E-8	-4,899389E-8	-4,899363E-8	-4,899458E-8	-4,899569E-8	-4,899659E-8
-4,899501E-8	-4,899303E-8	-4,899179E-8	-4,899198E-8	-4,899239E-8	-4,899307E-8	-4,899337E-8	-4,899218E-8	-4,899028E-8	-4,898855E-8	-4,898729E-8	-4,898651E-8	-4,898571E-8	-4,898404E-8	-4,898153E-8	-4,897821E-8	-4,897483E-8	-4,897208E-8	-4,896972E-8	-4,896828E-8	-4,896737E-8	-4,896594E-8	-4,896431E-8	-4,896277E-8	-4,896174E-8	-4,896186E-8	-4,896263E-8	-4,896356E-8	-4,896412E-8	-4,896383E-8	-4,896264E-8	-4,896135E-8	-4,896073E-8	-4,896081E-8	-4,896129E-8	-4,896143E-8	-4,896109E-8	-4,896051E-8	-4,895984E-8	-4,895984E-8	-4,896101E-8	-4,896261E-8	-4,896396E-8	-4,896435E-8	-4,896323E-8	-4,896193E-8	-4,896161E-8	-4,896190E-8	-4,896246E-8	-4,896253E-8	-4,896152E-8	-4,896003E-8	-4,895895E-8	-4,895910E-8	-4,896065E-8	-4,896234E-8	-4,896335E-8	-4,896315E-8	-4,896227E-8	-4,896165E-8	-4,896183E-8	-4,896244E-8	-4,896306E-8	-4,896289E-8	-4,896151E-8	-4,895968E-8	-4,895854E-8	-4,895870E-8	-4,895988E-8	-4,896137E-8	-4,896236E-8	-4,896259E-8	-4,896217E-8	-4,896170E-8	-4,896195E-8	-4,896268E-8	-4,896324E-8	-4,896324E-8	-4,896217E-8	-4,896068E-8	-4,895972E-8	-4,895956E-8	-4,896036E-8	-4,896136E-8	-4,896175E-8	-4,896176E-8	-4,896181E-8	-4,896194E-8	-4,896231E-8	-4,896243E-8	-4,896238E-8	-4,896247E-8	-4,896228E-8	-4,896179E-8	-4,896132E-8	-4,896052E-8	-4,896000E-8	-4,896036E-8	-4,896104E-8	-4,896176E-8	-4,896217E-8	-4,896194E-8	-4,896172E-8	-4,896199E-8	-4,896248E-8	-4,896297E-8	-4,896303E-8	-4,896199E-8	-4,896080E-8	-4,895983E-8	-4,895976E-8	-4,896063E-8	-4,896161E-8	-4,896201E-8	-4,896183E-8	-4,896132E-8	-4,896099E-8	-4,896156E-8	-4,896266E-8	-4,896384E-8	-4,896420E-8	-4,896295E-8	-4,896108E-8	-4,896000E-8	-4,895973E-8	-4,896039E-8	-4,896112E-8	-4,896149E-8	-4,896148E-8	-4,896109E-8	-4,896104E-8	-4,896195E-8	-4,896329E-8	-4,896418E-8	-4,896406E-8	-4,896254E-8	-4,896093E-8	-4,896030E-8	-4,896031E-8	-4,896051E-8	-4,896083E-8	-4,896101E-8	-4,896094E-8	-4,896074E-8	-4,896098E-8	-4,896192E-8	-4,896316E-8	-4,896393E-8	-4,896422E-8	-4,896375E-8	-4,896237E-8	-4,896134E-8	-4,896130E-8	-4,896151E-8	-4,896188E-8	-4,896209E-8	-4,896181E-8	-4,896144E-8	-4,896129E-8	-4,896208E-8	-4,896368E-8	-4,896541E-8	-4,896604E-8	-4,896539E-8	-4,896405E-8	-4,896332E-8	-4,896335E-8	-4,896371E-8	-4,896388E-8	-4,896362E-8	-4,896287E-8	-4,896213E-8	-4,896179E-8	-4,896216E-8	-4,896352E-8	-4,896509E-8	-4,896599E-8	-4,896587E-8	-4,896484E-8	-4,896354E-8	-4,896347E-8	-4,896440E-8	-4,896553E-8	-4,896600E-8	-4,896539E-8	-4,896461E-8	-4,896463E-8	-4,896616E-8	-4,896954E-8	-4,897295E-8	-4,897493E-8	-4,897632E-8	-4,897722E-8	-4,897825E-8	-4,898108E-8	-4,898502E-8	-4,898789E-8	-4,898938E-8	-4,898955E-8	-4,898884E-8	-4,898858E-8	-4,898941E-8	-4,899132E-8	-4,899310E-8	-4,899400E-8	-4,899383E-8	-4,899283E-8	-4,899210E-8	-4,899278E-8	-4,899427E-8	-4,899568E-8	-4,899665E-8	-4,899641E-8	-4,899507E-8	-4,899408E-8	-4,899364E-8	-4,899366E-8	-4,899469E-8	-4,899574E-8	-4,899567E-8	-4,899501E-8	-4,899433E-8	-4,899348E-8	-4,899375E-8	-4,899519E-8	-4,899682E-8	-4,899726E-8	-4,899661E-8	-4,899580E-8	-4,899502E-8	-4,899502E-8	-4,899650E-8	-4,899785E-8	-4,899724E-8	-4,899562E-8	-4,899370E-8	-4,899245E-8	-4,899340E-8	-4,899577E-8	-4,899732E-8	-4,899727E-8	-4,899570E-8	-4,899364E-8	-4,899332E-8	-4,899492E-8	-4,899735E-8	-4,899849E-8	-4,899787E-8	-4,899584E-8	-4,899343E-8	-4,899262E-8	-4,899431E-8	-4,899684E-8	-4,899816E-8	-4,899822E-8	-4,899616E-8	-4,899330E-8	-4,899287E-8	-4,899473E-8	-4,899678E-8	-4,899846E-8	-4,899835E-8	-4,899613E-8	-4,899405E-8	-4,899352E-8	-4,899475E-8	-4,899646E-8	-4,899707E-8	-4,899627E-8	-4,899423E-8	-4,899236E-8	-4,899214E-8	-4,899258E-8	-4,899288E-8	-4,899334E-8	-4,899302E-8	-4,899164E-8	-4,899048E-8	-4,898903E-8	-4,898744E-8	-4,898649E-8	-4,898495E-8	-4,898260E-8	-4,897972E-8	-4,897658E-8	-4,897362E-8	-4,897154E-8	-4,897008E-8	-4,896907E-8	-4,896810E-8	-4,896670E-8	-4,896573E-8	-4,896521E-8	-4,896534E-8	-4,896629E-8	-4,896718E-8	-4,896745E-8	-4,896723E-8	-4,896602E-8	-4,896454E-8	-4,896410E-8	-4,896408E-8	-4,896421E-8	-4,896450E-8	-4,896414E-8	-4,896306E-8	-4,896211E-8	-4,896221E-8	-4,896356E-8	-4,896530E-8	-4,896654E-8	-4,896674E-8	-4,896570E-8	-4,896415E-8	-4,896359E-8	-4,896375E-8	-4,896402E-8	-4,896413E-8	-4,896325E-8	-4,896174E-8	-4,896103E-8	-4,896135E-8	-4,896265E-8	-4,896435E-8	-4,896527E-8	-4,896520E-8	-4,896460E-8	-4,896392E-8	-4,896384E-8	-4,896412E-8	-4,896434E-8	-4,896400E-8	-4,896287E-8	-4,896152E-8	-4,896090E-8	-4,896116E-8	-4,896223E-8	-4,896383E-8	-4,896467E-8	-4,896437E-8	-4,896377E-8	-4,896344E-8	-4,896400E-8	-4,896505E-8	-4,896545E-8	-4,896499E-8	-4,896395E-8	-4,896261E-8	-4,896201E-8	-4,896208E-8	-4,896261E-8	-4,896335E-8	-4,896411E-8	-4,896435E-8	-4,896454E-8	-4,896441E-8	-4,896446E-8	-4,896494E-8	-4,896516E-8	-4,896487E-8	-4,896426E-8	-4,896290E-8	-4,896153E-8	-4,896094E-8	-4,896122E-8	-4,896221E-8	-4,896330E-8	-4,896368E-8	-4,896345E-8	-4,896309E-8	-4,896303E-8	-4,896367E-8	-4,896459E-8	-4,896533E-8	-4,896565E-8	-4,896511E-8	-4,896418E-8	-4,896367E-8	-4,896376E-8	-4,896463E-8	-4,896592E-8	-4,896673E-8	-4,896674E-8	-4,896652E-8	-4,896589E-8	-4,896609E-8	-4,896712E-8	-4,896808E-8	-4,896800E-8	-4,896656E-8	-4,896421E-8	-4,896290E-8	-4,896299E-8	-4,896398E-8	-4,896529E-8	-4,896579E-8	-4,896519E-8	-4,896412E-8	-4,896353E-8	-4,896444E-8	-4,896642E-8	-4,896733E-8	-4,896688E-8	-4,896543E-8	-4,896322E-8	-4,896195E-8	-4,896241E-8	-4,896371E-8	-4,896489E-8	-4,896539E-8	-4,896482E-8	-4,896387E-8	-4,896364E-8	-4,896471E-8	-4,896639E-8	-4,896769E-8	-4,896770E-8	-4,896660E-8	-4,896465E-8	-4,896329E-8	-4,896340E-8	-4,896392E-8	-4,896430E-8	-4,896442E-8	-4,896394E-8	-4,896390E-8	-4,896436E-8	-4,896523E-8	-4,896632E-8	-4,896728E-8	-4,896780E-8	-4,896775E-8	-4,896695E-8	-4,896581E-8	-4,896494E-8	-4,896465E-8	-4,896486E-8	-4,896543E-8	-4,896566E-8	-4,896544E-8	-4,896497E-8	-4,896448E-8	-4,896510E-8	-4,896658E-8	-4,896793E-8	-4,896836E-8	-4,896789E-8	-4,896638E-8	-4,896528E-8	-4,896548E-8	-4,896672E-8	-4,896804E-8	-4,896888E-8	-4,896895E-8	-4,896865E-8	-4,896940E-8	-4,897230E-8	-4,897696E-8	-4,898122E-8	-4,898389E-8	-4,898431E-8	-4,898351E-8	-4,898390E-8	-4,898657E-8	-4,899005E-8	-4,899262E-8	-4,899298E-8	-4,899064E-8	-4,898850E-8	-4,898897E-8	-4,899140E-8	-4,899446E-8	-4,899657E-8	-4,899590E-8	-4,899308E-8	-4,899125E-8	-4,899198E-8	-4,899460E-8	-4,899738E-8	-4,899857E-8
-4,899579E-8	-4,899323E-8	-4,899130E-8	-4,899118E-8	-4,899302E-8	-4,899507E-8	-4,899528E-8	-4,899298E-8	-4,898953E-8	-4,898720E-8	-4,898676E-8	-4,898736E-8	-4,898760E-8	-4,898603E-8	-4,898295E-8	-4,897955E-8	-4,897643E-8	-4,897432E-8	-4,897332E-8	-4,897216E-8	-4,897045E-8	-4,896850E-8	-4,896635E-8	-4,896452E-8	-4,896398E-8	-4,896464E-8	-4,896566E-8	-4,896647E-8	-4,896635E-8	-4,896525E-8	-4,896402E-8	-4,896362E-8	-4,896413E-8	-4,896517E-8	-4,896556E-8	-4,896506E-8	-4,896386E-8	-4,896265E-8	-4,896249E-8	-4,896318E-8	-4,896429E-8	-4,896581E-8	-4,896665E-8	-4,896633E-8	-4,896534E-8	-4,896442E-8	-4,896431E-8	-4,896503E-8	-4,896576E-8	-4,896565E-8	-4,896465E-8	-4,896330E-8	-4,896260E-8	-4,896297E-8	-4,896441E-8	-4,896607E-8	-4,896685E-8	-4,896640E-8	-4,896545E-8	-4,896470E-8	-4,896474E-8	-4,896540E-8	-4,896579E-8	-4,896509E-8	-4,896382E-8	-4,896258E-8	-4,896228E-8	-4,896312E-8	-4,896457E-8	-4,896568E-8	-4,896559E-8	-4,896507E-8	-4,896449E-8	-4,896435E-8	-4,896502E-8	-4,896613E-8	-4,896641E-8	-4,896570E-8	-4,896403E-8	-4,896236E-8	-4,896202E-8	-4,896302E-8	-4,896427E-8	-4,896525E-8	-4,896562E-8	-4,896495E-8	-4,896430E-8	-4,896459E-8	-4,896551E-8	-4,896649E-8	-4,896659E-8	-4,896564E-8	-4,896413E-8	-4,896290E-8	-4,896257E-8	-4,896301E-8	-4,896359E-8	-4,896420E-8	-4,896468E-8	-4,896479E-8	-4,896466E-8	-4,896490E-8	-4,896577E-8	-4,896670E-8	-4,896732E-8	-4,896702E-8	-4,896583E-8	-4,896431E-8	-4,896303E-8	-4,896275E-8	-4,896328E-8	-4,896392E-8	-4,896415E-8	-4,896397E-8	-4,896375E-8	-4,896375E-8	-4,896452E-8	-4,896587E-8	-4,896706E-8	-4,896725E-8	-4,896659E-8	-4,896517E-8	-4,896347E-8	-4,896276E-8	-4,896306E-8	-4,896360E-8	-4,896389E-8	-4,896393E-8	-4,896322E-8	-4,896256E-8	-4,896314E-8	-4,896492E-8	-4,896695E-8	-4,896829E-8	-4,896786E-8	-4,896581E-8	-4,896382E-8	-4,896319E-8	-4,896391E-8	-4,896486E-8	-4,896512E-8	-4,896460E-8	-4,896305E-8	-4,896214E-8	-4,896272E-8	-4,896436E-8	-4,896653E-8	-4,896811E-8	-4,896793E-8	-4,896616E-8	-4,896497E-8	-4,896477E-8	-4,896560E-8	-4,896680E-8	-4,896704E-8	-4,896555E-8	-4,896371E-8	-4,896311E-8	-4,896378E-8	-4,896560E-8	-4,896746E-8	-4,896800E-8	-4,896723E-8	-4,896617E-8	-4,896589E-8	-4,896622E-8	-4,896679E-8	-4,896737E-8	-4,896724E-8	-4,896637E-8	-4,896525E-8	-4,896448E-8	-4,896434E-8	-4,896501E-8	-4,896605E-8	-4,896706E-8	-4,896748E-8	-4,896723E-8	-4,896662E-8	-4,896625E-8	-4,896633E-8	-4,896700E-8	-4,896784E-8	-4,896829E-8	-4,896819E-8	-4,896767E-8	-4,896797E-8	-4,896952E-8	-4,897195E-8	-4,897481E-8	-4,897737E-8	-4,897865E-8	-4,897929E-8	-4,898047E-8	-4,898230E-8	-4,898486E-8	-4,898792E-8	-4,899022E-8	-4,899069E-8	-4,898996E-8	-4,898981E-8	-4,899058E-8	-4,899243E-8	-4,899496E-8	-4,899596E-8	-4,899447E-8	-4,899221E-8	-4,899127E-8	-4,899170E-8	-4,899373E-8	-4,899626E-8	-4,899670E-8	-4,899500E-8	-4,899293E-8	-4,899211E-8	-4,899303E-8	-4,899534E-8	-4,899739E-8	-4,899726E-8	-4,899510E-8	-4,899302E-8	-4,899240E-8	-4,899353E-8	-4,899589E-8	-4,899759E-8	-4,899743E-8	-4,899576E-8	-4,899410E-8	-4,899330E-8	-4,899447E-8	-4,899684E-8	-4,899845E-8	-4,899837E-8	-4,899691E-8	-4,899465E-8	-4,899377E-8	-4,899505E-8	-4,899698E-8	-4,899794E-8	-4,899743E-8	-4,899568E-8	-4,899367E-8	-4,899338E-8	-4,899506E-8	-4,899704E-8	-4,899794E-8	-4,899741E-8	-4,899569E-8	-4,899395E-8	-4,899395E-8	-4,899553E-8	-4,899723E-8	-4,899836E-8	-4,899817E-8	-4,899603E-8	-4,899390E-8	-4,899334E-8	-4,899397E-8	-4,899579E-8	-4,899766E-8	-4,899790E-8	-4,899605E-8	-4,899383E-8	-4,899282E-8	-4,899361E-8	-4,899600E-8	-4,899845E-8	-4,899874E-8	-4,899632E-8	-4,899362E-8	-4,899215E-8	-4,899211E-8	-4,899405E-8	-4,899600E-8	-4,899571E-8	-4,899347E-8	-4,899077E-8	-4,898865E-8	-4,898798E-8	-4,898863E-8	-4,898913E-8	-4,898816E-8	-4,898545E-8	-4,898198E-8	-4,897851E-8	-4,897590E-8	-4,897459E-8	-4,897402E-8	-4,897286E-8	-4,897088E-8	-4,896843E-8	-4,896668E-8	-4,896665E-8	-4,896818E-8	-4,896978E-8	-4,897067E-8	-4,897019E-8	-4,896870E-8	-4,896757E-8	-4,896737E-8	-4,896764E-8	-4,896822E-8	-4,896814E-8	-4,896696E-8	-4,896536E-8	-4,896429E-8	-4,896442E-8	-4,896541E-8	-4,896686E-8	-4,896808E-8	-4,896822E-8	-4,896739E-8	-4,896640E-8	-4,896596E-8	-4,896618E-8	-4,896713E-8	-4,896790E-8	-4,896740E-8	-4,896591E-8	-4,896455E-8	-4,896401E-8	-4,896476E-8	-4,896636E-8	-4,896777E-8	-4,896821E-8	-4,896778E-8	-4,896704E-8	-4,896665E-8	-4,896672E-8	-4,896704E-8	-4,896715E-8	-4,896685E-8	-4,896587E-8	-4,896463E-8	-4,896419E-8	-4,896488E-8	-4,896628E-8	-4,896765E-8	-4,896835E-8	-4,896795E-8	-4,896654E-8	-4,896591E-8	-4,896652E-8	-4,896755E-8	-4,896801E-8	-4,896754E-8	-4,896606E-8	-4,896466E-8	-4,896447E-8	-4,896539E-8	-4,896671E-8	-4,896745E-8	-4,896769E-8	-4,896737E-8	-4,896670E-8	-4,896691E-8	-4,896757E-8	-4,896800E-8	-4,896805E-8	-4,896768E-8	-4,896627E-8	-4,896436E-8	-4,896281E-8	-4,896268E-8	-4,896387E-8	-4,896557E-8	-4,896653E-8	-4,896629E-8	-4,896559E-8	-4,896553E-8	-4,896649E-8	-4,896783E-8	-4,896887E-8	-4,896892E-8	-4,896780E-8	-4,896637E-8	-4,896579E-8	-4,896622E-8	-4,896741E-8	-4,896868E-8	-4,896930E-8	-4,896943E-8	-4,896935E-8	-4,896933E-8	-4,896993E-8	-4,897129E-8	-4,897241E-8	-4,897232E-8	-4,897073E-8	-4,896833E-8	-4,896649E-8	-4,896598E-8	-4,896669E-8	-4,896767E-8	-4,896796E-8	-4,896713E-8	-4,896585E-8	-4,896532E-8	-4,896635E-8	-4,896845E-8	-4,897016E-8	-4,897043E-8	-4,896886E-8	-4,896651E-8	-4,896519E-8	-4,896545E-8	-4,896634E-8	-4,896717E-8	-4,896720E-8	-4,896630E-8	-4,896538E-8	-4,896511E-8	-4,896573E-8	-4,896751E-8	-4,896962E-8	-4,897096E-8	-4,897054E-8	-4,896894E-8	-4,896737E-8	-4,896705E-8	-4,896746E-8	-4,896811E-8	-4,896823E-8	-4,896713E-8	-4,896555E-8	-4,896525E-8	-4,896610E-8	-4,896809E-8	-4,897014E-8	-4,897107E-8	-4,897048E-8	-4,896923E-8	-4,896829E-8	-4,896815E-8	-4,896874E-8	-4,896939E-8	-4,896953E-8	-4,896864E-8	-4,896729E-8	-4,896665E-8	-4,896651E-8	-4,896736E-8	-4,896883E-8	-4,896990E-8	-4,897014E-8	-4,896927E-8	-4,896798E-8	-4,896747E-8	-4,896834E-8	-4,896961E-8	-4,897065E-8	-4,897083E-8	-4,897018E-8	-4,896958E-8	-4,897032E-8	-4,897306E-8	-4,897684E-8	-4,898018E-8	-4,898201E-8	-4,898227E-8	-4,898238E-8	-4,898344E-8	-4,898578E-8	-4,898889E-8	-4,899167E-8	-4,899287E-8	-4,899210E-8	-4,899068E-8	-4,899023E-8	-4,899126E-8	-4,899366E-8	-4,899618E-8	-4,899655E-8	-4,899458E-8	-4,899194E-8	-4,899091E-8	-4,899256E-8	-4,899573E-8	-4,899817E-8	-4,899816E-8
-4,899346E-8	-4,899182E-8	-4,899175E-8	-4,899312E-8	-4,899513E-8	-4,899601E-8	-4,899499E-8	-4,899282E-8	-4,899050E-8	-4,898919E-8	-4,898951E-8	-4,898993E-8	-4,898865E-8	-4,898595E-8	-4,898278E-8	-4,897988E-8	-4,897781E-8	-4,897650E-8	-4,897525E-8	-4,897394E-8	-4,897230E-8	-4,897045E-8	-4,896891E-8	-4,896834E-8	-4,896837E-8	-4,896877E-8	-4,896927E-8	-4,896964E-8	-4,896920E-8	-4,896805E-8	-4,896707E-8	-4,896686E-8	-4,896733E-8	-4,896803E-8	-4,896805E-8	-4,896721E-8	-4,896616E-8	-4,896548E-8	-4,896609E-8	-4,896774E-8	-4,896950E-8	-4,897051E-8	-4,897022E-8	-4,896887E-8	-4,896783E-8	-4,896752E-8	-4,896807E-8	-4,896877E-8	-4,896904E-8	-4,896814E-8	-4,896622E-8	-4,896461E-8	-4,896463E-8	-4,896628E-8	-4,896860E-8	-4,897000E-8	-4,896998E-8	-4,896883E-8	-4,896757E-8	-4,896742E-8	-4,896827E-8	-4,896905E-8	-4,896885E-8	-4,896752E-8	-4,896557E-8	-4,896446E-8	-4,896487E-8	-4,896616E-8	-4,896727E-8	-4,896787E-8	-4,896780E-8	-4,896753E-8	-4,896751E-8	-4,896827E-8	-4,896922E-8	-4,896953E-8	-4,896939E-8	-4,896841E-8	-4,896673E-8	-4,896565E-8	-4,896562E-8	-4,896638E-8	-4,896715E-8	-4,896765E-8	-4,896756E-8	-4,896727E-8	-4,896728E-8	-4,896799E-8	-4,896897E-8	-4,896970E-8	-4,896997E-8	-4,896903E-8	-4,896726E-8	-4,896622E-8	-4,896593E-8	-4,896596E-8	-4,896649E-8	-4,896688E-8	-4,896688E-8	-4,896679E-8	-4,896685E-8	-4,896721E-8	-4,896801E-8	-4,896925E-8	-4,897005E-8	-4,896980E-8	-4,896875E-8	-4,896735E-8	-4,896641E-8	-4,896636E-8	-4,896695E-8	-4,896723E-8	-4,896677E-8	-4,896616E-8	-4,896587E-8	-4,896615E-8	-4,896727E-8	-4,896862E-8	-4,896949E-8	-4,896955E-8	-4,896855E-8	-4,896737E-8	-4,896696E-8	-4,896706E-8	-4,896740E-8	-4,896772E-8	-4,896747E-8	-4,896685E-8	-4,896592E-8	-4,896555E-8	-4,896637E-8	-4,896819E-8	-4,896971E-8	-4,897026E-8	-4,896927E-8	-4,896742E-8	-4,896645E-8	-4,896667E-8	-4,896738E-8	-4,896842E-8	-4,896846E-8	-4,896708E-8	-4,896574E-8	-4,896523E-8	-4,896603E-8	-4,896788E-8	-4,896941E-8	-4,896927E-8	-4,896788E-8	-4,896669E-8	-4,896681E-8	-4,896776E-8	-4,896841E-8	-4,896846E-8	-4,896802E-8	-4,896690E-8	-4,896596E-8	-4,896571E-8	-4,896679E-8	-4,896850E-8	-4,896984E-8	-4,897018E-8	-4,896967E-8	-4,896881E-8	-4,896805E-8	-4,896820E-8	-4,896911E-8	-4,896961E-8	-4,896919E-8	-4,896809E-8	-4,896715E-8	-4,896697E-8	-4,896775E-8	-4,896922E-8	-4,897029E-8	-4,897058E-8	-4,897055E-8	-4,896985E-8	-4,896910E-8	-4,896890E-8	-4,896920E-8	-4,896966E-8	-4,897009E-8	-4,897008E-8	-4,896955E-8	-4,896938E-8	-4,897023E-8	-4,897234E-8	-4,897537E-8	-4,897823E-8	-4,897966E-8	-4,898028E-8	-4,898088E-8	-4,898221E-8	-4,898448E-8	-4,898712E-8	-4,898939E-8	-4,899012E-8	-4,898982E-8	-4,898965E-8	-4,898980E-8	-4,899092E-8	-4,899310E-8	-4,899457E-8	-4,899469E-8	-4,899406E-8	-4,899293E-8	-4,899214E-8	-4,899313E-8	-4,899531E-8	-4,899681E-8	-4,899663E-8	-4,899495E-8	-4,899298E-8	-4,899197E-8	-4,899294E-8	-4,899522E-8	-4,899638E-8	-4,899620E-8	-4,899507E-8	-4,899347E-8	-4,899325E-8	-4,899515E-8	-4,899744E-8	-4,899853E-8	-4,899851E-8	-4,899710E-8	-4,899487E-8	-4,899421E-8	-4,899537E-8	-4,899699E-8	-4,899806E-8	-4,899805E-8	-4,899664E-8	-4,899458E-8	-4,899375E-8	-4,899502E-8	-4,899681E-8	-4,899817E-8	-4,899843E-8	-4,899657E-8	-4,899453E-8	-4,899439E-8	-4,899555E-8	-4,899679E-8	-4,899762E-8	-4,899739E-8	-4,899567E-8	-4,899430E-8	-4,899424E-8	-4,899506E-8	-4,899630E-8	-4,899708E-8	-4,899715E-8	-4,899611E-8	-4,899487E-8	-4,899441E-8	-4,899500E-8	-4,899641E-8	-4,899752E-8	-4,899737E-8	-4,899601E-8	-4,899435E-8	-4,899335E-8	-4,899395E-8	-4,899567E-8	-4,899699E-8	-4,899677E-8	-4,899555E-8	-4,899367E-8	-4,899269E-8	-4,899341E-8	-4,899496E-8	-4,899595E-8	-4,899548E-8	-4,899355E-8	-4,899114E-8	-4,898944E-8	-4,898952E-8	-4,898987E-8	-4,898949E-8	-4,898809E-8	-4,898535E-8	-4,898194E-8	-4,897901E-8	-4,897720E-8	-4,897615E-8	-4,897542E-8	-4,897448E-8	-4,897284E-8	-4,897090E-8	-4,896982E-8	-4,897008E-8	-4,897105E-8	-4,897220E-8	-4,897254E-8	-4,897177E-8	-4,897050E-8	-4,896954E-8	-4,896947E-8	-4,896974E-8	-4,896999E-8	-4,896999E-8	-4,896924E-8	-4,896832E-8	-4,896787E-8	-4,896820E-8	-4,896932E-8	-4,897085E-8	-4,897169E-8	-4,897147E-8	-4,897051E-8	-4,896945E-8	-4,896913E-8	-4,896949E-8	-4,897006E-8	-4,897024E-8	-4,896934E-8	-4,896776E-8	-4,896667E-8	-4,896678E-8	-4,896818E-8	-4,897017E-8	-4,897144E-8	-4,897147E-8	-4,897070E-8	-4,896971E-8	-4,896933E-8	-4,896975E-8	-4,897002E-8	-4,896961E-8	-4,896866E-8	-4,896744E-8	-4,896664E-8	-4,896653E-8	-4,896718E-8	-4,896852E-8	-4,896983E-8	-4,897040E-8	-4,897012E-8	-4,896939E-8	-4,896897E-8	-4,896921E-8	-4,896976E-8	-4,897023E-8	-4,896989E-8	-4,896835E-8	-4,896675E-8	-4,896590E-8	-4,896629E-8	-4,896764E-8	-4,896926E-8	-4,896993E-8	-4,896997E-8	-4,896976E-8	-4,896978E-8	-4,897014E-8	-4,897093E-8	-4,897151E-8	-4,897115E-8	-4,896952E-8	-4,896740E-8	-4,896576E-8	-4,896561E-8	-4,896675E-8	-4,896837E-8	-4,896908E-8	-4,896884E-8	-4,896812E-8	-4,896780E-8	-4,896886E-8	-4,897093E-8	-4,897238E-8	-4,897248E-8	-4,897132E-8	-4,896970E-8	-4,896881E-8	-4,896933E-8	-4,897070E-8	-4,897181E-8	-4,897221E-8	-4,897191E-8	-4,897148E-8	-4,897165E-8	-4,897257E-8	-4,897395E-8	-4,897464E-8	-4,897434E-8	-4,897324E-8	-4,897153E-8	-4,897023E-8	-4,896988E-8	-4,896986E-8	-4,897000E-8	-4,897002E-8	-4,896955E-8	-4,896884E-8	-4,896875E-8	-4,896950E-8	-4,897069E-8	-4,897141E-8	-4,897147E-8	-4,897063E-8	-4,896961E-8	-4,896912E-8	-4,896920E-8	-4,896953E-8	-4,896979E-8	-4,896975E-8	-4,896925E-8	-4,896874E-8	-4,896871E-8	-4,896927E-8	-4,897047E-8	-4,897175E-8	-4,897241E-8	-4,897221E-8	-4,897120E-8	-4,896994E-8	-4,896948E-8	-4,896989E-8	-4,897054E-8	-4,897067E-8	-4,897030E-8	-4,896960E-8	-4,896908E-8	-4,896958E-8	-4,897089E-8	-4,897227E-8	-4,897269E-8	-4,897231E-8	-4,897133E-8	-4,897041E-8	-4,897005E-8	-4,897027E-8	-4,897070E-8	-4,897091E-8	-4,897083E-8	-4,897017E-8	-4,896963E-8	-4,896981E-8	-4,897073E-8	-4,897195E-8	-4,897272E-8	-4,897257E-8	-4,897137E-8	-4,897003E-8	-4,896975E-8	-4,897054E-8	-4,897177E-8	-4,897260E-8	-4,897235E-8	-4,897142E-8	-4,897149E-8	-4,897313E-8	-4,897629E-8	-4,898008E-8	-4,898316E-8	-4,898398E-8	-4,898353E-8	-4,898370E-8	-4,898520E-8	-4,898762E-8	-4,899063E-8	-4,899261E-8	-4,899242E-8	-4,899080E-8	-4,898970E-8	-4,898998E-8	-4,899183E-8	-4,899439E-8	-4,899605E-8	-4,899572E-8	-4,899417E-8	-4,899269E-8	-4,899272E-8	-4,899412E-8	-4,899608E-8	-4,899715E-8	-4,899659E-8
-4,899362E-8	-4,899248E-8	-4,899212E-8	-4,899272E-8	-4,899356E-8	-4,899411E-8	-4,899384E-8	-4,899239E-8	-4,899058E-8	-4,898977E-8	-4,899001E-8	-4,899031E-8	-4,899016E-8	-4,898825E-8	-4,898495E-8	-4,898182E-8	-4,897946E-8	-4,897789E-8	-4,897711E-8	-4,897585E-8	-4,897405E-8	-4,897224E-8	-4,897067E-8	-4,897004E-8	-4,897001E-8	-4,897073E-8	-4,897176E-8	-4,897208E-8	-4,897161E-8	-4,897091E-8	-4,897014E-8	-4,896984E-8	-4,897024E-8	-4,897071E-8	-4,897026E-8	-4,896888E-8	-4,896780E-8	-4,896749E-8	-4,896818E-8	-4,896949E-8	-4,897073E-8	-4,897129E-8	-4,897099E-8	-4,897050E-8	-4,897062E-8	-4,897122E-8	-4,897171E-8	-4,897144E-8	-4,897033E-8	-4,896912E-8	-4,896829E-8	-4,896800E-8	-4,896842E-8	-4,896937E-8	-4,897021E-8	-4,897064E-8	-4,897057E-8	-4,897024E-8	-4,897043E-8	-4,897093E-8	-4,897136E-8	-4,897153E-8	-4,897093E-8	-4,896956E-8	-4,896848E-8	-4,896811E-8	-4,896870E-8	-4,896973E-8	-4,897022E-8	-4,897011E-8	-4,896942E-8	-4,896910E-8	-4,896983E-8	-4,897113E-8	-4,897200E-8	-4,897220E-8	-4,897145E-8	-4,896996E-8	-4,896901E-8	-4,896881E-8	-4,896923E-8	-4,896999E-8	-4,897046E-8	-4,897024E-8	-4,896942E-8	-4,896877E-8	-4,896924E-8	-4,897045E-8	-4,897167E-8	-4,897240E-8	-4,897167E-8	-4,897009E-8	-4,896914E-8	-4,896888E-8	-4,896930E-8	-4,897035E-8	-4,897070E-8	-4,897038E-8	-4,897002E-8	-4,896967E-8	-4,896960E-8	-4,897024E-8	-4,897127E-8	-4,897224E-8	-4,897253E-8	-4,897190E-8	-4,897056E-8	-4,896904E-8	-4,896818E-8	-4,896856E-8	-4,896949E-8	-4,897033E-8	-4,897078E-8	-4,897006E-8	-4,896909E-8	-4,896934E-8	-4,897048E-8	-4,897191E-8	-4,897272E-8	-4,897225E-8	-4,897062E-8	-4,896903E-8	-4,896849E-8	-4,896896E-8	-4,896992E-8	-4,897058E-8	-4,897053E-8	-4,896950E-8	-4,896848E-8	-4,896848E-8	-4,896960E-8	-4,897150E-8	-4,897316E-8	-4,897285E-8	-4,897065E-8	-4,896897E-8	-4,896873E-8	-4,896949E-8	-4,897070E-8	-4,897090E-8	-4,896942E-8	-4,896781E-8	-4,896736E-8	-4,896824E-8	-4,897021E-8	-4,897214E-8	-4,897285E-8	-4,897214E-8	-4,897101E-8	-4,897020E-8	-4,896983E-8	-4,897008E-8	-4,897054E-8	-4,897056E-8	-4,896995E-8	-4,896915E-8	-4,896850E-8	-4,896859E-8	-4,896968E-8	-4,897117E-8	-4,897255E-8	-4,897315E-8	-4,897293E-8	-4,897228E-8	-4,897167E-8	-4,897163E-8	-4,897192E-8	-4,897195E-8	-4,897137E-8	-4,897045E-8	-4,896972E-8	-4,896954E-8	-4,896993E-8	-4,897016E-8	-4,897066E-8	-4,897153E-8	-4,897181E-8	-4,897180E-8	-4,897196E-8	-4,897201E-8	-4,897186E-8	-4,897205E-8	-4,897212E-8	-4,897173E-8	-4,897148E-8	-4,897174E-8	-4,897271E-8	-4,897444E-8	-4,897658E-8	-4,897865E-8	-4,898007E-8	-4,898122E-8	-4,898273E-8	-4,898478E-8	-4,898754E-8	-4,899024E-8	-4,899129E-8	-4,899101E-8	-4,899049E-8	-4,899044E-8	-4,899153E-8	-4,899356E-8	-4,899497E-8	-4,899510E-8	-4,899418E-8	-4,899258E-8	-4,899209E-8	-4,899290E-8	-4,899452E-8	-4,899598E-8	-4,899613E-8	-4,899493E-8	-4,899326E-8	-4,899243E-8	-4,899340E-8	-4,899536E-8	-4,899638E-8	-4,899599E-8	-4,899458E-8	-4,899247E-8	-4,899172E-8	-4,899295E-8	-4,899493E-8	-4,899656E-8	-4,899677E-8	-4,899533E-8	-4,899372E-8	-4,899382E-8	-4,899552E-8	-4,899764E-8	-4,899848E-8	-4,899773E-8	-4,899558E-8	-4,899363E-8	-4,899341E-8	-4,899445E-8	-4,899582E-8	-4,899713E-8	-4,899739E-8	-4,899563E-8	-4,899384E-8	-4,899339E-8	-4,899412E-8	-4,899615E-8	-4,899818E-8	-4,899843E-8	-4,899688E-8	-4,899527E-8	-4,899463E-8	-4,899501E-8	-4,899643E-8	-4,899801E-8	-4,899805E-8	-4,899644E-8	-4,899447E-8	-4,899363E-8	-4,899374E-8	-4,899512E-8	-4,899707E-8	-4,899782E-8	-4,899763E-8	-4,899680E-8	-4,899526E-8	-4,899461E-8	-4,899555E-8	-4,899703E-8	-4,899800E-8	-4,899745E-8	-4,899536E-8	-4,899333E-8	-4,899243E-8	-4,899312E-8	-4,899466E-8	-4,899548E-8	-4,899510E-8	-4,899314E-8	-4,899089E-8	-4,899002E-8	-4,899048E-8	-4,899093E-8	-4,899078E-8	-4,898933E-8	-4,898622E-8	-4,898314E-8	-4,898081E-8	-4,897924E-8	-4,897836E-8	-4,897736E-8	-4,897576E-8	-4,897401E-8	-4,897234E-8	-4,897156E-8	-4,897211E-8	-4,897345E-8	-4,897468E-8	-4,897520E-8	-4,897452E-8	-4,897324E-8	-4,897241E-8	-4,897221E-8	-4,897257E-8	-4,897257E-8	-4,897157E-8	-4,897033E-8	-4,896955E-8	-4,896953E-8	-4,897038E-8	-4,897161E-8	-4,897242E-8	-4,897296E-8	-4,897299E-8	-4,897286E-8	-4,897281E-8	-4,897277E-8	-4,897267E-8	-4,897227E-8	-4,897161E-8	-4,897083E-8	-4,897004E-8	-4,896976E-8	-4,897009E-8	-4,897083E-8	-4,897142E-8	-4,897200E-8	-4,897226E-8	-4,897193E-8	-4,897188E-8	-4,897230E-8	-4,897254E-8	-4,897244E-8	-4,897191E-8	-4,897096E-8	-4,897004E-8	-4,896961E-8	-4,896966E-8	-4,896985E-8	-4,897031E-8	-4,897106E-8	-4,897165E-8	-4,897167E-8	-4,897182E-8	-4,897208E-8	-4,897242E-8	-4,897291E-8	-4,897299E-8	-4,897243E-8	-4,897128E-8	-4,897006E-8	-4,896967E-8	-4,897024E-8	-4,897124E-8	-4,897183E-8	-4,897165E-8	-4,897133E-8	-4,897116E-8	-4,897143E-8	-4,897238E-8	-4,897316E-8	-4,897295E-8	-4,897198E-8	-4,897040E-8	-4,896935E-8	-4,896921E-8	-4,897002E-8	-4,897113E-8	-4,897124E-8	-4,897063E-8	-4,896988E-8	-4,896954E-8	-4,897025E-8	-4,897215E-8	-4,897389E-8	-4,897450E-8	-4,897380E-8	-4,897241E-8	-4,897164E-8	-4,897198E-8	-4,897340E-8	-4,897493E-8	-4,897561E-8	-4,897525E-8	-4,897468E-8	-4,897466E-8	-4,897566E-8	-4,897698E-8	-4,897771E-8	-4,897768E-8	-4,897657E-8	-4,897491E-8	-4,897385E-8	-4,897306E-8	-4,897264E-8	-4,897268E-8	-4,897261E-8	-4,897215E-8	-4,897162E-8	-4,897133E-8	-4,897153E-8	-4,897242E-8	-4,897364E-8	-4,897443E-8	-4,897406E-8	-4,897269E-8	-4,897151E-8	-4,897093E-8	-4,897093E-8	-4,897137E-8	-4,897172E-8	-4,897137E-8	-4,897092E-8	-4,897100E-8	-4,897154E-8	-4,897269E-8	-4,897412E-8	-4,897484E-8	-4,897480E-8	-4,897407E-8	-4,897296E-8	-4,897202E-8	-4,897188E-8	-4,897230E-8	-4,897285E-8	-4,897289E-8	-4,897204E-8	-4,897104E-8	-4,897090E-8	-4,897180E-8	-4,897349E-8	-4,897522E-8	-4,897603E-8	-4,897555E-8	-4,897424E-8	-4,897316E-8	-4,897319E-8	-4,897359E-8	-4,897387E-8	-4,897355E-8	-4,897268E-8	-4,897168E-8	-4,897113E-8	-4,897154E-8	-4,897285E-8	-4,897429E-8	-4,897518E-8	-4,897519E-8	-4,897441E-8	-4,897365E-8	-4,897348E-8	-4,897380E-8	-4,897441E-8	-4,897455E-8	-4,897414E-8	-4,897374E-8	-4,897408E-8	-4,897552E-8	-4,897810E-8	-4,898060E-8	-4,898209E-8	-4,898294E-8	-4,898384E-8	-4,898515E-8	-4,898707E-8	-4,898945E-8	-4,899104E-8	-4,899144E-8	-4,899128E-8	-4,899107E-8	-4,899088E-8	-4,899153E-8	-4,899295E-8	-4,899370E-8	-4,899369E-8	-4,899362E-8	-4,899338E-8	-4,899311E-8	-4,899375E-8	-4,899510E-8	-4,899599E-8	-4,899642E-8	-4,899645E-8
-4,899480E-8	-4,899473E-8	-4,899436E-8	-4,899366E-8	-4,899326E-8	-4,899365E-8	-4,899398E-8	-4,899351E-8	-4,899199E-8	-4,898994E-8	-4,898838E-8	-4,898803E-8	-4,898821E-8	-4,898784E-8	-4,898626E-8	-4,898353E-8	-4,898079E-8	-4,897903E-8	-4,897848E-8	-4,897806E-8	-4,897701E-8	-4,897519E-8	-4,897345E-8	-4,897209E-8	-4,897172E-8	-4,897259E-8	-4,897371E-8	-4,897410E-8	-4,897383E-8	-4,897302E-8	-4,897216E-8	-4,897231E-8	-4,897321E-8	-4,897372E-8	-4,897338E-8	-4,897221E-8	-4,897096E-8	-4,897073E-8	-4,897185E-8	-4,897359E-8	-4,897456E-8	-4,897437E-8	-4,897339E-8	-4,897267E-8	-4,897289E-8	-4,897372E-8	-4,897429E-8	-4,897402E-8	-4,897302E-8	-4,897166E-8	-4,897083E-8	-4,897121E-8	-4,897215E-8	-4,897313E-8	-4,897375E-8	-4,897379E-8	-4,897326E-8	-4,897268E-8	-4,897259E-8	-4,897298E-8	-4,897348E-8	-4,897321E-8	-4,897237E-8	-4,897120E-8	-4,897036E-8	-4,897025E-8	-4,897040E-8	-4,897085E-8	-4,897158E-8	-4,897201E-8	-4,897242E-8	-4,897267E-8	-4,897269E-8	-4,897263E-8	-4,897263E-8	-4,897271E-8	-4,897274E-8	-4,897238E-8	-4,897167E-8	-4,897087E-8	-4,897030E-8	-4,897029E-8	-4,897116E-8	-4,897239E-8	-4,897336E-8	-4,897363E-8	-4,897290E-8	-4,897230E-8	-4,897263E-8	-4,897355E-8	-4,897410E-8	-4,897392E-8	-4,897253E-8	-4,897069E-8	-4,896981E-8	-4,896994E-8	-4,897099E-8	-4,897233E-8	-4,897294E-8	-4,897308E-8	-4,897285E-8	-4,897265E-8	-4,897321E-8	-4,897419E-8	-4,897508E-8	-4,897512E-8	-4,897354E-8	-4,897135E-8	-4,897008E-8	-4,897006E-8	-4,897113E-8	-4,897218E-8	-4,897225E-8	-4,897128E-8	-4,897053E-8	-4,897048E-8	-4,897160E-8	-4,897368E-8	-4,897511E-8	-4,897498E-8	-4,897350E-8	-4,897221E-8	-4,897138E-8	-4,897105E-8	-4,897110E-8	-4,897148E-8	-4,897160E-8	-4,897154E-8	-4,897161E-8	-4,897178E-8	-4,897224E-8	-4,897296E-8	-4,897317E-8	-4,897294E-8	-4,897287E-8	-4,897275E-8	-4,897243E-8	-4,897196E-8	-4,897120E-8	-4,897069E-8	-4,897055E-8	-4,897047E-8	-4,897057E-8	-4,897087E-8	-4,897128E-8	-4,897151E-8	-4,897175E-8	-4,897228E-8	-4,897309E-8	-4,897339E-8	-4,897350E-8	-4,897322E-8	-4,897251E-8	-4,897195E-8	-4,897192E-8	-4,897179E-8	-4,897172E-8	-4,897156E-8	-4,897151E-8	-4,897196E-8	-4,897282E-8	-4,897387E-8	-4,897446E-8	-4,897436E-8	-4,897386E-8	-4,897364E-8	-4,897344E-8	-4,897369E-8	-4,897402E-8	-4,897346E-8	-4,897272E-8	-4,897216E-8	-4,897198E-8	-4,897267E-8	-4,897380E-8	-4,897430E-8	-4,897454E-8	-4,897425E-8	-4,897387E-8	-4,897382E-8	-4,897408E-8	-4,897439E-8	-4,897452E-8	-4,897450E-8	-4,897448E-8	-4,897476E-8	-4,897557E-8	-4,897730E-8	-4,897933E-8	-4,898068E-8	-4,898168E-8	-4,898226E-8	-4,898295E-8	-4,898475E-8	-4,898747E-8	-4,898959E-8	-4,899053E-8	-4,899068E-8	-4,899052E-8	-4,899113E-8	-4,899261E-8	-4,899432E-8	-4,899532E-8	-4,899509E-8	-4,899383E-8	-4,899252E-8	-4,899216E-8	-4,899290E-8	-4,899404E-8	-4,899486E-8	-4,899501E-8	-4,899421E-8	-4,899277E-8	-4,899244E-8	-4,899308E-8	-4,899425E-8	-4,899569E-8	-4,899635E-8	-4,899578E-8	-4,899510E-8	-4,899487E-8	-4,899508E-8	-4,899606E-8	-4,899716E-8	-4,899755E-8	-4,899696E-8	-4,899602E-8	-4,899557E-8	-4,899580E-8	-4,899615E-8	-4,899702E-8	-4,899775E-8	-4,899765E-8	-4,899717E-8	-4,899639E-8	-4,899547E-8	-4,899552E-8	-4,899626E-8	-4,899680E-8	-4,899686E-8	-4,899598E-8	-4,899445E-8	-4,899366E-8	-4,899385E-8	-4,899487E-8	-4,899627E-8	-4,899717E-8	-4,899668E-8	-4,899538E-8	-4,899444E-8	-4,899455E-8	-4,899551E-8	-4,899672E-8	-4,899732E-8	-4,899659E-8	-4,899508E-8	-4,899431E-8	-4,899451E-8	-4,899506E-8	-4,899611E-8	-4,899688E-8	-4,899635E-8	-4,899560E-8	-4,899515E-8	-4,899509E-8	-4,899564E-8	-4,899668E-8	-4,899732E-8	-4,899678E-8	-4,899603E-8	-4,899555E-8	-4,899506E-8	-4,899455E-8	-4,899456E-8	-4,899450E-8	-4,899376E-8	-4,899333E-8	-4,899277E-8	-4,899201E-8	-4,899158E-8	-4,899052E-8	-4,898881E-8	-4,898719E-8	-4,898575E-8	-4,898425E-8	-4,898264E-8	-4,898056E-8	-4,897867E-8	-4,897738E-8	-4,897630E-8	-4,897572E-8	-4,897512E-8	-4,897460E-8	-4,897466E-8	-4,897496E-8	-4,897519E-8	-4,897538E-8	-4,897519E-8	-4,897490E-8	-4,897485E-8	-4,897475E-8	-4,897436E-8	-4,897386E-8	-4,897323E-8	-4,897282E-8	-4,897306E-8	-4,897344E-8	-4,897368E-8	-4,897385E-8	-4,897418E-8	-4,897470E-8	-4,897505E-8	-4,897501E-8	-4,897492E-8	-4,897469E-8	-4,897446E-8	-4,897410E-8	-4,897383E-8	-4,897349E-8	-4,897342E-8	-4,897385E-8	-4,897435E-8	-4,897488E-8	-4,897498E-8	-4,897450E-8	-4,897420E-8	-4,897431E-8	-4,897459E-8	-4,897500E-8	-4,897491E-8	-4,897404E-8	-4,897294E-8	-4,897220E-8	-4,897237E-8	-4,897308E-8	-4,897381E-8	-4,897441E-8	-4,897441E-8	-4,897402E-8	-4,897403E-8	-4,897414E-8	-4,897426E-8	-4,897474E-8	-4,897511E-8	-4,897455E-8	-4,897365E-8	-4,897275E-8	-4,897204E-8	-4,897220E-8	-4,897290E-8	-4,897394E-8	-4,897471E-8	-4,897464E-8	-4,897432E-8	-4,897406E-8	-4,897402E-8	-4,897454E-8	-4,897518E-8	-4,897488E-8	-4,897379E-8	-4,897228E-8	-4,897132E-8	-4,897124E-8	-4,897153E-8	-4,897189E-8	-4,897238E-8	-4,897257E-8	-4,897269E-8	-4,897313E-8	-4,897377E-8	-4,897475E-8	-4,897581E-8	-4,897650E-8	-4,897654E-8	-4,897562E-8	-4,897454E-8	-4,897438E-8	-4,897526E-8	-4,897631E-8	-4,897712E-8	-4,897745E-8	-4,897772E-8	-4,897812E-8	-4,897901E-8	-4,897998E-8	-4,898044E-8	-4,898009E-8	-4,897931E-8	-4,897838E-8	-4,897730E-8	-4,897613E-8	-4,897526E-8	-4,897445E-8	-4,897397E-8	-4,897392E-8	-4,897405E-8	-4,897406E-8	-4,897394E-8	-4,897407E-8	-4,897486E-8	-4,897571E-8	-4,897614E-8	-4,897594E-8	-4,897510E-8	-4,897417E-8	-4,897375E-8	-4,897341E-8	-4,897309E-8	-4,897316E-8	-4,897343E-8	-4,897350E-8	-4,897398E-8	-4,897452E-8	-4,897489E-8	-4,897537E-8	-4,897626E-8	-4,897692E-8	-4,897706E-8	-4,897673E-8	-4,897615E-8	-4,897556E-8	-4,897516E-8	-4,897501E-8	-4,897490E-8	-4,897475E-8	-4,897472E-8	-4,897499E-8	-4,897572E-8	-4,897668E-8	-4,897699E-8	-4,897687E-8	-4,897668E-8	-4,897676E-8	-4,897691E-8	-4,897684E-8	-4,897643E-8	-4,897537E-8	-4,897444E-8	-4,897410E-8	-4,897460E-8	-4,897536E-8	-4,897602E-8	-4,897630E-8	-4,897591E-8	-4,897538E-8	-4,897525E-8	-4,897541E-8	-4,897596E-8	-4,897658E-8	-4,897668E-8	-4,897641E-8	-4,897629E-8	-4,897648E-8	-4,897752E-8	-4,897948E-8	-4,898160E-8	-4,898311E-8	-4,898371E-8	-4,898432E-8	-4,898541E-8	-4,898704E-8	-4,898922E-8	-4,899099E-8	-4,899153E-8	-4,899140E-8	-4,899127E-8	-4,899145E-8	-4,899238E-8	-4,899377E-8	-4,899417E-8	-4,899393E-8	-4,899373E-8	-4,899339E-8	-4,899328E-8	-4,899389E-8	-4,899438E-8	-4,899447E-8	-4,899448E-8	-4,899477E-8	-4,899470E-8
-4,899441E-8	-4,899432E-8	-4,899389E-8	-4,899358E-8	-4,899369E-8	-4,899378E-8	-4,899358E-8	-4,899332E-8	-4,899249E-8	-4,899154E-8	-4,899097E-8	-4,899066E-8	-4,898983E-8	-4,898828E-8	-4,898642E-8	-4,898451E-8	-4,898251E-8	-4,898096E-8	-4,897973E-8	-4,897852E-8	-4,897742E-8	-4,897647E-8	-4,897569E-8	-4,897541E-8	-4,897549E-8	-4,897541E-8	-4,897531E-8	-4,897523E-8	-4,897512E-8	-4,897490E-8	-4,897450E-8	-4,897414E-8	-4,897376E-8	-4,897324E-8	-4,897334E-8	-4,897327E-8	-4,897318E-8	-4,897340E-8	-4,897379E-8	-4,897418E-8	-4,897453E-8	-4,897492E-8	-4,897532E-8	-4,897597E-8	-4,897638E-8	-4,897624E-8	-4,897533E-8	-4,897426E-8	-4,897338E-8	-4,897286E-8	-4,897308E-8	-4,897367E-8	-4,897399E-8	-4,897424E-8	-4,897448E-8	-4,897471E-8	-4,897506E-8	-4,897583E-8	-4,897632E-8	-4,897640E-8	-4,897632E-8	-4,897565E-8	-4,897439E-8	-4,897331E-8	-4,897294E-8	-4,897304E-8	-4,897358E-8	-4,897410E-8	-4,897447E-8	-4,897434E-8	-4,897423E-8	-4,897441E-8	-4,897513E-8	-4,897607E-8	-4,897682E-8	-4,897664E-8	-4,897575E-8	-4,897474E-8	-4,897370E-8	-4,897306E-8	-4,897300E-8	-4,897345E-8	-4,897374E-8	-4,897399E-8	-4,897408E-8	-4,897387E-8	-4,897381E-8	-4,897420E-8	-4,897505E-8	-4,897611E-8	-4,897658E-8	-4,897591E-8	-4,897447E-8	-4,897321E-8	-4,897284E-8	-4,897305E-8	-4,897370E-8	-4,897422E-8	-4,897400E-8	-4,897382E-8	-4,897419E-8	-4,897475E-8	-4,897536E-8	-4,897604E-8	-4,897630E-8	-4,897597E-8	-4,897550E-8	-4,897486E-8	-4,897419E-8	-4,897402E-8	-4,897418E-8	-4,897420E-8	-4,897418E-8	-4,897399E-8	-4,897383E-8	-4,897414E-8	-4,897516E-8	-4,897647E-8	-4,897653E-8	-4,897547E-8	-4,897448E-8	-4,897411E-8	-4,897444E-8	-4,897495E-8	-4,897473E-8	-4,897394E-8	-4,897340E-8	-4,897334E-8	-4,897358E-8	-4,897380E-8	-4,897409E-8	-4,897445E-8	-4,897486E-8	-4,897512E-8	-4,897517E-8	-4,897452E-8	-4,897361E-8	-4,897324E-8	-4,897336E-8	-4,897364E-8	-4,897396E-8	-4,897364E-8	-4,897305E-8	-4,897277E-8	-4,897285E-8	-4,897341E-8	-4,897455E-8	-4,897541E-8	-4,897548E-8	-4,897533E-8	-4,897493E-8	-4,897435E-8	-4,897405E-8	-4,897397E-8	-4,897404E-8	-4,897434E-8	-4,897475E-8	-4,897496E-8	-4,897484E-8	-4,897505E-8	-4,897589E-8	-4,897652E-8	-4,897695E-8	-4,897714E-8	-4,897670E-8	-4,897609E-8	-4,897585E-8	-4,897559E-8	-4,897549E-8	-4,897533E-8	-4,897524E-8	-4,897540E-8	-4,897590E-8	-4,897647E-8	-4,897684E-8	-4,897702E-8	-4,897701E-8	-4,897714E-8	-4,897720E-8	-4,897728E-8	-4,897713E-8	-4,897644E-8	-4,897594E-8	-4,897585E-8	-4,897626E-8	-4,897703E-8	-4,897798E-8	-4,897897E-8	-4,898031E-8	-4,898198E-8	-4,898333E-8	-4,898456E-8	-4,898623E-8	-4,898795E-8	-4,898928E-8	-4,899027E-8	-4,899104E-8	-4,899117E-8	-4,899122E-8	-4,899185E-8	-4,899263E-8	-4,899304E-8	-4,899335E-8	-4,899351E-8	-4,899351E-8	-4,899383E-8	-4,899444E-8	-4,899449E-8	-4,899423E-8	-4,899420E-8	-4,899394E-8	-4,899381E-8	-4,899396E-8	-4,899382E-8	-4,899351E-8	-4,899383E-8	-4,899441E-8	-4,899466E-8	-4,899463E-8	-4,899470E-8	-4,899481E-8	-4,899528E-8	-4,899664E-8	-4,899767E-8	-4,899773E-8	-4,899762E-8	-4,899748E-8	-4,899678E-8	-4,899674E-8	-4,899750E-8	-4,899772E-8	-4,899764E-8	-4,899729E-8	-4,899643E-8	-4,899562E-8	-4,899584E-8	-4,899654E-8	-4,899702E-8	-4,899742E-8	-4,899742E-8	-4,899665E-8	-4,899579E-8	-4,899572E-8	-4,899628E-8	-4,899682E-8	-4,899715E-8	-4,899683E-8	-4,899568E-8	-4,899481E-8	-4,899482E-8	-4,899509E-8	-4,899570E-8	-4,899639E-8	-4,899635E-8	-4,899568E-8	-4,899529E-8	-4,899529E-8	-4,899538E-8	-4,899582E-8	-4,899624E-8	-4,899615E-8	-4,899586E-8	-4,899555E-8	-4,899490E-8	-4,899433E-8	-4,899465E-8	-4,899545E-8	-4,899585E-8	-4,899587E-8	-4,899532E-8	-4,899380E-8	-4,899286E-8	-4,899342E-8	-4,899447E-8	-4,899512E-8	-4,899511E-8	-4,899386E-8	-4,899198E-8	-4,899098E-8	-4,899075E-8	-4,899029E-8	-4,898965E-8	-4,898855E-8	-4,898676E-8	-4,898439E-8	-4,898218E-8	-4,898073E-8	-4,897993E-8	-4,897981E-8	-4,897973E-8	-4,897910E-8	-4,897833E-8	-4,897776E-8	-4,897753E-8	-4,897792E-8	-4,897851E-8	-4,897860E-8	-4,897778E-8	-4,897694E-8	-4,897644E-8	-4,897627E-8	-4,897630E-8	-4,897615E-8	-4,897570E-8	-4,897526E-8	-4,897556E-8	-4,897599E-8	-4,897639E-8	-4,897676E-8	-4,897712E-8	-4,897711E-8	-4,897717E-8	-4,897721E-8	-4,897673E-8	-4,897625E-8	-4,897620E-8	-4,897602E-8	-4,897598E-8	-4,897574E-8	-4,897541E-8	-4,897523E-8	-4,897566E-8	-4,897627E-8	-4,897699E-8	-4,897758E-8	-4,897775E-8	-4,897771E-8	-4,897751E-8	-4,897747E-8	-4,897707E-8	-4,897617E-8	-4,897520E-8	-4,897467E-8	-4,897461E-8	-4,897472E-8	-4,897494E-8	-4,897498E-8	-4,897529E-8	-4,897619E-8	-4,897712E-8	-4,897806E-8	-4,897843E-8	-4,897827E-8	-4,897752E-8	-4,897679E-8	-4,897623E-8	-4,897580E-8	-4,897557E-8	-4,897564E-8	-4,897565E-8	-4,897576E-8	-4,897592E-8	-4,897605E-8	-4,897617E-8	-4,897674E-8	-4,897762E-8	-4,897789E-8	-4,897769E-8	-4,897710E-8	-4,897592E-8	-4,897499E-8	-4,897447E-8	-4,897422E-8	-4,897408E-8	-4,897404E-8	-4,897418E-8	-4,897455E-8	-4,897479E-8	-4,897485E-8	-4,897497E-8	-4,897574E-8	-4,897711E-8	-4,897865E-8	-4,897949E-8	-4,897935E-8	-4,897849E-8	-4,897783E-8	-4,897815E-8	-4,897929E-8	-4,898025E-8	-4,898092E-8	-4,898093E-8	-4,898057E-8	-4,898077E-8	-4,898170E-8	-4,898276E-8	-4,898322E-8	-4,898275E-8	-4,898158E-8	-4,898016E-8	-4,897898E-8	-4,897813E-8	-4,897771E-8	-4,897742E-8	-4,897714E-8	-4,897670E-8	-4,897602E-8	-4,897590E-8	-4,897678E-8	-4,897747E-8	-4,897796E-8	-4,897790E-8	-4,897714E-8	-4,897636E-8	-4,897623E-8	-4,897653E-8	-4,897676E-8	-4,897668E-8	-4,897622E-8	-4,897577E-8	-4,897596E-8	-4,897690E-8	-4,897765E-8	-4,897786E-8	-4,897795E-8	-4,897784E-8	-4,897760E-8	-4,897769E-8	-4,897751E-8	-4,897688E-8	-4,897644E-8	-4,897644E-8	-4,897655E-8	-4,897711E-8	-4,897761E-8	-4,897754E-8	-4,897698E-8	-4,897685E-8	-4,897752E-8	-4,897850E-8	-4,897908E-8	-4,897909E-8	-4,897831E-8	-4,897741E-8	-4,897720E-8	-4,897732E-8	-4,897759E-8	-4,897785E-8	-4,897770E-8	-4,897722E-8	-4,897676E-8	-4,897690E-8	-4,897757E-8	-4,897862E-8	-4,897925E-8	-4,897916E-8	-4,897815E-8	-4,897717E-8	-4,897691E-8	-4,897737E-8	-4,897841E-8	-4,897900E-8	-4,897909E-8	-4,897951E-8	-4,898062E-8	-4,898218E-8	-4,898415E-8	-4,898632E-8	-4,898749E-8	-4,898790E-8	-4,898888E-8	-4,899025E-8	-4,899141E-8	-4,899231E-8	-4,899240E-8	-4,899177E-8	-4,899156E-8	-4,899241E-8	-4,899347E-8	-4,899407E-8	-4,899399E-8	-4,899353E-8	-4,899321E-8	-4,899363E-8	-4,899463E-8	-4,899541E-8	-4,899558E-8	-4,899530E-8	-4,899449E-8	-4,899375E-8
-4,899362E-8	-4,899439E-8	-4,899482E-8	-4,899499E-8	-4,899417E-8	-4,899293E-8	-4,899243E-8	-4,899271E-8	-4,899330E-8	-4,899342E-8	-4,899273E-8	-4,899140E-8	-4,899003E-8	-4,898892E-8	-4,898806E-8	-4,898708E-8	-4,898564E-8	-4,898404E-8	-4,898201E-8	-4,897998E-8	-4,897845E-8	-4,897767E-8	-4,897763E-8	-4,897784E-8	-4,897768E-8	-4,897747E-8	-4,897762E-8	-4,897777E-8	-4,897781E-8	-4,897787E-8	-4,897782E-8	-4,897743E-8	-4,897722E-8	-4,897712E-8	-4,897690E-8	-4,897634E-8	-4,897577E-8	-4,897533E-8	-4,897531E-8	-4,897606E-8	-4,897710E-8	-4,897765E-8	-4,897785E-8	-4,897806E-8	-4,897800E-8	-4,897793E-8	-4,897812E-8	-4,897796E-8	-4,897739E-8	-4,897664E-8	-4,897602E-8	-4,897538E-8	-4,897516E-8	-4,897566E-8	-4,897647E-8	-4,897722E-8	-4,897775E-8	-4,897771E-8	-4,897730E-8	-4,897698E-8	-4,897695E-8	-4,897698E-8	-4,897696E-8	-4,897696E-8	-4,897669E-8	-4,897615E-8	-4,897564E-8	-4,897538E-8	-4,897539E-8	-4,897611E-8	-4,897671E-8	-4,897724E-8	-4,897764E-8	-4,897786E-8	-4,897758E-8	-4,897707E-8	-4,897680E-8	-4,897698E-8	-4,897706E-8	-4,897722E-8	-4,897704E-8	-4,897631E-8	-4,897572E-8	-4,897579E-8	-4,897635E-8	-4,897716E-8	-4,897786E-8	-4,897773E-8	-4,897718E-8	-4,897670E-8	-4,897666E-8	-4,897687E-8	-4,897703E-8	-4,897687E-8	-4,897660E-8	-4,897634E-8	-4,897585E-8	-4,897581E-8	-4,897615E-8	-4,897712E-8	-4,897802E-8	-4,897842E-8	-4,897826E-8	-4,897775E-8	-4,897745E-8	-4,897769E-8	-4,897806E-8	-4,897782E-8	-4,897678E-8	-4,897586E-8	-4,897537E-8	-4,897538E-8	-4,897599E-8	-4,897701E-8	-4,897743E-8	-4,897701E-8	-4,897656E-8	-4,897635E-8	-4,897657E-8	-4,897702E-8	-4,897723E-8	-4,897696E-8	-4,897647E-8	-4,897584E-8	-4,897512E-8	-4,897498E-8	-4,897521E-8	-4,897575E-8	-4,897661E-8	-4,897750E-8	-4,897791E-8	-4,897791E-8	-4,897782E-8	-4,897746E-8	-4,897693E-8	-4,897678E-8	-4,897675E-8	-4,897657E-8	-4,897628E-8	-4,897582E-8	-4,897500E-8	-4,897446E-8	-4,897479E-8	-4,897596E-8	-4,897732E-8	-4,897819E-8	-4,897835E-8	-4,897768E-8	-4,897695E-8	-4,897710E-8	-4,897764E-8	-4,897807E-8	-4,897794E-8	-4,897701E-8	-4,897583E-8	-4,897514E-8	-4,897521E-8	-4,897584E-8	-4,897666E-8	-4,897740E-8	-4,897771E-8	-4,897793E-8	-4,897828E-8	-4,897855E-8	-4,897873E-8	-4,897890E-8	-4,897874E-8	-4,897827E-8	-4,897775E-8	-4,897728E-8	-4,897653E-8	-4,897646E-8	-4,897683E-8	-4,897727E-8	-4,897773E-8	-4,897819E-8	-4,897858E-8	-4,897884E-8	-4,897896E-8	-4,897896E-8	-4,897883E-8	-4,897888E-8	-4,897945E-8	-4,897979E-8	-4,897987E-8	-4,898006E-8	-4,898003E-8	-4,898056E-8	-4,898207E-8	-4,898421E-8	-4,898588E-8	-4,898698E-8	-4,898765E-8	-4,898809E-8	-4,898915E-8	-4,899106E-8	-4,899291E-8	-4,899375E-8	-4,899403E-8	-4,899374E-8	-4,899320E-8	-4,899332E-8	-4,899386E-8	-4,899422E-8	-4,899438E-8	-4,899432E-8	-4,899358E-8	-4,899283E-8	-4,899290E-8	-4,899339E-8	-4,899391E-8	-4,899446E-8	-4,899455E-8	-4,899394E-8	-4,899321E-8	-4,899346E-8	-4,899404E-8	-4,899470E-8	-4,899514E-8	-4,899495E-8	-4,899407E-8	-4,899395E-8	-4,899452E-8	-4,899523E-8	-4,899619E-8	-4,899712E-8	-4,899736E-8	-4,899734E-8	-4,899743E-8	-4,899733E-8	-4,899719E-8	-4,899717E-8	-4,899717E-8	-4,899726E-8	-4,899735E-8	-4,899688E-8	-4,899595E-8	-4,899540E-8	-4,899547E-8	-4,899582E-8	-4,899657E-8	-4,899736E-8	-4,899729E-8	-4,899659E-8	-4,899603E-8	-4,899583E-8	-4,899589E-8	-4,899676E-8	-4,899787E-8	-4,899792E-8	-4,899707E-8	-4,899587E-8	-4,899465E-8	-4,899432E-8	-4,899533E-8	-4,899660E-8	-4,899691E-8	-4,899642E-8	-4,899531E-8	-4,899423E-8	-4,899429E-8	-4,899589E-8	-4,899760E-8	-4,899822E-8	-4,899784E-8	-4,899649E-8	-4,899498E-8	-4,899476E-8	-4,899549E-8	-4,899594E-8	-4,899594E-8	-4,899544E-8	-4,899421E-8	-4,899351E-8	-4,899375E-8	-4,899395E-8	-4,899361E-8	-4,899350E-8	-4,899330E-8	-4,899263E-8	-4,899185E-8	-4,899110E-8	-4,898982E-8	-4,898811E-8	-4,898682E-8	-4,898525E-8	-4,898349E-8	-4,898214E-8	-4,898125E-8	-4,898036E-8	-4,897990E-8	-4,897971E-8	-4,897957E-8	-4,897969E-8	-4,898018E-8	-4,898042E-8	-4,898046E-8	-4,898019E-8	-4,897988E-8	-4,897958E-8	-4,897923E-8	-4,897876E-8	-4,897803E-8	-4,897726E-8	-4,897695E-8	-4,897709E-8	-4,897770E-8	-4,897836E-8	-4,897872E-8	-4,897856E-8	-4,897877E-8	-4,897922E-8	-4,897981E-8	-4,898042E-8	-4,898030E-8	-4,897954E-8	-4,897875E-8	-4,897824E-8	-4,897792E-8	-4,897782E-8	-4,897783E-8	-4,897818E-8	-4,897873E-8	-4,897922E-8	-4,897959E-8	-4,897964E-8	-4,897944E-8	-4,897943E-8	-4,897914E-8	-4,897888E-8	-4,897889E-8	-4,897861E-8	-4,897806E-8	-4,897761E-8	-4,897733E-8	-4,897702E-8	-4,897705E-8	-4,897777E-8	-4,897853E-8	-4,897892E-8	-4,897894E-8	-4,897851E-8	-4,897803E-8	-4,897824E-8	-4,897892E-8	-4,897941E-8	-4,897926E-8	-4,897855E-8	-4,897754E-8	-4,897669E-8	-4,897699E-8	-4,897812E-8	-4,897889E-8	-4,897918E-8	-4,897877E-8	-4,897820E-8	-4,897808E-8	-4,897829E-8	-4,897826E-8	-4,897812E-8	-4,897792E-8	-4,897765E-8	-4,897711E-8	-4,897662E-8	-4,897657E-8	-4,897659E-8	-4,897691E-8	-4,897784E-8	-4,897835E-8	-4,897873E-8	-4,897933E-8	-4,897992E-8	-4,898034E-8	-4,898098E-8	-4,898127E-8	-4,898142E-8	-4,898167E-8	-4,898199E-8	-4,898231E-8	-4,898290E-8	-4,898374E-8	-4,898449E-8	-4,898528E-8	-4,898585E-8	-4,898614E-8	-4,898581E-8	-4,898529E-8	-4,898483E-8	-4,898433E-8	-4,898350E-8	-4,898246E-8	-4,898089E-8	-4,897940E-8	-4,897858E-8	-4,897842E-8	-4,897878E-8	-4,897964E-8	-4,898000E-8	-4,897950E-8	-4,897891E-8	-4,897868E-8	-4,897885E-8	-4,897932E-8	-4,897956E-8	-4,897924E-8	-4,897822E-8	-4,897719E-8	-4,897701E-8	-4,897730E-8	-4,897814E-8	-4,897924E-8	-4,897980E-8	-4,897999E-8	-4,898011E-8	-4,898018E-8	-4,898037E-8	-4,898106E-8	-4,898131E-8	-4,898070E-8	-4,897992E-8	-4,897926E-8	-4,897881E-8	-4,897885E-8	-4,897914E-8	-4,897933E-8	-4,897937E-8	-4,897971E-8	-4,898047E-8	-4,898101E-8	-4,898140E-8	-4,898167E-8	-4,898147E-8	-4,898124E-8	-4,898124E-8	-4,898100E-8	-4,898047E-8	-4,897986E-8	-4,897899E-8	-4,897847E-8	-4,897886E-8	-4,897960E-8	-4,898010E-8	-4,898008E-8	-4,898003E-8	-4,898007E-8	-4,898020E-8	-4,898071E-8	-4,898130E-8	-4,898135E-8	-4,898084E-8	-4,898043E-8	-4,898020E-8	-4,898064E-8	-4,898183E-8	-4,898300E-8	-4,898402E-8	-4,898491E-8	-4,898557E-8	-4,898640E-8	-4,898783E-8	-4,898948E-8	-4,899082E-8	-4,899181E-8	-4,899233E-8	-4,899242E-8	-4,899277E-8	-4,899336E-8	-4,899376E-8	-4,899359E-8	-4,899326E-8	-4,899305E-8	-4,899290E-8	-4,899372E-8	-4,899500E-8	-4,899511E-8	-4,899462E-8	-4,899436E-8	-4,899421E-8	-4,899485E-8	-4,899640E-8
-4,899433E-8	-4,899351E-8	-4,899351E-8	-4,899381E-8	-4,899415E-8	-4,899461E-8	-4,899413E-8	-4,899301E-8	-4,899182E-8	-4,899100E-8	-4,899069E-8	-4,899078E-8	-4,899095E-8	-4,899040E-8	-4,898880E-8	-4,898701E-8	-4,898553E-8	-4,898424E-8	-4,898377E-8	-4,898327E-8	-4,898207E-8	-4,898109E-8	-4,898017E-8	-4,897958E-8	-4,897929E-8	-4,897910E-8	-4,897894E-8	-4,897921E-8	-4,897964E-8	-4,897987E-8	-4,897957E-8	-4,897882E-8	-4,897841E-8	-4,897836E-8	-4,897862E-8	-4,897916E-8	-4,897925E-8	-4,897875E-8	-4,897843E-8	-4,897841E-8	-4,897870E-8	-4,897974E-8	-4,898064E-8	-4,898077E-8	-4,898060E-8	-4,897993E-8	-4,897886E-8	-4,897823E-8	-4,897823E-8	-4,897826E-8	-4,897859E-8	-4,897895E-8	-4,897892E-8	-4,897865E-8	-4,897852E-8	-4,897890E-8	-4,897939E-8	-4,898000E-8	-4,898033E-8	-4,898001E-8	-4,897888E-8	-4,897815E-8	-4,897803E-8	-4,897813E-8	-4,897846E-8	-4,897834E-8	-4,897777E-8	-4,897742E-8	-4,897766E-8	-4,897828E-8	-4,897897E-8	-4,897988E-8	-4,898024E-8	-4,897985E-8	-4,897945E-8	-4,897915E-8	-4,897908E-8	-4,897905E-8	-4,897889E-8	-4,897847E-8	-4,897788E-8	-4,897767E-8	-4,897785E-8	-4,897841E-8	-4,897916E-8	-4,897972E-8	-4,897964E-8	-4,897935E-8	-4,897931E-8	-4,897958E-8	-4,897996E-8	-4,897982E-8	-4,897915E-8	-4,897833E-8	-4,897776E-8	-4,897765E-8	-4,897786E-8	-4,897821E-8	-4,897850E-8	-4,897867E-8	-4,897918E-8	-4,898030E-8	-4,898099E-8	-4,898073E-8	-4,898024E-8	-4,897936E-8	-4,897854E-8	-4,897835E-8	-4,897843E-8	-4,897803E-8	-4,897743E-8	-4,897723E-8	-4,897715E-8	-4,897734E-8	-4,897775E-8	-4,897831E-8	-4,897910E-8	-4,897977E-8	-4,898009E-8	-4,897981E-8	-4,897905E-8	-4,897848E-8	-4,897842E-8	-4,897860E-8	-4,897863E-8	-4,897838E-8	-4,897793E-8	-4,897758E-8	-4,897750E-8	-4,897774E-8	-4,897843E-8	-4,897916E-8	-4,897928E-8	-4,897955E-8	-4,897980E-8	-4,897946E-8	-4,897903E-8	-4,897842E-8	-4,897793E-8	-4,897770E-8	-4,897788E-8	-4,897802E-8	-4,897773E-8	-4,897721E-8	-4,897725E-8	-4,897778E-8	-4,897864E-8	-4,897976E-8	-4,898035E-8	-4,898000E-8	-4,897952E-8	-4,897916E-8	-4,897910E-8	-4,897929E-8	-4,897972E-8	-4,897983E-8	-4,897944E-8	-4,897854E-8	-4,897794E-8	-4,897830E-8	-4,897962E-8	-4,898136E-8	-4,898217E-8	-4,898158E-8	-4,898046E-8	-4,897938E-8	-4,897918E-8	-4,898022E-8	-4,898131E-8	-4,898155E-8	-4,898082E-8	-4,897969E-8	-4,897881E-8	-4,897918E-8	-4,898019E-8	-4,898131E-8	-4,898186E-8	-4,898145E-8	-4,898059E-8	-4,897991E-8	-4,897990E-8	-4,898044E-8	-4,898107E-8	-4,898147E-8	-4,898164E-8	-4,898178E-8	-4,898205E-8	-4,898277E-8	-4,898376E-8	-4,898506E-8	-4,898666E-8	-4,898784E-8	-4,898839E-8	-4,898899E-8	-4,898952E-8	-4,899023E-8	-4,899177E-8	-4,899313E-8	-4,899402E-8	-4,899450E-8	-4,899425E-8	-4,899366E-8	-4,899350E-8	-4,899411E-8	-4,899519E-8	-4,899605E-8	-4,899598E-8	-4,899514E-8	-4,899331E-8	-4,899215E-8	-4,899303E-8	-4,899451E-8	-4,899574E-8	-4,899653E-8	-4,899557E-8	-4,899342E-8	-4,899261E-8	-4,899346E-8	-4,899525E-8	-4,899718E-8	-4,899803E-8	-4,899700E-8	-4,899541E-8	-4,899514E-8	-4,899601E-8	-4,899693E-8	-4,899764E-8	-4,899809E-8	-4,899754E-8	-4,899660E-8	-4,899635E-8	-4,899613E-8	-4,899602E-8	-4,899653E-8	-4,899670E-8	-4,899642E-8	-4,899628E-8	-4,899615E-8	-4,899612E-8	-4,899600E-8	-4,899537E-8	-4,899483E-8	-4,899495E-8	-4,899544E-8	-4,899604E-8	-4,899624E-8	-4,899591E-8	-4,899536E-8	-4,899486E-8	-4,899516E-8	-4,899616E-8	-4,899693E-8	-4,899718E-8	-4,899696E-8	-4,899602E-8	-4,899517E-8	-4,899537E-8	-4,899602E-8	-4,899639E-8	-4,899669E-8	-4,899657E-8	-4,899609E-8	-4,899575E-8	-4,899576E-8	-4,899604E-8	-4,899637E-8	-4,899671E-8	-4,899696E-8	-4,899681E-8	-4,899619E-8	-4,899563E-8	-4,899521E-8	-4,899519E-8	-4,899535E-8	-4,899508E-8	-4,899466E-8	-4,899393E-8	-4,899281E-8	-4,899217E-8	-4,899234E-8	-4,899221E-8	-4,899174E-8	-4,899066E-8	-4,898905E-8	-4,898732E-8	-4,898627E-8	-4,898575E-8	-4,898535E-8	-4,898457E-8	-4,898363E-8	-4,898249E-8	-4,898113E-8	-4,898027E-8	-4,898056E-8	-4,898144E-8	-4,898249E-8	-4,898311E-8	-4,898223E-8	-4,898062E-8	-4,897993E-8	-4,898009E-8	-4,898101E-8	-4,898177E-8	-4,898160E-8	-4,898052E-8	-4,897917E-8	-4,897878E-8	-4,897944E-8	-4,898071E-8	-4,898209E-8	-4,898288E-8	-4,898240E-8	-4,898116E-8	-4,898049E-8	-4,898014E-8	-4,898040E-8	-4,898158E-8	-4,898238E-8	-4,898228E-8	-4,898134E-8	-4,898006E-8	-4,897973E-8	-4,898068E-8	-4,898208E-8	-4,898299E-8	-4,898304E-8	-4,898201E-8	-4,898079E-8	-4,897998E-8	-4,897998E-8	-4,898040E-8	-4,898083E-8	-4,898084E-8	-4,898042E-8	-4,897962E-8	-4,897917E-8	-4,897941E-8	-4,897999E-8	-4,898091E-8	-4,898191E-8	-4,898228E-8	-4,898178E-8	-4,898090E-8	-4,897990E-8	-4,897965E-8	-4,898016E-8	-4,898073E-8	-4,898086E-8	-4,898041E-8	-4,897958E-8	-4,897904E-8	-4,897923E-8	-4,898037E-8	-4,898170E-8	-4,898216E-8	-4,898201E-8	-4,898115E-8	-4,897994E-8	-4,897928E-8	-4,897931E-8	-4,897949E-8	-4,897947E-8	-4,897898E-8	-4,897799E-8	-4,897717E-8	-4,897745E-8	-4,897858E-8	-4,897993E-8	-4,898104E-8	-4,898169E-8	-4,898180E-8	-4,898181E-8	-4,898243E-8	-4,898333E-8	-4,898389E-8	-4,898429E-8	-4,898450E-8	-4,898453E-8	-4,898494E-8	-4,898588E-8	-4,898671E-8	-4,898741E-8	-4,898838E-8	-4,898907E-8	-4,898973E-8	-4,898994E-8	-4,898953E-8	-4,898855E-8	-4,898754E-8	-4,898642E-8	-4,898546E-8	-4,898428E-8	-4,898276E-8	-4,898184E-8	-4,898103E-8	-4,898068E-8	-4,898103E-8	-4,898134E-8	-4,898165E-8	-4,898194E-8	-4,898206E-8	-4,898205E-8	-4,898199E-8	-4,898128E-8	-4,898092E-8	-4,898093E-8	-4,898082E-8	-4,898084E-8	-4,898057E-8	-4,897993E-8	-4,897927E-8	-4,897938E-8	-4,898045E-8	-4,898190E-8	-4,898267E-8	-4,898273E-8	-4,898267E-8	-4,898192E-8	-4,898154E-8	-4,898178E-8	-4,898198E-8	-4,898234E-8	-4,898242E-8	-4,898175E-8	-4,898093E-8	-4,898043E-8	-4,898037E-8	-4,898138E-8	-4,898300E-8	-4,898394E-8	-4,898391E-8	-4,898311E-8	-4,898209E-8	-4,898187E-8	-4,898238E-8	-4,898348E-8	-4,898405E-8	-4,898333E-8	-4,898219E-8	-4,898131E-8	-4,898073E-8	-4,898133E-8	-4,898260E-8	-4,898340E-8	-4,898376E-8	-4,898340E-8	-4,898197E-8	-4,898093E-8	-4,898102E-8	-4,898178E-8	-4,898294E-8	-4,898412E-8	-4,898459E-8	-4,898464E-8	-4,898447E-8	-4,898508E-8	-4,898647E-8	-4,898806E-8	-4,898982E-8	-4,899054E-8	-4,899004E-8	-4,898958E-8	-4,899006E-8	-4,899076E-8	-4,899205E-8	-4,899346E-8	-4,899405E-8	-4,899394E-8	-4,899337E-8	-4,899258E-8	-4,899244E-8	-4,899323E-8	-4,899441E-8	-4,899529E-8	-4,899493E-8	-4,899373E-8	-4,899250E-8	-4,899212E-8	-4,899332E-8	-4,899551E-8
-4,899482E-8	-4,899485E-8	-4,899508E-8	-4,899518E-8	-4,899526E-8	-4,899478E-8	-4,899392E-8	-4,899377E-8	-4,899357E-8	-4,899332E-8	-4,899369E-8	-4,899349E-8	-4,899217E-8	-4,899055E-8	-4,898864E-8	-4,898708E-8	-4,898646E-8	-4,898638E-8	-4,898612E-8	-4,898499E-8	-4,898292E-8	-4,898126E-8	-4,898066E-8	-4,898087E-8	-4,898196E-8	-4,898278E-8	-4,898261E-8	-4,898200E-8	-4,898139E-8	-4,898083E-8	-4,898093E-8	-4,898125E-8	-4,898119E-8	-4,898131E-8	-4,898098E-8	-4,898033E-8	-4,897973E-8	-4,897933E-8	-4,897971E-8	-4,898094E-8	-4,898226E-8	-4,898322E-8	-4,898335E-8	-4,898261E-8	-4,898179E-8	-4,898128E-8	-4,898145E-8	-4,898209E-8	-4,898201E-8	-4,898138E-8	-4,898059E-8	-4,897958E-8	-4,897911E-8	-4,897989E-8	-4,898125E-8	-4,898264E-8	-4,898356E-8	-4,898305E-8	-4,898164E-8	-4,898063E-8	-4,898054E-8	-4,898185E-8	-4,898302E-8	-4,898293E-8	-4,898144E-8	-4,897910E-8	-4,897753E-8	-4,897793E-8	-4,897968E-8	-4,898162E-8	-4,898281E-8	-4,898220E-8	-4,898059E-8	-4,897981E-8	-4,898014E-8	-4,898160E-8	-4,898324E-8	-4,898342E-8	-4,898212E-8	-4,898016E-8	-4,897838E-8	-4,897809E-8	-4,897904E-8	-4,898055E-8	-4,898151E-8	-4,898166E-8	-4,898088E-8	-4,898009E-8	-4,897982E-8	-4,898034E-8	-4,898158E-8	-4,898259E-8	-4,898235E-8	-4,898116E-8	-4,897996E-8	-4,897949E-8	-4,898003E-8	-4,898114E-8	-4,898188E-8	-4,898177E-8	-4,898124E-8	-4,898073E-8	-4,898046E-8	-4,898043E-8	-4,898093E-8	-4,898160E-8	-4,898204E-8	-4,898211E-8	-4,898123E-8	-4,897971E-8	-4,897871E-8	-4,897878E-8	-4,897984E-8	-4,898134E-8	-4,898176E-8	-4,898115E-8	-4,898017E-8	-4,897948E-8	-4,897975E-8	-4,898087E-8	-4,898169E-8	-4,898179E-8	-4,898145E-8	-4,898041E-8	-4,897949E-8	-4,897917E-8	-4,897973E-8	-4,898069E-8	-4,898124E-8	-4,898119E-8	-4,898079E-8	-4,898001E-8	-4,897969E-8	-4,898042E-8	-4,898136E-8	-4,898197E-8	-4,898171E-8	-4,898030E-8	-4,897912E-8	-4,897892E-8	-4,897914E-8	-4,897984E-8	-4,898061E-8	-4,898073E-8	-4,898057E-8	-4,898050E-8	-4,898060E-8	-4,898110E-8	-4,898134E-8	-4,898128E-8	-4,898134E-8	-4,898117E-8	-4,898108E-8	-4,898104E-8	-4,898065E-8	-4,898057E-8	-4,898085E-8	-4,898094E-8	-4,898117E-8	-4,898196E-8	-4,898286E-8	-4,898350E-8	-4,898359E-8	-4,898296E-8	-4,898212E-8	-4,898189E-8	-4,898205E-8	-4,898244E-8	-4,898253E-8	-4,898203E-8	-4,898125E-8	-4,898076E-8	-4,898108E-8	-4,898227E-8	-4,898347E-8	-4,898403E-8	-4,898389E-8	-4,898290E-8	-4,898201E-8	-4,898220E-8	-4,898298E-8	-4,898363E-8	-4,898380E-8	-4,898322E-8	-4,898266E-8	-4,898261E-8	-4,898308E-8	-4,898392E-8	-4,898542E-8	-4,898690E-8	-4,898780E-8	-4,898818E-8	-4,898867E-8	-4,898918E-8	-4,898975E-8	-4,899103E-8	-4,899278E-8	-4,899342E-8	-4,899319E-8	-4,899277E-8	-4,899205E-8	-4,899200E-8	-4,899322E-8	-4,899443E-8	-4,899511E-8	-4,899490E-8	-4,899391E-8	-4,899274E-8	-4,899237E-8	-4,899310E-8	-4,899470E-8	-4,899616E-8	-4,899649E-8	-4,899525E-8	-4,899306E-8	-4,899146E-8	-4,899196E-8	-4,899426E-8	-4,899707E-8	-4,899855E-8	-4,899719E-8	-4,899482E-8	-4,899364E-8	-4,899445E-8	-4,899743E-8	-4,900076E-8	-4,900169E-8	-4,899981E-8	-4,899702E-8	-4,899498E-8	-4,899504E-8	-4,899687E-8	-4,899913E-8	-4,900000E-8	-4,899870E-8	-4,899617E-8	-4,899382E-8	-4,899318E-8	-4,899497E-8	-4,899824E-8	-4,899985E-8	-4,899918E-8	-4,899689E-8	-4,899436E-8	-4,899368E-8	-4,899541E-8	-4,899727E-8	-4,899817E-8	-4,899746E-8	-4,899526E-8	-4,899364E-8	-4,899330E-8	-4,899399E-8	-4,899536E-8	-4,899627E-8	-4,899634E-8	-4,899572E-8	-4,899477E-8	-4,899428E-8	-4,899446E-8	-4,899496E-8	-4,899601E-8	-4,899669E-8	-4,899606E-8	-4,899505E-8	-4,899423E-8	-4,899366E-8	-4,899400E-8	-4,899528E-8	-4,899603E-8	-4,899601E-8	-4,899528E-8	-4,899427E-8	-4,899345E-8	-4,899358E-8	-4,899460E-8	-4,899541E-8	-4,899518E-8	-4,899418E-8	-4,899271E-8	-4,899131E-8	-4,899086E-8	-4,899087E-8	-4,899069E-8	-4,899002E-8	-4,898847E-8	-4,898630E-8	-4,898489E-8	-4,898448E-8	-4,898466E-8	-4,898525E-8	-4,898575E-8	-4,898527E-8	-4,898422E-8	-4,898369E-8	-4,898374E-8	-4,898421E-8	-4,898450E-8	-4,898398E-8	-4,898273E-8	-4,898163E-8	-4,898137E-8	-4,898206E-8	-4,898232E-8	-4,898224E-8	-4,898176E-8	-4,898131E-8	-4,898155E-8	-4,898257E-8	-4,898329E-8	-4,898367E-8	-4,898387E-8	-4,898315E-8	-4,898225E-8	-4,898197E-8	-4,898209E-8	-4,898286E-8	-4,898341E-8	-4,898305E-8	-4,898185E-8	-4,898060E-8	-4,898066E-8	-4,898225E-8	-4,898420E-8	-4,898532E-8	-4,898483E-8	-4,898294E-8	-4,898184E-8	-4,898233E-8	-4,898331E-8	-4,898434E-8	-4,898392E-8	-4,898199E-8	-4,897997E-8	-4,897963E-8	-4,898062E-8	-4,898237E-8	-4,898382E-8	-4,898416E-8	-4,898365E-8	-4,898300E-8	-4,898297E-8	-4,898359E-8	-4,898408E-8	-4,898444E-8	-4,898419E-8	-4,898295E-8	-4,898181E-8	-4,898135E-8	-4,898124E-8	-4,898189E-8	-4,898273E-8	-4,898310E-8	-4,898311E-8	-4,898295E-8	-4,898245E-8	-4,898214E-8	-4,898215E-8	-4,898235E-8	-4,898272E-8	-4,898284E-8	-4,898222E-8	-4,898094E-8	-4,897927E-8	-4,897840E-8	-4,897900E-8	-4,898058E-8	-4,898256E-8	-4,898361E-8	-4,898290E-8	-4,898181E-8	-4,898179E-8	-4,898305E-8	-4,898580E-8	-4,898862E-8	-4,898967E-8	-4,898864E-8	-4,898707E-8	-4,898652E-8	-4,898801E-8	-4,899065E-8	-4,899278E-8	-4,899340E-8	-4,899243E-8	-4,899105E-8	-4,899076E-8	-4,899126E-8	-4,899190E-8	-4,899201E-8	-4,899071E-8	-4,898853E-8	-4,898637E-8	-4,898460E-8	-4,898425E-8	-4,898479E-8	-4,898509E-8	-4,898468E-8	-4,898330E-8	-4,898173E-8	-4,898163E-8	-4,898287E-8	-4,898412E-8	-4,898466E-8	-4,898380E-8	-4,898228E-8	-4,898162E-8	-4,898183E-8	-4,898267E-8	-4,898352E-8	-4,898340E-8	-4,898298E-8	-4,898281E-8	-4,898297E-8	-4,898387E-8	-4,898469E-8	-4,898434E-8	-4,898396E-8	-4,898407E-8	-4,898419E-8	-4,898446E-8	-4,898440E-8	-4,898333E-8	-4,898249E-8	-4,898244E-8	-4,898322E-8	-4,898434E-8	-4,898516E-8	-4,898526E-8	-4,898466E-8	-4,898369E-8	-4,898348E-8	-4,898420E-8	-4,898480E-8	-4,898516E-8	-4,898473E-8	-4,898341E-8	-4,898276E-8	-4,898287E-8	-4,898327E-8	-4,898414E-8	-4,898464E-8	-4,898402E-8	-4,898343E-8	-4,898319E-8	-4,898371E-8	-4,898464E-8	-4,898510E-8	-4,898462E-8	-4,898357E-8	-4,898267E-8	-4,898317E-8	-4,898468E-8	-4,898596E-8	-4,898667E-8	-4,898611E-8	-4,898532E-8	-4,898643E-8	-4,898911E-8	-4,899149E-8	-4,899268E-8	-4,899220E-8	-4,899061E-8	-4,899007E-8	-4,899173E-8	-4,899426E-8	-4,899590E-8	-4,899521E-8	-4,899266E-8	-4,899056E-8	-4,899033E-8	-4,899262E-8	-4,899579E-8	-4,899710E-8	-4,899604E-8	-4,899381E-8	-4,899197E-8	-4,899263E-8	-4,899505E-8	-4,899715E-8	-4,899829E-8
-4,899488E-8	-4,899410E-8	-4,899404E-8	-4,899445E-8	-4,899465E-8	-4,899452E-8	-4,899402E-8	-4,899287E-8	-4,899220E-8	-4,899254E-8	-4,899303E-8	-4,899302E-8	-4,899239E-8	-4,899132E-8	-4,899005E-8	-4,898926E-8	-4,898889E-8	-4,898854E-8	-4,898753E-8	-4,898641E-8	-4,898502E-8	-4,898357E-8	-4,898326E-8	-4,898361E-8	-4,898383E-8	-4,898381E-8	-4,898341E-8	-4,898297E-8	-4,898328E-8	-4,898401E-8	-4,898442E-8	-4,898423E-8	-4,898358E-8	-4,898296E-8	-4,898281E-8	-4,898307E-8	-4,898325E-8	-4,898294E-8	-4,898223E-8	-4,898185E-8	-4,898240E-8	-4,898351E-8	-4,898475E-8	-4,898479E-8	-4,898334E-8	-4,898202E-8	-4,898178E-8	-4,898273E-8	-4,898422E-8	-4,898472E-8	-4,898346E-8	-4,898145E-8	-4,898021E-8	-4,898057E-8	-4,898228E-8	-4,898423E-8	-4,898494E-8	-4,898353E-8	-4,898168E-8	-4,898094E-8	-4,898189E-8	-4,898365E-8	-4,898515E-8	-4,898503E-8	-4,898275E-8	-4,898035E-8	-4,897962E-8	-4,898088E-8	-4,898331E-8	-4,898520E-8	-4,898498E-8	-4,898333E-8	-4,898167E-8	-4,898123E-8	-4,898260E-8	-4,898451E-8	-4,898542E-8	-4,898482E-8	-4,898293E-8	-4,898157E-8	-4,898133E-8	-4,898211E-8	-4,898330E-8	-4,898416E-8	-4,898361E-8	-4,898272E-8	-4,898256E-8	-4,898261E-8	-4,898298E-8	-4,898320E-8	-4,898272E-8	-4,898246E-8	-4,898250E-8	-4,898217E-8	-4,898185E-8	-4,898140E-8	-4,898129E-8	-4,898171E-8	-4,898266E-8	-4,898344E-8	-4,898364E-8	-4,898307E-8	-4,898244E-8	-4,898198E-8	-4,898206E-8	-4,898309E-8	-4,898401E-8	-4,898354E-8	-4,898229E-8	-4,898074E-8	-4,897979E-8	-4,898030E-8	-4,898198E-8	-4,898360E-8	-4,898425E-8	-4,898344E-8	-4,898211E-8	-4,898191E-8	-4,898316E-8	-4,898487E-8	-4,898579E-8	-4,898487E-8	-4,898257E-8	-4,898079E-8	-4,898056E-8	-4,898187E-8	-4,898349E-8	-4,898397E-8	-4,898348E-8	-4,898251E-8	-4,898184E-8	-4,898271E-8	-4,898461E-8	-4,898564E-8	-4,898538E-8	-4,898381E-8	-4,898182E-8	-4,898101E-8	-4,898151E-8	-4,898252E-8	-4,898321E-8	-4,898258E-8	-4,898134E-8	-4,898049E-8	-4,898090E-8	-4,898260E-8	-4,898421E-8	-4,898469E-8	-4,898404E-8	-4,898276E-8	-4,898204E-8	-4,898278E-8	-4,898375E-8	-4,898403E-8	-4,898357E-8	-4,898207E-8	-4,898091E-8	-4,898147E-8	-4,898292E-8	-4,898416E-8	-4,898471E-8	-4,898424E-8	-4,898360E-8	-4,898347E-8	-4,898419E-8	-4,898567E-8	-4,898634E-8	-4,898571E-8	-4,898485E-8	-4,898386E-8	-4,898308E-8	-4,898342E-8	-4,898420E-8	-4,898454E-8	-4,898466E-8	-4,898460E-8	-4,898448E-8	-4,898476E-8	-4,898526E-8	-4,898554E-8	-4,898565E-8	-4,898566E-8	-4,898585E-8	-4,898616E-8	-4,898626E-8	-4,898603E-8	-4,898539E-8	-4,898524E-8	-4,898663E-8	-4,898898E-8	-4,899101E-8	-4,899212E-8	-4,899126E-8	-4,898969E-8	-4,898973E-8	-4,899165E-8	-4,899458E-8	-4,899713E-8	-4,899690E-8	-4,899390E-8	-4,899122E-8	-4,899066E-8	-4,899275E-8	-4,899595E-8	-4,899777E-8	-4,899652E-8	-4,899247E-8	-4,898909E-8	-4,898924E-8	-4,899184E-8	-4,899511E-8	-4,899724E-8	-4,899566E-8	-4,899179E-8	-4,898961E-8	-4,899043E-8	-4,899341E-8	-4,899690E-8	-4,899803E-8	-4,899584E-8	-4,899286E-8	-4,899114E-8	-4,899227E-8	-4,899551E-8	-4,899878E-8	-4,900012E-8	-4,899826E-8	-4,899561E-8	-4,899472E-8	-4,899561E-8	-4,899780E-8	-4,899978E-8	-4,899961E-8	-4,899782E-8	-4,899613E-8	-4,899514E-8	-4,899506E-8	-4,899611E-8	-4,899675E-8	-4,899680E-8	-4,899692E-8	-4,899702E-8	-4,899661E-8	-4,899587E-8	-4,899542E-8	-4,899572E-8	-4,899659E-8	-4,899768E-8	-4,899839E-8	-4,899756E-8	-4,899590E-8	-4,899471E-8	-4,899458E-8	-4,899553E-8	-4,899719E-8	-4,899779E-8	-4,899695E-8	-4,899520E-8	-4,899320E-8	-4,899273E-8	-4,899447E-8	-4,899674E-8	-4,899833E-8	-4,899808E-8	-4,899576E-8	-4,899352E-8	-4,899317E-8	-4,899492E-8	-4,899731E-8	-4,899764E-8	-4,899579E-8	-4,899308E-8	-4,899103E-8	-4,899149E-8	-4,899395E-8	-4,899575E-8	-4,899579E-8	-4,899439E-8	-4,899175E-8	-4,899028E-8	-4,899117E-8	-4,899269E-8	-4,899343E-8	-4,899263E-8	-4,899014E-8	-4,898777E-8	-4,898662E-8	-4,898675E-8	-4,898740E-8	-4,898719E-8	-4,898618E-8	-4,898502E-8	-4,898416E-8	-4,898446E-8	-4,898580E-8	-4,898670E-8	-4,898687E-8	-4,898637E-8	-4,898530E-8	-4,898489E-8	-4,898549E-8	-4,898577E-8	-4,898555E-8	-4,898465E-8	-4,898349E-8	-4,898305E-8	-4,898369E-8	-4,898499E-8	-4,898620E-8	-4,898635E-8	-4,898561E-8	-4,898508E-8	-4,898511E-8	-4,898587E-8	-4,898686E-8	-4,898697E-8	-4,898619E-8	-4,898524E-8	-4,898429E-8	-4,898411E-8	-4,898459E-8	-4,898502E-8	-4,898533E-8	-4,898540E-8	-4,898518E-8	-4,898503E-8	-4,898502E-8	-4,898503E-8	-4,898514E-8	-4,898498E-8	-4,898494E-8	-4,898498E-8	-4,898425E-8	-4,898347E-8	-4,898303E-8	-4,898285E-8	-4,898335E-8	-4,898413E-8	-4,898457E-8	-4,898486E-8	-4,898484E-8	-4,898409E-8	-4,898371E-8	-4,898419E-8	-4,898498E-8	-4,898583E-8	-4,898596E-8	-4,898518E-8	-4,898375E-8	-4,898290E-8	-4,898357E-8	-4,898505E-8	-4,898639E-8	-4,898667E-8	-4,898541E-8	-4,898322E-8	-4,898247E-8	-4,898364E-8	-4,898517E-8	-4,898623E-8	-4,898571E-8	-4,898357E-8	-4,898138E-8	-4,898064E-8	-4,898163E-8	-4,898396E-8	-4,898592E-8	-4,898659E-8	-4,898543E-8	-4,898390E-8	-4,898353E-8	-4,898467E-8	-4,898719E-8	-4,898991E-8	-4,899145E-8	-4,899084E-8	-4,898949E-8	-4,898914E-8	-4,899016E-8	-4,899267E-8	-4,899541E-8	-4,899695E-8	-4,899702E-8	-4,899628E-8	-4,899541E-8	-4,899545E-8	-4,899591E-8	-4,899592E-8	-4,899529E-8	-4,899353E-8	-4,899121E-8	-4,898909E-8	-4,898734E-8	-4,898649E-8	-4,898641E-8	-4,898631E-8	-4,898636E-8	-4,898622E-8	-4,898552E-8	-4,898486E-8	-4,898482E-8	-4,898514E-8	-4,898590E-8	-4,898634E-8	-4,898587E-8	-4,898479E-8	-4,898366E-8	-4,898314E-8	-4,898377E-8	-4,898495E-8	-4,898591E-8	-4,898639E-8	-4,898599E-8	-4,898554E-8	-4,898554E-8	-4,898595E-8	-4,898693E-8	-4,898768E-8	-4,898792E-8	-4,898710E-8	-4,898529E-8	-4,898380E-8	-4,898410E-8	-4,898537E-8	-4,898654E-8	-4,898707E-8	-4,898649E-8	-4,898491E-8	-4,898428E-8	-4,898524E-8	-4,898684E-8	-4,898807E-8	-4,898794E-8	-4,898675E-8	-4,898527E-8	-4,898459E-8	-4,898491E-8	-4,898520E-8	-4,898523E-8	-4,898514E-8	-4,898462E-8	-4,898389E-8	-4,898364E-8	-4,898411E-8	-4,898490E-8	-4,898577E-8	-4,898628E-8	-4,898606E-8	-4,898586E-8	-4,898611E-8	-4,898659E-8	-4,898698E-8	-4,898709E-8	-4,898659E-8	-4,898629E-8	-4,898705E-8	-4,898867E-8	-4,899015E-8	-4,899108E-8	-4,899135E-8	-4,899108E-8	-4,899092E-8	-4,899218E-8	-4,899400E-8	-4,899529E-8	-4,899558E-8	-4,899478E-8	-4,899314E-8	-4,899266E-8	-4,899380E-8	-4,899521E-8	-4,899630E-8	-4,899644E-8	-4,899530E-8	-4,899320E-8	-4,899256E-8	-4,899376E-8	-4,899569E-8	-4,899760E-8	-4,899818E-8
-4,899552E-8	-4,899461E-8	-4,899285E-8	-4,899154E-8	-4,899228E-8	-4,899402E-8	-4,899528E-8	-4,899550E-8	-4,899455E-8	-4,899223E-8	-4,899025E-8	-4,899006E-8	-4,899129E-8	-4,899251E-8	-4,899278E-8	-4,899165E-8	-4,898931E-8	-4,898721E-8	-4,898704E-8	-4,898809E-8	-4,898891E-8	-4,898885E-8	-4,898736E-8	-4,898529E-8	-4,898440E-8	-4,898473E-8	-4,898571E-8	-4,898678E-8	-4,898711E-8	-4,898651E-8	-4,898541E-8	-4,898450E-8	-4,898420E-8	-4,898451E-8	-4,898503E-8	-4,898538E-8	-4,898524E-8	-4,898482E-8	-4,898475E-8	-4,898476E-8	-4,898537E-8	-4,898620E-8	-4,898648E-8	-4,898607E-8	-4,898545E-8	-4,898455E-8	-4,898407E-8	-4,898467E-8	-4,898501E-8	-4,898482E-8	-4,898442E-8	-4,898398E-8	-4,898377E-8	-4,898416E-8	-4,898502E-8	-4,898549E-8	-4,898533E-8	-4,898479E-8	-4,898463E-8	-4,898446E-8	-4,898466E-8	-4,898508E-8	-4,898489E-8	-4,898402E-8	-4,898368E-8	-4,898350E-8	-4,898354E-8	-4,898402E-8	-4,898468E-8	-4,898467E-8	-4,898481E-8	-4,898491E-8	-4,898490E-8	-4,898552E-8	-4,898611E-8	-4,898651E-8	-4,898618E-8	-4,898489E-8	-4,898422E-8	-4,898408E-8	-4,898423E-8	-4,898497E-8	-4,898522E-8	-4,898448E-8	-4,898425E-8	-4,898440E-8	-4,898434E-8	-4,898464E-8	-4,898491E-8	-4,898516E-8	-4,898581E-8	-4,898586E-8	-4,898506E-8	-4,898358E-8	-4,898254E-8	-4,898264E-8	-4,898374E-8	-4,898491E-8	-4,898557E-8	-4,898503E-8	-4,898374E-8	-4,898315E-8	-4,898352E-8	-4,898504E-8	-4,898691E-8	-4,898735E-8	-4,898603E-8	-4,898384E-8	-4,898197E-8	-4,898160E-8	-4,898268E-8	-4,898418E-8	-4,898480E-8	-4,898412E-8	-4,898273E-8	-4,898151E-8	-4,898180E-8	-4,898349E-8	-4,898542E-8	-4,898622E-8	-4,898593E-8	-4,898456E-8	-4,898298E-8	-4,898268E-8	-4,898358E-8	-4,898434E-8	-4,898483E-8	-4,898470E-8	-4,898349E-8	-4,898253E-8	-4,898298E-8	-4,898403E-8	-4,898525E-8	-4,898621E-8	-4,898619E-8	-4,898526E-8	-4,898455E-8	-4,898432E-8	-4,898451E-8	-4,898484E-8	-4,898492E-8	-4,898483E-8	-4,898411E-8	-4,898348E-8	-4,898352E-8	-4,898381E-8	-4,898464E-8	-4,898597E-8	-4,898653E-8	-4,898614E-8	-4,898543E-8	-4,898463E-8	-4,898457E-8	-4,898542E-8	-4,898607E-8	-4,898637E-8	-4,898601E-8	-4,898507E-8	-4,898429E-8	-4,898396E-8	-4,898458E-8	-4,898599E-8	-4,898688E-8	-4,898691E-8	-4,898645E-8	-4,898525E-8	-4,898450E-8	-4,898489E-8	-4,898531E-8	-4,898600E-8	-4,898652E-8	-4,898584E-8	-4,898473E-8	-4,898447E-8	-4,898493E-8	-4,898587E-8	-4,898668E-8	-4,898668E-8	-4,898597E-8	-4,898513E-8	-4,898468E-8	-4,898495E-8	-4,898547E-8	-4,898632E-8	-4,898707E-8	-4,898724E-8	-4,898716E-8	-4,898742E-8	-4,898810E-8	-4,898945E-8	-4,899079E-8	-4,899122E-8	-4,899121E-8	-4,899125E-8	-4,899155E-8	-4,899274E-8	-4,899452E-8	-4,899538E-8	-4,899519E-8	-4,899450E-8	-4,899394E-8	-4,899424E-8	-4,899544E-8	-4,899679E-8	-4,899709E-8	-4,899556E-8	-4,899386E-8	-4,899329E-8	-4,899353E-8	-4,899491E-8	-4,899636E-8	-4,899567E-8	-4,899385E-8	-4,899252E-8	-4,899209E-8	-4,899314E-8	-4,899532E-8	-4,899650E-8	-4,899616E-8	-4,899488E-8	-4,899403E-8	-4,899437E-8	-4,899582E-8	-4,899771E-8	-4,899852E-8	-4,899789E-8	-4,899699E-8	-4,899622E-8	-4,899583E-8	-4,899643E-8	-4,899730E-8	-4,899738E-8	-4,899722E-8	-4,899654E-8	-4,899529E-8	-4,899474E-8	-4,899539E-8	-4,899607E-8	-4,899663E-8	-4,899698E-8	-4,899656E-8	-4,899528E-8	-4,899426E-8	-4,899437E-8	-4,899511E-8	-4,899616E-8	-4,899743E-8	-4,899780E-8	-4,899627E-8	-4,899474E-8	-4,899434E-8	-4,899481E-8	-4,899680E-8	-4,899886E-8	-4,899897E-8	-4,899723E-8	-4,899509E-8	-4,899402E-8	-4,899483E-8	-4,899713E-8	-4,899899E-8	-4,899914E-8	-4,899707E-8	-4,899436E-8	-4,899320E-8	-4,899426E-8	-4,899672E-8	-4,899880E-8	-4,899884E-8	-4,899720E-8	-4,899454E-8	-4,899264E-8	-4,899321E-8	-4,899531E-8	-4,899678E-8	-4,899695E-8	-4,899510E-8	-4,899191E-8	-4,899045E-8	-4,899117E-8	-4,899251E-8	-4,899392E-8	-4,899387E-8	-4,899198E-8	-4,898970E-8	-4,898826E-8	-4,898837E-8	-4,898935E-8	-4,898985E-8	-4,898967E-8	-4,898843E-8	-4,898660E-8	-4,898579E-8	-4,898592E-8	-4,898647E-8	-4,898766E-8	-4,898839E-8	-4,898785E-8	-4,898683E-8	-4,898594E-8	-4,898556E-8	-4,898592E-8	-4,898650E-8	-4,898686E-8	-4,898695E-8	-4,898684E-8	-4,898660E-8	-4,898659E-8	-4,898673E-8	-4,898724E-8	-4,898771E-8	-4,898782E-8	-4,898785E-8	-4,898776E-8	-4,898744E-8	-4,898739E-8	-4,898725E-8	-4,898705E-8	-4,898722E-8	-4,898754E-8	-4,898769E-8	-4,898769E-8	-4,898769E-8	-4,898766E-8	-4,898797E-8	-4,898815E-8	-4,898770E-8	-4,898681E-8	-4,898618E-8	-4,898613E-8	-4,898617E-8	-4,898614E-8	-4,898607E-8	-4,898568E-8	-4,898495E-8	-4,898496E-8	-4,898554E-8	-4,898638E-8	-4,898708E-8	-4,898707E-8	-4,898629E-8	-4,898571E-8	-4,898567E-8	-4,898606E-8	-4,898691E-8	-4,898729E-8	-4,898669E-8	-4,898553E-8	-4,898463E-8	-4,898456E-8	-4,898515E-8	-4,898636E-8	-4,898729E-8	-4,898712E-8	-4,898606E-8	-4,898533E-8	-4,898556E-8	-4,898628E-8	-4,898714E-8	-4,898656E-8	-4,898465E-8	-4,898280E-8	-4,898225E-8	-4,898292E-8	-4,898438E-8	-4,898580E-8	-4,898621E-8	-4,898536E-8	-4,898477E-8	-4,898554E-8	-4,898762E-8	-4,899015E-8	-4,899210E-8	-4,899285E-8	-4,899260E-8	-4,899224E-8	-4,899242E-8	-4,899381E-8	-4,899587E-8	-4,899776E-8	-4,899883E-8	-4,899915E-8	-4,899907E-8	-4,899912E-8	-4,899965E-8	-4,900044E-8	-4,900077E-8	-4,900041E-8	-4,899881E-8	-4,899620E-8	-4,899364E-8	-4,899175E-8	-4,899078E-8	-4,899004E-8	-4,898937E-8	-4,898886E-8	-4,898790E-8	-4,898666E-8	-4,898594E-8	-4,898564E-8	-4,898587E-8	-4,898690E-8	-4,898776E-8	-4,898794E-8	-4,898699E-8	-4,898545E-8	-4,898482E-8	-4,898533E-8	-4,898638E-8	-4,898704E-8	-4,898672E-8	-4,898561E-8	-4,898494E-8	-4,898510E-8	-4,898646E-8	-4,898815E-8	-4,898885E-8	-4,898869E-8	-4,898797E-8	-4,898732E-8	-4,898712E-8	-4,898776E-8	-4,898849E-8	-4,898880E-8	-4,898856E-8	-4,898783E-8	-4,898714E-8	-4,898724E-8	-4,898826E-8	-4,898917E-8	-4,898959E-8	-4,898937E-8	-4,898833E-8	-4,898718E-8	-4,898714E-8	-4,898821E-8	-4,898921E-8	-4,898958E-8	-4,898887E-8	-4,898766E-8	-4,898707E-8	-4,898725E-8	-4,898769E-8	-4,898796E-8	-4,898808E-8	-4,898780E-8	-4,898727E-8	-4,898739E-8	-4,898761E-8	-4,898741E-8	-4,898727E-8	-4,898780E-8	-4,898824E-8	-4,898885E-8	-4,898947E-8	-4,898961E-8	-4,898934E-8	-4,898937E-8	-4,898998E-8	-4,899071E-8	-4,899150E-8	-4,899236E-8	-4,899238E-8	-4,899169E-8	-4,899164E-8	-4,899205E-8	-4,899242E-8	-4,899321E-8	-4,899406E-8	-4,899395E-8	-4,899376E-8	-4,899419E-8	-4,899436E-8	-4,899449E-8	-4,899476E-8	-4,899480E-8	-4,899447E-8	-4,899462E-8	-4,899555E-8	-4,899627E-8
-4,899616E-8	-4,899418E-8	-4,899216E-8	-4,899161E-8	-4,899271E-8	-4,899397E-8	-4,899469E-8	-4,899448E-8	-4,899308E-8	-4,899179E-8	-4,899164E-8	-4,899206E-8	-4,899233E-8	-4,899256E-8	-4,899200E-8	-4,899035E-8	-4,898902E-8	-4,898813E-8	-4,898762E-8	-4,898775E-8	-4,898821E-8	-4,898794E-8	-4,898705E-8	-4,898635E-8	-4,898591E-8	-4,898607E-8	-4,898683E-8	-4,898763E-8	-4,898774E-8	-4,898736E-8	-4,898684E-8	-4,898646E-8	-4,898602E-8	-4,898613E-8	-4,898638E-8	-4,898612E-8	-4,898608E-8	-4,898610E-8	-4,898581E-8	-4,898570E-8	-4,898621E-8	-4,898684E-8	-4,898753E-8	-4,898810E-8	-4,898783E-8	-4,898711E-8	-4,898673E-8	-4,898672E-8	-4,898698E-8	-4,898716E-8	-4,898688E-8	-4,898609E-8	-4,898531E-8	-4,898573E-8	-4,898654E-8	-4,898686E-8	-4,898720E-8	-4,898740E-8	-4,898699E-8	-4,898696E-8	-4,898709E-8	-4,898693E-8	-4,898702E-8	-4,898704E-8	-4,898643E-8	-4,898540E-8	-4,898471E-8	-4,898475E-8	-4,898531E-8	-4,898607E-8	-4,898673E-8	-4,898666E-8	-4,898603E-8	-4,898587E-8	-4,898652E-8	-4,898709E-8	-4,898755E-8	-4,898718E-8	-4,898556E-8	-4,898461E-8	-4,898492E-8	-4,898577E-8	-4,898631E-8	-4,898615E-8	-4,898508E-8	-4,898411E-8	-4,898375E-8	-4,898430E-8	-4,898534E-8	-4,898645E-8	-4,898713E-8	-4,898678E-8	-4,898560E-8	-4,898494E-8	-4,898492E-8	-4,898551E-8	-4,898673E-8	-4,898748E-8	-4,898713E-8	-4,898651E-8	-4,898565E-8	-4,898494E-8	-4,898584E-8	-4,898749E-8	-4,898813E-8	-4,898769E-8	-4,898637E-8	-4,898484E-8	-4,898449E-8	-4,898515E-8	-4,898631E-8	-4,898679E-8	-4,898643E-8	-4,898579E-8	-4,898487E-8	-4,898411E-8	-4,898473E-8	-4,898574E-8	-4,898637E-8	-4,898707E-8	-4,898709E-8	-4,898609E-8	-4,898497E-8	-4,898452E-8	-4,898489E-8	-4,898611E-8	-4,898703E-8	-4,898693E-8	-4,898590E-8	-4,898462E-8	-4,898417E-8	-4,898505E-8	-4,898661E-8	-4,898770E-8	-4,898751E-8	-4,898624E-8	-4,898508E-8	-4,898440E-8	-4,898457E-8	-4,898567E-8	-4,898635E-8	-4,898593E-8	-4,898536E-8	-4,898498E-8	-4,898487E-8	-4,898566E-8	-4,898703E-8	-4,898792E-8	-4,898791E-8	-4,898703E-8	-4,898549E-8	-4,898487E-8	-4,898560E-8	-4,898703E-8	-4,898787E-8	-4,898756E-8	-4,898657E-8	-4,898544E-8	-4,898518E-8	-4,898653E-8	-4,898820E-8	-4,898893E-8	-4,898888E-8	-4,898763E-8	-4,898636E-8	-4,898649E-8	-4,898723E-8	-4,898760E-8	-4,898808E-8	-4,898787E-8	-4,898698E-8	-4,898630E-8	-4,898609E-8	-4,898644E-8	-4,898715E-8	-4,898797E-8	-4,898853E-8	-4,898815E-8	-4,898764E-8	-4,898773E-8	-4,898777E-8	-4,898782E-8	-4,898846E-8	-4,898841E-8	-4,898775E-8	-4,898764E-8	-4,898791E-8	-4,898818E-8	-4,898894E-8	-4,898964E-8	-4,899019E-8	-4,899079E-8	-4,899135E-8	-4,899205E-8	-4,899274E-8	-4,899349E-8	-4,899412E-8	-4,899416E-8	-4,899387E-8	-4,899364E-8	-4,899320E-8	-4,899332E-8	-4,899437E-8	-4,899491E-8	-4,899481E-8	-4,899459E-8	-4,899377E-8	-4,899306E-8	-4,899368E-8	-4,899464E-8	-4,899530E-8	-4,899545E-8	-4,899499E-8	-4,899374E-8	-4,899308E-8	-4,899397E-8	-4,899563E-8	-4,899660E-8	-4,899677E-8	-4,899621E-8	-4,899485E-8	-4,899431E-8	-4,899584E-8	-4,899803E-8	-4,899960E-8	-4,900015E-8	-4,899895E-8	-4,899711E-8	-4,899666E-8	-4,899729E-8	-4,899847E-8	-4,899966E-8	-4,899902E-8	-4,899671E-8	-4,899442E-8	-4,899349E-8	-4,899426E-8	-4,899616E-8	-4,899782E-8	-4,899760E-8	-4,899535E-8	-4,899337E-8	-4,899334E-8	-4,899458E-8	-4,899688E-8	-4,899851E-8	-4,899749E-8	-4,899501E-8	-4,899394E-8	-4,899365E-8	-4,899410E-8	-4,899601E-8	-4,899704E-8	-4,899641E-8	-4,899517E-8	-4,899418E-8	-4,899379E-8	-4,899439E-8	-4,899603E-8	-4,899777E-8	-4,899795E-8	-4,899725E-8	-4,899633E-8	-4,899495E-8	-4,899465E-8	-4,899611E-8	-4,899707E-8	-4,899733E-8	-4,899715E-8	-4,899597E-8	-4,899443E-8	-4,899453E-8	-4,899510E-8	-4,899591E-8	-4,899695E-8	-4,899717E-8	-4,899614E-8	-4,899459E-8	-4,899354E-8	-4,899377E-8	-4,899472E-8	-4,899570E-8	-4,899574E-8	-4,899354E-8	-4,899069E-8	-4,898935E-8	-4,898912E-8	-4,899017E-8	-4,899168E-8	-4,899135E-8	-4,898954E-8	-4,898767E-8	-4,898675E-8	-4,898739E-8	-4,898915E-8	-4,899054E-8	-4,899047E-8	-4,898868E-8	-4,898632E-8	-4,898509E-8	-4,898548E-8	-4,898693E-8	-4,898838E-8	-4,898842E-8	-4,898710E-8	-4,898578E-8	-4,898526E-8	-4,898640E-8	-4,898835E-8	-4,898963E-8	-4,898994E-8	-4,898927E-8	-4,898789E-8	-4,898757E-8	-4,898866E-8	-4,898960E-8	-4,898987E-8	-4,898953E-8	-4,898859E-8	-4,898777E-8	-4,898778E-8	-4,898860E-8	-4,898936E-8	-4,898971E-8	-4,898974E-8	-4,898917E-8	-4,898848E-8	-4,898882E-8	-4,898970E-8	-4,898985E-8	-4,898920E-8	-4,898828E-8	-4,898695E-8	-4,898630E-8	-4,898676E-8	-4,898731E-8	-4,898775E-8	-4,898806E-8	-4,898804E-8	-4,898785E-8	-4,898794E-8	-4,898829E-8	-4,898870E-8	-4,898877E-8	-4,898888E-8	-4,898867E-8	-4,898792E-8	-4,898716E-8	-4,898688E-8	-4,898661E-8	-4,898682E-8	-4,898746E-8	-4,898743E-8	-4,898710E-8	-4,898678E-8	-4,898586E-8	-4,898546E-8	-4,898610E-8	-4,898683E-8	-4,898705E-8	-4,898666E-8	-4,898555E-8	-4,898429E-8	-4,898386E-8	-4,898483E-8	-4,898626E-8	-4,898660E-8	-4,898622E-8	-4,898574E-8	-4,898531E-8	-4,898678E-8	-4,898969E-8	-4,899233E-8	-4,899416E-8	-4,899512E-8	-4,899509E-8	-4,899545E-8	-4,899703E-8	-4,899939E-8	-4,900172E-8	-4,900288E-8	-4,900303E-8	-4,900251E-8	-4,900216E-8	-4,900257E-8	-4,900346E-8	-4,900344E-8	-4,900209E-8	-4,899952E-8	-4,899653E-8	-4,899447E-8	-4,899375E-8	-4,899343E-8	-4,899320E-8	-4,899225E-8	-4,898993E-8	-4,898801E-8	-4,898759E-8	-4,898818E-8	-4,898922E-8	-4,899000E-8	-4,898959E-8	-4,898797E-8	-4,898668E-8	-4,898632E-8	-4,898660E-8	-4,898725E-8	-4,898837E-8	-4,898890E-8	-4,898848E-8	-4,898784E-8	-4,898730E-8	-4,898694E-8	-4,898751E-8	-4,898853E-8	-4,898872E-8	-4,898873E-8	-4,898871E-8	-4,898791E-8	-4,898725E-8	-4,898735E-8	-4,898783E-8	-4,898846E-8	-4,898889E-8	-4,898902E-8	-4,898855E-8	-4,898789E-8	-4,898798E-8	-4,898861E-8	-4,898948E-8	-4,899064E-8	-4,899087E-8	-4,898921E-8	-4,898790E-8	-4,898775E-8	-4,898808E-8	-4,898923E-8	-4,899013E-8	-4,898925E-8	-4,898769E-8	-4,898711E-8	-4,898754E-8	-4,898894E-8	-4,899077E-8	-4,899142E-8	-4,899018E-8	-4,898817E-8	-4,898726E-8	-4,898799E-8	-4,898948E-8	-4,899107E-8	-4,899137E-8	-4,899002E-8	-4,898873E-8	-4,898838E-8	-4,898924E-8	-4,899153E-8	-4,899356E-8	-4,899363E-8	-4,899304E-8	-4,899229E-8	-4,899177E-8	-4,899260E-8	-4,899438E-8	-4,899540E-8	-4,899505E-8	-4,899357E-8	-4,899200E-8	-4,899150E-8	-4,899247E-8	-4,899412E-8	-4,899462E-8	-4,899382E-8	-4,899328E-8	-4,899302E-8	-4,899315E-8	-4,899461E-8	-4,899604E-8	-4,899604E-8	-4,899541E-8
-4,899459E-8	-4,899409E-8	-4,899455E-8	-4,899511E-8	-4,899483E-8	-4,899464E-8	-4,899429E-8	-4,899378E-8	-4,899357E-8	-4,899359E-8	-4,899320E-8	-4,899264E-8	-4,899238E-8	-4,899272E-8	-4,899330E-8	-4,899314E-8	-4,899216E-8	-4,899071E-8	-4,898947E-8	-4,898957E-8	-4,899007E-8	-4,899021E-8	-4,898957E-8	-4,898785E-8	-4,898617E-8	-4,898614E-8	-4,898733E-8	-4,898873E-8	-4,898934E-8	-4,898834E-8	-4,898655E-8	-4,898586E-8	-4,898668E-8	-4,898807E-8	-4,898890E-8	-4,898869E-8	-4,898715E-8	-4,898553E-8	-4,898532E-8	-4,898669E-8	-4,898818E-8	-4,898898E-8	-4,898874E-8	-4,898721E-8	-4,898542E-8	-4,898562E-8	-4,898731E-8	-4,898882E-8	-4,898930E-8	-4,898858E-8	-4,898683E-8	-4,898591E-8	-4,898644E-8	-4,898790E-8	-4,898908E-8	-4,898905E-8	-4,898791E-8	-4,898633E-8	-4,898598E-8	-4,898718E-8	-4,898874E-8	-4,898935E-8	-4,898884E-8	-4,898764E-8	-4,898666E-8	-4,898692E-8	-4,898785E-8	-4,898887E-8	-4,898922E-8	-4,898812E-8	-4,898656E-8	-4,898659E-8	-4,898755E-8	-4,898813E-8	-4,898813E-8	-4,898796E-8	-4,898772E-8	-4,898700E-8	-4,898621E-8	-4,898592E-8	-4,898604E-8	-4,898627E-8	-4,898701E-8	-4,898738E-8	-4,898722E-8	-4,898707E-8	-4,898641E-8	-4,898552E-8	-4,898568E-8	-4,898637E-8	-4,898670E-8	-4,898694E-8	-4,898664E-8	-4,898592E-8	-4,898529E-8	-4,898510E-8	-4,898596E-8	-4,898734E-8	-4,898824E-8	-4,898837E-8	-4,898743E-8	-4,898649E-8	-4,898644E-8	-4,898705E-8	-4,898812E-8	-4,898870E-8	-4,898784E-8	-4,898623E-8	-4,898509E-8	-4,898493E-8	-4,898605E-8	-4,898748E-8	-4,898815E-8	-4,898754E-8	-4,898656E-8	-4,898607E-8	-4,898634E-8	-4,898776E-8	-4,898964E-8	-4,899041E-8	-4,898949E-8	-4,898783E-8	-4,898641E-8	-4,898579E-8	-4,898674E-8	-4,898833E-8	-4,898900E-8	-4,898825E-8	-4,898663E-8	-4,898537E-8	-4,898569E-8	-4,898778E-8	-4,898990E-8	-4,899046E-8	-4,898921E-8	-4,898702E-8	-4,898555E-8	-4,898565E-8	-4,898707E-8	-4,898839E-8	-4,898822E-8	-4,898704E-8	-4,898554E-8	-4,898484E-8	-4,898535E-8	-4,898656E-8	-4,898750E-8	-4,898785E-8	-4,898749E-8	-4,898674E-8	-4,898651E-8	-4,898710E-8	-4,898783E-8	-4,898801E-8	-4,898776E-8	-4,898704E-8	-4,898652E-8	-4,898654E-8	-4,898709E-8	-4,898760E-8	-4,898762E-8	-4,898761E-8	-4,898790E-8	-4,898844E-8	-4,898913E-8	-4,898949E-8	-4,898926E-8	-4,898883E-8	-4,898857E-8	-4,898881E-8	-4,898928E-8	-4,898953E-8	-4,898908E-8	-4,898840E-8	-4,898821E-8	-4,898872E-8	-4,898971E-8	-4,899054E-8	-4,899040E-8	-4,898954E-8	-4,898912E-8	-4,898953E-8	-4,899026E-8	-4,899102E-8	-4,899130E-8	-4,899065E-8	-4,898954E-8	-4,898944E-8	-4,899051E-8	-4,899202E-8	-4,899292E-8	-4,899279E-8	-4,899150E-8	-4,899066E-8	-4,899151E-8	-4,899336E-8	-4,899491E-8	-4,899556E-8	-4,899475E-8	-4,899291E-8	-4,899210E-8	-4,899333E-8	-4,899531E-8	-4,899628E-8	-4,899555E-8	-4,899314E-8	-4,899061E-8	-4,899041E-8	-4,899247E-8	-4,899485E-8	-4,899598E-8	-4,899486E-8	-4,899217E-8	-4,899051E-8	-4,899164E-8	-4,899448E-8	-4,899695E-8	-4,899770E-8	-4,899599E-8	-4,899338E-8	-4,899287E-8	-4,899476E-8	-4,899731E-8	-4,899934E-8	-4,899989E-8	-4,899837E-8	-4,899610E-8	-4,899563E-8	-4,899681E-8	-4,899860E-8	-4,900001E-8	-4,899996E-8	-4,899841E-8	-4,899670E-8	-4,899600E-8	-4,899623E-8	-4,899671E-8	-4,899749E-8	-4,899770E-8	-4,899682E-8	-4,899566E-8	-4,899515E-8	-4,899526E-8	-4,899564E-8	-4,899643E-8	-4,899703E-8	-4,899738E-8	-4,899720E-8	-4,899639E-8	-4,899562E-8	-4,899502E-8	-4,899528E-8	-4,899631E-8	-4,899733E-8	-4,899765E-8	-4,899645E-8	-4,899426E-8	-4,899310E-8	-4,899344E-8	-4,899523E-8	-4,899750E-8	-4,899816E-8	-4,899624E-8	-4,899374E-8	-4,899283E-8	-4,899374E-8	-4,899630E-8	-4,899877E-8	-4,899873E-8	-4,899599E-8	-4,899311E-8	-4,899197E-8	-4,899275E-8	-4,899484E-8	-4,899685E-8	-4,899661E-8	-4,899425E-8	-4,899214E-8	-4,899155E-8	-4,899279E-8	-4,899498E-8	-4,899659E-8	-4,899592E-8	-4,899345E-8	-4,899119E-8	-4,899034E-8	-4,899119E-8	-4,899249E-8	-4,899283E-8	-4,899156E-8	-4,898975E-8	-4,898860E-8	-4,898894E-8	-4,899016E-8	-4,899142E-8	-4,899147E-8	-4,899047E-8	-4,898949E-8	-4,898898E-8	-4,898920E-8	-4,899007E-8	-4,899048E-8	-4,899010E-8	-4,898942E-8	-4,898864E-8	-4,898824E-8	-4,898868E-8	-4,898940E-8	-4,898974E-8	-4,898972E-8	-4,898963E-8	-4,898969E-8	-4,899006E-8	-4,899078E-8	-4,899125E-8	-4,899101E-8	-4,899050E-8	-4,899024E-8	-4,898991E-8	-4,898975E-8	-4,899008E-8	-4,899013E-8	-4,898983E-8	-4,898969E-8	-4,898977E-8	-4,898978E-8	-4,899004E-8	-4,899001E-8	-4,898952E-8	-4,898896E-8	-4,898857E-8	-4,898838E-8	-4,898870E-8	-4,898903E-8	-4,898882E-8	-4,898851E-8	-4,898882E-8	-4,898961E-8	-4,898987E-8	-4,898975E-8	-4,898936E-8	-4,898855E-8	-4,898845E-8	-4,898964E-8	-4,899077E-8	-4,899077E-8	-4,899001E-8	-4,898882E-8	-4,898795E-8	-4,898850E-8	-4,899003E-8	-4,899111E-8	-4,899092E-8	-4,898924E-8	-4,898717E-8	-4,898598E-8	-4,898687E-8	-4,898891E-8	-4,899032E-8	-4,898987E-8	-4,898748E-8	-4,898451E-8	-4,898322E-8	-4,898461E-8	-4,898771E-8	-4,899002E-8	-4,899007E-8	-4,898769E-8	-4,898557E-8	-4,898619E-8	-4,898915E-8	-4,899310E-8	-4,899572E-8	-4,899620E-8	-4,899499E-8	-4,899444E-8	-4,899624E-8	-4,899969E-8	-4,900316E-8	-4,900546E-8	-4,900635E-8	-4,900622E-8	-4,900614E-8	-4,900654E-8	-4,900706E-8	-4,900726E-8	-4,900665E-8	-4,900481E-8	-4,900220E-8	-4,899982E-8	-4,899788E-8	-4,899631E-8	-4,899490E-8	-4,899371E-8	-4,899247E-8	-4,899141E-8	-4,899074E-8	-4,899000E-8	-4,898967E-8	-4,898978E-8	-4,899026E-8	-4,899107E-8	-4,899148E-8	-4,899095E-8	-4,898960E-8	-4,898820E-8	-4,898771E-8	-4,898842E-8	-4,898994E-8	-4,899134E-8	-4,899071E-8	-4,898841E-8	-4,898678E-8	-4,898714E-8	-4,898933E-8	-4,899228E-8	-4,899380E-8	-4,899245E-8	-4,898923E-8	-4,898680E-8	-4,898676E-8	-4,898867E-8	-4,899113E-8	-4,899219E-8	-4,899078E-8	-4,898821E-8	-4,898677E-8	-4,898720E-8	-4,898918E-8	-4,899163E-8	-4,899253E-8	-4,899115E-8	-4,898918E-8	-4,898824E-8	-4,898865E-8	-4,898977E-8	-4,899066E-8	-4,899065E-8	-4,898919E-8	-4,898781E-8	-4,898756E-8	-4,898818E-8	-4,898926E-8	-4,898999E-8	-4,898943E-8	-4,898858E-8	-4,898836E-8	-4,898885E-8	-4,899014E-8	-4,899144E-8	-4,899165E-8	-4,899098E-8	-4,899045E-8	-4,899028E-8	-4,899061E-8	-4,899157E-8	-4,899242E-8	-4,899262E-8	-4,899251E-8	-4,899244E-8	-4,899260E-8	-4,899298E-8	-4,899398E-8	-4,899508E-8	-4,899530E-8	-4,899481E-8	-4,899436E-8	-4,899389E-8	-4,899408E-8	-4,899478E-8	-4,899534E-8	-4,899555E-8	-4,899514E-8	-4,899427E-8	-4,899379E-8	-4,899419E-8	-4,899494E-8	-4,899561E-8	-4,899584E-8	-4,899549E-8
-4,899465E-8	-4,899340E-8	-4,899237E-8	-4,899246E-8	-4,899391E-8	-4,899549E-8	-4,899616E-8	-4,899533E-8	-4,899338E-8	-4,899178E-8	-4,899184E-8	-4,899327E-8	-4,899464E-8	-4,899480E-8	-4,899352E-8	-4,899142E-8	-4,898994E-8	-4,898989E-8	-4,899105E-8	-4,899212E-8	-4,899199E-8	-4,899091E-8	-4,898973E-8	-4,898918E-8	-4,898940E-8	-4,899009E-8	-4,899054E-8	-4,899058E-8	-4,898980E-8	-4,898865E-8	-4,898789E-8	-4,898815E-8	-4,898875E-8	-4,898907E-8	-4,898912E-8	-4,898888E-8	-4,898839E-8	-4,898853E-8	-4,898893E-8	-4,898919E-8	-4,898916E-8	-4,898905E-8	-4,898899E-8	-4,898921E-8	-4,898922E-8	-4,898869E-8	-4,898803E-8	-4,898776E-8	-4,898794E-8	-4,898840E-8	-4,898884E-8	-4,898883E-8	-4,898803E-8	-4,898708E-8	-4,898690E-8	-4,898769E-8	-4,898894E-8	-4,899003E-8	-4,899041E-8	-4,898950E-8	-4,898822E-8	-4,898786E-8	-4,898830E-8	-4,898902E-8	-4,898946E-8	-4,898875E-8	-4,898761E-8	-4,898739E-8	-4,898814E-8	-4,898899E-8	-4,898942E-8	-4,898930E-8	-4,898898E-8	-4,898867E-8	-4,898868E-8	-4,898888E-8	-4,898910E-8	-4,898917E-8	-4,898845E-8	-4,898745E-8	-4,898722E-8	-4,898788E-8	-4,898858E-8	-4,898860E-8	-4,898787E-8	-4,898672E-8	-4,898651E-8	-4,898728E-8	-4,898878E-8	-4,898986E-8	-4,898968E-8	-4,898845E-8	-4,898699E-8	-4,898654E-8	-4,898743E-8	-4,898871E-8	-4,898941E-8	-4,898923E-8	-4,898783E-8	-4,898647E-8	-4,898648E-8	-4,898767E-8	-4,898899E-8	-4,899001E-8	-4,898995E-8	-4,898872E-8	-4,898735E-8	-4,898682E-8	-4,898731E-8	-4,898817E-8	-4,898840E-8	-4,898774E-8	-4,898649E-8	-4,898572E-8	-4,898629E-8	-4,898771E-8	-4,898902E-8	-4,898921E-8	-4,898836E-8	-4,898761E-8	-4,898795E-8	-4,898873E-8	-4,898953E-8	-4,898988E-8	-4,898936E-8	-4,898841E-8	-4,898800E-8	-4,898813E-8	-4,898829E-8	-4,898837E-8	-4,898862E-8	-4,898877E-8	-4,898887E-8	-4,898902E-8	-4,898898E-8	-4,898862E-8	-4,898832E-8	-4,898851E-8	-4,898907E-8	-4,898955E-8	-4,898968E-8	-4,898916E-8	-4,898807E-8	-4,898735E-8	-4,898725E-8	-4,898785E-8	-4,898900E-8	-4,898986E-8	-4,898964E-8	-4,898863E-8	-4,898745E-8	-4,898714E-8	-4,898804E-8	-4,898974E-8	-4,899087E-8	-4,899034E-8	-4,898869E-8	-4,898733E-8	-4,898723E-8	-4,898837E-8	-4,899021E-8	-4,899071E-8	-4,898973E-8	-4,898822E-8	-4,898727E-8	-4,898751E-8	-4,898883E-8	-4,899001E-8	-4,898999E-8	-4,898934E-8	-4,898862E-8	-4,898851E-8	-4,898889E-8	-4,898963E-8	-4,899028E-8	-4,899031E-8	-4,898996E-8	-4,898964E-8	-4,898943E-8	-4,898952E-8	-4,899011E-8	-4,899035E-8	-4,899040E-8	-4,899043E-8	-4,899017E-8	-4,899027E-8	-4,899112E-8	-4,899193E-8	-4,899237E-8	-4,899258E-8	-4,899279E-8	-4,899303E-8	-4,899368E-8	-4,899455E-8	-4,899477E-8	-4,899432E-8	-4,899382E-8	-4,899388E-8	-4,899432E-8	-4,899506E-8	-4,899578E-8	-4,899533E-8	-4,899428E-8	-4,899395E-8	-4,899422E-8	-4,899489E-8	-4,899545E-8	-4,899542E-8	-4,899453E-8	-4,899353E-8	-4,899328E-8	-4,899344E-8	-4,899378E-8	-4,899383E-8	-4,899371E-8	-4,899353E-8	-4,899370E-8	-4,899409E-8	-4,899463E-8	-4,899537E-8	-4,899591E-8	-4,899614E-8	-4,899672E-8	-4,899743E-8	-4,899769E-8	-4,899776E-8	-4,899773E-8	-4,899724E-8	-4,899693E-8	-4,899741E-8	-4,899804E-8	-4,899799E-8	-4,899738E-8	-4,899627E-8	-4,899526E-8	-4,899517E-8	-4,899621E-8	-4,899741E-8	-4,899786E-8	-4,899714E-8	-4,899585E-8	-4,899467E-8	-4,899503E-8	-4,899701E-8	-4,899842E-8	-4,899809E-8	-4,899626E-8	-4,899412E-8	-4,899339E-8	-4,899493E-8	-4,899720E-8	-4,899883E-8	-4,899852E-8	-4,899623E-8	-4,899403E-8	-4,899398E-8	-4,899576E-8	-4,899794E-8	-4,899886E-8	-4,899776E-8	-4,899579E-8	-4,899442E-8	-4,899460E-8	-4,899594E-8	-4,899711E-8	-4,899765E-8	-4,899718E-8	-4,899552E-8	-4,899420E-8	-4,899427E-8	-4,899501E-8	-4,899585E-8	-4,899645E-8	-4,899612E-8	-4,899493E-8	-4,899411E-8	-4,899388E-8	-4,899396E-8	-4,899402E-8	-4,899401E-8	-4,899400E-8	-4,899355E-8	-4,899313E-8	-4,899269E-8	-4,899174E-8	-4,899123E-8	-4,899174E-8	-4,899234E-8	-4,899279E-8	-4,899264E-8	-4,899126E-8	-4,899024E-8	-4,899014E-8	-4,899081E-8	-4,899180E-8	-4,899211E-8	-4,899117E-8	-4,898996E-8	-4,898901E-8	-4,898915E-8	-4,899024E-8	-4,899118E-8	-4,899155E-8	-4,899126E-8	-4,899028E-8	-4,898970E-8	-4,899027E-8	-4,899152E-8	-4,899284E-8	-4,899340E-8	-4,899263E-8	-4,899164E-8	-4,899121E-8	-4,899124E-8	-4,899191E-8	-4,899262E-8	-4,899288E-8	-4,899239E-8	-4,899133E-8	-4,899071E-8	-4,899106E-8	-4,899194E-8	-4,899304E-8	-4,899347E-8	-4,899248E-8	-4,899126E-8	-4,899042E-8	-4,899024E-8	-4,899067E-8	-4,899096E-8	-4,899042E-8	-4,898969E-8	-4,898916E-8	-4,898872E-8	-4,898879E-8	-4,898923E-8	-4,898948E-8	-4,898959E-8	-4,898970E-8	-4,898994E-8	-4,899016E-8	-4,899033E-8	-4,899043E-8	-4,899014E-8	-4,898956E-8	-4,898943E-8	-4,898925E-8	-4,898931E-8	-4,898986E-8	-4,899031E-8	-4,898960E-8	-4,898884E-8	-4,898870E-8	-4,898869E-8	-4,898942E-8	-4,899024E-8	-4,899012E-8	-4,898930E-8	-4,898828E-8	-4,898783E-8	-4,898804E-8	-4,898834E-8	-4,898850E-8	-4,898832E-8	-4,898761E-8	-4,898744E-8	-4,898791E-8	-4,898873E-8	-4,899011E-8	-4,899150E-8	-4,899279E-8	-4,899447E-8	-4,899614E-8	-4,899739E-8	-4,899899E-8	-4,900086E-8	-4,900279E-8	-4,900508E-8	-4,900701E-8	-4,900825E-8	-4,900917E-8	-4,900958E-8	-4,901009E-8	-4,901040E-8	-4,901024E-8	-4,900997E-8	-4,900932E-8	-4,900774E-8	-4,900553E-8	-4,900265E-8	-4,899971E-8	-4,899827E-8	-4,899731E-8	-4,899596E-8	-4,899411E-8	-4,899179E-8	-4,898981E-8	-4,898913E-8	-4,898968E-8	-4,899084E-8	-4,899162E-8	-4,899103E-8	-4,898959E-8	-4,898860E-8	-4,898856E-8	-4,898985E-8	-4,899133E-8	-4,899169E-8	-4,899100E-8	-4,898936E-8	-4,898806E-8	-4,898848E-8	-4,898979E-8	-4,899109E-8	-4,899206E-8	-4,899132E-8	-4,898950E-8	-4,898909E-8	-4,898982E-8	-4,899128E-8	-4,899275E-8	-4,899318E-8	-4,899255E-8	-4,899148E-8	-4,899091E-8	-4,899129E-8	-4,899174E-8	-4,899238E-8	-4,899303E-8	-4,899256E-8	-4,899145E-8	-4,899119E-8	-4,899128E-8	-4,899126E-8	-4,899141E-8	-4,899161E-8	-4,899134E-8	-4,899124E-8	-4,899098E-8	-4,899048E-8	-4,898997E-8	-4,898988E-8	-4,899023E-8	-4,899057E-8	-4,899048E-8	-4,899011E-8	-4,898920E-8	-4,898863E-8	-4,898879E-8	-4,898945E-8	-4,899043E-8	-4,899149E-8	-4,899142E-8	-4,899073E-8	-4,899046E-8	-4,899070E-8	-4,899137E-8	-4,899271E-8	-4,899357E-8	-4,899328E-8	-4,899259E-8	-4,899176E-8	-4,899148E-8	-4,899240E-8	-4,899377E-8	-4,899471E-8	-4,899445E-8	-4,899343E-8	-4,899284E-8	-4,899301E-8	-4,899428E-8	-4,899605E-8	-4,899660E-8	-4,899571E-8	-4,899470E-8	-4,899424E-8	-4,899476E-8	-4,899626E-8	-4,899706E-8	-4,899677E-8
-4,899351E-8	-4,899386E-8	-4,899399E-8	-4,899411E-8	-4,899380E-8	-4,899299E-8	-4,899274E-8	-4,899269E-8	-4,899267E-8	-4,899330E-8	-4,899368E-8	-4,899338E-8	-4,899294E-8	-4,899244E-8	-4,899201E-8	-4,899188E-8	-4,899197E-8	-4,899213E-8	-4,899182E-8	-4,899099E-8	-4,899064E-8	-4,899040E-8	-4,899027E-8	-4,899045E-8	-4,899031E-8	-4,898981E-8	-4,899014E-8	-4,899051E-8	-4,899064E-8	-4,899076E-8	-4,899067E-8	-4,899052E-8	-4,899064E-8	-4,899059E-8	-4,899034E-8	-4,898994E-8	-4,898968E-8	-4,898985E-8	-4,899026E-8	-4,899042E-8	-4,899040E-8	-4,899033E-8	-4,899001E-8	-4,899015E-8	-4,899048E-8	-4,899078E-8	-4,899134E-8	-4,899129E-8	-4,899047E-8	-4,898987E-8	-4,898884E-8	-4,898827E-8	-4,898886E-8	-4,898992E-8	-4,899040E-8	-4,899027E-8	-4,898963E-8	-4,898870E-8	-4,898838E-8	-4,898930E-8	-4,899080E-8	-4,899103E-8	-4,898959E-8	-4,898828E-8	-4,898801E-8	-4,898858E-8	-4,898985E-8	-4,899018E-8	-4,898937E-8	-4,898845E-8	-4,898769E-8	-4,898755E-8	-4,898841E-8	-4,898929E-8	-4,898954E-8	-4,898940E-8	-4,898880E-8	-4,898834E-8	-4,898842E-8	-4,898892E-8	-4,898956E-8	-4,898971E-8	-4,898933E-8	-4,898877E-8	-4,898778E-8	-4,898739E-8	-4,898799E-8	-4,898865E-8	-4,898918E-8	-4,898930E-8	-4,898874E-8	-4,898832E-8	-4,898877E-8	-4,898941E-8	-4,899003E-8	-4,899038E-8	-4,899023E-8	-4,898973E-8	-4,898946E-8	-4,898952E-8	-4,898983E-8	-4,898975E-8	-4,898959E-8	-4,898951E-8	-4,898907E-8	-4,898892E-8	-4,898895E-8	-4,898861E-8	-4,898816E-8	-4,898817E-8	-4,898801E-8	-4,898803E-8	-4,898842E-8	-4,898833E-8	-4,898816E-8	-4,898845E-8	-4,898881E-8	-4,898885E-8	-4,898902E-8	-4,898921E-8	-4,898914E-8	-4,898892E-8	-4,898892E-8	-4,898903E-8	-4,898894E-8	-4,898907E-8	-4,898939E-8	-4,898926E-8	-4,898915E-8	-4,898960E-8	-4,898987E-8	-4,899001E-8	-4,899023E-8	-4,898993E-8	-4,898920E-8	-4,898890E-8	-4,898896E-8	-4,898911E-8	-4,898955E-8	-4,898971E-8	-4,898927E-8	-4,898858E-8	-4,898838E-8	-4,898902E-8	-4,898981E-8	-4,899055E-8	-4,899087E-8	-4,899029E-8	-4,898960E-8	-4,898954E-8	-4,898996E-8	-4,899051E-8	-4,899078E-8	-4,899015E-8	-4,898908E-8	-4,898881E-8	-4,898900E-8	-4,898975E-8	-4,899060E-8	-4,899077E-8	-4,899030E-8	-4,898965E-8	-4,898940E-8	-4,898973E-8	-4,899040E-8	-4,899134E-8	-4,899166E-8	-4,899066E-8	-4,898923E-8	-4,898844E-8	-4,898824E-8	-4,898932E-8	-4,899080E-8	-4,899120E-8	-4,899049E-8	-4,898972E-8	-4,898948E-8	-4,899012E-8	-4,899140E-8	-4,899230E-8	-4,899232E-8	-4,899173E-8	-4,899086E-8	-4,899050E-8	-4,899083E-8	-4,899130E-8	-4,899186E-8	-4,899213E-8	-4,899208E-8	-4,899195E-8	-4,899194E-8	-4,899254E-8	-4,899328E-8	-4,899377E-8	-4,899429E-8	-4,899471E-8	-4,899446E-8	-4,899430E-8	-4,899449E-8	-4,899462E-8	-4,899475E-8	-4,899512E-8	-4,899522E-8	-4,899490E-8	-4,899444E-8	-4,899420E-8	-4,899390E-8	-4,899375E-8	-4,899442E-8	-4,899536E-8	-4,899535E-8	-4,899491E-8	-4,899428E-8	-4,899373E-8	-4,899438E-8	-4,899599E-8	-4,899714E-8	-4,899685E-8	-4,899582E-8	-4,899432E-8	-4,899387E-8	-4,899535E-8	-4,899787E-8	-4,899961E-8	-4,899942E-8	-4,899765E-8	-4,899577E-8	-4,899564E-8	-4,899740E-8	-4,899964E-8	-4,900036E-8	-4,899884E-8	-4,899615E-8	-4,899410E-8	-4,899388E-8	-4,899528E-8	-4,899680E-8	-4,899736E-8	-4,899663E-8	-4,899470E-8	-4,899343E-8	-4,899403E-8	-4,899551E-8	-4,899679E-8	-4,899746E-8	-4,899688E-8	-4,899546E-8	-4,899493E-8	-4,899549E-8	-4,899656E-8	-4,899718E-8	-4,899670E-8	-4,899583E-8	-4,899521E-8	-4,899521E-8	-4,899606E-8	-4,899679E-8	-4,899671E-8	-4,899616E-8	-4,899591E-8	-4,899643E-8	-4,899766E-8	-4,899822E-8	-4,899816E-8	-4,899772E-8	-4,899697E-8	-4,899656E-8	-4,899657E-8	-4,899657E-8	-4,899611E-8	-4,899571E-8	-4,899553E-8	-4,899546E-8	-4,899563E-8	-4,899571E-8	-4,899534E-8	-4,899472E-8	-4,899458E-8	-4,899504E-8	-4,899504E-8	-4,899480E-8	-4,899465E-8	-4,899404E-8	-4,899292E-8	-4,899246E-8	-4,899243E-8	-4,899261E-8	-4,899281E-8	-4,899259E-8	-4,899151E-8	-4,899054E-8	-4,899039E-8	-4,899128E-8	-4,899244E-8	-4,899286E-8	-4,899233E-8	-4,899110E-8	-4,899019E-8	-4,899059E-8	-4,899154E-8	-4,899210E-8	-4,899201E-8	-4,899075E-8	-4,898962E-8	-4,898969E-8	-4,899042E-8	-4,899152E-8	-4,899260E-8	-4,899273E-8	-4,899201E-8	-4,899168E-8	-4,899209E-8	-4,899322E-8	-4,899442E-8	-4,899483E-8	-4,899393E-8	-4,899216E-8	-4,899108E-8	-4,899126E-8	-4,899224E-8	-4,899357E-8	-4,899437E-8	-4,899371E-8	-4,899199E-8	-4,899089E-8	-4,899113E-8	-4,899224E-8	-4,899376E-8	-4,899408E-8	-4,899292E-8	-4,899104E-8	-4,898954E-8	-4,898941E-8	-4,899049E-8	-4,899150E-8	-4,899200E-8	-4,899128E-8	-4,898966E-8	-4,898874E-8	-4,898908E-8	-4,899026E-8	-4,899118E-8	-4,899144E-8	-4,899127E-8	-4,899099E-8	-4,899039E-8	-4,899009E-8	-4,899018E-8	-4,899006E-8	-4,899021E-8	-4,899056E-8	-4,899023E-8	-4,898946E-8	-4,898900E-8	-4,898864E-8	-4,898870E-8	-4,898906E-8	-4,898951E-8	-4,898982E-8	-4,898929E-8	-4,898832E-8	-4,898774E-8	-4,898748E-8	-4,898822E-8	-4,898962E-8	-4,898999E-8	-4,898945E-8	-4,898892E-8	-4,898870E-8	-4,898980E-8	-4,899271E-8	-4,899610E-8	-4,899832E-8	-4,899899E-8	-4,899920E-8	-4,900073E-8	-4,900432E-8	-4,900888E-8	-4,901232E-8	-4,901388E-8	-4,901355E-8	-4,901287E-8	-4,901295E-8	-4,901362E-8	-4,901417E-8	-4,901346E-8	-4,901121E-8	-4,900842E-8	-4,900552E-8	-4,900305E-8	-4,900151E-8	-4,900009E-8	-4,899871E-8	-4,899677E-8	-4,899421E-8	-4,899269E-8	-4,899242E-8	-4,899251E-8	-4,899255E-8	-4,899224E-8	-4,899158E-8	-4,899095E-8	-4,899031E-8	-4,899036E-8	-4,899073E-8	-4,899084E-8	-4,899067E-8	-4,899056E-8	-4,899042E-8	-4,899065E-8	-4,899097E-8	-4,899105E-8	-4,899118E-8	-4,899134E-8	-4,899099E-8	-4,899103E-8	-4,899148E-8	-4,899158E-8	-4,899140E-8	-4,899135E-8	-4,899122E-8	-4,899140E-8	-4,899160E-8	-4,899198E-8	-4,899209E-8	-4,899186E-8	-4,899215E-8	-4,899261E-8	-4,899269E-8	-4,899309E-8	-4,899335E-8	-4,899265E-8	-4,899199E-8	-4,899206E-8	-4,899188E-8	-4,899176E-8	-4,899179E-8	-4,899131E-8	-4,899087E-8	-4,899060E-8	-4,899084E-8	-4,899143E-8	-4,899182E-8	-4,899193E-8	-4,899202E-8	-4,899164E-8	-4,899159E-8	-4,899218E-8	-4,899249E-8	-4,899264E-8	-4,899232E-8	-4,899130E-8	-4,899080E-8	-4,899132E-8	-4,899223E-8	-4,899368E-8	-4,899436E-8	-4,899350E-8	-4,899229E-8	-4,899226E-8	-4,899302E-8	-4,899419E-8	-4,899520E-8	-4,899529E-8	-4,899422E-8	-4,899286E-8	-4,899239E-8	-4,899319E-8	-4,899418E-8	-4,899510E-8	-4,899515E-8	-4,899398E-8	-4,899285E-8	-4,899286E-8	-4,899349E-8	-4,899487E-8	-4,899621E-8	-4,899617E-8	-4,899550E-8	-4,899484E-8
-4,899438E-8	-4,899464E-8	-4,899491E-8	-4,899483E-8	-4,899463E-8	-4,899456E-8	-4,899464E-8	-4,899415E-8	-4,899322E-8	-4,899288E-8	-4,899260E-8	-4,899269E-8	-4,899341E-8	-4,899358E-8	-4,899285E-8	-4,899233E-8	-4,899219E-8	-4,899226E-8	-4,899285E-8	-4,899310E-8	-4,899262E-8	-4,899156E-8	-4,899049E-8	-4,898989E-8	-4,899003E-8	-4,899078E-8	-4,899140E-8	-4,899118E-8	-4,899037E-8	-4,898981E-8	-4,898957E-8	-4,898986E-8	-4,899098E-8	-4,899166E-8	-4,899119E-8	-4,899054E-8	-4,898994E-8	-4,898980E-8	-4,899031E-8	-4,899105E-8	-4,899120E-8	-4,899095E-8	-4,899044E-8	-4,899020E-8	-4,899022E-8	-4,899027E-8	-4,899042E-8	-4,899028E-8	-4,899027E-8	-4,899077E-8	-4,899115E-8	-4,899148E-8	-4,899181E-8	-4,899142E-8	-4,899045E-8	-4,899031E-8	-4,899065E-8	-4,899123E-8	-4,899121E-8	-4,899026E-8	-4,898918E-8	-4,898923E-8	-4,898996E-8	-4,899033E-8	-4,899024E-8	-4,899011E-8	-4,898981E-8	-4,898950E-8	-4,898944E-8	-4,898955E-8	-4,898955E-8	-4,898980E-8	-4,899005E-8	-4,898963E-8	-4,898894E-8	-4,898886E-8	-4,898878E-8	-4,898876E-8	-4,898920E-8	-4,898941E-8	-4,898897E-8	-4,898857E-8	-4,898851E-8	-4,898833E-8	-4,898873E-8	-4,898927E-8	-4,898931E-8	-4,898925E-8	-4,898932E-8	-4,898943E-8	-4,898917E-8	-4,898902E-8	-4,898905E-8	-4,898904E-8	-4,898918E-8	-4,898960E-8	-4,898977E-8	-4,898958E-8	-4,898955E-8	-4,898981E-8	-4,899028E-8	-4,899116E-8	-4,899156E-8	-4,899110E-8	-4,899040E-8	-4,898985E-8	-4,898922E-8	-4,898921E-8	-4,898967E-8	-4,898993E-8	-4,898962E-8	-4,898906E-8	-4,898856E-8	-4,898833E-8	-4,898884E-8	-4,899023E-8	-4,899129E-8	-4,899140E-8	-4,899109E-8	-4,899009E-8	-4,898946E-8	-4,898979E-8	-4,899062E-8	-4,899107E-8	-4,899082E-8	-4,898995E-8	-4,898901E-8	-4,898865E-8	-4,898904E-8	-4,898986E-8	-4,899034E-8	-4,899036E-8	-4,898990E-8	-4,898927E-8	-4,898934E-8	-4,898992E-8	-4,899046E-8	-4,899064E-8	-4,899038E-8	-4,898959E-8	-4,898865E-8	-4,898853E-8	-4,898889E-8	-4,898913E-8	-4,898947E-8	-4,898959E-8	-4,898951E-8	-4,898965E-8	-4,898991E-8	-4,899008E-8	-4,899031E-8	-4,899078E-8	-4,899107E-8	-4,899123E-8	-4,899124E-8	-4,899095E-8	-4,899019E-8	-4,898942E-8	-4,898934E-8	-4,899008E-8	-4,899106E-8	-4,899190E-8	-4,899175E-8	-4,899080E-8	-4,899021E-8	-4,899033E-8	-4,899105E-8	-4,899214E-8	-4,899264E-8	-4,899209E-8	-4,899101E-8	-4,899026E-8	-4,899019E-8	-4,899096E-8	-4,899197E-8	-4,899227E-8	-4,899139E-8	-4,899058E-8	-4,899051E-8	-4,899085E-8	-4,899147E-8	-4,899213E-8	-4,899212E-8	-4,899175E-8	-4,899191E-8	-4,899248E-8	-4,899314E-8	-4,899382E-8	-4,899375E-8	-4,899262E-8	-4,899183E-8	-4,899209E-8	-4,899285E-8	-4,899381E-8	-4,899427E-8	-4,899388E-8	-4,899312E-8	-4,899289E-8	-4,899371E-8	-4,899485E-8	-4,899581E-8	-4,899591E-8	-4,899481E-8	-4,899352E-8	-4,899336E-8	-4,899407E-8	-4,899464E-8	-4,899492E-8	-4,899427E-8	-4,899300E-8	-4,899263E-8	-4,899329E-8	-4,899455E-8	-4,899570E-8	-4,899582E-8	-4,899477E-8	-4,899400E-8	-4,899456E-8	-4,899590E-8	-4,899747E-8	-4,899857E-8	-4,899863E-8	-4,899755E-8	-4,899666E-8	-4,899715E-8	-4,899805E-8	-4,899888E-8	-4,899931E-8	-4,899869E-8	-4,899737E-8	-4,899668E-8	-4,899664E-8	-4,899673E-8	-4,899701E-8	-4,899725E-8	-4,899704E-8	-4,899685E-8	-4,899666E-8	-4,899638E-8	-4,899584E-8	-4,899531E-8	-4,899508E-8	-4,899515E-8	-4,899557E-8	-4,899626E-8	-4,899637E-8	-4,899573E-8	-4,899517E-8	-4,899506E-8	-4,899556E-8	-4,899691E-8	-4,899765E-8	-4,899691E-8	-4,899586E-8	-4,899491E-8	-4,899458E-8	-4,899556E-8	-4,899688E-8	-4,899736E-8	-4,899650E-8	-4,899539E-8	-4,899498E-8	-4,899510E-8	-4,899590E-8	-4,899693E-8	-4,899710E-8	-4,899644E-8	-4,899600E-8	-4,899545E-8	-4,899528E-8	-4,899604E-8	-4,899672E-8	-4,899656E-8	-4,899571E-8	-4,899448E-8	-4,899374E-8	-4,899398E-8	-4,899454E-8	-4,899519E-8	-4,899535E-8	-4,899469E-8	-4,899430E-8	-4,899432E-8	-4,899456E-8	-4,899494E-8	-4,899492E-8	-4,899439E-8	-4,899409E-8	-4,899363E-8	-4,899321E-8	-4,899305E-8	-4,899271E-8	-4,899240E-8	-4,899254E-8	-4,899273E-8	-4,899279E-8	-4,899277E-8	-4,899235E-8	-4,899206E-8	-4,899227E-8	-4,899255E-8	-4,899266E-8	-4,899250E-8	-4,899217E-8	-4,899181E-8	-4,899156E-8	-4,899170E-8	-4,899235E-8	-4,899288E-8	-4,899309E-8	-4,899307E-8	-4,899277E-8	-4,899258E-8	-4,899289E-8	-4,899317E-8	-4,899351E-8	-4,899394E-8	-4,899408E-8	-4,899369E-8	-4,899348E-8	-4,899330E-8	-4,899331E-8	-4,899364E-8	-4,899373E-8	-4,899361E-8	-4,899289E-8	-4,899224E-8	-4,899188E-8	-4,899177E-8	-4,899189E-8	-4,899239E-8	-4,899234E-8	-4,899211E-8	-4,899234E-8	-4,899220E-8	-4,899203E-8	-4,899233E-8	-4,899204E-8	-4,899159E-8	-4,899157E-8	-4,899153E-8	-4,899156E-8	-4,899173E-8	-4,899189E-8	-4,899186E-8	-4,899149E-8	-4,899112E-8	-4,899107E-8	-4,899113E-8	-4,899124E-8	-4,899161E-8	-4,899131E-8	-4,899075E-8	-4,899045E-8	-4,899015E-8	-4,899024E-8	-4,899053E-8	-4,899000E-8	-4,898915E-8	-4,898860E-8	-4,898830E-8	-4,898840E-8	-4,898873E-8	-4,898881E-8	-4,898861E-8	-4,898828E-8	-4,898851E-8	-4,898974E-8	-4,899146E-8	-4,899329E-8	-4,899443E-8	-4,899494E-8	-4,899612E-8	-4,899849E-8	-4,900140E-8	-4,900477E-8	-4,900813E-8	-4,901058E-8	-4,901248E-8	-4,901441E-8	-4,901603E-8	-4,901742E-8	-4,901835E-8	-4,901824E-8	-4,901730E-8	-4,901548E-8	-4,901321E-8	-4,901132E-8	-4,900900E-8	-4,900644E-8	-4,900371E-8	-4,900085E-8	-4,899869E-8	-4,899732E-8	-4,899594E-8	-4,899491E-8	-4,899422E-8	-4,899302E-8	-4,899269E-8	-4,899326E-8	-4,899356E-8	-4,899353E-8	-4,899341E-8	-4,899251E-8	-4,899181E-8	-4,899188E-8	-4,899224E-8	-4,899229E-8	-4,899159E-8	-4,899096E-8	-4,899050E-8	-4,899040E-8	-4,899110E-8	-4,899198E-8	-4,899191E-8	-4,899169E-8	-4,899161E-8	-4,899137E-8	-4,899190E-8	-4,899287E-8	-4,899326E-8	-4,899292E-8	-4,899213E-8	-4,899115E-8	-4,899072E-8	-4,899118E-8	-4,899211E-8	-4,899303E-8	-4,899301E-8	-4,899207E-8	-4,899120E-8	-4,899092E-8	-4,899167E-8	-4,899282E-8	-4,899319E-8	-4,899294E-8	-4,899203E-8	-4,899100E-8	-4,899089E-8	-4,899141E-8	-4,899158E-8	-4,899171E-8	-4,899170E-8	-4,899139E-8	-4,899120E-8	-4,899129E-8	-4,899146E-8	-4,899175E-8	-4,899224E-8	-4,899261E-8	-4,899305E-8	-4,899335E-8	-4,899353E-8	-4,899366E-8	-4,899330E-8	-4,899325E-8	-4,899335E-8	-4,899310E-8	-4,899326E-8	-4,899380E-8	-4,899364E-8	-4,899358E-8	-4,899363E-8	-4,899337E-8	-4,899368E-8	-4,899447E-8	-4,899506E-8	-4,899508E-8	-4,899471E-8	-4,899411E-8	-4,899389E-8	-4,899407E-8	-4,899457E-8	-4,899456E-8	-4,899399E-8	-4,899384E-8	-4,899395E-8	-4,899421E-8	-4,899520E-8	-4,899587E-8
