# Supplementary material for: Precursors of Majorana modes and their length-dependent energy oscillations probed at both ends of atomic Shiba chains
Source: Nat Nanotechnol. 2022 Mar 7;17(4):384–9. doi: 10.1038/s41565-022-01078-4 (PMC9018407; doi:10.1038/s41565-022-01078-4)
Supplement: Source Data Fig. 5 — Statistical source data of Fig. 5a–c in separate .txt files. [file 41565_2022_1078_MOESM6_ESM.zip › Source Data/Fig5b.txt]

This file contains the deconvoluted spectroscopy data measured on two chains of length N = 12 separated by 6 empty sites. The respective energy range in each spectrum is +/- 2mV. The x-range of the spectroscopic line profile is 15.1nm.

{0.08310296172543749, 0.08158107768263845, 0.08595054772559227, 0.08564517346573969, 0.08664831647503494, 0.08622571760517324, 0.08901837330541229, 0.09324839162745066, 0.09124367969357357, 0.09216033507210622, 0.09328361039045993, 0.09540399197787161, 0.0987967989587683, 0.09965054475028118, 0.10180077768493852, 0.10721914302072233, 0.11287521438860207, 0.11562824312555159, 0.12561914162076848, 0.13524834040746214, 0.15428085167347622, 0.1765448510034832, 0.20982888110587922, 0.24928255723329212, 0.29361201256728875, 0.3477872290317668, 0.382044987804959, 0.40594531373341436, 0.40431018233364713, 0.41257810622730784, 0.37476500729552764, 0.3348188664266499, 0.312847492794204, 0.29958225390628507, 0.24247110683748002, 0.20533776218473754, 0.15374348953077835, 0.1162459736263561, 0.07238115223052216, 0.034692602655595366, 0.02816188832076977, 0.016284020407544196, 0.007626949877689893, 0.007316291094508643, 0.005720502320198431, 0.003113509557001605, 0.0005412394283115865, -0.0030838516858383036, -0.003395494327495388, -0.0009276302099884668, 0.0001889354401652069, -0.0010118529895262775, -0.002473019164321677, -0.004808329117454682, -0.004979790131657046, -0.006289087045208827, -0.0034846137760420346, -0.006043117344585469, -0.008277762978552504, -0.006903537124612658, -0.009577430022042102, -0.006862442368355245, -0.010787367450921929, -0.01079308263965885, -0.011274067104663782, -0.008689797782130434, -0.008739888872925742, -0.007179125205920307, -0.00865428860279809, -0.00795340266176421, -0.005513229684641751, -0.009379297949135872, -0.009611628746201265, -0.007608285612150571, -0.008038305725393689, -0.009979392595990302, -0.00996361089824293, -0.010736682962371423, -0.012327212183195591, -0.011033586068950147, -0.010124329153818726, -0.008842865230122352, -0.009063847491825195, -0.009564430342997757, -0.01033116309674885, -0.010368274889760368, -0.010359751993773232, -0.010615191000787767, -0.011013592219269052, -0.009112705351254576, -0.009428033111955059, -0.010617010220960737, -0.009059710955863012, -0.011723397708368834, -0.009722909699381572, -0.009908133133130735, -0.00894940270642093, -0.008138500840047951, -0.010541845549253854, -0.009079237778736097, -0.009204159185897585, -0.008658907944146168, -0.009817851822035942, -0.010085683202655488, -0.010875459741359166, -0.010563544554218936, -0.009213075245606914, -0.009397965018343599, -0.009177449097742589, -0.009408231549242129, -0.0052738868785238095, -0.007427068216849521, -0.008591060513344548, -0.007575543523370706, -0.007898052074217041, -0.006876225784925154, -0.005269852476660652, -0.006254368109034981, -0.008380739260718938, -0.0063467409796275995, -0.007987539230568101, -0.007964657132166836, -0.006430122529449101, -0.005804598006131489, -0.005617278055643101, -0.009128369511496471, -0.009145571681330391, -0.011306079095180836, -0.008893080115098689, -0.008750509195619177, -0.01036352455259074, -0.007294783705511896, -0.007381049319903012, -0.007668197410973011, -0.007799861580375016, -0.0069550290364469025, -0.009106003401793305, -0.007548330973249438, -0.006262035284031481, -0.006825923912440314, -0.00877203554291239, -0.010217088230325057, -0.010066171137961584, -0.008944920876594842, -0.007357327117031954, -0.010436003816500998, -0.008978693100477303, -0.008605773123144856, -0.011294852958690357, -0.009750556743317455, -0.009621648756413078, -0.010024329083846876, -0.008794201715501042, -0.009196841563217449, -0.011216923565395394, -0.010276531742610114, -0.008523766771048411, -0.00635611089059089, -0.008199806662246633, -0.010046418244273643, -0.009182807424138259, -0.00879357912850116, -0.009516056074191311, -0.009214438518454493, -0.007972427961935698, -0.009087717855520712, -0.009346656690384637, -0.010986076197561187, -0.010111837213316405, -0.009205719908466498, -0.01238289188495245, -0.00896701415289379, -0.009868535568819023, -0.009186900062036065, -0.00976086361507576, -0.009554119082268766, -0.008146048134966673, -0.006196259959040202, -0.0047700000714754895, -0.007535909855703555, -0.005148731181290665, -0.0025090810979720205, -0.001883893638120499, -0.004706714119953484, -0.002718133293109383, -0.00682194819259577, -0.006478927497520637, -0.006963820131561422, -0.005216931343159882, -0.008214000097902529, -0.009044512022843364, -0.007908091953728696, -0.00948012442064226, -0.00739475955567341, -0.0044395063505938935, -0.0026607957433408404, -0.0032678529415284237, -0.00039061605025500273, 0.000737713714699632, -0.0007669126033500217, -0.00029042984704475555, 0.00004872766552829321, -0.00011264934087990225, -0.0015497792963062862, 0.0017267791239323153, 0.0029027473459146418, 0.005703100253683438, 0.0070147809205069935, 0.007266362104876956, 0.008308233858313776, 0.01870074606703567, 0.03779289900102456, 0.0719252602725611, 0.10403178292447346, 0.14463451961019952, 0.20244774709133373, 0.2511877902957164, 0.30008568566868155, 0.31942777226166985, 0.354315410117599, 0.3973895304346772, 0.41189298892125337, 0.42028078348328474, 0.4187301272895961, 0.3953994748703185, 0.3393502287639009, 0.2961104398569172, 0.2509341403005172, 0.21084103731255943, 0.17771516484477512, 0.1567694342153957, 0.13944974353161743, 0.13117275729171046, 0.12356570470511703, 0.11771124692093149, 0.11308876965980781, 0.10816169426414207, 0.10777783542846336, 0.10210180442255966, 0.1011329832684148, 0.09709692492947714, 0.09588510080775264, 0.09348279696603987, 0.09021658166607913, 0.08726374681134147, 0.08819920234288531, 0.08787683948243216, 0.08471448238575899, 0.08188610619891089, 0.08324258502581636, 0.08364508314705076}
{0.08005343410216562, 0.08060711819172817, 0.0835504061303668, 0.0823663489977926, 0.08445060649775274, 0.08321583619149783, 0.08683839078550132, 0.0871348617890733, 0.0898033742130167, 0.0903401382085118, 0.09257831192482899, 0.0949234159951558, 0.09711676573121564, 0.1011222570939542, 0.10504071273311177, 0.10714093922990357, 0.10794820711101012, 0.11607851126424143, 0.12279724342995012, 0.13307994590999456, 0.15119617436912325, 0.17317637081015108, 0.20860494418684072, 0.2439183322911216, 0.29410590390946734, 0.3445648160911289, 0.382473411403203, 0.4011840884149912, 0.4135790483973663, 0.3644478654068773, 0.3599624066790605, 0.3504656428403961, 0.3016722882675656, 0.2577930233736737, 0.2370456810742686, 0.18423967179934483, 0.13800715010855416, 0.09821428233718327, 0.06502254021917722, 0.033675133340360666, 0.023171697338900413, 0.017186926239442086, 0.015006299837779336, 0.01665622840118672, 0.011835349174860538, 0.00836601976732184, 0.004382670401928759, 0.00003023738178782251, -0.00152082968888954, 0.0003733716843341869, 0.0006906085334268848, -0.0007400670492548403, -0.0010052423951726766, -0.0024287780343069543, -0.004676983999898255, -0.0037227238174639015, -0.0027504506610217523, -0.006055827657374181, -0.010598171966450926, -0.006988861258544554, -0.006661515258067001, -0.00954033363917528, -0.009620235668625158, -0.0078041917119911885, -0.008779876830057248, -0.010189974258867657, -0.0096856323380032, -0.009126862540212985, -0.00904712373723908, -0.009125644823861417, -0.011031599907872123, -0.008733887348667152, -0.008037364778641778, -0.007630955802059553, -0.00974719421914844, -0.009404008988601274, -0.009665563498135743, -0.010294575996315464, -0.009268345398731268, -0.00794874275781944, -0.0076767587110915525, -0.010134651302763312, -0.00922946893257567, -0.009657608817396308, -0.008020550293264195, -0.007705686812590383, -0.010308576251971728, -0.010498127427851396, -0.009620824778452244, -0.010206843831533346, -0.010738456653532515, -0.009759703904907902, -0.011532999414072341, -0.009451830404890978, -0.009950383877817416, -0.01018404232198592, -0.008487718268142416, -0.008190201913573303, -0.00810811566767173, -0.009802302159691573, -0.010445042001370437, -0.00906562679115204, -0.009479081871851758, -0.009301180002186007, -0.010582598384608458, -0.010058202666312055, -0.009520742521943761, -0.009636061855730703, -0.009252651213973444, -0.009374222228937242, -0.006812253288016223, -0.00828773697499298, -0.00848756658376712, -0.008354677482527, -0.0078260227707607, -0.007368174783436262, -0.0077917173362931965, -0.008507568058076644, -0.0087851981980091, -0.007019345116090302, -0.007165649620284591, -0.003158913909382283, -0.004506460450763784, -0.00628115584232288, -0.009350616351569023, -0.009511954134505847, -0.010809612102886544, -0.007577153481979208, -0.006764799159570916, -0.009684001463757556, -0.008850591040470552, -0.0068571478441444116, -0.00819176679581644, -0.008461711880345672, -0.006276918552259297, -0.007859639781223345, -0.005388357750626715, -0.008812430024742622, -0.00830541875430578, -0.009542299634622307, -0.008252005562313525, -0.007827130283881616, -0.010832311662368966, -0.009865179559181352, -0.00822799922358602, -0.007480317076540944, -0.009703972781691182, -0.010245679830532508, -0.012198585932059377, -0.008412198371446758, -0.009655141759107531, -0.007315134047012081, -0.010440036346255833, -0.008808402658620085, -0.008350611706646548, -0.00897913053341937, -0.00901699295264944, -0.007805982860466798, -0.007110051512444501, -0.008482708090621852, -0.008142034733367255, -0.008617987532015044, -0.007895694180423844, -0.007791972129021309, -0.008148078546833946, -0.007982194597270403, -0.009355764184227818, -0.01073201421695908, -0.010631078734210219, -0.009119283353016813, -0.009715779798726574, -0.0072572008327793525, -0.007134216575464262, -0.006162058974477663, -0.009370292480288506, -0.006476948843893727, -0.007519817233468239, -0.007776376022434599, -0.008440772492541623, -0.006873194491366129, -0.0062484785182528365, -0.008599895986955453, -0.00617753537824562, -0.008102675197890683, -0.009582106177368018, -0.010028522258165286, -0.006843176758662538, -0.00870124362107767, -0.007732752133687841, -0.006916528375097422, -0.009005952941613462, -0.0051358610137252365, -0.0071761145748724655, -0.006553699509750074, -0.007258876923698358, -0.006428716018069941, -0.004150587268734211, -0.0023704533873084204, -0.003439764056304926, 0.00027471890850664163, -0.0016092298919650628, -0.000058079964895894464, -0.0005569171365247478, -0.0013445684123092037, 0.0031375590410238907, 0.004307225443266038, 0.007784182645738149, 0.010562529228052571, 0.007991080409507228, 0.010589232730940219, 0.022580698616390973, 0.03153319995600856, 0.07906726206188994, 0.10815614649481523, 0.15634044850878598, 0.21718914086364283, 0.24836019101006798, 0.2988798357785891, 0.3030363564573575, 0.3535276748924857, 0.37586910525198114, 0.4005213206652477, 0.40373353329078004, 0.42367015416466586, 0.39375074193561194, 0.3503055472400187, 0.3051687218307031, 0.24897071466011653, 0.20814844162960572, 0.17742334056844855, 0.15492152880467075, 0.1440434272756207, 0.13190177925222085, 0.1258992539162737, 0.11877503606446832, 0.11588640245624068, 0.11199874826123685, 0.10739464035324725, 0.10563305915392238, 0.10214903851703694, 0.1009681158318901, 0.09851727190194162, 0.09539935611439648, 0.09466383428629205, 0.09068973293023148, 0.088083309993543, 0.08856623808826089, 0.08635155988995427, 0.08562808669022864, 0.08280661108324015, 0.08185642106047716}
{0.08050045037406134, 0.08334698562529637, 0.08486064885355402, 0.08466604333879982, 0.08817513261600188, 0.08781785474458534, 0.09068354892410008, 0.09184314435728727, 0.09308529933084456, 0.09321715836967628, 0.094032372907023, 0.095016833913621, 0.09950687489463383, 0.1017291574495248, 0.10323260426493523, 0.10894707889983346, 0.11228051346849241, 0.11709547938900484, 0.12844292870732676, 0.14176839654664708, 0.16020725842206546, 0.18586166004202326, 0.21725319051999928, 0.2570281365556557, 0.30543137735091885, 0.3526861697939602, 0.3938549818061806, 0.42041708317068294, 0.4139382647715637, 0.3823392252440715, 0.3528126058229101, 0.32730820558848617, 0.29310610197913134, 0.26028479238513624, 0.23989486036741497, 0.17065698846542426, 0.11787575291867164, 0.08818083820677834, 0.05640808987278066, 0.03602952295991942, 0.03538242711752539, 0.03521214920070232, 0.03657830974033109, 0.036640096549436965, 0.02871564171395357, 0.015260921459795733, 0.011608659541624346, 0.0035496779314771153, 0.003988689438909056, 0.00011077719684949357, 0.0015899527670199362, 0.003150456769557128, 0.0017156622061781724, -0.0003446247229330285, -0.0033326851482588325, -0.0030622471989575533, -0.0051450684028249115, -0.0058539344868754825, -0.005579143794334675, -0.0074292304766414175, -0.007509786636101791, -0.008260609588215385, -0.010468049681267019, -0.009934328548158034, -0.009253204625249986, -0.009489906866588094, -0.008351182435050862, -0.006009818720950442, -0.007275726170601757, -0.006821252552884077, -0.009067570341954802, -0.0072169337580997184, -0.009412618794587768, -0.008430210048692934, -0.010901695404985673, -0.01027930842473075, -0.006373933488474546, -0.0095102659255069, -0.008706192203835093, -0.009329786590486545, -0.00979364622369203, -0.01068391356249606, -0.010260429336242445, -0.010810147042987845, -0.01056568670716694, -0.010201748056874614, -0.012982911724406004, -0.007205782239924983, -0.010070019939643599, -0.009207326927825114, -0.0074557424270699, -0.007826306879459507, -0.005215321221653037, -0.009679542499455513, -0.0066896406856392955, -0.008518304189531138, -0.007008767919188686, -0.007665768842456633, -0.00620591971921397, -0.007982563454229206, -0.008840471986853508, -0.010480351100095455, -0.012112047392822237, -0.010485544386918382, -0.011562202098762476, -0.009760608531632336, -0.011054776055660989, -0.011036089323742958, -0.010129674936971648, -0.009576982220497044, -0.008864994306922237, -0.007556677674163472, -0.007074793395425388, -0.007405428379990329, -0.0036789212478108594, -0.006567261693846619, -0.005862278221558468, -0.004225051365642452, -0.0070170402373460825, -0.006274745807637022, -0.009025577571748647, -0.0073617501471913704, -0.007799991274709976, -0.005529187479963333, -0.00901992198423931, -0.008205825985755713, -0.009485729471960372, -0.007562306026508251, -0.007755816028805167, -0.006818649595034901, -0.005235209754852491, -0.004916930007355318, -0.004948305801263152, -0.0038933003957490834, -0.004379420714037794, -0.0041040743095341605, -0.004791088367850852, -0.0040860768478338545, -0.005729133918153412, -0.00613650684921104, -0.009934011250130622, -0.010177433622425087, -0.01117057579827281, -0.01143008583245509, -0.008676712569920869, -0.008439695341552691, -0.010296318363067151, -0.0074633144300734165, -0.010097525600840575, -0.0075059482644454015, -0.0090132658164754, -0.007957742993169568, -0.006912541961036035, -0.00836378486015276, -0.010324194164761127, -0.008298240558770428, -0.0069483038984282115, -0.007381459364452365, -0.007495521494825919, -0.006682829657935009, -0.008340038739853534, -0.009338975262861832, -0.010008667925859655, -0.010958688857715053, -0.010245722721279597, -0.010620891887144088, -0.010890125866143713, -0.010534147385039513, -0.010919349795162625, -0.011324492532076676, -0.008845433953574212, -0.009558859833227332, -0.007983444546710381, -0.007130963561958847, -0.006374908523493258, -0.006811719997378266, -0.005822332198829219, -0.005549012664490073, -0.005519098775868916, -0.005307935688633017, -0.004817907038285562, -0.006660677892567093, -0.006038004127492711, -0.008085611313538223, -0.009323925744772827, -0.008367820144317722, -0.010695710504634342, -0.008783216301314185, -0.009247299455558154, -0.009200177383739537, -0.011689090272922541, -0.00974550989416302, -0.00907674219595864, -0.009477818032741885, -0.00994002299313496, -0.009640374602297795, -0.00732337840734951, -0.007278616204469919, -0.004472380746944728, -0.006424913111054953, -0.006684725577881551, -0.006367844382923715, -0.004252774957456762, -0.00019907625984228773, 0.0022142376232666752, 0.007406605559836319, 0.008667530195731188, 0.01181982114533896, 0.012461169234794088, 0.016086454674188858, 0.02606524806670204, 0.03549031408129865, 0.07266875446210445, 0.11806861562662194, 0.1640436206777179, 0.2107710742591151, 0.24051789778451427, 0.28847522633137673, 0.3167967892190618, 0.3543938634143668, 0.38416378925550343, 0.40042994256462694, 0.40410466753058477, 0.39043698221948864, 0.3658345676868259, 0.3308549702972988, 0.2778293959198104, 0.23213961261567945, 0.19492024275135142, 0.16540789170736672, 0.14725842106560247, 0.13359216337470411, 0.12567863052749045, 0.11907555101901818, 0.11290519951075818, 0.11086961513243404, 0.10884882644064957, 0.10233814815050513, 0.1001576446854841, 0.09937480567881465, 0.09831785573705627, 0.09320026796023254, 0.08965244805353641, 0.09048570161642805, 0.08995413447851788, 0.08638994647017492, 0.08780336780754924, 0.08557526080563352, 0.08296048875206158, 0.08154412453619692, 0.0809980917706735}
{0.07913874154799597, 0.08045815226795439, 0.08039036373489963, 0.08257965909359513, 0.08414986604113148, 0.08314157318454088, 0.08623929520635024, 0.08400608868762982, 0.0891346515974654, 0.09008937325985596, 0.09017884986000632, 0.0926172033520421, 0.09312419903048649, 0.09953942912176447, 0.10217414918037246, 0.10372119016241496, 0.10971910468228821, 0.11486431638117912, 0.12320683532103353, 0.13396085630314536, 0.15336385716780213, 0.17500874863535343, 0.20519790873905674, 0.2435845254510505, 0.2875303273203764, 0.3325257227368802, 0.36292653704314876, 0.3846132328891568, 0.39326121383758755, 0.36940536026057247, 0.34788396176864766, 0.3213149749366835, 0.2794701558627045, 0.24568196920619437, 0.2245849124916552, 0.16779701497387456, 0.11607531769344087, 0.09027015571976556, 0.06036143318465449, 0.05087642104827274, 0.06259965714106125, 0.07276481433427745, 0.07516926533904905, 0.07937048953847818, 0.06301762287472519, 0.04091760737901887, 0.018165609923788996, 0.00607186879079822, 0.009964277436076422, 0.010805669703413047, 0.01061641206992658, 0.011764802619868574, 0.009184699635373054, 0.005905321847932886, 0.002645465259233579, -0.0023134029910272438, -0.0020203765758787214, -0.005894005734297075, -0.005403137159609786, -0.006456011039794847, -0.005458104176802132, -0.007355187978856758, -0.0053115424520841295, -0.005441206780372571, -0.00553164114139095, -0.005236810419643988, -0.004663022955403021, -0.0015872882863447154, -0.0031806789124207368, -0.003117362350167383, -0.004121546699526833, -0.007545936732733456, -0.005838921820791897, -0.007219352529548815, -0.005711858528762489, -0.005587758562388737, -0.005206180549310149, -0.006395955529176859, -0.005024878713796754, -0.0045268518515481915, -0.006802473984607102, -0.005414959278793409, -0.006660589650849051, -0.0083132661428218, -0.008588625349062151, -0.009833815988538757, -0.008712627331843678, -0.007032784793219144, -0.006720260918191874, -0.007278420882378418, -0.007518385207730612, -0.008548294912240148, -0.008593975792295726, -0.006665629077445291, -0.0073467562280277975, -0.0066365263978024475, -0.0035574383455487138, -0.002353445629887126, -0.002398083361136827, -0.003481734084535653, -0.0062088304317192075, -0.0060945607784605536, -0.0098769899212729, -0.010497054857870967, -0.010580046809114556, -0.010983306735583245, -0.01191593979532567, -0.012050026178025622, -0.009162100354703214, -0.009026133064413962, -0.007723466024989573, -0.004262913725396375, -0.0053585762663335215, -0.0023676569381249316, -0.0013606011519482946, -0.0023512244468764467, -0.0023753044753476913, -0.0028599204773747844, -0.003902001332811265, -0.00523096741235742, -0.003917777767227961, -0.003614739564005976, -0.00819258431738163, -0.0037308520775798664, -0.006649513089698386, -0.008036451426801225, -0.00912219402464808, -0.006257964907403071, -0.002310264947676134, -0.0017089432315859033, -0.001769975510241843, -0.0008151514477994397, 0.0012349161568535514, 0.0018288475270134491, 0.0061060878328815125, 0.007974282881212795, 0.006091460635646814, 0.004944300264050668, 0.0034003421319377227, -0.00529075109996868, -0.010373037366674692, -0.013760705621605262, -0.011283339110558229, -0.01397749661607739, -0.012489854867240292, -0.012534316852487001, -0.012249246575466803, -0.013001903308525945, -0.0063226187222550434, -0.007648558926886858, -0.005342520463142221, -0.0031822778836107413, -0.004948242468425384, -0.005218890494615833, -0.0041685889315746195, -0.007757916027058342, -0.007351099404882141, -0.00552117877366925, -0.004080547064176104, -0.0065963318974342836, -0.005308104847621193, -0.006703983617822483, -0.007423175931855645, -0.007763027419903059, -0.007803485074522827, -0.007592162534292253, -0.009555651352712191, -0.008832522733952925, -0.010042237773049726, -0.0042786332455830405, -0.004116506956148727, -0.0014284521411013552, 0.0021019964136092303, 0.0026843812075499434, 0.00101576531965227, 0.0002610160044767175, 0.0011660146280067453, -0.0006964507541031932, 0.0015217909361682548, 0.0037562991055278437, 0.004876577926759924, 0.005449619108839673, 0.0009754839922307143, -0.0006009441369899416, -0.003500127451567008, -0.004917758911282728, -0.0065504379812440835, -0.00771019793773736, -0.009474666927095724, -0.010118150321718925, -0.00789374740800251, -0.008310943531932114, -0.009100687892111305, -0.00933669181744403, -0.01104041284234512, -0.004791889776749254, -0.0060197780050433095, -0.004463893511364477, -0.0045016299408355345, -0.0044125950654593455, -0.004642308170045682, -0.005234868206186108, -0.00767134558912162, -0.0026295999099235946, 0.0009180337308972841, 0.005256173891577448, 0.01189312183303586, 0.015295325500274178, 0.015746786423430068, 0.019562929547812156, 0.0224577630570013, 0.03801463041656175, 0.06448856976167539, 0.10540880550790746, 0.13467878694922103, 0.18484171116245496, 0.23204021206462125, 0.26383058281090893, 0.29945311408426367, 0.33926414428217305, 0.3645777799134161, 0.3774962752964449, 0.4107600680700566, 0.40498845619008206, 0.36771842534543214, 0.32798539478883615, 0.29000815392208823, 0.23793889591524228, 0.20161577653622054, 0.17332783339152757, 0.15075481637063026, 0.13902678430337845, 0.12784698482826617, 0.1218388600454359, 0.1148389741021873, 0.11211477802801356, 0.10711960838827578, 0.10230986834586522, 0.10243681944174059, 0.0999012278124366, 0.09645658214805936, 0.09469052930486709, 0.09126093709050163, 0.08991772989481357, 0.08838200548937603, 0.08812993132617801, 0.08510111728290351, 0.08416081222536556, 0.0840840380379258, 0.0858986543624381, 0.08234110038849952}
{0.07548118966143735, 0.07834699042146051, 0.08125498860463737, 0.07821155666081438, 0.08049571810546849, 0.08210156459420694, 0.081495460226091, 0.08165107096577709, 0.08680376010984085, 0.08778505428947081, 0.08901126261953562, 0.08866476319242445, 0.09023995537384578, 0.09004609684256219, 0.09200183686394063, 0.09440105382587727, 0.09884601080353758, 0.10261901347527114, 0.10981197588326214, 0.11867400924670368, 0.13072362415284064, 0.14737768072642676, 0.17329212726880525, 0.20013550611777114, 0.23106117978055674, 0.27088637668529203, 0.3116684026148089, 0.3285825279621402, 0.35311027555186064, 0.33270211808084615, 0.3406515029287268, 0.3124945877474812, 0.28752750943585653, 0.2642880215899036, 0.2218528651727448, 0.18460097892973898, 0.15201349595314806, 0.10808378687487995, 0.08497407382654204, 0.08248821889702197, 0.09828052153399622, 0.12487501795095446, 0.1477834329413085, 0.15034150581234867, 0.13250970988079344, 0.0887627563759488, 0.05627913487487947, 0.023744542519478683, 0.02404992123044334, 0.017770749703906855, 0.02474108061001653, 0.030502129156697175, 0.02971108838921577, 0.022397387718305663, 0.013085218482200473, 0.006344372108997789, 0.00034749766781853506, -0.00290502921950118, -0.005388366601126654, -0.006424017471584593, -0.005141601681717451, -0.005684527665643115, -0.003711368605945568, -0.003890402205943082, -0.002064298801830358, -0.0022830944311071897, -0.00046582321503495276, 0.00012970028404272354, 0.0008321630500200794, -0.00004782058969413192, 0.000015397917781209756, -0.0010343529854425387, -0.000706649399588021, -0.0025028529723651344, -0.0045232058785507, 0.00009978431572503846, 0.00031979941789998486, 0.00046766082971013735, 0.0005166219192780915, -0.0019186535826546196, -0.0022832681318080065, -0.004317897775419022, -0.009257039216763201, -0.008114817970275513, -0.01010656684140351, -0.010730602772482428, -0.009268782049173457, -0.007733464443650455, -0.008164342399596191, -0.005803161948435713, -0.006525499802632081, -0.007238867950562606, -0.008428908004382672, -0.008013193047048242, -0.004027682001902244, -0.0029195080703847544, 0.000491157257238815, 0.006044330673981663, 0.006233442042875019, 0.00722855777834341, 0.0006646505870393942, -0.0017782944925595562, -0.006656264974679201, -0.01005391448834433, -0.010308811283004753, -0.012421347873704632, -0.01278518641499175, -0.011413968413633875, -0.010046377906949353, -0.007556019294835622, -0.00791986640787565, -0.0037234893860635535, 0.0009881092001234252, 0.004103580228680289, 0.005888454949651395, 0.00824121126270219, 0.008890664106028796, 0.005625773471147465, 0.004541559070860714, -0.00006836235231794715, -0.003917090525684808, -0.0032862688921018474, -0.006772666630839249, -0.0027486811552322556, -0.004897781349594788, -0.005395041209174259, -0.005913986689106686, -0.006022743892783762, -0.0040189383681981695, -0.0020447992681697502, 0.00042012046768524075, 0.0027600029716012345, 0.007894827319284231, 0.011867971404030859, 0.014951906584698985, 0.021093933719767293, 0.01828601406634766, 0.016160510677993324, 0.009176272565331513, 0.0021742185684390197, -0.005181369388075563, -0.010068969479920822, -0.012024207221176319, -0.01586691611983533, -0.014149628276041964, -0.012929432627551469, -0.010672201545248018, -0.010289195388895427, -0.004755105858409034, 0.000941961627222017, 0.003986701600565135, 0.0097115762237757, 0.008914655226934498, 0.005093572022560208, 0.0016596171906109827, -0.0004941375816008162, -0.004061652481173584, -0.005887757451829546, -0.005831181130840831, -0.005162746529847313, -0.005043127014369178, -0.006946626594513631, -0.008372281591962356, -0.01070506319458818, -0.009747987638434437, -0.011568248023521816, -0.011981444868330672, -0.00834113344848602, -0.007613576194978309, -0.0032583842121100834, -0.0009983105008203631, 0.003552588204234479, 0.0028944832450619106, 0.0031714299633007195, 0.004399718352464374, 0.0026994518276137703, 0.003830290947151943, 0.004445356293773137, 0.0029244751123890236, 0.005958724262338446, 0.0065574327023606716, 0.006572130143189684, 0.0035827730908706335, 0.0011254296246730171, -0.0004918578792679614, -0.0011368642323694878, -0.008221044227757135, -0.007733768857700005, -0.009373907754212929, -0.010708704109418453, -0.011201976118620399, -0.013200064579847471, -0.014559454653457971, -0.011904200921424034, -0.012001672086162972, -0.008541796850818859, -0.00599600643501918, -0.003587159136642419, -0.003850202235596232, -0.0033808111871753074, -0.0033616421374867245, -0.005661075159198663, -0.008472180073224794, -0.003101441900283188, 0.0032611656242582977, 0.011336125593147017, 0.01647388216574048, 0.021870486739329592, 0.025955739264719384, 0.021076619878002644, 0.025103636352127694, 0.03622793224013707, 0.05076022988855351, 0.08632900145702885, 0.12416895095103468, 0.1828288590809154, 0.21294287066394874, 0.23825481021347678, 0.28038057706974756, 0.3072545444794524, 0.33659702833776495, 0.3529242964466873, 0.35234762184237267, 0.33393498953064465, 0.3227483868728965, 0.2933526870601565, 0.25886207208625583, 0.21440227242582532, 0.18186698497994372, 0.15701305209456617, 0.13783089010559607, 0.12455123052371636, 0.11731252724125575, 0.11224483200434918, 0.10855068696438294, 0.10092828391184332, 0.09983909354792397, 0.09529040312110679, 0.09261288405738535, 0.09380872646391619, 0.08904822826275086, 0.0889270515830546, 0.08747726025717986, 0.08475831363528358, 0.08561406936257153, 0.08334316581780345, 0.07935625465001911, 0.07778815444132646, 0.07809112075103308, 0.07712196211041286, 0.07494123157678802}
{0.06844830776596722, 0.0687063616866262, 0.06855857313846879, 0.07043581755304347, 0.07428011498613624, 0.07540472595998488, 0.07392491998674591, 0.07280425447154767, 0.07478284258766238, 0.07748778754164229, 0.07575851528526784, 0.07958967888464652, 0.0806852664554346, 0.08372531522646934, 0.08193617435391534, 0.08721000034107079, 0.08618789285802739, 0.09003100150784432, 0.09493561766605674, 0.09942209388552885, 0.10854718904579458, 0.12250134575608394, 0.13422077666220866, 0.15918096786276523, 0.1894905129398029, 0.21669739986710804, 0.2445404529230363, 0.28160562918491794, 0.3029637010846934, 0.31278267114213165, 0.31337630258075033, 0.29440533645722766, 0.286700665630892, 0.2560918807690027, 0.22178212745084394, 0.19149004874742426, 0.15046610659420856, 0.12155193920901315, 0.10394947240009841, 0.09760070824525834, 0.11629464694777039, 0.15031807235201886, 0.18516675206606908, 0.20764157161149416, 0.18721745324141043, 0.1448946843732743, 0.08487431307047233, 0.04129455045481512, 0.02692047607621106, 0.03142433001595919, 0.04451684069532243, 0.05389465167415386, 0.05359304803586082, 0.04962346165285869, 0.029027169573531575, 0.012628978453050745, 0.0018250358435624862, -0.007916740735677967, -0.01223585669417055, -0.014926351752022895, -0.012023587256067995, -0.007504740773458749, -0.006389260707185563, -0.0019356990339041702, 0.0025570088002728718, 0.007358004313412193, 0.015101283483658518, 0.022307141440655567, 0.026252870551291583, 0.03228114950649955, 0.032275701831305056, 0.0256827430511556, 0.021001829293984916, 0.016770750949143712, 0.017307900004340463, 0.017883765663587712, 0.023422590052236212, 0.024128357726782287, 0.020618626089650493, 0.01711935211667575, 0.010115546537193008, -0.0008575189797491462, -0.0014175877592651936, -0.004638112001883117, -0.010163374508690703, -0.009385532401907322, -0.008219967804774369, -0.008914787836158487, -0.0060445914709974565, -0.006647307728636424, -0.0049512868767422995, -0.004130908273938945, -0.0035556213009309305, -0.005998860098074933, -0.005375942557817767, -0.0037870133863586045, 0.000060274674414343706, 0.0025726443046153093, 0.0044983289099201, 0.005283465047223631, -0.0004268983902367032, -0.0035333899554994205, -0.009249448653150095, -0.013556823220719057, -0.01807388722721688, -0.021297953854447584, -0.019102394618851985, -0.017337126428881706, -0.015029284221171436, -0.0067779463370372245, -0.0013446648273652585, 0.009196648266835285, 0.02099406665064498, 0.026938317333368163, 0.029342340015101585, 0.029795656753112208, 0.023726745374120242, 0.0184897534847845, 0.016093256279290723, 0.008934569594464833, 0.005345840787671726, 0.00010597343278171117, -0.0025449208926107613, -0.0030628950897515013, -0.0038964623205450053, -0.005479783392277912, -0.005776673117310404, -0.006191504303283088, -0.0029374299456242743, -0.0004022539652805859, 0.0033358552396397043, 0.007922491106359505, 0.01237808381042569, 0.017715669545449238, 0.018805732589514543, 0.021590978142771756, 0.0191269568266838, 0.01340250866270149, 0.006016180085270656, -0.0015013389267231384, -0.007653300662969491, -0.007716031254446419, -0.013256254868661365, -0.013014629671624162, -0.01623110286635104, -0.011418083241311393, -0.011432488663269947, -0.008567777786684671, -0.0015601052246704689, 0.007146047493462225, 0.010450975168481428, 0.01804916966070729, 0.02066660102652951, 0.01884226219293295, 0.011440972972989226, 0.0013073252280868287, -0.003724996910014211, -0.004003816490456611, -0.002349940337559039, -0.0024687995822302764, -0.003526916368465176, -0.004135967351125015, -0.006089667803299439, -0.008103469169326454, -0.006793278980202437, -0.007502171106772491, -0.007085056620408542, -0.0019366103551624683, 0.0022124383463013727, 0.0033837336712493862, 0.003941110242930046, 0.0027957626762762098, -0.00006150272034463676, -0.0017200030520402448, 0.0018092441442520524, 0.003553311444253366, 0.0011369462498318447, -0.0021221196145622514, -0.00009627603691390809, -0.0031513929278326296, -0.004329785734049668, -0.006979201696635938, -0.006309413355451964, -0.0037250045793589047, -0.0011623139700903935, -0.0015639422426068869, -0.0032476781780933417, -0.0035537252842606512, -0.00680264438591257, -0.009183792886808007, -0.008143311096140604, -0.009633850880936597, -0.009218899211515193, -0.009285206924619784, -0.009821395776095582, -0.010999929245172398, -0.008119560044641694, -0.005946236699657478, -0.0030786541531478808, -0.0009539537022298175, -0.003898038347694411, -0.004692799101485259, -0.00645522428292449, -0.0019560633799628, 0.0027280720256963216, 0.011509366759610281, 0.01667787557999084, 0.0274872443630713, 0.027509582158149092, 0.024157544132614756, 0.02518982939310767, 0.02415599231755783, 0.03774614053681188, 0.07230347505632141, 0.10950408362561623, 0.1529250425113111, 0.18835262932015057, 0.234581592428013, 0.2784225909672197, 0.29686367483772724, 0.3170569810321593, 0.3480130026661862, 0.3444546948074452, 0.3218268452030059, 0.29360206628351143, 0.2591574899617331, 0.22763996550303922, 0.19425419779476782, 0.16811973475385933, 0.14598792896861157, 0.13040854481530845, 0.12201536227127321, 0.11165161201424414, 0.10752915370735314, 0.10329737782499827, 0.1010431549790825, 0.09501400479423372, 0.09377876608070593, 0.09173010100517232, 0.09074903545148302, 0.08847051554009114, 0.08718845479289739, 0.08326886525757307, 0.08253623012489586, 0.08114178952278459, 0.07868619322085744, 0.08002678089119487, 0.07798586568937954, 0.07648951012064822, 0.07448672233020646, 0.07386585256344827}
{0.0668624864968351, 0.07021150979698013, 0.0671582824893642, 0.07107003390431046, 0.07070160681173837, 0.07270978554771917, 0.0717940768805053, 0.07001319829456527, 0.07296465886426431, 0.07471693781732827, 0.07368949294972763, 0.07747156347494955, 0.07820401769227045, 0.07853425743770745, 0.07968443842645401, 0.08456782070604424, 0.0843280560001142, 0.08702815449783387, 0.09265241432113527, 0.09147853893776434, 0.10417369068907623, 0.1124659947667582, 0.1252845486660828, 0.14403670613788055, 0.16852698101366476, 0.19517781438363285, 0.22776436216133966, 0.2602709663091203, 0.28158860822813025, 0.31682893423473907, 0.3099632632920374, 0.3022947642664059, 0.2868322664016902, 0.2587246021855093, 0.22116574107718112, 0.17844841502061523, 0.14012932665677538, 0.12118374987340377, 0.11000756755630584, 0.11736169609088978, 0.1470608773295207, 0.18756575464234107, 0.21123960516642334, 0.2183323914508041, 0.20742667182346136, 0.14605846004621187, 0.07702025205160781, 0.0368793108235865, 0.03505834287664751, 0.04676608731700088, 0.061547311340116824, 0.07423749139906366, 0.0720745440444103, 0.05847972632959365, 0.03932392113271615, 0.01454968816192899, -0.002411189486785042, -0.01148746536199934, -0.01768639790059693, -0.019464684628291026, -0.01898295655404289, -0.016337374945423408, -0.010473323471191126, -0.005836636295748512, 0.004790411183369821, 0.014903491661351406, 0.028444886519835642, 0.041919479899152096, 0.04700474535721927, 0.05573296280755514, 0.05124301477949063, 0.044994408549336666, 0.03333643956520069, 0.031915978200568476, 0.03340145387428811, 0.0362946476401262, 0.03883566952926079, 0.04062116566843801, 0.03443793187635752, 0.022973511253975235, 0.005641403315246289, -0.0011493598393032354, -0.0039254795535629385, -0.007661603857996112, -0.00864380623907575, -0.009735519583175027, -0.007163186249881248, -0.006303820273509473, -0.0038426006386414377, -0.005664241292486029, -0.004904108415651136, -0.004899444682190668, -0.00531340771074662, -0.0029389162051757867, -0.0029576565352717114, -0.003183462702363358, -0.0027919970837403767, 0.00013211260577297712, -0.0016150789269632573, 0.0005382848863779198, -0.005250085752759572, -0.007604186664913495, -0.009921528745000524, -0.013225045764037085, -0.015290037996373306, -0.0168300901166446, -0.01830430289330582, -0.014954647113204706, -0.011118671672992957, -0.0048467689622963255, 0.001017563534846522, 0.006065740117201996, 0.014620784807996199, 0.01882059352794093, 0.016871639288916915, 0.01708227753771632, 0.012084581296169097, 0.008536770037611026, 0.003995583752070731, 0.0012727493368311082, -0.0015646984139466409, -0.0031804375598361977, -0.003983945407296824, -0.0023143246076749, -0.0031604345750699462, -0.006978992395859456, -0.007036792563459322, -0.005282204616184152, -0.007450278631425786, -0.0015384950090884721, -0.001256267682096677, -0.0009148955691602027, 0.0019401772304666032, 0.005241680237621225, 0.0056023110132941405, 0.006398122018387431, 0.002024194961536145, 0.00033366484634894113, -0.003143432721554878, -0.004928639350301167, -0.00647845010260302, -0.010946282567350649, -0.014066135316908665, -0.009440955246861464, -0.01037225945178375, -0.009945470218079922, -0.011330003145569666, -0.008272869315351738, -0.004502156435949322, -0.0028976593306384735, 0.0031374745370656605, 0.0045522047881945615, 0.005534315035849283, 0.003913152887038071, -0.00003126457784137504, -0.002277064793294109, -0.005325836436602419, -0.0040481319900630384, -0.006571534194960973, -0.0038084335156614987, -0.004535895903497282, -0.0025956401066286995, -0.0055838006536191665, -0.006483865841077591, -0.006278165629984586, -0.006634104137655581, -0.0038708091544133586, -0.0019259843859590025, -0.0005933451083045141, -0.0001631265776695238, 0.0005307022116729152, -0.00036174872675883075, 0.00006529517630948431, 0.00005076916629734414, -0.0005295657494931723, 0.0015540676941141786, 0.0026263620600970967, 0.0033993448518152346, -0.00006780035381626732, -0.005671583471582809, -0.0062168963084507384, -0.006584137971080108, -0.005530488473254784, -0.005772508150570053, -0.00261294847562161, -0.0028931213817741507, -0.0002377968215838774, -0.004583307010058855, -0.008015073005193466, -0.006710981944084003, -0.009133475655994415, -0.009024516778983721, -0.008618045011999375, -0.009404107210376971, -0.008489096800159988, -0.0047462235507629204, 0.0011432810273313016, 0.004732906050645426, 0.007154180156494994, 0.007580169908811815, 0.0038923386277916693, 0.001225504909176231, -0.0004716989447931248, 0.002581523101345909, 0.007819403091403726, 0.010671086968508815, 0.01679083230305832, 0.02285094301327745, 0.022064276553498723, 0.018938011979211265, 0.015778313174780404, 0.024102980495080382, 0.04120280050749332, 0.07046682971008798, 0.11019479094906359, 0.15882146061211655, 0.21372970486727405, 0.24846178910108324, 0.3109322133368441, 0.3182367774891746, 0.33026156040712806, 0.3340284045570213, 0.31783840790723017, 0.2918251283707444, 0.25982169024363005, 0.22706909538987752, 0.1899574566858371, 0.16074468072399195, 0.13988675233958742, 0.12400444558900646, 0.11809693776800123, 0.110817374800701, 0.10656986817352684, 0.10164934415692292, 0.0982013829881331, 0.09499794176114143, 0.09602182569569813, 0.090563355587078, 0.08856089848029514, 0.09011108417273395, 0.08575988913450883, 0.08447009320129839, 0.083102188792194, 0.08089915914629885, 0.07809218711103269, 0.08083854920230552, 0.07346142008885918, 0.07542857255139782, 0.07192080610388088, 0.0723536377847477, 0.07176762797018661}
{0.06992923092083503, 0.07200062990424211, 0.07452282026852587, 0.07373649579625746, 0.07518524127483048, 0.07332331453724578, 0.07331888536820742, 0.077463839282242, 0.07648170489140563, 0.07661597991965238, 0.08127085723826522, 0.08093219022012646, 0.08154823457705945, 0.08425084680519015, 0.08466575757598702, 0.0856756666957883, 0.08893427233392602, 0.09235451392795802, 0.09598148081490732, 0.09928459131759607, 0.10784539175011276, 0.11611321969812624, 0.12891054143379038, 0.15003303029646403, 0.17625715794604574, 0.205061256850802, 0.23495331895076205, 0.27576254834117053, 0.30000836831691613, 0.3284337437843286, 0.3316183398956173, 0.33142519617754795, 0.2983020859204436, 0.2614609812339834, 0.23482501045810197, 0.1918859844693328, 0.1655395597845177, 0.13435491619978246, 0.13103763979078337, 0.13682054587359194, 0.1622718844067811, 0.2083360885032303, 0.24438784077139963, 0.23415010305005501, 0.19113896976708847, 0.1395781026136858, 0.08346928575162346, 0.03199892139996109, 0.03219806006300664, 0.040993588703851946, 0.061364421581992484, 0.06080169762606052, 0.06328159967263897, 0.04349477815427849, 0.02486326266344986, 0.007299601884772768, -0.00279577494507689, -0.006919682690657732, -0.010080302747158286, -0.009293697985640517, -0.008046764571533681, -0.008391316617703601, -0.004610751653974565, -0.003205632041522938, 0.0019226640462730224, 0.007032959198247148, 0.013874109318876449, 0.018653708565585018, 0.023429193876933242, 0.02646783208927524, 0.024495435039262936, 0.021884244683211686, 0.019604426762158112, 0.021196028356092123, 0.01868421385601856, 0.021825480466262138, 0.02183876233585081, 0.019965499599559115, 0.018948434697602518, 0.015189837618381814, 0.009977581627273474, 0.00584615914624455, 0.0017789839140785395, 0.0005793012209499406, -0.002765022599049362, -0.00341287041052315, -0.002228425367913063, -0.0021739666795804274, -0.001368036640043019, -0.0028396320038692625, -0.005222684629598418, -0.006043666460226077, -0.004799766140444653, -0.007136649992097989, -0.008239269423123776, -0.007408174573648337, -0.004420786449464784, -0.005168778909957135, -0.007275260020579782, -0.006849637627186442, -0.00857173012942808, -0.00925238299106201, -0.009202615154387046, -0.008886634904084246, -0.011434463847687234, -0.011407436797580647, -0.010963130013628624, -0.009305545846136685, -0.007645223952654978, -0.008089797676429778, -0.007490458495675599, -0.005650591796747254, -0.004103994685840627, -0.0011994933465811343, -0.006413880477651616, -0.0028033652203754587, -0.0027771797772107067, -0.0034652967380344427, -0.002344488103440532, -0.004836685917454022, -0.005634835026881856, -0.00477469334431037, -0.005962139600509546, -0.007474159912087355, -0.009194180252618051, -0.01330491914250764, -0.008814242033550137, -0.010368164554919804, -0.008075855425075443, -0.006407381717840499, -0.007327577484286984, -0.006348551332229465, -0.0066628889928160035, -0.006505474650297209, -0.005209223532975029, -0.005956612527817541, -0.006792477579857773, -0.008659217997189163, -0.007919963499456785, -0.007456924953566082, -0.008290610040134247, -0.009116878207491257, -0.010866039161893274, -0.010972602526895662, -0.009877747360503111, -0.011921322388145672, -0.009351318582969758, -0.009465775283861562, -0.009518494378506572, -0.008622069940607123, -0.008294054287101015, -0.0094789431026135, -0.008900069322289601, -0.009395945519277488, -0.008111712294648288, -0.00650798099967257, -0.0073361635000060935, -0.006340968352378162, -0.007373795256559849, -0.00840909148647212, -0.007283778015977115, -0.007385849333292966, -0.007837657897116958, -0.005809519968506554, -0.007063734535689023, -0.005303591804127412, -0.006922817323422655, -0.0038929417581290457, -0.0025757133298447282, -0.005108232133115969, -0.001532795989867317, -0.003517472034803118, -0.002438835682619133, 0.00011149513982748301, -0.00011543857275423362, 0.0003511653564910415, -7.203088451522262*^-6, 0.0008510877250054806, -0.0029505190295728836, -0.0035482802841351703, -0.005903579225841284, -0.006883975141679568, -0.004982391568326404, -0.0036241616769387415, -0.0016773531303983958, -0.0024676624993410327, -0.003406274858641023, -0.0050663951454738045, -0.007184157621395404, -0.009319482498241992, -0.010132636994293162, -0.012613457731668753, -0.010544726856181512, -0.008706920417553657, -0.00948676645302752, -0.0010805420388662547, 0.006306786168739895, 0.011613906959287799, 0.01366700078828096, 0.010685768417325506, 0.006906300066515932, 0.001294289321067332, -0.0016759226731898626, -0.0013709021932488104, 0.003968628906259756, 0.008809221148578399, 0.010762752260231354, 0.01273202921786553, 0.012654289828563793, 0.010961341305698997, 0.01666578301912605, 0.024586033068171045, 0.0489912522971558, 0.09177576911080397, 0.12054311704214463, 0.19430182160168682, 0.24732999132081002, 0.30334519984172514, 0.3363988865505425, 0.3550432668137832, 0.3586301087119722, 0.34766366820539, 0.3398486661163435, 0.3104801874819687, 0.2755195468900039, 0.2333693169489871, 0.19836155791848573, 0.16916359609312176, 0.1475154162778309, 0.13293401786344744, 0.12393397754624211, 0.11559513582442657, 0.1134481121555996, 0.10588892573169337, 0.10340714937315831, 0.10285052389877669, 0.09930685018574091, 0.0950866426675814, 0.09112405674499346, 0.09059938895396252, 0.0909445531433235, 0.08769674946066339, 0.08567974174261693, 0.08449864856094222, 0.08526026266556547, 0.0826117046846816, 0.08033005744490168, 0.07965112337062791, 0.07960611528358089, 0.07643026533026472, 0.07347442951612473}
{0.06856900513771717, 0.07102035346258936, 0.07215507436581131, 0.07211829003972836, 0.0701642213522943, 0.07303749451144442, 0.07398975397097739, 0.07716759382539021, 0.0770579576919837, 0.07589862673056255, 0.07907445896711691, 0.07798641889430559, 0.08092012003537755, 0.08100761337396326, 0.08154624541333134, 0.08213548757539926, 0.08729131293739409, 0.08806182443490879, 0.09247994562837503, 0.09926665338571086, 0.10532683768049679, 0.11348262072791, 0.1282427590863659, 0.14745074090916316, 0.17212791701033914, 0.20166809411776293, 0.23901702162285718, 0.27177672985847756, 0.30994071498568754, 0.33188354622259825, 0.3478196830001186, 0.3507628295242921, 0.3202978548671488, 0.27569507858620657, 0.2415541359719069, 0.20530246725539936, 0.16723714692656935, 0.16441477720120642, 0.15343944334209914, 0.16807993652464337, 0.18615513945704615, 0.2150485288192965, 0.20928992297245938, 0.19819345406480204, 0.15285663551218126, 0.0802967783163337, 0.054232062914928436, 0.022052285204304627, 0.01566007665431803, 0.020263767794603094, 0.022296341977700918, 0.02094435050704154, 0.019448067442029003, 0.011501802669126673, 0.00570130859033618, -0.0002655452254160303, -0.0018863158553771772, -0.0016211463779950415, -0.004328655315875996, -0.005149710542094277, -0.006224016126388853, -0.004646549967843741, -0.005607940438586401, -0.00573540035304257, -0.005561646904961472, -0.004873142140604716, -0.00498927342485272, -0.006448169522737757, -0.0072552091773999796, -0.00908891279038012, -0.008091835551541724, -0.004341614457843751, -0.004107317579458981, -0.003040384856250839, -0.006113519341863686, -0.0047984120633905265, -0.0049492072993660135, -0.004023736150989885, 0.0006977282667180989, 0.005123218039749209, 0.009009677740213879, 0.012970364832559084, 0.012537790531326302, 0.007321856194304874, 0.0022466295768223867, 0.0035114782841916387, -0.0003320387123751903, 0.0014183242914743866, 0.009052917594447757, 0.011136192835096637, 0.011202009877707284, 0.011020426357543585, 0.0054148642288396834, 0.0038747756461904384, 0.0007448419734996028, -0.0001627917756653256, -0.0006033053414246366, -0.0022995454453087734, -0.0020882250461741365, -0.003799770554023165, -0.005707463345576046, -0.008368306585040806, -0.011247002700870392, -0.013379361399926902, -0.014198542512146244, -0.01903112952007107, -0.018021342020192888, -0.01425748715104496, -0.010459502091647763, -0.006707068065465701, 0.0025267316262334973, 0.011060162567742407, 0.01854531498953164, 0.023109717484553257, 0.02470741171034547, 0.02302164203821835, 0.014515897703367198, 0.009066835628262517, 0.006215763065230452, 0.0020607950296658356, 0.0008519252840193465, -0.0022217418922213976, -0.004438757379970142, -0.0063217872472163174, -0.007411551990504434, -0.007454310939053674, -0.005359775369070056, -0.005728109130339596, -0.004903444067579612, -0.003545309910733277, -0.00017611007144393903, -0.0005670249296359278, 0.0036264982970156726, 0.004106031660875264, 0.0033288828748421167, 0.00408643491632754, 0.00029251196005549134, -0.0027463515495391795, -0.006932870964513445, -0.011101890013104401, -0.01158498465250929, -0.012766123115278118, -0.011822649636302083, -0.012597336463784109, -0.009660444688499414, -0.00947817816150984, -0.00987716200724838, -0.008373766781771687, -0.0070753264571200535, -0.005934416660354321, -0.004794542479343909, -0.0028281843458691294, -0.0038799047004194035, -0.007172579225150053, -0.010022497499796069, -0.009301752600252188, -0.011929275115740936, -0.01005521402137976, -0.010270674806720293, -0.010205730901429002, -0.010223647773404485, -0.008916188307902757, -0.009033904872966259, -0.006826926236903161, -0.006545452850024961, -0.007024724430756336, -0.005042548232684383, -0.005757912734311532, -0.005935158986794663, -0.006772682170194569, -0.004636194159028051, -0.003947370967893251, -0.0035582465785550916, -0.001057319705865824, -0.0017303660396468198, -0.00006168821880714803, -0.0018767359903952047, 0.00014828374458129932, -0.000267608024515321, -0.004577104543948367, -0.002331825921353183, -0.003047580512220239, -0.003203354611106316, -0.001120626482139312, 0.0033842078800667063, 0.0016177041228677763, 0.0014969527294606073, -0.001844870193939142, -0.005630810001244797, -0.008073594331127115, -0.010028571606398825, -0.010561575844126429, -0.011952839608042215, -0.010611907488927699, -0.005995552925485793, -0.005034239981689649, -0.002204698051503041, -0.00013672590276298533, 0.00493734472080553, 0.006084950950042668, 0.003095440837812844, -0.00012968365331941307, -0.0021592230525997224, -0.00422917393104133, -0.003993493387210197, -0.0015632253078997748, 0.002497061424633848, 0.0037306040887154827, 0.00522682901207511, 0.0033842005675009668, 0.010625947590188596, 0.026388845571523944, 0.04841943792635804, 0.06882189877769276, 0.1230683286540871, 0.16129056536043418, 0.23086168346011454, 0.28126023497044117, 0.32037942227598404, 0.34766787669241866, 0.3635063072887562, 0.36121794338978364, 0.34432399722149415, 0.3189033946694926, 0.2808670924581292, 0.24257549793024252, 0.2089730072978678, 0.17719043687557293, 0.15517467576830574, 0.136210194563419, 0.1256489710738476, 0.11842033672112565, 0.11271099985898186, 0.10866828797316623, 0.1056980542398542, 0.10496814065583263, 0.098765224254703, 0.09756080299318673, 0.09731923199043548, 0.09035674436833539, 0.09038727422972945, 0.08942867875580932, 0.08716733829341979, 0.08522599126766035, 0.08553656650296358, 0.08327569624711363, 0.08158703759857615, 0.08087772486217229, 0.08028426682670226, 0.07552922918402721, 0.07891822981910732}
{0.07370643954877665, 0.07438741884607891, 0.07331014384764153, 0.0736496983284386, 0.07463392989691255, 0.07407124645723803, 0.07657488417511699, 0.07722667055067181, 0.0788641364172487, 0.07967755342482628, 0.07855028890199552, 0.08224739814791424, 0.08207894958579648, 0.08369315105858757, 0.08088037629947256, 0.08368324019745026, 0.08563111707242327, 0.08703490409887887, 0.09552720683841502, 0.09657572188086042, 0.10376435175889978, 0.11131808185653601, 0.1272734331780977, 0.14521961538851172, 0.16830659387158536, 0.20295281840789997, 0.23372549725837846, 0.27644738058441937, 0.31223405162235285, 0.3345257435802175, 0.3614787546081909, 0.3741634540372125, 0.3492589054562307, 0.32166171309647146, 0.28526138934996653, 0.2522455492942758, 0.19957946036778396, 0.19159246235066685, 0.167286570302009, 0.16931035896331725, 0.17386699152896884, 0.17335397253982135, 0.1707311492885551, 0.13207088860167973, 0.09737683269528705, 0.04869492046720431, 0.03081043230347258, 0.008765835765575446, 0.01067379474260358, 0.00749900961834239, 0.0054401034679956856, 0.006953964439150216, 0.001568554092907429, -0.0025648972115810123, -0.007431381740650751, -0.008555437422858778, -0.009476440127767433, -0.008598067361913903, -0.011302783579512046, -0.01035478394736026, -0.00789011181397793, -0.00705785462247412, -0.009907871652714432, -0.006930599265834481, -0.00494668872895154, 0.0016484512653302079, 0.00642296609313712, 0.011668918226696821, 0.011296649600553422, 0.009971790973265247, 0.007213881970355929, 0.0045796981515819, 0.004207839071307919, 0.0035086164034113364, 0.009921129036657164, 0.015081604150010808, 0.016474744929803824, 0.015057099141828442, 0.010237065269842999, 0.006109406274000134, -0.0003051224981729923, 0.0008797970493593676, -0.003429911469898619, -0.0035632126088506327, -0.0042803733387526246, -0.00414749758280117, -0.0002570280835467308, 0.0037391154547209483, 0.007965536940470527, 0.008241063084233675, 0.010146321632856743, 0.008542306128211581, 0.004048661596946845, 0.0003792203580716869, -0.0018845912208476422, -0.0016064748669259504, -0.0007654563157650668, -0.0026537236272197702, -0.0017457327205275164, -0.0007350278029351468, -0.003517846351310156, -0.006715787800911336, -0.010136181242983272, -0.012247628077463933, -0.016428946340015113, -0.016466767889036546, -0.01775421867828427, -0.016284257385483444, -0.012932223626730962, -0.006920079270618697, 0.004420961298203939, 0.013248454456214965, 0.021901855847412235, 0.0262477806249507, 0.028279835111998, 0.02849986636069317, 0.024921791511137846, 0.017834990646610864, 0.011699048387380735, 0.005006713465456959, 0.0021090210970070578, -0.0006305548481547402, -0.00447676949070571, -0.004540726693338288, -0.008209300756662152, -0.007158600846604355, -0.005819416834289314, -0.002310578596772007, -0.002125082224231606, -0.0023912795676811647, -0.0027864481072554575, 0.0007879949326281715, 0.0014131561368426228, 0.0013026509540844163, 0.0031831026829424415, 0.0031659741025241946, 0.00031964742480159597, -0.002737646643452963, -0.005562319416351226, -0.009770476539965751, -0.010834654156885726, -0.01201449453683881, -0.00984684274079778, -0.01192396069556323, -0.010737139806396363, -0.010045757232720002, -0.009382115022550945, -0.0076806877269784725, -0.0068477478866546685, -0.005717853373715646, -0.004996332200560015, -0.0035661530956366885, -0.0051794355908884185, -0.0039014473627334264, -0.00674294569691738, -0.007787181755558864, -0.007356560111102976, -0.0070237860763950905, -0.005925967802865353, -0.004314044369469548, -0.00523236803459636, -0.005760171190515215, -0.004726763196402757, -0.005030631109122994, -0.003207032108837646, -0.0029559156032450975, 0.00034676964187556423, -0.0003089419703593249, -0.00022066741371532905, 0.0007051181543224438, -0.0019805234367907183, -0.0022654882453593886, -0.005227019793707047, -0.003805093044164983, -0.0038869802597891094, -0.0019065313965776012, -0.002521257163666377, 0.00012189599392374009, -0.0035933726048487068, -0.0034392841156506383, -0.0035319845748948177, -0.0015943889446190232, 0.0002740263564906245, 0.0042884890169066015, 0.006073842663365156, 0.0019636122777323475, 0.00019793730376350526, -0.0019285464018287636, -0.006310407152777909, -0.006665243450316786, -0.007682659051679702, -0.009293838608332577, -0.012472394502529944, -0.010236848666978358, -0.011105825098132866, -0.011311735695247101, -0.01011052192812877, -0.00687909115969084, -0.006265374744075939, -0.007288344196279249, -0.006570139961297248, -0.004919809054081755, -0.0074273547007946035, -0.008220987545312242, -0.006596613970133964, -0.004011080893917514, -0.00393562034846608, -0.0015836229929460934, 0.00011032940458240853, 0.00031074474449364247, 0.014368461525794102, 0.027176172137604936, 0.05773605805376046, 0.09428399861143691, 0.13363458950366208, 0.19365895431669472, 0.241054672034022, 0.2899023565010902, 0.32648737880048145, 0.36219368390456574, 0.3680323300352898, 0.347259277314921, 0.3302026340900232, 0.298009448227769, 0.2656788162256398, 0.22870212530175388, 0.1974334685451774, 0.1662776634475471, 0.14927332377361408, 0.1310245282774291, 0.12335966450225958, 0.11622069330445678, 0.11210377198662505, 0.10860061954865677, 0.10550331225119244, 0.10191568234509038, 0.09844759705945683, 0.09613798709954179, 0.093214472208026, 0.09053966928136832, 0.08958068814077416, 0.08874601798100266, 0.08467955559796386, 0.08769282778142551, 0.08242231867085754, 0.08017835667688464, 0.07926232808611193, 0.0782529693901736, 0.08049776719509072, 0.08198393657052469, 0.07819130369071683}
{0.07215354859218456, 0.07205228706034422, 0.07632270209167993, 0.07648798872593415, 0.07729884605130084, 0.07829631942565624, 0.07847221447949086, 0.07936933398935424, 0.0818518280690207, 0.08025092795701108, 0.08472650049718278, 0.08579843106714255, 0.0841748928149329, 0.0853943226003726, 0.08780567331354339, 0.08892249530495927, 0.08823626621774291, 0.09870760637029168, 0.09896694647882567, 0.10653068113908913, 0.11503075599486548, 0.12422817835442361, 0.13913551412069852, 0.16173944128667456, 0.19074777247432306, 0.22896097050283626, 0.2660880775398458, 0.3154266996305958, 0.3573833055002772, 0.40022769328822383, 0.4209102604943703, 0.40089019615541155, 0.37053058227520486, 0.35261352330111173, 0.30454741216143866, 0.2550002477866098, 0.21820667050948842, 0.18651263824745873, 0.16275352727078518, 0.1546686215701917, 0.14146215868900597, 0.11892774532621785, 0.09351377995907843, 0.06464641867355411, 0.04163965704056142, 0.013140642876429558, 0.0079302311705197, 0.007468112562950701, 0.011647646864289176, 0.018783565584882016, 0.025796694268157234, 0.02401631539974242, 0.021565510406446164, 0.015059232419533771, 0.003985450305581247, -0.00393578112268291, -0.009880655161746594, -0.007273481616530002, -0.009611141655300743, -0.009052894878396762, -0.00989646063793285, -0.009389995255228227, -0.009870326262951985, -0.007882889415216327, -0.006771998492044127, -0.0033915992189987323, -0.0028259877478690786, -0.0011636226659081776, 0.0009689405691428329, 0.0020100934435776006, 0.0009385247043482135, 0.00369427627623936, 0.004469891903108614, 0.0075932126604475875, 0.010595515272028393, 0.014491183393624726, 0.020588019594897596, 0.026146021435793122, 0.024431461458136156, 0.02273208091483655, 0.022429725159977737, 0.018352308484048493, 0.011230127615870417, 0.007966429729489525, 0.001059098837940273, -0.0020274958122084488, -0.0038177195513547386, -0.004575884586494055, -0.0041640061826969926, -0.00527161096717302, -0.005698696670436132, -0.008500179898162832, -0.008415326388537078, -0.009084587223434405, -0.006356909228542262, -0.007014473652638848, -0.008097583854802089, -0.007070510044472648, -0.0059516338290827395, -0.0047990795361727125, -0.0061088252374237, -0.007336127382258315, -0.008037967730585585, -0.008983376583027853, -0.009070169732814999, -0.008912058989477936, -0.009723680461949224, -0.00935561788408799, -0.006334476386616711, -0.007573795790726492, -0.004750550706028211, -0.004017164641597714, -0.003839669565533901, -0.00252636156189459, -0.002281726543997034, -0.004510504143935225, -0.004748252596908763, -0.0035560435663876265, -0.005695170907127493, -0.004393707433833626, -0.006396771684529753, -0.007865518007121642, -0.008810912497614943, -0.00844184708963335, -0.01113428653975045, -0.010256204126252614, -0.004815782700581547, -0.0038147536348165667, -0.008174488973154469, -0.006437665981652239, -0.005196955335631544, -0.00399091700443001, -0.005382282000337954, -0.004521338573741832, -0.006919675742985822, -0.005338243198665686, -0.006989606818998041, -0.008022150975476594, -0.008146940573964694, -0.007967970411125569, -0.008371837083895405, -0.0060011687856384695, -0.0064224943675589745, -0.007758331342970987, -0.009527338565871585, -0.009802609163696841, -0.009598822217057445, -0.008193210465818565, -0.009311430867870618, -0.009384361101405558, -0.007856977370216267, -0.008754377555542918, -0.00852448306460944, -0.008302899715821165, -0.007928632353982286, -0.008607816323184896, -0.005180337859294424, -0.005823102953268891, -0.004861754699663439, -0.0038056953969368263, -0.0012228927914682292, -0.0023491624965756115, -0.0026299111670738846, 0.00009319084957238851, 0.0014258930648042784, 0.0030406049902392636, 0.00626193651392233, 0.009416932069980134, 0.008793578469150042, 0.011796844455342754, 0.009833049160543148, 0.006204254353085301, 0.0024180830565098677, 0.0019472532239515764, -0.0009477067369899816, -0.0012881650957520766, -0.0029804037448976774, -0.003996127877269521, -0.006655567062209057, -0.005103196905861854, -0.0011861833898144008, -0.0029643925140872248, 0.00040136777591793247, 0.004495654348645966, 0.005180291684708853, 0.004912652654473109, 0.0025575903656882854, 0.00042179960220397727, -0.001897191815262161, -0.0037319817624796386, -0.008422172504027093, -0.011421139520490049, -0.010611658375471216, -0.009118763303117408, -0.005159016154501882, -0.002477331677953298, 0.002560090944553027, 0.010179827978484607, 0.010778699426858926, 0.012619798060939418, 0.008064399512562576, 0.0008498427358758429, -0.004366799087519757, -0.0056433556015352705, -0.007037134820145452, -0.007177126400382556, -0.0053369607567953945, -0.0016342511696348424, -0.0023664731699175826, -0.00005285604292367741, 0.014742584445206975, 0.022794020286644553, 0.030665662860578737, 0.07335301167792979, 0.12071098863642338, 0.18623738612520666, 0.2271922552813101, 0.2930933570141727, 0.32694609079887665, 0.35222856156928783, 0.3582066300685779, 0.3659129556802894, 0.3511412739654768, 0.33820065805140165, 0.28251781425576866, 0.24738333206913257, 0.21038979886283588, 0.1787019862743595, 0.15037658045819724, 0.1378604717926226, 0.12796964912976572, 0.12044682474203884, 0.11584111344859828, 0.11396514317850356, 0.10676687829867904, 0.1053511875364129, 0.10100094773023982, 0.0977928379265587, 0.09697092073539132, 0.09590912464434066, 0.0953588417970701, 0.0909811606137973, 0.09127457682273439, 0.08766241052750093, 0.08694540709663445, 0.08321638421254438, 0.0851415444967691, 0.0848153654160965, 0.08274571469312354, 0.07939347313643264, 0.07738394005168292}
{0.07523941183473305, 0.08031023584722416, 0.07822567536995736, 0.08011940798370377, 0.07970682115497903, 0.08318833613209466, 0.084552355854428, 0.08529630300779067, 0.08050088072695749, 0.08503978076803663, 0.08299230416860837, 0.08463329858629601, 0.08460465350231566, 0.08794915546989461, 0.08672280945293112, 0.09163390522951746, 0.09305775204027376, 0.09464512335910139, 0.10073063394708834, 0.10291947722909489, 0.11159659750778968, 0.120073163331808, 0.1356823481009217, 0.1544919867666969, 0.18709234788481643, 0.22312290263178475, 0.26614447399564756, 0.30864772386329276, 0.3531273958262386, 0.39161182758403446, 0.4142049168032824, 0.40726300380664554, 0.390274635815966, 0.3670631818395377, 0.3176891877195662, 0.26495985432430835, 0.2158459523612074, 0.17876490040403628, 0.1566108127399817, 0.12709892964397837, 0.12514852995883502, 0.1056118002699757, 0.09109231180866297, 0.06406481273692745, 0.037094274615382436, 0.02153946109856724, 0.007824191979262977, 0.005721579615532002, 0.006675760179334902, 0.010922866818538652, 0.014159828195219083, 0.011788117321965382, 0.006686326625236126, 0.0030996369426356547, -0.005028291015516852, -0.010736514958866916, -0.01548307420657192, -0.01745302206527368, -0.019405712804817322, -0.019354390392600264, -0.016477718458756722, -0.015455341745993958, -0.011699465757777496, -0.00868944627766049, -0.0043135594883625585, 0.0015284756451732374, 0.010319728039137355, 0.01767441872244651, 0.02306445467169308, 0.02375826017576802, 0.01779511480025634, 0.010935422599186295, 0.003025555165357853, -0.00356371208189118, -0.009264395063694641, -0.010425146751949386, -0.00763026391244661, -0.00001597716864433149, 0.009628210653731416, 0.026100912222618365, 0.04471916727976019, 0.05945350649923052, 0.05287323265073971, 0.05107354706620448, 0.03569865839032272, 0.02254465030384841, 0.010516518632705859, 0.0058105871217561285, 0.007592237949513356, 0.006026935480367292, 0.0073527291762754835, 0.0060045439725646904, 0.003428992225100366, -0.001000879429359479, -0.0036747380214134356, -0.005030464921338738, -0.005332106501467714, -0.005555012362289587, -0.005854987283996476, -0.005352941528965637, -0.0025697987214173545, -0.004816923837973251, -0.006410046334272837, -0.007133125014282602, -0.009644024632449226, -0.007818981942940952, -0.00911618140133723, -0.00952029271388219, -0.008383412656150401, -0.007915603679972695, -0.009231968766823063, -0.007308404651112188, -0.005297313258869424, -0.007425912071197398, -0.0062560877819831315, -0.0054036052069167725, -0.005229275056700873, -0.005849674718531616, -0.004220901867730487, -0.00567394886206621, -0.006021999601823697, -0.007392048609093783, -0.006741698131931465, -0.004698024521365189, -0.008660629684145056, -0.008790147310117883, -0.007036351659545955, -0.006950284332225069, -0.005460114562286439, -0.006237197311188247, -0.0074147932187225915, -0.007215498609031383, -0.008888846405251654, -0.007104468713063816, -0.008272892726766148, -0.007747233275527237, -0.0052462261550121955, -0.005576876902592147, -0.0077061593257706125, -0.0068804028504893585, -0.00981594656076231, -0.008889734457840519, -0.009089520024460056, -0.00786940118468899, -0.008992743506228345, -0.009152368291098422, -0.007323022687469529, -0.007864779320996497, -0.005247291753433789, -0.005365302522498453, -0.0008221743452191915, 0.00028914723339421543, -0.0028243448915303373, -0.002074483066757604, -0.0023311572965423666, -0.006823125816998921, -0.00632476306418172, -0.004056896350654295, -0.0016223424494109726, -0.0014505956736643583, 0.003625792314287107, 0.004702329916529529, 0.006262687452356716, 0.006790694797693319, 0.006526624396292485, 0.0055888049881267655, 0.0026730912184560075, 0.004639662138840059, 0.004791219188591508, 0.00554484698940306, 0.004706671031677041, 0.004040183766579419, 0.004739363659462615, 0.004908625931390661, 0.004329583456411194, 0.0019062777392670513, 0.0024358843319045053, -0.0007299490385383621, -0.0036937833976258237, -0.003226974246767442, -0.0032669744051973797, -0.0037378892652102764, 0.00004831592969928907, 0.0005193252086378923, 0.002190266008347073, 0.004756141775634572, 0.0046420999359986816, 0.002140550946755051, -0.0037941698590074607, -0.0083899623627983, -0.010593080577693849, -0.011742661610982438, -0.012918955154810837, -0.01220210901279642, -0.013191516522397792, -0.0029618501838111324, 0.003501889629533444, 0.0065166920967159765, 0.010962855823063822, 0.01267132545398078, 0.005760839657303842, 0.0021846355720783078, -0.003925144908801036, -0.004845645546856415, -0.005936225804626797, -0.005471808600528755, -0.0022483080226423165, -0.002686430588477814, -0.0024005334371856235, -0.002324958728252507, 0.009726565647150739, 0.02198378821126589, 0.04022236475547408, 0.08579944346912505, 0.12378685031180653, 0.17918024721190773, 0.2366599552575906, 0.28738575143272727, 0.33320219801824, 0.352635081202746, 0.3661097833593817, 0.3617162870266908, 0.33946660146542273, 0.3144286062451873, 0.27069003436094335, 0.23095366866698352, 0.19883754893631458, 0.16868035052672514, 0.150074301043009, 0.13220608125268363, 0.12516547502093417, 0.11589868710927241, 0.11268956750917064, 0.10524079818555326, 0.10424754460494823, 0.10180915180293919, 0.09940149005016863, 0.0964175990265754, 0.09402296853609596, 0.09073488158795887, 0.0882580850012156, 0.0868255628809233, 0.08441064661505573, 0.08444011942909148, 0.0844163959858829, 0.0852532489141263, 0.08129123827321681, 0.07812134711406482, 0.07637155324508063, 0.07558260718887737, 0.07646262152294007}
{0.0754071150211496, 0.07429191909648375, 0.07631390943393915, 0.07832378038108267, 0.07751308898447415, 0.08040351302637273, 0.08159539866743987, 0.07976600226769588, 0.0792289559520924, 0.07993283569829993, 0.07914909297755823, 0.08181690833644956, 0.083642147392657, 0.08438313695709021, 0.08611116643722203, 0.08626154385278655, 0.08871048887555695, 0.0907243892680674, 0.09602259119858736, 0.09830648802536612, 0.10568718940361142, 0.11300719480968761, 0.12847180209999443, 0.14514271438093806, 0.17322624734099726, 0.20536455544670965, 0.24019894899239658, 0.28841841023739145, 0.3392038978087115, 0.3792483868412599, 0.3969014449914653, 0.395998826720678, 0.3846597553554212, 0.353428840199942, 0.3260555474818051, 0.2553045797223781, 0.1968533996127498, 0.17750835302012932, 0.1408366652472397, 0.11837901838538574, 0.12752089222079427, 0.12031551661130144, 0.11089859530854346, 0.09906831722900976, 0.07322580711982185, 0.045671408561216396, 0.018728815717057326, 0.008810689128638256, 0.0030834044851897192, 0.0016111637111407597, -0.003676213957092831, -0.006187158891234434, -0.01075849696336548, -0.014232298321398582, -0.01949767382808678, -0.022268912622383154, -0.02514273806299483, -0.028813025114254757, -0.03221601293796763, -0.027973538339017622, -0.021600385844771433, -0.016730821213027405, -0.009431684629019204, 0.0034782397544047376, 0.015964702259493684, 0.031185231097844907, 0.049884785539178966, 0.06896091909377264, 0.07557431244095095, 0.08331347694786581, 0.07943707485151932, 0.0631665336979042, 0.045909672614603644, 0.033299037690874965, 0.031122226039047574, 0.03652528599887937, 0.03649987487944202, 0.03699084940254811, 0.03415032969229452, 0.02771759442104082, 0.02179348130367314, 0.022013496117911945, 0.016635249837011024, 0.012913625636732602, 0.0066839758524408575, 0.0037133760600196568, 0.001274020166225162, -0.00019950109364644426, 0.00025720365376037516, 0.003295012418315362, 0.0005993681414633057, -0.0019023564900357108, -0.00475930756922886, -0.0036211484151223495, -0.006581442174488283, -0.006604453071650373, -0.006260493727567562, -0.00585664424089383, -0.003121749410308651, -0.004628231351313348, -0.006734577563095413, -0.0077893127029604395, -0.006905646067363395, -0.005345576706808465, -0.00691313340791157, -0.009238379938680753, -0.008339453851781222, -0.007828066919030778, -0.008557426765665595, -0.008934610955390542, -0.008681447447501538, -0.0069495794541406496, -0.006192891463207105, -0.003937116368072908, -0.005048060691244124, -0.005576904043262251, -0.003614210780856669, -0.00404639666300023, -0.003651676401695352, -0.005591090592194894, -0.005528682721443959, -0.008351715412884894, -0.009023778252320282, -0.00609166243278682, -0.009880162073262533, -0.00807886360465035, -0.010373410713750489, -0.0076221087154729385, -0.008233943442108926, -0.007276722907697554, -0.005799126781931057, -0.005606380714265501, -0.0035949731018892345, -0.00463262258796177, -0.0042620273246059374, -0.0037793129398086414, -0.006700772474133903, -0.005207242963799649, -0.0082594648979648, -0.009785483248264323, -0.00852309597725234, -0.0077226227097865405, -0.010609682225265434, -0.007948876298681833, -0.00917204536587425, -0.007958040356684064, -0.006435014192427525, -0.0045598194320239606, -0.0001752770241287881, 0.005041062523407165, 0.011197980883696203, 0.014033854887784667, 0.013047735686913019, 0.013936593055083931, 0.006507887815397895, 0.001978445585591221, -0.0018387136845204322, -0.0015525941604307891, 0.0010443920677609144, 0.006286551551433456, 0.008730852967876748, 0.011516201012023292, 0.010300725702759361, 0.010405545824256906, 0.010186876959767421, 0.008735415476936025, 0.007082896750448344, 0.007675374054854776, 0.0077429314035544605, 0.006131852108681246, 0.003875805698039882, 0.003753906563704687, 0.0013766383874876426, -0.0014099073480434438, -0.000474602712976896, -0.0037411639280670655, -0.005677928283362402, -0.005195753680426596, -0.007989705608376575, -0.008165640801921007, -0.011834621384998632, -0.010494292059603935, -0.007024010877536898, -0.005806115569826678, -0.0029202264786192165, -0.001352849752532445, -0.001303490102971342, -0.001208352254994326, -0.002733888177408341, -0.005677208234282418, -0.008698465366493125, -0.013423260513120285, -0.014316048383548628, -0.015349109056450943, -0.015121106481738648, -0.013110923449973683, -0.008344063825961007, -0.00805201069604196, -0.004375281949808313, -0.003154424693386027, -0.00425277873612703, -0.0039222355867766815, -0.0034799943358716895, -0.00777609555198873, -0.008224124040025215, -0.00743560038497533, -0.006348499576176254, -0.0037801532766919017, -0.002444547529950873, 0.0013161316389331398, 0.008957175907392489, 0.02872036644849725, 0.04868348294681022, 0.09367701683847361, 0.12828009393095863, 0.17962691499666264, 0.22394421071753326, 0.2622195914142167, 0.32668642366343015, 0.363619571733115, 0.3608679217899362, 0.34966863702949735, 0.3353762448931584, 0.3087195205531831, 0.2763706413876683, 0.2426666680966163, 0.20794228549293245, 0.1740914403500974, 0.15598684981240746, 0.13856963356851676, 0.1262323628050243, 0.11921865687969418, 0.11374436974163284, 0.10924525571302462, 0.10454031033039085, 0.10255024586744715, 0.09993093840041944, 0.09653121385160067, 0.09520739999547836, 0.0922374904745534, 0.09023201190601246, 0.09002018628656504, 0.08691821555008296, 0.08608809101987712, 0.08455216781128155, 0.08332909111645377, 0.08216441298706903, 0.07851963736566285, 0.0790353668843587, 0.07786673791849044, 0.08100302165448284}
{0.07578941204922611, 0.07559450402870543, 0.0737273062502816, 0.0742050713020355, 0.07601128735974975, 0.07589613462645396, 0.07676524336038656, 0.0779983257599949, 0.08024121762750039, 0.07998303145663915, 0.08324427861981165, 0.08181143477710622, 0.0832022392026569, 0.08930803077564771, 0.0907499999776907, 0.0893499059400868, 0.08994374772714153, 0.09210141053355171, 0.09542099065912324, 0.10123688830185124, 0.10617400347971515, 0.11398493871369339, 0.13129840092019546, 0.1507488823463981, 0.17437282726618694, 0.20714468074728482, 0.24769526411330647, 0.2931212501508721, 0.3366930975536957, 0.37386462316157926, 0.39459200091849, 0.40429539260799674, 0.3939810753366888, 0.3757378062241853, 0.3151791381931835, 0.2524050870053863, 0.20714110507945316, 0.1534692557811722, 0.12043305849640479, 0.08762775182411972, 0.09891714840765573, 0.10526380669762025, 0.11753336173805949, 0.1108827110515716, 0.09315531090664876, 0.05508489419510221, 0.030198537543005475, 0.008454184420048107, 0.008024414861143934, 0.009670614522426811, 0.014211380377448537, 0.013952029811412423, 0.011434664795429953, 0.006558127662670542, -0.00035107867053720226, -0.007410840964655678, -0.013826481916688248, -0.01381297363641686, -0.01735222938133809, -0.016088974504990847, -0.013323534643674646, -0.012053507848144903, -0.010054697632277072, -0.0030517111791966856, 0.0005746447045343421, 0.004550567347417463, 0.010414723064112346, 0.016845112415919516, 0.0212810974576996, 0.023225224177178296, 0.025587901338766806, 0.022067989724701812, 0.02095380423117294, 0.01930350182390963, 0.023247300173570927, 0.030813999977461284, 0.04026876930378395, 0.04758879163453605, 0.047059141419996633, 0.042033698090778886, 0.03224871556300109, 0.02452421458806317, 0.01822264928975067, 0.011384395002857017, 0.005091275670739628, 0.001149957831236048, -0.005074031636319718, -0.0036048643592303618, -0.003426168395925186, -0.004972716143288606, -0.008310290859797615, -0.007497664252167199, -0.00781674149676196, -0.009193843935749966, -0.00907231346673765, -0.010286733804701027, -0.010166250376669676, -0.009635285828359277, -0.011905372171940286, -0.009262634256648647, -0.008913952429593803, -0.009268993862827838, -0.009135122197163701, -0.009178082941586339, -0.010571830844938271, -0.012235368102982449, -0.009946549562230303, -0.010562836252982365, -0.008451568302209018, -0.009868049013877386, -0.00983648238561471, -0.008296912373477792, -0.006876838900646913, -0.006385321394036056, -0.008477864038833582, -0.0061155570742548225, -0.007065164800875391, -0.006672560841921112, -0.007368019327448924, -0.006941428902850377, -0.006280123326347703, -0.008030225515989713, -0.011810486560146332, -0.007748946657667022, -0.007790447463039283, -0.00911609775474867, -0.008021617477126396, -0.0073177331482889565, -0.0065955767858692305, -0.005818676645072596, -0.0058442925032800574, -0.005129883273874864, -0.0066641268966271825, -0.0027543872124851333, -0.003504989539945736, -0.005574927120217456, -0.007457175936069364, -0.004822908966658412, -0.00971097970947033, -0.00846627678550633, -0.007049680329923458, -0.007459233934959581, -0.009447472075477695, -0.007493280674197305, -0.008668610311480808, -0.006232659685738163, -0.005449229494357607, -0.0037347846032262967, -0.003104119246357972, 0.0013490547515836967, 0.004803782534320882, 0.0089728718702675, 0.009690376508986959, 0.005667213980496043, 0.00384175185153966, 0.0023004519280319206, 0.0022889849984701386, 0.0020239456625478747, 0.0033561115342285257, 0.0068256765204821514, 0.010071112628029044, 0.01056523232853863, 0.011645397385666141, 0.012243760521427817, 0.012728288566320245, 0.012614114742822435, 0.01455676320680787, 0.01649918507567293, 0.020606101160529057, 0.01807075181607542, 0.017158516439144397, 0.013672461048107648, 0.009684045853884951, 0.006025723617684378, 0.002927001633752024, -0.0020522761119530276, -0.004522980652001258, -0.006476652906495727, -0.008934008989959316, -0.01026505396179177, -0.010277991793585364, -0.008569649045140574, -0.011981572797694493, -0.009038932879884453, -0.006522798543958439, -0.006414751538683676, -0.00400358696189461, -0.00445433941822525, -0.006531824984142053, -0.007604521298754969, -0.009621754230831982, -0.010537119105433868, -0.011975392715243206, -0.01400349125226121, -0.010416922893566334, -0.004448784058429371, 0.0027158209298084237, 0.011331427497984017, 0.012180397130532664, 0.009364480069542451, 0.00823159541386014, -0.0007668607164469006, -0.002506886119546192, -0.007328645490222779, -0.008517090340819197, -0.009887446128331964, -0.009449574704814612, -0.004934470831548967, -0.003234557534789368, -0.00003140473341248706, 0.007584485884794372, 0.020813352837504108, 0.04713256734189002, 0.07859678097679566, 0.1368473682538704, 0.1900944853806653, 0.2273151195100416, 0.25712338215334135, 0.3250496120730423, 0.3582031964147338, 0.38551075291020565, 0.3720741871072208, 0.35619244454585514, 0.31998706828717166, 0.2782883422053132, 0.23923753885930382, 0.20358215058840376, 0.17526905331874376, 0.1531578740111958, 0.13749042669370035, 0.12743655825922773, 0.1197475627315212, 0.11496617905172396, 0.10964680116562207, 0.10557086485111579, 0.10164492444248166, 0.09799438984388174, 0.09621076821459065, 0.0948322849838794, 0.09041062494951352, 0.08989201574624259, 0.08891244088907087, 0.08664164590774245, 0.0843405436129209, 0.08317105014569039, 0.08274135142150238, 0.08185125843992003, 0.08078709147261126, 0.08014865129190851, 0.07999924892361347, 0.0771674418853729}
{0.07355891316634561, 0.07658465032845829, 0.07755396605466727, 0.07982786625709204, 0.08100872292397636, 0.08207588551890785, 0.08224072006953204, 0.08292270183972912, 0.08259819964386597, 0.08627473869604003, 0.08483930165055445, 0.0843313092160266, 0.08838723717147232, 0.08829043130228988, 0.0893371118989441, 0.09087868053511194, 0.09165286151021776, 0.09702754613780788, 0.09786285478251666, 0.10221959254664904, 0.11242271352902364, 0.12099158627598791, 0.13661741928293258, 0.15629549542538249, 0.18528755537990438, 0.2180823116217756, 0.2566578267688455, 0.30559340220407755, 0.3547527105644596, 0.3992331442220116, 0.4261350172400935, 0.42753575922765497, 0.39722066047511423, 0.3263230858873317, 0.28533106170820965, 0.22464976326741196, 0.1597252967072336, 0.1263100418937997, 0.09703245922236506, 0.08624623486079855, 0.09461726002713264, 0.11074418330440942, 0.11914637625912294, 0.10853177744818046, 0.07856165027829023, 0.045025047321456665, 0.023281542288092965, 0.012106390242869223, 0.011836535755059656, 0.015792699256722262, 0.017262094224354374, 0.021373786099800805, 0.012881200303504155, 0.005951922597547232, -0.0001687112741398446, -0.0031144513323338443, -0.008217283936205032, -0.009643501239481076, -0.012228739492706118, -0.010156690173382171, -0.010400347120608304, -0.012684345739856695, -0.011521136740576362, -0.010509287590073095, -0.010819490145829487, -0.0051925231294296294, -0.0017148851394699284, 0.007753636199462461, 0.014555773646530146, 0.021965813585241658, 0.022303350623234564, 0.01932284837356898, 0.014227979160941354, 0.01132913365061977, 0.008998991119082228, 0.007803879475422194, 0.00964357814426269, 0.01211265509524943, 0.01704918838389851, 0.02267706682362921, 0.033029920350800344, 0.04011631894826367, 0.0355425201719, 0.03043848724797317, 0.01978279559448836, 0.012626768692227798, 0.003968417030467717, -0.0010022147650085179, -0.004926456349143037, -0.006363032026009859, -0.0054399151795596346, -0.0059894490638744, -0.007635036856234158, -0.0077925159096422, -0.00960453401553323, -0.009678003388189292, -0.008133633156343249, -0.006898746751174925, -0.008321220253689077, -0.009426672913867788, -0.007506148488826574, -0.008050780378058836, -0.00835642545340682, -0.008318046151591624, -0.00758073341902701, -0.009704894861400935, -0.011706594024394317, -0.010804544228183995, -0.01007141354434131, -0.007681475287742814, -0.006383561639975518, -0.00666731655527445, -0.0027130289524524252, -0.0017270373455420913, -0.0024621296960672103, -0.0024070699284179818, -0.0026641177873983003, -0.005346776976294446, -0.0062781140966165685, -0.00541753849500197, -0.00585847741460266, -0.008360354021291323, -0.006559904211255928, -0.007628115906834958, -0.008898723995741594, -0.009736986584746069, -0.007692205897135358, -0.004356671041405373, -0.004977863668001589, -0.008962261110860764, -0.004448727371481393, -0.005023435100372518, -0.006786465345003554, -0.005689339452306605, -0.005460619526485346, -0.006893778779452469, -0.005636590306331379, -0.008296885522709185, -0.007922180155993155, -0.00859046382355194, -0.006380624277204124, -0.008042598164620022, -0.007602139112752131, -0.00851655584922065, -0.006734381795187465, -0.009434454429570487, -0.008509840011921217, -0.006963636566249922, -0.007165532413464542, -0.005458490981240715, -0.0028671261631771916, 0.0004929120555943706, -0.0008808876568410888, -5.102201866826958*^-7, -0.0018008263318159475, 0.0014829066366466265, 0.00020525263144328953, 0.005760586660659277, 0.009302281223872125, 0.013746885005172335, 0.015588770808611731, 0.01663113275121713, 0.012246751447025873, 0.013075672842105448, 0.012408916754620896, 0.010356086986547042, 0.008538183130242476, 0.011513698643330435, 0.008347508163221915, 0.008869720485592742, 0.011364602277252549, 0.01099070656689106, 0.012332085847443258, 0.01512859082991727, 0.016415030310357324, 0.017322373043826413, 0.014012511700926955, 0.009225945427322156, 0.004171881810336482, -0.00206137983532386, -0.009243334520690682, -0.011171487724975627, -0.013862566518390691, -0.011096486617298437, -0.0100525312089436, -0.007309836662792237, -0.004164439526348825, -0.005584781458522354, -0.004249127426906858, -0.007447108527862267, -0.010648786514533076, -0.013634145572228466, -0.017903074732548735, -0.0151463773171664, -0.012718193969822334, -0.006676361034979435, 0.0025458146341793535, 0.0057454193846659535, 0.010236404101617497, 0.01162701045003122, 0.009160732486154363, 0.005732278980282299, -0.001278089096343694, -0.004728218488115945, -0.008088095321577575, -0.007531011131955772, -0.009707607987741977, -0.006948109912385099, -0.005536006864002116, 0.0005555514730998959, 0.006037420051374861, 0.021921637197752017, 0.04591918045591512, 0.08527061841193792, 0.12318350221225213, 0.17911773456669075, 0.2298422004141368, 0.2798398691271666, 0.3105592386908605, 0.34511858287936137, 0.3591139936271944, 0.34031521067037146, 0.3315982779423318, 0.30865625481015035, 0.27140836886297015, 0.23075951777546816, 0.19293939755420358, 0.16674987480870535, 0.14516868902367158, 0.13216140275194882, 0.12048435354458242, 0.11358692234044918, 0.10792523591693089, 0.10817574507769466, 0.10115149240952308, 0.09849316857517076, 0.09821418112284938, 0.0928309638956018, 0.0914477592528031, 0.09092913343804779, 0.08828206826088827, 0.08766543074466983, 0.08498384969652073, 0.0840842943840758, 0.08361281143261308, 0.0803961234558108, 0.08366138680691222, 0.07892601669353513, 0.07865611136891909, 0.0781666760179599, 0.0779035654138207}
{0.07350160401666625, 0.07579101898182569, 0.0752146453988968, 0.07877648298732617, 0.07846214931489295, 0.07606234668860878, 0.07956599077070575, 0.08037161698742401, 0.08148481188437173, 0.0802986861439696, 0.08392441231113332, 0.08487797264148893, 0.08353711727695717, 0.08704759541607188, 0.08616249760436098, 0.08926068211610615, 0.09046795508688707, 0.09367037758451754, 0.09957406517631057, 0.10068474319926839, 0.11078018283575872, 0.12245265044867112, 0.13272851332126917, 0.15448432261090123, 0.18103221158566282, 0.21821468136885686, 0.25656257939598587, 0.30689660040903266, 0.3659576622310211, 0.39428394441211223, 0.4272190430036916, 0.4076208431479043, 0.37962651644685264, 0.3308057635319805, 0.26946625807849733, 0.23286460160651165, 0.1717382146095808, 0.132345987586322, 0.10958082264310769, 0.10153325717235505, 0.1213932010579458, 0.13935473767767942, 0.1374009081882674, 0.11361915781097094, 0.07383921711718971, 0.044954813614104576, 0.017872295975120106, 0.0030751175032647238, -0.0003038559060955671, -0.0012626447017850045, -0.0004900092052956312, -0.002248009429399771, -0.004527360728047275, -0.007425217984202228, -0.012765558146145571, -0.017539787304342108, -0.0201230274681315, -0.020739222269998928, -0.02019888633667584, -0.019567045395235905, -0.014445141001778225, -0.011870304820013222, -0.008587097259344671, -0.005367803322706418, 0.0013736032741995, 0.008575066887592346, 0.020171819246875833, 0.03153708748848963, 0.037924401382809704, 0.042740181003775246, 0.04464389931152659, 0.03913488696169932, 0.04089543842642704, 0.04343107096957676, 0.04595797982034572, 0.05249060770990404, 0.04868733739283265, 0.04383146995122017, 0.03300572377096271, 0.019105157100864332, 0.011674467391247776, 0.004276142892885689, 0.0005127170125720956, -0.0010490113071727706, -0.0015475965696494065, -0.003037707210864788, -0.0020579161844492795, 0.0004864315528997469, 0.0014501733878381192, -0.0008455741400131066, 0.0018800086454384736, -0.0008849894151401229, -0.00223652505698843, -0.0035351897403068768, -0.006897363813565366, -0.004855959971198165, -0.005771404322759236, -0.006013042936290609, -0.003478147164065452, -0.004993432713694791, -0.005042678324082772, -0.007274289663121967, -0.01043891783380848, -0.014142944976218874, -0.01487413551055004, -0.012642998250038293, -0.015091657447702545, -0.013074020569357121, -0.009785416571064449, -0.005679915467205789, -0.0008242815432765966, 0.004160119860667059, 0.007939974561756286, 0.010288752776761728, 0.0074344921783189195, 0.007378452104600933, 0.0036844758539811544, 0.0028088134524320092, -0.0006908358483784223, -0.0033080751688727103, -0.004954776848613032, -0.007998781161309915, -0.007350416403375177, -0.008797130808644443, -0.009808467995356389, -0.011181019839217607, -0.011652690718030392, -0.008015002653991523, -0.006353901865327081, -0.005248339910406071, -0.005655883029214801, -0.003949303003317545, -0.0038020454046603673, -0.0031850652611355827, -0.003530195142994838, -0.0033637021267772594, -0.007822103381328023, -0.007768749756621817, -0.006466511067632602, -0.007590792563079475, -0.008236049154691082, -0.009131585950780605, -0.01014357847108884, -0.011079734893302573, -0.010799568591348223, -0.008159594719192965, -0.010139052945357005, -0.01043345734406697, -0.007329507507173047, -0.004085337615525436, -0.0067857574181489945, -0.008642868741813633, -0.006442426663669692, -0.00499011964185972, -0.00673612166905963, -0.008227194553171413, 0.0005978862238344776, 0.0053302128177783814, 0.013827123892410656, 0.015825420962067738, 0.02238205837302598, 0.021778549247711526, 0.020347444217401662, 0.019832177084769764, 0.020324463822780588, 0.0137445336182529, 0.010554155627955964, 0.00992243946801663, 0.0047124644356139654, 0.001774256939217575, 0.0022793438074398533, 0.0053927154806181175, 0.012154439000196436, 0.018885272347241397, 0.02584245367567705, 0.030449508662657648, 0.02913396927394568, 0.021045485397645267, 0.012875125760022964, 0.0007348231990666892, -0.008733097577865306, -0.01632545762064715, -0.019339490054941136, -0.018176057065313726, -0.013155593035905567, -0.009454000383342062, -0.0051928367990144685, -0.003989965738402872, -0.004378648522344193, -0.007074894832638078, -0.010693821498105284, -0.010268636989941037, -0.014895798652246507, -0.016690267438614462, -0.01695682255660015, -0.011898713217491953, -0.011082952023283361, -0.0070946025449834344, -0.0055410567110516775, -0.006066208032462428, -0.004376562992896097, -0.003192818892771527, -0.003961804299927825, -0.006374082393083281, -0.008025062902866684, -0.006575847667440401, -0.0051158621456341, -0.004356418008036981, -0.0037448584241954377, 0.00020683590501158525, 0.008480968370530296, 0.026935175646019292, 0.061485127136278586, 0.09299445929308747, 0.14879780157566463, 0.2068708889469506, 0.2661502028476805, 0.29176390557730925, 0.33350347944190656, 0.35745810310284015, 0.348001713848389, 0.3496365980609343, 0.32389200683830144, 0.29641142127426306, 0.25843509607674575, 0.2303187444324217, 0.19120615009077374, 0.16500351904477245, 0.14513475072920493, 0.13164089434313994, 0.12254069403266933, 0.11674859281506114, 0.11014221529821377, 0.10681544615543843, 0.1020989117971856, 0.10127330913478796, 0.09570073190171186, 0.0944421905625934, 0.09097999868852477, 0.09220058807900328, 0.09067384653251397, 0.08860905199580488, 0.0858444370420996, 0.08481510658999389, 0.08189119107584872, 0.08271637244553964, 0.08112059299295785, 0.08080771425431685, 0.08269491109581407, 0.07716754133094686, 0.07942269321366778}
{0.0766591958372945, 0.07451677569854454, 0.07667852005333667, 0.0772028453938663, 0.07743250877928204, 0.07917665736203988, 0.07786808348450572, 0.07893565709003625, 0.08142032211117883, 0.08046381833794083, 0.08332559962766864, 0.08478069734150334, 0.08340008787386424, 0.08550172235550978, 0.08526256216948336, 0.08770216210985118, 0.0915938726370957, 0.09382907039329393, 0.09942637133254342, 0.10163052754129492, 0.1077446749694061, 0.11889572741467987, 0.13474539871670507, 0.15434048850011914, 0.18223408130694838, 0.21756893389450693, 0.2571473388252885, 0.30577996382278916, 0.3482358416308099, 0.3869465341273612, 0.4052761049319501, 0.4021978700319752, 0.36921628796230466, 0.3145814172806065, 0.2746112595033285, 0.2149985416918395, 0.16901104574893272, 0.12994666879806202, 0.13108830372792213, 0.13057792731624504, 0.13032272092779074, 0.12544595372874118, 0.11439509184421101, 0.07233595891668172, 0.04013448939716922, 0.012008026461488547, 0.005312771126102633, -0.0008511267995114603, -0.0006432468677634502, 0.0013687459694329703, 0.0063157312796537106, 0.005027225168886041, 0.0031421253696584644, -0.003136407295693828, -0.00882787392196981, -0.010947701224977558, -0.01303091774546989, -0.015798858306169863, -0.01429867504764588, -0.01215211858631395, -0.01049649393223588, -0.010366256710559582, -0.009858798772113576, -0.009199612167837127, -0.010394021074679743, -0.011035620868350034, -0.009325026301156693, -0.007891529685141636, -0.003401597194283642, 0.001253403675297398, 0.003215640164030046, 0.006387228192447786, 0.008389312604038768, 0.013754666733006824, 0.02493791723319803, 0.03884725427642935, 0.05057595979629959, 0.059991183126899245, 0.0660757537401113, 0.06553840515477408, 0.06478745968363603, 0.0646217752488541, 0.058059664020666854, 0.036698810143135814, 0.022015384343031283, 0.012099096853573011, 0.003815332325753449, 0.002315914296210651, 0.002769357933012166, 0.0038917620348232324, 0.00635953381373627, 0.00275825343851411, 0.0012224419405671406, -0.00023980229073924247, -0.002155259096216233, -0.0019372294874711363, 0.0021254413301426394, 0.0000977367283296034, 0.0006095193200791294, -0.002071036085576558, -0.0025537639252033832, -0.006036034898757381, -0.00831971097271873, -0.009461918554476647, -0.009224391462213275, -0.010883162197034094, -0.009236059689413037, -0.00849210992981498, -0.006528838762091056, -0.0049386299643944045, 0.00044491341909750313, 0.0011464421949064943, 0.005198019279587067, 0.008730612325374741, 0.007031504111681756, 0.007039916905950638, 0.003513931250617699, 0.0020937595033039933, 0.001096201000089731, -0.0006540537477402041, -0.001758460559793529, -0.003402169727794848, -0.0027842296030926414, -0.004361817527148238, -0.007957194323204634, -0.006637920909909273, -0.007928992707080305, -0.00580235940847245, -0.006630520069844868, -0.008102503724717963, -0.00622150519376608, -0.005268828160470166, -0.004437159674164389, -0.004826508452350026, -0.0023871959261896345, -0.0036444311312897205, -0.0050226589270282625, -0.008308134991771458, -0.006985564497563821, -0.009580293671104327, -0.009980010211806733, -0.011600181115420816, -0.009985072132359944, -0.007555179249596949, -0.011556612755356807, -0.009544228146980607, -0.00900167209974385, -0.007703917455902977, -0.005127254534709402, -0.006958770174797245, -0.006708695177453872, -0.004486523381730811, -0.004423236989907008, -0.004309013108161366, -0.007997004300084255, -0.007135307431290806, -0.006955399653550549, -0.002309827000750318, 0.003892189815444227, 0.008013902392790866, 0.01187727273437231, 0.01334576105515877, 0.01353972915380075, 0.01384975850224306, 0.01930225301831607, 0.024336573286743386, 0.027160660149714414, 0.031022667081054157, 0.03207094972861227, 0.02845316338490129, 0.023952578417064392, 0.02160233691556559, 0.018869188700921274, 0.019972910727721394, 0.01746596222164964, 0.01762019914978181, 0.017583141728503657, 0.014238328747983142, 0.007539240344047975, 0.000354650271898742, -0.005220448829181474, -0.009921139347638294, -0.013644600060129665, -0.014633922582099798, -0.012235373699759402, -0.011625865492358377, -0.006802495922219631, -0.007336640194967625, -0.006211233856325818, -0.0072501568802090305, -0.010172458043744193, -0.012443088773975857, -0.01401253740772543, -0.014709216531215057, -0.012164659683217331, -0.007719950098082566, 0.0003450599687660153, 0.004061817111239099, 0.004914631230124221, 0.008870866859557475, 0.005345722879698123, 0.0030935813560965548, -0.0015124786651404668, -0.005743164869799406, -0.006823059469142247, -0.010329090560681337, -0.009075182476626963, -0.0064614783290027076, -0.005194775803449192, -0.005970164547645375, 0.0019534477088828557, 0.013383175351345589, 0.030532899168361882, 0.06194520744873805, 0.11200609737325765, 0.15968948569234964, 0.21507842939720095, 0.2638122930342848, 0.30239192007084886, 0.33792035672335413, 0.35304832820962695, 0.3734403481773675, 0.3496300283167042, 0.3251652918414471, 0.27562646058328144, 0.24063463929477732, 0.20600073553858994, 0.1738225336728907, 0.15430105529210897, 0.1354377172609463, 0.12492704573710685, 0.11809902447823603, 0.11210860410418441, 0.10526695080543796, 0.1027711361189244, 0.10121794283820854, 0.10110974212677198, 0.09595962735573527, 0.0930139589910939, 0.09013100750950209, 0.08867328403191715, 0.0875272932069511, 0.08486740393809927, 0.08293441614722438, 0.08282179151887567, 0.08202855775940832, 0.07940102798661007, 0.07843334845758082, 0.07776243402749672, 0.07736907743585983, 0.07553128067586529}
{0.07636919698809112, 0.07707422988460949, 0.07703696536679927, 0.07904772156092325, 0.07952922877836754, 0.0813984595124935, 0.07917383119336405, 0.08116410492335603, 0.08196605868131256, 0.08199590255771405, 0.08445265421484749, 0.08467746983639965, 0.08800932863385486, 0.08765563293252931, 0.08689615825871096, 0.09083960984915468, 0.09060852305261909, 0.09632596885949682, 0.09813189196205963, 0.1026740312560846, 0.1107149523239821, 0.11774626333531457, 0.13238082718927785, 0.15268584983148342, 0.18057855048575047, 0.213873802738613, 0.24994094284095852, 0.30558793955834035, 0.3548299810325971, 0.3996841239236103, 0.41223615297078436, 0.4044116394653666, 0.3796561615931776, 0.3342203329283681, 0.2785224194189342, 0.21226993031392866, 0.16783249917854223, 0.14795780647653478, 0.15409540025064977, 0.15219998122638922, 0.14860547137631241, 0.1467200360532859, 0.11786360385708368, 0.08957457612717275, 0.04640040069436842, 0.027388235525811096, 0.01000770255511391, 0.006086006721408901, 0.007783701625562651, 0.01708923886514698, 0.023540764387417527, 0.026034105132862972, 0.026389879071942908, 0.017829935151521027, 0.009986523297385818, 0.0009348947894216291, -0.005957654380649493, -0.010733571703329921, -0.012571652893454556, -0.010708706206119613, -0.012498153947314648, -0.010807079553063275, -0.012625775817685727, -0.017431328398807903, -0.01819510368578415, -0.01907473916621875, -0.018155776833637744, -0.014517866134599006, -0.008998253222835803, 0.0026303715217826443, 0.011400607270291751, 0.02106890272547664, 0.030077628892930836, 0.03675564773899853, 0.04020482159999156, 0.037216455580707165, 0.03126539209035598, 0.028012391728469643, 0.03020825318106189, 0.033033588284536924, 0.03647794066914635, 0.045292600525897564, 0.03981562320490753, 0.03336087163474346, 0.023437096361120926, 0.012363037061202599, 0.00224433889557301, -0.0009456323942949041, -0.0024338737231951657, -0.0031748514296212737, -0.0041973404613898785, -0.004056561369651887, -0.006704055423755364, -0.008051416943412031, -0.008352834767113307, -0.007876850401464623, -0.007025216291390198, -0.005943625736607014, -0.006827481044186484, -0.006130291853913162, -0.006641955238156619, -0.007844252068349995, -0.007458716206576588, -0.00819300734224621, -0.008203694955225539, -0.008061698454675562, -0.008063266707440855, -0.009355869005577461, -0.009160919082501943, -0.009537452928247743, -0.009090735354064385, -0.00858855331209934, -0.0035264942869636016, -0.0030530394599226868, -0.002291033878911498, -0.002978242337599599, -0.0038681566043683568, -0.0036918493323881973, -0.002881978917383849, -0.0023403526781814285, -0.004016900557407796, -0.005484887232688902, -0.005769728167585683, -0.006541167829958989, -0.007865170671883151, -0.0060886625137977005, -0.010349998902552473, -0.009341106416471345, -0.006545828761727864, -0.004575949826077893, -0.004213644334791218, -0.0021966561221260783, -0.003855888494297255, -0.0033789031577658828, -0.0015993446477151967, -0.0029737336792532865, -0.004355326343174642, -0.006390608021669265, -0.007977701212964664, -0.00776479632694014, -0.0067981913533595425, -0.007799449853209565, -0.007577476589175588, -0.010335112169326345, -0.009321272914387323, -0.010209743472406725, -0.007899535129764991, -0.0037110644921062607, -0.002262301012897745, -0.00038570690231270473, 0.00427159503111512, 0.00966310957221576, 0.00933468196241061, 0.007583829748367337, 0.0033050392871220922, -0.001945666679062307, -0.003407092274028708, -0.003595818938572759, -0.0018770261397383975, 0.002474934430203722, 0.009268214058989054, 0.00960074255525395, 0.017452333518692277, 0.023486264066470156, 0.025453794464324154, 0.03523730661848533, 0.04148640362242193, 0.040125974146903776, 0.04389929875242602, 0.041578479554856614, 0.032184646784324616, 0.027357221425005383, 0.022037929572301218, 0.01155598199270361, 0.0052760610005684536, 0.0010937481894927204, -0.004050535897180397, -0.009208197221573624, -0.007697303041374806, -0.010502445369603926, -0.014384697912218723, -0.01623994919774002, -0.015868257971259462, -0.015978041652334976, -0.013132070973915716, -0.009042372959208338, -0.0054745257745106735, -0.004322152994855588, -0.005029588856856727, -0.00513501785294705, -0.009568072702653556, -0.013749154702936221, -0.015551024906534252, -0.01196401511858558, -0.011066962141628191, -0.007092024572081271, -0.0014323452848084622, 0.0019527454532805681, 0.006729621118143762, 0.007726440655727813, 0.004977462694510176, -0.00033827157574943415, -0.004073502192586398, -0.011280413899763503, -0.010971039385080745, -0.01026964739298605, -0.010047074268926533, -0.008432553350646608, -0.0044231596536075755, -0.001083092244110029, 0.012311639782709608, 0.021478665550351085, 0.056738751725326726, 0.0848343032995745, 0.1281133604664073, 0.18485538837012355, 0.2626736770695978, 0.3000725045016076, 0.3210568046193094, 0.35324524597154694, 0.3614184074081161, 0.3510109412921927, 0.32721975720616686, 0.29745843334837074, 0.2621832346525899, 0.23236838695481335, 0.1930310096978435, 0.16639431917725372, 0.14497607613568902, 0.1287330514821432, 0.12010918602677458, 0.11522367651903206, 0.10943215273788451, 0.10597743596487481, 0.102794858204696, 0.09942371397705324, 0.09703561940172883, 0.09468054651670754, 0.09227561162748488, 0.09020617130627204, 0.08920396836238993, 0.08748956563140553, 0.08492576538212415, 0.08464047479948383, 0.08326603265430384, 0.08350933386072286, 0.08287635982342903, 0.08195830039499503, 0.08322452440478577, 0.08031611292461083, 0.07942275116614378}
{0.0732113003375193, 0.07589232250010296, 0.07880751814053813, 0.0806019482484926, 0.07877609182688289, 0.08098722576857315, 0.08052417657210115, 0.08119816311001285, 0.0867564098123149, 0.08450719785673533, 0.08379929268727357, 0.08566226941580932, 0.08926665475943335, 0.08732194697467541, 0.087731123303623, 0.09226045881543186, 0.08938967985396809, 0.0927526119699196, 0.09955875072901357, 0.10260470717331904, 0.1066452867959635, 0.11759554032140015, 0.13405576022429122, 0.1511194613298537, 0.18125576178291103, 0.21745590583051266, 0.25687766137213514, 0.3115509747787167, 0.35740580425239094, 0.3774964945741971, 0.41756566293973435, 0.4019720847607213, 0.37191403534863915, 0.30970745888056395, 0.28487009483162834, 0.21559685145504473, 0.1834660682867276, 0.16355396518599735, 0.15125087852847863, 0.15762445514538007, 0.16625527007172847, 0.16652507298824376, 0.1541904750913909, 0.11417038433367302, 0.08076024764750006, 0.04647653246817175, 0.02703188680037027, 0.010945998641795822, 0.009765253473478038, 0.01018598352596664, 0.012420059142630703, 0.013913136470833271, 0.012465108841664886, 0.006677269940855431, 0.00010250403499702547, -0.0056263621197900834, -0.010929128247608891, -0.01045100276851118, -0.012203846140830052, -0.009996232697262034, -0.008419591464482904, -0.010165077148363347, -0.010557781325466203, -0.014336515766435373, -0.014134470426113151, -0.0174791265904448, -0.01794113367731535, -0.015895516267791426, -0.013095741620240294, -0.008462860932382868, 0.0009558920866201727, 0.012125344145116092, 0.029443367379838235, 0.04903243691669195, 0.06274436284007956, 0.07155836486647572, 0.07011016544193344, 0.06014731032386257, 0.04492866033211254, 0.031188520310042274, 0.019610048984825573, 0.012624043950163095, 0.006158790992765395, 0.003520964848498652, 0.0003572434145670321, -0.0005995953273394198, 0.0011074449711000532, 0.0030596849871517636, 0.0022763523504768287, 0.005378597389638286, 0.004796929414879538, 0.002613825295339541, -0.001265398897781053, -0.003720298192661565, -0.0067833008958457985, -0.008308941266755333, -0.007496866035390267, -0.007293118556559437, -0.006993384905312355, -0.005795039465980026, -0.00812916721546439, -0.008844274826164681, -0.00982391027436464, -0.00930592018935391, -0.010442094749330607, -0.009017325868078503, -0.010156032051671666, -0.008287594279173598, -0.009538177496787011, -0.006113297104698939, -0.007847403219801983, -0.006325854473488514, -0.002640627317487755, -0.004041899279127361, -0.004556045148737477, -0.004446665734650811, -0.0056327730488493315, -0.0077218351690676, -0.008231543964736241, -0.006708228844940431, -0.005246065494327588, -0.005170672230994942, -0.0054924094442138196, -0.006812483102963748, -0.0058372229754038935, -0.011077245073179186, -0.009001441869042557, -0.004811402173780335, -0.005968202484728423, -0.006632677923150188, -0.004634755129125718, -0.0003838343239311779, 0.0031712149293545273, 0.001483537809063204, 0.0027777444191668986, 0.0005379621090863432, -0.000302673296291708, -0.0056049668529827975, -0.007293334113921176, -0.0077127854780710756, -0.00985305104282147, -0.00909084612595488, -0.010623341539453972, -0.011029139870836873, -0.010339924383954683, -0.0071515849862054835, -0.0060046681031503, 0.00024565183342717596, 0.007401626445074954, 0.015126736295682171, 0.018006090694696112, 0.02682489565363578, 0.026461293710755736, 0.02283656834500674, 0.012129896865244853, 0.002368697045121992, -0.001326784802070883, 0.0007767451975074172, 0.004257770396264026, 0.013119760232057267, 0.01913242156379478, 0.02144909825399472, 0.026667462260270294, 0.031503395134289444, 0.03662087202545276, 0.04019291400324136, 0.03959601456357062, 0.043223121333059646, 0.037465133193260156, 0.030695657886813096, 0.022460029672040263, 0.015094150444632658, 0.007660614347060734, 0.002753894337471866, 0.0007240264915524316, -0.002267446668310867, -0.007649955680319171, -0.011206317522104756, -0.013609745294888516, -0.018294888526905265, -0.01908203701512325, -0.01640771986320852, -0.014814156986575013, -0.013341908690518907, -0.011035373686025942, -0.0073969791566130035, -0.004765599550280756, 0.0007165466644293125, -0.0014777720064632447, -0.0006286575236027772, -0.005033496568767474, -0.010535859777602522, -0.010055908749908889, -0.014033674716000168, -0.013084637463606129, -0.013223040146263382, -0.013602732157114867, -0.010288599427236759, -0.007443740058409181, -0.009085373516553703, -0.006004195471251209, -0.007037376006527556, -0.004434744221544228, -0.006766397568402223, -0.004568600314175868, -0.006552040342392547, -0.0060540508462651015, -0.002654312962014549, 0.0020191903696284968, 0.0019968061753946006, 0.013428130492477909, 0.030025315771371255, 0.04821035885800974, 0.07797176127437509, 0.1492802705539728, 0.195142131710563, 0.24205193329667124, 0.29546586021239185, 0.3181091316222606, 0.36166591238133317, 0.36538305153228656, 0.3535094464420023, 0.3376924475257185, 0.2974803243343406, 0.2635034203864288, 0.22886527266265605, 0.19688004429922568, 0.1681227019555501, 0.1469020321038984, 0.13485809306130203, 0.12449538221190803, 0.11681878811372119, 0.10970371454864981, 0.10669958215712474, 0.10376591551368503, 0.10072392823225315, 0.09933839519545805, 0.09594554964161522, 0.09391100904999675, 0.08999652362089636, 0.09186662011855276, 0.09028359675117476, 0.08840658387606644, 0.08595793109897851, 0.0843608456926424, 0.08032307643864914, 0.0800129312983243, 0.08127561096339037, 0.08079352583109944, 0.07703685727665807, 0.07819627486327277}
{0.07378953904193096, 0.07310436596731412, 0.0755877445026613, 0.07575913449915565, 0.074501575903649, 0.07790258709608727, 0.07689493758499716, 0.07935758002458193, 0.083223768800474, 0.08170918129884733, 0.08190596213077961, 0.08559172069388753, 0.08562835657718151, 0.08635141012705622, 0.0886092408432301, 0.08929589752033529, 0.0895897813887297, 0.0927979447417286, 0.0948827010043457, 0.10048811051356175, 0.10965107639008098, 0.11377054662426304, 0.1316175696272845, 0.15181778125147624, 0.17652946921134988, 0.21219681577209243, 0.2539551799813028, 0.2951606917399122, 0.3436047197297475, 0.38178812501493953, 0.3971427904989069, 0.38707649965780533, 0.36085532659748953, 0.3366023422976049, 0.267056220033111, 0.21835143529739862, 0.17785131960571096, 0.16957752124162917, 0.15667630234030608, 0.1581909911966231, 0.15367838727254485, 0.13439773977662736, 0.10993069398179343, 0.08818209165050671, 0.05312070697541076, 0.026886186740243158, 0.01870321785273346, 0.005085430555591276, 0.0011280341885607675, -0.002195166505910828, -0.0054406869821169825, -0.005942489114075735, -0.00919002075611744, -0.011975684123970603, -0.01152596272907926, -0.010276383156123352, -0.012654190636506489, -0.01212445413782913, -0.010019139294354482, -0.009623880019335136, -0.009436305322682158, -0.009790927213046018, -0.008034601728752745, -0.008779465924106788, -0.011621986621862387, -0.01442717993001481, -0.01748921820976983, -0.019691079055185863, -0.0231840576469359, -0.02250869349937414, -0.017918879285238866, -0.0110563997170698, -0.0015403106708295148, 0.008512136599840438, 0.024596415146682392, 0.03702005744093873, 0.05161298392772419, 0.06380601332314213, 0.07022617339326569, 0.07190588753795565, 0.07250777261759167, 0.07689016889090335, 0.07108134865020024, 0.05347680643088067, 0.03672371531929301, 0.025005951136489932, 0.013849495383636836, 0.007124362645686687, 0.006486172229099735, 0.006762169403122858, 0.005980538955818024, 0.005674738747243913, 0.0038041238815773384, -0.000029271266869716414, -0.006845265568482965, -0.005236122065843796, -0.006719691541224704, -0.007313715272490747, -0.005899753971941368, -0.005816114663277777, -0.006661452619490333, -0.007096513532376084, -0.010525490232182837, -0.009570555468177214, -0.008269015154418177, -0.009400240242497242, -0.009090135693712488, -0.009307261411674244, -0.00801171923427162, -0.007290539319171145, -0.007662658979488035, -0.010385777144886574, -0.006862142341717946, -0.00751044772570777, -0.010418176689757893, -0.005407008353499965, -0.005826201041415645, -0.006204279234196546, -0.006993391406201702, -0.0074291147275631466, -0.006763581564547274, -0.006684545963143587, -0.006323490835242078, -0.0062078340870542325, -0.007267071729806212, -0.009617623172260649, -0.010433475842280413, -0.009432158061863781, -0.007037202033917021, -0.0037413314924404613, -0.004851509192716316, -0.0029108727615342216, -0.0041790472127904744, -0.0035997089409093392, -0.003942668650440135, -0.004777292001494774, -0.004660379609900882, -0.006233967578361791, -0.0054513326939791724, -0.006988649181414924, -0.007979614110108023, -0.009131273133794155, -0.009588945477911053, -0.007615308826756175, -0.006078953630546015, -0.009579569048695561, -0.006368628227321534, -0.005081078523827451, -0.001629981040484587, 0.0008855327102162724, 0.006093143373220598, 0.0088380686115629, 0.009817539902954973, 0.007185112739856967, 0.0037390363268640756, -0.0019775397816002072, -0.0014872459230539413, 0.0017337940107880986, 0.004573328650218436, 0.011167433346733046, 0.015235163702209079, 0.019005027961308867, 0.02328763004027943, 0.03217504862118787, 0.03881021013412466, 0.05046547141388166, 0.05419393023488045, 0.05413116727228639, 0.052763271511257426, 0.04491860689841061, 0.03527278149378517, 0.02333563974908466, 0.01462496087770133, 0.01487349490306317, 0.01183554920216239, 0.010218000619724731, 0.009441654417672033, 0.004722357952486123, -0.0012343097909249933, -0.004762315326619461, -0.011981962940791952, -0.017103509988519085, -0.017324973964474237, -0.01702477870006281, -0.014463472482374035, -0.011152206273726255, -0.008792228335990866, -0.005761105953755084, -0.006162947819555904, -0.005278961975802571, -0.0038581710950651915, -0.011578736073617455, -0.01225290289796028, -0.012567974320637335, -0.015272582856662149, -0.011922287912122236, -0.009828001082159032, -0.0067134404026854885, -0.006478483194876317, -0.007772812647709735, -0.00877155887936272, -0.009263204366046949, -0.009748043197270231, -0.008967145100083307, -0.007336193454460671, -0.006784286041213899, -0.004793294182293725, -0.004173654400309673, -0.005032768966857712, 0.00020352353865493548, 0.010439055272510406, 0.024252477237304726, 0.05193625589518842, 0.07400335197612906, 0.1319832251261853, 0.18161081927802167, 0.2297217258358551, 0.2863590109629591, 0.3363582677804959, 0.35347341776173746, 0.35759285405956703, 0.36209365003415167, 0.33188586804411385, 0.29936362000363703, 0.2588829428932464, 0.22643906171911748, 0.19113362731977113, 0.16520853811818983, 0.143500689351666, 0.12703380960481514, 0.12039569348736305, 0.11081242538911, 0.1071642171073043, 0.10598761507525839, 0.102159412833598, 0.09850191392519292, 0.09540483699586379, 0.09284441314352682, 0.09157993112500812, 0.08887000918230256, 0.08728820283371268, 0.08614543451834955, 0.08194554963306969, 0.08358089686471126, 0.08204595037567372, 0.08083214921946605, 0.08206181652908645, 0.07847144558071545, 0.07746855199407021, 0.08045814925464595, 0.07493978737310328}
{0.07512934767983134, 0.06926302142524716, 0.07382210260872954, 0.07463291050362245, 0.07466655996980645, 0.0775690546018767, 0.0793305876747011, 0.08037018484666458, 0.08084498801747199, 0.08130007328978515, 0.08342236857997701, 0.08410832027127735, 0.08462440609943264, 0.08599803556174151, 0.08485481034601697, 0.08927705199403009, 0.09050738372114084, 0.09244936518241043, 0.0976004083986484, 0.1013521999983199, 0.10882542370852208, 0.11580032758502251, 0.1291179425404076, 0.15104731553052372, 0.17795216463556346, 0.21050914936222054, 0.252848097158339, 0.30050976131569374, 0.34071223866615497, 0.39159003542530413, 0.4143907322109397, 0.40511619079005906, 0.37337518717165374, 0.32154578397682615, 0.2751354416433546, 0.23699005503661585, 0.19797289355490322, 0.17375583448326493, 0.1663743727077307, 0.1593556211844207, 0.14731772969940615, 0.12456849480416307, 0.09154440121606683, 0.058162493675473804, 0.03812593240852645, 0.011348736868356166, 0.003802336658486015, -0.0005619007734692111, 0.002293820802690919, 0.00792380068790936, 0.013063883188945845, 0.017595713668955192, 0.021019864678816346, 0.01347037568657902, 0.0056707172659422956, -0.004287635305322534, -0.00922577744599169, -0.00993414909236796, -0.012067884050757564, -0.012524665641514752, -0.011264951270235548, -0.00986777897159291, -0.010612579098204268, -0.013284302253734798, -0.01707514101176988, -0.02117383524472089, -0.023039712488668214, -0.024415747391805326, -0.02105904991639789, -0.008760567488991792, 0.0022513957247029953, 0.028033442519392705, 0.046863605999399933, 0.07031666675212352, 0.07613052462988196, 0.07511732924794776, 0.06362047753376027, 0.044803063693305695, 0.03421971564022111, 0.03071046129682947, 0.031429227369881976, 0.035817040238539856, 0.03553929331633163, 0.031161087974371966, 0.0226212185861738, 0.011999729060908702, 0.003278095019823605, -0.000024140540010300984, -0.0018383091498857683, -0.0007024517339451592, -0.0014641018148770332, -0.004340699556492013, -0.004706756902920993, -0.005048043185824773, -0.006691361698161457, -0.008340304468490807, -0.008303870411338395, -0.006341132716141463, -0.006360942174424544, -0.006347490570703259, -0.00712218128921582, -0.007018452791108435, -0.008314851389055113, -0.009693204247196777, -0.008878515144131707, -0.00966897758156246, -0.011789970284035913, -0.009989435720354264, -0.011889683933966624, -0.009204276157583742, -0.009105939636472455, -0.007176486658662699, -0.00690151152235485, -0.0033089214657432368, -0.0019471161184254336, -0.004955345490532672, -0.004446012255379782, -0.003544691655459796, -0.00542873477124124, -0.005716704010256493, -0.00672896746499423, -0.005324324002726718, -0.005081219193161329, -0.00981950902787816, -0.0063026841878975, -0.006140012640688656, -0.008951402773490415, -0.006062164131566463, -0.0065033995696614, -0.003983112297688342, -0.004335382667632845, -0.006073346467985137, -0.007433031288551731, -0.007169902191074833, -0.007563036709146288, -0.00541899357463692, -0.004775471557678318, -0.006734548712580836, -0.0052224496207092025, -0.008124072664051775, -0.006972076196896595, -0.009050490636995659, -0.008212830049324698, -0.008154822452597993, -0.010183240031087538, -0.008507608937430057, -0.009025128439388347, -0.007275350116801954, -0.007702260838829284, -0.005944636058570966, -0.006532140845751953, -0.0047310678038710195, -0.0078998481158889, -0.0067219667956073025, -0.00556758104854733, -0.0038955998141536018, -0.000711037791496609, 0.005470093604260594, 0.01097683006801805, 0.017717125128394788, 0.025796575489669425, 0.02617049640216638, 0.032069069386465865, 0.03592422773022326, 0.04103359442483013, 0.05551388138221251, 0.05606541199366549, 0.0551566999295818, 0.04579333919813293, 0.03626798819486746, 0.02657680102175869, 0.02323171410360568, 0.02105842038748275, 0.021808290234798144, 0.019012292122952894, 0.01965512526992759, 0.018255015481164406, 0.011704629930226173, 0.0050181736627354975, -0.0037163423417340313, -0.007951300739127884, -0.012746403866914877, -0.014262889002602246, -0.015689536136106852, -0.013372092979385748, -0.009806539299562184, -0.009925574117207011, -0.003486736942527925, -0.0018993558433744143, -0.004116462437240943, -0.00504850410852851, -0.007712583031302206, -0.012591293812320756, -0.013170484730697993, -0.014140183007204796, -0.013363149834788406, -0.007631778814114087, -0.005001136016551043, -0.004433757496171668, -0.0033657642245558937, -0.005976818983945741, -0.007709722089702801, -0.007821434329080567, -0.007654801277845423, -0.005169933599422113, -0.008160396312266713, -0.004415476731018239, -0.002834250295726609, 0.00011176210000060117, 0.0030779468390592776, 0.00845425861032913, 0.01848353861109561, 0.05167369924910145, 0.07853402625348127, 0.12595734979285597, 0.1764276829589017, 0.22477104551209298, 0.2717179683498987, 0.338347476452785, 0.3605690432159529, 0.3816520022280536, 0.37904890316590256, 0.35336107169047315, 0.32620047330145596, 0.2808284982589872, 0.2454762299849291, 0.20976030790199518, 0.18191033550669589, 0.157700721184464, 0.13962017280328398, 0.12818498938835501, 0.12165972002804304, 0.11381813580140594, 0.11226219092623231, 0.10716112200582863, 0.10281839710158294, 0.10066479739610826, 0.09698761210581647, 0.09575495803334541, 0.09512679199732896, 0.09176792427017069, 0.08674281526093668, 0.08846812972266205, 0.08590143310612422, 0.08524939386124857, 0.08702030450489896, 0.08204842497191096, 0.08266489866548203, 0.08003467973429121, 0.07915100892582727, 0.07534755837852272}
{0.07255888072380497, 0.0735737764983044, 0.07486318798603028, 0.0754394557068297, 0.07644226802295553, 0.07552187256515477, 0.07530617200635506, 0.07600344575147938, 0.07924051206286045, 0.07592693034964507, 0.07713697157612537, 0.07969334172924183, 0.07958144744746318, 0.08348261224497638, 0.083549379604439, 0.08598117447469365, 0.08745531347068786, 0.09007540400533127, 0.09103290877955, 0.09567627631944545, 0.1030796008499179, 0.10971599047986005, 0.12273983217520355, 0.13938146429926826, 0.1670701948852359, 0.20054012044370567, 0.23490358552689303, 0.28231101648394996, 0.32855099626733175, 0.3710885041894675, 0.3975323665498226, 0.3922540343082316, 0.3604974859185296, 0.3183109492480147, 0.2904129933544414, 0.24205379634602578, 0.19793250065294965, 0.17893806193186018, 0.15236404817613608, 0.14004556412032743, 0.1389394876952137, 0.13202672332667675, 0.11484600094792778, 0.08564980938471553, 0.05631095824151057, 0.031171998342065903, 0.012101596462720183, 0.002789795147270337, 0.0068928723177583045, 0.014556208648290561, 0.024110937163665056, 0.026743869138284335, 0.02127498475300133, 0.017813347587916837, 0.003860804877877285, -0.0019967515902862155, -0.005672888666531892, -0.0077132219271760834, -0.007370165683198644, -0.007682414025220784, -0.007088044174995884, -0.008061114493702053, -0.011663861688182413, -0.013142253196527827, -0.016758282000969273, -0.01930158463263887, -0.02392419878110085, -0.028955639287290322, -0.02902173278988125, -0.027314415217658858, -0.024548344476533798, -0.01333798294983617, 0.005945151099684609, 0.029129398169060176, 0.04693963630783704, 0.06701354674362539, 0.08036363622993963, 0.08170263248927313, 0.07070318429543665, 0.05024483746681397, 0.03061444777612308, 0.01948776996290021, 0.013436881993278336, 0.005840931493654446, -0.001144736645217815, 0.00043628458951849424, -0.002081675719800366, -0.0038170499747478413, -0.0038587158535962904, -0.0038056206268794056, -0.005032938415178179, -0.00425843512134157, -0.006448244807202581, -0.007259219130841529, -0.0070622923777707465, -0.008027645828671916, -0.006752897516626768, -0.006851693060915193, -0.007288861824355418, -0.007659970899735008, -0.007156714296659573, -0.00803231899428434, -0.01130204418478177, -0.011760602872208389, -0.014105241466778242, -0.013372518301334119, -0.016816027686092257, -0.013439674021476583, -0.013270160586766406, -0.01304973945614052, -0.005039613884220997, -0.0006953639993628096, 0.0014494649204460446, 0.0053606115714981036, 0.005251756544815704, 0.00611500589146485, 0.00427145294248831, 0.0017581252283669952, 0.0006963001188312372, -0.0022271167947159115, -0.004341626305669711, -0.006427172350106741, -0.006500410429803533, -0.00801593629529535, -0.008561906049814449, -0.009639340523059849, -0.010810049088994321, -0.010774993087018495, -0.009610977008705161, -0.00848817008955603, -0.0074334149114258724, -0.007454414838585458, -0.004976907225521156, -0.006191608902879607, -0.00650250814852065, -0.005459247367978539, -0.007848780503042057, -0.008252251154196812, -0.008635607691196163, -0.010867250952917414, -0.011271324313757438, -0.008786264909272909, -0.008969001900678817, -0.00782671890077769, -0.008870749132656177, -0.009925510106297773, -0.010865102112588718, -0.009543545773664213, -0.00994636177215872, -0.008645315995500572, -0.007919926291483288, -0.009960822391400911, -0.00871178834940537, -0.01029475102547854, -0.00859305528477641, -0.008864065346577195, -0.0002788235253124178, 0.004751337803641632, 0.0145322213448894, 0.022562049693036886, 0.03054153400621521, 0.033005031205309315, 0.035875764490837785, 0.045095033310942466, 0.049268620429235924, 0.05382655799711922, 0.05132304511219159, 0.040421643321798394, 0.025275732086829747, 0.012389848425156174, 0.0039563488722146045, 0.0020217514914283355, 0.007759812099128784, 0.0151098716655327, 0.018689261801185797, 0.016376575241940715, 0.014753076119224589, 0.006800018717441716, 0.00042663548344226004, -0.00831094095320179, -0.01522474450307893, -0.015989749690356235, -0.01602564818557667, -0.015755959058688943, -0.015403490920366004, -0.011732953271696392, -0.008720746461730999, -0.004681731950171665, -0.0022416328164319025, -0.0007217656916846084, -0.0026660666483942813, -0.006314649603154202, -0.011543294466460338, -0.0132513579495615, -0.015344405371159088, -0.016094300653903958, -0.0130429395687337, -0.012291381444208646, -0.012274538082051638, -0.01079171237168133, -0.010396339248199729, -0.009917641100229064, -0.0075821489090706455, -0.0075696777939935865, -0.005887547667674216, -0.007666323055575757, -0.006356601627697325, -0.004253886611809414, -0.0038265756230935703, -0.0014431492209903308, 0.007398129524600661, 0.0187143911936254, 0.04431497527992801, 0.07450099918511055, 0.12366375774221802, 0.17401451641794424, 0.22456938245656047, 0.2779066881055018, 0.3316444795072574, 0.3531679255133702, 0.35808463297400933, 0.3663990852218715, 0.3383851475227773, 0.3227198192767222, 0.287846373119974, 0.25081915491030593, 0.21246754211510438, 0.18163909049080645, 0.1584414399048021, 0.14228416284147685, 0.12897694215888011, 0.11791128867803963, 0.1126336291707584, 0.10730631797434799, 0.10640067245434766, 0.10287366757153686, 0.10035209980170481, 0.09871329095449605, 0.09480087795066373, 0.09265411200921718, 0.09312810305682474, 0.0896772674630015, 0.08715969165892617, 0.08795059225908797, 0.08866593756586622, 0.08678172791045377, 0.086579838200818, 0.08314763724682078, 0.08509905744650095, 0.08199031392711634, 0.08270300708109402}
{0.07725311117781129, 0.07511802512335149, 0.07611467375174549, 0.07668149286797711, 0.07445564212525355, 0.07787435753273189, 0.07911734342079035, 0.07707297645795738, 0.08041228780924473, 0.07969908504832918, 0.07849358659572886, 0.07851364570685415, 0.08307818319334936, 0.08568538232828152, 0.08740201376254544, 0.08616382643436847, 0.08960637202639395, 0.09159193087131894, 0.09586953191726635, 0.1021204100283975, 0.10478365230753883, 0.11247245354448036, 0.12320399704421042, 0.14136153008401203, 0.16369963806351667, 0.1889037436911789, 0.2284987649142486, 0.2725016073107024, 0.3126191579588622, 0.36252181986903653, 0.3865829764028873, 0.40087329367625635, 0.3807992726830749, 0.3563443731530106, 0.31581562416952746, 0.2712809058363207, 0.2427613931823449, 0.2016531180648854, 0.16554039598675152, 0.14467264079776782, 0.13085032182358272, 0.12389321213108416, 0.12167747392208218, 0.10437634445131855, 0.07697582271217951, 0.04938592338135778, 0.03321664946906407, 0.0170436951246868, 0.010076829496005909, 0.00373551279276166, 0.0018774350449196893, -0.0001920436617157831, -0.0018449585009156439, -0.006003239328834159, -0.0072780797251848234, -0.009496542447604603, -0.010743655085976895, -0.008925038671761719, -0.007024552389894374, -0.0049728309053645205, -0.002946301250338945, -0.0034702629716257295, -0.003947377658876782, -0.008364235051243129, -0.008828304066377992, -0.011433869906915275, -0.013168711873627989, -0.016850339354281818, -0.01807715197921901, -0.022921104412977508, -0.019878007538461792, -0.016716717939182127, -0.01131723645866709, -0.006191737823290591, 0.005191317358965028, 0.016588285372450315, 0.024865396648130346, 0.03388454122040563, 0.038573473244078484, 0.04903124090607626, 0.05523610940778112, 0.0620097842144907, 0.0661457201371564, 0.056172907135877144, 0.05110061106846445, 0.03151067663970319, 0.014771665203915282, 0.006597343745512074, 0.001861166908682173, -0.0012792823039725672, -0.0009498106518189616, -0.0018115543171309725, -0.005211515707902638, -0.004876610609429826, -0.008103593905296025, -0.007652985740217611, -0.006048390930725241, -0.007349123485260257, -0.009543220638217205, -0.008905008724971636, -0.007025277322780154, -0.006355033984414553, -0.009566082410454839, -0.009044243667852243, -0.011607161996616912, -0.010845956624881619, -0.00896305076331724, -0.00832140253267682, -0.006951390647534104, -0.00819829833915625, -0.008565715961341031, -0.0035895910079451554, -0.004962014166678429, -0.0036456938137893998, -0.001803334933207639, -0.0019920237297464008, -0.0026890308419983554, -0.004460654325799908, -0.006255940046910338, -0.005499161326001176, -0.004782631802362561, -0.006016865399838442, -0.008274566155213787, -0.008802515285547772, -0.008403927725714395, -0.010742849274650627, -0.00787481170002883, -0.0076161919350533356, -0.006659788931227671, -0.007914469009603048, -0.007707978081481484, -0.005406193208729074, -0.007854422854036432, -0.008202505726904709, -0.006078811288360458, -0.007971728756438722, -0.008071712322270228, -0.006205364461882012, -0.007763527319519535, -0.006529708570980624, -0.008005565396657643, -0.008820001574554849, -0.007947468809671822, -0.008138079847586566, -0.00827778834072696, -0.008873112278915423, -0.007129973165412936, -0.0057004100586292685, -0.006998485460174143, -0.006341386797140647, -0.00979949760878749, -0.008172210586109774, -0.00814608765431621, -0.007198052970588233, -0.00927026253223676, -0.006841584591266936, -0.0005923729091714194, 0.005975620006863874, 0.012597303580109916, 0.015122722479585418, 0.017534447290465244, 0.019395392968811365, 0.026877370749649437, 0.03151126568400844, 0.040433498196802975, 0.04866406859690426, 0.05263419954789225, 0.050451284650647577, 0.04219911407157324, 0.03288420270651553, 0.01948256922962909, 0.014013179438678271, 0.01577642023194629, 0.015684367695633437, 0.01729313746876329, 0.01754414468863802, 0.014088334577582108, 0.005367082877658611, 0.0007608313359386103, -0.007722977301262153, -0.01168140697004476, -0.01580063084551411, -0.015567723680877287, -0.012735327937490982, -0.010014592808739354, -0.009303366898208865, -0.005903497901530817, -0.0032068786445618863, 0.0006163475393427887, -0.0008841371536626406, -0.0041403748611264, -0.005695642132325165, -0.011476637394358388, -0.015357358807714758, -0.015340225375857327, -0.015606153408032147, -0.012844732477105724, -0.011965273919584622, -0.011432407308692202, -0.011854704243239946, -0.009913407985505513, -0.006913321621929068, -0.006600474798568538, -0.006372917546256216, -0.0014688059172022414, -0.002041215763306301, 0.0009856095075531281, 0.005683259571540653, 0.004360761547430257, 0.007841699273095734, 0.007596459082219557, 0.022730064956087575, 0.04159981467705905, 0.06884198929876127, 0.12319597463207088, 0.18271856581734372, 0.24371083305779362, 0.2725606901293772, 0.3304331376437998, 0.3630818000465269, 0.37031647526457145, 0.35474923228968713, 0.3438898318260972, 0.31525501283644425, 0.2676085136126758, 0.2323045820864401, 0.2037308779483186, 0.17258519073184275, 0.1518305245234322, 0.13557435000665194, 0.12620819401382233, 0.11655324290637334, 0.11207812166619045, 0.11016979776748761, 0.10509606028210773, 0.10312100153143967, 0.09748682729595397, 0.09527675239317215, 0.09296594422992174, 0.09234018098820411, 0.08954341901343106, 0.0874507066446856, 0.08623121688139386, 0.08334443749225598, 0.08179084583023574, 0.08021549794734788, 0.08142803695225129, 0.07980780833945697, 0.0776971936071729, 0.07791070697451473, 0.0775906252582872}
{0.07704813497020309, 0.07712755711580911, 0.07946841891388212, 0.077584278117971, 0.07833255865584804, 0.07981001415417102, 0.07993005540505489, 0.08178672444619765, 0.07977926568610255, 0.08231436384644134, 0.08403469952363815, 0.08426631607997012, 0.0883013744411986, 0.08715967645614386, 0.08852108250707587, 0.08906808562892313, 0.09003045354593686, 0.09466628441141596, 0.09738204055006573, 0.10237729561587763, 0.11121893274575967, 0.11801624324658294, 0.13340804803814746, 0.15296909283783938, 0.17967210420440072, 0.21753453540144113, 0.256147606607806, 0.30301637803968295, 0.34871511286499224, 0.37755493933701606, 0.4105638199488202, 0.39454782235808383, 0.3979862513682387, 0.3488618066811193, 0.30754728623862526, 0.2593280105193104, 0.20392576784734257, 0.17286643755138195, 0.1418539547438355, 0.11729788962136667, 0.12310811715192625, 0.1206368087769112, 0.10772412103978794, 0.09327112083294058, 0.06945151773441904, 0.03553525974258816, 0.016374890841040317, 0.003559444338992407, 0.005626626997572498, 0.006947765408027207, 0.0076668573314770195, 0.009442298546096562, 0.006702791058824641, 0.0022512330781667735, -0.0035423389400689276, -0.00911450284964979, -0.011371069438982858, -0.008013989920707745, -0.005581361201998519, -0.004059200352642196, -0.0053848024225267195, -0.004325823474783358, -0.006696114563590448, -0.007742259961742625, -0.01099569175751917, -0.014226424734634095, -0.016758398455866963, -0.017973805227584242, -0.01967947841732423, -0.022079994825268474, -0.013277617422530485, -0.0040933279317129645, 0.007748362856943396, 0.019922409218782855, 0.032661363505077395, 0.0421356966069876, 0.04218390427350302, 0.038776616346525315, 0.03565930045854314, 0.033550865894510555, 0.03738641395083157, 0.04402565781611823, 0.04425858082320633, 0.04712450130548016, 0.03467902353724435, 0.02543418635685712, 0.012805236252592271, 0.00858501873585032, 0.006257848339836173, 0.00219226803809661, 0.003183260565091944, 0.0027152523541431007, -0.0007505802719218367, -0.0039875919674348965, -0.004788116835730037, -0.006947874021173713, -0.004213762682373215, -0.0027725439328586186, -0.0036590840068147085, -0.005792672214395075, -0.004930795332096612, -0.004833840037708773, -0.006027844045302558, -0.007988673180217986, -0.008634006641392498, -0.01103671189443646, -0.009152099800571814, -0.009347450576825003, -0.004341167377053681, -0.006046177076682307, -0.008302844724658077, -0.006452461428533449, -0.008704173937053394, -0.008724357451796887, -0.006666087481981346, -0.008578363064092563, -0.007662327735558023, -0.006161759830247375, -0.0064027041860972534, -0.006595961826320421, -0.007724156555522581, -0.005672547430586627, -0.008084573706108829, -0.008285594918801443, -0.006763615886992629, -0.01033706325096973, -0.008831452601323016, -0.006117939334695189, -0.007421562167661478, -0.007894368713987448, -0.00753180726786625, -0.0059902067457456, -0.007852436567973697, -0.007770248637102167, -0.006907877145720414, -0.006132295927065727, -0.006706798514982452, -0.007796896166595639, -0.0084994176073701, -0.008152362382048976, -0.00801746567671726, -0.008735437462118276, -0.009859642026476195, -0.009673566659194534, -0.009121051015572791, -0.010574779489113152, -0.010323657295155494, -0.011922061096526989, -0.007591352123223676, -0.006503462204659326, -0.007857850936986365, -0.006729475474515735, -0.00663013919211271, -0.009172892444334526, -0.007903499850981472, -0.008129527014683556, -0.009660251298710724, -0.0007329406804877027, 0.00273379993711066, 0.006797768210135009, 0.012622128138107825, 0.016183893142647843, 0.02138679378249672, 0.02461890756470592, 0.029063982332150778, 0.04230072496203511, 0.04848749208918819, 0.05704081897519788, 0.05328163895213477, 0.04821744620733957, 0.03979805609076787, 0.030332963428384506, 0.025455289776316732, 0.021646510690894585, 0.017885857494331883, 0.014817863291341, 0.010470490446655148, 0.0011559956407159368, -0.006385793872934267, -0.01167163346980741, -0.016775544596074367, -0.01670586430828025, -0.016628122589250966, -0.01719732976205408, -0.01620680226687092, -0.011103529715011735, -0.006555554469738495, -0.0031397447163873026, 0.0017764451096444513, 0.0015127199815480768, -0.002417266343991963, -0.005500699915107448, -0.010676108867427531, -0.014707889003293692, -0.014480774358156406, -0.01691851848896348, -0.01710784672928591, -0.016255901557038648, -0.0136899217071728, -0.012437900304656887, -0.011994361558207847, -0.011687408444647211, -0.010000685917809683, -0.008282605588983385, -0.004828247877894094, -0.0026201388169768856, -0.003935218087252318, 0.0023359762897899577, 0.003392086334212417, 0.0036098458641568064, 0.00821697651656023, 0.017406889887371536, 0.033486145581591256, 0.06567861081599266, 0.09855898028920529, 0.159262351205923, 0.19756048365642115, 0.2506994543506086, 0.2979720883540018, 0.34412883115677795, 0.3618768962607524, 0.35712120425695426, 0.3661050323466578, 0.3380817242850528, 0.30308364823600814, 0.26537792004448657, 0.22131127695802336, 0.18741634699808463, 0.16362777202115675, 0.14368178228326406, 0.1316474399932626, 0.12146126993085408, 0.11630829103362847, 0.11207133994366117, 0.1077329062419763, 0.10404268656170063, 0.10324132563423227, 0.098872776189632, 0.09626834300230992, 0.09504305123547746, 0.09304873701949508, 0.09268679186938655, 0.08861658257935737, 0.08437792971365801, 0.08741000934870553, 0.08361393376634771, 0.0833236345991671, 0.08254838339870374, 0.0766016676010962, 0.0762329033775303, 0.07945797136958849}
{0.07762544440967015, 0.07522453020177562, 0.07692454296294213, 0.0787866166067141, 0.08052330474441774, 0.08242018634364123, 0.08340368777047558, 0.08457023875837195, 0.08397738312238448, 0.08577963179617415, 0.08331542495229283, 0.0878738644325239, 0.08796096788501738, 0.09079870882208353, 0.09220641724823739, 0.09085380938155854, 0.09566934612824694, 0.09932246138308448, 0.10063160011614797, 0.10647671470455512, 0.11412889098971368, 0.12330213008173946, 0.13747660910014015, 0.1543280205673816, 0.18322128727287468, 0.2192493844739579, 0.25836911131495366, 0.3031130220865721, 0.3572785393925687, 0.3780608342915777, 0.4066126279658028, 0.39992550200198657, 0.379686125412158, 0.3372840176088745, 0.2973673703557253, 0.23792035951657026, 0.19439321749072216, 0.16880213624419635, 0.13192974305395888, 0.129312533638793, 0.13873095162768398, 0.13864051580745224, 0.12052895833174285, 0.08882467564427186, 0.06322275953453788, 0.02751737927409918, 0.008280205642616854, 0.0027184300864813334, 0.008028143753783495, 0.020281608773646872, 0.030193032603620128, 0.034201939217238825, 0.029884619856158298, 0.02221848044765115, 0.012756543269702676, -0.0007353252559713953, -0.004058803561170084, -0.0038441635742186286, -0.0033800329230598974, -0.0023163090889196285, -0.0019771200165090265, -0.004308738042706361, -0.00760192438562721, -0.012638774152421182, -0.013754822508249422, -0.01966627364654481, -0.022210181246412223, -0.02281971931775589, -0.02813118823771059, -0.03190915081340223, -0.02948464588989541, -0.022947544821688936, -0.009308220092031782, 0.01289937282732934, 0.04097658205979385, 0.06692542277740039, 0.0891869120316789, 0.09761026154580639, 0.09319455761072744, 0.07636596952935762, 0.046705839169406106, 0.02165757120405697, 0.012323037474339351, 0.006742876783031744, 0.0013504629613092058, -0.0010672035212675839, -0.0007717212465273028, -0.0012822429185849423, 0.0018653073510035523, 0.00350903019043623, 0.0033112949436485423, 0.0026111147303319203, -0.0006442245308040247, -0.0032385739623505133, -0.005213312974116931, -0.007659365534817205, -0.005088180137429869, -0.003052718672248035, -0.004227525305132619, -0.007065381760885127, -0.0036439488225566267, -0.0060831534072968724, -0.007997196851171041, -0.007267826890528916, -0.007024970835507884, -0.010227221804463973, -0.01018161522676335, -0.010461762097345008, -0.01096198875624664, -0.009760102249901936, -0.008470650630648656, -0.008679917114441184, -0.008103793038733542, -0.005987028622699977, -0.006590058811208562, -0.005866484729534089, -0.00778399842106891, -0.007650746459147372, -0.0046564951037061505, -0.007783981856226566, -0.008852568490887221, -0.008806906089441716, -0.00860496264170968, -0.008838744753053436, -0.008898272846146174, -0.014500273682725552, -0.0094773412302239, -0.007719045616145543, -0.00285359926028967, -0.006098430324638751, -0.007980805889257108, -0.007043663548411673, -0.004864925183982536, -0.0042735355195757125, -0.005059729453016462, -0.0061242194471743654, -0.006315266611503691, -0.007345180135456455, -0.0075697963393940885, -0.009030796519488914, -0.0074843553222230606, -0.01137192118642362, -0.00983811802990975, -0.011239015145986075, -0.007382007647281384, -0.0076926481734349616, -0.007841225492336776, -0.004400845278795355, -0.006077672404281151, -0.004009944156912755, -0.002723193701793634, -0.0018048207677931489, -0.001906794499788326, -0.0019424032491576464, -0.003436838087400528, -0.004652342015186621, -0.003679672017715071, 0.004176030028567546, 0.008926455766634783, 0.014346692159418771, 0.020861963667768116, 0.02546578019833317, 0.029271469431938507, 0.035025281429655476, 0.03980865309980694, 0.047153357166166004, 0.05378701104271981, 0.04935799063154697, 0.04380713815665045, 0.03825886119961962, 0.03154544350729557, 0.027413681022047248, 0.025594872868186742, 0.018184408188731144, 0.006132775300076582, -0.0010750399483583648, -0.01107156755982411, -0.014157526015212807, -0.01721006053141822, -0.020601828174087268, -0.02023811357187517, -0.021326348381980303, -0.014094333507678705, -0.015862621514808033, -0.012399045190980316, -0.007725440508937338, -0.005371772012569949, 0.001005301603544043, 0.005885899932787439, 0.0019026368929325184, -0.0003487914831865665, -0.004297218868800232, -0.008190598234945097, -0.013575057031592674, -0.01518680973858541, -0.012628528431264729, -0.012050183954345744, -0.010735926342528757, -0.010484035857525935, -0.011629234914512612, -0.009320407896231425, -0.006829508845664115, -0.007551194824968108, -0.009548269657086442, -0.010402575109079878, -0.008854305501200983, -0.0069449379950645325, -0.005269620140073273, -0.002685241558755049, 0.0033365892048488064, 0.016195032845364613, 0.030481026523215892, 0.05730771879158285, 0.08751128477068232, 0.151840548030138, 0.20355000484136537, 0.26297047799049195, 0.30044318678104037, 0.3080853698409227, 0.3504798189774338, 0.35833512061358824, 0.3425999099077698, 0.3271874474112418, 0.2920282274862257, 0.2572425930001075, 0.22475849693677488, 0.1898461039433885, 0.1638811303389202, 0.14344457472352773, 0.12991486089618018, 0.12081774970200584, 0.11110329056786673, 0.10858370685838087, 0.10621459841076855, 0.10154025979612077, 0.09906827677443912, 0.09874200606563824, 0.09468408884021451, 0.09360433368818846, 0.09442485914669421, 0.08924662622131571, 0.09228523546642123, 0.08700815490447372, 0.08529152702285725, 0.08371258583187755, 0.0832040836804999, 0.08216176707034956, 0.07961369414308313, 0.07759899818260302, 0.07776533175567377, 0.07871037027813765}
{0.07413031412555843, 0.07586859405967648, 0.07731238277002211, 0.07981478675769893, 0.07992823448910058, 0.07933305611567334, 0.08127721168307833, 0.08411422438656227, 0.08231360586630218, 0.08453455571888943, 0.08666037594581635, 0.08655857232864586, 0.08889049125672907, 0.09066481902851238, 0.09233337716790346, 0.09374241016672176, 0.09301572197247353, 0.09857675722659837, 0.1020239508324496, 0.10567556667638903, 0.11515477717942377, 0.1251169012573489, 0.14081024586041607, 0.16607926283712443, 0.19804177731426112, 0.23763341163879026, 0.2802636352947988, 0.328621032379412, 0.36374878836399527, 0.39835653429012896, 0.41421510134346723, 0.3868349179581695, 0.3784509481865291, 0.3129516270708663, 0.28259102972270894, 0.24860743135700844, 0.19092394604019972, 0.15860608657227943, 0.13504901457513704, 0.1278035066535071, 0.13136665874330639, 0.12267173531662207, 0.09632144470152199, 0.07161759204737891, 0.04724126468206566, 0.021253382761094702, 0.009022850449553, 0.003340267102040313, 0.003398625902890564, 0.0051347521145963994, 0.006334648489927449, 0.006073168477648923, 0.0032555067063764773, -0.002555298535798647, -0.010334382741285982, -0.011372569802079697, -0.011829974539686847, -0.013248600959428508, -0.01075333160400201, -0.008733844159641352, -0.008328990291502036, -0.009230151671786709, -0.010321956163791689, -0.01375102454346627, -0.012147335784593647, -0.014181865712984115, -0.014277788895877047, -0.014255873092482295, -0.017451391354037414, -0.015320201748502559, -0.011401614589635477, -0.006313752894993061, 0.008574219569322505, 0.01964400023456459, 0.028818533899791426, 0.03284981961797209, 0.03834397938190596, 0.041884621260739476, 0.04760590066921464, 0.05434490493342702, 0.06600311607484191, 0.06431467513122072, 0.05943949601899245, 0.048311880272159574, 0.02964184919469977, 0.016509459541565907, 0.009872701626975544, 0.005347176005154957, 0.0027158753283222565, 0.0035879482085630467, 0.0017385061189517286, -1.753405361093821*^-6, -0.0036900357940539957, -0.004663230909109133, -0.006124092188226531, -0.0065452687285502895, -0.002932601915307878, -0.002856739010231934, -0.005328867186213899, -0.006006939240615625, -0.006392942495422022, -0.007524276270764297, -0.008302670545348532, -0.006862210143250157, -0.008238119947274839, -0.009527385356921311, -0.008534225292701713, -0.010792751686659798, -0.00977030934929523, -0.00896908181402098, -0.009734616928178667, -0.010022828086576197, -0.0072024349499013995, -0.007425219729424831, -0.005981024132649032, -0.0064244435754817, -0.008276715011896432, -0.007815957158030353, -0.008508729159716212, -0.007690370186922259, -0.008422189699979573, -0.008368936008444966, -0.010679686281834307, -0.00686795467297131, -0.009024739717765608, -0.011773774870643879, -0.009405631680289945, -0.009994654642543213, -0.008289281929544735, -0.01068388586028441, -0.009557444242486286, -0.005599382540918948, -0.007789188565380719, -0.007577555540287408, -0.006701896780948711, -0.006004568170034389, -0.007504194244346676, -0.00783227600666737, -0.009886885035938042, -0.011649371739241382, -0.012087911018445287, -0.010324225341641704, -0.008960048886938948, -0.012782108306307936, -0.009212986668502596, -0.007968560775189754, -0.008836203421358204, -0.005909952786990871, -0.007011354481324974, -0.0067205948822423155, -0.004185061519701955, -0.004566909144703083, -0.005479417455676646, -0.007230340224244355, -0.005478891029613788, -0.006547900718648009, -0.0019594651197976922, 0.0036866608332693225, 0.009289010897852902, 0.013331878162105407, 0.01630878123727498, 0.020115602500437403, 0.025177066015778245, 0.033680025286080925, 0.042550073059366186, 0.05221884236054999, 0.05520168921689891, 0.05710343551200797, 0.05449380071971976, 0.041335196121942586, 0.031502265659604615, 0.02306576480622734, 0.016566607233565754, 0.009303905491184344, 0.008119107619974086, 0.00280566324882262, -0.0012232693055807247, -0.005019930197794896, -0.007694667826097904, -0.00990266563721549, -0.011776857424737162, -0.010427953742654664, -0.0133201568996076, -0.011819456774478113, -0.010413436452996984, -0.0074215662262253216, -0.005054326947183978, 0.00015095527119723669, 0.002709511606959534, 0.0011558726805487615, -0.0049449485286739096, -0.008126063026062854, -0.01562770892138505, -0.016654427095733698, -0.017657936293070928, -0.014922634544899636, -0.01608470266934062, -0.015424774687875153, -0.012067985413092936, -0.010381326793624149, -0.01027234473485229, -0.00795719703229297, -0.007026230379677381, -0.007350502605795658, -0.0016680683078924485, 0.002527638431041432, 0.004118292341250276, 0.003311236660871269, 0.0056084472681165315, 0.00511674122066925, 0.011249002254079429, 0.023434860390043603, 0.05490053309290906, 0.09212500804443816, 0.148822756485331, 0.2148578610115759, 0.2665265938997779, 0.3154275979727208, 0.3302498895530753, 0.3470755802170835, 0.3715562734355826, 0.35354574913036857, 0.33482510784264113, 0.312741845847227, 0.27523809499596785, 0.23879920924194745, 0.20010853325605005, 0.17156042861692647, 0.15257414081189863, 0.1361626638864029, 0.12460373755282073, 0.11972066337175545, 0.11369591654634996, 0.1057628097557742, 0.10447975522642744, 0.10340215028066124, 0.10169390133452558, 0.09664920305839446, 0.09476064977095106, 0.0912656698880908, 0.09000411337531901, 0.0878713986499253, 0.08620934836844857, 0.08919411232079588, 0.08483895892964113, 0.08724761392736194, 0.08162842534401964, 0.08154825185823833, 0.08092205146492261, 0.07840124433972656, 0.07764872964649505}
{0.07624654079680064, 0.07629575177611388, 0.07885422277823288, 0.08255466629142888, 0.08105643437940718, 0.07988314069451827, 0.08181940356735304, 0.08467742381163385, 0.0813051302752954, 0.08164799720476681, 0.0844997083073449, 0.08651346214913147, 0.08579386659586209, 0.08602618987843423, 0.08975276286850654, 0.09278278369479948, 0.092785737610667, 0.09866546171774518, 0.10281339878417728, 0.1044000274204804, 0.11221689024527445, 0.1218116347965768, 0.13670248994296894, 0.1556843616294577, 0.1812473202960342, 0.21870428394047103, 0.25429715547521814, 0.30366317507898766, 0.3617540673824814, 0.39334761360132287, 0.42966602953750554, 0.4052884053422286, 0.39924813804709414, 0.36713660363105427, 0.3122745169098979, 0.2529391242807269, 0.20968071997435495, 0.17165117312509867, 0.1466079407637622, 0.13220162010420147, 0.13219986393830105, 0.1295951527885298, 0.11405241580438114, 0.09505133363536636, 0.07361349389583156, 0.04300311787401008, 0.025078612360473693, 0.008784530741507958, 0.005805969306240249, 0.00043790398162937665, 0.0016212020589489809, 0.000398324290961264, -0.0031116415072816985, -0.005473654941166556, -0.009517624208592253, -0.011801529265595398, -0.011668650761619133, -0.011819629532319353, -0.010308692297303905, -0.009339334163234068, -0.009074680621518201, -0.008176814387343377, -0.010283960964510374, -0.011481009913553625, -0.014514393020982256, -0.01542402476506587, -0.012382074905012924, -0.01473531669904004, -0.01275719345469121, -0.011796504867135654, -0.006918816400560419, -0.0002886838191169909, 0.00942847357014762, 0.021339199158957337, 0.03210373260977624, 0.04160283134956971, 0.045597457336871094, 0.050019784068329326, 0.048920180655428164, 0.04980234759102155, 0.06125510664718123, 0.06985843656479943, 0.06612991719202373, 0.06067731917586064, 0.0416430440711396, 0.026282538829306302, 0.014230286468978892, 0.0075038647691414665, 0.005051110292934723, 0.0021400343763881237, 0.00016266010333382296, -0.0007786529801502872, -0.0018422954115617785, -0.004030281007334253, -0.003483583176509219, -0.006707186720968145, -0.008115675567749298, -0.0069981751656804595, -0.007704740733900937, -0.004289546320277738, -0.005392353706446765, -0.0044520349846334005, -0.006288408081628053, -0.008460297385873911, -0.009608522866726574, -0.009554018077766678, -0.011009828192967606, -0.010385507320108813, -0.009531560225021317, -0.006913757562315807, -0.006664094647590244, -0.004193900015030533, -0.0018102218719391338, -0.002178290232211636, -0.002356827519049138, -0.0019123440453861237, -0.002691791879383907, -0.001957798632681687, -0.0033326882834756703, -0.006050913884033556, -0.007613165496586251, -0.003963027618590043, -0.005902019643695041, -0.00526622405559095, -0.00807183768196312, -0.00908457544719803, -0.006375869153512959, -0.005751463016619466, -0.0029587336381999606, -0.0063092552822968506, -0.007634089715361394, -0.006331022426477588, -0.00518470874939396, -0.0041435075655084, -0.004240158133726328, -0.004766523998327699, -0.007725815309418082, -0.004967400756087697, -0.007274683446908179, -0.009123891839981434, -0.007487665529446461, -0.010670100583823795, -0.009940709686250397, -0.009120724568263478, -0.006331401070545026, -0.009352393727260438, -0.00744373722502677, -0.007726226671971681, -0.008006808324487667, -0.006993875279630959, -0.00909490193465448, -0.005541582105210009, -0.007795643525634661, -0.008311143486303093, -0.0068183484825486244, -0.0048878412140678255, -0.0004662791004591063, 0.0033145297141008866, 0.011517141806214938, 0.016396527188037212, 0.021132581586480764, 0.021754001461704364, 0.025038682043931303, 0.0343015703404364, 0.04305482341926049, 0.04971013652331203, 0.05216926383556035, 0.05049100299082532, 0.04429821484769457, 0.03195276937482341, 0.022831760701930694, 0.011920077548751138, 0.008694666329754243, 0.010552603925533616, 0.010305535701588828, 0.01119018782395368, 0.00834451026712924, 0.0021649969692010204, -0.004604906065045817, -0.009022398686492347, -0.01057054141277922, -0.0119841872020605, -0.013656782059562722, -0.011416582721670468, -0.009624307421671639, -0.006200066470239933, -0.00490434037143404, -0.0012035610430801641, 0.002463732149465514, 0.0012954654994489323, -0.0041493163717017225, -0.010830041078942147, -0.013960345571637143, -0.013199372455953136, -0.016800945657953387, -0.014612356181725066, -0.011635832465829242, -0.012096647464998323, -0.010602733319346382, -0.008858380473706566, -0.008085878672842002, -0.006357298403142182, -0.004771761227907942, -0.0017028820005956483, 0.003220898488453877, 0.0034944571743997757, 0.006495412891045043, 0.008306553788713223, 0.004335272226991104, 0.007802835219489832, 0.01751363199428147, 0.03541773556930944, 0.06731626925107523, 0.09185447052115542, 0.15454909249022286, 0.2010022173528638, 0.2564081683892524, 0.295289559320705, 0.3233310620948671, 0.35348447465839683, 0.3483079173619556, 0.3355200522219405, 0.32357405868377564, 0.3028227447690401, 0.259623855439859, 0.2227226372300377, 0.18998267078529588, 0.1607014469471796, 0.14652859374564547, 0.13207911218906732, 0.11932632057521012, 0.11093693101420146, 0.10751821747590902, 0.10364330635653769, 0.10049248086425092, 0.10083181793374008, 0.09953584898689896, 0.09482406598972336, 0.09289425769065693, 0.09104115407611107, 0.08671153376629401, 0.08728316245218905, 0.08559167992337177, 0.08614616889455445, 0.08191706127784257, 0.08249334469470877, 0.08085446474536037, 0.07965844342871, 0.07644406110329266, 0.07693378884983024, 0.07761672853609362}
{0.07549540669311687, 0.07466428094823979, 0.07354808894700615, 0.07510256357772604, 0.07526499038800437, 0.07633158762563053, 0.07677097603253386, 0.07986799468290116, 0.08060926536395141, 0.08226729763380736, 0.07963302573754386, 0.08220834111164682, 0.0838934944540127, 0.0831119447364119, 0.08494112090135546, 0.08951134583918431, 0.08999481264252046, 0.09032552770718622, 0.09665146697179591, 0.10409724044943712, 0.10989459079132213, 0.11644179566579144, 0.1346546302666475, 0.1568078702089531, 0.1880898915652817, 0.22059378486825637, 0.2561618667753132, 0.3018563602020572, 0.35014488932973153, 0.3904978000760287, 0.39215271029535426, 0.37115033078823007, 0.35827685496494205, 0.3079093410939075, 0.2590016678687749, 0.21518785831693216, 0.18687885607079507, 0.1606973709103068, 0.1483561913657886, 0.14699620775053002, 0.134752450318573, 0.12693474423980172, 0.10063632667245256, 0.07500302165415396, 0.04846605710504996, 0.029112901630055348, 0.013990106537879137, 0.011215092618188769, 0.01669694142768241, 0.02830292039974308, 0.03887999273012949, 0.038584904870027734, 0.03106135728774045, 0.01956491499337086, 0.008275256043201944, -0.001287676623281827, -0.010873868971569766, -0.009305707521154711, -0.006925263246988748, -0.0066840805497172025, -0.006150401922370115, -0.01089987225833536, -0.00953563657798679, -0.010415708894567033, -0.014162561034840093, -0.014454838145199395, -0.015176224646918006, -0.01175802195445052, -0.011693527420388244, -0.007649417615566159, -0.000577127344637416, 0.01101154731269395, 0.02983984919203394, 0.041490364727877566, 0.05974552799724434, 0.0777828671980139, 0.08367774848828813, 0.07480312566115119, 0.054140354392537796, 0.036041423546902866, 0.023234942617633588, 0.009063492047858045, 0.0075439123837133405, 0.0022028900781335334, -0.0006287642726433593, -0.001364735279755887, -0.002410002970214039, -0.0019898874353245144, -0.0024892749653966702, -0.003461259766210981, -0.0018995351122873547, -0.004437926814895198, -0.006965518291113893, -0.0076585731672757125, -0.008580985421517865, -0.006977997175743434, -0.007474722752279548, -0.007201563446751005, -0.00888418891780128, -0.008548763859753722, -0.00941153686509492, -0.009410838875650536, -0.007690267362719317, -0.010712000094168755, -0.012694551697687722, -0.01330771890533731, -0.014226411238586076, -0.014205543660875702, -0.012636631048014399, -0.007643142177212318, -0.0016637625836904168, 0.00571106777000767, 0.006539685695286595, 0.007603147765222319, 0.010337007618777243, 0.004591527333244985, 0.003131682552375693, 0.0008719814444245353, -0.0007765965215312104, -0.0015559482056331656, -0.004013707657991057, -0.0055155207313397625, -0.006228587755590501, -0.009246601970298017, -0.0057886356542992705, -0.00870210916667777, -0.008451580650285053, -0.0075906964891733625, -0.006480871573002553, -0.005918478810272264, -0.0059154357670405736, -0.005462928837482084, -0.004197490404421973, -0.004132225439296275, -0.005089216372576163, -0.003856015968472942, -0.006734692962774125, -0.00671972683893158, -0.00776612974175558, -0.009225590771383668, -0.008780894252097451, -0.008702364900032119, -0.008361381931540728, -0.009871194813901923, -0.009213058347644139, -0.00823880560159581, -0.008471137299923468, -0.006289434569686133, -0.00873333083966062, -0.008541285789089243, -0.005978742813370678, -0.007493849238223665, -0.006142102141905409, -0.005060947935980893, -0.0042902975448051986, -0.000029020552966593132, 0.005363450064718171, 0.013864995746638456, 0.020172868812147284, 0.023830108198849384, 0.028622052107412744, 0.0364834366472333, 0.040481883092297534, 0.0443891837381806, 0.05306138337260647, 0.05025314630269151, 0.04614553904499429, 0.033721610204386035, 0.021324542243789144, 0.00843696683770307, 0.008139077301292106, 0.005196386105688622, 0.009650603231297775, 0.00996128324167727, 0.010083582447185477, 0.008759644700877145, 0.0024211156621835525, -0.004444081890116713, -0.007878265173868507, -0.013598541532307946, -0.014509542472730844, -0.014697362876149447, -0.013713287138666593, -0.014182293142370107, -0.011931437088433175, -0.005814846310409429, -0.0044935124539466865, -0.0017127661677188914, 0.0012007760213769876, 0.0006349735560804623, -0.0015932802399619538, -0.009824301512598195, -0.011990169844611454, -0.013804252723103838, -0.017540409148570177, -0.014164020306542695, -0.010957104149039807, -0.009089541578700865, -0.010146507436622387, -0.007574321119627778, -0.009273252176204484, -0.007181134620316658, -0.006929356115552877, -0.00634542376268645, -0.009003747468236806, -0.006385497478363783, -0.006754603888281877, -0.0036392532315560637, -0.0017397635018428156, 0.0035846517683583434, 0.01402903066321427, 0.0313147224938742, 0.05955223149538891, 0.10711577593829702, 0.15291071233762565, 0.2165232443028141, 0.2491479597347439, 0.2897355536370143, 0.3324674797735432, 0.3544164558354022, 0.3530624565681307, 0.3262688171450112, 0.3111834418921882, 0.28029359525754716, 0.24862413639662917, 0.2130907409949115, 0.18225946822421119, 0.15591887042538272, 0.1356247993753562, 0.12620881277158721, 0.115706134163221, 0.10959945578400099, 0.10606612883442952, 0.09901446389840238, 0.0972492853202883, 0.0960956868475054, 0.0931290746842089, 0.09167658617757596, 0.09135318385382107, 0.08724549465942616, 0.0886373547687646, 0.08552589246440472, 0.08279733352989853, 0.08123448734615664, 0.0800086381146086, 0.0793204069848558, 0.0787667733472005, 0.0786880056366196, 0.07537232237737379, 0.0770327340005955, 0.07608711417718804}
{0.07015528729275872, 0.07310014405436671, 0.07561445319582727, 0.07576602010176944, 0.0788413856381191, 0.0786230186883062, 0.0808124774607619, 0.07745057670841016, 0.08017969928951535, 0.08244029173003814, 0.08206846143649543, 0.08420933375152106, 0.08813765757183943, 0.08720586273519823, 0.08615498358965844, 0.08791489452007578, 0.09171703383225506, 0.09366960789417214, 0.0965635322404447, 0.10715980675689668, 0.1128908591458431, 0.12519282385633498, 0.14194111297044026, 0.16071492636202608, 0.1947397267414347, 0.23457648259402802, 0.27346853213168815, 0.3259157814278245, 0.37171431305262065, 0.4114916091764375, 0.406658136106887, 0.40110166670455616, 0.355553159609513, 0.32337956365352544, 0.2562681635118126, 0.21484788254683165, 0.18178569113170007, 0.15750314375017793, 0.1568110077062874, 0.1458810533514771, 0.13918632346916554, 0.11687938410069054, 0.09319886882959906, 0.05933062222114081, 0.03553629077223545, 0.016323907070262114, 0.005924427607978844, 0.0054245951663926106, 0.009681998282072484, 0.01889371937748991, 0.024697747196560878, 0.0243751925398873, 0.01947521790498886, 0.009816353784461388, -0.00039242806753856806, -0.0072895848894641525, -0.011750730352219163, -0.011684387553533827, -0.012218816238356972, -0.011128087793321643, -0.011734437792445674, -0.008737315400898237, -0.007902531595960334, -0.005864695555286815, -0.002346981398077908, 0.0006239357103864354, 0.0013194815307908054, 0.005223624508491914, 0.00595712586733022, 0.00933822934758168, 0.010566566140756288, 0.011567892598057867, 0.017581143336294833, 0.02264568046126131, 0.02506373138886601, 0.02386760809085703, 0.025172986444467575, 0.028638367734004522, 0.03085259855388643, 0.039412570844688966, 0.04653437283898813, 0.04628628288710027, 0.04686552720167623, 0.03338740213859954, 0.024372727731733313, 0.014535269274163, 0.0019518096694354646, 0.001252024418314535, -0.0003536644755892805, -0.003711132714096805, -0.0023498951050361394, -0.005061662178318692, -0.005278780770494922, -0.007673987534064881, -0.007480409039005755, -0.010960477040870158, -0.011155956313853937, -0.009528526262468986, -0.010667200467413339, -0.008807702543765523, -0.009498859655608753, -0.008781374047293896, -0.007871382733852364, -0.009522658577482461, -0.0077683914624337045, -0.010826122352373596, -0.009006103944288236, -0.008612039760919515, -0.009131312625367387, -0.007555180077957422, -0.007668588950297102, -0.004903188155654298, -0.004919701431858869, -0.005998450017999912, -0.004756888002965434, -0.004571887108606946, -0.004619410860875646, -0.003992046686183737, -0.0033046062032309792, -0.004764951898002488, -0.005173518821844275, -0.005513284590425285, -0.003190871926148398, -0.008291719240323944, -0.009948847213202142, -0.00734907558001751, -0.006864820523764741, -0.005935756749083563, -0.007268616182362927, -0.005485951879668025, -0.005203989193564778, -0.006635597749336849, -0.006770478245973443, -0.007351983029754683, -0.00574051838803211, -0.00705783989683311, -0.006906734642532089, -0.004351006823866747, -0.007551386879323531, -0.006599260617823055, -0.009990305899430764, -0.007991917430135555, -0.009419153623746832, -0.008214155597164504, -0.007964520664612798, -0.009020180182230284, -0.007134084670735581, -0.009756004274315316, -0.008243450270997788, -0.005788508871432302, -0.0041250616289618056, -0.005106567689069278, -0.007010551857896244, -0.007086513793405816, -0.007523888230915573, -0.007142033443148437, -0.0045942167319272436, 0.0038287631362530607, 0.01096044139369014, 0.013740041897653543, 0.0159458946581724, 0.023754294827205882, 0.02317896610022644, 0.0371711069574779, 0.04864753038983431, 0.05162818339263842, 0.0533899381147068, 0.049239458986014506, 0.037678004720872016, 0.025860501670149853, 0.017674283458390283, 0.017124776542559478, 0.013546997652197173, 0.01411346924522985, 0.010752090218718808, 0.00788828143695061, 0.002663611313327003, 0.0009428047870387174, -0.0015251206484127398, -0.00361442105004201, -0.005575009855396227, -0.006064545309541633, -0.007633657087018998, -0.006596770515410067, -0.00915538364938801, -0.006570509945023208, -0.005655108423649219, -0.0025070672002763033, -0.001029784094648789, -0.005340293650068141, -0.009329413436357436, -0.012159625171651797, -0.013601817917994143, -0.014635595279645457, -0.012499786189836982, -0.01028204969734073, -0.00777405340504629, -0.0026739641106414986, -0.004042626216842451, -0.005380714405741879, -0.004459910086924026, -0.007925406430804117, -0.009653595141901946, -0.004553550996785996, -0.008243270039842786, -0.005314243517702439, -0.00850115521174329, -0.0018249788812594258, -0.0016662905360082057, 0.009884497143604957, 0.03090549551259328, 0.036988388514582984, 0.06353914549586058, 0.10886748950433343, 0.16952837140883564, 0.21600004179259205, 0.24723040985326517, 0.3276294567492631, 0.3395707633144703, 0.3616890473649972, 0.3756236585621845, 0.34916007792070314, 0.31363963396162986, 0.28438191272649377, 0.2427374102867393, 0.20954125215621566, 0.18081419588450617, 0.15406152434025097, 0.13717188086116586, 0.1248901769266824, 0.11689497906893906, 0.1115477935253859, 0.1062614273632827, 0.09982962904252345, 0.10030141637057967, 0.09901917111728878, 0.09443926906984118, 0.09517291432147579, 0.089630517255611, 0.08764550135473904, 0.08381077153125166, 0.08129045295365135, 0.08460614024155924, 0.08337174775468535, 0.08243773037104862, 0.08267282818351578, 0.0740622599211064, 0.07457714618736193, 0.07405480572862734, 0.07723641210840923, 0.07397794458894888}
{0.07567467248553034, 0.07642015244446819, 0.0765273248281664, 0.07554390214604706, 0.07480942954896017, 0.07476456331781098, 0.07596533388590979, 0.08067511389944111, 0.08013476107732923, 0.07930717261924483, 0.08265390989798596, 0.08255125346495297, 0.08241904004981895, 0.0827872671791049, 0.08232743264740515, 0.08503064244365285, 0.09049270273754123, 0.09421228839004964, 0.09501249631827859, 0.09986381142440909, 0.10770706805541252, 0.11934178598936879, 0.135190690696496, 0.1562445461120055, 0.19216781704726013, 0.22920213415973725, 0.2711395624202201, 0.3249116902350298, 0.36269552944784067, 0.3885264517250179, 0.3958236777416599, 0.36775167633262784, 0.32982842193148576, 0.2744412536422655, 0.22794030792143155, 0.20070290726811876, 0.1703887063619604, 0.15986356467527277, 0.15646181744875964, 0.15169608127838122, 0.14488750985056892, 0.11771427436519054, 0.0901457276862072, 0.06310439520634098, 0.032946929333724555, 0.016873149578914778, 0.006567636699529956, -0.0016264075226252537, -0.0006009557409786847, -0.0035101157262893783, -0.0044530041565691465, -0.00584135788868745, -0.01008411961344434, -0.012916824902513752, -0.01445512900331542, -0.012925066318275353, -0.015215491041269132, -0.01629624498201599, -0.01674734182419161, -0.014945724365361106, -0.015100719889099383, -0.014816563093303864, -0.01718072070837704, -0.01612574342129756, -0.016558143394896342, -0.011942011352016202, -0.004818791968314485, 0.0027998230811448997, 0.011694347349822932, 0.0173943386358077, 0.02539724322066005, 0.02659884768460101, 0.0266425781644818, 0.03101355541852917, 0.03509296461415432, 0.0383157751502602, 0.038860423592474616, 0.03779786936781987, 0.041851820034613046, 0.04403511945761435, 0.04750356050044885, 0.04959872414818792, 0.04274031047143338, 0.031985570367514635, 0.024386905643833695, 0.015463601112098319, 0.007982768448671173, 0.005489853508747563, 0.008228572440462316, 0.0029313671120250167, 0.003307375406699609, -0.00042737527767068833, -0.005899479783553669, -0.006462688161214041, -0.010676023771815915, -0.009772376675754198, -0.00884745560127653, -0.007877673268910201, -0.0060585184770152725, -0.011005233127399885, -0.00946825297743088, -0.010636736677486923, -0.01132262445838448, -0.01056194370243235, -0.014450649478837419, -0.013505002835332342, -0.011215404664246772, -0.010110130418434076, -0.009540450987549458, -0.007816519876433852, -0.0060693137892840875, -0.0018705260712868137, -0.00027470191737906575, -0.00014568462160354108, -0.0014894857881500346, -0.0031617076596451524, -0.004065298058781777, -0.0043991730922095604, -0.005450065870776018, -0.00975855717004939, -0.008403693941423658, -0.007032402162095646, -0.008750558057268862, -0.0068423437007041465, -0.007825486549082434, -0.006097994312263875, -0.007592762931778225, -0.006039091017558054, -0.006353093892325137, -0.008019493771283533, -0.005824993804139958, -0.003797198486679698, -0.004485459405741837, -0.00590373744467341, -0.004060585305588829, -0.006140454006682569, -0.0057456436504209904, -0.006684319229806702, -0.009111128511912089, -0.007089563737878106, -0.007953373756253814, -0.007793459677365217, -0.0065807227264436385, -0.007703119159875915, -0.009954095135449079, -0.008220240475698814, -0.004888914453237811, -0.005076311973175322, -0.0028208482772935093, -0.000663491118051832, -0.0015942245646610672, 0.0006347066462856844, 0.0022653176042812233, 0.0021413920301620202, 0.001389567288558471, -0.004157739408643538, -0.003536295388232213, -0.003311819469552509, -0.0021069371478093075, 0.00145827465620806, 0.005882179381531803, 0.008191630232086291, 0.017334991523448758, 0.02523732179223687, 0.03751057694025333, 0.048698453296451887, 0.055149315894028605, 0.06310749505779994, 0.0572642061927346, 0.047747379838460835, 0.036318461363731035, 0.02468261780370492, 0.01670579624092852, 0.010798038111729125, 0.003507095741474198, -0.0008631802566605676, -0.005390328384612416, -0.010132887689613172, -0.01174998424521842, -0.010977190560854857, -0.01020355043061583, -0.010273760176732965, -0.010662032595877582, -0.012468101153712694, -0.011057734637167534, -0.009122208512196856, -0.006434223471669375, -0.0034101477093782225, -0.0033117743608729626, -0.006788713213912235, -0.009736559724776328, -0.012423080662654528, -0.013829462418461566, -0.015825688004201366, -0.015590011198166156, -0.011139130126045907, -0.01043796485701376, -0.008145076354596402, -0.0061221283910164815, -0.00714092367481468, -0.007133189336653868, -0.007094956733194912, -0.009858916137119225, -0.00961445605574629, -0.006330950987902918, -0.00313499294009434, -0.0014139170903086796, -0.0003631954604880216, 0.0023228448793473477, 0.007278248859361089, 0.011103080349044267, 0.024014753015191383, 0.0485770466138318, 0.09007492927606725, 0.13980787613362813, 0.19741581693438603, 0.25647648680870405, 0.30504298182386236, 0.35265053288156956, 0.36235121513612467, 0.3716935363079225, 0.35229342707713596, 0.32013641122335673, 0.287612339395118, 0.2535076314361684, 0.22151215155838444, 0.18879681570242413, 0.16191330295330797, 0.14097816931052215, 0.1261408988738728, 0.1177889316571283, 0.11158699950014828, 0.10824053822982607, 0.10402612425292171, 0.1014747852338779, 0.09828436259940068, 0.09335942738463898, 0.09005612560352491, 0.08882908665637856, 0.08861708100323584, 0.086026089890578, 0.08355425612003559, 0.08064326978902561, 0.08154193899240691, 0.08382419954606068, 0.08172742404358788, 0.08092934640595212, 0.08047879841515493, 0.07558215041746982, 0.07458095752944394, 0.07320532699813274}
{0.07080426294609185, 0.07303716245425429, 0.07409070296666397, 0.07421403436197589, 0.07499969082808103, 0.07446371840340352, 0.07548783922195555, 0.07555069682062415, 0.07556602526930474, 0.07723848038455734, 0.0803837326069215, 0.08105220095416404, 0.08213134895476225, 0.08234104973688314, 0.08608878195965694, 0.08566411119460825, 0.08982228032516601, 0.09165623190293154, 0.09577723772345234, 0.09841830782513497, 0.10672680272763004, 0.11604166572144081, 0.13440012641086285, 0.15391039003231857, 0.1845256085870175, 0.22097663992008398, 0.2643121468609139, 0.3114391049306555, 0.356008554813752, 0.37754260921959243, 0.3863013019927573, 0.3777263679343756, 0.3466281939587033, 0.2973923197259093, 0.25364083964954, 0.19373623429371653, 0.1642896719790887, 0.15075296411188108, 0.1415886630193945, 0.14791773072137382, 0.15265027592546912, 0.13764754348038888, 0.11832921500268956, 0.08119756331159056, 0.04817280315899136, 0.02082095804854337, 0.010227758072556967, 0.008324758249851651, 0.012277393051907611, 0.018529911774707752, 0.018725586629552378, 0.018063588002659114, 0.016221463711035146, 0.0056083629612502985, -0.0029818769036463084, -0.006952525321346664, -0.012334624328335764, -0.01609988789471165, -0.01660888322166524, -0.01709046452409277, -0.01585017912794055, -0.018266799491475322, -0.020720557497302644, -0.01940835196761848, -0.020080865610739986, -0.012844375810008458, -0.004409003329922857, 0.010866194914300895, 0.025557901505340503, 0.04592933532948553, 0.06220197768731446, 0.0635260723998003, 0.06091427033868762, 0.054008671982706244, 0.044162534083049126, 0.04088154510234175, 0.03685855896112142, 0.03152690800789129, 0.02735954202592269, 0.020458068857766964, 0.01309921980216144, 0.009835125180620657, 0.005560854235974217, 0.0020908066812720177, 0.00025473100673269015, -0.004509310814311349, -0.005108424222256753, -0.003912928175909458, -0.0003916325240786411, 0.002231938314296171, -0.0008319549335902148, -0.001040602841496457, -0.004559006520160664, -0.006761381871482803, -0.005773677508601617, -0.007297164076900257, -0.009130460205359653, -0.006915774324050237, -0.00789735739238431, -0.0067395222415643895, -0.009409505739620825, -0.011433274433486525, -0.013144085731582945, -0.010899205001953339, -0.014218373319708853, -0.014933401658670669, -0.01712981263776843, -0.01326031614093114, -0.008671922606667281, -0.006176940876504137, 0.00021720834405318447, 0.005799799590694078, 0.007943506177008657, 0.010917810308941758, 0.011030808403187311, 0.007524807080864672, 0.003976355575654078, -0.001334949531515063, -0.0026364487021227276, -0.0046591481314705524, -0.006544533996045696, -0.003545854274364895, -0.00617135227297624, -0.00506630499984902, -0.010190239035613183, -0.008324181167459378, -0.008008364552708425, -0.009754178297327545, -0.006501728240317323, -0.0044115623795193005, -0.005878678192534771, -0.004604029353489784, -0.004162699604328428, -0.006130861589144284, -0.001438513075072214, -0.002372371758569241, -0.008023348534256187, -0.006999160922842376, -0.007515312135298748, -0.007052346003105815, -0.005737631408284953, -0.00840880329500787, -0.009054760226000672, -0.010656911578839173, -0.009639212949403059, -0.0052839778685603725, -0.0061946762273565655, -0.00369867503912797, -0.0004763928207253097, 0.004264173672331068, 0.009071668176648156, 0.014179965718742646, 0.01323110381402092, 0.011924794521729596, 0.007052900325915155, -0.00041381809995267986, -0.0018743755111149257, -0.004367109945066528, -0.0016738754071879418, -0.0008570917519147678, 0.004428489420636716, 0.008911730577585004, 0.018123721305603073, 0.027003474993652313, 0.037401943233254256, 0.0468026674567125, 0.052086172126456214, 0.058117152218319056, 0.053107962299900134, 0.05043696776116256, 0.04307577828833155, 0.030983207075777362, 0.02229949606663684, 0.012734659235453902, 0.004076890738623815, -0.0018371000199664473, -0.012142556895752643, -0.01625038961764412, -0.017730896633287287, -0.019760400708800287, -0.020617697931982308, -0.01928005058488909, -0.017914508104294718, -0.014916487096525766, -0.01216781328854043, -0.005916855013511241, -0.002740691092979922, 0.0009954288018491208, 0.0005633663216305457, -0.0029157046281498714, -0.005830323107063926, -0.010906335868854459, -0.013435564202060858, -0.016665513782239787, -0.01608570134295468, -0.013093482423499659, -0.012094447787714142, -0.007764986964084148, -0.008003801009843384, -0.006601010435497043, -0.007243566851151745, -0.007378330493567037, -0.007652646953611923, -0.007383619513125305, -0.005995773675196608, -0.006569150969967136, -0.006399850558885023, -0.0023061786109208953, -0.0002865012462620192, 0.0037829703023355317, 0.009357385227203613, 0.022359921364134578, 0.0493952429852066, 0.08767276564444806, 0.1359279293796059, 0.18174712153053937, 0.2337847926573257, 0.2938714415806306, 0.3193664299630384, 0.33649209621202536, 0.3429298676242847, 0.3324911887258387, 0.3307969654529266, 0.2951583263780767, 0.26010672730994555, 0.22827678156827524, 0.19334682045861426, 0.16530952902449786, 0.1458412738600012, 0.12956395425511685, 0.12081336965660383, 0.11295587684880012, 0.10616264006807452, 0.10509930944046345, 0.10193194946177594, 0.09854015800310092, 0.09398332689135122, 0.09177300269455507, 0.09024186573213819, 0.08673660229977077, 0.08858871714459635, 0.0871762292461863, 0.08425684198550913, 0.08398291948367571, 0.07952129383754651, 0.08121041242008209, 0.0806932295317339, 0.08210752375537665, 0.07990101253552988, 0.07689586750767727, 0.0769114893442859}
{0.07590514242780697, 0.07574183655830041, 0.07763690581121868, 0.07422476223043116, 0.07696088304163591, 0.07998541075922473, 0.08135512369241663, 0.08184337359093008, 0.08153928610085927, 0.08140207889836418, 0.08193970203281992, 0.08410207757880166, 0.08704600349512868, 0.08707502954861061, 0.08882157747421193, 0.08833609736606035, 0.08759693041790644, 0.09178181799913512, 0.09660467434824577, 0.10255020509220882, 0.11053718383653653, 0.11605002047705727, 0.13301265905569426, 0.15143039906502273, 0.17982610520620945, 0.21825311222524163, 0.25602886311078227, 0.3094563807350791, 0.35785445423017026, 0.39172546545459314, 0.4159679737672555, 0.40913813522153925, 0.36910877511389006, 0.32360391794001114, 0.2565026035491015, 0.22237577382101997, 0.17238217882440046, 0.1366196173586907, 0.13277037774687817, 0.12808957341457405, 0.13371625166214773, 0.1328098980824788, 0.11515399685309277, 0.08364112706059698, 0.047576308454126214, 0.01975811210358132, 0.01089024270671722, 0.005291166094550278, 0.010697483435681533, 0.02050632728119009, 0.031769469406680614, 0.034137884016455525, 0.034284878902717766, 0.024718741475009933, 0.011426828499887928, 0.00021838141062124894, -0.00536816300343226, -0.01135424899930176, -0.012986146605885996, -0.013765972747712409, -0.013031983020083323, -0.014180318395961946, -0.011718671629082677, -0.012465127712175152, -0.007154603118443902, -0.0028900266629444202, 0.0013284074221271338, 0.009252711016783145, 0.013383357093024071, 0.01996720433039416, 0.022388983344558244, 0.01663800130390063, 0.013892195083763931, 0.007075972188113744, 0.0016152688489376409, 0.00013736531512455663, -0.0009082314540698041, 0.002732308181713796, 0.011664183463496102, 0.022658866526132054, 0.03388570108910044, 0.047171763158634084, 0.04824935270773809, 0.04330398500034585, 0.0313980811655931, 0.02349363879071631, 0.012409392517045708, 0.0017810343432200764, 0.0004133915901188194, -0.003305925442695535, -0.002639904247790766, -0.006250563851120334, -0.006774706814520888, -0.008757896550802634, -0.011218719145239767, -0.009256503686767531, -0.010863371559706226, -0.008266239325723254, -0.011603138002918246, -0.006913206614767664, -0.008612445214079265, -0.01016137232454609, -0.012215530383109848, -0.010869718562857034, -0.01094527182093603, -0.013495087944633282, -0.012839500644163948, -0.01193286417457959, -0.010748041721474, -0.010268272023397945, -0.008736815939774266, -0.0034429461371553957, -0.0026834152269248086, 0.0006444282015544967, 0.0020034033296490376, 0.0004151919308146776, -0.00039835209891914884, -0.00016206173626462156, -0.0036309172313968826, -0.004601046819097283, -0.005979768430977275, -0.00725526664280083, -0.008754034049092908, -0.006196032403405912, -0.005345224357320643, -0.009728509018310664, -0.010505009148991001, -0.004334141902882941, -0.005198720598027645, -0.006801120490219198, -0.004187663426809208, -0.0024970212368140275, -0.0036087050958022258, -0.003442124509822362, -0.002014140924217509, -0.005472546871181717, -0.004634551365364739, -0.004726549669842375, -0.007369025591453601, -0.005516500644872863, -0.007762914403597679, -0.009948589213483006, -0.011353065169034499, -0.010900731498313651, -0.008389146535250962, -0.009019497676776699, -0.010430185678518715, -0.006530408404655363, -0.005541250176922924, -0.0027457852869912777, 0.0010070916013362042, 0.0003159686364222946, 0.004474080091267532, 0.005071857105928184, 0.00046049058853892054, -0.0015697107993095168, -0.0030830061735140912, -0.0014270308906866873, -0.0028509065490040287, -0.0003397572402373751, 0.0011732799705755975, 0.007081706150644466, 0.008037662229600307, 0.016021200088628847, 0.023097520717700874, 0.03466543192514203, 0.04167264258570715, 0.049533350310359214, 0.05037403382488632, 0.04830277164374089, 0.04044216004206327, 0.034639248702301596, 0.026826944032298523, 0.019865511154327234, 0.01042961677720294, 0.0023667374183420423, -0.0018224478555178471, -0.005532055724965312, -0.006889564314018394, -0.005673137905010872, -0.006591238008372689, -0.00736699677599701, -0.005769699827663245, -0.004756905100633343, -0.00456878788913444, -0.004402875967231978, -0.0048495382864051206, -0.0042010955714033744, -0.003954461235206234, -0.006150241262179978, -0.008218102311851286, -0.012001378323242572, -0.014368212868959314, -0.013289816749255551, -0.010964180697393732, -0.006749265675414758, 0.001657003928861065, 0.009922067525283526, 0.0145891611671136, 0.013380550940472281, 0.008935451069335909, 0.00297954969892158, -0.002174563342736316, -0.007375614143232189, -0.0113444384092696, -0.010435276159394975, -0.010824974399466641, -0.008905764979802078, -0.007794698408041097, 0.0005521669540636013, 0.005381420605018242, 0.019349130150573747, 0.04274050082730954, 0.10284667984290624, 0.14009760421326384, 0.18655643048146703, 0.2376965225967703, 0.2846253543172449, 0.3342289187868047, 0.3701183737740713, 0.3779466114939715, 0.35777326368264917, 0.33370112371474864, 0.31543408198603107, 0.26645219851495316, 0.2311989621902317, 0.1977757677309128, 0.1705311311224723, 0.15044024048295748, 0.13499163835420214, 0.12265158151908674, 0.11357605366692594, 0.11172247179764003, 0.10745141065069103, 0.10218239952175381, 0.10044112320151868, 0.09670623239049354, 0.09392921254454106, 0.09467635454445897, 0.0891594001423783, 0.08779331278484603, 0.08761999586030184, 0.0858981540323038, 0.08551852081702577, 0.08260791947218371, 0.08253509637326967, 0.07928251769322976, 0.08350396125812225, 0.08186477129257855, 0.07889097835011438, 0.07655511793657113}
{0.0740127822132306, 0.07206055021761157, 0.07421643239638101, 0.07647919206054368, 0.07559602029520673, 0.07477816269076965, 0.07402783715727307, 0.07794926684455253, 0.07586079219803307, 0.07976755140767838, 0.08295858825876022, 0.08373859788808488, 0.08806137145708887, 0.0872441382239148, 0.08797772609229482, 0.08476761376939054, 0.08655045869516839, 0.08936158693810127, 0.09412829298434486, 0.09993068451823336, 0.10992157243611214, 0.11791144487776939, 0.13183248913248247, 0.15110143353700434, 0.17877911420023074, 0.22012590150273706, 0.26357068122746463, 0.3089254985433666, 0.3530791136588316, 0.38969718583499463, 0.4037017353304424, 0.39921973946776895, 0.34204777160424704, 0.3101383463676054, 0.2619191884653582, 0.18206043162685115, 0.14424988942879008, 0.11603958051699481, 0.11828890834336617, 0.12029742747076641, 0.12280972905578283, 0.128363100302894, 0.12321993766822951, 0.0970077753217764, 0.054791148306174015, 0.02985491361622067, 0.009828122096766662, 0.0022324298746278243, 0.0034823942612244242, 0.0025800587342190867, 0.006728173693070908, 0.006884082172294938, 0.0032265368155285443, -0.00011727988628525924, -0.0007677225379573141, -0.007633766887058855, -0.010024239623778096, -0.012185473608649983, -0.013976797078185976, -0.011551754795963574, -0.013520062645346956, -0.014040913660074929, -0.01738063448403159, -0.01683447256151451, -0.019927679179101244, -0.013419880978704484, -0.004089479931181003, 0.007993208589074447, 0.02521294824041522, 0.04100013728869755, 0.05391105014198048, 0.057541224220873856, 0.05504143598607653, 0.04215071360576012, 0.03256061402351345, 0.02839374038189484, 0.02542957207119646, 0.022812801102930335, 0.02087883042338705, 0.020852463305102244, 0.020536018958679913, 0.01868349599400584, 0.016257538630324603, 0.012101654598297235, 0.008604210688580256, 0.006428704297516372, 0.004817343696861161, 0.0044480149600300434, 0.0033851059535714464, 0.0013107507937904885, 0.001988149231452051, -0.0013743416846064204, -0.0033706323638203577, -0.006298430331418092, -0.006783740025364905, -0.006741665955809979, -0.007886016841976129, -0.00948460591564793, -0.006303276378527353, -0.007414230137907631, -0.009237802253834073, -0.008874727918329356, -0.010422496926500206, -0.011993841820312103, -0.010690630473279103, -0.010073293734188082, -0.010662793396190662, -0.009148247524217208, -0.00978175726429647, -0.009241576445957467, -0.006498402654875256, -0.0051637254272203816, -0.0036602061300865614, -0.0024435376030153026, -0.00257676098366729, -0.0018386043966164604, -0.0029730583168567715, -0.0054815934799455745, -0.006010049173394774, -0.0033924816101421735, -0.0048372987818307185, -0.005368313603318068, -0.006994427834296917, -0.010060297415294904, -0.009631876654092953, -0.009271526477118219, -0.008974943999385053, -0.00644429075281612, -0.008651702071721014, -0.0046655523064197965, -0.004888476838828351, -0.0040000853961668905, -0.002609921365341333, -0.0022647643987720708, -0.0035959678497327558, -0.003541626316537175, -0.004306450082970248, -0.007296248213117505, -0.008846392953444105, -0.010128062572904356, -0.010587656329246627, -0.00837575075667828, -0.008816131354038456, -0.011282059735086586, -0.008489163916228006, -0.008660236745287585, -0.006005917695523505, -0.006289216184332453, -0.007402029462388358, -0.005809441394845315, -0.0038458564549567857, -0.005192392045996993, -0.005956795466001805, -0.005579284940519535, -0.008220407470900134, -0.007350132164525484, -0.0026998938088127703, -0.0008729937644691066, 0.0029404214739822687, 0.003787541808843547, 0.007476626495675244, 0.008694652536935799, 0.012398852928156293, 0.016473241750635276, 0.020043718738469392, 0.028844520391185336, 0.03556230459677251, 0.04112032952573527, 0.03857307298903365, 0.035169298010776354, 0.025895503895274258, 0.019659806792789336, 0.01590787119652223, 0.014062539005204912, 0.012336104299948684, 0.00656474976248859, 0.0034233341404239764, 0.0001957237232227127, 0.0007790277836241242, 0.00025615101230856783, -0.0009911593356159774, -0.0004878450404263935, -0.002254483621385577, -0.0028896619072273613, -0.0016468169734756431, -0.0029807886503628164, -0.0024208446616644503, -0.002737655316251946, -0.004300968331281959, -0.00822710704624947, -0.011813003919120805, -0.013806794089109226, -0.01397162578824356, -0.011486531641683957, -0.009543728891362117, -0.000742072385639368, 0.005435205490217317, 0.00988754192614449, 0.012147103396997594, 0.011568221569714866, 0.0075653131805744536, 0.0018053223451727088, -0.004658591262167777, -0.008845338803797361, -0.012479602784967896, -0.011616296654167614, -0.010199546038380605, -0.008765283907663488, -0.004629924799970388, 0.00022771938665023324, 0.01296250624642916, 0.026143032101144034, 0.05008445744350431, 0.1090895189243561, 0.15684456769878513, 0.20067512959399783, 0.25030850010944133, 0.3128865091125471, 0.34276215349940503, 0.34979729266142645, 0.3628792919688488, 0.3526977648922379, 0.3320830219623834, 0.30295308690945, 0.2630619486661102, 0.22808081555133203, 0.1952904808409458, 0.16526324639919499, 0.1455356477189143, 0.13208299309825758, 0.12265735570646424, 0.1143845047365012, 0.11323706546461104, 0.1090487521871257, 0.10538529659185092, 0.10142048215254829, 0.0986642309631543, 0.09626939251003752, 0.09632301506402312, 0.09279749717588663, 0.08753996497051823, 0.08853777435027915, 0.0838559001444876, 0.08197239494338149, 0.08409051712256518, 0.08155588213698214, 0.08099957940031038, 0.07801122069045938, 0.0798280603155084, 0.07724128519771578, 0.07662781429545887}
{0.07311269566100968, 0.07176923474449963, 0.07428074987156266, 0.07813122773218029, 0.07699239208267913, 0.07886753103807187, 0.07958536655713407, 0.08027422616487175, 0.0801863712565344, 0.08255561031582836, 0.0833727321984186, 0.0859385116128164, 0.08887957328104912, 0.0863028285926743, 0.08817821804252779, 0.08951531720236121, 0.08975075533604865, 0.09575517763747929, 0.09936994903445547, 0.10571453467618715, 0.1113212072490814, 0.12045895755664601, 0.13458532716808777, 0.1556764901071655, 0.18071423228616607, 0.21912215381224026, 0.263712968757625, 0.31874586202984345, 0.37089233419899786, 0.41792362130114846, 0.42847818157610434, 0.4239817790213084, 0.40537788783917805, 0.3524229989857694, 0.27633446217251545, 0.218025787871693, 0.1599864514464071, 0.12260074973149532, 0.09907373104902717, 0.10502890121029723, 0.11172840468962955, 0.12265073132264798, 0.12489923509095022, 0.10577864772128166, 0.07618054639533664, 0.0340682522447069, 0.015003337715759624, 0.008302178854896739, 0.002958754969854285, 0.003891345193572238, 0.004009862345759436, 0.0031887058671209237, 0.0036087658623565814, -0.0004616105102876588, -0.0029088213219124826, -0.0067849135426698145, -0.008678067222579352, -0.011145679962007472, -0.011896430553692137, -0.012290200621529322, -0.01806500717271195, -0.019012165301113392, -0.022835237547936288, -0.028002593474084115, -0.022977166049394, -0.01909790481304592, -0.0053938788553945065, 0.011209559363144404, 0.0355254334681951, 0.06401459126085099, 0.08127002326852034, 0.08363422008947596, 0.07703127721210622, 0.06509574865807417, 0.04202182156295038, 0.024594323748804346, 0.014219852243695295, 0.01161149247324656, 0.011425248291972574, 0.012044450794802979, 0.019149453929325357, 0.021964230933306086, 0.02161873559502426, 0.014090351425967557, 0.011288593909055906, 0.0057677059134105275, 0.0006939181493684423, -0.0001333216438043766, -0.00029133007305640925, -0.0005148640122197888, -0.0040559050199894375, -0.003064449484079145, -0.0055289199231913395, -0.006470260135876888, -0.008160419297022086, -0.008423994891187737, -0.008793527284391988, -0.008899456186678353, -0.009132634039340125, -0.008411754978158114, -0.008041704046957221, -0.00865657005209343, -0.009723893667781126, -0.012251388942131005, -0.013307326611124406, -0.013794927082091724, -0.011692455541631789, -0.010701952638179742, -0.011725075512221496, -0.010159386965836414, -0.004307510963263498, -0.003635360376273649, -0.0013595387805819463, -0.0007687282312233533, 0.000024383228294829764, -0.0011840781150891631, -0.0028129262284604406, -0.004655439991184869, -0.0066013681796939705, -0.0047997767851773385, -0.007189987090261157, -0.009312016624749014, -0.009697701762466046, -0.008841978075511714, -0.009208413392822051, -0.007742206015416352, -0.008812342470503023, -0.010232873653118788, -0.006131603732466941, -0.00853385465248085, -0.007688051707725628, -0.0029694311423309047, -0.002979495696020032, -0.004340157737080242, -0.004939095535938095, -0.006237642700057094, -0.0056022582953096116, -0.006772891761745687, -0.007797283089248428, -0.008997538450219812, -0.0074745149989357655, -0.01077773756974798, -0.009325148466701122, -0.008130761788440388, -0.00945204569023965, -0.011609619464181771, -0.010728737454024195, -0.009630815030506062, -0.00969979964914702, -0.006043410875481122, -0.002724557270442355, -0.00202334575331339, -0.0024780345047910185, -0.0061400429485782716, -0.006224824211138676, -0.005548732118720362, -0.0023407230476404283, -0.0018024147804850048, 0.003679665004334698, 0.008006470245132007, 0.00935275506847127, 0.012913371070601495, 0.012222885074991374, 0.01015697689615207, 0.01453437652316674, 0.011442123652369175, 0.01122047915213036, 0.011007401771045568, 0.012447952512308446, 0.009576297334012406, 0.007894089675318156, 0.006892121703883206, 0.011684628830043358, 0.012401177216980488, 0.015439003814111698, 0.01951287584550218, 0.018643773166439545, 0.01747227899365789, 0.0113388679856053, 0.003982290271030566, -0.0032091764374099635, -0.0066941786261214, -0.00925605055654302, -0.01121774024451, -0.00819603964864744, -0.006594528321837609, -0.0014274850882484754, -0.0005917862995775332, -0.002849350309031012, -0.005272102742935473, -0.010477069373335104, -0.011916303111643722, -0.011772504166281225, -0.016804131968380785, -0.015336646140421465, -0.013496424541937665, -0.0074855210045381634, -0.008750261444541583, -0.007228610722139415, -0.0038739465964065644, -0.004310488284115123, -0.0024595291687843227, -0.005349913258420791, -0.004953448885047843, -0.008031070975331369, -0.0074864291604642965, -0.006462563864728451, -0.005114414526159739, 0.00018748329230514234, 0.0032429624675809144, 0.013557506097034173, 0.02502921135168977, 0.06444115173277196, 0.11261232526656412, 0.13150477789374976, 0.20711933085292794, 0.27095815733712647, 0.31572448709738143, 0.3467133783757315, 0.3789669097068371, 0.376444202442096, 0.35993126753421595, 0.34377799098966505, 0.30613879907214725, 0.26936151211910253, 0.23097811286056305, 0.19899627117738755, 0.17149816385539982, 0.1527893712686519, 0.13676291069085902, 0.1254167737792487, 0.11741497110375552, 0.11523661563704365, 0.11009327541605735, 0.10923726864801557, 0.1052245196070592, 0.10078972404124088, 0.09606023978359589, 0.09611127994085918, 0.09534778206325924, 0.09334844152533726, 0.09104221054143971, 0.08659549244504769, 0.08616822296663276, 0.08686310360354871, 0.08581109491071123, 0.08273485977642595, 0.08233549919305845, 0.08018666337441821, 0.08128324253479008, 0.0799849455416135}
{0.07046088827360687, 0.07275188933863326, 0.07430522623967925, 0.07598856513889157, 0.07549054938279787, 0.07683361184887938, 0.077399604737418, 0.0789762875480539, 0.07859048018876653, 0.08071884416044761, 0.08433369135114482, 0.08306568165121886, 0.08356370611344427, 0.08612994879128907, 0.0882679285459123, 0.08768337632911725, 0.08962813765184846, 0.09121428412834917, 0.09371117484033989, 0.09967152423663402, 0.10663412169855889, 0.12013021563404627, 0.13519817701128295, 0.15311341204538803, 0.1797566846712746, 0.21604170262717076, 0.25643432123241267, 0.3033802048415658, 0.36146106950457524, 0.39400712452928677, 0.4300429448883294, 0.42627928110007424, 0.3810562891738897, 0.32142897493840566, 0.2969109980693811, 0.22922411010352692, 0.15968532629754104, 0.12339207969607699, 0.08773078980758353, 0.08261822050313222, 0.08960503112885475, 0.0943277916073935, 0.09846028497933666, 0.07286424639512014, 0.05480525690792291, 0.029778581331625736, 0.014222322640955081, 0.0074197048106940024, 0.012254786283427903, 0.018839046867612824, 0.023720448272605513, 0.030420358817694844, 0.027987104624309082, 0.01592340619095029, 0.011621496128267048, -0.0013540775129881125, -0.003994454548768567, -0.008814234403953392, -0.009712236326968209, -0.010726407410562657, -0.012545133098917891, -0.01651547885961593, -0.012898057006551007, -0.010705357476184722, -0.007962812186297116, -0.002466106590743284, 0.0027391399069589374, 0.0060668142376822266, 0.007048574377343443, 0.007807724426038418, 0.0052202672242612595, 0.002550688056176146, -0.0032151962945567063, -0.006106320624276405, -0.0038303735707282995, -0.0031058585185322896, 0.0009197667956724245, 0.008911802462372128, 0.018397204731384374, 0.031961286231989315, 0.047053993628029644, 0.05396828746522421, 0.05630815942284872, 0.04723359266232405, 0.03104734701632875, 0.02083351533383584, 0.007144717264417284, 0.00261455607248952, 0.00030555276991265604, -0.0017859001238730507, -0.003642896422271032, -0.00559980479774614, -0.00910100771114466, -0.008439055860892677, -0.008114790351797449, -0.009410279951647844, -0.00871281344752969, -0.0073864260629612, -0.0064440382491968845, -0.006204091414466025, -0.005027485010709603, -0.007882980356981326, -0.004612803945411934, -0.007208073102690886, -0.007048953751005293, -0.008718962224117367, -0.010102427018634993, -0.008080179067226424, -0.007578324414272464, -0.008271784726868004, -0.004986087554971322, -0.003484286909423443, -0.0057366502910654715, -0.007430241669215739, -0.0071378910054688185, -0.006218739567981155, -0.006080120974165471, -0.006953696078110071, -0.0059575691268144455, -0.00896643863361727, -0.006745706324783182, -0.008154060350200259, -0.008535456387402395, -0.007910404792572372, -0.009440127309147174, -0.005611378129377645, -0.010119144820102944, -0.009335692091492372, -0.007106125986398541, -0.005662480777903446, -0.005879560533249984, -0.008323217928105697, -0.007264506495298983, -0.00875231886151078, -0.008321780067139786, -0.009336555222881845, -0.008125816333933203, -0.01017034627013606, -0.00985228573266009, -0.00865075377937159, -0.009727819945294803, -0.008846337700035574, -0.00913131148464453, -0.009701695093817724, -0.010421929951914804, -0.010378985307931635, -0.009607772477264999, -0.00740353502544664, -0.00596188286400592, -0.003309397567582596, -0.005467136609064857, -0.001928473116264662, -0.00047645746386215703, -0.0011623064215026577, -0.0035869294786369764, -0.0037008362149283432, -0.004172380161545263, -0.001736939547254115, 0.0012160092643732565, 0.00685622355665935, 0.008253150741521104, 0.008844800248845038, 0.007157649682946508, 0.009447898921999957, 0.008223643441643102, 0.008212533788694132, 0.006126110683713804, 0.004101782773411328, 0.006300141752920256, 0.005700231788870289, 0.005430135882133427, 0.008352602835532703, 0.009506934933727914, 0.012930560415895033, 0.013997636030423777, 0.01710034598373652, 0.019909373254501962, 0.02319188784485539, 0.021361937443502677, 0.014197575553610085, 0.009703351412133744, 0.004078311453825906, -0.002751450217876544, -0.0063176856507710065, -0.007632493498952257, -0.008528306767196271, -0.007909296782069275, -0.005623981127270095, -0.004686454072157607, -0.007717875996742262, -0.01199694618334256, -0.017005419710387153, -0.0134888213472232, -0.01644530424314058, -0.012884151543625696, -0.008737633208566568, -0.0019154537165064853, 0.006006741971567028, 0.01064523634342223, 0.011294872211747194, 0.008007000438617441, 0.004779095041529766, -0.0033724150416105207, -0.010583176867994096, -0.008511152488129923, -0.01348081800394561, -0.011489861001447534, -0.009544839962592014, -0.006032722071291068, -0.0039758930297644594, 0.004850424796228287, 0.019260413363348567, 0.04518775838545179, 0.09074379374872374, 0.13341311526530536, 0.18966866639999547, 0.24138667990745036, 0.28122861425161977, 0.29592405896254703, 0.3519932711375979, 0.3612745021644601, 0.36602833678891955, 0.3503442866883855, 0.3232391424890008, 0.28054152947962047, 0.24835636917868587, 0.2078276936436633, 0.17599671649699233, 0.15414377653391523, 0.1388578680430347, 0.12944136865050038, 0.11909011150947704, 0.11523394206773463, 0.11030052411123242, 0.1079355654854617, 0.10612205927603331, 0.10012960223900497, 0.09818418951070773, 0.09712853070279473, 0.09253449433546657, 0.09278878803321769, 0.0903902275662892, 0.08650452355039312, 0.087894699127968, 0.0834885980835666, 0.0814176231185256, 0.08255291823768986, 0.08157769988674937, 0.08158491929037835, 0.08001480416837951, 0.07808119784852002}
{0.07471127992540894, 0.07335882431036023, 0.07301503189791735, 0.07559711647443929, 0.07584132937968398, 0.07876115741981908, 0.0779897508636444, 0.07952261880417885, 0.08041732433236345, 0.07947026703422916, 0.08056995523254529, 0.08064899553887855, 0.08371928004470804, 0.08361297912408681, 0.08732357133850047, 0.08888868536734218, 0.08742088570890108, 0.09040373873296534, 0.09575120229579046, 0.10016574836654311, 0.10815650753581661, 0.11624286425198943, 0.13329591671184088, 0.15040030925554185, 0.17708802092000211, 0.21134314391759756, 0.2527782045556346, 0.30023582156888556, 0.3442009340412805, 0.3784712999231607, 0.42391223052985233, 0.3994515369221856, 0.37811909137425126, 0.35730610725845, 0.2880791204622012, 0.25184562076913275, 0.19962206841681587, 0.1547596065191107, 0.1187824058561372, 0.0886629928509164, 0.0994438739297773, 0.10228291828553868, 0.10141356489907151, 0.09696253958725637, 0.06720205237584595, 0.04180980086338017, 0.01858761657547149, 0.007837548721843814, 0.00814359696446975, 0.010054969417428481, 0.014490912088204695, 0.016574407323930763, 0.017666801290704418, 0.008446399226449224, 0.00030259705025576867, -0.006801472655434529, -0.012727629222647602, -0.016484192220225548, -0.020713075408903672, -0.021693768213744115, -0.02411793732717924, -0.023122388859892692, -0.025100273205939858, -0.024030754364723565, -0.022547925033753954, -0.01669694764675427, -0.006399803999228803, 0.008613089138170767, 0.02988684065904206, 0.05628578251468305, 0.08000102404971532, 0.08952035536987266, 0.08752593272186342, 0.0782622837293492, 0.06308006731501649, 0.05428096973733387, 0.0422942466835834, 0.03284367669089168, 0.021211452796847795, 0.016824813793916836, 0.013943201856860482, 0.009106261088959485, 0.00981668515433412, 0.005882574457071513, 0.0033054432687123023, 0.002369658288557371, -0.003114002128651276, -0.0026733173614455477, -0.002887519876607963, -0.0029221497558360914, -0.005726804783193925, -0.006363985711861536, -0.007115030938081452, -0.008272188621691238, -0.009094888766367437, -0.007787281997918654, -0.008245479812880768, -0.01005129498376223, -0.009580709353598215, -0.009521759490445654, -0.007502621033596321, -0.00839794565525084, -0.010139058761324607, -0.009058691494532686, -0.0093505118425812, -0.010352083480581836, -0.009947908696101408, -0.01149638500769092, -0.009417165868562501, -0.0072075297878277525, -0.005524580585892519, -0.006807860476872478, -0.0041374183366435086, -0.003651809008850877, -0.0035930888071336094, -0.003066287940294517, -0.004466928942219344, -0.007683013758194545, -0.008189312068482963, -0.006814393644363249, -0.0075230042693547996, -0.00487960586031368, -0.005510324977335207, -0.008416267996820766, -0.006392784403800249, -0.006936782250851347, -0.006259457962700526, -0.005653801918221333, -0.006981720266216589, -0.004861913786111658, -0.006339151201458582, -0.003651207703303506, -0.005648600396715259, -0.004185072063885414, -0.004860800481030355, -0.004710567157937598, -0.0046663056198201725, -0.00658216152196123, -0.007080168586157004, -0.007278940405541184, -0.007363338705037532, -0.007587776110686068, -0.009633017089222784, -0.007113308316926248, -0.007943799984845559, -0.007837535112119038, -0.009227035652377535, -0.005453639913596013, -0.0010092129606592394, 0.0022473451711209026, 0.005154635623778772, 0.009699853873633105, 0.00846234936901456, 0.0096860865545067, 0.00611729012182234, 0.001066413573848786, -0.001515201709351579, 0.003106749050069023, 0.0068944264650693966, 0.007306073289953852, 0.01205023919067608, 0.012846693262390458, 0.012467114719115182, 0.011796892313496, 0.012858072967317169, 0.014550865687510904, 0.014698401720560392, 0.017693067610986102, 0.01930374495616405, 0.017692483424884047, 0.013886659709048354, 0.015168837886830547, 0.01196031312239382, 0.009737089437759888, 0.00847884489453951, 0.008019415968179969, 0.008580702313848422, 0.007105912077147542, 0.00818852613492085, 0.008026069254924351, 0.0024005197938144606, 0.0013266988796213333, -0.0040640830753727215, -0.004963459342313336, -0.0033595292958231915, -0.0040547874465018735, -0.004609956165130429, -0.005493919431984944, -0.008473919379539894, -0.00855964932642432, -0.01270064333574954, -0.014541032826051112, -0.01477573951681712, -0.012541523503722219, -0.007339181050576767, -0.0012317881533454487, 0.008491017136898213, 0.016987942145910255, 0.019187545930009164, 0.013304354207843193, 0.0061587045305829995, -0.0007382703655613492, -0.004692208999945647, -0.009178562009921148, -0.008754712059399348, -0.010152766971514224, -0.009543285923263436, -0.003340502361496024, -0.0034839367512241835, 0.00345068335349934, 0.013485063344131371, 0.03169101829268518, 0.06766517852245235, 0.1133935257735426, 0.16764117524853483, 0.22744029532803509, 0.26262123711805163, 0.315632588701773, 0.3486292273997115, 0.3693516655862239, 0.37865962568259126, 0.366272425142966, 0.3301675596336846, 0.3030639406212794, 0.2558080001892158, 0.22464424187017584, 0.19142320008780137, 0.16457468640990075, 0.1467934975737411, 0.13214706679968927, 0.1270859367090922, 0.1198444288498655, 0.11373337180144111, 0.1085754525239297, 0.10824310450906996, 0.1048113582336521, 0.1045531930976075, 0.10086376260983733, 0.09561710713903787, 0.09455193303720807, 0.09328852282260171, 0.09118733771369816, 0.0892397355394699, 0.08573211767023696, 0.08612293882430955, 0.0844403969594391, 0.08254524304927646, 0.08268041945699775, 0.08201306469859514, 0.08011181638911995, 0.07736467787160169}
{0.07375365236074849, 0.0708292699563069, 0.07107299989516808, 0.06973875063239268, 0.07327659594448371, 0.0748454626347888, 0.07624883799986171, 0.07697462216153972, 0.07753463213615225, 0.07674114568148974, 0.07680729022904059, 0.07774518825270377, 0.07978410680346515, 0.07978473969164239, 0.08291105423434589, 0.08423184633654526, 0.08600322675332109, 0.08866221703121079, 0.09011284800076523, 0.09382869227499632, 0.10271187800657311, 0.11160028993372716, 0.1272221124755536, 0.14541447501510554, 0.17503695036880373, 0.21004299921690142, 0.24766310931138458, 0.29093786130248833, 0.34064170085347306, 0.3595898557993894, 0.39319381003414156, 0.382768574976511, 0.36641161770739805, 0.3402495205212107, 0.28914163961668, 0.2227665151031793, 0.18163368055833062, 0.12594055097115867, 0.11358580017363262, 0.10352179695242895, 0.1118699731542264, 0.11499453669788279, 0.11420451205523958, 0.09639584784630266, 0.07725746230321079, 0.05367052664759339, 0.022162526171986247, 0.008089731817997846, 0.0062496689477740935, 0.0024107275893022716, -0.00011888306529782766, -0.003912161947656601, -0.008612737993059907, -0.012589282684286315, -0.017000658028711712, -0.01784915679736703, -0.020346552251361054, -0.019505352074201406, -0.020354677105193925, -0.02054377660406391, -0.028424542584480628, -0.03135922390270541, -0.03347825737931703, -0.03949230178877951, -0.03707555451625766, -0.026958843866710776, -0.020206791210871256, -0.0000837179773397756, 0.02353933652187158, 0.061833635937162866, 0.09103298590264464, 0.10709656270002807, 0.11653143949439847, 0.10417578523920015, 0.08856657751156069, 0.07078178735729757, 0.036194921723325016, 0.02569428709901537, 0.02039761921803778, 0.018973200308744786, 0.022629673892249333, 0.026104678028026927, 0.030276326825537964, 0.023948278323701274, 0.02209341721810318, 0.02252276236699774, 0.025593839605354253, 0.029240605775199963, 0.025630176466603045, 0.025894568886202993, 0.025067078540685322, 0.016482734502891734, 0.009991954347855261, 0.004907755666777836, 0.0006877360359295866, -0.0001438790055580826, -0.0009330991703933166, 0.002229893831427848, 0.0021324466805235217, 0.0022218021881111405, 0.0027801022444146188, -0.0023973625035176036, -0.002973267034274727, -0.0050811477385104276, -0.0071503634483485725, -0.008720303692179306, -0.00938586628297887, -0.008986104445231279, -0.010389299330434917, -0.007393585425658665, -0.003297321269992335, -0.0029978244387315963, -0.0016598178250487566, -0.000631427667390946, -0.0028899007409495716, 0.000054559038194374994, -0.0033152187035260976, -0.0037485961612136833, -0.0036022491914336307, -0.0031749616350617415, -0.003350167715251781, -0.004617742024382454, -0.003760971991846998, -0.0061839490329571095, -0.008398526867765464, -0.005378475006112203, -0.0066621487218468155, -0.006076382366755989, -0.00959377384568584, -0.01016602994472323, -0.007699292338490658, -0.00571067783409397, -0.006853318033279656, -0.008376548001199881, -0.007275634212118069, -0.006409596197785514, -0.0070547653257214266, -0.007722116475816155, -0.006423259055645214, -0.006172304391419087, -0.006581403425467833, -0.00814087743950212, -0.007755368049472756, -0.00918478418990866, -0.008416367583445817, -0.008113482589985715, -0.005573339085236141, -0.003279572305114517, -0.0009389516331890875, 0.00027635727655837025, 0.007132346957758622, 0.011342018802674058, 0.010888773234196614, 0.01201113132541592, 0.004151648306646039, 0.0005455716482504263, -0.0014598668310320385, -0.0006202705377744216, 0.004804622650657999, 0.006814641987463885, 0.0066625682101065335, 0.006674342433578899, 0.007479066604277003, 0.006500697341284671, 0.009527772325638898, 0.008344117230001096, 0.009199908746688086, 0.011132483820551816, 0.017993147628552097, 0.01282719782053025, 0.01152229675770421, 0.009984062779897064, 0.005729199376473912, 0.00416609552751525, 0.0032244800831128704, 0.004273387132266487, 0.004441389152536966, 0.006991992915503422, 0.005730100335489442, 0.00010101598838960658, -0.003492875913486909, -0.005348844651484393, -0.006818761120613164, -0.004282136427348911, -0.0029270800611462047, -0.004311218882314565, -0.003267595404431286, -0.0043646391908296195, -0.00409579550328347, -0.008456562503603472, -0.012340392947582933, -0.014537844068643656, -0.018307379370977282, -0.01879943190745972, -0.016033845681918228, -0.014194292348442395, -0.009677801446268265, -0.006821465043623019, -0.0057781309945337325, -0.007084385120582785, -0.004682331553101004, -0.005910778786529836, -0.0065514790450123045, -0.007675521246439319, -0.0068575679822421584, -0.008888592591858337, -0.004839003090295566, -0.00642726391519917, -0.0038936862477767006, 0.0032305770133592444, 0.013000073058226053, 0.024356220054329518, 0.05752065549583633, 0.08788584346447183, 0.1452239533336506, 0.19284157749116865, 0.23195709343512658, 0.27681801390665817, 0.32679846049570566, 0.35499920633508475, 0.3417421881812418, 0.34549267160549957, 0.3214300305277563, 0.30134921339355264, 0.2701814869471516, 0.24007673049902695, 0.20188721021911732, 0.17042508460140593, 0.1524644586827174, 0.13522352298740203, 0.12245299634196016, 0.11681719715608649, 0.11139440137331294, 0.10744795111157071, 0.1027842828008323, 0.10113499170804074, 0.09702391910091539, 0.09871076459286733, 0.0970930215580855, 0.09581589912389869, 0.0902909946835766, 0.09131081054423193, 0.08788175865335406, 0.08833227738478625, 0.08818863466973217, 0.08482038012691748, 0.0824338723334457, 0.0826156647578789, 0.07908928750889216, 0.08092515740072376, 0.07829282645196663}
{0.07437554320586172, 0.07380893736502259, 0.07409263571806461, 0.07604519009262611, 0.07828410794353761, 0.08005610901372352, 0.08072347728586535, 0.08228432440728893, 0.0798052317006244, 0.0813670412062305, 0.07930983161653701, 0.08356326470639683, 0.0813304227972432, 0.0850862944893239, 0.08835511643962687, 0.08820396632803609, 0.09258003446355842, 0.09411075452491868, 0.0999703978620071, 0.10561519211246145, 0.11025245934352279, 0.12255729892236894, 0.13638950564686406, 0.1590202970562699, 0.18751956113860452, 0.22526194290963814, 0.2606429030642652, 0.3051628988963637, 0.3502180371088753, 0.38965244773842334, 0.40889934078711, 0.3981380151381094, 0.37948129181024964, 0.3322698543857812, 0.2667695603932666, 0.23805698593253527, 0.21496350689893368, 0.15958117932663252, 0.1418167682812357, 0.12129991674576215, 0.11002695967498695, 0.10972720691455798, 0.10409761795821278, 0.08340092286653442, 0.05166415657682107, 0.028149324782048332, 0.018641178896670184, 0.010697547006025068, 0.013085276658701314, 0.022050583821053727, 0.0281801685198238, 0.026527784426821934, 0.019090121031810063, 0.01311181077644297, 0.006334336870432113, -0.00446654531802336, -0.008255409283171625, -0.010240352881755701, -0.012368953094600512, -0.011703855508005992, -0.014528063222000752, -0.017186798001238162, -0.01702032516377657, -0.01629007696748942, -0.01549997665118769, -0.011331329303776028, -0.011563898232455079, -0.006502419635732639, -0.0005711889146506257, 0.003305963556870039, 0.008675008018649295, 0.007027538710498329, 0.009645074776915931, 0.009737550924259805, 0.007198083568142583, 0.00478032934523235, 0.0025138056146208933, 0.003178634297231371, 0.00856874973697326, 0.020679005407070853, 0.03241256600242553, 0.04240345101357523, 0.04012176389823787, 0.037479390566365726, 0.03170703600430834, 0.029161039837427054, 0.027342195448681723, 0.024340241172695315, 0.02649262305945977, 0.02649419907179897, 0.02343906073297218, 0.01645993175475601, 0.01056001133837795, 0.005728172411872026, 0.0018871702151220607, 0.0021099466770581354, 0.001207602838442267, 0.0024583952611473593, 0.001687229050897715, 0.0011778516702712401, 0.00030791036847684696, 0.0000881759855270647, -0.0005479581567682356, -0.002978793642941368, -0.008965596066245177, -0.007482556781465774, -0.007911394886882037, -0.009300147383518784, -0.007903660618697681, -0.00978142239670603, -0.006603617492208707, -0.006853585183286431, -0.005869336129286, -0.0056427173023601606, -0.005098793173647532, -0.004512214821553965, -0.004791210765027001, -0.004342818261190598, -0.006965533156162532, -0.007405724477295884, -0.005788484469392033, -0.006761191679455009, -0.00713294609025931, -0.005279975060441642, -0.006199068020281608, -0.010582942125176704, -0.0088525519679315, -0.00933135733348393, -0.00816661874992803, -0.008091246977222612, -0.007720648392562078, -0.0046432913174948055, -0.006047446823829367, -0.005761860956121521, -0.006519283313295832, -0.0061539120971928745, -0.006536158349113693, -0.0063923523897664175, -0.00686317378751156, -0.00851812379178488, -0.01091401694337471, -0.01004309404927001, -0.007043956608785641, -0.007791363402070729, -0.00815124348726951, -0.006346045285860866, -0.008815368413079916, -0.009534245844530794, -0.0073456086402137275, -0.004585567397613346, -0.0033523366425884096, -0.003403204633247074, -0.0032032537482104963, -0.0038585639425181843, -0.00587096233150191, -0.006234172675465329, -0.008007436932203325, -0.00723545703087072, -0.005645482358433779, -0.00418107147735839, -0.0036389158033861358, -0.0022461786892344774, -0.002134455991745046, -0.0014289996443500699, 0.00023661183994300953, 0.0008229683604240564, 0.00029156608313767865, 0.0004077999270889626, 0.0013726907345662917, 0.0010716436663385062, 0.00035476243997773676, 0.003841372852784356, 0.004226931471205412, 0.005952709682360483, 0.006061278691560708, 0.006223292114538086, 0.008769736126659525, 0.01110594687049906, 0.012770721180909361, 0.012588171855528994, 0.008000153119737992, 0.004032539876259581, 0.0035774951170703074, 0.0036783979573589572, 0.003981497840679992, 0.0026776765451611813, 0.0014622988652580318, -0.004011625285274565, -0.007773701800785265, -0.00984504354985209, -0.009928216524438063, -0.010734664164802003, -0.010799527696095304, -0.01072889560324445, -0.006391550236808477, 0.0009621604010479419, 0.004448655409017254, 0.00967810021730187, 0.012705401011298034, 0.01122053764363381, 0.003890658073656938, -0.0008158288791097147, -0.005113654678579879, -0.007282642717558324, -0.007636691202442665, -0.007496698772466631, -0.005605913769595623, -0.005278378528235367, -0.005787201082238645, -0.00008979280191473253, 0.011179067517315438, 0.030625958040770153, 0.05341889695530849, 0.07468616663431343, 0.12734704807284514, 0.18446493295205518, 0.24928990306491705, 0.2961130780539687, 0.32060571060767973, 0.36800270881236674, 0.3662760817350219, 0.3532150609359245, 0.33296303228286395, 0.30205763359540116, 0.2701092304931355, 0.22807209730318023, 0.19497339613161146, 0.1667375029228806, 0.14689795672618408, 0.13164929602738346, 0.12405048441956984, 0.11513401824801316, 0.11255043593848309, 0.10926712180410837, 0.10333215936215566, 0.10305563511362317, 0.10061788617972806, 0.09663955435005683, 0.09599768616138801, 0.09280182718923677, 0.0915799570147943, 0.0904192247461855, 0.08931943265711864, 0.08713286938990165, 0.08325776479290764, 0.07977221919771368, 0.0825790615628158, 0.08099904046839711, 0.08170526788178298, 0.0798176249334262, 0.07945731169017389}
{0.0754204848480548, 0.07651562263436856, 0.07973466459961173, 0.08158705674893829, 0.08107939437006975, 0.0815590502822131, 0.07859438317970009, 0.07971502706628618, 0.0818161105458334, 0.08276366804612978, 0.08581709580933759, 0.08726851423068288, 0.08817565956673365, 0.09137894715656422, 0.08979819655641923, 0.09283444188991154, 0.09513896733221591, 0.09794639068664493, 0.10336917220453229, 0.11051145658316135, 0.11911259220558784, 0.1355772410393122, 0.15373426882502267, 0.1776104692051214, 0.21209757267228413, 0.24660891792646503, 0.28770750685507673, 0.32959561167145957, 0.3720780067613768, 0.3950323120561692, 0.39968456353612103, 0.38449028634623544, 0.35904484438250267, 0.31949288069813914, 0.27305671433125933, 0.22468531116703166, 0.19545437017311196, 0.18772698162741386, 0.1642241059282748, 0.15880956447032116, 0.14226166245035848, 0.12485875995593278, 0.0922485726981896, 0.05739311061292999, 0.027632998001987367, 0.00898188272369932, 0.008952170030835989, 0.012564215929331081, 0.02253815374060438, 0.03462495649451829, 0.03964216828749845, 0.039529520480799184, 0.030270189224721456, 0.019293803009304347, 0.006195844596075672, -0.002618147813651368, -0.009529997326464607, -0.011103920420221763, -0.012649475314887176, -0.013675784242729564, -0.012930946403802504, -0.011868901694271752, -0.00983426120789926, -0.007713999451146095, -0.0018301982341125764, 0.0032246905490698006, 0.007777718868631802, 0.012716805037606305, 0.020128908534976758, 0.024362990747390265, 0.02831436082015891, 0.027131742615784715, 0.026257050789851397, 0.026152748279691527, 0.023827918202926977, 0.02245123201493761, 0.019370136885322964, 0.018889112615569248, 0.01210751147913551, 0.012411227068580444, 0.008012998258311473, 0.007273861922342457, 0.003899585614314015, 0.0002963100739400994, 0.0025549497749951613, 0.0016461585621545221, 0.00237569321419775, 0.0030401260697307123, 0.0016155696457779514, 0.0029920828364907474, 0.001092558465217739, -0.0005535815441570485, -0.003757458629485076, -0.006966997487357469, -0.006847949926461186, -0.007530911252694837, -0.005498345908743341, -0.005499017424289677, -0.004519225538486245, -0.005814888195789498, -0.008247298612610261, -0.006112289246404729, -0.0071673446494426914, -0.009033742672423344, -0.009885212350800636, -0.011062609661652421, -0.008105006719104187, -0.009294699474724492, -0.009105769012246783, -0.005748001287278941, -0.006413829292929258, -0.003368402208556139, -0.0018727801971833167, 0.0012443816451170393, 0.000018640144964539177, -0.0007431924822439888, -0.0027292979662546495, -0.001909843118317903, -0.005121132333149153, -0.004122091215334057, -0.006816326929608811, -0.008115925408719377, -0.008070090304064297, -0.008492666203643515, -0.009630023516863326, -0.008805658285833587, -0.01026239729624715, -0.008523040918875409, -0.005607693639693585, -0.004573841259863971, -0.00437362366003168, -0.00365440541198479, -0.003740043257191291, -0.000837965245536551, -0.003514574267263138, -0.003982035169832188, -0.002512644538443156, -0.005464399892797688, -0.00452001993913231, -0.005245993130806731, -0.008709305554753001, -0.006149696406186771, -0.008723508081229184, -0.006715427956319467, -0.00820520097987552, -0.00950336129787542, -0.008528494135716951, -0.006113628233449022, -0.006521569419773293, -0.008779322826028108, -0.006082467590539702, -0.008404657314409439, -0.006608722828792488, -0.00729655924238983, -0.007662507909260692, -0.007697092868406849, -0.007983256696506182, -0.005306606447005507, -0.005406716298287979, -0.003957380882181468, -0.004229040674459518, -0.002808411745104396, -0.0009274781231834539, -0.0032292130406986544, -0.0015410322021945726, 0.0022213312202221183, 0.0012967409700282372, 0.001401783084272927, 0.0034745735466837017, 0.0018178082006235908, 0.0001931168898598823, 0.00170357786349157, 0.0015450185245007018, 0.0031971435142952908, 0.0016790293326332277, 0.0016930620540263975, 0.0016210531237592423, 0.002823237883890557, 0.0033118641582198273, 0.004265503799394985, 0.0034617076415214246, 0.0051784524308542456, 0.006578639408382207, 0.009203660796120085, 0.007828451680875365, 0.004788650186409291, 0.0006057799853962462, -0.002200047801772874, -0.004581625787242903, -0.005061954204813917, -0.008409352745376004, -0.009808624739084698, -0.010589689591228958, -0.010752759936863551, -0.006150546623619421, -0.000014986822693511658, 0.004352814853054172, 0.008006471987229416, 0.010615923408307457, 0.0073132191596844125, 0.0030985837633331157, -0.0031600520102974283, -0.006382297492207763, -0.007812449742079125, -0.007809395482934251, -0.007191167693706807, -0.00397334277994028, -0.005980777280611051, -0.006081496967828328, -0.0000325963515607321, 0.014358431244218883, 0.027869249697609295, 0.049290065844181594, 0.0797019219225989, 0.1386117671783771, 0.18529902457361272, 0.23854925855324874, 0.27817041164097617, 0.31303484012297667, 0.34236598577683297, 0.3546096121155191, 0.3562580127093051, 0.36059365885407774, 0.323095050967219, 0.2829208084257402, 0.24394114422771077, 0.20754692209806574, 0.17425007829838035, 0.15364857354069228, 0.13604856891507267, 0.12632116572260393, 0.12113288147369819, 0.11391246222283824, 0.10960440481257691, 0.1067808863528081, 0.1040196253853377, 0.10057194329984158, 0.09985758411483878, 0.09575479498592497, 0.09382650732426848, 0.09128271676343347, 0.09222112808161814, 0.08895065150517131, 0.08555766613553197, 0.08437408535647187, 0.08109654802894518, 0.07968660265865965, 0.08138636116933018, 0.08052127322682087, 0.07948015322250206, 0.07806524119341351}
{0.07401930584398256, 0.07329882877198882, 0.07439527510445862, 0.07519324828980647, 0.08138853432424012, 0.0785894731325811, 0.07948369501178776, 0.07734236713944904, 0.07690971437840809, 0.07737635710641666, 0.07958663317719747, 0.08282712940722073, 0.08486352659912605, 0.0850145270516527, 0.08321591918092672, 0.08569034725028311, 0.08691158815459231, 0.08945410475984927, 0.09524401677424374, 0.09908091153785104, 0.11070261389590867, 0.12151606391985526, 0.13552345540594818, 0.1519030975510626, 0.1796168893212422, 0.2082115869552112, 0.24677336525503907, 0.29479410442806175, 0.33299743281261385, 0.3509161670749323, 0.3799167029521815, 0.3630594615060345, 0.34692419987885403, 0.2992518607361055, 0.27753069292094334, 0.22439079269151846, 0.19933475506141762, 0.18596952243770537, 0.1831088799446826, 0.18758094857667854, 0.1971258227765501, 0.18325410358932898, 0.17074256062251525, 0.1238812429905932, 0.07819665920723534, 0.030206056007668937, 0.01817266406573776, 0.0055323898987354805, 0.009054717666926127, 0.007738289386563576, 0.008338283037039944, 0.008860740652253098, 0.0017432596524796493, -0.0032320949423229267, -0.004770588403775849, -0.008860399779241107, -0.00886425982813881, -0.011723185063402905, -0.010521224373124347, -0.015883816234629897, -0.013465121343979508, -0.012176276163885521, -0.010156992451770482, -0.008421758333131375, -0.004927340287466076, -0.004984022190775642, -0.003094958861161015, -0.004919123305407006, -0.006949752344418135, -0.0007534611277715854, 0.004644421569691533, 0.013715638310303478, 0.019750732850438574, 0.02791356884961455, 0.025809069857255618, 0.023494425578446963, 0.014882611633084054, 0.006985982720732253, -0.0018677904864126565, -0.005468612039488074, -0.009481965700781289, -0.012109788066296503, -0.01120445644468521, -0.00969159148982885, -0.0011300684299573641, 0.00537755848972804, 0.019701847271385842, 0.0315355664591611, 0.040008661427461956, 0.045831192506474834, 0.04654072442099359, 0.036206850443846014, 0.03176372013505931, 0.018307607858580245, 0.011518207998951568, 0.006178124837870601, 0.008020581504039191, 0.006690880239535495, 0.005296391099732692, 0.004501007682996166, 0.004837975976793605, -0.002693926812375327, -0.008127872544621117, -0.012883149731328905, -0.016689087954668357, -0.017105597328855505, -0.014093279356359966, -0.012179541039493997, -0.01102203572362192, -0.004027159088733039, 0.0021362475488062123, 0.011536283744544398, 0.01802573157242133, 0.023567074914489203, 0.02452299654973284, 0.021742713805957492, 0.018531683295212688, 0.008476536237198169, 0.004835691958483032, -0.0021257599535667096, -0.003462884840725107, -0.004770083638737517, -0.007520464305726889, -0.005685139299755551, -0.009032774080981684, -0.007790726516595213, -0.005867588517472742, -0.0047213226547758265, -0.0015224542612090478, -0.0006037642441578783, 0.002373730671735707, 0.00836564053671564, 0.01228483348392367, 0.017913857356967777, 0.010766559169991008, 0.006943314239819609, 0.0029109560604956538, -0.005969763339208212, -0.009124756420685477, -0.010270042356147497, -0.01145082283007148, -0.012608449456230483, -0.011581130375598107, -0.010315871249367892, -0.01011096945515433, -0.011605632648161956, -0.01051393811889308, -0.009725616078899126, -0.008105270398873038, -0.008375364517285058, -0.008055393235005206, -0.005971789945001934, -0.007611057381170333, -0.010764466426883574, -0.008495255895385979, -0.008077184636041368, -0.006167657064718428, -0.005325874571202287, -0.004456576015310937, -0.004923440476337991, -0.004769117169938585, -0.004544991124241773, -0.004016094514008704, -0.0033291170947603995, -0.003403520717717861, -0.002597261995161533, -0.00042408781745656475, 0.0027477787056583115, 0.00312781675376914, 0.003319417953748796, 0.0011515803394190754, 0.002079249343358852, -0.001067696026070547, 0.002471802503590046, 0.003190983254252389, 0.0016213684716706981, 0.003181417200375867, 0.0006804868293763145, -0.0011353084840617599, -0.002929549393562086, -0.002526261132163338, -0.0006298858575354649, 0.00001833266139987088, 0.0024223649130882775, 0.0034766633902432215, 0.0021875785268133377, -0.0006778645000872561, -0.0031980241433052815, -0.005369144455078164, -0.007064788972439073, -0.00822365428047416, -0.008418497885789399, -0.010867163799079716, -0.009193457458643972, -0.009458929198553933, -0.008852758276353533, -0.007660865325434997, -0.005781668424039044, -0.005012984364542541, -0.0034611433978869767, -0.003251074881053107, -0.004338202634562323, -0.005363171054123076, -0.0056557021174201616, -0.005844583889362558, -0.006283619679245991, -0.0024179445462711203, -0.0004334578139981247, 0.0004267222141726996, 0.0036152900349721586, 0.012634532964635192, 0.02769351712399866, 0.058385944313582294, 0.08453714637236204, 0.13321068429875044, 0.17848679606039589, 0.23938949191509495, 0.27435147457033116, 0.3207031274561231, 0.3556364612419056, 0.3655671765431564, 0.36188195438597914, 0.3396578532909755, 0.31371039344759455, 0.27698751953065837, 0.24206876034676786, 0.20560432320534427, 0.17604923039852488, 0.1539570343159247, 0.1380973387866266, 0.1276011059900905, 0.12134961961287087, 0.11490059585748784, 0.11263385266140002, 0.1097262106946238, 0.10585221597214453, 0.10339740711248249, 0.09579923435198023, 0.09490243421635751, 0.09635555562741877, 0.09475618528443558, 0.09060601685307113, 0.08983331088779847, 0.08689128096661322, 0.08316873428624846, 0.08217939791221093, 0.0825139211528057, 0.08315688139169128, 0.08255214958115405, 0.07828479109757855, 0.08073192543990367}
{0.07257950338814835, 0.0712556218792961, 0.07047372704767188, 0.07321497293061283, 0.07566165330588578, 0.07514401162582114, 0.07751459586669399, 0.07891608634432334, 0.08146475081165828, 0.07932039522508585, 0.080186434309102, 0.08225807392051375, 0.0829647349156928, 0.08138923903560061, 0.08272983812243918, 0.08830879408766255, 0.08996135147468279, 0.09108402297413301, 0.09334235459707887, 0.09803522229852585, 0.10910693094093978, 0.12121587798741196, 0.13304498982255175, 0.1566093515741742, 0.17762449649873627, 0.2141233586279475, 0.2428138530369072, 0.2801881414827552, 0.30816216081774495, 0.338670369867243, 0.3490439846937674, 0.3224815892316903, 0.3049214340343616, 0.26688508366046354, 0.24055859752600386, 0.19391379887144966, 0.17857005959730862, 0.17640462333081605, 0.18457200144127614, 0.20382602196903402, 0.21845793477039982, 0.2210524595621613, 0.20929162661607276, 0.16845822265008487, 0.10226135706899389, 0.06287435211972608, 0.025073698291344516, 0.018286001906401304, 0.020877004829776002, 0.029322617834713932, 0.03419447853448604, 0.031182004878882702, 0.03014442245617971, 0.016391415076900652, 0.009499412523425914, -0.0006743761858510056, -0.003071452678418512, -0.004539748022542296, -0.005420922364167686, -0.006156892413194667, -0.008399932997612578, -0.008254079920146732, -0.00622117269630745, -0.001966846188500174, -0.0011480877764037441, 0.000508862889992179, 0.0014126646648444422, 0.001128170776714278, 0.0048702360509057935, 0.011097266768581651, 0.01746225941389139, 0.01886744918617289, 0.018870249189379826, 0.011563602446873282, 0.009127967198210137, 0.003082409783759652, -0.0020290966017721132, -0.0026763527864812307, -0.005487280353434432, -0.006942920622231991, -0.00916904086998625, -0.008116941382623923, -0.008247915484443171, -0.0030725256022282686, -0.0005460317229137668, 0.005577439141453504, 0.013896688016923557, 0.018602462133802216, 0.023808155762335838, 0.027810232389481514, 0.026489182084236354, 0.015547674028225794, 0.014742023767083423, 0.008141805451232607, 0.0027086920333906995, 0.00002357790642142088, 0.0043378739086869095, 0.003866592123169908, 0.0016646580422658584, 0.000866021416145198, -0.0015882869490549617, -0.007792131364162793, -0.007479860559600831, -0.01054200521210008, -0.011487546601151519, -0.01252254827880157, -0.01283363973323659, -0.01206489577827586, -0.007031073394829477, -0.004502323943833477, 0.0013625634897936989, 0.005456006444636304, 0.00901289327585211, 0.010036681321870463, 0.010860581711933444, 0.009337073328991724, 0.006246014920493248, 0.0018120979224308421, -0.0022523523378684737, -0.0029747216288049235, -0.006074122910740705, -0.0061151968272843416, -0.006298429165749396, -0.0049453312485648986, -0.009256093655487258, -0.007813617370029374, -0.008345800419461844, -0.007934466398095665, -0.006161793660233568, -0.0028490290474376123, -0.002603530944324091, 0.0030006435102148377, 0.004500040943155256, 0.0071636676640288634, 0.003748549216779599, 0.0016755770672887225, -0.0019413947923645133, -0.004676610150387393, -0.007633060656702635, -0.008909802570600846, -0.012352595622064741, -0.013219260048803916, -0.010439395717976255, -0.010689628415910625, -0.011467704320909034, -0.009971928068229385, -0.010852542935114036, -0.01122857503715983, -0.011837491902242857, -0.011984105086393266, -0.010839388783532833, -0.010567696492003103, -0.010029463401265355, -0.01044358097547023, -0.010305965739475004, -0.011263467086841452, -0.00975714284886098, -0.008951957838706538, -0.009302640939926148, -0.0042440024275463084, -0.004987952766844855, -0.005750004779118486, -0.0062470362983670326, -0.007010942708475, -0.009846331391449496, -0.007179356153779584, -0.004093735369085563, -0.0037186118589369204, -0.004259462559492519, -0.0026704866312152473, -0.0021925334777993318, -0.0023398064173823277, 0.0008008934954739249, 0.0004712468752093636, 0.0031353183659700336, 0.003641170033694777, 0.003874896143876736, 0.006688226698998543, 0.004800381262281136, 0.005218943737915436, 0.004543361759539785, 0.004242453425418338, 0.0022915545376976315, -0.0004014241663261892, 0.00254086014111143, -0.0006582456698436443, -0.004177830316752281, -0.00524874326804344, -0.007085129513097997, -0.009391863882779326, -0.010833864241175772, -0.01306510467166146, -0.010390599747251046, -0.008397616074398134, -0.008098521743618593, -0.0030510475722133044, 0.003707169182744543, 0.011125557644199799, 0.016843611031756297, 0.016744564320428264, 0.010612079817322404, 0.007533276116400258, 0.00024515137839109524, -0.003068086311245271, -0.0046957304678947355, -0.0025668244272875956, -0.0008014292374412969, 0.0037990857003827954, 0.0051940457812368005, 0.005578074717455416, 0.010330134067554312, 0.013996960267837227, 0.030922805945131367, 0.06089322810457061, 0.10496035761989354, 0.1593915956762918, 0.20589534239747198, 0.2489481592077404, 0.3129273773883446, 0.34281309942622995, 0.3385085892427984, 0.3630212782094161, 0.348627490068635, 0.3276400915481781, 0.286136837164118, 0.2514852983137961, 0.2153329303678712, 0.18202422763496862, 0.15754492527264663, 0.13822759447624666, 0.12525536921288516, 0.11822220774792903, 0.11481459141723555, 0.10910233947799354, 0.10688865243412299, 0.10439112452281621, 0.10096678496159105, 0.09749348841695937, 0.09459160742678524, 0.0941563831738917, 0.09159407015555919, 0.0904683720414187, 0.08824204437271652, 0.08595439388236156, 0.08345080210675673, 0.08519157335676353, 0.08337832345458586, 0.07957205449616218, 0.080140552082524, 0.07602602245047456, 0.07840155110592228}
{0.06841430326685113, 0.06987441575265452, 0.07433869965165771, 0.07398263152941109, 0.07452611116162575, 0.07532438879267073, 0.0753938739990685, 0.07790833536162249, 0.07588903876068262, 0.07723990017434854, 0.07431670883018358, 0.07659051031325112, 0.07970896845946754, 0.08242276877395051, 0.08258994251461091, 0.0821422520337015, 0.08599782047238014, 0.09136266062192278, 0.09477910873927459, 0.09901699423136122, 0.1025710545919642, 0.1092495415190502, 0.1232121915994294, 0.14283574000408225, 0.16602835114071757, 0.18855672509456117, 0.21869096340943578, 0.25375935883318496, 0.2843511524857743, 0.31017108919998504, 0.31657441173342216, 0.3037577289188818, 0.28646888852474817, 0.26974134532274, 0.23233902471682974, 0.20049635004784994, 0.1681640379042375, 0.1522247493156897, 0.15211849556757606, 0.1590963897649431, 0.17725277608341594, 0.2088656724874121, 0.22917618236922407, 0.20765668203926219, 0.16528336611813083, 0.11312522286971982, 0.05906661735623758, 0.03101426336876148, 0.029349541946091, 0.04075934369085842, 0.06133832778142883, 0.07872450463689833, 0.08889234696546988, 0.07755194206044672, 0.05379482774520673, 0.02844924866364231, 0.005201880075283931, -0.0049241179133963815, -0.013549607129602742, -0.016740823819937606, -0.017383512915587193, -0.020281910718391, -0.015855612666721076, -0.01499338048850061, -0.009967465716033271, -0.0022215240670891145, 0.005242739518840925, 0.019453554423640444, 0.03624812525714355, 0.052530770633941, 0.07138838009945825, 0.07872058874937822, 0.08098771461337187, 0.07521182830559528, 0.06248466411885665, 0.05219692467109911, 0.03620547162210998, 0.030045098191402976, 0.021030738578552224, 0.017135581152981902, 0.007935817007332091, 0.0007417643294834343, -0.002100653036939891, -0.0029475193883898914, -0.0044752032457613215, -0.0053580337909795725, -0.0035146218241904914, -0.0034759024791833973, -0.0029124151180087232, -0.0009584031600152307, -0.003484842517609477, -0.004938932956986478, -0.0047680119668335125, -0.0059970823643365695, -0.006136982121897677, -0.006863881197566756, -0.00798311947982715, -0.005218785196159358, -0.007100932994472911, -0.008198185920697536, -0.0073867169254927655, -0.007038069860938219, -0.009357457819961779, -0.010426016998985585, -0.00976341396960808, -0.010608963736281979, -0.011784458311812714, -0.01319121089771239, -0.01041403696582805, -0.010365046736441633, -0.01003954699473665, -0.007144413072469268, -0.007318291712937137, -0.0059933367727168846, -0.004360436410855039, -0.0015405450444937767, -0.004644003384618215, -0.004808449809380683, -0.0030977784111779374, -0.004900716147890374, -0.007061042323034488, -0.007816859607049278, -0.00825462053412219, -0.007062450739574506, -0.009193077548242876, -0.006016854338362863, -0.0071503510287928, -0.008140560727706199, -0.009366901072254274, -0.00881310867069309, -0.005288863331071767, -0.005590154598546296, -0.005037300202673607, -0.0037346368276988057, -0.004626790578705889, -0.004388020682201217, -0.004410478445324047, -0.0074588703165312, -0.006929992270364742, -0.008228707733441407, -0.009167796712079573, -0.01009742856892137, -0.012000530467719749, -0.012811132978533942, -0.009128958591123254, -0.011534801923767473, -0.011642421640795885, -0.010804732343344964, -0.010419872894939128, -0.009324874798796894, -0.008931656009416596, -0.008588221513485726, -0.009781658399596351, -0.008258551407163531, -0.0076242482920530815, -0.008117114867269883, -0.007905471447984636, -0.009173753476591114, -0.007684316277815732, -0.0073099201649852175, -0.006338555930276291, -0.0053203131567212255, -0.005694508222917498, -0.0049485622926623545, -0.0067879168484528156, -0.007101366473874743, -0.00878668496089296, -0.008597532869062396, -0.009128601795079445, -0.008716436443863072, -0.007428859033829005, -0.006720861580522519, -0.005833009131623959, -0.0052535325677962675, -0.0024738135697346614, 0.0035935043906883545, 0.004848876008999082, 0.009620451336843784, 0.010154648086261205, 0.010302851806100514, 0.00893011202150384, 0.005497611218475867, 0.003984466756343407, 0.001056085798590135, -0.0005854116930504752, -1.02451651303858*^-6, -0.003162260035835306, -0.00880382456065544, -0.009389158928705165, -0.010901311345333535, -0.011713282741382853, -0.012871130715561374, -0.011003250468502288, -0.009840461964183329, -0.007014499818271468, 0.0014934025973208154, 0.01324413972369798, 0.021602072892195606, 0.0268255196307854, 0.02502291156908382, 0.017491668046362874, 0.010345700163370946, 0.00296092705257919, 0.0010606729665900178, -0.00009777385363697242, 0.002841564635977817, 0.007027574038012543, 0.012577711814267268, 0.014296285711009911, 0.014568467581702358, 0.011507210224548781, 0.01684362505008586, 0.030019770717741652, 0.05354380811501494, 0.09335101472782806, 0.1535692787425393, 0.1864551090826274, 0.24031132261171315, 0.28118654878545735, 0.3266880558062284, 0.3344507948588745, 0.3332623182184842, 0.3227804824639184, 0.3104065988809481, 0.2734172856140363, 0.24409597307233938, 0.20718926721329262, 0.17715215576539461, 0.15210148905951515, 0.13150216013246568, 0.11748744684415645, 0.11363115832711385, 0.10834839409472444, 0.10551293205828975, 0.1001765816192143, 0.09729554812733984, 0.0959922631095715, 0.09454676571877733, 0.09054461719747892, 0.08796977280073796, 0.08757284870685693, 0.08530295432586982, 0.0838221969855783, 0.08281612762343403, 0.08251913092888033, 0.08026221311441936, 0.07724085007028088, 0.0737239667316428, 0.07480492772863638, 0.07727879634926603, 0.07604848126732967}
{0.0700459906169324, 0.07026997860658737, 0.07148345955502006, 0.07178934748693167, 0.07443360279636424, 0.07055652557798597, 0.07209010090980193, 0.07617418032125071, 0.07677810722265255, 0.07738340499877688, 0.07283683116534276, 0.07769576249769672, 0.0793316644696768, 0.08208884048254522, 0.0804934275555264, 0.0816777057838785, 0.0860063230710986, 0.08810951486192356, 0.08861183665719488, 0.09293131079174274, 0.1012351943348459, 0.11260847445899974, 0.12511583424083644, 0.14103632755423634, 0.16379396427781132, 0.19136610546818128, 0.2187717949411477, 0.25242018020992835, 0.2820841083929552, 0.29269534375804823, 0.2858228630788916, 0.2929146785082925, 0.2800506136396372, 0.26627094312396987, 0.2270352335132444, 0.20253214921878446, 0.17446708238200273, 0.14137826481120952, 0.11884648548589365, 0.1226350413500237, 0.13251645725423453, 0.15326018808776107, 0.17355614936065716, 0.18117279464070757, 0.15327131583829054, 0.1080541606908786, 0.06376090226759559, 0.03200539266783747, 0.017600063327473305, 0.034852542323003007, 0.057404526358166445, 0.07192244818860685, 0.08277020037279618, 0.07496880024553206, 0.06453216069913245, 0.03521831843621265, 0.011072370610884199, -0.0006261038607070883, -0.012548279816106352, -0.017870571147254568, -0.023321840052718375, -0.026170109450514647, -0.02215245092855854, -0.02029884750799263, -0.018065274887817107, -0.009813288492093453, -0.00376174357422314, 0.00705543787174406, 0.02158583143004709, 0.0406510986677626, 0.06384408611792557, 0.07928781902256091, 0.08589033149448398, 0.08619290007390662, 0.07457287518740685, 0.06406656312281933, 0.048276107949265686, 0.03738404264231503, 0.02577560160997732, 0.012507277523441928, 0.004513949973359081, -0.0016095133928349199, -0.0042455023609518396, -0.006264620149450011, -0.0037010067079415593, -0.002552847540576262, 0.007236204412778355, 0.010096229087555655, 0.01335377713498936, 0.015959594204950255, 0.014680330130742221, 0.013718913120851751, 0.008494016738600556, 0.0025273776330417596, 0.00023131908959027488, -0.0018270673805873426, -0.0013938442326591727, -0.0019356708366136829, -0.0009466668964560206, -0.005150228339376837, -0.007324322087228975, -0.011026102062050406, -0.013158145051069641, -0.016080549287715466, -0.019523341974668977, -0.021222759600045084, -0.022860064998627576, -0.018687538712052795, -0.01655524353816992, -0.007272815060412422, -0.00037163568644164174, 0.013169651849230132, 0.021669690205745232, 0.03150337055683629, 0.03580425028209908, 0.03603025648659995, 0.03275324689694577, 0.021692490603026388, 0.013549093144665259, 0.00854237808887473, 0.0045722727625577865, -0.0009742028131119523, -0.002789402531813894, -0.004842955949633314, -0.008368968261903406, -0.005793638566316828, -0.006673163232787325, -0.005891149138426373, -0.004935046990082244, -0.0018021713506853184, 0.0004933973457805435, 0.005260738977877585, 0.008071554815854007, 0.01312885320943536, 0.01324170126392964, 0.015018291600232849, 0.012221349283488819, 0.00840611630846319, 0.0011076698051019178, -0.0036669976115098132, -0.008158011935201728, -0.012319676090139321, -0.016570167103075146, -0.014777792430215821, -0.01242909778652109, -0.012813188930481976, -0.012274131028403417, -0.012478908490317919, -0.010146224308504167, -0.009446734488990666, -0.007139600671716402, -0.0007007748527572298, 0.005363404079675497, 0.00546725230357278, 0.0019227236849179799, -0.0014215245557285322, -0.0029994546672107935, -0.001778962353153272, -0.0002622043298677497, 0.0035116291019468694, 0.0064695398945264024, 0.006925323071085752, 0.005312604626457121, 0.003852952841402698, -0.0002973938347028038, -0.004783669211122203, -0.005261555898779656, -0.007111377918779882, -0.005491528419472136, -0.00655827495696499, -0.006894449432082983, -0.0067499118941913685, -0.007032720062623262, -0.002812189124009541, -0.001830216519606113, -0.0021575810537619233, 0.0006141072263008275, 0.0025742950335353376, 0.003658965594327492, 0.003817467831322845, -0.002359957514165009, -0.005051980484992787, -0.004132336804694771, -0.004954352586682883, -0.006508492028727518, -0.004839067962540477, -0.004994678082225907, -0.008594631292481936, -0.007642694032302455, -0.010622125072072594, -0.009982935588777189, -0.009070618965202414, -0.007890247020201328, -0.009336795421815569, -0.0055686356038882655, -0.0036605736006882993, 0.00046300760693754155, 0.004832402308088082, 0.004747711276439657, 0.007256558301060177, 0.003849484123249947, -0.0005881181410067279, -0.00325618173249797, -0.004078370166787472, 0.0005955869550223645, 0.0066324771350296085, 0.009750806119549048, 0.015268618080425463, 0.015490185680058843, 0.014451747147120574, 0.019664535721439128, 0.024729878184106713, 0.04046591004920359, 0.058212559807788514, 0.10723461550861865, 0.1395000069301507, 0.1874557359143938, 0.22580604390328618, 0.2797076035850753, 0.30844895927490007, 0.32640586773071323, 0.33815176522129964, 0.327397805122978, 0.3247978990180044, 0.28124917777431796, 0.2593928333823947, 0.22149954983235687, 0.1905583204126653, 0.161157984666991, 0.14218485774060052, 0.1280668031808329, 0.1193425027864018, 0.11327160048998441, 0.10654421862739008, 0.1020769919715906, 0.10183214997205126, 0.09607221858628277, 0.0930042069550361, 0.08861194806526099, 0.08885727532835197, 0.08957814934996583, 0.08812277908713864, 0.08457021877182716, 0.083685511416222, 0.08155151890121015, 0.08192950491205052, 0.07996432881222995, 0.07926835326445063, 0.07723915056710964, 0.07931536157286867, 0.07687620215883369}
{0.07795794334908614, 0.07616308616546388, 0.07886890719225362, 0.07939294889618406, 0.08154477727176487, 0.08284325017906238, 0.08316569525116077, 0.08254789684178278, 0.08434934055117425, 0.08556221502815203, 0.08876816304150038, 0.08741797724632333, 0.08942473419258931, 0.09087263138304394, 0.0927946367421839, 0.09415771587573493, 0.10013589803550199, 0.10448227274722473, 0.11084107843604475, 0.12042666852048402, 0.12787006630935605, 0.14681804450195984, 0.16785884024218523, 0.19553580926194106, 0.23647507132107531, 0.2721789375318324, 0.31284843563789344, 0.333076924498539, 0.34180038095239706, 0.3338086102110576, 0.3319198692202888, 0.2964508404695614, 0.29179278987665946, 0.2565289655934902, 0.22582155764083853, 0.18648894349594353, 0.14292292853140162, 0.1186238802764007, 0.10197760856420644, 0.09992533219434316, 0.10810964164305395, 0.12371542412406716, 0.13040562130006184, 0.1161968451108169, 0.08417180085959915, 0.05415939798870409, 0.026534446431020507, 0.013248645218758758, 0.016591874091697874, 0.02612071366523713, 0.039318835263326066, 0.0457136813294159, 0.040838385356136486, 0.03553770192637263, 0.023328733313237163, 0.012956520486691646, -0.00028584115360600054, -0.0009915326023844373, -0.005145684421253311, -0.011248047546399766, -0.01417454154309457, -0.01541263315279973, -0.012444662013014526, -0.010484125655633607, -0.008859629531707021, -0.004283036679461728, -0.0038780734975769906, 0.00039040483451486564, 0.0064695492492246355, 0.014686796938528921, 0.02338233427421353, 0.02426632415023194, 0.02207611566665564, 0.018951200902903406, 0.012636828565182317, 0.010052898534853756, 0.005802907378369437, 0.002387515670867307, -0.0001010995784981559, -0.0021804991974414076, -0.005310453146016677, -0.005259521376703579, -0.00995465437073888, -0.00707082512627945, -0.005129198787502261, -0.0032658578018285606, -0.00282293833796379, 0.001913352096020587, 0.002849607393869232, 0.0033500392432082703, 0.003638628844216395, 0.0001866382214327977, -0.0015475193882722007, -0.006706222216852945, -0.005898320615591989, -0.00523156203987047, -0.005751950740239501, -0.005174797709765384, -0.005988893909519865, -0.007398282010080571, -0.007220268395264388, -0.010831406273619093, -0.013106102126906494, -0.013212045888550749, -0.018112671806800006, -0.020354003122361575, -0.020991669861551373, -0.018597628967293396, -0.01636411815182847, -0.013676199460353478, -0.0004396614183458673, 0.0075844136250521705, 0.018660358389902133, 0.026390072281875426, 0.032507698785732994, 0.031150754347385488, 0.030999962555463383, 0.02559466541748072, 0.01980203857723077, 0.011534541840267606, 0.0019480677809546702, -0.00008531523262344642, -0.0034505896208434474, -0.0037233667323790407, -0.006898522710062822, -0.0061892640442992395, -0.005046045012033728, -0.006951437004222998, -0.003757582327700941, -0.0020039534042076705, 0.000930074911641739, 0.009427656755003015, 0.01193143344707788, 0.015952691644587343, 0.019439181948589068, 0.022487494529057284, 0.019119341843516324, 0.014316918728433561, 0.007921088029986988, 0.0025172136150493993, 0.00021372222227424367, -0.007948883187181918, -0.010746243043101816, -0.012610520609273252, -0.012399330978068699, -0.013100555603792415, -0.011502316335179993, -0.009231883146225361, -0.008275890224688913, -0.0038166237442906464, 0.0027827936493744878, 0.003927074125800297, 0.006975392772351716, 0.008568565385984432, 0.006133573033100968, 0.0042755905926876205, 0.0030712456105723472, 0.00270456013955059, 0.007950757775442263, 0.013425906000896567, 0.015071694818821193, 0.01661274038455938, 0.01517258443471477, 0.0074382268077806644, 0.00489003951143213, 0.0017094583094839715, -0.005798373651707402, -0.0061376638557616905, -0.0033153831877602395, -0.0016952585071218654, -0.0009784682367610506, 0.0008870939888032806, 0.0016559740842324276, 0.0035571941349289214, 0.002494812499828487, 0.004915848965104983, 0.007149944818104905, 0.007024102761725801, 0.004005308487193258, -0.00019480548664711599, -0.002704684873220692, -0.004701883142865915, -0.00345742977177944, -0.0033323579039502334, -0.0014024861041075209, -0.003713006910790799, -0.00471477087406652, -0.006481153461412151, -0.008815567901285551, -0.008001393015606276, -0.012152868424037696, -0.011407239878262653, -0.012332691835235308, -0.010992485125856648, -0.008490101303393251, -0.00795765760046166, -0.005484837718652014, -0.003279627083084119, -0.005591432725070757, -0.006053387010976363, -0.005094388231235664, -0.005090208415563511, -0.006125297305138349, -0.005547042813541942, -0.004646015763244292, -0.0009306800664926013, 0.003389933355309613, 0.012650040395841966, 0.015804634845921702, 0.01533750328932172, 0.024853728974072654, 0.03497330884734222, 0.05210886276129678, 0.08124158642931088, 0.11175227282697453, 0.16811799941142183, 0.20900817782904496, 0.2504460013202806, 0.266688130000734, 0.296165733655827, 0.3176912956512349, 0.33773394139499574, 0.35313520182306557, 0.34398625419750783, 0.34497211522118865, 0.30720786638984887, 0.2664386433639243, 0.22058429345425715, 0.18811684613080248, 0.16122946013216333, 0.13953320182800738, 0.12969230194633635, 0.1220277118295933, 0.11195302982345981, 0.1085635843418383, 0.10614343744958193, 0.10194294952975755, 0.09846262226068406, 0.09554067053589031, 0.09281296340766132, 0.09138038522986167, 0.08762769143117004, 0.08652343341408689, 0.08565011573201263, 0.08495758045424445, 0.08252265873565251, 0.08062295898630581, 0.07983511394217785, 0.08106369155737184, 0.08013397251361383, 0.07950253565648094}
{0.08428218719918527, 0.08262823483562434, 0.08393016563294588, 0.08522046271173386, 0.08894386256785339, 0.0874836480377579, 0.08754304190142981, 0.08700395339314157, 0.0895963051442466, 0.09228046451036605, 0.0938645457867977, 0.09502481151113587, 0.09542518262185348, 0.09737706231058166, 0.10132322551815164, 0.10269474684178587, 0.10573506866126929, 0.11339173045024112, 0.12058564038982819, 0.1318245248198505, 0.1448613217226403, 0.16940011383071119, 0.1994843096220867, 0.23188836423705997, 0.27407172649029454, 0.31861078532937726, 0.3566919757367808, 0.3817502556696909, 0.390976775668381, 0.3938991914115344, 0.3495875440634076, 0.329170001221683, 0.31545371573512876, 0.2656788708523371, 0.22385817076000464, 0.17822769023795515, 0.13122273136805387, 0.09769301605338211, 0.08150485831244325, 0.06514540653020835, 0.056293901951597225, 0.05363901342197806, 0.050174176859784744, 0.0429192928114058, 0.03548143523789524, 0.020356839538507785, 0.009640356384252723, 0.003796039143390058, 0.004852711914050079, 0.004583949751491427, 0.006182787565440731, 0.00857941530646331, 0.011219759634202162, 0.008719809247123489, 0.004908144087370563, 0.0016852609742265927, 0.0006965861581374, -0.0013715167194822686, -0.005582278760279733, -0.007886041704009514, -0.004621476612073844, -0.007297943049546747, -0.006552780312740536, -0.008546817360295517, -0.008785917016385224, -0.009905672284435792, -0.010556274636238178, -0.009708122110530147, -0.009463022552811381, -0.006498109508357459, -0.0074239445478973135, -0.006943538982647653, -0.007365793899394256, -0.008473060793986548, -0.009349846019035138, -0.008582394416423493, -0.00985187136937074, -0.010320513103180464, -0.008334183036133702, -0.007137963975146833, -0.0070139148742896324, -0.0089615350335505, -0.005867476008320488, -0.008728369492773943, -0.007925628965729115, -0.0074089334927165944, -0.006328511861498803, -0.005738662929636982, -0.007223139442953656, -0.006194820935375779, -0.004638626244814094, -0.0033297842709598276, -0.00589337538758437, -0.0066361403276471494, -0.009204810455486665, -0.00930029438403519, -0.009210669163005267, -0.007263392263163961, -0.009180655970322327, -0.006563068263245882, -0.008280186504142941, -0.008284318246193415, -0.01104567775618616, -0.009780531323277771, -0.009656198005297779, -0.010523216204275121, -0.011725283535211448, -0.010270529968748308, -0.00906336064349801, -0.009183682168886284, -0.008934904343657766, -0.008995688405332613, -0.007628641603311965, -0.003035463368445147, -0.003492413719182647, 0.000810604017578747, 0.0008834115097525897, 0.0028278045724952176, 0.002596298236951729, -0.00008676483090487184, -0.002219971531643835, -0.005701028177400589, -0.00665466086029203, -0.006640908975729788, -0.007376597547718985, -0.006885088881653999, -0.007229983883084953, -0.008071870143114834, -0.006138562522432365, -0.005273560881349951, -0.006199034979187206, -0.003294835544041281, -0.0020008273964078147, -0.0015338089814098234, 0.0012310496552654124, 0.002137111277350533, 0.0011353821726674863, 0.002746405345189413, -0.00026533833993839726, -0.0031781283646830708, -0.0063824594029555405, -0.009759301970272001, -0.010062677287452982, -0.012250432801689448, -0.011097484362407428, -0.011156135627505595, -0.011006992302747057, -0.010326175933562855, -0.008600114552747574, -0.008114977212657512, -0.007626998247469797, -0.00799754501624733, -0.007104073115270636, -0.003873507245723302, -0.005312210073200404, -0.004891528938633316, -0.00527090511512264, -0.0005494658248832839, 0.0002180291252003915, 0.0038096641369061985, 0.0030711067840792214, 0.0045256156407118015, 0.005816674553440076, 0.003575789644433114, 0.00033807469298256527, -0.005989732625321558, -0.009104876892402726, -0.011076973587660422, -0.010127603963197677, -0.011829077853062381, -0.005677494993979012, -0.0028345235391444472, -0.000998694358219805, 0.003247286343429213, 0.0035012304328218102, 0.0038472106682693615, 0.006499632205941708, 0.0065179607694472, 0.005405644337683046, 0.004344784779036114, 0.0020926419246576652, -0.0007004591183387475, -0.0033735673961149543, -0.0013321639752966615, -0.003977122733949855, -0.0033474537880579143, -0.006064647408781244, -0.010081875041246515, -0.010671105754893117, -0.012748847830546538, -0.012057166423468114, -0.011949062855884734, -0.01105701895254133, -0.009916997590787256, -0.00933730105086136, -0.006271015560415348, -0.007001813428986172, -0.004126023516797833, -0.0007285651748065902, -0.001580237213427771, -0.0015443565220026917, -0.005394336885129749, -0.007183318072240953, -0.0067935151855356745, -0.00453688653389778, -0.0048982925841886855, 0.0012309794937488024, 0.006145713278844846, 0.0058505338243421134, 0.014898860465850625, 0.022159223913710606, 0.03740144651043636, 0.05928028181820264, 0.0990987681797979, 0.12466719387200793, 0.1884990404875606, 0.2427013050805466, 0.2668088416113651, 0.31922220607804297, 0.35156594456817036, 0.384381818769689, 0.4050723482286175, 0.4111798439019515, 0.41120254111683724, 0.39304534543868647, 0.34968518873991233, 0.29715853402021475, 0.25133354062961394, 0.21317405030839537, 0.18129196933290184, 0.15798855819823454, 0.14228519421265493, 0.13237631105204353, 0.12494663363542491, 0.12071779755333065, 0.11565953136883525, 0.11122006932663081, 0.1084471674928934, 0.10579356917342862, 0.09953313326590543, 0.09813912450279227, 0.09704234965522984, 0.0949767734627576, 0.09149213513678729, 0.09178160007608328, 0.09092997253380275, 0.0896162128849379, 0.08821381140906054, 0.08776618035463273, 0.08709091683147782, 0.0824022037244321}
{0.08114049672954797, 0.08221388101907198, 0.08147716762794072, 0.08244485484178106, 0.08691381453290803, 0.0871670042348919, 0.08744815260309943, 0.08897030632093313, 0.09020746117582329, 0.0930126725111747, 0.09216267002711412, 0.09624772556685754, 0.09895460966465705, 0.10281641358475732, 0.10315386816879767, 0.10255772220750642, 0.10755122165960614, 0.11781324452716686, 0.12414596204157763, 0.13759095683878803, 0.15657008006180506, 0.18058470957111672, 0.21453579977736564, 0.2522722132538281, 0.3053483832361467, 0.3508675910577452, 0.3890596681136567, 0.4086868538752983, 0.40182136307783883, 0.41038302861673503, 0.36821435083937804, 0.3338361712677384, 0.28799748980931145, 0.27090078873323803, 0.21250725346241808, 0.16849714328184737, 0.11642864306622797, 0.09836738051476027, 0.05737259960456084, 0.033552501976358465, 0.022078201538157937, 0.019135193131483024, 0.017390349971642568, 0.01143730978433527, 0.011534860741353077, 0.005573852402421371, 0.0011358383404653546, -0.0020158879859478616, -0.004233802753005611, -0.0005080208823461001, 0.0029861416065990317, 0.000664998785117301, 0.0002666608417158634, -0.002657955091199788, -0.0018941339215220875, -0.004945686894790848, -0.006491535793087784, -0.008310439481244008, -0.009383942317385992, -0.010482630797165103, -0.008743488372746765, -0.00848889644651393, -0.011571208610674143, -0.01302979464980432, -0.010738183034935494, -0.010250904709486496, -0.009416853114342327, -0.008544550774512369, -0.008910189035668772, -0.007218603424695992, -0.005765352498824891, -0.0059602980862521835, -0.007560310394938585, -0.006358057185339115, -0.007998141238232257, -0.007653859434110396, -0.010480977156528922, -0.009158096931159296, -0.005125022486407642, -0.007043763220982853, -0.008576542922797798, -0.005929975820356733, -0.00512811941340568, -0.005886552297836771, -0.008720126965182722, -0.0055304344161206595, -0.007396947945512332, -0.006549942202351263, -0.00411473751404034, -0.0037019698811248704, -0.00602308932704032, -0.005174120329915377, -0.006476967612992637, -0.006472408056810585, -0.008185112161519667, -0.00910738572563502, -0.01073983553922241, -0.008392304188616445, -0.008964831933560256, -0.008973372434176482, -0.006684890273723775, -0.009506087616024965, -0.008350096355308392, -0.009749274445471405, -0.01047769713734889, -0.010243089487934776, -0.009479088135131462, -0.009974381583544066, -0.009901267458284315, -0.011670132236241991, -0.010910178556325142, -0.012080874599549294, -0.00985965850339689, -0.007801915536945357, -0.007137564598412837, -0.007645710741412268, -0.00634251398951464, -0.007115830091257399, -0.006830607074236173, -0.004715104207422408, -0.007764925783746232, -0.006691954388945064, -0.009083121347246348, -0.009057747202864553, -0.011217835651858118, -0.008018188188652279, -0.008086957311555752, -0.00936510213685883, -0.007318463113692419, -0.0070276876948634675, -0.004320307761516777, -0.006161309512977107, -0.0064364016321414655, -0.005796228133541688, -0.00635940201409198, -0.0072331915552995155, -0.004119995300751414, -0.005177793784668177, -0.005325784814604513, -0.007968660142452528, -0.009291933114952033, -0.009295932565036958, -0.008079989814488932, -0.009258506288233713, -0.008064601726764951, -0.007893021830168018, -0.008252077689910717, -0.00903173229472801, -0.008402396278667432, -0.007528105058248066, -0.0064367324997355166, -0.007986580408052592, -0.009121658638517813, -0.00522158689470059, -0.005412199312024543, -0.007633646914223976, -0.00496973881704299, -0.003395331341639305, -0.004561450687450853, -0.0019289157790613324, 0.0008743528463436361, -0.0002220303919756877, -0.0042301363830304405, -0.0038638483158353067, -0.008209560274414489, -0.008674821141973488, -0.009326276022911887, -0.008950188905291551, -0.009431758089383683, -0.009196027852066337, -0.011615864676544208, -0.010517339715166187, -0.007601106959162824, -0.0051450850470377806, -0.005211894309264092, -0.0021401906508742453, -0.0036925399956312934, -0.001584357567636161, -0.0038963538019526553, -0.003245636634046334, -0.006228377714672985, -0.006682629975157481, -0.008470272383054495, -0.0073620924347372165, -0.006149474090668564, -0.007219469348553967, -0.009431356509186053, -0.009528218588795887, -0.006368085857088991, -0.007397284646372839, -0.007388437437778448, -0.008007771422228641, -0.008547433380814302, -0.0072288147118424635, -0.00507421045756957, -0.006178205932914714, -0.006263034439324477, -0.005295749089355276, -0.002593649054725404, -0.0032895633277181184, -0.0025888422220966024, -0.0034252581086087397, -0.002657022902735836, -0.002878946013596171, 0.00009837995375326387, 0.0006840085023807275, 0.005600468843300382, 0.005160119853663511, 0.008386561933996901, 0.01054959959411398, 0.019921043609863815, 0.04070251909940272, 0.0738592630876073, 0.12325206959625418, 0.1551012228864003, 0.1858522951772888, 0.23047066304098468, 0.28032882805133125, 0.32237999523447447, 0.3483682218774917, 0.3621688034424761, 0.40563686851976644, 0.4181158545868822, 0.41946540370012936, 0.3815857696964061, 0.33538244027446495, 0.29108645475926087, 0.23635842295387818, 0.19920526084854762, 0.16961010222038947, 0.15046520457764823, 0.14004851462669501, 0.12810017043598032, 0.11891041938156297, 0.11535226118577985, 0.11146991285264313, 0.10459378670975175, 0.10106602213516927, 0.09991290105323794, 0.09745914018612316, 0.09616395091977581, 0.09566838756659578, 0.09406305495175671, 0.0912206222648562, 0.08768963716332526, 0.08813689668030425, 0.08706318757399484, 0.08533059677037623, 0.08600160638349044, 0.08237545906514324, 0.08111232554214926}
{0.08105748139662396, 0.08414109466269672, 0.08576505441385418, 0.0844630901133802, 0.08756067001994512, 0.08724738583289092, 0.09109996834119602, 0.08993767885692605, 0.08912634404085738, 0.0936764646037205, 0.09506981180493425, 0.0966882522738086, 0.0958283426966756, 0.10144875093383576, 0.10244258152916522, 0.10370703289743013, 0.11027068214045532, 0.11908634506487442, 0.12746102445495477, 0.14029785688544572, 0.15942845518967727, 0.18583677159067397, 0.22185924136173518, 0.2599431369258502, 0.3169472313113172, 0.3652337275879167, 0.39710302390416335, 0.42151103032677184, 0.42105711139656654, 0.3773268172208538, 0.3637620145383864, 0.3327890950533916, 0.281312430100525, 0.24380310770847846, 0.19777754619211166, 0.14136120953958975, 0.09918712817551895, 0.07770825509863347, 0.05079614341422756, 0.02739055664827204, 0.015339899972093132, 0.011199653087745062, 0.002581681437321232, 0.0023370449173303713, 0.0003791150115708417, -0.001416837776498557, -0.003595545866596971, -0.0014973868257270964, -0.001165403892072319, -0.001805038667940405, -0.0006552615506321734, 0.001048496455885874, -0.001427724225162631, -0.0032731029450639767, -0.0031480839821049662, -0.0065229545366418135, -0.005214240955233162, -0.006080581580467946, -0.00831979827181927, -0.0063548848843595455, -0.00885774353875319, -0.009265472993809663, -0.008697112114246116, -0.007027741075943809, -0.009591515871133879, -0.008432070770665021, -0.009656731984183608, -0.008595065343502557, -0.010596813720115474, -0.007773533563294688, -0.010660006220109725, -0.00870195223422687, -0.007107412331285704, -0.004875039873611093, -0.00593418296926525, -0.004986041282301417, -0.007744979391566007, -0.007706258825260857, -0.007996415342290328, -0.007045523682763483, -0.008918358253387486, -0.009573467997263012, -0.009464323457877007, -0.00890668957159662, -0.009737587797354393, -0.010196584374026823, -0.008705348788904312, -0.008474553165293407, -0.007348898023069929, -0.007605179811944819, -0.006405838705276733, -0.005542826702428921, -0.007230847617404534, -0.009567035114443918, -0.007978665686401678, -0.007664200701560918, -0.008051929718274828, -0.008568199095961924, -0.006167704501154062, -0.008606234014786154, -0.008413907438432877, -0.010111456892921183, -0.008105124809248463, -0.009989604203766511, -0.00866956397481948, -0.007950127270525457, -0.008481560347749008, -0.008449229586430317, -0.009197169086012015, -0.010075158971536049, -0.009899409727231964, -0.009383775161231215, -0.008977884031207771, -0.00818395209699907, -0.006200729259122028, -0.006726330683557068, -0.007585528053746757, -0.0061566249759836735, -0.005858068048390134, -0.008007412116389324, -0.007690863117852776, -0.005361633512338988, -0.009715890641905318, -0.007661425110680048, -0.009855205068035607, -0.01319820024033673, -0.009289511561997517, -0.009833122754018464, -0.00916227532873087, -0.007965164191237394, -0.007293251793843726, -0.007314499428547888, -0.007859199422171309, -0.00649003733720791, -0.007643692781996982, -0.008425873581376885, -0.0071999322859335, -0.009015733347446934, -0.008655759202295148, -0.009135762531994732, -0.008021707652074637, -0.009487969985828463, -0.008521231713085189, -0.009908947037008474, -0.009021591985372305, -0.011623718880182838, -0.009166797597024103, -0.010587322882006703, -0.008440012448990748, -0.010171623000389353, -0.009135786146693428, -0.011366328864358968, -0.007763746979201875, -0.007825949191710735, -0.010003908793578589, -0.010091100756513486, -0.010195604168096065, -0.007939235249799713, -0.008992803160829585, -0.007224773134949494, -0.008041985533383252, -0.007340215823285489, -0.010109547398245596, -0.009908227598772234, -0.009414303846106033, -0.00970646996095995, -0.010420617615548935, -0.010434612655884079, -0.00999116250959768, -0.010134258501621946, -0.0093675645368308, -0.009729450687518178, -0.010575359369236523, -0.010301010093846093, -0.00898107746724415, -0.006703862783093442, -0.006766074785584506, -0.008385274013827257, -0.006434808389058735, -0.007715668011062749, -0.00807542875253694, -0.00822446610797448, -0.009891127944137521, -0.010509360881593214, -0.009913107687943165, -0.009221573953885433, -0.007069275915593689, -0.006396167241993071, -0.008469365456560674, -0.006183419607076782, -0.00640656478968155, -0.006564436479977071, -0.006853246609759268, -0.006294369017768666, -0.0066096152975123855, -0.004865657011030723, -0.0017512807556114163, 0.0011121175547895005, 0.003911177112414222, 0.001647269527691298, -0.0012959050143301868, 0.00030388632836884726, -0.00022701719478534534, -0.0006631304887965636, 0.0037665384176102526, 0.004738797147698573, 0.006631264824127957, 0.008461056789661785, 0.012493951587213477, 0.013247713863474366, 0.023755476962627323, 0.03736240378278996, 0.07146931665277562, 0.10174703713889077, 0.1412752071926961, 0.18054590084749136, 0.23650135831234972, 0.2771494588966061, 0.304213466758102, 0.3395885500674435, 0.3772021568099029, 0.40922023405950997, 0.41371534417402656, 0.4037965034231187, 0.3862723941381865, 0.34644349706058863, 0.2937880836904162, 0.24657535853440354, 0.2058674702903464, 0.17300905889706986, 0.15263627613661795, 0.13805640185713686, 0.1276389497322739, 0.11999903944949622, 0.11881599383319899, 0.11512191741782622, 0.10781918543657801, 0.10637711159967048, 0.10310488200423013, 0.09877227418271806, 0.09447767494599354, 0.09544235965425889, 0.09598297861312066, 0.08921553652608757, 0.08908373356544794, 0.08615158682105178, 0.08646477708841999, 0.08478316384336301, 0.08378596950209531, 0.08255737795980024, 0.08173870056623805}
{0.08402809131950417, 0.0872217647269933, 0.08916904636160801, 0.08715632677860309, 0.08889104636270645, 0.09173291468507357, 0.09260632033110218, 0.09011997084797825, 0.09256198061644455, 0.09607834055834519, 0.09944653835489227, 0.10037555200735655, 0.10132511413571851, 0.10249967900141929, 0.10397063321857208, 0.10861951547776419, 0.11236018817377795, 0.11949936653833707, 0.1266842767502468, 0.1436763740150544, 0.16399841253413883, 0.1888308490232135, 0.22471907897903493, 0.26690003884698943, 0.32709793710961976, 0.3822334116498608, 0.40115389550959946, 0.42191666570639197, 0.4266913674056963, 0.3995615678543192, 0.38166874079929225, 0.3522560269336964, 0.313470343733038, 0.2553656860281799, 0.2187313340675476, 0.17282737437101214, 0.14959925355408277, 0.09967683463552895, 0.054371620783090775, 0.033030517824320746, 0.011653953064952371, 0.005579221489204606, 0.0005408152322917675, 0.0013651161327105149, 0.0011486355775673165, -0.001513172507863092, -0.0020342616131662867, -0.0034028041863969514, -0.0037301090970524317, -0.004499098788329201, -0.003693087441306607, -0.0042914287419198146, -0.004155679351922953, -0.003777028175346914, -0.0043463484780335345, -0.007458749925239504, -0.006591566265148526, -0.009163908420158566, -0.009713376101989244, -0.009374556271536844, -0.010083875211203918, -0.009062234466765103, -0.00928033571200233, -0.009941273968268724, -0.010549715075164447, -0.010840392531251136, -0.008943122702884594, -0.007884766187185921, -0.007669200702651062, -0.00784118698493384, -0.00743437691344487, -0.006540940908795345, -0.006383120577659179, -0.007504240675909992, -0.006325223001489749, -0.006535384482927512, -0.009831578407842757, -0.00843990336215937, -0.006651898319319392, -0.00953887817311581, -0.00902026076622416, -0.0075610241007140755, -0.010078234220487089, -0.00828438096383079, -0.008836833446143569, -0.010851086169775044, -0.010615283661465242, -0.008149529628554461, -0.010014166111691347, -0.010715102613141073, -0.008744837162139672, -0.009887152136165506, -0.011327877921216721, -0.009967692635571087, -0.0110971578719024, -0.010188348002749622, -0.007211996894074667, -0.010281914238475801, -0.008522156829629377, -0.007713020244619393, -0.007535209800653454, -0.009364872563787086, -0.008652541007958817, -0.008320470392257931, -0.008047960823790452, -0.010229574006159722, -0.008741985301219798, -0.007853160808318167, -0.008317537128326054, -0.008164658947403683, -0.008936205676074723, -0.0070140325918900395, -0.008835051858696253, -0.008508977860848234, -0.00793465446290145, -0.008789643389099737, -0.004852853399075046, -0.0065209056048294405, -0.005578572460609754, -0.007708178317158493, -0.007642750351069704, -0.005000918842921422, -0.0043065245415930264, -0.009336593773910455, -0.009287587230726308, -0.009213697729608335, -0.009623221265648421, -0.008501199868352112, -0.007641410244348586, -0.011209325336686025, -0.009925381081264945, -0.008444323459081046, -0.008448544998491032, -0.0081049930876772, -0.005213066643557841, -0.005052975199426219, -0.008460243464315346, -0.006428174174925087, -0.006971887620981329, -0.0075960704598994075, -0.009695627537981415, -0.010066334939929861, -0.007109115032884356, -0.010379406376982094, -0.007834372232996926, -0.006464608161894881, -0.008290121551710904, -0.009365490703355687, -0.010731966965857749, -0.010943180709593096, -0.011931579506836272, -0.009759867750735667, -0.011003419124584253, -0.011634366883828382, -0.012645440519409107, -0.010417117978406675, -0.01195149383428297, -0.009759335582877591, -0.010808276962000847, -0.009775474292246806, -0.008704162272511763, -0.009603179905383974, -0.00881097560358022, -0.009406226821280755, -0.0105353140745642, -0.01092831453877395, -0.010621049464369956, -0.011607981589235296, -0.01037832020508051, -0.011250698138839589, -0.012548175484597798, -0.009447575410031285, -0.010709388677483197, -0.008487389825282307, -0.008657541782052289, -0.008984354492006665, -0.003998551739222786, -0.004482425391505972, -0.005301870881362615, -0.0059745661749070825, -0.006605720167120407, -0.006919044497857019, -0.007623148004474929, -0.008742116872033235, -0.00986559537167322, -0.008677805583947148, -0.00842500023825672, -0.009713442071144966, -0.00939734351988616, -0.007111395396028821, -0.006774898474510217, -0.008148978677503471, -0.006050896992781163, -0.007033135813976823, -0.00432442475878508, -0.0027803316098795714, 0.0000380688181084712, 0.0006339678099821843, 0.0028056502478546463, 0.0006162312013102632, -0.0006469863791934475, -0.0005765535601950057, -0.0006605620747631427, -0.002496885093087224, -0.002137224216859553, 0.0013221039578875408, 0.0013384577664855325, 0.002150493596414973, 0.002538504299494853, 0.005833260041524746, 0.018072079021655536, 0.028037299291603243, 0.051009510022821496, 0.09664314615789667, 0.15287416012814276, 0.19158071737264043, 0.22830473567316112, 0.26738517253214616, 0.3253799339284923, 0.3662052865580089, 0.3916708437852159, 0.4163269119664481, 0.4304347032325201, 0.43070846448122063, 0.41408466046658743, 0.3628614039283206, 0.3191770890258636, 0.2609846855897515, 0.2183455562442555, 0.18662460517385798, 0.16261643572046242, 0.14389838969350674, 0.13456415059892507, 0.12570733475591472, 0.12271656638937392, 0.11590909770131527, 0.10936847794289978, 0.10747590243103686, 0.107848855492503, 0.10377954077365344, 0.10003271019923664, 0.09998558806527127, 0.09851970523025189, 0.09479748721924897, 0.09285099082666794, 0.090293654375791, 0.08915161951496353, 0.09085888517814134, 0.08949178921474751, 0.08406428859746248, 0.08417390340993101}
{0.08413173064880591, 0.08466516776067926, 0.08795360187503934, 0.0851864357462366, 0.0883940111904982, 0.09104603949665385, 0.09181322329313413, 0.09159647540816908, 0.09521784321288608, 0.09418905814420066, 0.09815245415973009, 0.10132861280483163, 0.10006787129199332, 0.10195571426275415, 0.10532867004760604, 0.10779586401126146, 0.1126106963449831, 0.12006094981461393, 0.12641201248377087, 0.13830288640178334, 0.15861415587373112, 0.1833791841660315, 0.2171840023070859, 0.2530383538119528, 0.30905985585306894, 0.3560166714587928, 0.40419812979479136, 0.4522958055019428, 0.428968175445136, 0.3751700331833536, 0.3946735820266404, 0.3573153485791959, 0.3129634612080844, 0.2966708247914104, 0.24906803619013773, 0.1966572787196067, 0.13822110100194934, 0.09407373581316308, 0.056070818099336, 0.029566749688734198, 0.023704310350719633, 0.007349616752158582, 0.003558328015904674, 0.0018340303323785452, -0.0019562640477795105, -0.0028244890285693677, -0.0024539881891866254, -0.004472867260817984, -0.005417304098212349, -0.0031090938519761973, -0.004943801484038829, -0.005760761575050703, -0.006512725055692435, -0.006238448073199259, -0.008138890918617213, -0.005690986783541735, -0.009206619839843888, -0.00935745854973134, -0.010402293787132484, -0.011321232915481209, -0.011310905355066674, -0.012214837167815362, -0.010742836289424948, -0.009456224587106602, -0.009452789450446662, -0.009279322891092883, -0.011631565030332882, -0.010865247766886242, -0.008602395054783864, -0.00862072626915203, -0.00869208458097335, -0.0087130306546747, -0.007773175813156578, -0.006845019121295155, -0.008496872188095722, -0.010452182466785004, -0.009272019612725503, -0.010591521398274175, -0.0098538273400657, -0.008259381609149564, -0.009815466448563282, -0.009565642654072313, -0.007936552123640635, -0.00844566915165296, -0.010432686164445941, -0.011626161798653488, -0.011150255624702472, -0.012051920206306141, -0.011738594821587747, -0.014428211521560534, -0.012708745725394334, -0.01257163761849571, -0.011740333279941458, -0.013073885964750533, -0.011562243773088284, -0.011503382837023, -0.009416511471288027, -0.011185072574724383, -0.011352161189839179, -0.011349725942374588, -0.011724889732367145, -0.008646621840453703, -0.009163158487069374, -0.011223748400132242, -0.010292299470891372, -0.010444555600405525, -0.01000362499263773, -0.011492702873789978, -0.010315261439165103, -0.009335253843451167, -0.008655234572733348, -0.009070226022259585, -0.009113545320869217, -0.008409684555790041, -0.008946679136284282, -0.008117522022395528, -0.007434420656437091, -0.006353449136666357, -0.007860852943413666, -0.009232068333324605, -0.006154458636371124, -0.007548203513822985, -0.007051513809485899, -0.007745997838033369, -0.008690162829600367, -0.009152194366794156, -0.010795648549428001, -0.007592452304883716, -0.007520540903276356, -0.009146902603048058, -0.008152570956575097, -0.005956906815677296, -0.00862537302881625, -0.007928813712941381, -0.00870328059951011, -0.009928803306695976, -0.007416597236996858, -0.006815480948755184, -0.011318523790832502, -0.008047403102505757, -0.009046646004769648, -0.009369037436188136, -0.007834030613394369, -0.009565322140700197, -0.0092712419088221, -0.008553042150929994, -0.010045787108355636, -0.010498299550653817, -0.011739125368436958, -0.010497323574425618, -0.012453867691368215, -0.014843190771959607, -0.012237083345297228, -0.011450665412294982, -0.010773666035459477, -0.011265788397769077, -0.010508361137077203, -0.012878737699135157, -0.009839327880644509, -0.009186372745991496, -0.009727698900682877, -0.010150244523366304, -0.010701463852318334, -0.012456496158839644, -0.01187354745644115, -0.01292049790593958, -0.009028636727561027, -0.01022828873606165, -0.010210694598049377, -0.009227205468723939, -0.010264053555560995, -0.009536630295824317, -0.01279455889748582, -0.012711833450564893, -0.011618779932892854, -0.010266094112567912, -0.007280490923845573, -0.006321860410696737, -0.006574189798199441, -0.005483599290938841, -0.006522273215257196, -0.00818611536146102, -0.007853360654255171, -0.00876307771625076, -0.009629564209585688, -0.009194310458637328, -0.008926892048440348, -0.009163784301598605, -0.011111680401780948, -0.00904185386676547, -0.009419655719941997, -0.01061986415682188, -0.00824665573516966, -0.006833631003092216, -0.006418329331426085, -0.005839744940411182, -0.003515462278088526, -0.004280626946593901, -0.001820696106957211, -0.004499823301216961, -0.006291175668300006, -0.0048917730035582755, -0.007263912537943897, -0.006922095931132681, -0.004941705796949766, -0.005678320663681083, -0.004563111285482858, -0.0032310736213978994, -0.002223661642407195, 0.0043758887648068494, 0.012888710720757854, 0.024194013727360443, 0.055807491995316046, 0.10060488840580234, 0.1594646576479706, 0.18430919117310884, 0.22246573697770164, 0.2702160966430996, 0.2999762665598588, 0.33664606081838866, 0.35672334779009485, 0.3930629969533192, 0.44030530767416, 0.4276068685562367, 0.40150595314821835, 0.355975487003625, 0.30447167413998016, 0.255494023714293, 0.2110678908148791, 0.17670225518054744, 0.15550736584845193, 0.13940448418634915, 0.12738652471517464, 0.12165266823970666, 0.11737330043670174, 0.11267957286055348, 0.10839540268751707, 0.10384779998041378, 0.10258583030792177, 0.09843233582403954, 0.0964707245697189, 0.09373741242580651, 0.09322530020365494, 0.09226827236065704, 0.08758371637868821, 0.08821720176056083, 0.08580760279091029, 0.08648199534838816, 0.08499613177672721, 0.08463533885594224, 0.08349713493385186}
{0.08200367397476827, 0.08557169609396734, 0.08538738254791432, 0.08514021342895224, 0.08836300631697241, 0.08875037582757209, 0.08844439292028752, 0.091417068149148, 0.09517402931028657, 0.0929593606102177, 0.09362825218111645, 0.09617925953439443, 0.09640268602982968, 0.10031816682364245, 0.10560111054229548, 0.1077868264604381, 0.11067274106336156, 0.11966767277141642, 0.13009423651423838, 0.13974868105291988, 0.15827916789725072, 0.18480041616979967, 0.21812412469691742, 0.261843391880276, 0.31418095783873234, 0.3662164347948518, 0.407842760290674, 0.43256283853955985, 0.43839581429920094, 0.4036458223476989, 0.3725321049692105, 0.3290033070990493, 0.29621634550746023, 0.25702996061077693, 0.22242538115414637, 0.17364420805483508, 0.13003862117507275, 0.08856365414677309, 0.04747228997151239, 0.02824467712429358, 0.016096170694422554, 0.005558719599695842, 0.002907472305733674, 0.000901903295029231, -0.0021287731683687578, -0.0009606020293839784, -0.00046958783277926226, -0.0029974107547962986, -0.0037090499860902375, -0.005455867584612567, -0.004439945431389492, -0.0051698363602970384, -0.005983936247873346, -0.004758074026365444, -0.006936504348994163, -0.006397322264438805, -0.009002416509145158, -0.00827557939555169, -0.008227879451688784, -0.010385139831076372, -0.00766274266745607, -0.008820601155257835, -0.010176912452615285, -0.009780214038914856, -0.009760077984191328, -0.01123907610380513, -0.00929688950750579, -0.008765499181846631, -0.010854491352350483, -0.0098365450073946, -0.01049463991872937, -0.011918260537886546, -0.011159320491400258, -0.009056890135422643, -0.008806889471783243, -0.012345814032057867, -0.009219540282033386, -0.009256866082500616, -0.009183332653751, -0.008933254647779078, -0.009184685549336647, -0.009427415805093986, -0.011136084371541375, -0.009706570021511624, -0.011362659731476276, -0.008853653353378264, -0.009817291256930268, -0.008894503645107629, -0.008667341182523436, -0.008342283667786339, -0.010594832818248306, -0.008456372453961749, -0.007428328494046475, -0.008505339997507926, -0.007961025017520608, -0.008820878959335435, -0.007874987574273736, -0.00640631654542358, -0.008197753749190226, -0.007679662758094884, -0.007036276963310419, -0.00660045683184958, -0.004662908852532243, -0.004926731145508588, -0.006658185227497299, -0.009084031787686506, -0.009959624496550076, -0.008852292703832474, -0.009707522008989073, -0.009301166601899663, -0.00950336108789384, -0.010366215063064128, -0.006306421028724372, -0.005291004034539303, -0.004897882841622413, -0.004875424080509858, -0.004563043911720392, -0.004235356665616784, -0.004945957867423275, -0.004721193221173041, -0.003944356640090544, -0.0058246899542704535, -0.007342809166359766, -0.006412189946129345, -0.00805211198463261, -0.008440262993569711, -0.007386935498439362, -0.008367550992044084, -0.008387400145848043, -0.008254068063279007, -0.006606198700943436, -0.005499651024988337, -0.005909473874364654, -0.008356411411720343, -0.00670567926174594, -0.007383870342054865, -0.005665286843868958, -0.007630635931745603, -0.00884053084567246, -0.007597757622321798, -0.008735754734704714, -0.011162332602521903, -0.010782764726985097, -0.00874572859073771, -0.009876603291931043, -0.009291070624579525, -0.008949252894529476, -0.008766853663983477, -0.008615502632118093, -0.011782455925416616, -0.009919954538719914, -0.00905278424438221, -0.010631705650470703, -0.011367754148147668, -0.009851821237510822, -0.010971453961676841, -0.009948221598289182, -0.008470747549445554, -0.009893809594729179, -0.012238954646633105, -0.009869523570589712, -0.011066736024878232, -0.011022438025047829, -0.012578168394628561, -0.009942626998169024, -0.00903376450746865, -0.008749563694518254, -0.0093321260927854, -0.01014731886559092, -0.010738411458619082, -0.008723204268046111, -0.010530895866264826, -0.009617039157799254, -0.011669551187510145, -0.008046127537871841, -0.010025623850676253, -0.008700539509204398, -0.009363175497686754, -0.011506419442665462, -0.00876256286609798, -0.006693303238345615, -0.008192454960419853, -0.010204759605255995, -0.009157127174772533, -0.006591576102789145, -0.006089924635091746, -0.007605573339836433, -0.009202072443644758, -0.008810743053466635, -0.008035719723712396, -0.007677108540465062, -0.0075087961330008775, -0.005716696431200731, -0.008295594914647871, -0.005183608525075144, -0.0054018969260198986, -0.005989427663276139, -0.005092361927953119, -0.005598908671021653, -0.005586477189042259, -0.004747283569856937, -0.002878688470769877, -0.004543975223526257, -0.004376003710560598, -0.0048730852249954625, -0.005169594551956433, -0.004074980980185083, -0.0011540907220056029, 0.0017756355297398746, 0.005344896180065202, 0.01644210213815416, 0.03054841501672368, 0.05318222363925355, 0.10022808310614859, 0.14714783519490468, 0.2070882886033331, 0.23773390694013385, 0.2837686933718944, 0.2988513699127315, 0.3516049378818081, 0.3907329449799196, 0.4192004608733059, 0.4297259488104457, 0.4352018137837741, 0.40441665647733005, 0.3618016541202492, 0.31385222143573954, 0.2601337189178833, 0.21422298554840696, 0.18334964688435057, 0.15747749227548197, 0.14183064755587882, 0.13241495442582818, 0.12227031633468044, 0.11910153053115258, 0.11431607647380623, 0.11124337263311049, 0.10962904455866831, 0.10589145846778, 0.1016615441177171, 0.09800349499596407, 0.09746502149410512, 0.09240702073981823, 0.09067410561818091, 0.08960703367571149, 0.08640137159552636, 0.08598547773606952, 0.08949962604383932, 0.08673062967774922, 0.08439624529559094, 0.08168203248524192}
{0.08054699625653611, 0.0811746959521851, 0.08307829571217931, 0.08351367588621718, 0.08406401730324996, 0.08805740014256179, 0.08832649514237098, 0.08937779407204191, 0.08977989342278975, 0.09369838030429475, 0.09409333705572888, 0.09663621444890852, 0.09786918973017095, 0.09998308551956644, 0.10063957048045476, 0.10572662715291545, 0.10778519721004794, 0.11848447522947061, 0.12416369316626116, 0.13419667390006038, 0.15422174630863128, 0.17774976255861424, 0.2114427158292117, 0.2534911540555797, 0.3055696902016879, 0.353698594486538, 0.38009196356699204, 0.41283086211174624, 0.4223320967872044, 0.4072956891174333, 0.3946093347730474, 0.33762288006545504, 0.3019132782186832, 0.2574990317770081, 0.2520728554466674, 0.19912677480438087, 0.14873370299209765, 0.10387202763769803, 0.06564285182701435, 0.044238721616488855, 0.018527789168326477, 0.0063796279330974835, 0.001075692645447665, 0.0034318471127308715, -0.000274683014821656, -0.0011941187269613306, -0.0026676034475684313, -0.004177157266932355, -0.005375158394766225, -0.003762252278925706, -0.006515629873505759, -0.005011458345619502, -0.0054361219795663294, -0.005176979205165454, -0.007545625129032189, -0.0069147616909641845, -0.009599956260424997, -0.008854921736838297, -0.009336542400784251, -0.007769725378255212, -0.008825428302546713, -0.010069613510478592, -0.009567518367782373, -0.009066343592716101, -0.009505886341206256, -0.011376852608857766, -0.011981751024916394, -0.010624406547866975, -0.01279588108887828, -0.011281688566919947, -0.009993753599310692, -0.008903493526499249, -0.007875891537355113, -0.006193708961099594, -0.009602911048741598, -0.00925271187887457, -0.010226360595107526, -0.008041911617848476, -0.00981001445268609, -0.008775184685790104, -0.010813462068155278, -0.01127904351313706, -0.011900430385905828, -0.012153970817927604, -0.009330608538011036, -0.011243722716837237, -0.00949229922329499, -0.009819464116194786, -0.01126791083234771, -0.011496071192512924, -0.012786816030566594, -0.011872686075188089, -0.01149092521950183, -0.01208394555145626, -0.010267281010512842, -0.008977210344844146, -0.009449855997416226, -0.008453015107461005, -0.007393164255524148, -0.007994207753740561, -0.00571680243536761, -0.005218122056852055, -0.006548057942028786, -0.010082383358504041, -0.009389760503147377, -0.009000134383603278, -0.011776504833035235, -0.009893951591687138, -0.007263026927870278, -0.009459697008235882, -0.007488855794085272, -0.008707420671205326, -0.00934792957262455, -0.0076673402140498455, -0.006409943619372351, -0.006663718822783301, -0.005981579162911116, -0.0070574239885796905, -0.008055898030600864, -0.006923865316692203, -0.007383737192500487, -0.00783187963938468, -0.00934167125473996, -0.007946429074618403, -0.009439037632244107, -0.009529688810878394, -0.009619719852640363, -0.009381368138284624, -0.01029422850395835, -0.008536577692172366, -0.008293005518310666, -0.008155052423284192, -0.007285218315630831, -0.007411376533461662, -0.009247545420082727, -0.009356638730649677, -0.009459811290205261, -0.00856521173458836, -0.008211070322538124, -0.008402214855174188, -0.008054003717064604, -0.00971634449213984, -0.008108508778691358, -0.009045958731878299, -0.008705150057478881, -0.009331628842467403, -0.008795808431635408, -0.008751986672226993, -0.011667427075675012, -0.011393217247008067, -0.0089660124586722, -0.009451622225501364, -0.009398010639408223, -0.010288639536917516, -0.010286138294887165, -0.011956688554756099, -0.01110683227446689, -0.011752702365879882, -0.00981401715481286, -0.010242188534880393, -0.010198319470611006, -0.010273158195081102, -0.010941695191990657, -0.011074619238457003, -0.011182268469529157, -0.011941223609270673, -0.011159185336494524, -0.009842113869244239, -0.01079581171778378, -0.010406310394421862, -0.011709700102422081, -0.010977956883554733, -0.010811434686146386, -0.011608806645132528, -0.010084218445124856, -0.008646308093206571, -0.008750336330773325, -0.006877282741336755, -0.008249615239612816, -0.005747991538267736, -0.007422396542625349, -0.007326691135983063, -0.008249573871321568, -0.008349583629425558, -0.005940836469178276, -0.009122316746703812, -0.009915222080624907, -0.0106060112161479, -0.00915457733036451, -0.008140972435113095, -0.008167628703110705, -0.007400957651456657, -0.006845385431322645, -0.005403119475248578, -0.008180699875957282, -0.007719430729931247, -0.005118994816693786, -0.004736174726620563, -0.0051831857905171135, -0.003984864249719628, -0.004901020549923783, -0.006571392991193402, -0.0035842661898755493, -0.004622270403730847, -0.0027780023575865267, -0.0005567225202988033, -0.0015950763876477281, -0.0006385045799419896, 0.003508996628463556, 0.0036974671436469323, 0.0116537669396558, 0.029246850072978753, 0.05346259094068689, 0.1060581312998251, 0.1453172071829698, 0.18857989866848957, 0.2344008657853787, 0.28533716297033307, 0.3249635176797326, 0.352814128738149, 0.37159738455904845, 0.41737779411955817, 0.4333928272862294, 0.4235037785553766, 0.3957475621630718, 0.35723321065507174, 0.30008197129635716, 0.24695084293290331, 0.2102725688446816, 0.17668482447875927, 0.1538879425648086, 0.13984119652881677, 0.12744973410066884, 0.1214788550615361, 0.11729889781940468, 0.11273885038832618, 0.11016513705505122, 0.10515529167264881, 0.10282462553756067, 0.09934051606819388, 0.0988666453217325, 0.09627215466382544, 0.09242078341867677, 0.09227519710037674, 0.09069824788328845, 0.08957510449271955, 0.08965399029550275, 0.0844950935100543, 0.08428772282046296, 0.08236913313739484, 0.08400148994478635}
{0.08208940140480991, 0.08180287745348441, 0.08604732283916906, 0.08505309923979322, 0.08652308483784266, 0.08864941568317668, 0.09150650731150069, 0.09226880723618731, 0.09617082452656382, 0.09754748982471508, 0.09465969323920084, 0.09819382344698907, 0.10012399776857805, 0.10011941977640446, 0.1045297809536461, 0.10831212464216813, 0.1145787376969014, 0.12109293360747582, 0.13384003141414, 0.143703208374717, 0.1624705904772403, 0.19113535758632727, 0.22565386010031097, 0.2678225279002425, 0.3235674324072081, 0.36887052974863405, 0.40815280179483987, 0.43101632068684287, 0.4284532791823427, 0.40308688266542647, 0.37748491820500485, 0.33757899496241583, 0.3043393326480378, 0.2703126544396321, 0.21999462728150446, 0.18628812826976937, 0.1355804117860398, 0.08804030865943865, 0.055096568104971634, 0.02506932846170553, 0.012393527847302296, 0.003410919169695355, 0.003439725597622, -0.0009659972564657225, 0.0009539635211586713, -0.0027101734636499524, -0.0005207430605109801, -0.004003723035353138, -0.005956118235419417, -0.005482663756356082, -0.004709386767214832, -0.004974590562831568, -0.006544018375861747, -0.006810277153792113, -0.006695265278808316, -0.008001063985162295, -0.007445930491297565, -0.005962404432476778, -0.008912132554612581, -0.010545641975626914, -0.008384049597082367, -0.00812442521630512, -0.012121375939790263, -0.009333991240680585, -0.010945019627669725, -0.008898238659862648, -0.010869258921546342, -0.00915263916313938, -0.010423280657577517, -0.010605260544421607, -0.010878505838289603, -0.009867722020460153, -0.00880238357188474, -0.008517791436985491, -0.010446065230899762, -0.011307608512012087, -0.010728263429454231, -0.01017188436726578, -0.010590094390158686, -0.010996760264457249, -0.01049745818196948, -0.008794084906175462, -0.009318590908610097, -0.009969993340895888, -0.011426445037428828, -0.0104665689712348, -0.009160725627631225, -0.010613768605722109, -0.009904523042687973, -0.010250301030131479, -0.010998106108392159, -0.009884584268370186, -0.010040278345959126, -0.010608110499819672, -0.012667243411525265, -0.012968161060092557, -0.011978234311718886, -0.009227502298530366, -0.009998640977719978, -0.01006888910410796, -0.009246162848113908, -0.011569256559931358, -0.011553543659195186, -0.009596400607345318, -0.010193194658552838, -0.010366232582557457, -0.009513591173898713, -0.00814585046293767, -0.006232015832877318, -0.010550548043528491, -0.01052928083490323, -0.008610798163740068, -0.008394938041688418, -0.007996315304737475, -0.007958198151232002, -0.007903226436386508, -0.009085848399212185, -0.007686271126794798, -0.005968884927879872, -0.006971425040880242, -0.007438251598155116, -0.006228765897529765, -0.008915352505436038, -0.009760785008965524, -0.00979841542934513, -0.009191449247387184, -0.009670807263512307, -0.010171982989291138, -0.008681190037006143, -0.008834610074963493, -0.008514624998972608, -0.007139675542005632, -0.004624826847817948, -0.006332839702895352, -0.007603494122899079, -0.006887196693013948, -0.00760109812537726, -0.0076807775296985304, -0.010280803451670824, -0.009398069996014093, -0.009948820551687465, -0.009176055713554463, -0.010100171226023595, -0.009014463032621833, -0.008800219802105096, -0.010813697769057221, -0.009614203256383963, -0.010226813702352037, -0.008897452130293235, -0.011153807981774632, -0.01048121083332925, -0.009901974068659888, -0.009859025912536864, -0.0102811785493561, -0.010024549469402093, -0.0114671394460207, -0.011577514306884109, -0.009787762901752853, -0.010589285979964799, -0.011765441010734894, -0.009549641177559912, -0.009561672270128621, -0.011636017199297449, -0.010496184311569401, -0.010559740709899635, -0.010844020123775517, -0.013069415909069121, -0.009919423668169386, -0.011217764968631633, -0.010185409089561797, -0.009342451712194822, -0.010023532539939383, -0.011424071539033033, -0.010310216064512063, -0.009884351556969203, -0.010313299100426384, -0.010320973827121747, -0.009609366989579942, -0.009039639559223323, -0.010844503568403241, -0.00883348103618204, -0.0075741930657164, -0.008664090526584695, -0.007011603168665052, -0.008474369604982747, -0.007416733869560694, -0.01021943281818412, -0.01005475267402459, -0.009251271595591366, -0.008983121956467378, -0.011022591487290697, -0.010404284350072606, -0.008879301413098428, -0.007022847215505628, -0.006470890728983261, -0.006332180909658507, -0.0073793479487955765, -0.006876830919253065, -0.0057000995941303275, -0.005924975135153077, -0.005122504089240179, -0.003171425956111497, -0.0058512565663830325, -0.004919912321819642, -0.004608414053348714, -0.0041710862828341745, -0.0010230324378910916, 0.0011566293631631128, -0.002098877122187103, 0.00681828592106716, 0.0193457876060596, 0.03705892511962803, 0.06392802427380867, 0.09908101736523517, 0.1493725427270577, 0.1957877016563013, 0.23133426162322818, 0.2647309008890373, 0.3281542547140453, 0.3613191941231501, 0.38875947157191154, 0.412827522207465, 0.4177599289463704, 0.4184543289470112, 0.39609225814021853, 0.34764118723831633, 0.29538245410318975, 0.24430459277265199, 0.20464068231389032, 0.1754025030287218, 0.15367245403950783, 0.13693198743909535, 0.1268739574248339, 0.12198792834937865, 0.11512647273156981, 0.11011765647698663, 0.10726746262193958, 0.10714986735810178, 0.10431487227580653, 0.10016168096494488, 0.0970235014548693, 0.09379510020275572, 0.09394748552300664, 0.09430759680821516, 0.09236762272099669, 0.08717648291963266, 0.08835319345138525, 0.08547226055710146, 0.08262462890068857, 0.08287666141609766, 0.08431433763439818}
{0.08069840051641576, 0.0798143173417708, 0.08298730222565931, 0.08635526411502492, 0.08461564527214309, 0.08626760144331702, 0.08918391873183357, 0.0867432139915521, 0.09012476357313692, 0.08954741201627049, 0.09296195825984765, 0.09545457726322319, 0.09453305399991721, 0.09779006670823931, 0.10022750847080507, 0.10286094658961775, 0.10806368003330216, 0.11507062385074707, 0.12081095907462366, 0.13584164791614312, 0.15408671513602334, 0.17627992754570398, 0.20520494861411673, 0.249376907478401, 0.29529579973417996, 0.3483762007787906, 0.38247990289471745, 0.41227448933905836, 0.4318750317370139, 0.4079441928379121, 0.38026127598914344, 0.3447955675496227, 0.3095673133079804, 0.24815987185068, 0.21181185312117612, 0.1628923004694749, 0.12392329109870742, 0.09184514431104376, 0.059821245750033475, 0.036189204118833244, 0.014274579955480895, 0.006066400998497878, -0.001352149934548785, 0.0013212014150918352, -0.0010383430258238933, -0.0000522214398786516, -0.002684838464587942, -0.003199931770074632, -0.006365866641216372, -0.005954072443221489, -0.006580441554209805, -0.007814692513208875, -0.0063063071930631355, -0.00726357084318576, -0.007705194889205949, -0.007072235203856564, -0.009771843894329977, -0.007692490857046035, -0.00938050823958313, -0.009697881247186268, -0.008388196490532383, -0.00942928844827882, -0.01001069631845404, -0.009501641697809298, -0.013006362451987039, -0.009296355605120533, -0.010813748599459876, -0.010367147553862506, -0.009699585342004042, -0.010316506449195883, -0.011045084389225121, -0.00957303986320104, -0.010195313653208435, -0.012228589416329202, -0.010264600101699172, -0.009559315649101108, -0.009027485648461633, -0.009613044252333584, -0.011767803712724349, -0.010038982483726235, -0.00982742038650403, -0.009667882387106246, -0.010254798142397596, -0.010932723663654637, -0.01126139032440851, -0.011287255144703941, -0.010616040843936761, -0.009662285446900808, -0.01057685174495811, -0.009004727563806911, -0.009246256508263783, -0.010514221307238687, -0.009527387077882863, -0.010058034010014207, -0.012376830367760843, -0.01076278271685967, -0.009610585942592134, -0.009405231878528144, -0.011153257061857515, -0.009101680086677208, -0.008765489077936341, -0.008579287709172469, -0.0097717166097355, -0.010341641409380011, -0.009457044802237559, -0.009247121581410653, -0.007977840581051788, -0.008570399767267822, -0.010819035195851402, -0.010104489576349343, -0.009603100572120361, -0.009037174574720438, -0.008083459714067983, -0.0078026123498215446, -0.005504892171013838, -0.008946426151650895, -0.006967488732664132, -0.00676059972633155, -0.005634447724343078, -0.008667779107282246, -0.006680532396482237, -0.007586128808490095, -0.011347505570115714, -0.009100313953885157, -0.008643677310556696, -0.009984814921172761, -0.0073123891396956325, -0.00979660907998703, -0.008625949128803295, -0.007391684891561128, -0.009132893492817575, -0.009683851755107508, -0.008965220295837248, -0.008733274124653218, -0.008588222305282025, -0.008351008268633803, -0.008242068698079925, -0.007572555888194133, -0.006381560476476041, -0.008241755911679877, -0.008345242135342093, -0.00942297680577092, -0.008885223664447557, -0.010366085646775575, -0.009298961883777972, -0.010696363377631662, -0.009580237588336503, -0.010354885370511158, -0.009823682002147276, -0.010266317549262622, -0.009373616526861894, -0.00763188698331407, -0.008022801611767463, -0.008018150009617024, -0.009341643622929937, -0.008620296126596275, -0.011490797498049755, -0.010265982386828208, -0.00933004829754624, -0.01054045309045511, -0.00963741265934643, -0.010546509127966057, -0.011590534576484384, -0.00916068203932427, -0.010536719724266595, -0.009605734712841082, -0.010133279919442802, -0.012233512622694282, -0.012721546800365507, -0.010549481726217317, -0.011448233248150318, -0.012010173314974417, -0.009071048644933518, -0.009573316076561032, -0.009414961643820375, -0.011491937900020037, -0.009662246520532988, -0.010288720136190989, -0.009473355111890885, -0.010166949466240027, -0.011969768622944736, -0.009462832955153148, -0.007588011911988088, -0.008630309014198659, -0.008425171144826478, -0.008215053950771978, -0.006761109730861884, -0.007593113088038611, -0.008620590841732483, -0.006686265423955305, -0.007599727828412293, -0.009108342056579703, -0.005230969994024454, -0.0057923500967994425, -0.007319076810294859, -0.006932668162494862, -0.005969742219067826, -0.003928426313305748, -0.005400292739382593, -0.0038484526382650723, -0.0034391199817285518, -0.004601548780084563, -0.00521082051342429, -0.004790931931677057, -0.0021623377329607865, -0.002107232939164548, -0.00003397111871070429, -0.0007403725569900586, 0.0017811673370514442, 0.008419065050874227, 0.020151528237137714, 0.0399301503921136, 0.06315512182395921, 0.10289741558555271, 0.15315315028324675, 0.19300156978052446, 0.23738204360722281, 0.28046359453383884, 0.30821947446102965, 0.35479833382629883, 0.37967642545743985, 0.4304554503233211, 0.42925043945582647, 0.40913881517241873, 0.3898429420194821, 0.3514698469518929, 0.29773650394513473, 0.2452475375445246, 0.2088100452514961, 0.1753490031549073, 0.150912160698836, 0.13684320475448083, 0.12696442140796924, 0.11943027251897409, 0.11636495864827891, 0.11170859982143228, 0.10774585266701633, 0.10269845662881905, 0.10249107494086321, 0.096583970239013, 0.09592509179785505, 0.09652921441619487, 0.09165451140620566, 0.08924650781189748, 0.08958585124980739, 0.09040885602606166, 0.0877420319783479, 0.08621216322885233, 0.08105908087499643, 0.08150699461445178, 0.0802824324396346}
{0.08141439897910946, 0.08423129494917268, 0.08533765777231758, 0.08802067921275543, 0.08861583269415256, 0.0890505901403782, 0.09285793336306847, 0.09029068207981716, 0.09005274403832246, 0.09436626659300926, 0.09596798004584861, 0.09459836809125019, 0.09932137970055276, 0.10095767888124162, 0.10247494099492871, 0.10711766425893564, 0.11245707459934245, 0.11768562827771356, 0.1286183912569127, 0.14290652740962115, 0.15890607564137638, 0.18535385589133876, 0.22025274865259845, 0.2595305292979454, 0.3116534933137215, 0.3678066954935506, 0.39529510814222923, 0.42737281526437404, 0.41744492233162506, 0.39499894918600925, 0.37219156827895605, 0.33710506793203604, 0.28999247228884634, 0.24736670166469893, 0.22650263444128144, 0.18047807061664173, 0.12886378621451355, 0.0825909660753452, 0.04975207659475536, 0.03552480572163705, 0.015576395467356901, 0.0036776046487944566, 0.0011264034021703211, 0.001055783392005392, -0.0015692321507641193, -0.002757280423451536, -0.0018641240943412288, -0.004151562106941421, -0.0046575956385416315, -0.004255384297816222, -0.004991306296234129, -0.0073644559001845075, -0.008661822129414711, -0.008030519813464511, -0.007550515759083932, -0.010740309724131283, -0.00634353162149715, -0.00840938957443943, -0.010063149909908463, -0.010944151448103357, -0.011932802696365602, -0.009970809321982091, -0.010335796751026648, -0.007666963575168282, -0.009703949180061278, -0.01060853990910635, -0.009351970802008832, -0.009325964837589266, -0.011409578667831854, -0.010048924673643905, -0.00990847295258138, -0.009003728399063495, -0.008487702169091171, -0.008399380181659952, -0.009908478946425305, -0.008182271333430942, -0.007657352959879769, -0.008717672824338923, -0.008164467927744619, -0.006998305948051291, -0.008384539881495418, -0.010303864921695494, -0.011365663976835864, -0.0106040961067331, -0.008366584068304546, -0.007655524263778097, -0.009716986513556736, -0.008752887762902374, -0.011664337471132154, -0.010967297751658438, -0.011415050059855523, -0.011660332353283656, -0.008691121276151497, -0.008920647794577666, -0.009656899860266573, -0.009111508359685829, -0.012336685762653557, -0.010727376151027902, -0.00792487503520243, -0.009840538547492799, -0.010608795230907488, -0.011295285239136175, -0.010972963147987503, -0.009955023134296883, -0.007147545269048884, -0.0066552411287845335, -0.008976332930631251, -0.009274268356130235, -0.0070096264182835785, -0.011571333951545911, -0.00918806443521791, -0.008032847594757288, -0.006962261404138797, -0.008795697639681797, -0.007735988289045002, -0.006203525948280434, -0.007097174719086597, -0.005975748330698356, -0.004622437548752733, -0.005753344960661169, -0.008414412428948883, -0.008564768345719401, -0.006186079295604286, -0.008311984971879169, -0.0068772661595287365, -0.009128733371896649, -0.011955539311053868, -0.007733355819491636, -0.006758093778000575, -0.006799159496008035, -0.005332294206989233, -0.00434535379564186, -0.008373937837494395, -0.008022434892138178, -0.005356317564473377, -0.00732651280084168, -0.00848715976796217, -0.007669692369291629, -0.008033471809043192, -0.0075110109677127765, -0.008018253889180338, -0.010570783656353118, -0.010646674137492537, -0.006894458113556758, -0.010011017356359333, -0.008916500834639607, -0.007194048222383008, -0.00914636716866514, -0.009456308699916179, -0.00827402458529123, -0.008014934228414969, -0.007407042925685475, -0.010565251493148554, -0.010594422909455226, -0.012051606239074308, -0.012016780018896283, -0.008164994193059045, -0.010335044690558137, -0.010491832684215505, -0.01067092921661041, -0.01348456345469989, -0.012929629669714683, -0.011222415786080409, -0.011458297873370157, -0.010216481954675487, -0.012165267083132654, -0.012292878934226885, -0.009462544338747214, -0.009468939184142398, -0.010543343902638542, -0.010665779211381392, -0.011361101391033988, -0.009374974806715303, -0.008297900337257136, -0.01023474777581278, -0.01165614957774617, -0.010742059902617182, -0.010589266547809308, -0.010386918508864385, -0.009417735701632662, -0.009903323278453339, -0.00992780762691641, -0.009210732961840207, -0.0073886832129685855, -0.011282842440217284, -0.011949730036240166, -0.007330805528203, -0.010232586209169187, -0.009453033024195482, -0.008676603906734012, -0.00991495160834187, -0.008182190118702715, -0.007605874526871414, -0.006520913369917782, -0.007286517178537871, -0.006766528611091406, -0.004382444159126078, -0.005353597936097253, -0.005272096944911756, -0.0053145569101496915, -0.0067823366959919645, -0.005125700505839158, -0.005041233446381479, -0.004803051615094903, -0.00436831033992189, -0.005186704319182686, -0.004449109200093375, 0.000907056001270871, 0.0029446781678337045, 0.009618808846398867, 0.0317627644915789, 0.05356036187454718, 0.08740318569975841, 0.1211176127179631, 0.16239862295603721, 0.22453597049711077, 0.2738887066515893, 0.295896618413526, 0.35213314339120716, 0.36075280319614383, 0.4278278224586067, 0.4393259989574394, 0.43711832241480686, 0.40888982486480685, 0.36897662015441657, 0.3299663605139851, 0.2802676711519537, 0.23103232209847668, 0.19376933761108756, 0.1660065883731518, 0.14777781243833488, 0.13455238194958632, 0.1252136614881783, 0.12026047735747872, 0.11865907395828346, 0.1118352786262785, 0.1095116144137284, 0.1047460568890356, 0.10350556386934237, 0.09865058186863229, 0.09751153575143282, 0.09398701351110994, 0.09303451119164319, 0.09181045441125946, 0.08939270004740998, 0.08683514193349802, 0.08748952097257859, 0.08603649810169503, 0.08721228815369374, 0.08473622796327425, 0.08178660648306701}
{0.08387465676551564, 0.08549827127926707, 0.08805075964112488, 0.08759968426534383, 0.08942714401691934, 0.08925807877278213, 0.09099479460341725, 0.09183454878378462, 0.09079590803163282, 0.09480878177724308, 0.09905538255974652, 0.09706917685233755, 0.09932839978960122, 0.103420606185428, 0.10593321975409312, 0.10901501372046712, 0.11367298300138735, 0.1212312915806389, 0.1296213229736165, 0.14607260639798406, 0.1655108332980486, 0.19302792407885877, 0.2309233244641159, 0.2754953326912224, 0.32123667466963574, 0.3800535864943152, 0.4074781173306593, 0.4213366010783964, 0.4416024839681204, 0.44507985377519205, 0.3805424641162322, 0.33369409370570574, 0.2973380002523105, 0.25045562274059985, 0.2155800598974983, 0.16862306514625627, 0.11598462710198904, 0.08464786414036965, 0.04237592291866892, 0.025845248276526823, 0.01472302767350563, 0.005840182987513778, 0.0020503763128199006, 0.002696537192217187, -0.000789027707010748, -0.0010621311713423613, -0.005198603704166593, -0.00585799468839048, -0.003602184025574197, -0.007062389227964314, -0.006915819626818372, -0.007397254762539046, -0.005952224755511848, -0.006417410968142785, -0.007118699811890976, -0.006185286414219983, -0.00842736044280696, -0.00916581244635201, -0.009840362955455588, -0.007690403646394014, -0.009462399708307295, -0.010287670025321046, -0.012345519960197416, -0.011543721580230742, -0.01125990930560394, -0.010496544538117365, -0.009150166922205626, -0.008625386307939822, -0.007549423564432816, -0.006949567950651009, -0.007104723366004886, -0.008777947228078859, -0.009460316792543902, -0.010024292856996183, -0.012440958356054516, -0.010793376771650825, -0.00944912081467882, -0.007520602956836292, -0.010156653596780274, -0.00884591401825607, -0.009434983452101468, -0.010272673715515695, -0.008847163755561467, -0.011667186740470027, -0.00865033649915559, -0.00845606253154841, -0.009241397085829356, -0.010420175257294665, -0.009497481001971484, -0.00956544769172889, -0.00887757812084308, -0.009560356627725777, -0.010526891281546295, -0.012308781337237399, -0.01224143408328457, -0.010242068737491783, -0.006674212430008684, -0.008511136081008796, -0.009864871564968685, -0.010578724265237942, -0.008177451266937147, -0.008271535992724927, -0.008062950808180137, -0.010058815095826068, -0.007151247380058625, -0.009476380908637456, -0.009783292477618409, -0.00903918406982106, -0.008445821601975687, -0.009349049138857446, -0.009504813877222844, -0.0077870724971958825, -0.00782038989655245, -0.0056473997400854235, -0.005231700979892031, -0.007206676070941374, -0.006554736736032706, -0.006745958480881983, -0.0045532711172658995, -0.006306105659733579, -0.0067515685849536605, -0.0043724902543869305, -0.006716389358848154, -0.007171525210286598, -0.010805399724536254, -0.01122398100527526, -0.0069946416892490496, -0.007946247294157313, -0.00893509696258564, -0.00921041507469814, -0.008840230078931461, -0.005637520100782804, -0.006002834168156778, -0.00829364307682479, -0.007767838084070408, -0.008470411589581565, -0.00897174860313122, -0.008861222594766495, -0.010421457786329934, -0.009069794826530139, -0.008972194627997821, -0.008552673717267112, -0.010806242276623088, -0.010826926428599061, -0.011323717173391798, -0.012960912921210713, -0.01016535518211224, -0.010272743660778535, -0.007718903854467933, -0.008190386197435942, -0.00784555601068259, -0.007583991832377734, -0.010580798598682464, -0.008958473942967648, -0.009951924163894647, -0.009636404800467274, -0.00972936639817527, -0.00850275060309631, -0.008103904954326953, -0.007034181573254688, -0.00912929160505154, -0.009724124019312238, -0.011770907610714365, -0.010079611417404152, -0.009750410937765222, -0.013247243701025549, -0.011425160578136934, -0.011297706998408034, -0.011018113803925741, -0.012008942034534743, -0.012220426160368728, -0.010783721894828562, -0.010916148350832612, -0.007247296405499052, -0.010177039359025149, -0.009979095877176783, -0.009591610961225815, -0.0076462854638636975, -0.009923572799113848, -0.00821536278422431, -0.007184814522496969, -0.009533849446003584, -0.009792614447343393, -0.007457636397231527, -0.009644500791078906, -0.011099928857345114, -0.010022933490190252, -0.010602899539208895, -0.011823240082179887, -0.011186918198324357, -0.009144118763660187, -0.008964487498159092, -0.00973759297750486, -0.006750143902571172, -0.008055128644838986, -0.008194268002734964, -0.00466493803595511, -0.005423631979419781, -0.0035045126973896994, -0.0021699273172175342, -0.0027790080180610526, -0.004280262223041159, -0.0029572281434166936, -0.003331050609678134, -0.004497938390054412, -0.003976615802402005, -0.004903349526658253, -0.0013081326323101609, -0.0005213313437105686, 0.005155892289260515, 0.020860728759287975, 0.03300758612722357, 0.06803100624642791, 0.10574604796428197, 0.1468470455481824, 0.20589581851287786, 0.2583768031733579, 0.2908100332198878, 0.33018323803103355, 0.34557211608056493, 0.37726479213519293, 0.41378318064059516, 0.43512757534493596, 0.439126097686299, 0.3987290050697546, 0.3570334478158007, 0.3051999102667201, 0.2523172339859301, 0.21545914999565788, 0.1824074953261836, 0.1598333399325726, 0.14301849804382027, 0.1311443714090358, 0.1259241439822006, 0.11925248145928503, 0.11634681408126914, 0.11096487770488912, 0.10639927552764111, 0.10300956791577691, 0.10395831278775446, 0.10054017875324955, 0.0971151963378971, 0.09345996527774625, 0.09168103784499744, 0.0901935331142553, 0.08952819017182681, 0.08958942190233456, 0.08687034695438807, 0.08668318497158567, 0.08450010724952758, 0.08539125619498687}
{0.08144038128190673, 0.08473685378515775, 0.08744272629751468, 0.0893225674480539, 0.08711252402477374, 0.09198800195999725, 0.0919117184083923, 0.09103824031025409, 0.09458002017846293, 0.09610708218077235, 0.09722110015753513, 0.09891775148463547, 0.09967078210625044, 0.10301509653952615, 0.10804779795750785, 0.10947889285593654, 0.1129634477135174, 0.12370966472035641, 0.13192262176918704, 0.14656314919120064, 0.1683919995513194, 0.19792874739358968, 0.2325255097202539, 0.2809262860193298, 0.3363858296534443, 0.38621222732189564, 0.41135883448612354, 0.43940301425811246, 0.42328324612251844, 0.40587767102726513, 0.3415335327912013, 0.3028838529242296, 0.26659524121329886, 0.23212142398051638, 0.18471397656850255, 0.14401192655106548, 0.09710030839663568, 0.06781349284770126, 0.03519743649812853, 0.025250371106940592, 0.02014353704721777, 0.009648922270804043, 0.009504496554874637, 0.008029534732669267, 0.004088245737296693, 0.002482427105540634, 0.0026784583474285997, 0.000614709559044465, 0.0012927099541823026, -0.0007006490330059125, -0.0016095880161842353, -0.0033008111874105487, -0.004629164084050747, -0.005315659304876337, -0.003603343319731188, -0.009158562219691475, -0.006400444559273486, -0.006297141211229932, -0.007356961931583011, -0.009465104414732538, -0.008701689344131463, -0.011903414574923018, -0.009909176679585048, -0.008297607955339709, -0.007476366580937262, -0.0065354041953352305, -0.008911129881446028, -0.00877886876180996, -0.009587255282253074, -0.008351708310885662, -0.008429702930782407, -0.009054040980824822, -0.00810809955712969, -0.01008117502149939, -0.008435368874341495, -0.010480073566360996, -0.00968436148795398, -0.010797781398351, -0.010988713661092941, -0.010328077149554148, -0.010828895354344946, -0.011425626946580359, -0.011658974117751318, -0.012609458470727931, -0.012154106105270766, -0.012383261871119666, -0.012437904284436651, -0.011783251289300089, -0.00978906386167245, -0.01141823048582732, -0.010112036724734548, -0.011889004918675885, -0.010934511898723884, -0.009566675483755283, -0.009609707567540229, -0.011758275602850327, -0.010731755092894788, -0.010086446710822684, -0.0059502254145160855, -0.008247714162963271, -0.00786788413864994, -0.008925299880415792, -0.008267956269904897, -0.009065923446487248, -0.009163468664862366, -0.012247573216481282, -0.011051296984235078, -0.010277185433113097, -0.00959080707136754, -0.009880760919884376, -0.008368062825377939, -0.008324259563020717, -0.009160853369733253, -0.009023433845765046, -0.008885029172865348, -0.006979374201854663, -0.008954018560623852, -0.008049688809574825, -0.0063385551412503596, -0.007227562635123674, -0.007108109245837487, -0.008820410858686211, -0.00873275416160883, -0.008444353540372592, -0.00859081619818113, -0.011825595579562111, -0.008281705259064383, -0.008042697039424347, -0.0055487975508030215, -0.006309285004240453, -0.0072137627462150345, -0.006719796927362464, -0.007123887025238998, -0.006081196003128913, -0.005157024004810857, -0.009204726165259778, -0.00818968543686895, -0.006711665320257949, -0.008806098913707717, -0.007666922014324756, -0.009303269424798605, -0.00883718489425827, -0.007428116972358085, -0.006934086926012543, -0.010464801509876746, -0.010751445195252117, -0.011145573850942187, -0.008710881823173353, -0.00874164476534671, -0.008553303901910668, -0.008233507314477612, -0.009332765877896828, -0.009535814095457675, -0.009574463012211331, -0.01197152933047568, -0.010185314740970557, -0.009706542347899713, -0.008529817724894403, -0.009696510525825494, -0.008896465555073146, -0.010275272043662178, -0.009287928414846283, -0.011127537694322787, -0.010388683974508872, -0.010506998753503067, -0.011006695752207835, -0.010933114020954687, -0.01265288412309612, -0.011104142379416393, -0.010680883695476543, -0.009918337220239153, -0.010191539666421442, -0.008439954897496993, -0.009647548060087906, -0.009353300435304888, -0.009604202706734424, -0.009326797582694515, -0.009592561612012149, -0.0071205105099467645, -0.007681152570678106, -0.007811263991219808, -0.008930231119082633, -0.007604496999139867, -0.008622145982785538, -0.0066309915601077294, -0.004920638930710609, -0.007557220787293677, -0.0053831310730442115, -0.007137571787522164, -0.006407314273038438, -0.007418525951277472, -0.005628405970943361, -0.0059835083648929, -0.007402777318093361, -0.007723276966551695, -0.003943227387285675, -0.0033090825013536063, -0.000912972462922088, -0.0011385085813538443, 0.0009805381347223305, -0.0007614305621996887, -0.002057810942545016, -0.0013757672091570614, -0.0008327960572719431, 0.0004506521278015551, 0.001966403353181057, 0.003803512256151149, 0.004041353425589485, 0.007011977896977521, 0.01694905924029152, 0.028597224307809047, 0.04178968995304148, 0.0630133995248505, 0.1150036577793282, 0.1539469595841444, 0.210118189930648, 0.22912081680250823, 0.30034106270647415, 0.3298164974218158, 0.3706255173990637, 0.39649992634031095, 0.4063297458275329, 0.4228324453048557, 0.41634443935702947, 0.38883776189915, 0.35189205423707837, 0.29845422928723353, 0.24502875482821496, 0.20526777631101145, 0.1736636365837818, 0.1546945533783896, 0.14184028625271555, 0.13111083692025088, 0.12370464032659757, 0.11945887127497687, 0.11469251066930199, 0.10991092111960235, 0.10765166667115363, 0.1037734731762133, 0.1018115448568696, 0.10005050508145627, 0.09563199627239063, 0.09498735710209072, 0.09263120854761898, 0.08778926160594752, 0.08667502661495215, 0.08665313952299308, 0.08639475178448754, 0.08469708819237776, 0.08313386799078235, 0.08386057508305121}
{0.08508884275222525, 0.08769503023268259, 0.08723971719716334, 0.08528212191731903, 0.08779198044751206, 0.08756296614764175, 0.08854546706965612, 0.09185358975636325, 0.09480833499930319, 0.09320121557377967, 0.09579210441379721, 0.09738052383833154, 0.09782065752316471, 0.1017997958228947, 0.10588261317593797, 0.10927370753263882, 0.11489338683041761, 0.12697434329858176, 0.13403279068594276, 0.14847603082116945, 0.1718849094734303, 0.20332736488291148, 0.24099263589662037, 0.28366847592639327, 0.33382396984318913, 0.3804553596239173, 0.40142957283199565, 0.4123409366834795, 0.4116028731763836, 0.3679225503925897, 0.36044395790478384, 0.32257260520829906, 0.276063247618503, 0.2274255367913171, 0.19356167435557556, 0.14778980035538275, 0.10019022096670258, 0.07227793649802956, 0.0386494731645189, 0.029207240480984515, 0.030120409505446668, 0.026290581515955064, 0.029401009977421524, 0.023173449903128224, 0.0157721655289523, 0.007094304780276953, 0.0022607181684811354, 0.0004659938405067133, -0.000044283125354850194, -0.00028681679377474956, 0.0003591591371444598, 0.0009376763952577147, 0.000519928207046415, -0.0019649855415799907, -0.004087110879471143, -0.005147589581813583, -0.006060765115356786, -0.006287308523815061, -0.0072071912964877406, -0.008040246249526003, -0.009382562147501834, -0.00940034165567308, -0.009033164779199382, -0.009932204951145083, -0.010600127179722718, -0.00871599458595123, -0.009059348014468543, -0.008156400745581006, -0.006228195135118145, -0.0071740229707531345, -0.007991384046750566, -0.006752036906389321, -0.00810600145775493, -0.009913248160502396, -0.00790054862918186, -0.005816781290948879, -0.0073291432810290835, -0.007998550986320144, -0.008138813325427464, -0.007731920392250749, -0.009044906775180802, -0.01028750815905572, -0.009597288940509506, -0.009982020181813293, -0.008930424569413826, -0.007257093836625365, -0.008534088762869298, -0.005013984002478497, -0.008381762427477965, -0.008937080269755378, -0.007579832039706821, -0.009292069778275798, -0.008536527579800307, -0.006743552855800762, -0.00853799001752532, -0.009033231381517721, -0.007288999815599474, -0.007451680833980183, -0.005246238099335142, -0.005835803948942863, -0.007828276373485665, -0.008636678584359337, -0.008625091567352257, -0.00912442502123296, -0.009520047649387128, -0.010317860156298484, -0.010328053535858927, -0.007453880439905188, -0.00888478540621103, -0.006949155483089825, -0.009694772245458769, -0.006829816237763864, -0.006852109903624183, -0.00782260773643425, -0.004806751174980728, -0.006397586338604033, -0.007203420842668354, -0.005550264969808946, -0.007151094138052879, -0.00889697150257804, -0.0066891857577833684, -0.006100235825280544, -0.004749993768689592, -0.006451168172127789, -0.009947715075116168, -0.01063059498649505, -0.008790016631931007, -0.00793474236845555, -0.009062718124408418, -0.005915033121304571, -0.006167253295079472, -0.006394853664557542, -0.005429747788241933, -0.005247962449601707, -0.006226178576383186, -0.006685012526859443, -0.004116030545877027, -0.006320382880035478, -0.009842468609483032, -0.007060078133135439, -0.007034018803134841, -0.00901294089382982, -0.008379768790359676, -0.010148804184165786, -0.009171329333055674, -0.008904576798705759, -0.007734413257430111, -0.008371411207940977, -0.0074518139342826095, -0.0033645867599079175, -0.006440646050510106, -0.006710824733993091, -0.008755732451798219, -0.009352406624763337, -0.01077592788166802, -0.01064881702909069, -0.00898777371453689, -0.009764397250073557, -0.010854968936172178, -0.008591548473677914, -0.00878579766148681, -0.007857826559319284, -0.010310930297437576, -0.010763236005714712, -0.010467339033566246, -0.013233391600037323, -0.011463578664474294, -0.012372176101714, -0.010536799245445056, -0.011839369284511417, -0.010550522340003872, -0.007594146032824643, -0.008815356552363044, -0.007042433366779486, -0.006897403244895734, -0.006263506728542928, -0.0053610253047247204, -0.0072365401493368975, -0.005833469979758485, -0.005500540075857708, -0.004824460657841187, -0.006976725168628617, -0.006188907920229317, -0.006963053756755863, -0.009697216463223015, -0.006749390322169202, -0.007691813448522871, -0.007811327657838584, -0.007724166869929793, -0.007654775472706455, -0.010349992602829403, -0.010054932524562849, -0.009293117588771013, -0.00852017029928629, -0.009866552443955576, -0.009219523446140456, -0.007562641069510556, -0.008123147690688467, -0.007777673197410465, -0.007514365433621826, -0.006556798740132446, -0.004449916128230017, -0.004733439844828904, -0.0032633204349734614, -0.0017143636076015411, 0.0015008312678574122, 0.0059631784494556875, 0.009133860775497552, 0.008454278489231472, 0.015027947037509405, 0.028352510470396792, 0.04062246819606888, 0.07242949074981096, 0.12861733085549393, 0.16277231017354485, 0.21183394536511407, 0.24832885794778164, 0.28046922497087234, 0.3278753411247152, 0.35015527615892966, 0.39462223916193345, 0.42913130922433046, 0.41060393662926775, 0.3827119589561072, 0.3660544476858976, 0.3262881179750737, 0.27704085135630047, 0.23058410940600105, 0.19267608257407393, 0.1638583646748918, 0.14649965533142517, 0.13212213853284496, 0.12379896296536042, 0.11697155551248345, 0.11416746080703119, 0.11091325917475636, 0.10510342664612488, 0.10359413849961091, 0.10285910349540459, 0.09818961798783822, 0.09452158778608148, 0.09299479808779129, 0.08994015559172486, 0.09024740308961836, 0.08843627722513382, 0.08551756107562626, 0.08387486877649744, 0.08565350713936737, 0.08394290053454356, 0.08223478818918055, 0.08094140699827443}
{0.07963899884785879, 0.08031223089571898, 0.08606248668387609, 0.08273475539388044, 0.08401322639417222, 0.08593784375698764, 0.08408535535808201, 0.08658399178535929, 0.09095007244225647, 0.08803439395162062, 0.09098444315169982, 0.09427871327085782, 0.09535179714398118, 0.09612124206727976, 0.10098148581699062, 0.10253917216034655, 0.10676183075191065, 0.11662523263493153, 0.12720640475145945, 0.13692185043765626, 0.15664428484440313, 0.183601676644854, 0.21703128505505936, 0.26017185982361224, 0.3086245218700129, 0.3516152674209637, 0.37002629357328587, 0.38300207737829645, 0.3824446634409907, 0.35595258629199367, 0.32392549172893303, 0.3149522549248084, 0.2698950124035984, 0.22923893429398445, 0.18374913412425609, 0.14211949109077948, 0.10561504443744325, 0.0760532081364451, 0.05940009354525368, 0.05295895010909397, 0.06013480292503053, 0.06637849787792283, 0.07179770928916934, 0.06350814276402197, 0.044728949064131954, 0.02362365219876413, 0.009312259016020213, 0.005975393590751029, 0.00930545636208578, 0.01015047954449987, 0.013221459472960483, 0.00870517249235188, 0.004028147138558619, 0.0007371788678144729, -0.0016702133342106108, -0.0030266749672019817, -0.005118946577882016, -0.00567051248872296, -0.008593872997312286, -0.007704470571710283, -0.007633030187925005, -0.006021652876336143, -0.007394973039130702, -0.004197397714435303, -0.003334470402181399, -0.0036255072357858735, -0.0029067659443804588, -0.0026581711291286513, -0.0032981219465270106, -0.0036582246018387376, -0.0009940365058537192, -0.0012748636454780289, -0.0032868954785317817, -0.0059638490817360765, -0.006462549056098265, -0.008353745435687076, -0.00819156788549724, -0.008583933483345338, -0.007234313355961261, -0.009125939870531093, -0.008169273381012143, -0.008380033733929926, -0.007287589434607425, -0.010390280892973176, -0.00985440515176755, -0.006016917043205418, -0.0045709648056483625, -0.0036040034353403867, -0.004998265646618576, -0.0046783143514448735, -0.006899007806291804, -0.008403052324934436, -0.010304978516160386, -0.009816840425261944, -0.009244488907199071, -0.007380891803014383, -0.006299785720499711, -0.003596872326569845, -0.001790066977612928, -0.0024405843339834503, -0.002514436184907667, -0.006935336399562205, -0.009530766505436765, -0.009809639860837093, -0.010291903873599295, -0.012669506015516821, -0.009128598524279385, -0.010453592568124332, -0.010733488255715087, -0.00878219536646192, -0.008079537923756243, -0.007495676934346215, -0.004997138522472095, -0.003361059559795464, -0.0014415983883805487, 0.001442158828046925, -0.0012289568665193426, -0.0023572145738873693, -0.0053810353261963245, -0.00411768184663739, -0.004561998576692226, -0.005443490991184939, -0.005966317235558973, -0.006429566988843137, -0.009591793822580972, -0.011947825900690361, -0.01007107722274537, -0.009456942448740749, -0.006457191910683443, -0.004578337752053986, -0.004600337199434609, -0.002192069391781315, 0.001621954150623127, 0.0016646305117700173, -0.0014281066050520516, -0.0023237143480339113, -0.0043941744071072045, -0.006791424708214321, -0.007449056280871027, -0.011564165204390305, -0.012080776942198319, -0.01285079680193096, -0.009485690178436436, -0.01159621278852056, -0.01023213574703459, -0.011532760113101323, -0.009618777344815773, -0.009325461841705749, -0.00650514850907983, -0.0035175823276198726, -0.0012692360894433238, -0.0003003744982998205, -0.004283580144842947, -0.0038224167385683882, -0.005811269680652643, -0.008551064875987195, -0.008484781547109216, -0.008435225943926457, -0.0075502680156063085, -0.007215754584553152, -0.007094855590549457, -0.004451953643321023, -0.00500817375085017, -0.008694359498086763, -0.009006891904232012, -0.008591693671670113, -0.011751799145960246, -0.010208864729384261, -0.011490478338294516, -0.011126368021901877, -0.009419542799058399, -0.009059219964493305, -0.008816553806539533, -0.0067777114518043444, -0.004036136999622035, -0.000868506485072026, 0.0028401429150029674, 0.0022413285890284605, 0.0009123226767234175, 0.0027978092340323352, 0.0021683607684052546, 0.004631870531310493, 0.00410572663764521, 0.003675245881844743, 0.0026894633070133137, -0.002663506732971628, -0.0048363194240762, -0.007715574492731391, -0.010096243015916502, -0.01352732098491755, -0.01175138687081139, -0.011266445718873471, -0.010520600597053446, -0.009868360650215013, -0.008934567022848207, -0.00641773005342771, -0.004145054387277789, -0.00513333627270459, -0.00498440342584818, -0.003499815736916071, -0.0011349268644556235, -0.0046042126511044845, -0.004283619648656966, -0.0012771340493126513, 0.0005150774954192361, 0.006529152695098796, 0.007930147016062636, 0.014532105732804486, 0.017563515562331905, 0.020066931262338404, 0.026915148695096015, 0.05085811094922933, 0.09065219671888998, 0.1211969882747372, 0.16242173587968023, 0.2008960611505347, 0.24740910279370693, 0.3033786903271224, 0.32071075053887504, 0.34751213574303474, 0.3784453101023002, 0.39739147008631326, 0.401788757722574, 0.37878710530857496, 0.3375973487660889, 0.30347831670660025, 0.26147232370648305, 0.21733954206019607, 0.18380890598015565, 0.16041121204748904, 0.13850385216608407, 0.13024366538604207, 0.12320430134957126, 0.11590516220587174, 0.11161687943964714, 0.10701236886973348, 0.10534621254045298, 0.10333869787171357, 0.09800434492768642, 0.09364262871003838, 0.09247934051767132, 0.09205886875308775, 0.09022706069035544, 0.09024344517225993, 0.08590284366672878, 0.0876954786575219, 0.08727434035708653, 0.08184876620253378, 0.0835151417556958, 0.07766273892613418, 0.07857082634310611}
{0.07764436271358396, 0.07818266317418154, 0.0799813428149667, 0.07972231693551965, 0.0822371849513192, 0.08331825202274087, 0.08204864174835558, 0.08380659480930468, 0.08766434349826384, 0.08746029168279129, 0.08420572373920818, 0.08613563788608904, 0.0909702016706021, 0.09424276753751551, 0.09601466591236268, 0.09904585324154064, 0.10236385810887824, 0.10629690350425613, 0.11476132297077918, 0.12414820227980827, 0.13812052445958906, 0.16032892732471532, 0.18856417516401716, 0.22151333933201262, 0.2619527039832633, 0.30035502397774383, 0.33183090899869516, 0.35005848173098086, 0.3495370202641076, 0.3383938797575272, 0.3363805026795976, 0.30181564471969596, 0.2686780035311779, 0.23851304565031883, 0.20105766409790116, 0.16515470276257294, 0.12150346190895212, 0.09574347047340223, 0.09347260803351998, 0.09737831694895566, 0.11114332102791498, 0.13237954492590587, 0.14911660296794546, 0.13173556530654038, 0.09626455630716209, 0.056838291362062456, 0.028275955621175377, 0.017115438344445597, 0.019102221842288325, 0.026593411644059244, 0.033808157741379956, 0.03201887811830489, 0.025619147653595332, 0.016229757498367074, 0.007982713587558614, 0.0007138044750237757, -0.0020307745298075467, -0.004420383773086809, -0.006627866387648408, -0.008868616722626397, -0.00831076933413686, -0.010014286533059103, -0.004382921249646842, -0.0006711069261786801, 0.0031435338728522944, 0.004661290113516179, 0.007880904037119786, 0.005784916270284442, 0.007848788446979484, 0.006270617262212324, 0.005233928253003951, 0.004600699975445188, 0.002404654176458662, -0.0003955905041276011, 0.00042818243630374925, -0.003834964161997677, -0.006387333942817406, -0.005924597666459018, -0.0034222864722397895, -0.008190875580328225, -0.006922594503089064, -0.006413461189068591, -0.008697658210902588, -0.008444462505530659, -0.009072376047227562, -0.006460508873562861, -0.006575735539533855, -0.005334198841449549, -0.007177676688280671, -0.008829575483584779, -0.009576358155346031, -0.014043594512724737, -0.013336872302462428, -0.013582997055193918, -0.011687425457762024, -0.007871074152424423, -0.0073561347710804385, -0.002739708296859415, -0.0002627127366014078, 0.0006428474590334035, -0.00037978332432082396, -0.0057060987479322835, -0.010382515448603117, -0.013406291319272439, -0.014961651005803024, -0.017161654426684384, -0.015510399666096374, -0.015169446391043843, -0.011664261416562205, -0.009701100992035003, -0.00387374156882872, 0.0028642254684239556, 0.006092687622959156, 0.010547519414998718, 0.014705117564158696, 0.014594673383668072, 0.014296577459995123, 0.008115498815698927, 0.005957885463793701, 0.00361447322106006, -0.0005226914757285488, -0.0024788657207139757, -0.00800561751323313, -0.008886550125012166, -0.006980534325420524, -0.0061982662234945736, -0.006865886604842695, -0.006623716778096006, -0.004004668022290882, 0.0006111651658916017, 0.003915703721716344, 0.004540629102214248, 0.008922730138037337, 0.013389726984916814, 0.009998219074468278, 0.010287632032474018, 0.0038730255259794067, -0.0032949748057452813, -0.007123214292414589, -0.0098186308367489, -0.013644872461086203, -0.010975171536891037, -0.011994659503378174, -0.015423770975911716, -0.009976051066502754, -0.009821880806882802, -0.004547380556846387, 0.0005245298368073873, 0.00455605628038689, 0.01336952980936899, 0.014644448184014515, 0.011216064717311649, 0.006824777993247398, 0.0008859448992339326, -0.006175537514121588, -0.009322625092901169, -0.010715369351338525, -0.011101995794481102, -0.003468023429381222, -0.002758311829966725, -0.0022156709020011386, -0.0014731259289414913, -0.002395804513262184, 0.000790570413160755, -0.0035241717393753266, -0.005163127857054382, -0.007187693754224758, -0.008112766656878984, -0.006725181439611652, -0.007463497476657702, -0.0055485509639402655, -0.006651818627676261, -0.006171974404414783, -0.003302756829143237, 0.00039222922608034196, 0.002711375157695607, 0.0027971324035497343, 0.002923169110537241, 0.003197405903714675, 0.004247732203152237, 0.0030200617291900682, 0.0061504307398395925, 0.008263352344621788, 0.0075016971431825594, 0.005572677362195209, 0.0023105316038733244, -0.0006931527216870303, -0.004198964264267609, -0.009924657550050594, -0.012576432936219399, -0.014589045114879151, -0.016547489142871488, -0.009655621437651486, -0.010268076339294833, -0.008916392560191957, -0.006219159142547085, -0.005309975171546706, 0.00005968029957035886, -0.0002695262487513051, -0.00037482058831868727, -0.00014170433319117266, -0.0022740971646673424, -0.004259497139938572, -0.0006137575411641989, 0.0026383317616862963, 0.009976219259504806, 0.015232217432997757, 0.02090812356980415, 0.02089911030240356, 0.025031711339155265, 0.028853502659508062, 0.044989724029213196, 0.06341334902874908, 0.10517389826023593, 0.16630919782408246, 0.21228315700611777, 0.2595167204222352, 0.2934740983101573, 0.29111215624291137, 0.3409757951320223, 0.37025889227674813, 0.3678795735468392, 0.36838729425592787, 0.3581182156859288, 0.32088830162095033, 0.28735952779924956, 0.24840413482012505, 0.20453202991798902, 0.17537807797884614, 0.15236388496591874, 0.13870756166107795, 0.12859527659588937, 0.11991568790187145, 0.11757119464762048, 0.11300295289749138, 0.10860503750135418, 0.10535278763356604, 0.10057516156531103, 0.09997115168503376, 0.09656150403836931, 0.09568011831757865, 0.09526679818957433, 0.0914316154993767, 0.0901949252470077, 0.08752044802388959, 0.08512368138732491, 0.08327704440890935, 0.08347943185103593, 0.08143911978048529, 0.08143877942011202, 0.07969979522698874}
{0.0722068888340292, 0.072930605876639, 0.0713301031646699, 0.07418687617457044, 0.07400530443937739, 0.07419906613561422, 0.07688034053665133, 0.07719602457507055, 0.07727456657579578, 0.07877292846931752, 0.08124311080486184, 0.08124074214777323, 0.07997090704878765, 0.0842200287437391, 0.08745947293598164, 0.08869347305870706, 0.09255237114216093, 0.09571606002910857, 0.09907799314104895, 0.10566577110199885, 0.11817267588010441, 0.1307230945708939, 0.14973227812400794, 0.1761118576630904, 0.20532025797651068, 0.23802881783322857, 0.2648539837247863, 0.291307287134177, 0.3122002789548495, 0.3144076796773637, 0.3158884083473315, 0.3006956134235611, 0.2779421009670054, 0.24100623488852219, 0.21175456195885745, 0.177694208891837, 0.13642203163942357, 0.118716887263584, 0.10952111139128083, 0.11626422357722427, 0.13654781502985439, 0.16584921724959295, 0.19034266453582485, 0.17725892300407223, 0.15037505198157697, 0.08242273931832264, 0.046442177312081404, 0.022996322257451518, 0.03540174827749899, 0.04638164901201418, 0.05850288019488072, 0.059522989607826295, 0.04942325472498295, 0.03361375140045368, 0.013915704452307658, 0.0024672552248435255, -0.008593188128151727, -0.01563235943795222, -0.01535466276199303, -0.018559675711523733, -0.016641854074632655, -0.012074597453080906, -0.0014658119090558905, 0.009090816842771108, 0.020741549212023452, 0.02987844065311445, 0.0376985715267282, 0.04166153627549418, 0.04042145342853305, 0.040031546448658265, 0.03894225196893751, 0.03811044716924401, 0.032026812003216366, 0.025438274057928412, 0.020255127731827575, 0.009185222331591216, 0.0007950655984603072, -0.0032026807767310947, -0.008506045499505028, -0.007812078258204099, -0.0096039334101016, -0.009051254824865254, -0.00944454811855279, -0.003098895282520248, -0.0006975108107275546, 0.002810856519404435, 0.003634956744626901, 0.003046526926238829, 0.001630235370052143, -0.0003744851415586805, -0.0011694986682270353, -0.005482136006278101, -0.007744824206607847, -0.008981270155366688, -0.006621907005688164, -0.0047795658172838686, -0.0026162054070637698, -0.0007003726957493876, 0.0026339338524077414, -0.0012894143326431518, -0.005689600289307225, -0.010202808801152331, -0.011039524853728534, -0.01689645106397821, -0.019427211753818646, -0.023429783629353874, -0.024527324782476517, -0.02436223848769862, -0.0236227851597075, -0.019122724324802713, -0.009404481794001038, 0.002204066683431878, 0.014992850088584682, 0.026979697527197755, 0.036603658795131055, 0.04097473196625326, 0.04042059645847464, 0.034795334653594995, 0.02918862386756054, 0.021053584390732558, 0.011036299912626805, 0.005288391221705768, -0.0003852267254122387, -0.0014779860837562022, -0.006708122338388657, -0.007590370492882559, -0.0031896376556493277, -0.0036784796855705536, -0.0028405743073265793, 0.0005966926800198731, 0.003640792878047804, 0.006554472059488414, 0.012290713808845092, 0.011097206228944022, 0.01704884586471753, 0.014659189820545603, 0.009928654222921236, 0.005073375974182392, -0.002433792527443711, -0.006552073349122277, -0.009179922872677042, -0.014764850585522064, -0.01474806567756145, -0.012573717573747478, -0.012131100533766601, -0.007224734878671962, 0.00011849269332036248, 0.009358898933243447, 0.021317209422821226, 0.025120480936530302, 0.029424151393161704, 0.02628450903248645, 0.019810982141615547, 0.005809024675601723, -0.002053732488873491, -0.00798646480668699, -0.010557093031408584, -0.005302228461369652, -0.004101862775960209, -0.0010593474324866246, 0.002971831143744027, 0.0021209852181697858, 0.0025866296678452067, 0.0013100962972341032, -0.0016413996142610747, -0.0005456243435488757, -0.004760317701436214, -0.004383626980504586, -0.0047357257942290355, -0.006711028244981524, -0.006622914552243964, -0.002703644725262885, -0.0025547767724960475, 0.00026965878626094317, 0.00027015319990820444, -0.0002053290872619879, -0.0008125360251018098, -0.0011467290033405745, -0.003285773568901807, -0.0031289453434928845, -0.0023731630034165853, -0.005120574271222265, -0.0002630654090372141, 0.004868852817215216, 0.0013218315943189347, 0.0037045086379073194, -0.00014263269200123644, -0.003077341679451069, -0.004128420558432664, -0.0063889438819521235, -0.009738968563177578, -0.010736655524739399, -0.01080274947022086, -0.01084016699039678, -0.006209103729519878, -0.0050502016891452416, -0.0038307806432808663, -0.0011425342899222604, -0.0008408054105778287, 0.0005955358136916734, -0.000769358977279945, -0.003551534430265163, -0.003399201376894285, -0.0024962668850032534, 0.0037222959891944005, 0.013048986674095792, 0.02136637646022771, 0.02323594967438223, 0.024533566579824587, 0.024398969516815812, 0.027208632704536148, 0.0396694157388287, 0.05849878236801676, 0.10379495475612764, 0.14948663917053268, 0.1855718468301888, 0.24456994355864706, 0.28563485302156155, 0.31241599120449953, 0.3369263097603853, 0.34246312255029077, 0.35146900003381265, 0.33664708336605376, 0.3060542669731887, 0.2772615827346262, 0.24173700878739157, 0.2046044107973109, 0.17506005531972302, 0.1534211345567808, 0.1368031758448185, 0.12602022885273276, 0.11836814368208315, 0.11086062686313733, 0.10744829556527422, 0.10586957951048603, 0.10105034301156372, 0.09790415489065038, 0.09354949898130148, 0.09198455166553851, 0.09173826669485677, 0.08994238614165528, 0.08754357192868817, 0.08544530153115706, 0.08488090138061591, 0.0857012760047672, 0.08200719665266765, 0.08142143588602196, 0.08040560497415375, 0.07808557489749049, 0.07604153007836253, 0.07742046663596824}
{0.0724112258542895, 0.07167983509541531, 0.07005373100187647, 0.07352613352212836, 0.06981967352555617, 0.0742382533274619, 0.07328874059295432, 0.073028150239912, 0.07588494937970602, 0.07932430141875702, 0.0772049618769819, 0.07972052647841389, 0.07935268078323725, 0.0797519096917461, 0.08372698084855017, 0.083694192734136, 0.08514781234447256, 0.0893051206919149, 0.09227854720289608, 0.10056555268628492, 0.11016102808849836, 0.12263208829921583, 0.13839482085141752, 0.15863884856858262, 0.18463302031286175, 0.21953742530845555, 0.2473818368434511, 0.27903149683587075, 0.3041032157997514, 0.3114999985806697, 0.3040682117208952, 0.28903733740816817, 0.27010481732090086, 0.23964478383016785, 0.20764294618004633, 0.15701173193969883, 0.1317761763013099, 0.12818406376230462, 0.13148645110624949, 0.14806516552684607, 0.183954645271377, 0.21530769351157336, 0.21985059316980485, 0.18671873653831322, 0.13443451552297958, 0.07581338661655063, 0.0378423788788363, 0.03353734287868092, 0.05163759798421992, 0.07176704077627138, 0.08623102352104284, 0.0785182417809129, 0.05644854677454734, 0.029247024439760606, 0.014073398281923978, -0.008547206662577123, -0.017196634252234274, -0.021321589155096667, -0.02418924416636795, -0.0258157918009765, -0.017715644269941024, -0.010817095191167362, 0.007402941309816748, 0.023856659707402632, 0.03878293772751038, 0.053260354227799366, 0.0621022881368206, 0.07294299565893957, 0.06976475719882061, 0.07137072643521934, 0.06489829396582722, 0.05931839800467962, 0.05307607947353542, 0.03891196413485183, 0.026178721948595187, 0.014005138528415454, 0.0037554059656381474, 0.0001135796574577904, -0.004632637909149487, -0.005647041401742265, -0.006252014158773259, -0.0058947127876800565, -0.004608291052395123, -0.004417173491754472, -0.004616151770201191, -0.000815594496220214, 0.0006039310742708098, 0.0035039120447808367, 0.002489914864819847, 0.0018309637605948385, -0.0008719876311287533, -0.0024744438302728793, -0.0029032453798902517, -0.005315877316308204, -0.006996838576720771, -0.007399393642880116, -0.0018418553131630097, 0.0006233729270078304, -0.00068563243081819, -0.003866948230282145, -0.005755788905447796, -0.00892624512649931, -0.01018914492861236, -0.012418608603280267, -0.01623862039845996, -0.01762493079430645, -0.019034471347135172, -0.016395291353082375, -0.013680017894510465, -0.010599101383208524, -0.0058544615612160286, -0.0010498597548892971, 0.008186045670077004, 0.014441182680972386, 0.021991353645134187, 0.024441151321489774, 0.02094838329978408, 0.01890360614470881, 0.011967908332310493, 0.007807147908376423, 0.0035589233193235844, -0.0008366582761041592, -0.006141412791387734, -0.006699285613644292, -0.006662919628310764, -0.00844399715271417, -0.008847450684616193, -0.008489074352043238, -0.005976303162668483, -0.003483575832984394, -0.0040479391424559485, -0.0027751751029426418, -0.0002506517705869833, -0.0007065486623090802, -0.0003117995079097713, 0.003190848476382176, 0.0022420262739544826, -0.0013081768928176315, -0.00447146707330558, -0.007611585135376248, -0.008240969003069495, -0.009976789830615118, -0.011352224337550818, -0.010478016018047475, -0.009597047078710053, -0.010232916929321515, -0.009302958795669777, -0.00656276117485636, -0.0004028707392855959, 0.005545524718088109, 0.009459919384350842, 0.005761079312043092, 0.0059333373921398305, 0.002325628586276199, -0.0035559353069579934, -0.007874815285363738, -0.010925918536441691, -0.01195111026843264, -0.00827871037132175, -0.006094108292238689, -0.004998765555481528, -0.00378739819855294, -0.002996649921459507, -0.004805081369057803, -0.008831463207104047, -0.008450028941265082, -0.010303599330420242, -0.010473593368710867, -0.010545455766898824, -0.006450717826470068, -0.006162095844520238, -0.004423736592754392, -0.004882854001506487, -0.003344495035912649, -0.0026004538935106404, -0.0011180747310654436, -0.0015835155765697457, -0.0037568358637094052, -0.003812980724493894, -0.004888424946909625, -0.004140314454209544, -0.004697171917424347, -0.001324407810047412, 0.0016368329053300132, 0.0014664188743774387, 0.002126892888631428, 0.0013578065054572134, -0.0009154525417021892, -0.005693546400405361, -0.009709443931219232, -0.012272717681139758, -0.014089635928876281, -0.013428831868957863, -0.009798194498664741, -0.006430766198550491, -0.0035318681849014393, 0.001982366816148575, 0.010995650737112027, 0.014097835256819947, 0.013534690528966775, 0.009424993111985887, 0.004220041674829866, -0.001810673958360906, -0.0008760775752344594, 0.0022935680170695786, 0.006095737109654888, 0.015115990480587822, 0.01940798223979679, 0.017588133311307288, 0.01614490495089578, 0.021249034366674815, 0.025429940642645463, 0.05388196917147593, 0.08312512984408103, 0.11593688097691585, 0.17495181435284446, 0.23740834472070452, 0.268311420452535, 0.31531452604811144, 0.336908987524804, 0.3528761859136465, 0.34283104723418856, 0.33474021835316137, 0.3082100111788061, 0.26979231857935726, 0.23916707411752589, 0.20256426789521348, 0.1703971855487987, 0.1477047280952624, 0.1333543235205082, 0.12373511620633502, 0.11679252815731266, 0.11176766008147138, 0.1069028572113285, 0.10541327170456213, 0.1018874384806714, 0.09832590470219424, 0.09885622795333314, 0.0948597998026395, 0.09130088565634747, 0.09016593534359693, 0.08837607071545156, 0.0851018314666116, 0.08631346128971051, 0.08405236915188907, 0.08352461660984647, 0.08172334934329424, 0.07907320808784633, 0.07729854073076345, 0.07986735944049722, 0.07735543225290697}
{0.0717222655751587, 0.07092185108712398, 0.07134230423627454, 0.07397184705501486, 0.0718637973023234, 0.07252006064575436, 0.0746780033023785, 0.07528180509592974, 0.07709427003551983, 0.07558650072664724, 0.07551006970399166, 0.07978568360594897, 0.08054953919588084, 0.08110688220449715, 0.07960524533111267, 0.08686188768163647, 0.08925449079726684, 0.09060883680078252, 0.09414870848787824, 0.0977080392613203, 0.10343116030160643, 0.11585166275544917, 0.12996233919461703, 0.14334606203190037, 0.1764759665542467, 0.20647180896599263, 0.23735476243870512, 0.2755568087759906, 0.2960165921123096, 0.3146461286645422, 0.31851711180451003, 0.3080982012144457, 0.2972886630584984, 0.26539280885306604, 0.2359529199178977, 0.18138458375205707, 0.16154837007290423, 0.14429571193226615, 0.1437731256722129, 0.15445594736263596, 0.18911721031316564, 0.21118780140264037, 0.2315670543750697, 0.20657582989687928, 0.1467761417706569, 0.10131075771810862, 0.04730461468147265, 0.02327116457968895, 0.041492350146224787, 0.05398443985369275, 0.06286593107382694, 0.058159049287269796, 0.049209750195132386, 0.03018009041359792, 0.0159885426050226, -0.0005186425905385952, -0.007750233891055657, -0.013091570243960265, -0.012339459411269104, -0.012882170917392936, -0.013056454540282566, -0.006780852744684065, 0.00047422436495807817, 0.010884018069764346, 0.023397168712307417, 0.03105432069921084, 0.03701168803394127, 0.04249833811780568, 0.04490548096284805, 0.0399093376993918, 0.037668989982092047, 0.03381564677287059, 0.028391566212962946, 0.020289358157059987, 0.016127191468973272, 0.009331742382695803, 0.005642893410646082, 0.0038338578166976344, -0.00004598782760483562, -0.002164940841946403, -0.0020621540129030324, -0.0050025623326889245, -0.0072363703352751685, -0.007306645206402163, -0.007193062915042281, -0.007947078315229778, -0.0058701246865514745, -0.005741587951300637, -0.0035948584066983614, -0.00453731579170609, -0.007514909297409122, -0.006016630953668438, -0.004910326463729851, -0.004862440386157895, -0.0020852967440638916, 0.00014955514422416711, -0.00047074621819325423, -0.0014312640433087294, -0.002186422175148715, -0.004685859841486479, -0.006286720932938231, -0.006677307204626271, -0.010101630916957842, -0.007511696577218078, -0.009836082750318342, -0.010865801744750232, -0.010828337444886567, -0.009739069830012331, -0.010327518134175121, -0.006425011942256428, -0.007505260055013364, -0.005994111467145502, -0.005309610762865557, -0.0029669210009136194, -0.0026538530090766802, -0.0013123279210815, -0.0013839837267889392, -0.005278592813163054, -0.00505960783668784, -0.006073233729694802, -0.005757615564081981, -0.009535901932250415, -0.009442091084284511, -0.008053313784358498, -0.011212210950167788, -0.008726495095602842, -0.006996002177958441, -0.008138782214529437, -0.005958591237398741, -0.005412977275730347, -0.006858090982162109, -0.006400371400134195, -0.001515067280780226, -0.007375940111568354, -0.004888099627698922, -0.0021260658334641847, -0.003406773142650915, -0.004278544158732515, -0.005034084339260677, -0.007739407950861678, -0.009330662912391636, -0.009851359428380595, -0.010694367376435383, -0.010828691295963536, -0.010652606994599976, -0.00845113451249205, -0.009401630804193633, -0.011180899337056203, -0.008404827422277966, -0.008551151343676778, -0.0060746983462013834, -0.005673961075545325, -0.007290693627636198, -0.008355861661469548, -0.007412798821737278, -0.007349898397341174, -0.00800278118039345, -0.00955308440351328, -0.007268299723048909, -0.005399609922209305, -0.004869523937235462, -0.006302333978228691, -0.007432544484038991, -0.007797350803471985, -0.00809791863158033, -0.010461097471014487, -0.00831251807448104, -0.00680920172879769, -0.004774175954964863, -0.006144785512207379, -0.004451146433239286, -0.004145511370808767, -0.0042891069474754, -0.0033876942193505665, -0.0031410313079364757, 0.0002631885633722036, 0.00010548778594188972, -0.0010974591231419336, -0.00223232486003148, -0.00014114575426044757, 0.0010578755508864864, 0.0022591800827764085, 0.006358790253079215, 0.0055860657795579185, 0.006635350240711162, 0.006307239808054419, 0.0022727150023284974, -0.006350959878357801, -0.009835877715678308, -0.011409859585289865, -0.015248914372237778, -0.012609835754238555, -0.013373283734028352, -0.011469516568116931, -0.006899112291846975, -0.0007024193524244593, 0.0079490795485366, 0.015479998335168197, 0.02172310573985748, 0.018011886216438122, 0.013268674082092476, 0.007405736788050269, -0.00019521879846307998, -0.006272705055412278, -0.005401350174738834, -0.003121342848743449, 0.003797315981807539, 0.007212097730966424, 0.01429405912466342, 0.012924741544417626, 0.02022382602332003, 0.029770162993441977, 0.04931859029336441, 0.08496694376922431, 0.13854174117449683, 0.18985382791323943, 0.24603439698291213, 0.2845577167027706, 0.33050275732807083, 0.35089294041903024, 0.36981606403566186, 0.3497478865454229, 0.33894355461302933, 0.3091796848257926, 0.2610429742423579, 0.2246986040029326, 0.18692624514219394, 0.16050620733940535, 0.1436886998344577, 0.12848499485990683, 0.12076872157974358, 0.11723687109770344, 0.11088527138611291, 0.10852842261238581, 0.106524958436479, 0.10444979833035617, 0.10057325244754947, 0.09614248438775316, 0.09340864067751374, 0.09258161434689234, 0.09325060477585603, 0.08975525352237035, 0.08488836865995171, 0.0845686301565996, 0.08508244207953816, 0.0822930029542503, 0.08421857937624676, 0.0819918037558372, 0.0775071424654398, 0.08091153400980614, 0.0786276413926441}
{0.07126037556875539, 0.07515337271236111, 0.07243849009929385, 0.07459912889740361, 0.077337215648392, 0.07629570876582273, 0.07570279425565113, 0.07859537626667665, 0.07787546331260015, 0.07834085532754344, 0.08175824088838562, 0.08097809520993475, 0.08477677749344356, 0.08366036314513481, 0.08379424855396898, 0.08720199509424542, 0.0916905027568201, 0.09445088721265792, 0.09663839947196506, 0.10242956164684328, 0.10834970157896502, 0.11648836982191804, 0.13088100891930898, 0.14982763110078431, 0.17593693574050712, 0.20907900497584106, 0.24170862319727487, 0.27783509374943643, 0.32777961860167437, 0.33761574712930037, 0.36235275920341503, 0.3577467436075338, 0.32243364302949773, 0.29206342278825, 0.25221295910568087, 0.20997702370641524, 0.18469160499641007, 0.1712793089487858, 0.17360923658331445, 0.17980473429326974, 0.20130041586238956, 0.22235175823742717, 0.21177137803225388, 0.18952043037829752, 0.1371036088315347, 0.08543400917597005, 0.03722496328420312, 0.01651843080184217, 0.017662083186461515, 0.01930774903637616, 0.018073105099729606, 0.01708178345856038, 0.014690713663540068, 0.008470172324921314, -0.0002533386006785515, -0.003359054419077914, -0.005474837405305532, -0.007480178181650554, -0.00823597524532797, -0.008395222617331492, -0.009392846607105265, -0.007920440281433247, -0.005993397229645782, -0.007851083333533864, -0.006080155677276334, -0.004623375491622266, -0.004820933888304646, -0.0070863385480036505, -0.000931578926585267, 0.004712382844306334, 0.009348252251612857, 0.014198556216758387, 0.016395906487994147, 0.018112001923030502, 0.015475079095928285, 0.008135859019353604, 0.003731685422089918, -0.0022324496477700902, -0.0064778740149590945, -0.01012767310460802, -0.0137829502086988, -0.01220728054928857, -0.011818488762541417, -0.00889642139929983, -0.00422886353417318, 0.0029390932269092937, 0.009181813370772424, 0.01422805548903628, 0.011591465798600886, 0.010217100370432837, 0.007596043726317122, 0.0028986283080764323, 0.003024361287408159, 0.008606198052317852, 0.014985812833656926, 0.023163415258869988, 0.02605994390149039, 0.022635079393194795, 0.020803607425963773, 0.012468573523869701, 0.0016505129229591206, -0.005782274071553278, -0.010590091166379847, -0.011198126558911711, -0.01054134348109553, -0.014389910970751584, -0.013323792857139315, -0.01355877102874285, -0.01323296484001087, -0.013005114091453496, -0.010539348860534167, -0.006552888178037344, -0.0023950894983594154, 0.0030737677003552875, 0.010470650059772432, 0.014449962101349061, 0.015098403265305874, 0.012766891933637219, 0.007636538680400827, 0.006528263350011122, -0.00026002390770339537, -0.0034813125044433793, -0.006628185494658431, -0.005224627825676578, -0.012274229434856312, -0.013363148794248495, -0.008338647979522051, -0.005327018499132378, -0.002941892703905605, -0.0018470236504140717, 0.0008837008028707524, 0.0016380956778221634, 0.003664234695404914, 0.00643180870872472, 0.01184713979233611, 0.015943003640905114, 0.015294347482813702, 0.011054294301161914, 0.004499110502592921, -0.0023998028019022698, -0.007552157861256473, -0.009703005574412685, -0.013362574917205798, -0.013016039448566115, -0.011718255323101135, -0.01218473502443191, -0.01165526389206218, -0.009114937388736886, -0.00799632118248202, -0.006883435879655179, -0.0065548919854727435, -0.005615367805633247, -0.006522082059418522, -0.006804968872895237, -0.008277604511078639, -0.008202439763009705, -0.0073787892973264, -0.007519220108763031, -0.007410696849962398, -0.004763634423557395, -0.004526017972648954, -0.003552901910505821, -0.0011499927663566492, -0.00256591380684474, -0.004620998254164709, -0.007130072733499989, -0.004922956231552698, -0.0033895935261655996, -0.0020860074905607517, -0.0011122897343053483, -0.00013733105422859192, -0.004360840019492844, -0.005110633840981256, -0.0041173782119562075, -0.0032030934714810657, -0.001183647296569958, -0.002234638675231114, -0.000352097009830269, 0.0011027583048888135, 0.0010411108468873134, -0.0015912982983089644, 0.00008805654127083987, 0.002705559935491943, 0.0033652115475465297, 0.007732916059014576, 0.007657040492044956, 0.003505724955959147, 0.0005688505617791442, -0.0042492263833491814, -0.010609490612528348, -0.012786219792991178, -0.014843670469695494, -0.014334799631725638, -0.012164756371790115, -0.011655663336633905, -0.007043076249616422, -0.0030096270337822027, 0.000999211087052883, 0.006237648476688708, 0.0051036535240773385, 0.004025651469341911, 0.0005955797768589496, -0.002778528296768854, -0.002708283880573916, -0.00420393914284077, -0.00378180476784235, -0.002611844515770575, 0.0035559601249693425, 0.0039932400707754535, 0.005912948079514855, 0.016527384903915414, 0.021361571023772327, 0.0468481593545257, 0.08876822303910265, 0.11995609359199974, 0.1691100688573091, 0.22958320327036114, 0.25324410077492815, 0.29979705676642476, 0.33928748324096614, 0.35334930419108723, 0.3489836631483073, 0.33282014964838835, 0.2958052204227777, 0.2688918344887599, 0.23227824568930974, 0.19220002058616714, 0.1661943066555944, 0.14465442930297437, 0.12950266242547898, 0.1192205244665272, 0.11355793786957472, 0.10797290628044637, 0.10644983936325367, 0.10153824055118295, 0.09865575700569205, 0.09759044874619671, 0.09429643511470709, 0.09034448877537014, 0.0903111562940776, 0.08615415584672972, 0.08694609973890458, 0.0861185673806632, 0.08552793724552557, 0.08513153033624876, 0.08192650474574026, 0.07805896837761045, 0.07966994143595121, 0.07833654863057246, 0.079930215843245, 0.07770591696859602}
{0.07121912257933295, 0.07328074027401603, 0.07527485387223452, 0.07612738291873715, 0.07982827739526843, 0.07820182976732815, 0.07496090683962857, 0.07842986017616095, 0.07986068064655254, 0.08116419485505189, 0.0833607387719153, 0.08161999575219052, 0.08221513249190578, 0.08592362754773646, 0.08525195494287256, 0.08790451517203604, 0.09433433198308773, 0.09391519918996026, 0.0976791271745564, 0.10415002199184528, 0.10996101091594718, 0.11846624055072641, 0.13467625624706986, 0.15204325247807662, 0.18301492155458593, 0.21649647011204157, 0.24833610934700961, 0.2939391594489421, 0.33147006647659294, 0.3694426032078566, 0.37510061710289233, 0.36847043139701674, 0.3442147091934826, 0.33488981063305506, 0.28681744538398185, 0.24411089933774074, 0.21334024492880993, 0.1971189918649606, 0.1769009594591454, 0.16947950530685305, 0.16800642722547104, 0.17326613912224223, 0.14958179463993254, 0.11044228790250318, 0.0852194741158852, 0.05181711688886733, 0.025140429049533217, 0.009945524226500406, 0.011545159470224393, 0.009649488026667201, 0.016438167792756666, 0.010701030730212118, 0.006226463983952515, -0.0006636603553828672, -0.005883601142240031, -0.008976462337921626, -0.010834518363674403, -0.01180564641979686, -0.013609350396316527, -0.016333758882115995, -0.01832692569267713, -0.01425123277165482, -0.010407240499308796, -0.0007462415221272702, 0.005470711716731215, 0.012076320899099937, 0.01725186667902457, 0.02128236239442293, 0.022111021769143334, 0.023838138244894377, 0.02761888750763299, 0.0328607979502623, 0.0375579231790725, 0.03688463329766777, 0.029994881885440985, 0.021997094475819986, 0.011423601172056009, 0.0039623087700424425, -0.006213279247365566, -0.009700761932124161, -0.012459402718476901, -0.012970709539435545, -0.013902613647491766, -0.011372310795110353, -0.005610951849943552, -0.0018413427159388492, 0.004082463221099736, 0.005814794543960738, 0.008406325798350548, 0.00730950889608448, 0.005824942447072989, 0.005171769540656114, 0.0044788109200914195, 0.0037371151810296176, 0.010204287277753386, 0.01249788620355017, 0.017061161054869267, 0.020053521727201463, 0.014036216035718276, 0.01083314819890829, 0.0038482332446207563, -0.003845788860764379, -0.007397168735973962, -0.012041359002141261, -0.01197686716242663, -0.012274020779972639, -0.013828773200895563, -0.014305636883896702, -0.01219536510726029, -0.011334724969501279, -0.010274895150761857, -0.0057308184328899135, -0.0032460136352737753, 0.0016985463863728387, 0.007667136533553599, 0.012061973190338266, 0.012808855320093793, 0.011241752687209542, 0.010084082572914752, 0.003225394644173557, -0.0015764866683376701, -0.003175742869514768, -0.004656915037171831, -0.006935384164885998, -0.004813984809988453, -0.007367603381799482, -0.008607907298640714, -0.007515549063555063, -0.005246931631338403, -0.004550958942925754, -0.0028191101250099318, -0.001864944862249672, -0.0017357388508931191, 0.0016374419031863173, 0.0051630748031783755, 0.006813855878947004, 0.006964563800611483, 0.0029065469286640127, 0.0008201373389836626, -0.0035787136001372293, -0.007042232850717342, -0.012416059755608812, -0.012635434986296967, -0.011473259548918001, -0.009451800579991763, -0.010614228415225075, -0.011852586031326239, -0.009835578771395296, -0.008073744851845189, -0.00896513987077964, -0.006403860680498301, -0.004440250685469927, -0.00438869954197586, -0.005215730731979192, -0.009527355300189543, -0.008043044711554936, -0.00860525170970848, -0.009712477957965295, -0.006599612749716679, -0.007809771007195402, -0.005255211833822953, -0.00607379741248948, -0.006915302173230007, -0.006659272404557671, -0.005803847730245544, -0.005239404017315557, -0.006588062720486538, -0.006504803587485402, -0.005602310326937615, -0.004621607498879436, -0.0036710597093011577, -0.0023332124715161897, -0.0028507404845626, -0.0011904713041889351, 0.0007456622504284551, 0.0038850685855227876, 0.005127349479468301, 0.006629249351410188, 0.002904749039338774, 0.0014001239741418907, -0.0006262770838158875, 0.0002072790138771711, 0.0021884536474184595, 0.005614086876424993, 0.00541679884740682, 0.007861023021758373, 0.006130191008276796, 0.0015935386228183516, -0.0022826043286545607, -0.008607907855439191, -0.011388227050306766, -0.009469192833713173, -0.014683353606446955, -0.012876293550689984, -0.01027659627802888, -0.00757372844071686, -0.00795860806617715, -0.005327904694410508, -0.004626385762715755, -0.006609789045717155, -0.002944951413518226, -0.005329988210076116, -0.0039773529813420935, -0.005825584068441386, -0.004250460565474412, -0.005889610143279374, -0.0032523431268898706, -0.0023235294250866785, -0.0037203630891335573, 0.006107766316555633, 0.015725948477144414, 0.025464310500244735, 0.05676752444034369, 0.08883884146033658, 0.13070980446332786, 0.1803141078817951, 0.22298501832714973, 0.28753916584833206, 0.3113977039612809, 0.34691753828946176, 0.37334353221555405, 0.3538488202730865, 0.34893621527399415, 0.31784448553619, 0.28064019289724984, 0.24177956865441722, 0.2119716476676186, 0.17853881086527273, 0.15543330227587562, 0.13968456419534198, 0.1270065284839095, 0.11984266101372276, 0.11672718900223335, 0.11226348977363508, 0.10755219358325252, 0.10664387004524731, 0.10279625196821529, 0.10024188955893275, 0.09840520372929885, 0.0952192480238542, 0.0909720817385383, 0.08993298948775111, 0.08884449373130901, 0.08618091945431453, 0.08486681677619429, 0.08701212262951516, 0.08222528968679349, 0.0834803261986845, 0.08151752596086531, 0.08044587573933742, 0.07930918404111151}
{0.07342424877248177, 0.07359474504384131, 0.07835029004896812, 0.07416424964814353, 0.07881010958813611, 0.07867717891780145, 0.07835824879333052, 0.07775927101151445, 0.08249484662654985, 0.083008299621011, 0.08248010731315142, 0.0837484931188719, 0.08470477044061155, 0.08288081097030436, 0.08889962048781874, 0.08836268788571149, 0.08865197748041631, 0.09507142379344996, 0.09926551300670919, 0.10348442709481821, 0.11059409494954661, 0.12241252536300257, 0.1356891062668614, 0.15896496541124885, 0.19053669615253668, 0.22179816624334925, 0.2600742352783027, 0.3013811803431532, 0.3422036504619588, 0.37041965955160794, 0.39849310367997415, 0.3974008942569899, 0.36896599540632175, 0.34997177052761297, 0.32287113883975593, 0.27558618561850656, 0.2264803823662102, 0.19777337836532893, 0.17950475872219956, 0.1430980862035129, 0.1289052329233041, 0.11352920033453737, 0.0876183672570456, 0.06685150651711229, 0.036303334439699436, 0.014528241625612358, 0.005225989341553143, 0.00781453980874194, 0.017593457101027284, 0.027297719956216875, 0.03382053064124031, 0.029918325311767555, 0.02389166973103058, 0.014915862534253622, 0.004471889213751511, -0.0014049007577400796, -0.008826858498988822, -0.012499574123702624, -0.011859792718651485, -0.015182520311656967, -0.014713836414412925, -0.015359202212746177, -0.008273127370512407, -0.0017235198722406406, 0.0043515449420547464, 0.012863414064418634, 0.014263845793633961, 0.01829724680581752, 0.021093805109836987, 0.022828095705030367, 0.024929360517005825, 0.024339862266451663, 0.024975629360774586, 0.023771357803607434, 0.018961963289532358, 0.01775877754393702, 0.01662668402677754, 0.0191455283390793, 0.015821241446538677, 0.012779036768420089, 0.009277130500907008, 0.0008180691299561962, -0.0040584193729619284, -0.0044643218516483285, -0.005657107777178165, -0.00741377655228323, -0.0030287079853186802, -0.002819734997451433, -0.004754231385413131, -0.004907664185189247, -0.007280345291692011, -0.0068226094193688, -0.008170712342958188, -0.007188884636334346, -0.009797942719677521, -0.008070220578085985, -0.008982885958002194, -0.007881612260261274, -0.006401205778647409, -0.0062609543786967745, -0.006301168493486441, -0.008684349807478339, -0.008678320463427121, -0.011927223468501814, -0.00884759288758203, -0.008556326781679863, -0.011078613800725596, -0.007478367911924905, -0.010921057349522244, -0.009509064292240507, -0.007613396209139444, -0.008035902653005545, -0.005374271860673684, -0.005368222598217009, -0.004183731838107193, -0.004147779468837123, -0.0025079370146638595, -0.004199194514216723, -0.004361093270522062, -0.004665060171891855, -0.0052663071807732015, -0.008114879024213472, -0.00800394118859981, -0.008010545347104617, -0.010609974226134931, -0.011750561340481868, -0.010542815316522581, -0.00791527968062243, -0.005840635560656205, -0.0058377257661455274, -0.006213435499619513, -0.006076527740205211, -0.005416364167223439, -0.004869284193111506, -0.005152279287723736, -0.0048269319756738165, -0.0037527986512368677, -0.003775499459196663, -0.0020078524852869435, -0.007068675898446057, -0.007050893643969402, -0.006869007556443223, -0.0060037911503969974, -0.008060012451021612, -0.008852890271932526, -0.00836461356130611, -0.006934003683302301, -0.007867076247243825, -0.004156090297301152, -0.004113864623454465, -0.005501170101655833, -0.002250875794537508, -0.0017710484229727023, -0.004678585484009421, -0.005316425743002648, -0.007010141463745754, -0.00840454045838089, -0.008853686688317076, -0.008414074020816665, -0.010941628333487385, -0.00840959737788964, -0.008490636014930898, -0.004915400356565757, -0.006801207700411524, -0.006183437734750052, -0.005417976396146242, -0.005304930693182301, -0.00480628176704896, -0.004863196806021088, -0.006874590892013474, -0.005809864138510868, -0.0009992361803733236, -0.0012768510745240751, 0.0022380326266100915, 0.0022668094582819257, 0.003321567181446415, 0.0041435049535440945, 0.002492095278374696, 0.002066343612323024, 0.006393108047314696, 0.007010053655700758, 0.010290503874853973, 0.01281637872676208, 0.01737224795162582, 0.01827899401671087, 0.01764060764678077, 0.01714401186785082, 0.007529442878545163, -0.0008170454446190002, -0.008159346958222017, -0.011679516793657153, -0.01484648711148777, -0.014804511646261525, -0.01525573993655955, -0.012868580562489292, -0.00786026448492038, 0.0012693514937471354, 0.009119997391913597, 0.014464393412095294, 0.01417353006799735, 0.013507308957308842, 0.006578651247061782, -0.0001461501870055719, -0.003212953703414261, -0.007291666264403878, -0.009884316451314643, -0.010621318907315446, -0.008617271115965322, -0.005892513598053631, -0.0015152131816951752, 0.0016048536173756192, 0.017710877543275806, 0.04280157763709774, 0.07575295103991807, 0.12481488038936578, 0.1840506166395412, 0.2341043541252394, 0.2898449434364425, 0.3127020534229987, 0.3434479246728457, 0.35227057331023487, 0.3706838727710449, 0.3525045291860406, 0.32613464120880575, 0.2965255427584248, 0.2513421598024652, 0.21162494429392337, 0.18169529319225342, 0.15770974304302815, 0.1397146500688504, 0.13090667569584286, 0.1217762888841859, 0.11602866312645731, 0.11004068857859944, 0.10681626936110947, 0.10484365745241278, 0.1003186313983086, 0.0971220201143961, 0.09699994107125239, 0.09374354045444683, 0.0927514577472576, 0.08967775266245048, 0.0895997920752655, 0.0862480900830965, 0.08457804299466719, 0.08143626165880374, 0.08281625865830808, 0.08228460551307448, 0.08220802295738094, 0.07944443954007038, 0.07566822536723458}
{0.06983970412835312, 0.07341424873662533, 0.07437945914853716, 0.07218785434130216, 0.07561071017501167, 0.0754378377854252, 0.07635544978964681, 0.07846416589760338, 0.07738069084672752, 0.0783242871097747, 0.07952766278175077, 0.08018729682123327, 0.08055081241296633, 0.08326358627844693, 0.08395774799601553, 0.08703625284186159, 0.08728144572013329, 0.09059520432731687, 0.0949622511110433, 0.09738028853527063, 0.10502383507589902, 0.11561663320644927, 0.12840308095037928, 0.14506264321203982, 0.1762278021523675, 0.2081441319129947, 0.24429199873073495, 0.2948015056906518, 0.3333657870047808, 0.3665790602549195, 0.3943745915571016, 0.3738365713771705, 0.36349405601622153, 0.34923723387120564, 0.2996689017144768, 0.25422200075947765, 0.20659673271690188, 0.1737585527656332, 0.1423584330038422, 0.1245843202145247, 0.12007430040937055, 0.10961112016109904, 0.10875234198576197, 0.08582964123163943, 0.0588107152566518, 0.04169210538103993, 0.021245910038433298, 0.018316271858061707, 0.013538250925115947, 0.015723014255547785, 0.01699655257187921, 0.013647650724208411, 0.009274748665206521, 0.0023808003686368873, -0.003569859285448824, -0.008240716327372284, -0.0130801121887359, -0.01420994167686832, -0.01507228074671308, -0.018671274048259953, -0.0191259734515252, -0.02077502580812906, -0.020255895929723777, -0.01761888843207103, -0.018735233112392575, -0.014403108863041449, -0.008702271048827348, 0.0019524245779655655, 0.019792600702642438, 0.042716558435011515, 0.0600789342901758, 0.07378805156789947, 0.0758547202803401, 0.07832698587719034, 0.06049565140090811, 0.04470281757689673, 0.03465321290371326, 0.02988305738904927, 0.02892497672738499, 0.020347776626880053, 0.01033065203511244, 0.0008526101575064959, -0.0010449738442705812, -0.0022343843387701893, -0.0014131360620343741, 0.00501710811761983, 0.008278581614373219, 0.010486627884198577, 0.009796559848733, 0.006412932484992407, 0.003493592005921402, -0.00003143061977909549, -0.0024694430512733237, -0.0017642703397913462, -0.0024781996649775174, 0.002636882240333204, 0.0033244546041409687, 0.005108762249582999, 0.004028253249138599, 0.001926076662664737, -0.0020960126244008396, -0.0031152413101921813, -0.005202314817359706, -0.006633252213309331, -0.008746951583947456, -0.008187610959814157, -0.007277631145765291, -0.007304978021104098, -0.008293123054289885, -0.0075482971758674315, -0.007910769305120208, -0.008906126592608877, -0.007211243118889805, -0.006260522956360208, -0.006119330116571259, -0.003914783816341246, -0.004503528053729651, -0.007044846364271799, -0.001397506682738537, -0.005899822675278954, -0.006499580850671871, -0.004239098539732282, -0.006432104272627209, -0.005923862496147504, -0.00818270295739056, -0.014089403522681006, -0.00927141942236612, -0.006235019535089763, -0.008903640696677364, -0.006006542723247339, -0.006921924201890893, -0.006742981704734582, -0.003567414632664214, -0.004959930876567997, -0.0026865521373040427, -0.004733876923612781, -0.003980947560148845, -0.005338559451174622, -0.005987542221339523, -0.006128584016385815, -0.008988032648835775, -0.008402731218850067, -0.006775471159344035, -0.009704736936755387, -0.006470000055253524, -0.006643245478034842, -0.0017976947991077815, 0.0010586259844871469, 0.00798883527113455, 0.014976786860961312, 0.014796775388561063, 0.007496574569155475, 0.003041166135719274, -0.0039634460793708725, -0.007879170998291381, -0.010951311384490377, -0.013197199461840158, -0.010416133784593318, -0.008314566415932078, -0.0073985113162551765, -0.0037508817036810086, -0.0025969639839377363, -0.002403709511243208, -0.005222923931042992, -0.0021235438661546618, -0.0019774776829082855, -0.0003034368042800911, -0.0004042849796983164, 0.0007910760323867384, -0.00032480314653439516, -0.0016679674865177165, 0.0007792442628694503, 0.0033110156229051216, 0.004060090326142945, 0.006120137811229165, 0.00534246528299538, 0.006528315015404189, 0.004988959443227726, 0.0038214352649904213, 0.003954181297319943, 0.004326288459600951, 0.004368521539208578, 0.008882769903055414, 0.009509563535844489, 0.013068001169592435, 0.014038535547311933, 0.010154978265946224, 0.003928431038273835, -0.002578568719251632, -0.008853428768255655, -0.01168768545806144, -0.01655013066745102, -0.0179774301917606, -0.0179248201936838, -0.013559435382249966, -0.00961321473342178, -0.005647528772015588, 0.003942446652318402, 0.007101606036974871, 0.007210349693062557, 0.005192506173837363, 0.003288162515778274, -0.0009925672731842773, -0.0030028186712289075, -0.005133038434231567, -0.010774736325414185, -0.007059480061628659, -0.004415431712784813, -0.004449845214746692, -0.0017469016603841674, 0.008251736255968235, 0.022679073433722982, 0.03499789934065055, 0.08552750424171293, 0.11352940518895475, 0.17930412481030727, 0.22875187890587473, 0.2674878903035409, 0.3237636862213419, 0.3333176683331083, 0.3459845779647134, 0.3441145364534328, 0.3231290996669801, 0.3052512424988265, 0.26942116368210656, 0.22919089736954057, 0.196981789914411, 0.16646009890612481, 0.14278130275892287, 0.1290089233706825, 0.12193938995925839, 0.11339631449591625, 0.10880169951495051, 0.10426026899177046, 0.09824742804914612, 0.098182513544681, 0.09339695667310412, 0.09390069749711712, 0.09107101439089754, 0.08842610210379008, 0.0874568700095026, 0.08753361158061566, 0.08564402792176849, 0.08308371214897689, 0.08545907638431503, 0.08049466300543233, 0.07829020861421838, 0.0787398282394732, 0.07640074335798662, 0.07358968257238692, 0.07542909939518713}
{0.07431774084034423, 0.07472514237136602, 0.07614614028746128, 0.07680707093650849, 0.07857259030290786, 0.07918684183099246, 0.07651464598944471, 0.07725434963218339, 0.08008424557064658, 0.07839583474427705, 0.08030082819161505, 0.08478007957881886, 0.08454403417570572, 0.08445582864407233, 0.088215856543278, 0.08910116258109209, 0.09007043483358117, 0.09347376536903201, 0.09544118760302177, 0.1016406910079515, 0.10844258566473769, 0.11995353592475297, 0.13544964278826793, 0.1536067550244888, 0.18052206547246472, 0.21377681300866175, 0.25236683339872334, 0.3051031979669699, 0.35888858866419804, 0.3907653730471814, 0.41288750941439456, 0.391488089697452, 0.376360813929625, 0.3540909532160204, 0.2980160374826754, 0.2470430873336099, 0.19414021900575212, 0.14938664709348898, 0.11640505340875063, 0.10260144300678943, 0.10181920492057873, 0.11286376116730899, 0.12141619743098217, 0.10874761976631392, 0.08416050257371055, 0.05057391317470518, 0.02697383830328053, 0.011652583582133069, 0.005931128445202753, 0.0004711315240380244, -0.0026595671166803, -0.005042856596797359, -0.010676937755565007, -0.012894933636092168, -0.013696271994053214, -0.020358965099688632, -0.021612634503213303, -0.026469205346326068, -0.02971502997859662, -0.03368797659004656, -0.030543058633628363, -0.028782183652605965, -0.021021140237025598, -0.003910023248949998, 0.008994591765195134, 0.02929103566906167, 0.04855178119842836, 0.06758004275589174, 0.08268863337041439, 0.09629414760466898, 0.10697411839301701, 0.10595097622037598, 0.11470928689442213, 0.10236213652623948, 0.0763964413998238, 0.056019481698262284, 0.032398787641599425, 0.014998866879949443, 0.004049281690856263, 0.001377962827925282, -0.0014067163159339887, -0.006340829893121474, -0.005823553702327167, -0.00604727233260045, -0.004322679018947863, -0.0038140507364484606, -0.002677025341545149, -0.0012955068217506854, -0.0025925571534748354, -0.003457772322776227, -0.005430809769882406, -0.0070777926442064185, -0.007701825948928076, -0.009101167519906372, -0.0052148092270924516, -0.004640243870529423, -0.006718462623366494, -0.006205666800789545, -0.004527525005410687, -0.007059229813662713, -0.007926309937066408, -0.008227212009648526, -0.01054258714297885, -0.010261772399472601, -0.009590873653777355, -0.012288937008378516, -0.0116622627541762, -0.012007911706839517, -0.011085332164714171, -0.01214256189944343, -0.011876005450867727, -0.008613252957424268, -0.007406073883189776, -0.0035053154144049667, -0.004456527420208574, -0.002620618724036115, 0.00001718963397463009, -0.002494553311435349, -0.0008278417522132499, -0.0028554102491523863, -0.004420281633845986, -0.009386258689488931, -0.006184140014672009, -0.006005398778537648, -0.010811627749930993, -0.008297159680543953, -0.004640494266865907, -0.00800032860323825, -0.008828345900766562, -0.007555645538924551, -0.006849498224468424, -0.004689076403748446, -0.004659451547653957, -0.0031617714195819454, -0.0058775810903141735, -0.00534663942412634, -0.006220657378796242, -0.006150354802335932, -0.0074035837278152924, -0.00870190408291518, -0.009014445107887023, -0.008300821264043532, -0.007704726293024568, -0.007818500925620182, -0.007986398954484894, -0.005890503329716033, 0.0002885677050307213, 0.007795755570523677, 0.02062695139734918, 0.03225313202612654, 0.03260948727340434, 0.027208820781009446, 0.017180345964228447, 0.0033648341515578224, -0.0038747127991385893, -0.01007227367198963, -0.008001649487345507, -0.005384812481290394, -0.0020456713507246097, -0.0001204337505404175, 0.001375645273364852, -0.00010674007265173391, -0.0006190526849004536, -0.0009261095070921633, 0.00007185712522863501, 0.00045434156476147536, 0.00388081328163248, 0.0033175579938939806, 0.007657459037771411, 0.011015312483775123, 0.014468257354160144, 0.01656382366057902, 0.01814216895586361, 0.015032847717611757, 0.01590476449586172, 0.012777098280457092, 0.007004627579428614, 0.005842238682525262, 0.0018243109128193592, -0.005832087005804413, -0.009819780723945121, -0.009114887629139881, -0.007334557005802596, -0.003665819002498189, 0.0008000613233584829, 0.002089073899634242, 0.0028733016927431137, -0.0007089989661046849, -0.005790021795185146, -0.010506590848833732, -0.013692981409526584, -0.013968653939097108, -0.01719766948663843, -0.014891280401481723, -0.013895650798617171, -0.010446209515207978, -0.006819266415296283, -0.007071013072719295, -0.0009547551327200119, 0.00009529511235258623, -0.0016336837585149279, -0.0057410193691633735, -0.005669191610631778, -0.006818966502712803, -0.01140677741385344, -0.009782110990331803, -0.007761867212319593, -0.007221027183857805, -0.0051910659237305035, 0.0008455970598652794, 0.008404751736026374, 0.02904836853663377, 0.053759266662139885, 0.0929735601110999, 0.13925457170669525, 0.187244886235528, 0.24181143098607583, 0.28167903818358964, 0.3237625079320919, 0.344524683841978, 0.3384219934648692, 0.3437021955828714, 0.3059017857106724, 0.28807822696208685, 0.24937942088310286, 0.21597393016264926, 0.18424964968168267, 0.15896534365825238, 0.14055263251179578, 0.12763088369411008, 0.11791452059685716, 0.11250290379273387, 0.10774019583275403, 0.10191972943899237, 0.1010891580726209, 0.09792651115458906, 0.09540264482045456, 0.09267893838461078, 0.0909210535521254, 0.08965086182312018, 0.08995100868855653, 0.08533607898500839, 0.08840607812287288, 0.08575981462438256, 0.08502719311076226, 0.08174952622299222, 0.08012141625134972, 0.08047995206158914, 0.07912970045128082, 0.07903767318704565, 0.07826486288124142}
{0.07490842960425505, 0.07601826985830709, 0.07574859995054176, 0.07392387369042665, 0.07795586240517649, 0.07722454375423662, 0.07762186095461623, 0.08171547289858609, 0.08096031512936644, 0.08200781656103007, 0.0836024063146597, 0.0838915182426557, 0.08482521183625394, 0.08778631110680199, 0.08832472764209356, 0.08749845393417469, 0.09188612996489266, 0.0944427464195585, 0.09650253295098, 0.10291293523650626, 0.1071329834729169, 0.11692653635437286, 0.12844341950689175, 0.1463879287000595, 0.17121737944444665, 0.20559247791351073, 0.24251876324006283, 0.2909093947026416, 0.34187819405826203, 0.38068862183997276, 0.3989322696769804, 0.4347162616523054, 0.404446718893111, 0.3946434358329139, 0.3176167633190979, 0.2647845700002252, 0.18170017745342926, 0.14435068060067308, 0.1128077782743761, 0.09127993604126909, 0.0860978150205811, 0.09145701136469353, 0.10263110246264305, 0.10155882642051273, 0.0794179858822266, 0.056599605175995396, 0.02839876649008181, 0.011967664678339655, 0.016398331829036834, 0.017779986925206492, 0.020462016769696445, 0.02004188724648491, 0.018767546452310987, 0.01108551346783397, 0.0011362912415617038, -0.006349387549979193, -0.009488143168282438, -0.014526547574515025, -0.018111530196330976, -0.02194703115575359, -0.021696560711294288, -0.016566821002968524, -0.007984550256380308, 0.0011340733486234732, 0.013121504744238434, 0.022373033822507337, 0.03633025152694022, 0.04342622735009468, 0.047163325470211376, 0.04485195904478172, 0.04163861225042781, 0.03729032363093139, 0.03346660584850873, 0.037146010798133164, 0.03209295450379747, 0.03280476349226879, 0.03384842352920073, 0.0315169383022669, 0.03214759746410293, 0.021948654247783875, 0.011845324665178639, 0.004841110439617548, -0.0005523009203990027, -0.003455093617460202, -0.004779702332604385, -0.006538121664359291, -0.009058716521931715, -0.00742777734776397, -0.00474221777512597, -0.005779915198550348, -0.008954923953593074, -0.007060343808048932, -0.00707319169073347, -0.007496320918776474, -0.009421991661311026, -0.008762297514851998, -0.008247543668420792, -0.010086589459705265, -0.010672187597283948, -0.009371308403301122, -0.007813048424798158, -0.0076501377659932614, -0.006641348144272505, -0.006997124412621219, -0.008090600022829492, -0.007653014498504254, -0.00905025304958515, -0.009216712591499237, -0.007163843247565447, -0.009067378566438666, -0.007604234839475206, -0.010031555944423733, -0.009699921751016208, -0.006659670721078662, -0.005840176006274563, -0.004655815356986142, -0.0026470162931801072, -0.004909128106134638, -0.0076374228412712806, -0.008297604405380037, -0.0072663594620977654, -0.007226356380462342, -0.007111345098501802, -0.008262231104539013, -0.007563796986835378, -0.010663623120918843, -0.009778917261646796, -0.004291465559572687, -0.007684389168178193, -0.007513785288099692, -0.0062304679467360185, -0.007676757292947873, -0.007069097765088217, -0.0059131890205451135, -0.006457964750311621, -0.005582960067854408, -0.0047665194714223095, -0.006162997367575753, -0.008580138887868474, -0.0091442161915823, -0.009644278168513725, -0.007505319750889934, -0.007795232200064433, -0.010374479073852402, -0.009142623745362947, -0.009515256457836022, -0.00637489131123716, -0.0012192143482594726, 0.006653859189362678, 0.011821198328408708, 0.018827933330026164, 0.01711561042659857, 0.01035465203196459, 0.003947663000348336, -0.0030128183895192315, -0.008191604708914092, -0.006677628836877892, -0.0037717768773295646, -0.0014403217054471252, -0.0007591164060102071, 0.0002176824669883637, -0.0007141212068879688, -0.0006243610907200038, -0.0010575630702213067, -0.0009360861678796386, -0.005305683865535379, -0.003999981466114759, -0.0021607056155209386, -0.0015197759670999948, 0.00630234475861832, 0.014071041191976691, 0.019343583239613365, 0.02507313691052379, 0.026602421547606933, 0.025074850592847527, 0.02397596453017191, 0.021284407625803123, 0.016811861835626232, 0.014663048007694416, 0.00859247113771499, 0.0015619443103285268, 0.0019896413585426425, -0.00037885175319331277, 0.0002363282419194097, 0.003521007200250663, 0.00580013772739804, 0.003076363201569855, -0.0014903993679075086, -0.008429892207995303, -0.013702789952520104, -0.01639952647519964, -0.020485772383683556, -0.02237807217086955, -0.014840472855066157, -0.014897411546786898, -0.006319440615326282, -0.0004288547863003332, 0.011400330309832018, 0.016297946700647215, 0.019565813437419567, 0.017155196103036882, 0.009927169128748817, 0.002107801339820862, -0.005655922577139078, -0.012290522651255837, -0.011169197980830159, -0.013765649538383296, -0.010211693629941194, -0.009724350864796914, -0.0035883488166440665, 0.01056235392759822, 0.025951221663754173, 0.04397294697923666, 0.084768548720332, 0.12113149732539012, 0.18525907368324301, 0.23475433515152136, 0.30107464770064085, 0.3273455865110049, 0.34780800986924565, 0.3683955026215722, 0.36923643836544606, 0.337914967949326, 0.30433516974142294, 0.2604408243656451, 0.23184375738996635, 0.19418098691330637, 0.16581760955688474, 0.14612919813128733, 0.13143022812986313, 0.12111977898776259, 0.11495311434672079, 0.11040100344095549, 0.10826290688169914, 0.10427604546203892, 0.10072315680714913, 0.09702416945256467, 0.09552967228207976, 0.09470972154884047, 0.09230637689662033, 0.08953617874751203, 0.08544437228768853, 0.08731229791058803, 0.08602348298522912, 0.08348068292381484, 0.08284784421401226, 0.07955438686361901, 0.08018455808680358, 0.08190367217803249, 0.0762324345636205, 0.07747764283176821}
{0.07667294712757998, 0.07815853268866534, 0.07678927014524967, 0.0775362863640505, 0.08156719118866423, 0.07825496868440959, 0.07995310982335536, 0.07985446621488952, 0.08113820035156372, 0.08136292667106026, 0.08316616961016413, 0.08378756842896498, 0.08695249066957075, 0.0882123614660429, 0.08884965057267301, 0.09360662355175572, 0.0912788475093702, 0.09498655653285884, 0.09928040541604677, 0.1046507690330242, 0.11008840080813953, 0.11994281884177968, 0.13341895760181888, 0.15480988459178588, 0.17949485341879978, 0.2144338357491566, 0.2575613914604395, 0.30711322568798516, 0.3534634288215293, 0.3887440043327845, 0.417315426443581, 0.43016900869100344, 0.39032637207520027, 0.3456186777903777, 0.3004670876825427, 0.2293403998300163, 0.16597805642214258, 0.12874131752591098, 0.11145813146314557, 0.08908845558091921, 0.10724481532473532, 0.12366202090483196, 0.12220352574535705, 0.10691103503336155, 0.07423968751913315, 0.038882610954546454, 0.01941697440197504, 0.011670484539182242, 0.01798788074068258, 0.023043150802160597, 0.02898199814121416, 0.026355596503831846, 0.022845118837482813, 0.014816875409305957, 0.006801639800473013, -0.002179491359593345, -0.009004742070833809, -0.014509095907715803, -0.015896929642037073, -0.01675591124380098, -0.015132571327519894, -0.015918713067172054, -0.016721603557687502, -0.0164170431272367, -0.016369729360406052, -0.014419436075119793, -0.011816632292329134, -0.004117855767960154, 0.004685305699995375, 0.01684515495491705, 0.027484088743099017, 0.03699431114521706, 0.03982359077016904, 0.03867983924242414, 0.039463415168937505, 0.04080695904727726, 0.04916213470122295, 0.04869124895674862, 0.049720581575284646, 0.04386737581586104, 0.023695402555606933, 0.01071704162212345, -0.0008474875868680351, -0.005699363516417846, -0.0039855504327423, -0.004762890836659336, -0.006057387014753196, -0.007628822237483485, -0.006528042525731145, -0.006237431594193011, -0.007132872983978555, -0.00785037381164313, -0.008330723591710859, -0.009676154242321463, -0.009504375971640847, -0.010859149682635991, -0.00936225512967893, -0.00832088307068905, -0.008886957700177129, -0.009041200887884614, -0.00906876560201119, -0.009959448660793326, -0.009577468101037887, -0.011220690214602598, -0.012598054760813073, -0.010025129018941053, -0.011856274047924815, -0.010167557660019342, -0.011936260247448378, -0.009480952142298113, -0.009710481496633774, -0.0068837126264187, -0.006640102500404819, -0.004514397086633921, -0.005424001216313122, -0.0031111148479772855, -0.0051545417785644285, -0.003408780643323641, -0.0036479090308720926, -0.0054387847505655154, -0.006562010953149755, -0.006406060390569005, -0.006243969844707845, -0.00581699850966814, -0.008198361680960572, -0.009492406704158487, -0.011082292240425066, -0.008103473847095945, -0.008372413693038476, -0.005867284142088945, -0.005333186354212035, -0.009028481844412847, -0.007732049267444805, -0.008045227807707035, -0.00675650931373597, -0.005508320940944108, -0.0057531262035736865, -0.005402933107780193, -0.007753522932594299, -0.009236951891596198, -0.00819942079347001, -0.009367606564478242, -0.010479052249385085, -0.01112289761115013, -0.010386458119428541, -0.005211342705566, -0.008556201490014778, -0.005328631035310387, -0.0031890424834488864, 0.0016068010834027731, 0.004213454006717431, 0.002015585870465775, 0.0006797970171586439, -0.0029417221681643487, -0.005675334829707759, -0.005598483247826571, -0.004979518113198553, -0.00023928348176396148, 0.006145386429196721, 0.006430562932730409, 0.0067170652381726035, 0.005237590834990553, 0.0023101355133575904, -0.0009908408042698354, -0.0018828396165453008, -0.00015647961561455342, 0.00042146665774173576, -0.0003729527789552066, 0.003443446506507957, 0.00469190429317921, 0.004996914773050777, 0.009768210189311267, 0.01684605334682477, 0.018724154190318285, 0.025819892474441976, 0.032521395353762965, 0.0376634203110576, 0.03728768104832548, 0.030446884652838867, 0.01563966530489936, 0.0078146363601663, 0.001962250377307211, -0.0018300275453060778, -0.00382140018264991, 0.000767905398141576, 0.0038505129982979495, 0.002080407911000362, 0.00025735625857457606, -0.004408521065373231, -0.008176813450936177, -0.012290782691326253, -0.015487190052353935, -0.017378719936031177, -0.017952762203050206, -0.01790282620721685, -0.015577100226660132, -0.008274739987312141, -0.0023406996219873296, 0.004465724681219222, 0.007608023043595029, 0.008675210871286403, 0.0060173856512576625, 0.0017155037346302463, -0.005125981433929713, -0.007097116656815679, -0.010345387093149855, -0.012310803954738922, -0.011646682120256699, -0.011430896226918959, -0.007077465082102394, 0.0015083563828224567, 0.013169914044272622, 0.039774159371799594, 0.06519579301069484, 0.11940064276031043, 0.1784346999179801, 0.21135966997576797, 0.2543150614211426, 0.31520864631401646, 0.36092364920895004, 0.3637917131800675, 0.37241852980092915, 0.35423737585941395, 0.31932741970490774, 0.2769969950824811, 0.2405386030502357, 0.20487436826803054, 0.17549617240482324, 0.1533521477585577, 0.13730056104529148, 0.12542686836974037, 0.11723235119506534, 0.11280521799129878, 0.10892339086611687, 0.1056224213435044, 0.10179837002296871, 0.09636124563053407, 0.09640719934588737, 0.09715330131497044, 0.08971553141208605, 0.09120296087812337, 0.08606798445329514, 0.08686517193320012, 0.08659836833723158, 0.08176499292848746, 0.08284167589562545, 0.08088241010641842, 0.07942418360298842, 0.07915201796649675, 0.07779170553700103, 0.0791482124481262}
{0.07614620948162348, 0.07549482458255907, 0.07837655551931597, 0.07713370314208515, 0.07678867441635712, 0.07952371463687752, 0.07746577356521178, 0.07956745172381684, 0.07994263130146288, 0.0809559777735861, 0.0838840042688501, 0.0825487228149027, 0.08547773404074901, 0.08824292829123892, 0.08831094137214782, 0.09174354047301436, 0.09232941817359114, 0.0948996702001553, 0.09782270044812805, 0.09881067138963331, 0.10829029408255839, 0.1200039505484353, 0.12930606711221015, 0.1492914165752905, 0.17567409029868852, 0.20887231300947276, 0.2444680645891097, 0.29596217728454155, 0.36123918598507, 0.398851607404599, 0.42283122289982095, 0.4265056286805192, 0.39151472403673004, 0.366739063783114, 0.2732966359576079, 0.2208244691650862, 0.17806521073817744, 0.14443997276253123, 0.11234867693007955, 0.11409520500099327, 0.1211372178404519, 0.13670688553219348, 0.13782953373437096, 0.1080883453018067, 0.06868913773351452, 0.033340411877931894, 0.018922165395419268, 0.002644540214057413, 0.0005846987579010659, 0.003521118105726205, 0.000858009061497185, -0.00004918197959857384, -0.0033565333967030507, -0.00552729045778688, -0.009750961021578818, -0.013609117371144556, -0.015099665069440035, -0.014549314245494513, -0.013107539861718838, -0.014565629706483901, -0.017524158097463393, -0.01904924642884712, -0.01778844749840168, -0.017093610878362468, -0.007830734076981483, -0.001781156024385406, 0.006197513700040801, 0.021464173204380627, 0.03614775835428036, 0.05141227453103742, 0.06783915622869348, 0.07276957215698018, 0.07293108683942134, 0.07081490786216818, 0.054818653461037384, 0.04002905490961968, 0.03181570289426737, 0.021737031323640448, 0.013674345469436171, 0.004234730400783419, 0.0005485322002069844, -0.0021431650897498437, -0.004781090565968059, -0.0044789420078587385, -0.003128869531045011, -0.0009789109653232295, 0.0001352684294938815, 0.0026605221004542983, 0.0019298328265707828, 0.004061490545312879, -0.0008791266329921871, -0.002133822229442488, -0.002635926983895959, -0.00506097032239001, -0.005669531343983268, -0.0028498604743173095, -0.0011996454529742526, -0.003464472500013826, -0.0017620531756310518, -0.0026362894600598986, -0.006081326012993079, -0.005787854898944336, -0.008564102259235234, -0.009251120049757224, -0.009667021102056163, -0.011438235625587628, -0.011085009068870118, -0.010179865778270174, -0.01206376843522675, -0.009932622679088648, -0.009862208437968003, -0.012255228304616502, -0.008842168314430155, -0.004093621618476759, -0.0023852562415207623, -0.0015595966495583074, -0.0003952125145464287, 0.0001562756514148008, 0.0011605071348398082, 0.0006200047750161411, -0.0031037933340326085, -0.006285169744309928, -0.004673600854473996, -0.008619888181858689, -0.009048683465010275, -0.013197554816345828, -0.009744286424093201, -0.008188143501175985, -0.008354206357705547, -0.006648464646837618, -0.007111069511292709, -0.003554768030198369, -0.0030531288683327902, -0.00359447828722833, -0.0006956381830317117, -0.0003063786020554186, -0.0027942204132448984, -0.0035606584895285284, -0.00740150984432518, -0.006851891593099237, -0.008269611316082259, -0.010406346010225198, -0.010719597269905068, -0.011580825006854024, -0.011607431055136765, -0.011461260557711038, -0.010757100114435213, -0.007992894706043526, -0.00628354480053148, -0.00342785311112992, -0.004526881804930604, -0.003855818907074486, -0.004323882052668926, -0.007645019269241407, -0.00765794038915632, -0.008407197096526112, -0.003333047024505628, -0.0007717255939580976, 0.002749189553386334, 0.004621982931338231, 0.006935726134044091, 0.006038192964695623, 0.002998319185508579, 0.002429389703124745, 0.0014729094881694746, 0.001201745516623356, 0.004430081518978625, 0.00422864950381858, 0.007395012197474769, 0.009573030034122654, 0.016619564790758212, 0.022610268478203868, 0.023147423168313766, 0.024047489253434168, 0.02453477127522944, 0.0309689593845618, 0.029542541774786775, 0.024291381482618547, 0.01673865850202561, 0.0030493364409419953, -0.004861066892976197, -0.013076456200734944, -0.01634213697371159, -0.014032331717494068, -0.009216579284351586, -0.006942652951973878, -0.0015153798288102325, -0.0023899223451621103, -0.00731048923254588, -0.011691272793705628, -0.01508868904604637, -0.01952083761995011, -0.017300769738689648, -0.016619651911516563, -0.018685150256944602, -0.013516256694887244, -0.010025109623895731, -0.008415013788454806, -0.00795884817385651, -0.003979939578765702, -0.0053253770770405875, -0.0023716764383511896, -0.004650194889116979, -0.006831766872806216, -0.006165418752545573, -0.007352940339520583, -0.007756952353772651, -0.007168668118616394, -0.004909973102595233, 0.0002554977071578604, 0.0067760165119740215, 0.02315534445324368, 0.04434930071690201, 0.07423665537152159, 0.1219627070399679, 0.17550615249254303, 0.22110993514321722, 0.2676430327432039, 0.31925852618210376, 0.34738192733521106, 0.36524691638460016, 0.3618683261785718, 0.3503670936840105, 0.32691150656238877, 0.28458013257693227, 0.24324553427144516, 0.20838978008307263, 0.17824221577292848, 0.1561024837155755, 0.13806090871717858, 0.12970243664485767, 0.1161777505914397, 0.11313144034530054, 0.10679526835249183, 0.10804980607519205, 0.10420151636957382, 0.10209538139663728, 0.0987826873235324, 0.09574572313999946, 0.09504789786574991, 0.09199159943489499, 0.09116748179673725, 0.08963013937106776, 0.08606277841677648, 0.08668497189890739, 0.08389597205662014, 0.0847009336405314, 0.08370197652401029, 0.0784109698712682, 0.08085984462572571, 0.0789141085816916}
{0.07127501111143886, 0.07382339845391159, 0.07582287549905192, 0.07761119211594936, 0.07643664354523694, 0.07787589452491882, 0.07512222673163194, 0.08048837977507038, 0.07669275934305905, 0.07692411297027198, 0.07975099551847964, 0.07910597634447476, 0.0827270358642537, 0.0856686587094273, 0.08568564629047373, 0.08802299892309785, 0.09009060741553027, 0.09474575688032073, 0.09957488297730634, 0.10122362299762747, 0.10780947653738333, 0.123614350180126, 0.13630314667659432, 0.15783695208242385, 0.1901999077230804, 0.22715008211371984, 0.27104440839402044, 0.31939281341058456, 0.36840002389798143, 0.38927715665234525, 0.4027393149045243, 0.39364073749154316, 0.35332936637174667, 0.299928904386747, 0.24463941369187667, 0.1701990454933424, 0.15712842284663392, 0.1488100823129075, 0.12942044359800983, 0.1289691954186094, 0.13994040841637537, 0.12923763045076297, 0.10733402286733712, 0.07256234778964202, 0.035559980720354434, 0.013393620613006911, 0.004781237005468392, 0.003296683101637275, 0.005253574692989881, 0.009511572503200328, 0.00990252148260895, 0.009391126586372648, 0.006927378719125688, -0.0032027314628707846, -0.008305023364191547, -0.0129933823866425, -0.015015678583581694, -0.014664200753853447, -0.016936111596093577, -0.017047926707517456, -0.017327275748136247, -0.015372622083749447, -0.012904117452480704, -0.004271246647399408, 0.0009612276612732907, 0.006482215992842898, 0.016058258099122674, 0.01624900837205219, 0.016816722072593517, 0.01648520427343012, 0.01598631109801637, 0.016662798917303066, 0.019935585987096882, 0.020959674938372856, 0.03154733605751169, 0.040873639081932575, 0.04632711776060444, 0.05418683301244233, 0.05167088250607173, 0.043799520858787834, 0.031639162295172045, 0.012002807623785094, 0.005298236461652228, -0.0005324999584244931, -0.001062442267222406, 0.0005022217876419599, 0.00012700356662329244, 0.002410702901138416, 0.002379949996914153, -0.0025058282027995, -0.004435999859936484, -0.005278762006765103, -0.006428464452973069, -0.007749200698149926, -0.008240884304710833, -0.004824233068375478, -0.0037893742515347022, -0.003511253505431693, -0.003907844539046845, -0.0022752979315355877, -0.0037815123616753094, -0.0062045569760964805, -0.007578106725592616, -0.010038772991849139, -0.00928007274662488, -0.010848798712583122, -0.011960482914992993, -0.011439460468936695, -0.0098239834908905, -0.008799286543065367, -0.008962986828137108, -0.007357311338611949, -0.00570039137014575, -0.005764558874964042, -0.00480715875839262, -0.0029864120320907666, -0.0015629481020462803, -0.0019014909367984804, -0.004600101618753372, -0.005582224258630735, -0.006804091784721021, -0.007158740573287574, -0.00770886757804469, -0.00844184981058789, -0.009294124248373132, -0.008624146226658988, -0.00939154688847011, -0.0057065746078622725, -0.0057986502425911145, -0.005400338840293057, -0.004966943672801557, -0.004838684916915104, -0.004105446896643835, -0.0017200778394309444, -0.0014595158865319123, -0.0034730882076888588, -0.0028877049696611774, -0.003891624202328653, -0.009721395902635422, -0.0070463543584950656, -0.009580053964273591, -0.009433638324491837, -0.009406999606331453, -0.009422890991409494, -0.01056376556646129, -0.00808948147468245, -0.011760370169819317, -0.007875238464724973, -0.007183401028135921, -0.004958159816877165, -0.0034043135764307815, -0.0035778797236783017, -0.005614892721237063, -0.005697700719135545, -0.008565554618013461, -0.006400684323441678, -0.0019198507290598987, -0.002026386336477605, -0.0007806539734163762, 0.0021305348594337216, 0.0029554136953456713, 0.0027301989679320866, 0.0066950892682449015, 0.007403604582487322, 0.011559632948616554, 0.017352831337126493, 0.014390912941503131, 0.02235649916978736, 0.02758735326625087, 0.03527247797355498, 0.04467099800776837, 0.0531999494504871, 0.049374419621080905, 0.039883162293668006, 0.02859240016710904, 0.01823132868254408, 0.011308168494543783, 0.006585077438759395, 0.00023897032399321748, -0.0022861075598335514, -0.0030901609648474196, -0.0018870361939346844, 0.0030396003419137533, 0.003438303418286218, 0.0028541732949644624, 0.005035934840676536, 0.003112277974006903, -0.0025815509614448024, -0.01141129220179193, -0.016031383191388793, -0.018493326002952403, -0.018815754490839418, -0.017525456629321215, -0.015092507644956104, -0.010796225791632943, -0.0070608053577699125, 0.0024201376040172817, 0.009825247756616643, 0.01488010518716423, 0.014738385888662584, 0.00941505537204048, 0.005567526005629774, -0.001509956373446534, -0.007190429818077764, -0.01018311443673046, -0.011133629460581164, -0.009039309538742348, -0.006850477479233553, -0.005008589693689558, 0.0025751817377539384, 0.0078756294184863, 0.023311013531523404, 0.041623489948773455, 0.08691641979735856, 0.1261336513818127, 0.16953473069774044, 0.21344747524940078, 0.2895836231631198, 0.32445836161255215, 0.35819930526596916, 0.37652422706519995, 0.3545482345482929, 0.34019349610838734, 0.30959228492671176, 0.269015823997482, 0.23323128923794018, 0.19652751880402178, 0.16606562759132304, 0.1454662282014783, 0.1315768594541758, 0.12077804940252414, 0.11532319655745743, 0.11240518883849354, 0.1024590802066663, 0.10088795895046421, 0.10127564654038235, 0.0980642621390431, 0.09691304962578165, 0.09238777685195833, 0.0885843942760284, 0.08847166769037146, 0.08592292329369841, 0.08636074296975027, 0.08536838482662487, 0.08318913445827904, 0.08067676089157955, 0.07823263330972213, 0.07903389877027325, 0.07628421591670989, 0.07622084037658952, 0.07422341182094512}
{0.07465849402906426, 0.07166280745124717, 0.07373983698596197, 0.07402284179043701, 0.07468357975548495, 0.07560631790226467, 0.0790205370929017, 0.07867484049015513, 0.07884394324962124, 0.08201930452520226, 0.08195480186081658, 0.0843746628263905, 0.08377101204236204, 0.08720788839355254, 0.08624182456638606, 0.08713643149067571, 0.08677816403139084, 0.09191058618271947, 0.09751608487058486, 0.10005025602112229, 0.10883125272782118, 0.11901759483401719, 0.1312814838949694, 0.1514573166221814, 0.18241296270740903, 0.21791337263449342, 0.25788388341396584, 0.31324326355314114, 0.3595779259086031, 0.39345299939684253, 0.39576154957090737, 0.37869565151907714, 0.3332927666375282, 0.2807917340780849, 0.23348386455253073, 0.203245579592511, 0.16960377819761285, 0.1485570552431588, 0.14013961771654992, 0.14814626609305975, 0.14571358954869204, 0.1221987128966491, 0.10002268815308982, 0.06434734259678489, 0.029746520240696656, 0.00957626925897663, 0.004946440451164475, 0.0076617463216638974, 0.019850858515484335, 0.03233867261329528, 0.03314681810083024, 0.033061860755501896, 0.02805029518869654, 0.01143870287436339, 0.002595426923695302, -0.008261047823202698, -0.012741414798123685, -0.012575715571947563, -0.016037221131225916, -0.01482642078872294, -0.016920483880028075, -0.01777652532303495, -0.014952270645969332, -0.013612993212502351, -0.013788820203121971, -0.010083083161203085, -0.00456309762706027, 0.001104187626089853, 0.009140382698119912, 0.01552318537117614, 0.019897887564252766, 0.023335283822736988, 0.02333210016123209, 0.024089328218046338, 0.028585020716075847, 0.04046569974490799, 0.05316718328163193, 0.0614248159771386, 0.06798582706162215, 0.054733937531825594, 0.031862421013958246, 0.01601700271675724, 0.004885574526426897, -0.000485142541942811, -0.005462092162523971, -0.006812097168729809, -0.005550522246014031, -0.0047086908586395654, -0.0037707202961728224, -0.003986543358121745, -0.007162714281770571, -0.005864114233041188, -0.00762876630786182, -0.008806023670317407, -0.00810961749337204, -0.007331809255900163, -0.008707170881217178, -0.006448713921072533, -0.00502478961857389, -0.005095461286065514, -0.002630555125067843, -0.0061795287454558066, -0.008598279098126528, -0.008203880442526039, -0.012667620997661047, -0.01449549018238258, -0.011276088497595052, -0.014568315266879949, -0.014629037322272383, -0.011336326879401611, -0.010042453814166984, -0.008960919360319744, -0.004703396955345807, -0.004227732956678314, -0.000726054927167472, 0.0018762249915870819, 0.00036624182791127893, 0.0021896324888127866, 0.0019839119632789858, -0.0002785936193325741, -0.002461034804943865, -0.0037696873576611766, -0.005593174882829499, -0.0044222936449369405, -0.008192986329529358, -0.007822812591893723, -0.009714968755990157, -0.008126412398726256, -0.0053835872697478955, -0.006916774612148748, -0.004384203034713485, -0.003991359107133717, -0.004535945523296865, -0.0015966172428719878, -0.003367542039608224, -0.005121161473869427, -0.0029929566289093844, -0.00527423670306006, -0.004659146943489485, -0.00583729126214804, -0.007579518777690741, -0.010124399928981974, -0.010468315063491994, -0.009857254534736272, -0.009903624945589249, -0.007830784661193847, -0.005753912409448578, -0.00036119727918866725, 0.01125786567107132, 0.017036318533331513, 0.01762721059928232, 0.015803474640865706, 0.00579963234165022, -0.002086789834770871, -0.005936725121926107, -0.010924994593194699, -0.00827117187565768, -0.006778948629019384, -0.0035275738938483348, 0.004148461722712505, 0.007691277681395823, 0.012375349741578244, 0.017487661453120466, 0.020756261549619626, 0.03163441424556189, 0.0390572429917894, 0.04312307525759887, 0.046146402375751114, 0.04480421363488394, 0.0435476649587667, 0.03697757537155783, 0.032911410759418516, 0.02634386165176668, 0.01649687667317864, 0.006974192660639405, 0.001228881296921655, -0.0034750489550591027, -0.007794495266977438, -0.007613500663109739, -0.0071844313440050465, -0.009283732356714971, -0.00759153342841154, -0.003944095418860628, -0.0010584410550596192, 0.0007861168422231357, 0.0028501517637300423, 0.002104115014588943, -0.0026502265513575064, -0.01223635579708555, -0.016153713828278515, -0.017448039451120473, -0.01816958313378049, -0.018864031997434222, -0.017414422912545847, -0.015623964257156201, -0.012303529574748258, -0.006178589566706032, -0.0013126467457838034, 0.0014997731101879215, 0.003233167532856667, -0.000049234373315408205, -0.004086349185153708, -0.006393367398056275, -0.010204349510378814, -0.01004678843955275, -0.010454576330335905, -0.009365964509252573, -0.0047246645196296995, -0.0016402252236711653, 0.002569677227765841, 0.015068093153925315, 0.032426793205916224, 0.05876383416011356, 0.09807352381423537, 0.16108536960734451, 0.21055502467351156, 0.2507124486759215, 0.3132184157035377, 0.3509636460890703, 0.36951336613071895, 0.3687713219242895, 0.3517655741087361, 0.33374029588957416, 0.296504217830008, 0.2549314647054291, 0.21915707152180663, 0.1853619975748952, 0.15997416632028377, 0.1398747415773124, 0.1274581492484978, 0.12075271002472686, 0.11278818953536464, 0.10835547267320086, 0.10768589063325423, 0.1049044935709033, 0.10145410194394508, 0.09820186870579023, 0.09742645820711046, 0.09418976286426274, 0.09115946766047368, 0.08888163986795525, 0.0866120979061846, 0.08694132162236747, 0.08443323032762089, 0.08241004861526233, 0.08099775278499369, 0.07948580594520871, 0.0810116470350684, 0.08074344334154006, 0.07723536767640247, 0.07854023890346198}
[truncated: 154,729 more chars]
