# Supplementary material for: Precursors of Majorana modes and their length-dependent energy oscillations probed at both ends of atomic Shiba chains
Source: Nat Nanotechnol. 2022 Mar 7;17(4):384–9. doi: 10.1038/s41565-022-01078-4 (PMC9018407; doi:10.1038/s41565-022-01078-4)
Supplement: Source Data Fig. 5 — Statistical source data of Fig. 5a–c in separate .txt files. [file 41565_2022_1078_MOESM6_ESM.zip › Source Data/Fig5cCalc.txt]

This file contains the calculated energies of the lowest-energy eigenstate vs. inter-chain spacing N_\empty ranging from 0 to 6.


{0, -0.18411029309843685}
{0, 0.18411029309843685}
{1, -0.0711161226196182}
{1, 0.0711161226196182}
{2, -0.027406065994463047}
{2, 0.027406065994463047}
{3, 0.0821950805035565}
{3, -0.0821950805035565}
{4, -0.05177920979072281}
{4, 0.05177920979072281}
{5, -0.07993311445183848}
{5, 0.07993311445183848}
{6, -0.08626997264626228}
{6, 0.08626997264626228}
