# Supplementary material for: Precursors of Majorana modes and their length-dependent energy oscillations probed at both ends of atomic Shiba chains
Source: Nat Nanotechnol. 2022 Mar 7;17(4):384–9. doi: 10.1038/s41565-022-01078-4 (PMC9018407; doi:10.1038/s41565-022-01078-4)
Supplement: Source Data Fig. 5 — Statistical source data of Fig. 5a–c in separate .txt files. [file 41565_2022_1078_MOESM6_ESM.zip › Source Data/Fig5cExp.txt]

This file contains the energies of the lowest-energy eigenstate vs. inter-chain spacing N_\empty ranging from 0 to 6. The energies were determined by a least-square fit of two gaussian peaks to a dI/dV spectrum measured on the left end of the left chain. (The "Around[a	b]" function represents a value around a with uncertainty b)
{0	Around[0.179	0.005]}
{0	Around[-0.179	0.005]}
{1	Around[0.088	0.009]}
{1	Around[-0.088	0.009]}
{2	Around[0.185	0.005]}
{2	Around[-0.185	0.005]}
{3	Around[0.106	0.003]}
{3	Around[-0.106	0.003]}
{4	Around[0.183	0.005]}
{4	Around[-0.183	0.005]}
{5	Around[0.153	0.003]}
{5	Around[-0.153	0.003]}
{6	Around[0.162	0.003]}
{6	Around[-0.162	0.003]}
