# Supplementary material for: Precursors of Majorana modes and their length-dependent energy oscillations probed at both ends of atomic Shiba chains
Source: Nat Nanotechnol. 2022 Mar 7;17(4):384–9. doi: 10.1038/s41565-022-01078-4 (PMC9018407; doi:10.1038/s41565-022-01078-4)
Supplement: Source Data Extended Data Fig. 1 — Statistical source data of Extended Data Fig. 1a,b in separate .txt files. [file 41565_2022_1078_MOESM7_ESM.zip]

Archive with 8 entries (7 files):
- Source Data/
- Source Data/FigE1a-1.09meV.txt
- Source Data/FigE1a-1.27meV.txt
- Source Data/FigE1a-1.32meV.txt
- Source Data/FigE1a-1.38meV.txt
- Source Data/FigE1a-1.49meV.txt
- Source Data/FigE1aTopography.txt
- Source Data/FigE1b.txt
