# Supplementary material for: Precursors of Majorana modes and their length-dependent energy oscillations probed at both ends of atomic Shiba chains
Source: Nat Nanotechnol. 2022 Mar 7;17(4):384–9. doi: 10.1038/s41565-022-01078-4 (PMC9018407; doi:10.1038/s41565-022-01078-4)
Supplement: Source Data Extended Data Fig. 1 — Statistical source data of Extended Data Fig. 1a,b in separate .txt files. [file 41565_2022_1078_MOESM7_ESM.zip › Source Data/FigE1a-1.09meV.txt]

WSxM file copyright WSxM solutions
WSxM ASCII Matrix file
X Amplitude: 3.99129e-009 m
Y Amplitude: 4.38951e-009 m
Z Amplitude: 0.622353 V
-0.010013	-0.00300564	0.0187768	0.0276249	0.0249275	0.0371684	0.033926	0.00922918	0.0166018	0.01698	0.0150345	0.00476532	0.00949524	-0.0237375	-0.0106649	-0.0224773	-0.0139119	-0.0334563	-0.02434	-0.0189272	-0.0319254	-0.0322453
-0.0135928	0.000341509	0.0257601	0.0511489	0.070316	0.039845	0.0473973	0.0465726	0.0558324	0.0482777	0.0267268	0.0252526	0.00829887	0.00698179	0.0018022	-0.00539096	-0.0126272	-0.0127236	-0.0290367	-0.0295034	-0.0260891	-0.0197414
0.00243941	-0.00358683	0.0218092	0.064391	0.054707	0.0489138	0.0708849	0.10012	0.0865842	0.091126	0.0777827	0.0315252	0.0491961	0.034215	0.0251289	0.00498923	0.00937902	-0.0168513	-0.00684948	-0.00545939	-0.00543833	-0.0238022
-0.0100193	-0.0184705	0.0115003	0.0122042	0.045895	0.0793721	0.112017	0.156596	0.183497	0.224672	0.172588	0.171046	0.122527	0.08132	0.0587482	0.0258486	0.0106266	-0.0146403	-0.0261012	-0.00998801	-0.0170423	-0.029001
-0.0229014	-0.0371104	-0.00115614	0.0320966	0.0617393	0.121791	0.18701	0.269389	0.357021	0.288761	0.320868	0.254767	0.243789	0.179985	0.146506	0.0824239	0.0280101	0.00703483	-0.0142507	-0.0249375	-0.0161349	-0.024422
-0.00690131	0.00872654	0.00233437	0.0649736	0.109021	0.179993	0.28578	0.388787	0.463343	0.48141	0.478565	0.418481	0.452331	0.35998	0.27109	0.170611	0.0916792	0.0627348	0.006204	-0.00628567	0.00301698	0.00612066
-0.0042976	0.0101407	0.0232608	0.0620757	0.136094	0.221336	0.308918	0.381348	0.436304	0.526777	0.580007	0.552004	0.542331	0.502807	0.397438	0.31066	0.158088	0.0979458	0.0327674	0.00814011	0.00128789	-0.00789575
-0.0117794	0.0141224	0.0518042	0.056349	0.112154	0.171781	0.245547	0.363528	0.369657	0.509025	0.536817	0.531783	0.535455	0.450694	0.450367	0.313607	0.231148	0.126298	0.0390937	0.0272873	-0.00671124	-0.0172921
-0.0158953	-0.00367928	-0.00434436	0.0306712	0.0892665	0.11707	0.131794	0.143513	0.208204	0.333842	0.411639	0.356634	0.396418	0.393742	0.36057	0.304287	0.173314	0.0963578	0.032869	0.0283247	-0.00687676	0.00532762
-0.000333422	0.0105063	0.00719916	0.0249453	0.0344061	0.0531602	0.0551341	0.0761622	0.0863269	0.11631	0.177019	0.185429	0.203419	0.186764	0.183144	0.128379	0.0880421	0.0482958	0.0123017	-0.00657194	-0.000167338	-0.00357973
0.0040497	0.0410606	0.0577295	0.0473671	0.0694341	0.0850765	0.0932265	0.0861593	0.0848199	0.0745456	0.059126	0.0808801	0.0730741	0.0477473	0.0569301	0.0436167	0.0528878	0.008807	0.00378649	0.0124856	-0.018301	-0.0225466
0.024819	0.0397729	0.0752525	0.0665192	0.105517	0.115706	0.15177	0.173464	0.117547	0.136139	0.124574	0.089775	0.0861311	0.0943	0.101449	0.109666	0.0604773	0.0407653	0.0115352	-0.010006	0.0070537	-0.0078874
0.0179121	0.00893689	0.0540073	0.0965118	0.0839248	0.125647	0.139664	0.160919	0.145364	0.173836	0.23189	0.201333	0.203262	0.221932	0.189804	0.176053	0.144205	0.115567	0.0500618	0.0448454	0.00887675	0.00669022
0.00621462	0.0215547	0.0472963	0.0691756	0.0922358	0.0433215	0.0774391	0.107523	0.121137	0.166614	0.211612	0.212663	0.248645	0.242021	0.244779	0.208229	0.181166	0.126732	0.105817	0.0352594	0.0408746	-0.0152374
-0.0166207	0.00674333	0.00755141	0.0373654	0.0585104	0.0816526	0.0806517	0.0830136	0.0613717	0.067306	0.0835097	0.125865	0.1049	0.130329	0.10537	0.130834	0.0952747	0.0654151	0.0451879	0.0380769	0.0121333	0.00860586
0.0202121	0.00414719	0.0174726	0.0723593	0.0907101	0.168331	0.154828	0.130886	0.116253	0.0797007	0.0470491	0.0230937	0.0148041	0.0192191	0.0135057	0.00418662	0.0166275	0.0084869	-0.00386756	0.00241438	0.000992228	0.00488748
0.0207314	0.0206548	0.0555457	0.0806832	0.146421	0.18577	0.227777	0.264276	0.197854	0.205995	0.134901	0.122224	0.0817822	0.0658903	0.0436284	0.0436778	0.0223904	0.0130951	-3.39425e-005	-0.0117948	-0.014453	0.00771806
0.0310347	0.0148881	0.0652866	0.0741985	0.130585	0.189856	0.210475	0.26921	0.259765	0.249373	0.220355	0.225235	0.191504	0.147957	0.12318	0.103161	0.0472878	0.0244108	-0.00460953	-0.00263796	-0.0117908	-0.0111835
0.00523543	0.0173384	0.015633	0.0255763	0.0430214	0.0783028	0.14486	0.173626	0.22313	0.190265	0.223297	0.21411	0.203478	0.169723	0.165158	0.0895488	0.0911966	0.0353103	-0.0128621	-0.0135332	-0.010483	-0.00937519
-0.00204992	9.45199e-005	0.00463523	0.0104431	-0.00216075	0.0392367	0.0514478	0.0737506	0.0793467	0.0977476	0.115736	0.109558	0.114925	0.0690693	0.050647	0.0639006	0.027992	0.00234238	-0.0176695	-0.0204452	-0.0165672	0.00488188
0.0216054	0.0380433	0.0248031	0.0468698	0.0766636	0.0860338	0.0664371	0.084308	0.0437543	0.0442898	0.0433794	0.0420325	0.0370568	0.00314713	0.0212528	-0.0026221	-0.00664115	-0.0368954	-0.0191222	-0.0039877	-0.00699712	-0.012823
0.0410789	0.0439535	0.0448148	0.0874198	0.116396	0.121522	0.141592	0.112182	0.141717	0.113623	0.0964686	0.081398	0.0894416	0.0825066	0.072362	0.0472765	0.0283394	-0.00272196	0.00648237	-0.0104792	-0.000718689	0.00863544
0.0274336	0.0340891	0.0291519	0.0675142	0.0819862	0.101531	0.124966	0.133799	0.133989	0.158967	0.166469	0.166522	0.164838	0.11763	0.11685	0.0891346	0.0431384	0.0282801	-0.000618981	0.00710565	0.00286136	0.0129297
-0.0154741	0.00841693	0.0267787	0.013887	0.0446502	0.0431986	0.0764769	0.0780229	0.0918555	0.0939847	0.135877	0.120932	0.126036	0.132899	0.0877319	0.08094	0.0482747	0.026995	-0.00234075	-0.0087124	-0.00995872	0.0139312
0.00491882	-0.0177311	0.00546148	0.019051	0.0382772	0.0730748	0.0504801	0.0498674	0.031804	0.034645	0.0255435	0.0425974	0.0538903	0.0644066	0.0415727	0.0113694	-0.000777045	-0.0103699	-0.0167843	-0.0142446	-0.00672741	-0.00642483
0.00034295	0.00704705	0.0370562	0.0694903	0.1256	0.144443	0.130287	0.132302	0.0797765	0.0682006	0.0467511	0.00780821	0.0181803	-0.0146077	0.0082774	0.0082106	0.00879105	0.0124495	-0.0139127	0.00438416	0.00305227	-0.00894118
-0.0204267	0.0140648	0.036216	0.0951673	0.143555	0.188572	0.183989	0.192951	0.158603	0.142467	0.140381	0.124883	0.0699679	0.0564435	0.0641575	0.0541246	0.0290765	0.00860645	0.0186705	0.0238112	0.0088924	0.00519272
-0.0162516	-0.00598692	0.0383484	0.0997288	0.0906467	0.170409	0.184809	0.173434	0.181579	0.223218	0.169079	0.158372	0.154956	0.132934	0.080836	0.0697786	0.0639985	0.0692817	0.0173564	0.0380817	-0.0139175	-0.00026847
0.0262064	0.00250792	0.0121892	0.00123089	0.0324063	0.0764227	0.121599	0.141562	0.155948	0.150734	0.155183	0.138074	0.112892	0.0732622	0.086961	0.0859241	0.0759657	0.0220231	-0.00806514	0.0131705	0.0109798	-0.0089083
0.00349275	0.040572	0.0319379	0.0136209	-0.00433904	0.00450617	0.0458075	0.0734963	0.0914524	0.0552064	0.0526111	0.0554613	0.0524457	0.0512314	0.0541168	0.0624788	0.0185368	0.0337518	-0.00204046	-0.000450847	0.0135773	-0.000492113
0.0283436	0.0482621	0.0483645	0.0257493	0.00767349	0.027366	0.0348797	0.0316064	0.0422098	0.0355076	0.0264177	0.0368262	0.0428201	0.060807	0.0782495	0.0768521	0.0506442	0.0330831	0.00250253	-0.00353948	0.0155146	-0.0351298
0.000273878	0.0166277	0.0630184	0.0584716	0.0355135	0.101311	0.102707	0.0910877	0.114994	0.134162	0.161242	0.17397	0.181775	0.150031	0.14152	0.121723	0.106837	0.0372479	0.0182881	0.00749262	0.0162217	-0.0105431
0.00351115	0.0133684	0.0485721	0.0628797	0.109656	0.129681	0.146801	0.194992	0.211466	0.238308	0.296845	0.294978	0.326686	0.269335	0.238895	0.180236	0.115647	0.0570844	0.0612793	0.003173	0.00218653	-0.00135322
-0.0423461	-0.00520649	-0.00458071	0.0217341	0.07688	0.112884	0.172884	0.20821	0.217486	0.260633	0.300587	0.358306	0.334982	0.338716	0.239551	0.170391	0.114751	0.0515001	0.0274782	0.00743227	0.00799091	0.00860401
-0.0211491	-0.00253494	-0.024151	-0.00493388	0.0682176	0.0750609	0.106838	0.172722	0.243783	0.236128	0.269683	0.336681	0.298581	0.179948	0.170331	0.121022	0.0756804	0.044521	0.00561361	0.011146	0.0037665	-0.0100547
-0.0110025	-0.0336532	-0.0154118	-0.0113141	0.00347371	0.0277098	0.0501166	0.0832289	0.126743	0.114532	0.119185	0.169364	0.1348	0.117014	0.0876973	0.0540129	0.0256775	0.020156	-0.0203136	-0.00222188	-0.0128701	0.00222527
-0.0246927	-0.0112455	-0.0374012	-0.00713837	-0.0108332	-0.000666368	0.00719281	0.0150943	0.034724	0.046185	0.0393226	0.0430371	0.0189883	0.0248961	0.0258887	0.0169015	-0.00176393	-0.000719673	-0.00877614	0.00950458	-0.000701955	-0.00530636
-0.0309638	-0.0182088	-0.0255074	-0.00145721	-0.0226031	-0.0195319	0.00787086	-0.0129009	0.0047651	0.00236638	-0.0133865	0.00468718	-0.000464986	-0.0286585	0.0139452	-0.0190149	-0.00703898	-0.00847892	-0.00477039	0.00465558	-0.00403644	-0.0175346
-0.0243632	-0.0235284	-0.0185697	-0.00658342	-0.0291011	-0.00749078	-0.0321424	-0.0149766	-0.0234945	-0.00981503	-0.0164862	-0.0365351	-0.0153762	-0.0173325	-0.0286769	-0.0176257	-0.00988759	-0.00614514	-0.0163297	-0.0170179	-0.0327737	-0.0242907
-0.0260276	-0.026717	-0.0240809	-0.0150359	-0.019273	-0.0371621	-0.0171177	-0.00343511	-0.0145587	-0.00446677	-0.0275752	-0.0236198	-0.0265908	-0.0252152	-0.0285423	-0.0295811	-0.023734	0.00086519	-0.0230257	-0.0103816	0.00288222	-0.0195702
