# Supplementary material for: Precursors of Majorana modes and their length-dependent energy oscillations probed at both ends of atomic Shiba chains
Source: Nat Nanotechnol. 2022 Mar 7;17(4):384–9. doi: 10.1038/s41565-022-01078-4 (PMC9018407; doi:10.1038/s41565-022-01078-4)
Supplement: Source Data Extended Data Fig. 1 — Statistical source data of Extended Data Fig. 1a,b in separate .txt files. [file 41565_2022_1078_MOESM7_ESM.zip › Source Data/FigE1a-1.27meV.txt]

WSxM file copyright WSxM solutions
WSxM ASCII Matrix file
X Amplitude: 3.99129e-009 m
Y Amplitude: 4.38951e-009 m
Z Amplitude: 0.683334 V
0.0734626	0.0498062	0.104202	0.142986	0.130041	0.102468	0.105079	0.0948476	0.0709787	0.0569516	0.0447671	0.0193397	0.0185482	0.0180631	0.00181807	-0.0106538	0.0111997	-0.012839	-0.000583106	-0.00419618	0.00186076	0.00417235
0.0763351	0.0590053	0.113709	0.144868	0.123556	0.105086	0.0946183	0.110822	0.102004	0.0550849	0.0470044	0.0609373	0.0474157	0.0159057	0.0137327	-0.00217784	-0.0156732	-0.0139162	-0.0154613	-0.0035546	0.00534002	-0.0241027
0.0483388	0.0938608	0.106225	0.143059	0.154812	0.0925889	0.188552	0.135016	0.148065	0.135443	0.120323	0.122107	0.0793431	0.0489158	0.0293	0.0324073	0.00921853	0.00840173	-0.00492962	0.000678406	-0.00576636	-0.0206428
0.0376826	0.031458	0.103132	0.14871	0.19517	0.204908	0.203927	0.167271	0.242341	0.224961	0.207358	0.179152	0.120711	0.116751	0.0665994	0.0583992	0.0169052	0.0102929	-0.0154401	-0.00580292	-0.029998	-0.00259201
0.0256615	0.0271613	0.09969	0.105581	0.110946	0.19595	0.166328	0.0902998	0.14316	0.185042	0.292209	0.261817	0.219787	0.106529	0.0724615	0.042138	0.0408359	0.0160079	0.0122363	0.00235499	-0.0216994	0.000209418
0.0250569	0.0127153	0.0637231	0.0956518	0.153856	0.240445	0.329359	0.217575	0.270169	0.408519	0.337291	0.477965	0.465866	0.305406	0.270246	0.153172	0.107485	0.0479763	0.00492444	0.00395269	-0.0146814	0.00564416
0.0289041	0.0141471	0.0174138	0.0630651	0.0941907	0.172157	0.272812	0.262966	0.194604	0.317616	0.392778	0.474143	0.270987	0.253702	0.212653	0.142358	0.0849193	0.0309614	0.00369392	0.00851961	0.006547	-0.00364938
0.0319676	0.0155982	0.0666871	0.0818001	0.15733	0.313215	0.189547	0.376657	0.431581	0.402172	0.402845	0.313932	0.245222	0.331996	0.168	0.169087	0.138819	0.0801034	0.024116	0.00210327	-0.0058846	-0.00893399
0.0146724	0.0483513	0.099536	0.168887	0.227267	0.379302	0.350376	0.353294	0.368657	0.535307	0.457969	0.644503	0.483048	0.369075	0.328592	0.273609	0.14883	0.0816928	0.0383759	0.00188521	-0.00431368	0.0070078
0.0165094	0.00951896	0.0655973	0.110624	0.147789	0.200664	0.242099	0.268908	0.336219	0.303973	0.409886	0.396279	0.268833	0.250839	0.252981	0.159425	0.201359	0.124833	0.0333645	0.0327783	0.0172751	-0.0132846
-0.00440474	0.0369694	0.0399359	0.066601	0.12555	0.180011	0.192031	0.208623	0.233504	0.311419	0.327179	0.398314	0.393602	0.312182	0.251404	0.249233	0.1607	0.121521	0.0712103	-0.00892315	0.00545169	-0.010624
0.0188274	0.0394558	0.0417422	0.0495464	0.0576264	0.0771623	0.166667	0.279746	0.220687	0.347396	0.456839	0.438405	0.387609	0.295602	0.155545	0.186838	0.128353	0.0843284	0.0579247	0.0188198	0.00645064	-0.0138644
0.0167671	0.0351848	0.0219506	0.0607008	0.0726087	0.115112	0.0617811	0.0627029	0.109002	0.101906	0.0859436	0.218883	0.178794	0.168603	0.132033	0.105862	0.0657715	0.0273976	0.0264893	0.0055836	-0.00851919	-0.0106738
0.0382273	0.0253152	0.0606007	0.0813125	0.143125	0.13832	0.10158	0.0828679	0.183964	0.14317	0.130208	0.168702	0.0869228	0.0723583	0.0837711	0.0599999	0.0398278	0.0197029	-0.0143251	-0.0130994	-0.00937297	-0.0156469
0.0275705	0.065931	0.0456732	0.104584	0.118055	0.108762	0.156105	0.159522	0.218642	0.168699	0.164822	0.181626	0.184543	0.115277	0.135118	0.0769106	0.0487755	0.0561	0.0169708	-0.011665	-0.0155113	-0.0066078
0.0141969	0.0379645	0.0645341	0.0891912	0.14178	0.117852	0.136918	0.18122	0.182466	0.2639	0.225463	0.17253	0.205928	0.1636	0.20923	0.127057	0.111289	0.0668419	0.00746592	-0.00722907	-0.000451372	-0.00619176
0.0117871	0.0640402	0.0630669	0.0713905	0.151937	0.0752713	0.155021	0.211263	0.135617	0.24897	0.216521	0.296495	0.294455	0.267796	0.205327	0.196238	0.134444	0.0676723	0.0327327	0.0067464	-0.0135283	-0.0287843
0.0366302	0.0618509	0.0623437	0.0642148	0.0904168	0.197121	0.168732	0.147645	0.305089	0.245984	0.286457	0.315576	0.374867	0.324393	0.25581	0.218316	0.200984	0.105224	0.0462346	0.0387073	0.0170183	0.00816189
0.0424515	0.0442021	0.0444457	0.0943124	0.169051	0.29448	0.326226	0.283116	0.250014	0.25422	0.254099	0.185425	0.217869	0.265821	0.189273	0.191028	0.132893	0.108609	0.0711881	0.0354051	0.0293886	0.0153449
0.0071727	0.0390007	0.0491234	0.0810614	0.135507	0.143833	0.167209	0.205998	0.229059	0.219128	0.321204	0.407039	0.388267	0.345404	0.222285	0.190212	0.130267	0.0651956	0.0726267	0.0461654	0.031007	0.00162564
0.0320755	0.0353327	0.0462595	0.04573	0.0697685	0.166849	0.172386	0.227206	0.233355	0.31926	0.21281	0.280028	0.318604	0.249576	0.241756	0.186924	0.138712	0.112827	0.0578886	0.0424921	0.0358288	0.00311988
-0.00153103	0.0331233	0.0188687	0.064889	0.0774868	0.116529	0.113364	0.15347	0.209571	0.210736	0.218802	0.246085	0.327023	0.282208	0.214469	0.170241	0.0997035	0.101405	0.0180071	-0.000222507	-0.00196677	-0.00607798
0.0230375	0.043895	0.0433585	0.123592	0.0866528	0.151722	0.15948	0.15685	0.261628	0.247363	0.150153	0.165734	0.161371	0.144442	0.136948	0.173126	0.0777393	0.0714184	0.0234323	0.00163639	-0.0214721	-0.00766157
0.0469202	0.0515152	0.0680122	0.120737	0.177701	0.211216	0.30511	0.275255	0.210257	0.374641	0.223341	0.36059	0.25321	0.230854	0.2395	0.205239	0.0816564	0.0620285	0.0226219	0.0334091	0.0037115	-0.0222279
0.0412485	0.0783774	0.0906339	0.152276	0.21135	0.213304	0.218327	0.276327	0.3395	0.255467	0.257315	0.279837	0.221914	0.251659	0.190172	0.190906	0.143086	0.107403	0.0403339	0.0189738	0.00262917	0.00326865
0.0209876	0.0571611	0.107352	0.119678	0.153609	0.197386	0.207672	0.187474	0.271512	0.282404	0.352833	0.354066	0.406468	0.308693	0.303736	0.272539	0.186247	0.136216	0.0824171	0.0324784	0.0143981	-0.00351193
0.00785985	0.0351524	0.0545954	0.105774	0.113572	0.141773	0.144725	0.207048	0.1909	0.272614	0.229411	0.269466	0.222544	0.212388	0.193364	0.194731	0.156171	0.0618253	0.0566514	0.0310127	-0.000768941	-0.00198388
0.0195845	0.0316748	0.0523931	0.08225	0.0980046	0.182656	0.143145	0.150111	0.109302	0.15184	0.138124	0.178113	0.11533	0.150116	0.0915401	0.065688	0.0683614	0.0476264	0.014187	-0.00912287	0.000517137	0.00100447
-0.00344035	0.0272064	0.0316254	0.0475647	0.0678266	0.142853	0.180301	0.179492	0.179003	0.175586	0.127165	0.0598706	0.121325	0.0686544	0.0523852	0.0484846	0.0633437	0.0266903	0.00791846	-0.0109405	-0.0244372	-0.000426619
0.000338135	-0.0215604	-0.00401767	0.028616	0.0394783	0.152807	0.1472	0.182946	0.135528	0.2093	0.186817	0.146356	0.135191	0.0437558	0.0309208	0.0278927	0.0115436	0.0145943	0.00222882	0.00522441	0.0158827	-0.00200204
-0.0231203	0.0105618	-0.0173619	0.00384198	0.0350588	0.0574692	0.0351015	0.0905894	0.118837	0.0938723	0.136962	0.134644	0.185036	0.212674	0.160945	0.118312	0.0971703	0.0577259	0.0222606	0.00158535	-0.00548438	-0.0196952
-0.0313153	-0.023541	-0.000561252	0.00739766	0.0214015	0.13758	0.153778	0.222108	0.252156	0.267994	0.259503	0.200948	0.232728	0.217559	0.206992	0.129179	0.107688	0.0546858	0.0317015	-0.0123976	-0.0161956	-0.02131
-0.0212829	-0.0111876	0.0316557	0.0358248	0.132913	0.136115	0.196964	0.367909	0.362332	0.411495	0.290429	0.207289	0.327526	0.284876	0.202257	0.145053	0.145693	0.0612443	0.0549162	0.00138619	0.0086214	-0.00724419
-0.0127808	-0.00525145	-0.0127991	0.019263	0.0138413	0.0925339	0.165589	0.265155	0.443336	0.283946	0.387846	0.40988	0.320772	0.272099	0.233979	0.164806	0.0838706	0.0698006	0.0303466	0.00835587	0.0221898	0.00715981
0.0144048	-0.0142015	-0.00877767	0.00384828	0.0303802	0.0528943	0.113819	0.210804	0.235856	0.30081	0.302768	0.270891	0.265734	0.243039	0.173153	0.123697	0.0825543	0.0337322	0.0239779	-0.00268268	-0.0107462	-0.0104026
-0.00747774	0.0115528	0.00738215	-0.0202593	0.00275041	0.0235683	0.0393769	0.082225	0.203114	0.148931	0.188508	0.177625	0.175928	0.125635	0.156493	0.074541	0.0493935	0.0297384	0.0300657	-0.00275343	0.00455363	-0.00564075
-0.0154576	-0.0133039	0.00958074	-0.0202894	-0.0234551	0.00395481	0.0338387	0.00813334	0.0486846	0.0959773	0.137772	0.104722	0.171304	0.0866803	0.0492754	0.0497899	0.0305877	-0.0150513	0.0028697	-0.0110873	0.00684046	0.0167835
-0.0165105	0.00405945	-0.0212025	0.00307955	-0.0102862	-0.0067079	0.014939	0.0366254	0.0396882	0.0620608	0.0729213	0.0741778	0.0304553	0.0430504	0.029276	0.00498511	0.0134576	-0.0118391	-0.0133989	-0.00353517	-0.00924423	0.0022169
-0.0320937	-0.0388304	-0.00982291	-0.0113644	-0.00287998	-0.0118484	0.00461867	0.0155533	0.00408513	0.000857815	0.0289604	0.0251182	0.0121671	0.000650245	0.00660794	0.00672708	-0.0151628	-0.0073703	-0.00208328	-0.00149926	0.0119493	-0.00237676
-0.012526	-0.0123356	-0.0233776	0.00576331	-0.0175972	-0.000139838	-0.00677451	-0.0080157	-0.00100086	0.00284344	0.0085356	-0.00757026	-0.00781962	-0.00563304	-0.00742667	-0.015619	0.00503728	-0.0154978	0.00706752	-0.00731294	-0.00335539	-0.0093633
