# Supplementary material for: Precursors of Majorana modes and their length-dependent energy oscillations probed at both ends of atomic Shiba chains
Source: Nat Nanotechnol. 2022 Mar 7;17(4):384–9. doi: 10.1038/s41565-022-01078-4 (PMC9018407; doi:10.1038/s41565-022-01078-4)
Supplement: Source Data Extended Data Fig. 1 — Statistical source data of Extended Data Fig. 1a,b in separate .txt files. [file 41565_2022_1078_MOESM7_ESM.zip › Source Data/FigE1a-1.32meV.txt]

WSxM file copyright WSxM solutions
WSxM ASCII Matrix file
X Amplitude: 3.99129e-009 m
Y Amplitude: 4.38951e-009 m
Z Amplitude: 1.52408 V
0.131943	0.18167	0.19523	0.251563	0.294738	0.302118	0.285627	0.224041	0.187558	0.162846	0.0992025	0.0962219	0.0828273	0.054887	0.0475178	0.0535138	0.0419545	0.0470869	0.0541235	0.0399389	0.0489306	0.0603974
0.172784	0.244479	0.304061	0.334784	0.444753	0.425502	0.391772	0.351945	0.291989	0.216368	0.199555	0.15316	0.11508	0.0937456	0.0689371	0.0420318	0.0359803	0.0324023	0.0164598	0.0185666	0.039367	0.0629302
0.185861	0.252223	0.313484	0.461957	0.453196	0.517549	0.540586	0.469037	0.509721	0.455468	0.360309	0.250354	0.222879	0.140918	0.119138	0.110085	0.0553467	0.0427361	0.0501704	0.0430943	0.0322176	0.0642821
0.175536	0.245109	0.34131	0.467432	0.561142	0.622157	0.673851	0.718391	0.695058	0.756606	0.671803	0.535881	0.435498	0.328044	0.229671	0.133726	0.101625	0.0611911	0.0398494	0.0306682	0.032144	0.054119
0.145415	0.237767	0.372049	0.472744	0.5987	0.697007	0.829547	0.883729	0.907206	0.990161	0.941933	0.885912	0.70675	0.561312	0.392652	0.276842	0.190991	0.0998242	0.0755944	0.042528	0.039612	0.0580547
0.144092	0.2253	0.341984	0.494928	0.680028	0.936638	1.07763	1.1588	1.05902	1.12577	1.14912	0.997266	0.912739	0.724763	0.657126	0.462103	0.257844	0.175453	0.0921397	0.048544	0.0368631	0.0276174
0.135621	0.207963	0.290179	0.505386	0.745713	0.901632	1.22949	1.29687	1.34856	1.36504	1.29525	1.48106	1.21321	1.11173	1.00245	0.627073	0.442312	0.303608	0.17626	0.0786004	0.070516	0.0457904
0.147738	0.205487	0.32861	0.561863	0.774541	1.05807	1.25191	1.27268	1.42185	1.3016	1.48226	1.45487	1.35475	1.28506	1.10764	0.853274	0.619494	0.42399	0.25171	0.147901	0.0740338	0.0649403
0.140914	0.188565	0.334634	0.585327	0.872128	1.02698	1.27977	1.39935	1.42631	1.52038	1.44895	1.48839	1.45403	1.23533	1.22579	1.02074	0.796705	0.560445	0.292827	0.176901	0.123596	0.0929351
0.161536	0.196871	0.32173	0.525126	0.707366	0.878965	1.15374	1.29396	1.46709	1.50456	1.49314	1.46636	1.51107	1.30068	1.33681	0.981142	0.722745	0.598619	0.368009	0.247265	0.133718	0.0889738
0.178496	0.228905	0.310073	0.439787	0.580942	0.774645	0.890932	1.09891	1.15241	1.28339	1.4607	1.39688	1.40658	1.2781	1.19254	0.962411	0.693682	0.599459	0.356266	0.229233	0.143982	0.115964
0.168571	0.203158	0.241645	0.335943	0.433913	0.542778	0.724468	0.779268	0.988911	1.04087	1.11064	1.18035	1.1432	1.14597	0.927091	0.773541	0.695223	0.483819	0.330568	0.20291	0.146739	0.102257
0.150602	0.197944	0.260036	0.3189	0.400891	0.486452	0.514242	0.625291	0.642815	0.675021	0.783305	0.83376	0.848694	0.775261	0.734449	0.71573	0.494961	0.331276	0.201942	0.115181	0.0946382	0.0912138
0.163439	0.20937	0.278216	0.343313	0.464033	0.514266	0.580354	0.531698	0.576884	0.640505	0.667181	0.677559	0.566405	0.594154	0.515635	0.421657	0.381681	0.246926	0.166777	0.0935312	0.0729765	0.0984356
0.142286	0.197128	0.253962	0.357271	0.436569	0.523132	0.568555	0.602683	0.728817	0.632533	0.629228	0.593335	0.61169	0.569738	0.46184	0.449288	0.35319	0.255519	0.210486	0.123771	0.0963714	0.0602604
0.130195	0.171785	0.283554	0.408043	0.507247	0.593842	0.630288	0.615084	0.659096	0.714226	0.638002	0.664155	0.664404	0.659399	0.567223	0.531786	0.415728	0.270878	0.208285	0.125037	0.0902743	0.0582247
0.14172	0.159589	0.313025	0.402034	0.498129	0.575136	0.648406	0.66367	0.694288	0.687225	0.731229	0.742842	0.664554	0.684602	0.612395	0.454086	0.409995	0.282155	0.218426	0.128853	0.102176	0.0517955
0.139203	0.205903	0.294366	0.374552	0.442794	0.639381	0.708762	0.708937	0.777901	0.672862	0.734954	0.655887	0.622878	0.597363	0.570533	0.464449	0.418524	0.342829	0.233621	0.162366	0.115017	0.0888228
0.138184	0.185477	0.288906	0.425037	0.583854	0.659554	0.641449	0.773332	0.798328	0.735889	0.752102	0.703806	0.64718	0.647954	0.633318	0.495761	0.395714	0.336943	0.253035	0.171522	0.144637	0.130092
0.132919	0.19425	0.253615	0.377969	0.542554	0.649569	0.803051	0.796461	0.866107	0.835346	0.812616	0.730957	0.708552	0.61811	0.644021	0.559165	0.476193	0.336891	0.240109	0.168479	0.130211	0.111669
0.108964	0.1907	0.279516	0.291478	0.488779	0.542592	0.798657	0.730728	0.789404	0.836919	0.954364	0.88048	0.795473	0.709319	0.718058	0.590384	0.464284	0.342581	0.222188	0.17356	0.140515	0.122778
0.137229	0.182885	0.261774	0.287333	0.441002	0.510268	0.658184	0.779358	0.894265	0.879035	0.909172	0.864397	0.849775	0.737124	0.729864	0.597524	0.477744	0.336853	0.240069	0.130928	0.115434	0.103135
0.169814	0.214715	0.293336	0.400167	0.506336	0.657541	0.68359	0.813655	0.749983	0.914868	0.774452	0.720945	0.779427	0.659741	0.655409	0.564103	0.425174	0.343531	0.226611	0.155018	0.0813255	0.0953931
0.171038	0.253058	0.320374	0.476346	0.540298	0.632458	0.857885	0.8785	0.936955	0.812108	0.852535	0.800335	0.79015	0.781638	0.712652	0.608016	0.468834	0.39176	0.235299	0.167533	0.102885	0.106253
0.214445	0.246277	0.399212	0.437452	0.649751	0.687094	0.761387	0.861722	0.931774	0.929104	1.10471	0.879902	0.806933	0.882441	0.834712	0.764763	0.447888	0.39665	0.249728	0.161805	0.111695	0.0728347
0.213388	0.256511	0.333321	0.497768	0.596717	0.655415	0.777743	0.799766	0.73731	0.771197	0.847968	0.833929	0.759826	0.919191	0.802135	0.732801	0.571234	0.388119	0.270842	0.152387	0.121732	0.0954522
0.154487	0.250107	0.359134	0.455794	0.521275	0.613449	0.603835	0.655637	0.651746	0.759167	0.732632	0.82127	0.749093	0.739476	0.681085	0.620684	0.430353	0.290623	0.211411	0.146369	0.0874658	0.0744021
0.137257	0.197103	0.294176	0.434467	0.55464	0.587106	0.673316	0.647326	0.621767	0.629263	0.589762	0.666662	0.555281	0.528502	0.497935	0.460601	0.307748	0.289099	0.173496	0.127219	0.0955948	0.0653935
0.0912879	0.160861	0.301146	0.408441	0.560423	0.739308	0.770548	0.753763	0.704095	0.701742	0.694313	0.651896	0.658178	0.564091	0.457141	0.346691	0.321609	0.211616	0.150673	0.123211	0.0672308	0.049296
0.0698888	0.115593	0.251001	0.4286	0.580291	0.758839	0.773967	0.910545	0.79867	0.911897	0.863427	0.828582	0.723867	0.639403	0.530819	0.412242	0.325484	0.235038	0.169219	0.109411	0.090706	0.0621493
0.045828	0.134174	0.219976	0.359631	0.591146	0.723891	0.736195	0.833686	0.913111	0.807924	0.919644	0.833255	0.868893	1.01112	0.807492	0.672463	0.561192	0.302274	0.194884	0.105646	0.0910353	0.0578269
0.0394824	0.0795149	0.198029	0.378052	0.562221	0.828438	0.823385	1.06053	1.15176	1.14255	1.1891	1.13538	1.02034	0.995264	0.891748	0.784335	0.636873	0.353292	0.204665	0.140246	0.0739985	0.0426728
0.0555618	0.0824947	0.15797	0.310469	0.583045	0.709716	0.88202	1.00745	1.16242	1.14111	1.19954	1.16046	1.01233	1.15025	0.93632	0.813913	0.599863	0.407233	0.262284	0.158453	0.108921	0.0714092
0.0592859	0.0749914	0.111124	0.182703	0.279957	0.611004	0.762103	1.00209	1.04002	1.08893	1.13449	1.19127	1.05773	1.06061	0.81987	0.740133	0.513865	0.323853	0.224254	0.129614	0.0801624	0.0660506
0.034974	0.0753792	0.100629	0.148047	0.236576	0.38936	0.573194	0.759858	1.00964	1.05656	0.934542	1.03542	0.90363	0.835653	0.710203	0.512767	0.340893	0.213014	0.109883	0.0745203	0.0459582	0.0265661
0.0336874	0.0431941	0.0509544	0.103487	0.160818	0.261081	0.341786	0.481247	0.628933	0.765497	0.749808	0.763989	0.752732	0.615915	0.473914	0.328491	0.238456	0.14153	0.0925146	0.0473767	0.066117	0.0517857
0.0177538	0.0296156	0.0427308	0.0366343	0.0780446	0.122933	0.220807	0.292699	0.348196	0.532458	0.508806	0.490866	0.41747	0.335554	0.235659	0.187111	0.118308	0.072957	0.0519145	0.0582513	0.0333917	0.0268444
0.0153689	-0.00370099	0.0163808	0.0356454	0.0387818	0.0789087	0.120912	0.21018	0.222627	0.236439	0.274769	0.260167	0.229024	0.201441	0.136576	0.0940286	0.0658342	0.0478316	0.016176	0.024358	0.0377516	0.031701
0.00840067	0.00468816	0.00422445	0.00316076	0.00732925	0.0298766	0.0315173	0.0858499	0.0814576	0.136254	0.140281	0.118454	0.09695	0.0716344	0.0423709	0.0377587	0.0212977	0.00775874	0.0354972	0.0541061	0.0363081	0.0432478
0.014751	0.0038926	0.0048184	0.0104563	0.0170705	0.00460402	0.00801731	0.0267837	0.0345495	0.0450666	0.0615927	0.059318	0.0547046	0.0481987	0.0309562	0.00289812	0.00331577	-0.00271808	0.0378359	0.0439865	0.0351998	0.0275912
