# Supplementary material for: Precursors of Majorana modes and their length-dependent energy oscillations probed at both ends of atomic Shiba chains
Source: Nat Nanotechnol. 2022 Mar 7;17(4):384–9. doi: 10.1038/s41565-022-01078-4 (PMC9018407; doi:10.1038/s41565-022-01078-4)
Supplement: Source Data Extended Data Fig. 1 — Statistical source data of Extended Data Fig. 1a,b in separate .txt files. [file 41565_2022_1078_MOESM7_ESM.zip › Source Data/FigE1a-1.38meV.txt]

WSxM file copyright WSxM solutions
WSxM ASCII Matrix file
X Amplitude: 3.99129e-009 m
Y Amplitude: 4.38951e-009 m
Z Amplitude: 1.19445 V
0.253187	0.213919	0.273435	0.285002	0.26594	0.218605	0.25129	0.285226	0.218509	0.286474	0.292219	0.287866	0.316402	0.340064	0.346522	0.269796	0.291199	0.277892	0.243194	0.292321	0.27085	0.236424
0.224686	0.22722	0.222619	0.248016	0.196262	0.214355	0.22473	0.260306	0.241762	0.254903	0.18954	0.249702	0.269022	0.224209	0.257867	0.271107	0.218501	0.284898	0.234357	0.216189	0.258399	0.269842
0.275673	0.244508	0.303294	0.314604	0.274736	0.255192	0.247193	0.228788	0.277725	0.229526	0.234804	0.225204	0.197702	0.197125	0.254101	0.302368	0.266108	0.24321	0.29141	0.321187	0.289492	0.26038
0.310576	0.261363	0.327031	0.341721	0.362606	0.341106	0.307057	0.314293	0.230374	0.275946	0.21027	0.236778	0.204731	0.204788	0.212384	0.257626	0.227826	0.22156	0.19362	0.214944	0.279694	0.224163
0.297882	0.344789	0.462714	0.420122	0.402085	0.389976	0.430509	0.404087	0.351472	0.346928	0.302528	0.214336	0.138309	0.162131	0.19723	0.173879	0.240726	0.216081	0.219432	0.261252	0.22813	0.222372
0.363891	0.391536	0.421683	0.467993	0.447608	0.463279	0.466084	0.419768	0.343557	0.336473	0.260529	0.206855	0.196837	0.167432	0.170037	0.189253	0.242806	0.233989	0.179694	0.202199	0.200636	0.197929
0.306634	0.411163	0.402385	0.47128	0.522937	0.523812	0.474187	0.471353	0.50615	0.413669	0.424074	0.353867	0.319037	0.243809	0.288754	0.217366	0.25547	0.189535	0.191644	0.158062	0.193803	0.221111
0.337659	0.367409	0.413898	0.463901	0.56258	0.514677	0.640616	0.503927	0.453199	0.484561	0.506516	0.540698	0.450419	0.314246	0.331204	0.337662	0.273295	0.246893	0.243303	0.196559	0.187226	0.147257
0.253544	0.382213	0.393912	0.522389	0.591287	0.628681	0.740617	0.707247	0.567188	0.628243	0.617147	0.495189	0.468927	0.376805	0.358249	0.355089	0.335215	0.266493	0.240393	0.185882	0.210932	0.211536
0.181758	0.244228	0.405933	0.498108	0.656224	0.786793	0.837043	0.816712	0.747111	0.834593	0.721631	0.777635	0.776165	0.73847	0.523125	0.499002	0.44433	0.320245	0.271996	0.244835	0.205656	0.225481
0.18015	0.284155	0.361052	0.466691	0.743702	0.711579	0.887328	0.88104	0.916838	0.86016	0.988234	0.854402	0.820197	0.759909	0.744371	0.576383	0.558948	0.358897	0.31143	0.244116	0.197932	0.169343
0.211124	0.27093	0.27556	0.411279	0.647085	0.68239	0.920194	1.06369	0.958941	0.924766	1.05666	1.07879	0.970972	0.888849	0.823707	0.756819	0.525645	0.472836	0.363206	0.258557	0.221775	0.194224
0.203389	0.203084	0.313692	0.422052	0.581183	0.674258	0.753592	0.878206	0.931647	1.10166	1.01489	1.21697	1.11535	1.03944	0.808867	0.736544	0.67757	0.472941	0.325649	0.251515	0.192181	0.174311
0.279863	0.208419	0.25067	0.351784	0.475864	0.633936	0.605884	0.785487	0.935393	1.08573	1.10742	1.1133	0.99934	0.914772	0.810679	0.733957	0.592664	0.433564	0.314815	0.248358	0.174079	0.160164
0.192948	0.20094	0.296148	0.313668	0.422341	0.51896	0.638151	0.811923	0.807972	0.947815	0.903611	0.927003	0.959378	0.821818	0.813686	0.635924	0.508299	0.499658	0.301317	0.26396	0.235519	0.186584
0.209834	0.190179	0.262984	0.329042	0.38446	0.426289	0.492957	0.523228	0.679466	0.771202	0.802251	0.767877	0.87558	0.722477	0.630419	0.521721	0.465287	0.344159	0.269663	0.213567	0.150067	0.167417
0.24348	0.29167	0.25764	0.311366	0.382698	0.333426	0.514826	0.484716	0.56663	0.613683	0.639258	0.584819	0.573717	0.53587	0.444629	0.423752	0.344425	0.30095	0.23798	0.176298	0.160039	0.144069
0.236463	0.305447	0.321027	0.334172	0.33332	0.328438	0.370732	0.349832	0.442016	0.540082	0.454313	0.487339	0.471964	0.466879	0.425591	0.412502	0.32357	0.302404	0.257117	0.221317	0.215065	0.18444
0.271948	0.277223	0.249026	0.305021	0.29586	0.276784	0.32263	0.293997	0.306208	0.381641	0.340646	0.336301	0.37586	0.243113	0.262448	0.224481	0.190034	0.236956	0.208427	0.199532	0.248197	0.167906
0.231627	0.256691	0.324052	0.298142	0.248556	0.218089	0.293047	0.277627	0.278978	0.274992	0.250783	0.247072	0.242254	0.228996	0.185491	0.175372	0.177605	0.183571	0.195419	0.226937	0.20049	0.164459
0.251541	0.296122	0.351304	0.306181	0.386356	0.313625	0.234281	0.247987	0.221884	0.204646	0.203723	0.221	0.161626	0.181894	0.208632	0.169333	0.146591	0.173662	0.17678	0.172885	0.186793	0.159107
0.20644	0.279141	0.308083	0.340879	0.380972	0.332691	0.320437	0.344874	0.315487	0.301288	0.22826	0.227802	0.180624	0.135832	0.159106	0.148476	0.18763	0.22061	0.218013	0.176198	0.172946	0.154454
0.261605	0.292049	0.314775	0.459857	0.430674	0.380582	0.35603	0.342714	0.320292	0.287521	0.325392	0.312022	0.255573	0.337124	0.266789	0.28069	0.250016	0.247792	0.253778	0.204881	0.195699	0.13094
0.254134	0.303149	0.353293	0.433923	0.40985	0.402965	0.406853	0.406978	0.361205	0.41401	0.388643	0.386163	0.33207	0.290992	0.291091	0.288718	0.28093	0.264924	0.226995	0.24629	0.189085	0.24486
0.20289	0.263051	0.320296	0.358642	0.453559	0.488269	0.530506	0.488499	0.430469	0.4813	0.471788	0.492162	0.479536	0.396618	0.343849	0.331421	0.336677	0.253127	0.239528	0.230047	0.170075	0.159107
0.191418	0.236117	0.390476	0.378638	0.449317	0.60766	0.588431	0.63278	0.660408	0.691511	0.566739	0.524778	0.512901	0.486114	0.427881	0.359282	0.303273	0.288387	0.206445	0.200137	0.150435	0.137694
0.163532	0.28261	0.29732	0.408564	0.532357	0.612392	0.674085	0.78257	0.820994	0.937789	0.811972	0.746121	0.664984	0.592729	0.516935	0.443101	0.358144	0.338409	0.228221	0.165573	0.118915	0.144922
0.206237	0.22454	0.342615	0.405715	0.551385	0.823902	0.836058	0.812012	0.874168	1.13025	0.888185	1.01413	0.893764	0.846473	0.630266	0.565279	0.380646	0.296099	0.21046	0.189509	0.166441	0.110925
0.127719	0.24121	0.314573	0.445658	0.639054	0.850698	0.999943	0.988656	1.27685	1.21655	1.14198	1.10824	1.03359	0.938401	0.777754	0.644604	0.535671	0.346291	0.303774	0.218737	0.170791	0.175901
0.172185	0.195097	0.324538	0.456684	0.716434	0.804691	0.946701	1.11572	1.07832	1.24915	1.23355	1.12675	1.19279	0.998977	0.824954	0.732008	0.546302	0.403554	0.289784	0.19663	0.186529	0.175816
0.158139	0.187182	0.261966	0.41631	0.619374	0.796223	0.842916	1.10782	1.18468	1.18579	1.27552	1.17448	1.08854	0.908308	0.868271	0.75544	0.604914	0.390584	0.247222	0.195702	0.174224	0.143563
0.161778	0.156501	0.258034	0.32199	0.528493	0.681985	0.799883	1.02221	0.895585	1.02419	1.09634	1.07214	1.0002	0.84164	0.848017	0.688441	0.493606	0.373264	0.253927	0.191028	0.129358	0.137811
0.172795	0.220502	0.206041	0.305012	0.356343	0.535172	0.663703	0.744848	0.829356	0.804908	0.865729	0.885647	0.827369	0.76459	0.61729	0.519618	0.432943	0.31764	0.251026	0.219749	0.186774	0.13977
0.162263	0.155698	0.184011	0.20293	0.291831	0.346323	0.521814	0.527425	0.69644	0.75886	0.784787	0.73803	0.715113	0.663604	0.523694	0.47815	0.333289	0.279535	0.206681	0.215079	0.220484	0.17713
0.176144	0.198824	0.162836	0.187857	0.222228	0.271155	0.310962	0.392668	0.510581	0.566743	0.497038	0.540716	0.497636	0.47876	0.404401	0.318491	0.256016	0.205515	0.158628	0.13836	0.150449	0.1715
0.104633	0.138675	0.146315	0.181247	0.17236	0.21836	0.216647	0.276762	0.345433	0.341815	0.348756	0.373325	0.357096	0.302247	0.236372	0.242232	0.234412	0.15749	0.188562	0.145125	0.175192	0.167568
0.119067	0.14053	0.107587	0.142135	0.121896	0.138709	0.18978	0.217056	0.227732	0.267647	0.235378	0.309657	0.265862	0.25077	0.200942	0.199361	0.155108	0.145743	0.145578	0.149371	0.178579	0.115707
0.123291	0.131854	0.144211	0.123555	0.12726	0.151145	0.167211	0.141715	0.165109	0.203351	0.211545	0.217774	0.167533	0.209711	0.226481	0.122183	0.164729	0.170904	0.124665	0.116928	0.129061	0.120154
0.0995272	0.107553	0.126467	0.129098	0.0883525	0.111094	0.163847	0.190975	0.134548	0.164437	0.172413	0.162493	0.176275	0.196197	0.165548	0.161903	0.15814	0.129672	0.139779	0.15622	0.150951	0.165434
0.0823952	0.107764	0.09808	0.116527	0.148765	0.108462	0.122277	0.143441	0.12325	0.16824	0.210605	0.210082	0.189125	0.188619	0.182926	0.163323	0.15751	0.172447	0.176665	0.213473	0.149268	0.113268
