# Supplementary material for: Precursors of Majorana modes and their length-dependent energy oscillations probed at both ends of atomic Shiba chains
Source: Nat Nanotechnol. 2022 Mar 7;17(4):384–9. doi: 10.1038/s41565-022-01078-4 (PMC9018407; doi:10.1038/s41565-022-01078-4)
Supplement: Source Data Extended Data Fig. 1 — Statistical source data of Extended Data Fig. 1a,b in separate .txt files. [file 41565_2022_1078_MOESM7_ESM.zip › Source Data/FigE1a-1.49meV.txt]

WSxM file copyright WSxM solutions
WSxM ASCII Matrix file
X Amplitude: 3.99129e-009 m
Y Amplitude: 4.38951e-009 m
Z Amplitude: 1.27313 V
1.64288	1.55439	1.58267	1.48688	1.47411	1.56084	1.4388	1.4916	1.34357	1.35937	1.55155	1.52456	1.62926	1.54568	1.48898	1.45578	1.38657	1.56575	1.64778	1.6725	1.54184	1.55071
1.43822	1.47283	1.36429	1.5046	1.44912	1.29279	1.39307	1.49799	1.44383	1.39191	1.50934	1.50983	1.28665	1.4407	1.57429	1.52349	1.54749	1.63294	1.42201	1.52662	1.558	1.5966
1.39494	1.47951	1.45282	1.46068	1.6241	1.40678	1.31168	1.27738	1.34919	1.43751	1.35943	1.34482	1.35683	1.60085	1.45148	1.56445	1.56455	1.57845	1.61358	1.48217	1.50445	1.45742
1.56258	1.49596	1.47122	1.38909	1.35163	1.337	1.28486	1.19766	1.2781	1.30256	1.39964	1.27133	1.24734	1.34827	1.43623	1.50491	1.54105	1.51346	1.36962	1.64401	1.64989	1.29606
1.46402	1.47848	1.47655	1.53033	1.54776	1.30429	1.33004	1.08191	1.31466	0.975518	1.17421	1.05824	1.25391	1.15351	1.28025	1.36885	1.50776	1.37793	1.61839	1.4989	1.59921	1.49687
1.28963	1.57859	1.63077	1.49799	1.45091	1.2693	1.29996	1.15665	1.14202	1.10595	1.16261	1.26528	1.30606	1.21144	1.27046	1.44116	1.44412	1.64468	1.49528	1.52004	1.46739	1.44073
1.52486	1.68539	1.4094	1.30139	1.2792	1.16202	1.26091	1.13534	1.16218	1.13775	1.04386	1.0934	1.17324	1.12813	1.12949	1.23631	1.23869	1.31078	1.37713	1.51081	1.45985	1.38682
1.47308	1.46389	1.54541	1.36511	1.34172	1.31227	1.13509	1.17612	1.28265	1.32527	1.14649	1.19362	1.09818	1.13862	1.14635	1.20051	1.35381	1.47087	1.45338	1.49767	1.38771	1.51082
1.39551	1.7166	1.71114	1.59753	1.31194	1.37053	1.35144	1.17646	1.40427	1.23629	1.17159	1.2924	1.12213	1.1811	1.1863	1.20338	1.28679	1.28998	1.39184	1.40624	1.4449	1.50149
1.4839	1.42012	1.50841	1.45306	1.39861	1.49566	1.60089	1.29148	1.2749	1.32938	1.28276	1.19709	1.28418	0.994628	1.13667	1.15826	1.31215	1.27302	1.20224	1.39431	1.56811	1.48586
1.60881	1.67413	1.629	1.50426	1.70889	1.48182	1.36183	1.39438	1.27038	1.49637	1.2835	1.30783	1.30455	1.25566	1.15098	1.23799	1.22543	1.40133	1.34675	1.37512	1.51736	1.51628
1.60493	1.59431	1.6178	1.5747	1.50126	1.60384	1.39261	1.60998	1.49436	1.34431	1.56573	1.49268	1.53501	1.29847	1.19354	1.33724	1.45585	1.37155	1.39329	1.45545	1.40006	1.32477
1.54906	1.61927	1.71484	1.67129	1.6808	1.50517	1.50062	1.52527	1.42262	1.65289	1.51875	1.50772	1.42514	1.34154	1.35743	1.35537	1.46186	1.45076	1.44629	1.45858	1.34827	1.4474
1.62701	1.59056	1.55581	1.87616	1.51196	1.64851	1.47529	1.62605	1.5846	1.83145	1.79239	1.62541	1.57102	1.4856	1.36404	1.3703	1.29157	1.3471	1.38783	1.57158	1.43246	1.28874
1.60672	1.61653	1.69752	1.8945	1.76971	1.7114	1.70877	1.54912	1.85515	1.66407	1.758	1.61612	1.53167	1.41445	1.44681	1.52531	1.421	1.51171	1.39214	1.38528	1.43622	1.33872
1.61288	1.61322	1.76848	1.8529	1.86752	1.74936	1.63124	1.87877	1.65952	1.96478	1.75203	1.93805	1.71296	1.63813	1.53272	1.47366	1.54636	1.45753	1.43108	1.43905	1.30715	1.45309
1.83687	1.78897	1.8111	1.88354	1.77785	1.74911	1.83004	2.01461	1.81355	2.01105	1.80079	2.03256	1.72129	1.7159	1.92262	1.554	1.51615	1.48501	1.39253	1.37453	1.28049	1.40393
1.63671	1.88591	1.71157	1.80219	2.11006	1.97982	1.83882	2.06745	2.04058	2.01584	2.10114	1.83648	1.87787	1.99786	1.59979	1.68076	1.58127	1.42741	1.54571	1.61913	1.59565	1.51698
1.68604	1.88753	1.80977	1.83693	1.89179	1.8973	1.92531	2.02596	2.00458	2.09554	2.08901	2.0403	2.17186	1.83052	1.83822	1.60245	1.71113	1.50137	1.50765	1.43937	1.59747	1.46895
1.69902	1.66066	1.74259	1.89917	1.78402	2.00484	1.96526	2.08009	2.13982	2.21266	2.06819	2.19727	1.93477	2.05764	1.84587	1.80609	1.4794	1.42074	1.59573	1.63566	1.46978	1.34864
1.75182	1.65126	1.76651	1.86739	1.66032	1.86265	1.74333	1.93364	2.17469	2.13409	2.24865	2.24135	1.87165	1.94803	1.89309	1.83107	1.65912	1.58837	1.57431	1.45485	1.61403	1.47864
1.48225	1.67001	1.71239	1.59495	1.67956	1.82945	2.03315	1.80796	2.19493	2.12255	2.23892	2.12134	1.86043	1.97637	1.93628	1.87574	1.69791	1.65308	1.49184	1.4533	1.55887	1.49414
1.68601	1.86366	1.6527	1.73766	1.89903	1.65581	1.77255	1.78928	2.02038	2.03886	2.04339	2.15818	1.92758	1.8022	1.52298	1.72664	1.47215	1.7374	1.53463	1.45997	1.46684	1.30152
1.64407	1.57797	1.5408	1.66724	1.71984	1.70595	1.81817	1.78861	2.04248	1.86827	2.0941	2.19151	1.70879	1.8036	1.78633	1.64395	1.7482	1.51106	1.5481	1.53592	1.63834	1.45091
1.58115	1.6954	1.65222	1.68864	1.74904	1.55841	1.77655	1.76897	1.93534	1.79197	1.88222	1.85089	1.70669	1.78428	1.68619	1.62074	1.42671	1.53234	1.4766	1.64504	1.32462	1.41015
1.47074	1.46331	1.61258	1.48666	1.59411	1.63621	1.62287	1.64959	1.75242	1.7479	1.92084	1.85023	1.74675	1.5219	1.58173	1.65021	1.46742	1.45766	1.6901	1.33643	1.33876	1.37996
1.42423	1.47908	1.48474	1.53483	1.49816	1.47374	1.3178	1.72326	1.75771	1.73739	1.75904	1.76135	1.46661	1.48466	1.53291	1.40285	1.56095	1.41557	1.65499	1.37681	1.4216	1.40584
1.63055	1.55753	1.66319	1.38841	1.28747	1.42608	1.57421	1.61985	1.55783	1.58472	1.68644	1.61788	1.52851	1.49066	1.55373	1.35698	1.29317	1.45299	1.48291	1.48481	1.28325	1.36189
1.33955	1.55136	1.56295	1.55283	1.3077	1.37289	1.55093	1.42672	1.53236	1.68945	1.57385	1.52604	1.64039	1.41203	1.41357	1.47874	1.38769	1.50282	1.48421	1.44511	1.36253	1.54817
1.30783	1.36008	1.30357	1.30387	1.35597	1.35967	1.28039	1.45049	1.44539	1.50774	1.51925	1.53475	1.42625	1.47794	1.40391	1.33034	1.33666	1.38885	1.32018	1.35943	1.41601	1.50914
1.27024	1.2023	1.40108	1.32135	1.23275	1.23634	1.31584	1.22623	1.32884	1.49539	1.48101	1.44843	1.40227	1.3333	1.26806	1.41508	1.40669	1.47842	1.30808	1.2518	1.53334	1.4754
1.32621	1.27482	1.42459	1.4979	1.22778	1.26312	1.2099	1.24641	1.28972	1.38185	1.34582	1.34507	1.24758	1.2542	1.25312	1.3452	1.28051	1.3575	1.3891	1.34279	1.2157	1.1937
1.53856	1.52694	1.54973	1.46463	1.49708	1.23837	1.3362	1.31887	1.29694	1.31373	1.14417	1.33757	1.23146	1.25318	1.07382	1.24953	1.36496	1.20246	1.41663	1.498	1.51142	1.36175
1.28834	1.30486	1.34843	1.4762	1.15993	1.27481	1.24153	1.2035	1.36525	1.26236	1.23165	1.22058	1.20694	1.32726	1.33218	1.3396	1.23763	1.43276	1.47305	1.53471	1.42189	1.43294
1.63456	1.50386	1.47515	1.39512	1.28887	1.376	1.2679	1.34285	1.21219	1.22052	1.20958	1.05691	1.33185	1.33387	1.31383	1.41787	1.53043	1.31901	1.35537	1.26341	1.38434	1.29802
1.33079	1.4849	1.53307	1.46812	1.34707	1.46269	1.12076	1.27213	1.17791	1.21516	1.42138	1.33852	1.29208	1.25146	1.21772	1.46932	1.45867	1.49497	1.41206	1.45888	1.4069	1.38753
1.41355	1.42865	1.41516	1.51529	1.38238	1.27916	1.21413	1.18161	1.18646	1.31254	1.38604	1.38547	1.39883	1.33433	1.41266	1.42305	1.4068	1.38493	1.57046	1.37256	1.5555	1.19054
1.38865	1.53129	1.38307	1.50541	1.49573	1.54877	1.40256	1.27683	1.43796	1.41549	1.50668	1.49426	1.38436	1.46827	1.65845	1.48438	1.73094	1.49954	1.46063	1.32838	1.23343	1.11431
1.10527	1.402	1.43211	1.47584	1.35021	1.46625	1.44308	1.43008	1.53089	1.50324	1.33971	1.54467	1.34997	1.59788	1.60524	1.51234	1.50818	1.41942	1.30328	1.37724	1.38704	1.29786
1.22087	1.39755	1.41693	1.46018	1.49504	1.38965	1.28624	1.27795	1.35527	1.42153	1.44513	1.43334	1.49101	1.75725	1.69612	1.44132	1.46826	1.43267	1.58875	1.46317	1.3697	1.26232
