# Supplementary material for: Precursors of Majorana modes and their length-dependent energy oscillations probed at both ends of atomic Shiba chains
Source: Nat Nanotechnol. 2022 Mar 7;17(4):384–9. doi: 10.1038/s41565-022-01078-4 (PMC9018407; doi:10.1038/s41565-022-01078-4)
Supplement: Source Data Extended Data Fig. 1 — Statistical source data of Extended Data Fig. 1a,b in separate .txt files. [file 41565_2022_1078_MOESM7_ESM.zip › Source Data/FigE1aTopography.txt]

WSxM file copyright WSxM solutions
WSxM ASCII Matrix file
X Amplitude: 3.99129e-009 m
Y Amplitude: 4.38951e-009 m
Z Amplitude: 1.35363e-010 m
1.02887e-011	1.21873e-011	1.41145e-011	1.56721e-011	1.68141e-011	1.73769e-011	1.76591e-011	1.75115e-011	1.76338e-011	1.79551e-011	1.85428e-011	1.89458e-011	1.93062e-011	1.97305e-011	2.01974e-011	2.03589e-011	2.06482e-011	2.11258e-011	2.15075e-011	2.17222e-011	2.20079e-011	2.23328e-011
1.31273e-011	1.50828e-011	1.73119e-011	1.97826e-011	2.12834e-011	2.18995e-011	2.2068e-011	2.19985e-011	2.21386e-011	2.19164e-011	2.17012e-011	2.15073e-011	2.18641e-011	2.2491e-011	2.25458e-011	2.27711e-011	2.32772e-011	2.35736e-011	2.37847e-011	2.42126e-011	2.46156e-011	2.48481e-011
1.54188e-011	1.77793e-011	2.08362e-011	2.34952e-011	2.51416e-011	2.65394e-011	2.77133e-011	2.84218e-011	2.82138e-011	2.76185e-011	2.70338e-011	2.62893e-011	2.54701e-011	2.51519e-011	2.5324e-011	2.53007e-011	2.53591e-011	2.56803e-011	2.60976e-011	2.62199e-011	2.63529e-011	2.6763e-011
1.76072e-011	1.99145e-011	2.34297e-011	2.67246e-011	2.96287e-011	3.20248e-011	3.49076e-011	3.7126e-011	3.80903e-011	3.74311e-011	3.52868e-011	3.30465e-011	3.11083e-011	2.95999e-011	2.85605e-011	2.80434e-011	2.7846e-011	2.76912e-011	2.77602e-011	2.80566e-011	2.83602e-011	2.84008e-011
1.91136e-011	2.2476e-011	2.61155e-011	2.97693e-011	3.38316e-011	3.93931e-011	4.50541e-011	4.88393e-011	5.09902e-011	5.10237e-011	4.83643e-011	4.43228e-011	4.01606e-011	3.68865e-011	3.39678e-011	3.17062e-011	3.04039e-011	2.99685e-011	2.97782e-011	2.94848e-011	2.97244e-011	3.02127e-011
2.13198e-011	2.41067e-011	2.77569e-011	3.29241e-011	3.90292e-011	4.7305e-011	5.62132e-011	6.45671e-011	6.86543e-011	6.86914e-011	6.56625e-011	6.06085e-011	5.41761e-011	4.72143e-011	4.18441e-011	3.73977e-011	3.44362e-011	3.23417e-011	3.14799e-011	3.14637e-011	3.14688e-011	3.13673e-011
2.27303e-011	2.5812e-011	3.00661e-011	3.57129e-011	4.4074e-011	5.6002e-011	6.94115e-011	8.01529e-011	8.6496e-011	8.76309e-011	8.60444e-011	8.05747e-011	7.21492e-011	6.28107e-011	5.30743e-011	4.5068e-011	3.95486e-011	3.58837e-011	3.40912e-011	3.32116e-011	3.27584e-011	3.27244e-011
2.35723e-011	2.64835e-011	3.1267e-011	3.82283e-011	4.91082e-011	6.36368e-011	7.94657e-011	9.21895e-011	1.00718e-010	1.05057e-010	1.05165e-010	9.93153e-011	9.07406e-011	7.91496e-011	6.67842e-011	5.51257e-011	4.55349e-011	3.92055e-011	3.58391e-011	3.49027e-011	3.42967e-011	3.42237e-011
2.44214e-011	2.7734e-011	3.2347e-011	3.99265e-011	5.22204e-011	6.83619e-011	8.54342e-011	1.00183e-010	1.10697e-010	1.16387e-010	1.17852e-010	1.1423e-010	1.04777e-010	9.26499e-011	7.85472e-011	6.4075e-011	5.15106e-011	4.26339e-011	3.76652e-011	3.52758e-011	3.44957e-011	3.42059e-011
2.5306e-011	2.9077e-011	3.4031e-011	4.14399e-011	5.42668e-011	7.16873e-011	8.92037e-011	1.04496e-010	1.15731e-010	1.23353e-010	1.25639e-010	1.22795e-010	1.14853e-010	1.01471e-010	8.61251e-011	7.03917e-011	5.57774e-011	4.51172e-011	3.91396e-011	3.6267e-011	3.51778e-011	3.48312e-011
2.64073e-011	3.01001e-011	3.48694e-011	4.30919e-011	5.63096e-011	7.35737e-011	9.16337e-011	1.07296e-010	1.19344e-010	1.26192e-010	1.28847e-010	1.26501e-010	1.18448e-010	1.05777e-010	9.01433e-011	7.27259e-011	5.76284e-011	4.64815e-011	4.00526e-011	3.72013e-011	3.61086e-011	3.55417e-011
2.70433e-011	3.05904e-011	3.63438e-011	4.48967e-011	5.82671e-011	7.58297e-011	9.38471e-011	1.0941e-010	1.20861e-010	1.2821e-010	1.30752e-010	1.27929e-010	1.19642e-010	1.06779e-010	9.10954e-011	7.41221e-011	5.83389e-011	4.71601e-011	4.08982e-011	3.79936e-011	3.67126e-011	3.62487e-011
2.71783e-011	3.12619e-011	3.68945e-011	4.54936e-011	5.93542e-011	7.71513e-011	9.52433e-011	1.10646e-010	1.22329e-010	1.29713e-010	1.3208e-010	1.28995e-010	1.20928e-010	1.0788e-010	9.24206e-011	7.56036e-011	6.01757e-011	4.85385e-011	4.17899e-011	3.87752e-011	3.7583e-011	3.74424e-011
2.75513e-011	3.15887e-011	3.7271e-011	4.61153e-011	5.96598e-011	7.72046e-011	9.56341e-011	1.11022e-010	1.22521e-010	1.30018e-010	1.32773e-010	1.30153e-010	1.21788e-010	1.09184e-010	9.35965e-011	7.68683e-011	6.1412e-011	4.96185e-011	4.2742e-011	3.94964e-011	3.83291e-011	3.78048e-011
2.75229e-011	3.15425e-011	3.74203e-011	4.62929e-011	5.94573e-011	7.76523e-011	9.55701e-011	1.11165e-010	1.22229e-010	1.29876e-010	1.32361e-010	1.29471e-010	1.21429e-010	1.09017e-010	9.33904e-011	7.68221e-011	6.1213e-011	4.97216e-011	4.29765e-011	3.99014e-011	3.86133e-011	3.84692e-011
2.75868e-011	3.18658e-011	3.76476e-011	4.6467e-011	6.0921e-011	7.91622e-011	9.7144e-011	1.11875e-010	1.23153e-010	1.30001e-010	1.31956e-010	1.2881e-010	1.2036e-010	1.07763e-010	9.22962e-011	7.60015e-011	6.0705e-011	4.96967e-011	4.27207e-011	3.97948e-011	3.86808e-011	3.80748e-011
2.77929e-011	3.15781e-011	3.75659e-011	4.7142e-011	6.23172e-011	8.05371e-011	9.85473e-011	1.14188e-010	1.25277e-010	1.31393e-010	1.33182e-010	1.29631e-010	1.20789e-010	1.07564e-010	9.198e-011	7.5433e-011	6.05807e-011	4.92597e-011	4.27029e-011	3.96776e-011	3.81941e-011	3.71369e-011
2.74838e-011	3.16207e-011	3.77222e-011	4.684e-011	6.15214e-011	8.09172e-011	9.95208e-011	1.14543e-010	1.25835e-010	1.33237e-010	1.35196e-010	1.31492e-010	1.22974e-010	1.09518e-010	9.3632e-011	7.68044e-011	6.1714e-011	5.00875e-011	4.31683e-011	3.94289e-011	3.78495e-011	3.67994e-011
2.79385e-011	3.16065e-011	3.73989e-011	4.68614e-011	6.16848e-011	8.01996e-011	9.85686e-011	1.1428e-010	1.26187e-010	1.3312e-010	1.35363e-010	1.32412e-010	1.2387e-010	1.10673e-010	9.46161e-011	7.73728e-011	6.192e-011	4.99312e-011	4.3282e-011	3.99867e-011	3.80484e-011	3.65933e-011
2.8308e-011	3.21039e-011	3.82516e-011	4.74831e-011	6.11803e-011	8.00752e-011	9.91975e-011	1.14426e-010	1.25334e-010	1.32356e-010	1.34418e-010	1.30959e-010	1.22459e-010	1.09238e-010	9.31453e-011	7.62253e-011	6.09928e-011	5.01337e-011	4.35414e-011	4.00613e-011	3.83788e-011	3.69841e-011
2.95763e-011	3.34681e-011	3.91007e-011	4.84423e-011	6.31059e-011	8.16846e-011	9.97233e-011	1.14529e-010	1.2586e-010	1.32161e-010	1.33509e-010	1.29709e-010	1.20665e-010	1.07443e-010	9.13299e-011	7.44098e-011	5.97884e-011	4.90643e-011	4.30547e-011	4.02176e-011	3.87234e-011	3.74424e-011
3.03864e-011	3.39442e-011	3.97295e-011	4.94051e-011	6.37134e-011	8.1912e-011	1.00622e-010	1.1568e-010	1.2613e-010	1.32281e-010	1.33761e-010	1.29961e-010	1.20871e-010	1.07287e-010	9.19552e-011	7.41327e-011	5.9387e-011	4.87836e-011	4.29161e-011	4.02176e-011	3.88833e-011	3.81068e-011
3.00311e-011	3.39975e-011	3.98077e-011	4.87692e-011	6.33049e-011	8.18267e-011	9.99222e-011	1.14877e-010	1.25711e-010	1.32452e-010	1.34216e-010	1.30391e-010	1.21607e-010	1.07891e-010	9.1774e-011	7.48006e-011	5.96321e-011	4.87872e-011	4.26958e-011	3.98978e-011	3.89011e-011	3.84514e-011
2.91323e-011	3.34077e-011	3.89621e-011	4.79201e-011	6.25304e-011	8.04092e-011	9.79185e-011	1.13595e-010	1.24368e-010	1.31056e-010	1.32841e-010	1.29226e-010	1.20463e-010	1.07252e-010	9.11416e-011	7.43565e-011	5.91454e-011	4.84319e-011	4.23619e-011	4.00115e-011	3.89544e-011	3.84052e-011
2.84501e-011	3.2953e-011	3.87135e-011	4.79805e-011	6.20756e-011	8.08959e-011	9.8963e-011	1.1265e-010	1.23231e-010	1.29596e-010	1.31064e-010	1.27346e-010	1.17961e-010	1.04953e-010	8.93155e-011	7.30847e-011	5.814e-011	4.77995e-011	4.21381e-011	3.95816e-011	3.86559e-011	3.83342e-011
2.76188e-011	3.2857e-011	3.86353e-011	4.80551e-011	6.33653e-011	8.17912e-011	9.96416e-011	1.13961e-010	1.24165e-010	1.29596e-010	1.30421e-010	1.26529e-010	1.16672e-010	1.03642e-010	8.76422e-011	7.14042e-011	5.74081e-011	4.71991e-011	4.14879e-011	3.90594e-011	3.8123e-011	3.76627e-011
2.56399e-011	3.12938e-011	3.79745e-011	4.78668e-011	6.301e-011	8.22424e-011	1.00611e-010	1.15023e-010	1.25157e-010	1.31123e-010	1.31896e-010	1.27282e-010	1.17763e-010	1.04065e-010	8.80969e-011	7.17737e-011	5.73193e-011	4.68261e-011	4.10012e-011	3.83453e-011	3.74089e-011	3.71938e-011
2.16467e-011	2.85085e-011	3.56439e-011	4.59519e-011	6.2637e-011	8.24591e-011	1.00651e-010	1.15595e-010	1.26688e-010	1.32434e-010	1.33093e-010	1.28526e-010	1.18693e-010	1.05035e-010	8.94007e-011	7.24736e-011	5.73655e-011	4.6787e-011	4.0717e-011	3.79723e-011	3.71034e-011	3.68491e-011
1.63531e-011	2.38083e-011	3.19171e-011	4.3838e-011	6.07789e-011	8.10522e-011	1.00011e-010	1.15208e-010	1.26016e-010	1.32004e-010	1.32905e-010	1.28437e-010	1.18768e-010	1.04587e-010	8.82568e-011	7.12692e-011	5.63281e-011	4.60019e-011	4.01485e-011	3.76952e-011	3.6606e-011	3.62381e-011
1.25588e-011	2.04545e-011	2.91602e-011	4.08431e-011	5.78941e-011	7.93966e-011	9.82844e-011	1.13346e-010	1.24425e-010	1.31134e-010	1.3191e-010	1.27108e-010	1.17258e-010	1.02978e-010	8.65586e-011	6.99654e-011	5.53617e-011	4.52842e-011	3.96192e-011	3.72333e-011	3.64639e-011	3.63198e-011
1.34932e-011	1.97013e-011	2.73235e-011	3.82851e-011	5.46327e-011	7.37194e-011	9.31472e-011	1.09012e-010	1.21e-010	1.27922e-010	1.29459e-010	1.25104e-010	1.15077e-010	1.00636e-010	8.45655e-011	6.78302e-011	5.33154e-011	4.36926e-011	3.86067e-011	3.68141e-011	3.63182e-011	3.62772e-011
1.61542e-011	2.14599e-011	2.78386e-011	3.64164e-011	4.9467e-011	6.58786e-011	8.35051e-011	1.00421e-010	1.1306e-010	1.21016e-010	1.23774e-010	1.20084e-010	1.11023e-010	9.71797e-011	8.10341e-011	6.47855e-011	5.10807e-011	4.18026e-011	3.75764e-011	3.60609e-011	3.57534e-011	3.5961e-011
1.7863e-011	2.28171e-011	2.76574e-011	3.36346e-011	4.28235e-011	5.60695e-011	7.02855e-011	8.5919e-011	9.92432e-011	1.08773e-010	1.12388e-010	1.09814e-010	1.01722e-010	8.92855e-011	7.44794e-011	5.97584e-011	4.70839e-011	3.95928e-011	3.58746e-011	3.49809e-011	3.51316e-011	3.53783e-011
1.5941e-011	2.15914e-011	2.61511e-011	3.04976e-011	3.64073e-011	4.52764e-011	5.67603e-011	6.88446e-011	8.046e-011	8.95032e-011	9.43364e-011	9.27357e-011	8.60901e-011	7.58776e-011	6.3299e-011	5.16298e-011	4.21847e-011	3.66049e-011	3.44038e-011	3.35776e-011	3.35542e-011	3.39537e-011
1.09779e-011	1.76301e-011	2.23354e-011	2.61668e-011	3.02113e-011	3.58155e-011	4.3196e-011	5.17241e-011	6.03303e-011	6.7249e-011	7.09063e-011	7.11849e-011	6.70156e-011	5.92757e-011	5.10847e-011	4.32277e-011	3.75164e-011	3.39511e-011	3.27305e-011	3.23092e-011	3.25382e-011	3.27955e-011
4.59366e-012	1.19635e-011	1.76743e-011	2.16158e-011	2.49604e-011	2.83051e-011	3.29642e-011	3.83659e-011	4.36823e-011	4.84338e-011	5.10466e-011	5.1407e-011	4.94154e-011	4.57683e-011	4.11798e-011	3.68896e-011	3.35516e-011	3.20859e-011	3.12987e-011	3.13003e-011	3.12059e-011	3.14668e-011
0	7.78909e-012	1.37698e-011	1.769e-011	2.08251e-011	2.36155e-011	2.65409e-011	2.98571e-011	3.31734e-011	3.63937e-011	3.83243e-011	3.88126e-011	3.80325e-011	3.65739e-011	3.46072e-011	3.25589e-011	3.13347e-011	3.07714e-011	3.05491e-011	3.05791e-011	3.07938e-011	3.11755e-011
2.84217e-013	6.26853e-012	1.15601e-011	1.58391e-011	1.87432e-011	2.05033e-011	2.25121e-011	2.50326e-011	2.75956e-011	2.97146e-011	3.10128e-011	3.19061e-011	3.17194e-011	3.08256e-011	2.99319e-011	2.97131e-011	2.95371e-011	2.93254e-011	2.97142e-011	3.02984e-011	3.07121e-011	3.07704e-011
3.85825e-012	8.19055e-012	1.24376e-011	1.52777e-011	1.74038e-011	1.88122e-011	2.03592e-011	2.18138e-011	2.36805e-011	2.5398e-011	2.69024e-011	2.73906e-011	2.72714e-011	2.72232e-011	2.71821e-011	2.70557e-011	2.73735e-011	2.8082e-011	2.88225e-011	2.95133e-011	2.97884e-011	3.05466e-011
8.79652e-012	1.12459e-011	1.35887e-011	1.51463e-011	1.65725e-011	1.7615e-011	1.82276e-011	1.93162e-011	2.06429e-011	2.19412e-011	2.29127e-011	2.36816e-011	2.41237e-011	2.4317e-011	2.46312e-011	2.49951e-011	2.55616e-011	2.63767e-011	2.71598e-011	2.80602e-011	2.89854e-011	2.96656e-011
