# Supplementary material for: Precursors of Majorana modes and their length-dependent energy oscillations probed at both ends of atomic Shiba chains
Source: Nat Nanotechnol. 2022 Mar 7;17(4):384–9. doi: 10.1038/s41565-022-01078-4 (PMC9018407; doi:10.1038/s41565-022-01078-4)
Supplement: Source Data Extended Data Fig. 1 — Statistical source data of Extended Data Fig. 1a,b in separate .txt files. [file 41565_2022_1078_MOESM7_ESM.zip › Source Data/FigE1b.txt]

{0.0525331129961667	0.05495911396439837	0.05787109796863394	0.05377164846865448	0.04767668711228882	0.047632789873501925	0.048402012256122104	0.04848655699800089	0.047867609332354996	0.050039070972286305	0.05392081274646239	0.0499735363487753	0.04616763122677241	0.047895923705766764	0.04766183726597856	0.04833330037484989	0.03970824213952538	0.04500875628806826	0.04617582619172743	0.046274033808980514	0.040496807313632206	0.043117173066174956	0.04702774315395893	0.049376607686083755	0.05011374870184546	0.05649011291401025	0.057773147107719344	0.05445105524584356	0.05007833364724265	0.04702937169575193	0.048332414666044134	0.05448872911196711	0.05507484321464162	0.05591692254197777	0.05396793690872083	0.055099197348183256	0.04852610049069001	0.04936450548004323	0.05399804749932079	0.05065606247919306	0.05358878688830115	0.0508612622669988	0.053033198471107074	0.05192414581229694	0.050962946395009305	0.05028677139947973	0.046683072538660386	0.04706026030869882	0.04769566444192849	0.050776912023166046
{0.04660106126836897	0.052199700765822366	0.04999701023981006	0.04638628180438956	0.042876553219258796	0.044328672517797485	0.045471592713724245	0.04589204390789976	0.043802726938115925	0.0451989610493365	0.05054595820335829	0.051319679823214524	0.048706221706038666	0.04708788065817987	0.042177427100520234	0.043931184118258366	0.04553287630366856	0.051599318479596534	0.05120725677007409	0.045865927129966365	0.04362276141684055	0.0468577332043376	0.045863599967005175	0.04345160895744712	0.04635151234093728	0.05508745829852999	0.056331142753847895	0.05076663155961684	0.046741231980235456	0.04069224394240576	0.042087203830299624	0.04102505670549368	0.04313867599966054	0.043058030469015685	0.04469701828823508	0.047103419619783614	0.04075977185549862	0.04855638653791563	0.04851070883633662	0.053410292917552636	0.05464278402834394	0.05454010579765754	0.05421454478892686	0.05583900100318882	0.056070336597049575	0.05090925406014398	0.048977860645452884	0.04536961713317161	0.04812060837203224	0.051938131658988286
{0.04705846956115195	0.04969385113775705	0.048223105292277677	0.04440211810374611	0.040612736307231716	0.0442970226607035	0.04414425119922363	0.044872445612366	0.04782199086549584	0.04751191182630194	0.055045765910441274	0.05246240043583184	0.05524108492638371	0.05811150026542196	0.054107153954428694	0.05232667625132677	0.051106480790386405	0.056139650245720846	0.05302445054646555	0.05496737425386519	0.05239718264981636	0.05271185162234414	0.054344785438060275	0.049449818930095965	0.04966943537270297	0.05349546041725979	0.05623755718390835	0.05453180234598899	0.04866524024911215	0.046054283651237274	0.04773352700590002	0.053324954022459736	0.05204022004786245	0.04948578250211219	0.039163506689776646	0.04393228658182745	0.045952754008357	0.05129094591368321	0.04718635823218309	0.04848744306042232	0.04976938731409012	0.053863831494167964	0.054129254148238874	0.05679932755947943	0.058174028446735436	0.05579957637639063	0.0522223202846769	0.04781751158901482	0.041851087617808945	0.045198780910661075
{0.05228898474609053	0.051982064075897734	0.053721571789746785	0.051073808740342175	0.04829011149576867	0.0511157221353794	0.053420078970035395	0.045578510588483556	0.04433258908321102	0.046478302021446344	0.05182185066998762	0.05085063342170806	0.05027469253589251	0.04832833771487708	0.04634144890054215	0.0463438064561399	0.044674708209850006	0.04966833631049415	0.04800865869826819	0.04909920845008437	0.04374647511446509	0.04734934713934648	0.050808152250918184	0.04673343956729799	0.05003080385530669	0.05346382093869743	0.05527063124292767	0.05126129462343145	0.04660871383018895	0.04388787371252123	0.0447630041692152	0.04780582824779065	0.05225504627201195	0.05089826114375183	0.04806844331177343	0.05002344209189987	0.051365540477967465	0.05076914558970789	0.053670645495528295	0.05226103305380498	0.05085673538002903	0.050802216942547516	0.05303840908401487	0.054508585690192034	0.05752127742019439	0.05939813373062393	0.056305241443119325	0.053324299260810226	0.051281035853371904	0.052831841134255084
{0.05199668126838901	0.05558560897001816	0.05829038146562125	0.05080672104035707	0.04434340540890891	0.039936353290667914	0.042014235901492204	0.044785833989235545	0.04132432400728023	0.038999017590406145	0.0452673773075362	0.046929168497317396	0.05010282452478781	0.047301363946678596	0.04799734869005845	0.051246501386495266	0.055042415304097765	0.058305569022996113	0.06078979687719558	0.05658546762010954	0.05252981739268167	0.04963862092904428	0.05027282458562151	0.04407328264178655	0.047176508319467014	0.04588128401826636	0.04768578434504408	0.04650942092354323	0.04819017050949274	0.05096327719170211	0.04746065996186862	0.053877293513130926	0.054647551497915135	0.05351371178117716	0.047010432154705774	0.04986566710723597	0.05033083081816364	0.05303172725899336	0.05096065828743796	0.0549844893985003	0.051553425007818614	0.050584145423032044	0.047502554759149454	0.04935629120313819	0.04742815116476498	0.05159546594755431	0.0536234208451728	0.05293203884760938	0.04614116054605824	0.042659653606424965
{0.05215108846683135	0.05282023042684494	0.04955119507122072	0.043438073425832724	0.043181271352952535	0.0471029433248552	0.05032042680983811	0.05440169534395893	0.05242782643445054	0.05322014879404368	0.0495814449825521	0.05116780599598195	0.054238821726663375	0.04803213553026237	0.04873488715417937	0.04149441298561884	0.04609657329781864	0.047749336871067805	0.05191138207130647	0.05392509376833915	0.0544579126405776	0.05577705680084483	0.05497809613554532	0.04784670061095879	0.04727033074479862	0.0485663559220935	0.04944281891641501	0.050599887904031124	0.048311949993929224	0.04877760803781469	0.045949416491620945	0.04904855340942414	0.0489596501647106	0.0461237006921266	0.04558431195669288	0.04742513387944069	0.05178910731401002	0.04969616607895482	0.05080380066828767	0.05186391522361918	0.04669994570362165	0.04577371658743521	0.04389230501051377	0.046744519170229475	0.05176654029167744	0.05202821546519378	0.048097438889728894	0.04747633395550366	0.04790537326062225	0.050609692023016156
{0.053449074486847895	0.054306718144339586	0.05426683819861213	0.0469014011106042	0.0484991329368722	0.048316976520486325	0.05068475992517834	0.051188021023274764	0.05360651196080127	0.0518835896757927	0.04922879856398072	0.05092363789073672	0.055342808327603334	0.05613593253837866	0.058061795370684795	0.05194677039831297	0.04674627328670258	0.047418326049742034	0.0476788947962283	0.04998140833453523	0.05070802409986872	0.049188734702600344	0.053454448766352414	0.046396102840670146	0.04931433774469202	0.0520409875703606	0.048968380138592386	0.048981834340984055	0.047572224394371906	0.0497334577420195	0.05060894372513645	0.04961721780876659	0.04875342731745597	0.046535838103010964	0.049226466830973446	0.054266599635569845	0.05644156342612939	0.058764366454172066	0.05471014778408426	0.05502401319026689	0.04809145890899104	0.051089265925713924	0.050799869154820515	0.054885744878050896	0.052639559410019465	0.05266021520470296	0.04484485400534005	0.04231171843777473	0.03859056579792853	0.04397174885218887
{0.05989946133673521	0.056992720003633805	0.055252191408980265	0.052531115098359976	0.04589892262341228	0.04302429295986582	0.04411759729276696	0.0463620520439493	0.046962658830834204	0.0468013283527262	0.055177085382667024	0.0533400454814857	0.054795436042865686	0.05313100179173936	0.05301646883002112	0.04884846150775067	0.04948322307232856	0.05279647900457294	0.05103252481802713	0.05124325901711105	0.0503684692095894	0.05756973799535913	0.057646291352908476	0.05619925399278908	0.05531499415593453	0.05682742666962642	0.059521080230986054	0.05488073404812931	0.050787307507648066	0.051396180294186744	0.04601932637755007	0.04958163779374034	0.050500694114398836	0.049854215739666606	0.046517382964130806	0.047263174606347616	0.04994027067788312	0.05350051475815295	0.05038877057216909	0.04520183540545312	0.04992562293859563	0.0532462765673333	0.05307959575448318	0.053776990125781104	0.04543178510794089	0.045498629201288276	0.040383931504717606	0.0404347466341323	0.046071039785358044	0.04880091160718194
{0.05485176103627181	0.05613457410169482	0.05312661367439786	0.047490751945420163	0.04750485987592928	0.047233656666823595	0.04917292256463672	0.0475691294932457	0.048043858602825285	0.04777416509814827	0.052028351306467435	0.05262014343871636	0.053331343659485844	0.04737939901418146	0.046781633145859335	0.04372030017343886	0.046072459315977914	0.05088892804169739	0.05098259537832277	0.05396560828908789	0.05442727016200659	0.054051384118422384	0.054722856253584896	0.0472498963792324	0.05245695691381845	0.05913177836584789	0.06246744713255017	0.05708856966186199	0.0506958716802862	0.04890867594580689	0.047345989611741045	0.053211425494613857	0.05160763426460954	0.05312732607947335	0.050956439964518804	0.05340289286195456	0.057600826753628265	0.059014067500160784	0.057758916835390375	0.05460197061618706	0.05350948774236419	0.05235147257725366	0.05089170104033352	0.051825839380454944	0.0509640523898836	0.05518304902314843	0.05164601826248584	0.05291343396450253	0.053974827250026815	0.0515118873885787
{0.0515334416134692	0.054834363893757856	0.05137129092080621	0.050056375800315425	0.05391566708445221	0.05638098884058186	0.056699474649481156	0.049449959638850384	0.04556421950409899	0.0459426397485991	0.047949653007986766	0.05133997723026394	0.052770749591987104	0.05213832425887596	0.05163866206454766	0.048238052982449646	0.04870794211849116	0.05051745086692899	0.05230963845587314	0.052523801010707104	0.053726585277684535	0.05169095695783281	0.05340084747348688	0.051760975088109014	0.05566779728352375	0.05404299218248045	0.05533685540767245	0.0551454318109397	0.05259546389260736	0.05330511858659004	0.048794106972695275	0.05054498597344218	0.05638862800980814	0.05389766029323294	0.04952321355040956	0.04485951395193158	0.046490062959973495	0.05185371652816495	0.05482802737933012	0.05585259474014831	0.05392648647197901	0.05259037315247391	0.05203749091187931	0.04737017851610584	0.04632393681939261	0.051881429197688775	0.05211860581546486	0.0519187154085766	0.04786747490270631	0.04439849301972452
{0.04479556456696168	0.04369214282902539	0.049889127907283816	0.04803645572270507	0.049755806625449275	0.05379525932669281	0.054640754963307996	0.047950579762108654	0.04884854987295405	0.050141942201838395	0.05302367812790463	0.055512166395748165	0.058458951796197554	0.055161128689271664	0.053906448171367756	0.050104888883509315	0.05045154345057888	0.05339624149828946	0.05240782266281327	0.055288478903007414	0.05447930427567126	0.05301012505808869	0.052480832360051216	0.052728828908070326	0.059205170542092185	0.06157334102356327	0.057575307630502684	0.05189772001632852	0.05214456534280164	0.05395633813277009	0.05686177419881331	0.05567387427963265	0.05318914626047427	0.05112911804826309	0.04090402977294732	0.04294652785497002	0.046035701746012764	0.05088922888536295	0.051415951171930686	0.05141018541817421	0.048686007029188016	0.05116755770490738	0.046380855495793065	0.047485999094610785	0.051224293653645975	0.055380354998707075	0.051214397801805644	0.05013799109559288	0.04873666982516704	0.047131511862901654
{0.05605440038601603	0.05772748285918879	0.05795224048767768	0.052154682856789474	0.0535320013405897	0.051400413148151296	0.053853246516963625	0.046221737916300173	0.04862342953991317	0.05028261813347663	0.05515119602810906	0.054076544520801836	0.055408927448915624	0.05538425404234871	0.05455061719228459	0.05610918897596517	0.0553491709812269	0.056622766782492825	0.05671441635805227	0.052550565169462174	0.04882247217608102	0.04559161095644682	0.04937707263807838	0.05671423709649514	0.05894243792621429	0.06018753014165975	0.05933794212362717	0.04903564843153599	0.04945078002560382	0.04789981299416552	0.048363086434827424	0.05324487663016688	0.05734650858112398	0.05938432849368179	0.053148749365399456	0.05022850174556219	0.051677516691933274	0.05631689771515117	0.052086494050444875	0.050139729792632946	0.04683298771890393	0.051844961385905844	0.049306698901656135	0.04787194378008039	0.05414697800327942	0.05489565494339469	0.05505524718080898	0.05157497577811488	0.05100440890047052	0.04934789064073669
{0.05335364091040876	0.053108555000578594	0.055639829504518554	0.051536581504396654	0.05421596764825889	0.05179351484640898	0.051860583247264225	0.04712620215052489	0.04874231796571603	0.05219455837566172	0.05649806922656409	0.0575225626107628	0.05593702438639527	0.05496169383295177	0.05149419611549208	0.048016409083444976	0.04744509485557034	0.05290816291314735	0.060591562049856516	0.062394282414618266	0.06120365311924001	0.054012543193687305	0.05639783032660013	0.05468238011745033	0.05617641611743295	0.059178130007625465	0.05823856197963417	0.04942739177848802	0.05131543468298507	0.05413255830742105	0.05751938143772116	0.06032704061859671	0.0612681957253332	0.05900730449447857	0.055908708348947636	0.05537140007904071	0.05686462973448664	0.05949702130300411	0.057968909907898755	0.05397412783429503	0.051291232982054936	0.056143761125264396	0.05503805157693688	0.04884326011539661	0.05221826707648483	0.05773487678213588	0.059412940869229734	0.054602529679186586	0.05201088760605046	0.048769072322608686
{0.05452955819193265	0.05215556706704907	0.05704759208770354	0.05219002389156721	0.05244483163731551	0.05266741622744883	0.053539183896867217	0.05266014879548968	0.05511811654467461	0.05480502680787458	0.0524202570518603	0.0494473126408643	0.05474727505981766	0.05552523938692829	0.05471888791486125	0.05157168061795306	0.044585987818469376	0.049148543096493046	0.05598047367394317	0.060359787952157753	0.05774395500266224	0.05089169548079031	0.05149696521227203	0.05064385978596482	0.05422337559011694	0.06085155660378314	0.06172579692867104	0.051265188278031795	0.05270684548798117	0.05054020977336881	0.04653590630550366	0.05070278810043055	0.0570197449540137	0.05731809434411319	0.058396304290901334	0.056564051412541505	0.05524304034580457	0.05506998109707482	0.05546715252814895	0.05163115756606501	0.05085156724540297	0.05262294962500585	0.053407141683841614	0.04858522536997214	0.050638112717644124	0.061490502061950794	0.06187514356894474	0.05740714392662658	0.05334737822573122	0.053399631299190176
{0.05598236937336244	0.055235791196078014	0.05626708581827811	0.05432171832900696	0.055582749904901155	0.051301010579608244	0.052892863473390984	0.05172403186098803	0.0547748137607895	0.05387576847839954	0.05471121527879188	0.05774877300184712	0.059803254583793534	0.0552446855186751	0.04877326488770109	0.04481335957270816	0.05066386165686562	0.057512794726234814	0.05769173557795186	0.05780255050158241	0.05478963798292895	0.05231314632436182	0.06120794932742649	0.06125315018974221	0.061514461654766546	0.06585567804951921	0.06502967352502924	0.06008221032190268	0.05927092362402171	0.056889856796705086	0.05234866111374302	0.053227640248432274	0.060818672459859065	0.0596033368800149	0.05716506943448493	0.0576776823557038	0.05165402062210562	0.06121627573269549	0.06000733139432441	0.060374133826937446	0.05750957240798236	0.05770131112790323	0.055717458586188345	0.05458399915622639	0.05723729392451846	0.062117277918595934	0.05696318493879984	0.049397706128448036	0.051896250365915955	0.054629517538055325
{0.056029931510858555	0.05798110663496505	0.060830546038265605	0.054441548814480975	0.06083122833694172	0.05861592067241962	0.06044028746843009	0.049356169754561724	0.05358511339042003	0.05530585173922279	0.057074187325384426	0.05323344377471168	0.05814109908234544	0.057285047793248854	0.06118302830148753	0.05716701926394844	0.05305860200430474	0.05843991479393646	0.06159810294506194	0.05898547565652316	0.0563773429199422	0.05080841510019514	0.05064727668677234	0.05324885783932246	0.06057917565950309	0.06306992094625394	0.06415557148834782	0.05435996936052948	0.05524737181557934	0.05509010331860836	0.052618069074505634	0.05624519216134361	0.05977141971614602	0.05952748417632881	0.056557374141834114	0.058256050048090785	0.060631165910842444	0.06021414491985636	0.055217433387671364	0.0543501762057732	0.05419173150624499	0.059209284058640746	0.060574724263890205	0.05417427663115559	0.051329964609105785	0.05633264435220842	0.05948907102153945	0.054141124130711586	0.05558986908012629	0.05752362054342192
{0.05654042036863105	0.05746161822508804	0.06583207596842623	0.060447424971519816	0.06064558407512443	0.05701855677549845	0.05765132874637731	0.05226649228691595	0.05831427603623664	0.058366225675077765	0.06253028973245017	0.06398317578613702	0.07041418536632141	0.06649520150385758	0.063943871878909	0.05628142383963308	0.05700540508788032	0.060259668525748294	0.06227001804249141	0.06144328480577919	0.05968843571562745	0.058955760011588504	0.06257324767767572	0.060492459103101914	0.0651833448037761	0.06874524639767339	0.06610965893426914	0.059115839229294496	0.06281844983965605	0.057593925352683345	0.05787147071729375	0.059908210386909626	0.0662904273998652	0.06247697777681461	0.054900668731173774	0.051374425152470767	0.05157720412475082	0.05595753291046362	0.055647145559359776	0.055142341040199064	0.052037090206321156	0.05318837200392247	0.053698014442265206	0.057152088009190194	0.05766840218294704	0.06248071401051588	0.06266861263141421	0.05663332008848142	0.06088504518281327	0.06356612835051192
{0.06716485424294134	0.06577804762235674	0.07026432843107873	0.05873620376709218	0.06334797029341284	0.060199592956264286	0.058161399338809094	0.0466675712575297	0.05725410481345755	0.05637910592625503	0.05822774223447308	0.054222450546301586	0.05916772317291275	0.048381379064680284	0.048838984233653036	0.047014118132557424	0.053641683511126234	0.059923870979505064	0.06901303050467697	0.06758311228851757	0.0610198109503226	0.052310876538130234	0.058524948553148146	0.05809220617767814	0.0628625138710175	0.06888778840931793	0.07077467362786473	0.06534682380474048	0.06512090653662957	0.06291362441346378	0.05973986069903616	0.06576121783299625	0.0672615326364956	0.06195718125925081	0.05504513895051116	0.059285825398995566	0.05419284905924062	0.060328357473379404	0.05546754618245567	0.05396237929856862	0.051395391553377266	0.059465905248296876	0.060003834503620915	0.05926928137281936	0.060587874949073514	0.062145928427706984	0.060841038509647415	0.05652000994377592	0.05810819321109059	0.06775592042469183
{0.06318311880520174	0.06367835944026809	0.06250328743341108	0.05442349357115551	0.06508134550760872	0.06433186948943379	0.06329575987016936	0.05665743448568677	0.06399744017270637	0.06449038985994619	0.06651179476943703	0.06112491181325877	0.06408580111404226	0.05952196827920592	0.059452111539957476	0.05694795751813908	0.060397876831614385	0.06707987209356726	0.06672462812765752	0.06742904218665774	0.060998953594717985	0.06020747436651576	0.06646955309621012	0.06661362098464621	0.06913259495293454	0.07552879497007482	0.07592909340100627	0.07142611026622749	0.07280885854272952	0.06566995458737383	0.061821862400353554	0.06740554259158427	0.07524956346700636	0.07016733872550462	0.06821391507689294	0.07058279935611708	0.06785013782848245	0.07207030727064016	0.06685148980911214	0.06711292774757231	0.06360388684851764	0.06538394120026828	0.06630939650065108	0.06556520592943932	0.06618949151625414	0.07039836709668276	0.07004329059933737	0.06375982413015724	0.07121756168854701	0.07517419369000855
{0.06458713521064638	0.06636217191846024	0.06838947422007187	0.060830347301507874	0.06923287299463625	0.06829239522107874	0.06592848471300863	0.05338675765664719	0.06098745831925244	0.061194674777752284	0.06750065555439591	0.07053648767856373	0.0698117878118335	0.06628247243912688	0.056810696611495626	0.05776193630747852	0.052690386188549425	0.056507068548477854	0.06256052816631459	0.0648838257928718	0.06007970136177601	0.056723201709487525	0.07175868922246446	0.07309493051709573	0.07762994417236244	0.08337284503357598	0.07792242067199724	0.07029606373686959	0.07112581705799274	0.07248732810258464	0.0678410840612718	0.0737356260885126	0.08338684459928479	0.0763610866818078	0.07056912762095727	0.0649173724746463	0.06338642443364986	0.0688016802775397	0.0657527194337682	0.06344689714678145	0.06292544587131002	0.06490889684292814	0.066542749674356	0.06794109280031889	0.06956557175269823	0.0768992606034867	0.07883951820241965	0.07412487607094598	0.07606061924754864	0.07830313908477106
{0.07776484313628723	0.0752305414671371	0.07730604615224405	0.06931614474345703	0.06924265573436644	0.06815252061795413	0.06663052164434331	0.0612899230610389	0.07219216501098104	0.07073157547818683	0.07990505810898184	0.07554642362305528	0.07756387547724901	0.07147943525702048	0.06512986655037765	0.06273478606075561	0.05802234551837611	0.06181869916786583	0.06673999504877855	0.07025451642523799	0.06424743692010422	0.06268711982506062	0.06678490498983003	0.0615113349986147	0.06903178448855514	0.08203736169862257	0.08397450763218701	0.0783145524836225	0.08242956494032194	0.07941557767238487	0.08203752337037072	0.0826845761235683	0.09412587642686089	0.08543995077491383	0.07209996871823493	0.06790864851839234	0.0649126044030842	0.06621610141667188	0.06684716334624868	0.0688422572061281	0.07319547972212381	0.07530985023571793	0.07697692889448458	0.07994295294752839	0.07912718998484689	0.08229482675708019	0.08183973278469142	0.07572435560257403	0.08116835457024603	0.08657893602822056
{0.07704783872009054	0.07468090396471265	0.07513353574101132	0.06757000017973822	0.07497712890426757	0.07127951342385257	0.07130048901259647	0.07368642065705862	0.0826116139862201	0.0818276747292744	0.08249266155988848	0.07742259176007202	0.07986721614601792	0.07121238406103002	0.06402793875120613	0.05774242174874899	0.05838220429862867	0.06397666283520667	0.07040749826673082	0.07300042440794723	0.06935707467987112	0.06900516518913935	0.07738433981231657	0.07354710952796663	0.077046250994883	0.0889219416776695	0.08748429446362145	0.08459032354081794	0.08652228017251348	0.08571963364904248	0.08589483010452666	0.0905514839660007	0.10041516509999728	0.09336233210724723	0.08723506462588523	0.08275008741426729	0.07982352999452691	0.07609946261290074	0.07434818384303418	0.07187176034659253	0.08161094370714453	0.08483611650067904	0.08675007997698878	0.09102627178058986	0.09216018411200633	0.09643320196599829	0.09640651855531591	0.08869826983215458	0.09505645280704052	0.09816231755824531
{0.0916544263729935	0.09026341142484534	0.08991951508840343	0.08460341334973542	0.08709549651325078	0.08659961466000063	0.08562229296767314	0.0752632059770443	0.08711940159260127	0.08618410209018693	0.09330978446270669	0.08529040164579617	0.08211953682851658	0.07627428285603567	0.07315137117380534	0.07268122433918534	0.0718007244023348	0.0734494729180615	0.0834413090318256	0.0843496751765536	0.08084120295933903	0.08094280513080071	0.08741544175095015	0.08793113208211134	0.09068368981766632	0.09641672656749918	0.09235761531487777	0.0965615511245848	0.0998563719704547	0.10044819813697586	0.10490331918767822	0.10994218033853542	0.11728937765785853	0.11221694176411445	0.09675978727175426	0.08255752103255742	0.08015693345263752	0.08012161192560441	0.08587299288050765	0.08402731307020747	0.09466231293883506	0.09350589406087657	0.09726728487685311	0.10108731689650682	0.09947855573391626	0.10532807359220868	0.11246817164284904	0.10472124387647397	0.11057411661481112	0.11563690976304943
{0.10281666761244028	0.09716590361988049	0.09824623497600209	0.09045879123810553	0.09854332023012329	0.100508049749287	0.09673755463297412	0.0854893919059381	0.09697620582491993	0.09769170914501227	0.09863300368702094	0.09386590682670273	0.09424962787738757	0.08584056636626648	0.0848307855413411	0.08530241301426514	0.08612763844727399	0.08571213345070079	0.09275698837501756	0.09562798477661762	0.08819680653830392	0.09292793847797111	0.10401658583256132	0.0961667002966585	0.09777900887167541	0.10767006525606317	0.10478550281089943	0.11174777383282855	0.11484454213856342	0.1111494627686313	0.11167983928439396	0.11854480615096905	0.13347919225107605	0.1266642967935587	0.11400592609118264	0.09938113485644551	0.09857933599836075	0.08864877801204164	0.0962146943768259	0.09401024128589258	0.10742709479499185	0.10927134889901752	0.11215827222867232	0.11486149540671398	0.11302778288631772	0.11609484347523867	0.1221167103622937	0.1120990139619564	0.12007584799504677	0.1284005634658621
{0.11053386760308669	0.10778947896010935	0.1054979486074658	0.09837512070007685	0.10209121905786417	0.10402318066667396	0.10075949353079026	0.09214593389285956	0.10343316643283725	0.10428685710647188	0.10772415541125624	0.10433797809181129	0.10495402848265938	0.09479769190393288	0.09801342903698279	0.09446497451311711	0.09984359736338344	0.09771890502293573	0.1042575087799047	0.1024020526846186	0.09442232874818478	0.10127528749238557	0.11247567041282766	0.10940973823225444	0.10831826549033784	0.11217012764290384	0.10779899454819734	0.12114758920977615	0.12753298018501655	0.1290190059090074	0.13032807842769925	0.13194131437597945	0.1445636526086926	0.13428199911467398	0.12284261835208984	0.109170498664989	0.11047753298247806	0.10289113848261149	0.10578284837701073	0.10106960935406682	0.1138327706969054	0.11519655581750626	0.11772542382325825	0.12490603311788659	0.12422369622485041	0.13156674754024558	0.1336605323463406	0.12105569224721065	0.13110728880985212	0.1386419855645853
{0.11693155519458545	0.11143288306461212	0.10983332417029915	0.1060050904813466	0.11436768064740226	0.11767302454446743	0.11379488547700166	0.09939245967313058	0.11443940801985539	0.11550663304926369	0.11888998454701828	0.11400171724708394	0.11732621366028578	0.10465537510677839	0.10312799414425762	0.09777272371558966	0.10744614044528646	0.10939411272752586	0.11700757641445467	0.11459002122078851	0.10606214224962297	0.11000080195002981	0.12426401871352404	0.12033077588502565	0.11815011520812231	0.12706477265663468	0.12187643890187726	0.13668078854727037	0.14247985185403134	0.14047738685198327	0.14010688298902754	0.14540475509578502	0.1622616843609074	0.1540697944549001	0.14127385494208772	0.12173657512038746	0.1209287081201087	0.11161649987444762	0.1213147748320644	0.11550317517460175	0.12285745695680866	0.12137033637548607	0.12460246040300929	0.13364620636019262	0.13734723378015035	0.14479565700411356	0.1506769569657432	0.13509663919654996	0.14657623298552835	0.15607489102427158
{0.13050178926098832	0.12496389459132821	0.11994676502306935	0.11448440288469465	0.12379791086598492	0.12660337836007726	0.122503074864595	0.11428913751467208	0.12943042711284078	0.13064059949419335	0.13688500316741192	0.12715142036355154	0.13078505438918123	0.12029296470013481	0.11523908595902746	0.10677317618033269	0.11402939564145828	0.11379440237449892	0.12350034001591072	0.12476740869741366	0.12159529073106615	0.12183292235385891	0.13041441477607388	0.12884834269745243	0.12364712695049027	0.1354383288987912	0.13092128272528353	0.1495130999878358	0.15239580101477582	0.15467759426044658	0.14955597292667436	0.15588056846082596	0.1720411062567084	0.1607993809072276	0.1505162886743829	0.13353024374164643	0.13177215656716998	0.11775038103845074	0.12444058658694972	0.12141389248846973	0.129290717117914	0.1346793500985758	0.13768930312088593	0.14276276911007627	0.143083964201764	0.15446504566481054	0.15911364297781336	0.1454082360314195	0.15344076438240475	0.1642759455935084
{0.12759544754315857	0.12139905141380403	0.1224765064207465	0.11524027730704736	0.11955415876388038	0.12217800416056769	0.12464480635653094	0.11753482732162208	0.13469401262118363	0.13499261191760795	0.14385306502043058	0.13098009226430046	0.13143221017969378	0.11661850860813842	0.11370138649832827	0.11038659916077039	0.11838915146209922	0.1135388782150099	0.12039794809964346	0.12301357846318717	0.12554866320725946	0.1292341866117963	0.13940392520974984	0.13445696133403295	0.1265035717809249	0.13506633732623916	0.1261957953816288	0.1447455269184242	0.1554111291255721	0.15389449263161487	0.15272519664475284	0.15762166584513512	0.17210892438858186	0.15891865166957145	0.1469488311514803	0.1396178933910853	0.1344973426068858	0.12815973761197993	0.13166856757209108	0.12893073817113213	0.12685936472632323	0.12877534126829765	0.12733553192495495	0.1354591489693322	0.1475065434063272	0.15421778130952243	0.1613949704730093	0.14521111607253462	0.15413534617524768	0.16258014547887845
{0.11074558667661233	0.10915553585754037	0.12447951235965765	0.12862523071722437	0.13925270860106628	0.1403821763250894	0.13738741734196278	0.1188100951408914	0.127897257845133	0.12208650342566273	0.12566468172049702	0.11833782518119113	0.12630328902008528	0.1180735609103306	0.1178514241719639	0.11423901788824643	0.10763667778155665	0.11251896184929241	0.12739179004527065	0.12839256862448983	0.12084000822728355	0.1201075929192198	0.1272260024672197	0.12382679117126799	0.11990584448826992	0.13099108621772096	0.13217955333483838	0.1352682343785234	0.13941910435105473	0.13811295518573424	0.13125242660992278	0.14774347065516236	0.16506154268015866	0.1516053539349282	0.1475668425436042	0.13258539263695882	0.13033000123221353	0.1218120264513009	0.13864318306976658	0.14133881561153763	0.13356812683798755	0.12875388799452814	0.12702162583415108	0.1461266329710619	0.15058369830264273	0.1536539222389663	0.1578016272238917	0.1420095690640446	0.1569977627646143	0.17452606266667342
{0.10628097730199361	0.10404629334761491	0.11300343873290257	0.10953305962561055	0.11422692720611646	0.11469343851304932	0.1154798221735014	0.11178367906943694	0.12266756547634457	0.12197836392234558	0.12195466660806524	0.12322876678458956	0.12344274591774218	0.11864057366863841	0.12223392041642675	0.11788529019206799	0.12694802439766142	0.1287045712954817	0.1338332499157134	0.12435854269345299	0.11393875111636666	0.11312758632017038	0.12620533005776186	0.12763936016480548	0.13534850020883096	0.14959561449985767	0.14094021560074813	0.13070220311355255	0.13045172267537297	0.13237660555597072	0.13487051171974007	0.14135741764462442	0.14640359060947788	0.14264004096436467	0.14393916683553637	0.14517546392539574	0.1343768923587653	0.13022461264456628	0.1321590256345016	0.14187468959581004	0.14276112880810032	0.13319670373325632	0.12606786899202604	0.14972475497868998	0.1506780133964236	0.15442279840096548	0.1435107987583989	0.14415996146295612	0.16537532269716076	0.19780137218836133
{0.127961443334453	0.1185645146152767	0.13556490436677804	0.12646789986153092	0.121118149469762	0.117432921884613	0.11357852766267779	0.10630733052793145	0.09956596817811425	0.09486572213473177	0.11025973224322423	0.10727744799943773	0.11058182109697251	0.12153207065092506	0.1011179382434653	0.10416782087801994	0.10280401075033391	0.11167398170879017	0.12820593818985568	0.12587177496394356	0.1300538727703632	0.126474286343194	0.1259244201142049	0.11838617096929203	0.12214887963917458	0.1280146479769017	0.1351174956530929	0.13085446290581115	0.1358006260195781	0.14143779945682505	0.12679825230966096	0.13268383640668097	0.1376331871382478	0.13709218579742397	0.12305213587578996	0.12481022726859696	0.14161303837067982	0.15085121417994524	0.14362262700298467	0.1522910441480094	0.1373446147716555	0.1439565273045034	0.13688413668659702	0.13899230246148395	0.14390678073396274	0.14410427330364886	0.13752130478050972	0.15552527372377792	0.19820592511812488	0.2389302560278131
{0.13254420102367132	0.13309325898384522	0.133660041457305	0.13250010034041426	0.13223577859235094	0.12622060941572472	0.12882907618498288	0.10605145709178897	0.10249069413759193	0.1090541327766615	0.1366660529462429	0.13176676948607446	0.12479676824868777	0.12462509356367772	0.1255598372683701	0.12384402298645081	0.10511856419860344	0.10785271644847151	0.12102630576699115	0.12422363180731821	0.11095005042823541	0.1208676791504726	0.12516868199465542	0.12505638239995873	0.13451005892959267	0.14025242445548222	0.14220885551698234	0.12816210232916328	0.1358409032153697	0.1286620945201042	0.133295128786503	0.1379673873738739	0.13592930453776392	0.12595869901450826	0.1304954294774958	0.13967425560279276	0.14858552556566484	0.14756231459986294	0.13522684377832603	0.13739417073458635	0.15667882339254197	0.1608332299473707	0.15817625717258363	0.15359361087895462	0.14368467981184155	0.1594196532473754	0.1822889918924176	0.20437318830111875	0.22913013814462696	0.2709724693492596
{0.1340844385504444	0.12942533358216016	0.12618264854090638	0.14176067789189686	0.12894805428107234	0.13099292567208834	0.13034919655478922	0.11511331732584658	0.11113916169431896	0.1159271801310733	0.1298857595365677	0.1379857986954727	0.1385084232042263	0.16491738468000025	0.15769693916869912	0.15825258908964707	0.12271304234249211	0.11420292768691323	0.12296219003923207	0.14055857301428534	0.14838918883808871	0.14540622843833098	0.1278629821721111	0.11600085286800133	0.11551790022445531	0.1260232899014258	0.12138501858506352	0.13655713097152608	0.14048148590544546	0.1515557063867835	0.14847802371767915	0.1543280530804308	0.14223546613526564	0.14624094908732255	0.15530116966138893	0.15935575560560622	0.16937324803924214	0.16664853900482246	0.16668439379227018	0.16150216753025232	0.17506286924814538	0.18328667868536083	0.17697839514240576	0.1675765108393071	0.15021935379325552	0.15969525829084757	0.1974795573610145	0.2173645957761284	0.2643696667927879	0.30170520220560004
{0.12867772124880825	0.12058135676981545	0.09316151343137892	0.10435313655203413	0.12308859241313888	0.11788722941554156	0.11781759646327082	0.11711410024157225	0.12373260144013581	0.13382518350877226	0.1378248814161636	0.1505170695709402	0.1394865924777075	0.15555206094535826	0.15822595965706274	0.16614930229038546	0.1473836804275075	0.13723772715653268	0.1388195470448149	0.1417982387117782	0.15240107275314674	0.166080911646068	0.15165752979231528	0.14052062556498654	0.13736266922941448	0.11729457101760432	0.12389194533173153	0.14500513730337783	0.16272384790116498	0.177278615856398	0.1669466359086568	0.15466354333085602	0.15241201779996627	0.14994400394824878	0.17035079842353112	0.16297270812707892	0.16450943394462902	0.16127627793595742	0.16794370311451468	0.15316693457117478	0.17112200251973758	0.18003000950248382	0.1795114025804599	0.18270151591074077	0.19795388864623822	0.22130731551349944	0.24948952601591054	0.26786922148069287	0.2963284466454927	0.32591419305768066
{0.11805072175598419	0.11462187559058182	0.11619415396326888	0.1239317695609688	0.1387825043219624	0.1372634226642042	0.13794366363012076	0.13046595209401657	0.13579392793865125	0.1377898866555181	0.14370558046074555	0.14260806639353088	0.147294394055296	0.14913694366127742	0.1377691610145167	0.13518235143932159	0.1429302257777552	0.1316216406211294	0.14533057250203194	0.12750849815166607	0.13676144777211185	0.15039112022188192	0.14317405686858978	0.12514568592631956	0.10924053612372278	0.11468732044077584	0.12440558010357947	0.12850292330866436	0.13956562995531915	0.1507599341542347	0.16193892647670285	0.1564598481072627	0.15747557282550748	0.15989034666210697	0.16920400389348883	0.15798314795674562	0.1724619687750921	0.17049320929703932	0.17662190785066195	0.16375974227708667	0.1795926444463483	0.1828438143329868	0.17263166049256418	0.20040116810019218	0.21052669066341706	0.2340155102702929	0.273305172980469	0.29410874532866704	0.32587828966907934	0.3451280823800549
{0.12155343747570874	0.11930344748419082	0.12636098799410395	0.12180877570743269	0.12874672811239876	0.12436374527180069	0.11955927445721728	0.13519659360347447	0.14180348624889383	0.13717961036909332	0.13712721849472956	0.13916132202530912	0.14372630966637479	0.15597980193060476	0.15025035874514897	0.14649686924891853	0.12901146472414426	0.11810393924651647	0.1220328125705614	0.13792582977262466	0.14337795825277933	0.1527589937807836	0.14625752397667194	0.14375601130233404	0.1275713075514835	0.12139838400305389	0.1257865934041528	0.14026773490760117	0.14080852540161806	0.1368675540364506	0.14384416746285766	0.12376235685789007	0.13210765198652077	0.14365373009829424	0.1523681718125476	0.1561332301276753	0.17346580421206187	0.17277634283063223	0.1654891439703677	0.15419382460961997	0.1748885766911115	0.1908592189645435	0.18600532218884852	0.21744235553336136	0.25196323374736584	0.2825603859813082	0.3116891014638117	0.32347030039654834	0.33666653202343955	0.33200219394241703
{0.11105541780196806	0.11025125852180587	0.12072951327370109	0.1224473101188954	0.12103407181963911	0.11805529890284452	0.11439184098335453	0.11408583894830182	0.12154138775383964	0.12245887302015755	0.12170864843380112	0.1117261678935468	0.1155294421675581	0.127747755194855	0.146470492195535	0.14693282250004466	0.13883111263033054	0.12809662708339284	0.12069399848139771	0.11540850626844908	0.11788411607113426	0.12508418467357893	0.12481462301027658	0.11234820621913445	0.11022171433472645	0.10441417690603953	0.10386650932881117	0.12400095015232106	0.14099517263709152	0.14181349662851173	0.15027938454632067	0.13601169984197883	0.13637637683037332	0.13652333996247895	0.1421600814761027	0.1400602333761896	0.1391468730473648	0.14027283459213585	0.1543620565468309	0.14580828892520092	0.1787585120266717	0.1924926882287365	0.19384765110317392	0.22797570329304634	0.27407738116218466	0.306658500469879	0.3342229202404167	0.3365391562684219	0.32774120804801016	0.3047533385000054
{0.09572705344502688	0.08804884424452614	0.08964866933262543	0.09584010282463222	0.10645127070166703	0.10553079962190585	0.10382066634582109	0.1026644321131955	0.10758151437104277	0.10820085801181346	0.11404525469400102	0.11882053298684689	0.11331046045709553	0.11680898372449178	0.11168188918799812	0.11037654839032766	0.10279273688295389	0.10105290569023394	0.0975664299758113	0.10131107576835928	0.09714071121362568	0.117017549005627	0.1321927083255927	0.13024457137767603	0.13256895467678873	0.12438139405908324	0.12168740656642947	0.1154993401343125	0.12708192645193747	0.12249490255186948	0.13444634829432867	0.13544782481797474	0.1394420624410044	0.1340548205532549	0.12831213422025206	0.12398281096372249	0.12127335938581514	0.13291927411887564	0.1402122330385719	0.14024878181246725	0.18028384438862244	0.21319108562027506	0.2184284748430985	0.26446238212984274	0.3085320569929448	0.3328284708028605	0.34067506721588825	0.333380883814316	0.3089660734020494	0.26277127705542946
{0.09631702064115139	0.09341663456639335	0.09477121772875179	0.08975519265539139	0.09685680007335062	0.10376655944462293	0.10290944707308644	0.1021070792056511	0.10800278311557526	0.11034799923754511	0.10363711269247824	0.10852974632753466	0.10060943630819937	0.10386403703361288	0.1069983812448007	0.1059521046759626	0.10397954907058231	0.09213443252866305	0.08917350721997802	0.09068653099920694	0.09551338278069751	0.10450301035924603	0.1101575444378892	0.12050043194871679	0.1183278601966401	0.11890418831855495	0.11125718932455268	0.10873823725087554	0.1208552034619146	0.1168096714172967	0.1250197542118091	0.1256840932699148	0.12471511780321072	0.11654777024505529	0.1220486285225195	0.12171256062056506	0.1232270388723868	0.12448959210726186	0.14587928981091952	0.14832665427267894	0.19066983151187733	0.23067508984753057	0.23773314674809395	0.27388080393127867	0.30932470449795585	0.32188929355475127	0.3178349215334165	0.29756214296110534	0.2543481167325544	0.19336391439595985
{0.08551699028621448	0.0881381806633036	0.08899119848768844	0.0860347740346316	0.09065470226240466	0.09382896445256228	0.09165853029576085	0.10325708743037718	0.10803869348409947	0.10356529327029593	0.10167773710696999	0.10275898857186234	0.09464614420616291	0.09382518497020231	0.09456229338928407	0.09867608857991222	0.10345171151906275	0.10276881765537059	0.10259163464636434	0.10681533755412077	0.10739698846668244	0.11044432384505905	0.10596277472751363	0.1051482051130944	0.11216880658860036	0.11871992798275365	0.11869098333610306	0.11279408721663249	0.1223916414222386	0.14039954725147819	0.13721749624672885	0.14044647592549647	0.12364595906324276	0.12031962207835169	0.1201847905243276	0.12439516329453558	0.12756989064562743	0.14107949197013014	0.16406936991002904	0.17615454683426443	0.21247585540367359	0.2440800041233883	0.25132975692620846	0.27748023179321546	0.29729057024261774	0.2953002311175335	0.26937030254363387	0.24850920764729176	0.21723176629219834	0.18692179827025746
{0.10042623051859727	0.1017293598401156	0.09376677654018493	0.09877937084867365	0.09770272639168016	0.10172792227518558	0.09963907573622355	0.11975115989191695	0.12800556322170742	0.12900846804806257	0.12484023269103812	0.11645250301168866	0.10621080398832704	0.11467861589958504	0.11657837858473757	0.11616893991634308	0.09670668614536787	0.08932034882458949	0.0993974663274507	0.11146542520660022	0.12039932330019645	0.11814135731810949	0.1268463104145134	0.12391659586949079	0.12962892026931347	0.12915029526780483	0.12837573003940064	0.12374794638488014	0.13247464615313936	0.13497507377603604	0.15193901051618008	0.15059051701264053	0.1482105472781123	0.15421944048464267	0.15039612493857657	0.14655425765708144	0.1544287067718774	0.17083979563752033	0.1870540145726857	0.1978927007819913	0.22967398698666527	0.244308114090954	0.2479776841908605	0.27204818061845476	0.26486365388050326	0.23761244535008916	0.20438615358148332	0.2084809183047392	0.2226774435796363	0.23364127188240003
{0.11454340651236744	0.10802952224060051	0.10749105349007704	0.10622116920845924	0.09549450709340215	0.09614365643006684	0.09181428596414445	0.1281874835649262	0.14102208910301986	0.14364037492843995	0.14643597075843845	0.14454126173595877	0.1322489418879354	0.12962514935341934	0.11099750560704381	0.1060662689001214	0.09932158724312758	0.1031131723444238	0.12252796319084018	0.1308378113390428	0.12862462145387876	0.1262497550092359	0.12765209305649708	0.12430940786774608	0.13027506729006835	0.13441032706490688	0.13132072129926986	0.14186416726716758	0.1540181803983499	0.16443408164616144	0.18405333952188183	0.17866208161865604	0.18451385871281997	0.1877616892222918	0.18082463891880576	0.16902442413657948	0.1729061868143278	0.18724629540204094	0.20027934780052647	0.21226899941374844	0.23042612184043218	0.2317907545156377	0.22987721139022294	0.23054875628464577	0.19924378012058755	0.18851964887989545	0.20261396735570122	0.23289958671277358	0.26607035906949833	0.2812279132874566
{0.11781979838273	0.11963338747882872	0.1068181770459	0.10772347103565533	0.10137315248359975	0.10770516877158078	0.10336369601579568	0.13120027157027928	0.1445142911591447	0.14947448361717666	0.13722319845656697	0.1361468391119022	0.13264480686780156	0.1339062139306218	0.13814377592064864	0.12949706469256772	0.1215888749564529	0.1196576727924007	0.11596509971078718	0.11127562488903334	0.11374030223178255	0.1279092976203664	0.13540849528909793	0.13847611979406338	0.14108535006746037	0.14035097420214168	0.14362150340207916	0.17629800522320122	0.17524234193559662	0.181966781380004	0.19549705585491015	0.21216900572383093	0.23125657038978237	0.22861661964313282	0.2231594648559725	0.20392169130258947	0.20707264698246794	0.210452306303331	0.2137892521862796	0.20604971643708797	0.20684045950450375	0.19656066063977046	0.19272728862298355	0.1684431371471823	0.19850363510141525	0.23421014945144003	0.274593194120027	0.29082623353597875	0.300142838507617	0.3037398742535627
{0.11652513018621392	0.11550737255331872	0.11156309146038697	0.11300751861861107	0.11814065504632412	0.11963254278067768	0.11533328755398821	0.1289136524115977	0.1403007382544096	0.1472401954469278	0.1379204998331537	0.13549820986355693	0.13443299632761999	0.13194556865291046	0.1293291497002327	0.13265121273760627	0.13909561626693967	0.13906268859207577	0.13627870595003644	0.12273442635184874	0.11949012017149675	0.12824351720537674	0.13363339302192104	0.14000762859632496	0.13522206682530563	0.1445187635376658	0.14504650317665518	0.1806750309153901	0.17416149352404905	0.17779868439324992	0.19990528660995463	0.2313342593104882	0.2500697273154651	0.24411364859592047	0.23210865589202856	0.21298388883166677	0.21990759549901068	0.21643472859889534	0.21673646227635404	0.19738017581592507	0.18849150306266194	0.2078339303481439	0.20204529743060315	0.2085143588462706	0.2546341255521929	0.27179967522061294	0.2954446474724309	0.30393866297488437	0.3000874170261567	0.3017647300639927
{0.12094891418525841	0.11991096767843216	0.12310159657223685	0.12096684704240811	0.1035853885448368	0.10621977843763898	0.10810635966390388	0.12283367255033986	0.12644976149155426	0.12863349251128575	0.11697365910118236	0.11360908074316158	0.12001315083852078	0.1177359651273635	0.11798836903587749	0.11739826637898998	0.12442177647533874	0.13152865830402027	0.14761372603810907	0.13485895894229558	0.13058748623996672	0.1334931871610747	0.14175215265570923	0.14503570384906436	0.13480804662352924	0.1442004251529445	0.13640988818557853	0.17162132075512426	0.16742332426869247	0.1731602259436526	0.18634612723624872	0.21820967010719275	0.23095225114502144	0.22166724710267474	0.2059299670569691	0.18106460582099904	0.17989117305284258	0.170950730247259	0.18032029532111507	0.16678970803753743	0.17464357175435094	0.20391201465091466	0.19997694300252428	0.2162323996644641	0.24911649887180518	0.25921619160756304	0.27072120316871107	0.27685166115256576	0.2756747780833494	0.2793890045555407
{0.0980278751804499	0.09349364064528892	0.09351132916836989	0.08917502505175173	0.08582930063847764	0.08714466820646054	0.08820404475596787	0.11380257272465998	0.1179690718756356	0.12082494228265997	0.1145888710567479	0.09944827629551466	0.10282062516269046	0.10124814572320066	0.09690598359120375	0.09819822668739646	0.11526400137399363	0.13221953926489807	0.1585856562528039	0.15304511145254132	0.14277939969007775	0.1399324972979254	0.1302233278125275	0.133240598909517	0.12317968900847222	0.1279829340513489	0.1307097236044158	0.15795445998930602	0.1613274493470474	0.16279212073799992	0.16771481161996052	0.18253884665995176	0.18467201863919047	0.18178378071487913	0.16638865750544465	0.15406013491959653	0.14002900763546322	0.13881993092909037	0.15396977972522347	0.15347883925980765	0.1649777662233981	0.19413690214993526	0.19297278243953667	0.20735219021352333	0.22534584895993526	0.2253289405090713	0.2368832778391887	0.24204451624393955	0.2458497848426512	0.24708565099046817
{0.08769280838644464	0.08767462228442205	0.09173431575626763	0.08882377148531184	0.08107528217671832	0.07887636338948482	0.08067332009175308	0.08742837291852294	0.0905678198026899	0.09443021316502696	0.08967413618047095	0.09022846953057889	0.09300310056893135	0.0918067887291349	0.09654463017212449	0.09474532848234973	0.11893522748432847	0.139129954098744	0.15680178536765255	0.14622739971286222	0.13323922266501667	0.12822080682377238	0.11596796259607454	0.11009655203571565	0.10228407016546986	0.10981945322414895	0.11189549751605421	0.1374667600058225	0.13868258366880817	0.1355006130950515	0.12960927938356684	0.1439266416027644	0.14416576608371176	0.1378356193574245	0.12550401904343497	0.12653887461537475	0.12344894193732127	0.1208648851566374	0.13734669231503785	0.1453871754718479	0.1541418597975402	0.17002155378730774	0.1668629702327408	0.17888234360012692	0.18983509343074348	0.19032464136332367	0.1926419156829586	0.19772803689661603	0.2056214153844885	0.21094450073699042
{0.07683166146513143	0.07208383167583113	0.07481037149976667	0.071147691856851	0.0715026536924345	0.07129453144246979	0.07285366899817393	0.07729207520512629	0.07749270535154014	0.08105092343686852	0.07715857573529963	0.0728284221570031	0.07207497814108324	0.07887931663641731	0.08724935076534475	0.09661079170629726	0.12797967263112917	0.14295349461306933	0.1496335566449382	0.131342140587926	0.11836212313577807	0.11454039831778527	0.10057739266497448	0.09318286551650977	0.0826501425597397	0.08733967038023566	0.09038779012581383	0.11227398726755693	0.11731802477196986	0.11688076187907903	0.11116418157003174	0.1199854709726153	0.1201192335421006	0.11368355529122971	0.10322242986584056	0.1096086728235643	0.0957329570195044	0.09583650341267853	0.10504866472611901	0.11072206113871011	0.12455457741027609	0.13793242804403263	0.13814357322015378	0.14738044381410284	0.15434547480594285	0.1532109728775602	0.16129616147705828	0.16707938386695423	0.1799787373270983	0.18402792300922027
{0.06670498232785707	0.06629488097915719	0.0663029637353572	0.056406705702026994	0.05371619228724894	0.05438103157759014	0.056653353645568935	0.0609353651400796	0.062304013149301216	0.06332735021843902	0.06444718126341335	0.059498371174593556	0.05646563092329438	0.06092244544008329	0.09043519681513727	0.11586513886669877	0.14698755598119323	0.1451119057817442	0.13886508019045601	0.11062320484763859	0.10014794780903591	0.09907758714293262	0.08810758065767071	0.08277329398468196	0.080599040066495	0.08365664952593825	0.08156101478818296	0.09103880618845582	0.09673073444179622	0.09473791492328937	0.09160782678565162	0.09183752614099615	0.096179902635087	0.09361277135089342	0.08042379779597811	0.08116263137966584	0.07562961318208827	0.07745811934350566	0.08422774017586994	0.08498183837122401	0.1008984034178751	0.11286478802037918	0.11485583513092029	0.12184098476502143	0.12878878070181887	0.12791108869715612	0.13697972435150038	0.14022262944813182	0.15426545039427897	0.15974406534572633
{0.05513952449559412	0.05458363103931914	0.05438825153705845	0.0511849193741398	0.05276457602423105	0.05547616140097125	0.055490771317996096	0.04870772730870336	0.048986087578027714	0.04952723321654548	0.053164545732963094	0.04796141752207839	0.04828641512338724	0.06657948913626129	0.09499282512357816	0.13168679537522332	0.1529554217871618	0.1419121755638964	0.12891306889602563	0.0896890557519606	0.08868475297875633	0.08319703115633907	0.07502787393296434	0.07720965739139725	0.07597903406896887	0.07375890742826258	0.07562487466818948	0.08079897456924864	0.08524730979136015	0.08711427799552646	0.08180955488915995	0.08703687856541154	0.08868440722390887	0.08830770555146972	0.08462652897721412	0.0889743923367968	0.08670992551731169	0.08371065067517351	0.08510700901406665	0.08410737695907078	0.0952681374251357	0.10292999918135169	0.10490992754352933	0.11342707672478111	0.11700420358464111	0.11690530645955698	0.12612331098128496	0.13002248142904985	0.14506462503147777	0.15406634321915977
{0.05183252064961735	0.05034768593391963	0.051565833909930456	0.051183829403027556	0.0533879160286866	0.05563579949973982	0.05620023105373202	0.05114381285681768	0.05063810986472346	0.048566593064973906	0.04858904009366946	0.04591796669065043	0.049548654701164055	0.06984260988812123	0.09898246469098329	0.14696230955755257	0.16227663160328765	0.14493771841503322	0.1256330964252275	0.08151796565231326	0.07998092038391023	0.07619083487654532	0.07380676506228696	0.06758508165088586	0.06834978608155477	0.06740749060284679	0.06862988399247036	0.07458817706065526	0.08010544456667884	0.07911067681994095	0.0751355956420439	0.08121958917555676	0.08399237948915668	0.08624865567880341	0.08102455715064934	0.07989871085186152	0.0738826376995773	0.07655897751130118	0.07962366641520642	0.08043397665872608	0.09762868640492782	0.10739370865783487	0.11080665167174684	0.11767545394973751	0.11533966913092424	0.11895139909466253	0.1267443545493513	0.12905123959853448	0.14567838986101633	0.15538325288773638
{0.051122500578525853	0.053389522112767616	0.05958615407483456	0.059081930315383474	0.05433042758259716	0.05040372902477848	0.0516914115520955	0.06075874093831686	0.060536066785856074	0.059949509299415324	0.05981965600423168	0.05642226640861215	0.06267206561078754	0.08054540941180204	0.11497188585706242	0.1617521366966266	0.17037167450435942	0.14960012271867718	0.12074010948045139	0.08008272219373112	0.07956500279612662	0.07627890927672511	0.07461921123098855	0.06340183916145616	0.06223934089991097	0.05823663484044097	0.05918056815245065	0.06406084525044943	0.07394021137818184	0.07239818315347762	0.07209212343253406	0.08190501212515923	0.08704658941796092	0.0901866398520563	0.0875614522436259	0.08579312194268333	0.08177670839707567	0.0866187010920021	0.08953382683076905	0.09536604122314916	0.10831235614904487	0.11590945703608312	0.1181215182970049	0.12223862635817537	0.12210715969590889	0.12423140111846148	0.12755298549742083	0.12981772491421456	0.14597590615977424	0.15684211163103576
{0.05694925338043468	0.05556430018978965	0.0573252814588671	0.056041315113260416	0.05515510411927345	0.053829648318379546	0.05354075602123107	0.055856619581669834	0.05882621932570271	0.057898065142101676	0.05736057773649111	0.054866222832951936	0.056697223371108545	0.07879656892926497	0.1298383829765324	0.16983221503479437	0.17236379721566109	0.1520197329543699	0.10976820011460953	0.07792422999461376	0.07499664474188726	0.07146869351803958	0.072691332013111	0.06832903725971373	0.06868444735746336	0.06128744408972779	0.06093700095897093	0.0625012211169349	0.07281327148817479	0.0694433867978237	0.07048917768663565	0.07375898396865108	0.07942573561804037	0.0845739605883113	0.08087527484883594	0.08563062375666869	0.08808056733468556	0.09391880840425655	0.09250386059259365	0.09750614907839569	0.10754823839379556	0.11376022121014036	0.11389444685918575	0.11545947595319025	0.12092398728476364	0.1278718477939444	0.12733255586631542	0.12793642695484747	0.13965732891073795	0.15196366827942667
{0.045829738984778635	0.04288695830299867	0.05175274748465279	0.05600642208447221	0.056684548745704576	0.055948764475918254	0.05653476011182123	0.0571807257437863	0.06087799184978584	0.05978879917874761	0.062062714682922744	0.05839254235428469	0.06131338584171168	0.08381561784168336	0.14580968213913856	0.1751545524045835	0.17520059861754925	0.15238853114956494	0.10223863046170482	0.0793541334394282	0.0745971784488264	0.06988373452294719	0.07267368998535204	0.07220428953986344	0.07131953473139876	0.06642529567394524	0.05899290527179294	0.060750941921696826	0.07147381347275389	0.07007332043289242	0.07698069845263866	0.07676191461934269	0.08120169852146494	0.08158931237804806	0.08495035849864069	0.0889644838214789	0.08782130864386757	0.08922995851161769	0.08791648770267453	0.09501478788333033	0.10589812568995288	0.1119568873229885	0.11115858090072306	0.1099542801196324	0.1145367989185904	0.12004821907175588	0.12385112225693112	0.1232777884270182	0.1330658664642285	0.1436440977681817
{0.04381719718091246	0.04301967035973899	0.05232029079800085	0.05802813275917856	0.061713933910361625	0.059482973870365205	0.05893629114173309	0.06024238736448164	0.06297102548861093	0.06349171984318427	0.06755808802912942	0.0649108095709625	0.07113988751681408	0.09363810761492193	0.15976560518994615	0.17741876666503295	0.17437113230895776	0.14842656862287726	0.09308256102402523	0.08292739827830117	0.08512308913248144	0.07668715920531369	0.07715501646098671	0.06993473673965876	0.06886771839168221	0.06079633933047077	0.05667242047635164	0.06311930393116119	0.06980877787947909	0.07235952110608602	0.0753753135687114	0.07484724847231043	0.077512397743116	0.07713417270639393	0.08033184678472591	0.0822236351316641	0.08180525744976534	0.08625499766100096	0.0882786155023262	0.09463377759505436	0.10438316193694612	0.11019510620274671	0.11000923469039954	0.11355013380853092	0.11467898676644185	0.11729590112318987	0.11757333053534516	0.1172167386334784	0.12865543229033244	0.1380251014623364
{0.05398350778945751	0.05563360665229668	0.057433806985316596	0.05622889708305365	0.057354421404933034	0.05874644334878128	0.05656934198646089	0.06437627975627523	0.06948715960723478	0.06854345282492343	0.06939222348530838	0.06420094831758964	0.0712026070390324	0.09372338421525564	0.15468488916552736	0.16693579446845572	0.1622034601347813	0.13202219793786285	0.08367323141773712	0.07870327492663917	0.0816254066380107	0.07357075300407967	0.07111976865658813	0.06565116871735086	0.06776927703797449	0.06552213109386296	0.06331459785211165	0.0640231479353181	0.07311460296924509	0.07619792584110079	0.07603083200110518	0.07194383288512649	0.07167059700956233	0.07123207900921336	0.07209364072559081	0.06777474083017958	0.07157844710353349	0.07694654355107815	0.08722664689354007	0.09539499994467102	0.10122764411876713	0.10545446862703817	0.10556820805646264	0.10593248426949102	0.10581041730585526	0.11114445236820843	0.11094789581190435	0.11211588766862911	0.12152183925227514	0.12908078679879034
{0.061540171049283277	0.059973725924330104	0.05908850286343155	0.061472094473825914	0.06261615612436149	0.062312666371686504	0.06371371397681237	0.06550512378990712	0.0693763572111468	0.0674900651557001	0.06618929453365778	0.06436092480259799	0.07399679803871595	0.10136253906744215	0.1566236807270707	0.1606219954807369	0.14809424610269137	0.11754828694407665	0.07925582746034808	0.07818337753695323	0.08501519847474183	0.07714490106428327	0.07314967443185215	0.07471266393772973	0.07015865430097497	0.0686072814379302	0.06271937661858357	0.05963431823137812	0.06608252392440886	0.07154616634178891	0.07382955946368877	0.06507777115114409	0.05976429876490766	0.06169179497937706	0.06805842882619925	0.0640717484659571	0.07081157879468282	0.0682378741757849	0.07797000583616409	0.08532319471767283	0.09615728467792481	0.10028008200012811	0.10020987136406449	0.10717191878667516	0.10621359955386786	0.10688531687431807	0.09766316055926381	0.09799753187442692	0.10982689694483112	0.12027430950085408
{0.0542122516062825	0.054126644610303296	0.057915742807980695	0.060945370289808766	0.06099286236788792	0.06197458127786106	0.0631983159207922	0.07038616354273225	0.07442028625163583	0.07629600506011189	0.07709213192956756	0.06757211602290901	0.07076236712863358	0.09928640211936118	0.1532618493452582	0.15551115826583647	0.1326718777798559	0.1003538299890483	0.07650494233980512	0.07622820966530358	0.08135361852703184	0.07866948564126046	0.07281230794545585	0.07329562408328807	0.07181166016120792	0.06799393419314068	0.06126697482139455	0.05646443314230284	0.05419835994594275	0.058805781875982004	0.05808254115352219	0.058191498948163674	0.05863490062827457	0.05921100480297269	0.06297756383732703	0.06373462715768963	0.06809527272782348	0.06688602049510331	0.07376692022571928	0.07766333908862134	0.09417465734378229	0.09532682692378591	0.0940605670498691	0.10305613156811841	0.10491430854719733	0.10738769636816992	0.0980101672524976	0.0984367533708069	0.10089937922100176	0.11351757599850149
{0.051394079977769735	0.052495410124487996	0.06025681942379022	0.05892897678211397	0.06285855549739672	0.06075314349970723	0.060601268128904255	0.07153996237711616	0.07402741294823263	0.073765731876965	0.07424026665193575	0.07290331050411519	0.07358362398761864	0.10817020714845699	0.15070724457689333	0.1504567610941042	0.11534337189785489	0.08686141478293237	0.07305781144966826	0.07493047288619734	0.0814601353571954	0.07956561403729716	0.0741024504268231	0.07360478368795438	0.06844460371853064	0.06526699025490823	0.06210214644039102	0.06509077416302984	0.06630639940216983	0.07164773456069827	0.07110379548720429	0.06498083320320276	0.05800895787576372	0.05856423874186724	0.06677710185468884	0.06851804523230673	0.07473413459321158	0.07550138780665754	0.07943816774891566	0.07774830956832861	0.09161975633533208	0.09107951998143349	0.09107013997947193	0.0986343032703671	0.10259357501889048	0.09975804107523495	0.09343268151668327	0.09050421929540832	0.09497926974081583	0.1038966596514865
{0.05248324955390058	0.05163527937978609	0.06267667096375774	0.06586544767623972	0.06468396670111015	0.064906650195953	0.06423561893874104	0.07944998864566877	0.07978970472141407	0.07751342499434488	0.0845290686172774	0.07859366471431582	0.08029572968993341	0.11724644245781891	0.1518931759224823	0.1512786973592454	0.10267994524248392	0.0813803195225735	0.07185904915517909	0.0704457939646101	0.07394049917241118	0.07274568701153179	0.06906249687569674	0.07047822686590433	0.07050829785122867	0.07187282775517151	0.06823569801228303	0.0641666979639016	0.06263989037420992	0.06711102467499076	0.07134811934989932	0.07010552232956427	0.06360827008923983	0.06424997676577703	0.06383309112760398	0.06538837494886234	0.06773346872286654	0.06965971256914107	0.07611598281849744	0.07585650510541098	0.08846888998236484	0.09292104059011286	0.09382311027060934	0.09588450795410446	0.09770001049897215	0.09833743898370759	0.09652312552172494	0.094697851649023	0.09699465284930545	0.10249874003219991
{0.052622498649545595	0.054454676451355224	0.06417053973455224	0.06545917007269496	0.06662608993658234	0.06438793045670188	0.06312554217325943	0.08321717105186817	0.0812468521005438	0.07839651332655466	0.07818963795636222	0.07823193822384122	0.09394813973106168	0.12634084142898439	0.15752303401793594	0.14866831277852852	0.09061288874111233	0.08014074553198704	0.07087717410256796	0.07329257200843935	0.0703351305045302	0.0686724802104424	0.06745531066023983	0.06707953914725658	0.0695202372441807	0.07092054804725956	0.06702015604857982	0.0651605397476643	0.0645076801650564	0.0716020685007384	0.07281598625329971	0.06968344815349024	0.05419877565763631	0.05299376774643457	0.05476456951336213	0.05362425761941273	0.06743021365547612	0.07460959712026763	0.0782120555963316	0.07872532755052104	0.08801801921610894	0.09553489833543913	0.09794723180453453	0.09826221274174692	0.09558440375521952	0.09871321690834572	0.0995974553805704	0.09590163403141212	0.09597507558663149	0.09725450544985648
{0.05456618561300745	0.05514113507106401	0.06537555081252845	0.0683060508571572	0.06880449765308587	0.06708626036657346	0.06557465851754231	0.08683971624685578	0.08584598330077828	0.08566096852888695	0.08097368074234808	0.07542339985339377	0.10229530936139117	0.1325882988281865	0.1609179515075474	0.14864093795413258	0.09259834683225687	0.085221767984941	0.08015028938680879	0.07581952549345525	0.07342764989587122	0.06931703737366122	0.06646256943021402	0.06296621461096943	0.06399282376150722	0.06827357123922029	0.07221910631619942	0.07561551136933951	0.07476663357570229	0.0746236153904506	0.07393306860000243	0.06806047358753282	0.059476278810702485	0.05623849983230084	0.054591334653211594	0.05608683407908967	0.06919026955463224	0.08024503109885874	0.07779787739822694	0.08081497091857295	0.09154110936328591	0.10435911437367429	0.10527677212234236	0.10610962954125339	0.09647286008930138	0.09516117497017415	0.09113223192214435	0.09161126206285324	0.09238287526750362	0.09551551619145554
{0.055420432943075054	0.05418526883927974	0.06517546251656456	0.06725121239760655	0.06526195207387081	0.07057254503035919	0.06894803863015565	0.0935692292847177	0.09360439663408163	0.09165676557003766	0.08138024613476698	0.07681065414066732	0.11443349431341476	0.14136934169292156	0.16385574607290765	0.1456828155024622	0.09625670834788329	0.08751691030477793	0.08208121711434528	0.0725173001074031	0.07570241724176542	0.06902028341483556	0.06492272106377771	0.057476140489999133	0.05977145353398273	0.0707449712815038	0.07206178323224151	0.07436639264544925	0.0744183878014644	0.07560955539007388	0.07580459845976956	0.06637689854685813	0.0616448289452485	0.0641278380213759	0.06936578997306919	0.06687833927680698	0.07594989168555716	0.08458635967725268	0.09079679555798056	0.09489684102096253	0.10178849305509671	0.10677431843325857	0.10898621025418942	0.104997876541038	0.09761927424360849	0.09708865344903563	0.0946042213368706	0.09754840999004678	0.09363670925261482	0.09395373873983588
{0.06088903223928869	0.06279529855513122	0.06603618777535371	0.06553472122232004	0.06579258357420627	0.06917357885392592	0.06514722455941553	0.09890994980695611	0.10465235758744594	0.1050046625142984	0.09456488405783835	0.09250603640201747	0.1319780271716883	0.15143458682505506	0.16507452924699467	0.1387959877888547	0.10085059991120739	0.09474264422181024	0.08637806157074629	0.07769349026366221	0.08011154403679811	0.07347445605880219	0.06780494944754255	0.05749826926672814	0.060890915035440245	0.07262892055648405	0.07693625393762736	0.08057251925199392	0.08062090758812356	0.08064176442564581	0.07747457792578179	0.07025022325558382	0.07475585502596656	0.07887179723814121	0.07959837615586293	0.0765314898899522	0.08162856299534711	0.09236895146563594	0.10185674177173312	0.10643390069512458	0.10591858692757479	0.1067861437537383	0.10682476350034173	0.09749199462039397	0.09733714973420186	0.0931330160403234	0.08831484371247825	0.09259611432626505	0.09251875142923591	0.09874072898706725
{0.07092150928635485	0.07140905934943723	0.06776935126223362	0.06443761667780643	0.0644757350169538	0.06672996898560186	0.06552630809435747	0.09496663366836788	0.10017845235570993	0.10099961744430264	0.09768084866379813	0.10819990602012673	0.14209833051196674	0.1550879850191646	0.16170029461748137	0.12670580771818418	0.09627155076463517	0.09284389858371389	0.09053074471260016	0.08602542854690223	0.0887742801383102	0.085946859466757	0.08330970044590612	0.06686661622138468	0.0679617686818086	0.0711039687746576	0.07236511562872329	0.07275410724142828	0.07731144783502018	0.07605743580108457	0.07645805671919947	0.07845285003246137	0.08265274932285305	0.08625855151276075	0.08937061667962408	0.08811351632708657	0.08986398282945567	0.09399015336695242	0.0980921192571953	0.09974732856545793	0.10344756778670663	0.10625526357544236	0.10666049360815422	0.09621691295493762	0.09702193088418863	0.09226601991286691	0.08847827929471361	0.09357360767458776	0.09115699099937635	0.09434364053098374
{0.08047446452765426	0.0837012589459924	0.07888570678008233	0.07426622338341464	0.07362205028187108	0.07766584323293138	0.07617746887873648	0.08561438274011399	0.09184111512672526	0.09495506300079017	0.10355881260223952	0.1269745456182577	0.15333601249234705	0.15956070596112165	0.1579469974769166	0.12117260319080189	0.10027285909929375	0.0977702598547391	0.10205269253992522	0.10139692431975054	0.10101318370713515	0.09564041392954156	0.08611047734290747	0.06821817532961319	0.06786979051055951	0.0753776728576792	0.07962475732289884	0.08046209931678597	0.0775579747190658	0.07789918829686848	0.07191223890484479	0.07876421338899699	0.07725776172726906	0.08447585424982111	0.08556895609017684	0.08373545725580597	0.07838254768597881	0.08866730385279513	0.0936821659028117	0.09616791392024578	0.11081329051148268	0.12049487983291647	0.12078851849087267	0.11402046066310617	0.10826148216770498	0.10642844806339734	0.10690574682410688	0.11109958054702537	0.10440106253739682	0.10225938974196624
{0.10465572002290774	0.10532691559809004	0.10246390421683156	0.10550010944498481	0.10242063591617045	0.10579830004045084	0.1028339552938888	0.09964326900815956	0.10178975737735627	0.10647156167453184	0.12611960821296544	0.1509383963705203	0.1665770816354639	0.1634954962682096	0.1539961762641103	0.11515311987407309	0.10374486038945388	0.10619315449246343	0.10539095581723976	0.11136824449349284	0.10555871035374596	0.10316520415270347	0.09564866891059384	0.07407681448852602	0.07414361634511746	0.07554111978398445	0.0784202783545595	0.08225668977353497	0.08399145657244306	0.08761159201650599	0.08912702545072881	0.09206508370649509	0.08819289843103399	0.0925774054352069	0.09411923782812592	0.09323617829849651	0.09285053407571664	0.10053006931440273	0.09997008452052923	0.09868941945654632	0.1220857213811427	0.1359334687731428	0.13527290478711698	0.133923830990947	0.12488862203871424	0.11772106813785542	0.121179809703393	0.12699018062930345	0.1178884442867096	0.11771550049367945
{0.12138030569423154	0.12160916157243974	0.11486929182680479	0.1261179039079883	0.1275325131150733	0.13157587520720668	0.1265148728690713	0.12894950128972674	0.12816261320104466	0.13649436651781757	0.14912649919587603	0.16805951921579912	0.16893165140135655	0.16230077628259507	0.14365384435355577	0.12033568755754878	0.1162876611618478	0.11726821767119487	0.11487594784751022	0.11888039791544396	0.11279507411354733	0.11022678952717799	0.10298846695090409	0.07958542271378385	0.08278318809625335	0.08333653655906992	0.08404526710885216	0.09186563383797461	0.09573002292667612	0.10273681722305215	0.1021770981233605	0.09925169708780895	0.09397195261568714	0.09634087532900902	0.09614115746012789	0.0951725801329303	0.10664374209349214	0.12167410470909995	0.1232167281938021	0.12455794407196367	0.144629945435803	0.1589968158196924	0.15928753378237656	0.1565851512720967	0.14313954045538932	0.12993090815188843	0.12884843074012192	0.1364291978592216	0.1305617766717493	0.13665952355637315
{0.13857835798307083	0.13899905332670867	0.12973721124683385	0.13870075060721196	0.13677573214925914	0.14424469590507247	0.14102645388391924	0.16259148151810038	0.16518285272296343	0.17565416145110954	0.1785465550250931	0.17928248186498022	0.16763427534595599	0.15288200658130324	0.13065260681666427	0.11992953682376897	0.126564797100416	0.12638593968744075	0.12433747394708698	0.12149672201591277	0.11310023027799353	0.11009583003245128	0.09980025794268696	0.08002423815744612	0.0835073946906671	0.08646588713927428	0.09068406169893564	0.09886893907586784	0.10255004083066702	0.10827065659669187	0.10742957947619525	0.0972358302132315	0.09689146844081027	0.10053127098446686	0.10466337997231509	0.10836627368777413	0.12110626130743372	0.13909605937179212	0.14033229193260202	0.14758065813497379	0.16878526784299125	0.1814015900611367	0.18129631451070624	0.18004885324178557	0.16143872240083126	0.14284452427053196	0.1375214304630043	0.14666135805223088	0.14850185463333812	0.15912544674260387
{0.14923397876378736	0.14714981554294293	0.13987838259074556	0.1484013366278494	0.14212049221033315	0.14798727759874467	0.1470438416196021	0.19197705969946977	0.19877887766852576	0.2085915701530719	0.19860490586302612	0.18031004347242072	0.15877615421474203	0.14123655621836528	0.12038125651881539	0.1198765438692633	0.13015121433061916	0.13278844160551048	0.12377821943904006	0.11747485549928727	0.10787434630785929	0.11060592057418037	0.1019303909434474	0.09239802382594133	0.09295768835864432	0.08865362982866466	0.09249298767214534	0.10866734073304969	0.11588333720757558	0.12292168705947155	0.11103589468517226	0.09511233552330313	0.09369193802451546	0.09734910707107818	0.1084631092803554	0.11584307829204463	0.12848313072325213	0.15045544964927443	0.15530458005358339	0.16039836492603096	0.18103712526659047	0.19193132885884895	0.1925774870848271	0.18793360438168216	0.1675912903180372	0.1454031047694312	0.13716875606553544	0.14202604289320955	0.15132491527465894	0.16653741287667556
{0.15640567361012422	0.15425476374967226	0.14328364914122413	0.14768808047020876	0.13708194550753594	0.1459505299694358	0.14928141486803137	0.21765625437378222	0.22870763558036147	0.23755200216101272	0.21167317565600327	0.1746343021916794	0.14239672772403644	0.1259910911344609	0.11065727398192475	0.12197445682728347	0.13007375237189522	0.13052377455096692	0.11657122279127173	0.10889823385434987	0.1039541870724578	0.11264735685211376	0.10054145652493918	0.09454097731582854	0.09206291227416927	0.09515957935312684	0.10304918921189937	0.11685150787639066	0.123691091872984	0.12912731414503856	0.11808444497879039	0.09599531377276332	0.09678400619784865	0.10238980673693719	0.11634158428890456	0.12430081662084866	0.1389611956946688	0.16178857998618817	0.1705753150874657	0.17242414522081112	0.1902342130523107	0.19838771024993848	0.1988744691936241	0.18788669830794294	0.16603415566891278	0.14698719377435415	0.13616848787761315	0.13795136721040965	0.14737071618534045	0.16163850484391745
{0.154404872744781	0.154672743424101	0.1483362057174591	0.13887018067402368	0.13048756456150634	0.1352511724219469	0.14309865157579163	0.2340785424342754	0.25020285962822636	0.2591163955242392	0.22278014999558943	0.18032963666820298	0.1441073010904001	0.12946708770362522	0.11824534461811628	0.11341503950520086	0.12472678166467695	0.12795655347171928	0.11697245656275448	0.1150849943426281	0.1131239487918371	0.1195672703471728	0.10557699234934548	0.09946824473239896	0.09836245139333401	0.10326256323834677	0.11109240427980518	0.12333718150861382	0.12802078919374205	0.13092399375371896	0.11994521947237989	0.09528342750783958	0.09759847507463733	0.1026193813311921	0.11651022894447177	0.12867828081648272	0.14336513576459023	0.16929923189212426	0.17880329167089296	0.17947310367265507	0.19480024230613383	0.19873202893566058	0.19859708400409531	0.18349627727846504	0.16445683756245857	0.15032803744175408	0.14283902653943636	0.1380068430607379	0.14474345739508143	0.15371241465810512
{0.13813484515579316	0.13764841382123466	0.13784789946778814	0.12719169402186614	0.1253783806826546	0.12806003029267637	0.1359451702314711	0.24566793675752513	0.2630783574544189	0.2690083582862866	0.22905841603274327	0.1848492001288859	0.15144753239642167	0.13381965255295594	0.12048654896457017	0.10848187659211966	0.1185911473830927	0.12123710519939665	0.12050827003885327	0.1202729270930443	0.11857824502870946	0.12229040785419282	0.10811486258789157	0.10225382006491737	0.09745504479935715	0.09940111041914287	0.10891933452429953	0.12271752399789798	0.1281935831565159	0.133124161877627	0.11999739050560099	0.0953524879284058	0.09798519311673444	0.10410621628272704	0.12122255434412402	0.1354515243581199	0.1477774321025473	0.16677178338242213	0.17548455561203144	0.1778666268995615	0.19395405342817024	0.19352650556680184	0.19409077339069994	0.1793484315964856	0.16191756041295588	0.15459205001450085	0.14907185424553338	0.1416777272454203	0.14177899035510824	0.14011088159463933
{0.10670309667168847	0.10970589019643778	0.1198608625841651	0.11226187906886718	0.12368728789369182	0.1289964676110885	0.13392383962264934	0.25222592735559607	0.2688636593892618	0.2719164135511105	0.2313302073608152	0.19179486451737204	0.16447712877631326	0.1436513514233687	0.12656821240319246	0.10619099605561044	0.11578302803065793	0.12784048880407664	0.1313023109968794	0.1283773660632527	0.11649908859827895	0.10849394474538329	0.10291640805125282	0.09822325072973656	0.09481603429029936	0.10157291492801263	0.11140098667757883	0.1213439183773185	0.12680195621093301	0.13152402852034883	0.11711835759626378	0.0964974692055423	0.0980574280966066	0.10306220268298696	0.11927191701205508	0.13446080813867228	0.14557567936215013	0.16550983944704273	0.17327130123408402	0.1785459854377877	0.1935606595445558	0.18688542950679624	0.18689668548290214	0.1756617634012124	0.1565340411239091	0.15860725263889372	0.15663374888500692	0.1510026208597327	0.13483738557237737	0.12139429204772012
{0.08700448712634727	0.09535982657212944	0.11628384463388196	0.1183395071916779	0.13232347473482672	0.140338641772739	0.14306911127021116	0.2526467895883083	0.26485759153741983	0.2643246942867966	0.2310230738112577	0.1923451318860867	0.1705726898176024	0.14934184816168874	0.12811714981956868	0.10983588727524578	0.10726509926548637	0.12381591856112359	0.13123149061642023	0.12543590239506458	0.11123964345285672	0.10433227845891759	0.10233201425345316	0.08981875631897683	0.09042355409996079	0.10227503413827899	0.11119276233719508	0.11675579071445105	0.12051329764415727	0.12585134354894645	0.11344515157295466	0.09431833205848723	0.09103212652771951	0.09533798825253861	0.10768374553012015	0.1267942139496101	0.1444703201193916	0.16319675064050806	0.16651517913165603	0.1713059023487657	0.18581809284823475	0.17302374461078052	0.17165679112812893	0.16023879640484365	0.14052609658221218	0.14895897553436824	0.15478048329677543	0.15035749373060708	0.13571977933260368	0.11421802101509364
{0.10764109204269551	0.1115724763468799	0.12049939170582291	0.12731985553214697	0.13875898460226543	0.15026718063834932	0.15267812067185038	0.23500621483174514	0.2407889791515593	0.2364638592346615	0.20712378949837681	0.17384668414946977	0.15752062211433157	0.13872840446015944	0.12222058872285782	0.10855447867422982	0.09772525815929424	0.10440990390822756	0.11296729455340325	0.10412280959630765	0.10331142860064951	0.10045245821755062	0.10175979878709099	0.08994349180655636	0.09411152027650066	0.1032103881534486	0.10630029893612482	0.10339070689579398	0.10777145401108282	0.1133377618972973	0.10389379565251836	0.08968756571377696	0.08145189636200749	0.09148513732767749	0.0926305296638562	0.11290345593858564	0.1340954252132867	0.15600168798270525	0.15689933464833203	0.16281952047577994	0.1771823532566093	0.16329198252289084	0.15891989793852654	0.1472322776508821	0.12599925733680367	0.1390146097160215	0.15426812665018494	0.1537979285261519	0.14602456471000552	0.12566767304883564
{0.1331873992439881	0.12916124369937368	0.12397095444855662	0.13056622551632463	0.1375960846943276	0.15383684263489308	0.15758776626856122	0.20272840329200487	0.1980064563539583	0.19311948255019679	0.17537340029716375	0.1510110150145064	0.1372266546464281	0.12191471297486682	0.1188483588932043	0.11850854592560327	0.1147140316544	0.10879524188103294	0.1152569207988419	0.10435576776336039	0.11318391950414759	0.10867012860038187	0.10464327229654696	0.09607603095359887	0.10280155605094532	0.11096081967744098	0.10634246162885005	0.10073366039179267	0.10054781918592853	0.10771699316297711	0.10464894328318854	0.09084883617520029	0.07840756397124067	0.08259610789757904	0.08583732012818181	0.10575487864553486	0.1286810088320783	0.1480056826297973	0.14373927013090637	0.14977119557189794	0.16714386019726937	0.15961353522043256	0.15356380008499693	0.1345710596169571	0.1158466583855621	0.12645184498046955	0.14856845423531184	0.15040387298193736	0.15464944459255212	0.13966610440753763
{0.14438134140433811	0.1377107647880425	0.12075857439931753	0.11664937890451796	0.13582222656404422	0.15102838388358344	0.15819811984957344	0.16121192229041797	0.15541399790784402	0.15870554141573848	0.1587465915710096	0.1537203651174643	0.13606426749071934	0.1275495465643015	0.13677076815875064	0.13937042560126967	0.13182107835693765	0.12665064733695416	0.12483929363601518	0.12196674191180504	0.12182954561638668	0.11679490480361454	0.10965461144382298	0.10488196982277265	0.1090249781730861	0.11486388639707236	0.10994856980667218	0.09923087080601928	0.09326034325672448	0.1005992685358906	0.10159053615532719	0.09728483577286275	0.09515909553321374	0.09426909017056398	0.09869813499601843	0.1056316479261573	0.12850248400214348	0.14887719684539005	0.14526555762715962	0.14751819923716322	0.1593859953665695	0.16043408547518404	0.1539054793556777	0.1275737820523022	0.11162130827200471	0.11711394638869826	0.14671240068241578	0.1533945399874195	0.1653225173553575	0.1542338076046345
{0.14960857449394843	0.14832593253376444	0.13086021847272486	0.1220342284204989	0.13429559129870786	0.14514043905426946	0.14842249327219673	0.15692455068883238	0.16089422577330903	0.1745130901083209	0.16940814374019306	0.15905701631587596	0.13335733620882756	0.1273351564442702	0.14356057852907894	0.14794359110141103	0.13794345629243196	0.1323992310394862	0.12739786037607512	0.13426682290494102	0.12703351872228713	0.11994397754635745	0.11421345586229982	0.10333950343868292	0.10766216148455769	0.11387108421666156	0.10625458781712474	0.0977687582702807	0.0977506589392991	0.09595673816757086	0.09934934896367577	0.09607119347840913	0.09748047110746368	0.09726641190576087	0.10212428145698618	0.10284834246940842	0.13167964575955743	0.14769383171633452	0.1487910469618468	0.145554469558605	0.15001207046439588	0.15546238009290617	0.15138457166400995	0.12795189837004106	0.11205838156495194	0.11150260032604939	0.13765792007216568	0.1455391621949458	0.163585434825007	0.1587571072170721
{0.15343185934595055	0.15513438619868197	0.1500402135971282	0.13611832160408308	0.13889675633801685	0.15277426934446187	0.154108616694246	0.19197631144651484	0.20314086913416973	0.21314565249557965	0.19587214341771342	0.16481371507758177	0.13825450108885595	0.12306602919575375	0.14679462857433007	0.14952190315450714	0.13931638929892465	0.13803521652156361	0.1325385650653189	0.14900572357226344	0.1384642581420771	0.12839783278065045	0.11266633518557888	0.09974408914613969	0.10218815183936149	0.11117553042261004	0.10577517435588403	0.10233781791290845	0.09613319836569055	0.08914794460053223	0.09496210104775522	0.10410556172011183	0.11338504701005384	0.11408620145560538	0.11763100410720385	0.11557743489737539	0.13283063330731618	0.1418157728843977	0.1451653581277488	0.1466236313722548	0.14181758911343834	0.1518535441805804	0.1482067085408625	0.11984387611520333	0.111629096231789	0.11577112032942245	0.1319509996638291	0.13679979582779675	0.16353041360979625	0.16070687391446956
{0.14278845799415552	0.14489175071774918	0.14894073381222542	0.13797010905028959	0.1441428361589329	0.15770100422003847	0.15861983145460143	0.2023366912579992	0.2155368231778071	0.22122328948169456	0.195231897461512	0.1525795723496527	0.1244196856110269	0.10977517758189273	0.13645496592131665	0.13951653349334853	0.13736463679959465	0.13575374326967007	0.1336695051254964	0.1488549032029218	0.13825964156685866	0.13232825213249977	0.1153217718596152	0.10395416675583305	0.10178156465844622	0.10616250969819149	0.09744699588139996	0.09252490219505745	0.09017099586146544	0.08486866055341052	0.09861423007944904	0.10420431051227785	0.11240133585412612	0.11098657327998351	0.1099142589718819	0.11066907798993994	0.1267818374136009	0.13609011051994185	0.1379084316192057	0.137518168950715	0.12705999482358282	0.14215360148152364	0.14241385457622052	0.1224923332419858	0.12085657229014797	0.12389738028702722	0.12909897782403976	0.128643511179174	0.161920043469017	0.16001655802514433
{0.11810531836018284	0.1169939906449551	0.130563086195445	0.1254516445607368	0.1373527043884207	0.14905710415189158	0.15104262952148947	0.18467788891180548	0.1959651795226818	0.19589651489561263	0.17279952680197028	0.13665405452186483	0.1180109151174158	0.10746470329034354	0.12498145269246093	0.12275654867169855	0.12857224896577737	0.13227812517663853	0.1310138403359842	0.14009050324288602	0.13225350494275281	0.12833973106008884	0.11267333751737933	0.09903079604636651	0.09609206508549659	0.09783111840373786	0.08726265515268343	0.07905736779996968	0.07622541170980099	0.07384050597607926	0.09337812373032163	0.10205579527726659	0.10437282599031947	0.09967007704886183	0.10025042293757463	0.10432384835296858	0.11344579438536467	0.11362372138726495	0.11748873561134988	0.12087630004432769	0.11344439742166042	0.13094922904128703	0.1333632463465669	0.12452149707315463	0.11888370499800596	0.11977662012988598	0.11967607793992882	0.1278449374516221	0.16170888467310776	0.157992882349203
{0.10513581787361971	0.10149502457534372	0.11149877048223526	0.10808759276427174	0.11524282246137926	0.1271633086989243	0.1264288578872662	0.1583417734356679	0.16427910287057448	0.16274843176118087	0.14502574122830195	0.1204498381289068	0.10710652493066772	0.0950461711579674	0.10906926329055872	0.11067903271987639	0.11940480410584553	0.12896426112841894	0.12750936690362283	0.12994008886480493	0.12338430924140453	0.11513426509889	0.10373700055751732	0.09520121835826681	0.09222949319668718	0.08841036330176924	0.08180770382276566	0.07533762617255582	0.07299898508203224	0.07085832537377197	0.09627063241249861	0.10222552622631358	0.10081774852763617	0.09538116159347017	0.0882359728170109	0.09588230997233595	0.10475186265044796	0.1042171575054553	0.10589428008438678	0.11149559567077902	0.11665412218904365	0.12832889089811267	0.13172699491863527	0.12050477690463383	0.11153504247154147	0.11768408930065857	0.12155273014685272	0.13371979706123605	0.15858266543822958	0.1527458861340791
{0.09669667404331529	0.09575133114985844	0.09256586930777519	0.08623135957752398	0.09853684598459582	0.10858208624540328	0.10567145408908828	0.1227401310777644	0.12427884753374868	0.12118435032030365	0.11495028833979429	0.10203683615457498	0.09641148935810703	0.09199320401615181	0.10009108704999184	0.10842256901612511	0.11531258176464744	0.12914055624866586	0.1299183459342634	0.12565234756368068	0.11312259306030426	0.10584630655367401	0.09738510785707039	0.0922478838055518	0.09140792440612004	0.08732950852958273	0.08549864732568005	0.0737418282676914	0.07296819109585229	0.07325385354290358	0.09601440831397032	0.10513695145612802	0.09978890058205303	0.0970737603953506	0.0819143980563943	0.0842946654542075	0.08806739506371954	0.08947672387148127	0.09919335041548115	0.10483063177969724	0.1272369679678998	0.13438121154774416	0.1377784293941386	0.12171848096466976	0.10914178345545422	0.11021721413445783	0.11992896114889674	0.13149473164923656	0.14609216031625175	0.1388678688425396
{0.09181666122921556	0.09209143728260033	0.08218873563904484	0.08225125637004863	0.08674972972197041	0.09049554352283543	0.08965399684459355	0.10536873410589638	0.09592886244682362	0.09327449516496174	0.09176916596662578	0.10085203998457973	0.0969550990736071	0.09360373930708579	0.0955122786094293	0.10051006961284259	0.11036337809750986	0.12523341511469743	0.1239157723004858	0.12406610402543918	0.11062710522353694	0.10674565285071493	0.09313462379172975	0.08638203736096532	0.08457357991464656	0.08146641783658533	0.08458361094200902	0.07210029129330682	0.07089034750759103	0.07030854133288517	0.08941151161839406	0.10307440065503296	0.09873014347117484	0.09795670199062066	0.08074414925541963	0.08725526598044307	0.08734626608481207	0.0877653252905585	0.09328366647851465	0.10045356760553464	0.13522478992429116	0.13766401029166475	0.13576469263606256	0.12048430230461683	0.10805237278022994	0.10757666033140263	0.1211825846422221	0.13179029634444486	0.1385251306071836	0.13305565437427902
{0.08209058785725593	0.08511509616476197	0.07712280123737439	0.08171302959079968	0.07982659274924933	0.0796649834924016	0.07972852673779922	0.09926383116538533	0.09307657222506215	0.09039805484606582	0.09807430717564965	0.10973334073945003	0.1045182610663367	0.09783721558813496	0.09555782499910746	0.10485783489550862	0.10962060696569821	0.11977126788117753	0.11937688752917597	0.11549468234646824	0.10331460957447726	0.1011795486501537	0.0923114362680749	0.08910437444143827	0.08848398558329683	0.08550283781699883	0.08646501643773001	0.07342011017564606	0.07817160813951907	0.08131738877217129	0.09113053405938365	0.10869316652117017	0.10700130941808285	0.10754465717452141	0.09954167112069798	0.10084822009692622	0.09368303005024109	0.08963222297895343	0.09397384144209502	0.09755365197037884	0.1385838147768833	0.13614540348144108	0.13295899986003723	0.12160433120485019	0.10034060670835084	0.10047507873393745	0.11254076632790105	0.12231517940359982	0.12756996959307204	0.130676911981702
{0.08104335095342033	0.08298072270419102	0.07432094787344118	0.07698266898172305	0.079166561052787	0.08428524492000702	0.0866523962890064	0.09477429304482511	0.08865841966720153	0.088497583107023	0.08981001287093485	0.1067356021301292	0.10119925577249372	0.09758175813457418	0.09648945011402063	0.10345902270775015	0.10935768761372375	0.11344135286635762	0.11117446425988234	0.105476555856493	0.0966362482708601	0.0949838461739942	0.08420454719808795	0.0821095522138008	0.0817511107986658	0.08287907085162101	0.08453928607932401	0.07330551802029679	0.0739144741631598	0.07597458457180459	0.08271880935148783	0.09840891616886505	0.09808488202798596	0.09972744704128446	0.09528955257916125	0.09668290633697493	0.0872563622326082	0.08719538006987433	0.09124197102312608	0.09399459413670361	0.13304304282928542	0.12879325927352553	0.12502959361739238	0.11937884086081138	0.10186527436023984	0.10427372286145205	0.11000915368694905	0.11861502628261278	0.12427276342064952	0.12372620154607289
{0.07357005255367455	0.07696592693064244	0.07936665818244286	0.08040897306211998	0.0777892003547306	0.08240078351307162	0.08375242442006332	0.09276071386830269	0.090345483084125	0.090713236788571	0.09050735838099963	0.10728633525465486	0.10144633636961196	0.09482291512773844	0.09526610010300843	0.10164839698568903	0.10635367515107728	0.10852995448642	0.10641463078840455	0.09914403719023834	0.08905596150350642	0.08734542122179983	0.08162209282393004	0.08016638627146232	0.07733565340011221	0.07365999443802158	0.07299907201579163	0.06272056077588908	0.06500117506359114	0.06844879676814918	0.07682629827157747	0.09154249924793723	0.09412191369613204	0.09726496526243285	0.09197517964400714	0.09061917091951296	0.08233052606405135	0.07813288705312876	0.08436128363181018	0.09469487273741566	0.12828408509257233	0.12617551446120256	0.12322881519722272	0.11632735791465007	0.10319014984568776	0.1027387218447015	0.10673559341657272	0.11160438386825464	0.12033499148891795	0.12034243420003542
{0.07292625558974844	0.07366829131144664	0.07485236905666913	0.07670758446879261	0.07415102489322899	0.08005855884649159	0.08223411596864809	0.08447063186420083	0.08360838102145818	0.0865920447902687	0.08393087107617357	0.10591084573435379	0.10034853630790462	0.09657294962086792	0.09866923873746937	0.10237914830623321	0.10289324742459194	0.10234143722392569	0.10431510933524811	0.0979281278925123	0.0914618176815419	0.08383158147579406	0.07861594598507152	0.07289132377088287	0.07126777551225087	0.06290671241320064	0.06475814437386442	0.06087296628951423	0.06251924311722534	0.06266767908688299	0.06913215371344995	0.0793901773268711	0.08503317609967911	0.08815393719865132	0.09106309188259407	0.09132407088504751	0.08325882263905204	0.07867167151137022	0.08239286736082316	0.09845116089039736	0.12228247192288327	0.11694887844786522	0.11613770948071173	0.1052186103496303	0.09614947552477689	0.1002007908641424	0.10275975560757547	0.10347245894308084	0.10862177212148985	0.10882401275465933
{0.06979185479695064	0.07379508372192306	0.0785046919534186	0.0820832383695313	0.07664067309478659	0.08318913267479223	0.08505282628851693	0.09129383928060929	0.08904956353633281	0.0910345527453157	0.0900578383884827	0.10559358412836625	0.09824102647108836	0.09448546929872076	0.09758550226702445	0.10014282233911703	0.10257106144441272	0.09760258262062511	0.10241989776966083	0.09999714316170973	0.09715863239879484	0.08549363981505906	0.08218402581423286	0.08145608565541124	0.07828942043389923	0.07413787708548741	0.07338568706683428	0.06895961577402528	0.06858952540605621	0.07218116344779608	0.07415098682880605	0.0802725369938786	0.09152777990546038	0.094824954433569	0.09826192107104989	0.09790021227022862	0.09034426049496212	0.08772982879096124	0.09324659935819003	0.10731392337213401	0.12381171502830647	0.1168724714950386	0.11576549199055343	0.10231615309738075	0.09434596363616542	0.09576462744534674	0.1005150151958354	0.09702361511763816	0.10116302345004805	0.10270570797797982
{0.07396801483998189	0.07902113847130357	0.08139126397889838	0.08529799033513916	0.08283710975743722	0.08662470387579561	0.08870261781277357	0.09333128167438935	0.0924617026958498	0.0921841655131789	0.09680270517362763	0.10846434852816951	0.10059298441286885	0.09741875591265561	0.09671458444932177	0.0966394659127631	0.09765914697326517	0.0962110339173534	0.10703725049265475	0.10289338843455453	0.09864154811814002	0.08709230652716349	0.07952081326426289	0.0873152905512328	0.08469093296834311	0.0771097939737757	0.07646651878442202	0.07185093317741245	0.07432599778635533	0.08218233450915736	0.08586894385394878	0.09551295029554031	0.10019292519805512	0.09838761128928285	0.10195723693556231	0.10155973700660598	0.09563607639408364	0.09603089872908586	0.10999048007464461	0.12267013578286226	0.1294108375617238	0.11558030018521044	0.11439906857149747	0.10271546691837881	0.0997120945342248	0.0966989319188356	0.10320194346269854	0.10067258923545913	0.10347902642216535	0.10390251672941903
{0.07758935024129734	0.08333684241338948	0.0845191711036406	0.08734378484067068	0.08763760442275662	0.09006457271655223	0.09220435228076743	0.0954167453176137	0.0971593716611249	0.09706065794788515	0.1043425704791685	0.10755587402714935	0.09814697095829038	0.09390489917843729	0.09366639735220651	0.09287832050546968	0.0990302799753861	0.09631111944548493	0.10753457438359376	0.1028205436954498	0.10065985115832862	0.08941790406255741	0.08266210485053306	0.09365872012504164	0.0923327089701471	0.09126436430955123	0.08825234905314418	0.08660608357780558	0.08382036102565911	0.09151878020780377	0.09368187942899016	0.10584022519124331	0.11026497976091965	0.10223456301666464	0.104245728296648	0.10538946368336818	0.09931016946493847	0.1011261483204711	0.125007440757673	0.13694772116653894	0.14070463108600023	0.11652857668331051	0.11238276915763037	0.10078661219630092	0.09573034671170716	0.09378738422135412	0.10309880466561004	0.10429811151813329	0.10712660063884345	0.10747083845415747
{0.0772347287970405	0.08221817243604167	0.08507433931837212	0.08322787489932815	0.08574299902407097	0.08788080931643706	0.092182650612131	0.09561342137504501	0.09966210871298795	0.09791381854566537	0.10790072246580075	0.10689774174055483	0.09659340384081912	0.09427920583181425	0.0923633913972782	0.08879558687327016	0.0935060064095278	0.0940743028597204	0.1043107022370766	0.09866656890688234	0.09786287601016626	0.08930369758804516	0.07950908371058865	0.09558311735182959	0.09330731543771537	0.0934263921593441	0.09221829541543602	0.093586799405581	0.09118425085699233	0.09995131315285019	0.09729800393064454	0.11122574916418466	0.11316406962282881	0.10270518173632764	0.10500725116076641	0.10477829246280601	0.1027314900235191	0.10495167005273429	0.13083511828507305	0.13693197454211906	0.13621957637819962	0.10697733501576087	0.10365587034085857	0.09375767424311143	0.09495504021433951	0.09266450699035103	0.09970131666937865	0.10262448303546207	0.10784429798588212	0.10876674962315899
{0.06895543585588976	0.07748842611435712	0.07907887964129423	0.0786041169660528	0.08357635912932412	0.0836114087791165	0.08533875736590345	0.08712926707982423	0.09029055046328556	0.09019987048492305	0.09847595042175146	0.09535486999682588	0.08275366316860194	0.07844050382947534	0.07848415084991048	0.07891790572567751	0.08514913036198309	0.08392576997963043	0.09373431863245626	0.09293634620584103	0.09484194015065538	0.08894881379552141	0.08005175682378544	0.09500245738588865	0.0929286271431749	0.0931682653519743	0.08450213501693261	0.08693159164155805	0.084642877617731	0.09401478658292868	0.09444482302925668	0.11104962927319727	0.11241925532730102	0.10042261800274775	0.09857753662200841	0.09735494149520216	0.10193823671828221	0.10381555676664929	0.12781494444247452	0.12794469027007976	0.12535934204430885	0.09460684306118126	0.09158973626533595	0.08176375216827259	0.08786401308860715	0.08581071869052102	0.09188577027336796	0.09539933953602116	0.105862771869419	0.10482781659314772
{0.06542674589860065	0.07004661532461653	0.0711111365828393	0.07238799756357117	0.07641285309455141	0.07699684936094497	0.07690878080177442	0.08159308455286851	0.08331037710883349	0.08363107329554349	0.09030792388574042	0.08755673426424149	0.07566641155296279	0.0736119399962566	0.06890658217013054	0.06863274736068462	0.07223522825199827	0.07557204127536835	0.08654368125973877	0.08358080475035794	0.08415583689471977	0.08268372810987899	0.0761893149798113	0.08989926269962308	0.08641236810904489	0.08898525255354457	0.08102588584096931	0.08112671822659168	0.07775089158848056	0.08311546352737803	0.08143837141792849	0.09727653645261493	0.10111402736979924	0.09261649969464761	0.09400527037560097	0.09063102717670861	0.09526434762192201	0.09667489275462963	0.1202743822138576	0.11773789883564886	0.11183561672122698	0.08081889474563066	0.07840264377587702	0.07676305744921899	0.08512288876988552	0.08460677137680297	0.08252030298256725	0.08669593054835327	0.0966345173455348	0.09692920903359717
{0.0587713723432444	0.061163674683479156	0.06052887991432084	0.06435139894023376	0.06690631198500291	0.06872160737744626	0.06947653825858632	0.07037121891395705	0.0733230850218103	0.07054646758727597	0.07879723571758437	0.07457584304431722	0.06804191046084607	0.06413592124669605	0.06255630475050288	0.060785795573466125	0.06198037300948989	0.06231911412687099	0.07085446954890849	0.07111285261908186	0.0749552198930144	0.07375961191656588	0.0697731234150476	0.08127314289696197	0.0767506672742336	0.07267626886261967	0.0677800012188611	0.07168084624883789	0.07062838384741918	0.07371727953010704	0.07475787094069863	0.08665618594877562	0.09101682552160058	0.08264016272588381	0.08259430561098287	0.07511617835391779	0.08105028727731266	0.08186508987665772	0.1054686568450594	0.10262538820867752	0.09524913932082246	0.07057291456291863	0.0681746257352468	0.07070760144042496	0.07592416499124584	0.0753059333952727	0.07786839993781527	0.08124623278091048	0.08711391680288841	0.0863489338364392
{0.05211765584027457	0.052276364264296646	0.05071950989741762	0.05540592924471624	0.055784403061915754	0.05697532843658808	0.05460489089000225	0.05755416790805848	0.0573231474565722	0.055457560126238405	0.061038552433074385	0.060779848396049364	0.05627194410202529	0.0546440921164915	0.05506349054228201	0.056881085554476615	0.0584752329422194	0.061162778410945806	0.06503042941722977	0.0653131846552897	0.06572708177839352	0.06658566182781703	0.05812888314137613	0.06588546985420345	0.06244738688103591	0.06510266170029874	0.05815126718173781	0.05856711929287151	0.05552981563591789	0.05716263713245888	0.06235995179653978	0.07311749721746179	0.07718705757067176	0.07121301183776557	0.06988156300682553	0.06537385445787763	0.0741895282347368	0.07630135877924218	0.0935354686004466	0.08958890902017667	0.08289725905845191	0.06335141911005238	0.06273797686309565	0.07069718700596189	0.07218628195500973	0.06673700500317868	0.06357232490737917	0.0672204956929379	0.07023847984938852	0.07330916730389195
{0.041455694727202605	0.04762355600082805	0.04431450129790204	0.04658703266764326	0.0491483240331658	0.05022101398259787	0.04972492427792298	0.049738505686108	0.04803941083760542	0.0497780921521516	0.05658938782362992	0.06042211080253266	0.05818147708254087	0.05472558856362335	0.052771090903641335	0.04749853722054706	0.05204551191868682	0.05565198313055994	0.06081451794560547	0.06294392300308056	0.06427931721762331	0.06269720249471042	0.06058890140428505	0.06302830087465375	0.05860571874517655	0.05921276540638441	0.05407131763713048	0.05229344727482266	0.05048947085936112	0.0512088389042472	0.061911831868457085	0.07042993157686218	0.06889291367219995	0.06282161763315375	0.05933217423017462	0.059364949926202566	0.05982364451953613	0.06369685398942079	0.07847172412494885	0.07667201401034801	0.07165686026982662	0.0586034597690948	0.058521172406225626	0.06120177301040975	0.06064581706754976	0.06003908359625406	0.05878843198339628	0.05763465511418541	0.05923691150835526	0.0613051309639146
{0.04489166428183893	0.04663556928224385	0.045859509191848474	0.04675788749523907	0.046678451181317186	0.04638327003283387	0.04446269902621884	0.045673293138378965	0.0446351695056776	0.043632951505140155	0.05163167409551701	0.05628961143883273	0.054108449915562934	0.053507339564082775	0.05405970987669511	0.053602729709772895	0.05560938350435961	0.05997740085969696	0.0604666964935043	0.058839485303037384	0.05707691974791635	0.057212135967947754	0.05848229601253878	0.059605292870553286	0.05579320071044288	0.05113273392029722	0.051147297926616805	0.04780257594420714	0.04764040124408018	0.046048781017681555	0.053410499820056405	0.05440148246600833	0.057999666415337776	0.05529115261540574	0.05858575973226363	0.057540168398157836	0.057884264688003124	0.06211878237574045	0.06519025399093546	0.06383933088261831	0.06334599021489008	0.056724532975566046	0.05643772307966062	0.05299564463356339	0.04927560585231519	0.04962479240300415	0.054204824011476	0.05514170046683763	0.0505816041433825	0.0510784497670008
{0.04339298800132727	0.04270791558726475	0.04327778184950501	0.042934635319973456	0.04349832795448843	0.04718482587801235	0.04617894804721792	0.03881344465219564	0.04046319847964684	0.039617136492484675	0.0484125480515478	0.05076256659350073	0.05022078014137117	0.051894608856054604	0.05323766463519698	0.04886183420540639	0.04976322490780571	0.052841363111807475	0.05868388779689291	0.06111059810779813	0.05900799973331788	0.054883776497913477	0.05477968708230178	0.05510601811587545	0.04792533767386029	0.05040260060215539	0.04550402881715557	0.04721272389933619	0.048054200764901106	0.04912676513997657	0.058804173071818545	0.059298914651751425	0.060048379653226014	0.06066059416871968	0.06252442885028094	0.060533744150120763	0.06277010129663453	0.06944485802561398	0.0706371136361636	0.06500069332269422	0.05808926570600813	0.05295873566334079	0.0522931504300404	0.05299485139878755	0.048819995713545755	0.05302060781588519	0.05244541291142517	0.054127621075572126	0.05090294143877998	0.046459907416412476
{0.04555367786830444	0.04670844524522865	0.04383523943629313	0.044940173361639586	0.04724880967347064	0.05070427495675269	0.05192387892993954	0.050775948512162355	0.049625646290539796	0.049725348867677065	0.05522510853105456	0.05432750862143019	0.05211460362786052	0.051655775982773454	0.05409655224909331	0.05061709595302937	0.054731187514249206	0.0586436412240656	0.0609650841893117	0.061192051269681254	0.060218129698217465	0.05832300104493899	0.058467809512816785	0.05750842398734626	0.05789162361202353	0.058852567296855236	0.05777384064164495	0.05250113378869314	0.0500287784576875	0.0490331991108826	0.05994953300532143	0.062457600679877975	0.0640912827508977	0.059282924595228235	0.06456687579373255	0.06545815017469493	0.06592839120553683	0.0678941815988849	0.06750104153184759	0.061388564612316704	0.052475718831634266	0.052470184497799686	0.0525029422013216	0.05464465235763312	0.04784315038759429	0.04861282236028358	0.04686207147888027	0.04975421698711276	0.058303918742772826	0.0608052436505361
{0.05019137700031569	0.05093458777034232	0.04860059108376453	0.05062432495999966	0.0503602162568519	0.05516468189535996	0.05462365525393235	0.057457635492631026	0.057405279929159614	0.05770963307603006	0.07300794194120078	0.07143740077435143	0.06879878313822202	0.06691304665298693	0.06621860369815698	0.06409059776231352	0.06596155922065461	0.06829977202885225	0.07158237303461878	0.07232276821141008	0.07108043882788864	0.07506304414363464	0.06601842654459039	0.06485941611363821	0.05927126779512475	0.058361317119701626	0.05763470207168425	0.05273021097533462	0.05627545869392148	0.055673194727993335	0.06959314423019779	0.0669762604919632	0.07258708256484599	0.07156844164657258	0.07586583077390935	0.06707765958072517	0.06806638734753988	0.0785927152146092	0.09116278071850645	0.08797278056689035	0.0701686503976985	0.05716212129714835	0.0573036798001215	0.05793759082304603	0.05445043794697901	0.05775713520878794	0.06208953095830541	0.06349221720392244	0.06965000141216658	0.06874758091911971
{0.05516146448861363	0.05574610824933651	0.05294982980675106	0.053721757362276024	0.05097785108505436	0.05052112006845644	0.05086481856759891	0.060085738298754555	0.059995673619437896	0.06163702121145551	0.08259498084477752	0.08148476367529349	0.08086181478142805	0.08175175662180614	0.08466676743007845	0.0824243289307338	0.08268166416219536	0.08191029877451167	0.08558367905600912	0.08402781879037816	0.08107611131098538	0.08012024611678394	0.07323177471920951	0.07620075086208192	0.0640612097568743	0.05432517182030437	0.04858039520966042	0.04830258372878424	0.049995098547720204	0.054030694460261194	0.07387435688356454	0.07608894517574318	0.07811930447704302	0.07630494893152726	0.08082042152133838	0.07355210651332084	0.07563674912772339	0.08769601513771653	0.10556623762388456	0.1030558190563327	0.08614756391448836	0.06946015651076587	0.06816519705401541	0.06700349912880574	0.06814850644843679	0.0618207178935069	0.06301957943236358	0.06573160059869922	0.07407903404640033	0.07985212713337259
{0.0527403705575876	0.05274307628878063	0.056255823952135485	0.06335962113422176	0.06091078965874473	0.06187032864791615	0.06023469232506489	0.05700062272188604	0.05784385993300674	0.061014947698047196	0.08893389830891346	0.08880266631032188	0.08599652359620677	0.0839074441067623	0.08578770568901654	0.08678808406492704	0.08896948139148314	0.08856938236748514	0.09418186994005989	0.09333874892764632	0.09457687084784855	0.09295627298595585	0.08709099298917862	0.08410279443543436	0.072258660032721	0.06358137138710539	0.05421218988097518	0.059259023297274165	0.05777773266180994	0.0582972966663175	0.07282524319668592	0.07359818002902005	0.08112196294325678	0.08309734853275606	0.08303461490117547	0.07345775005485075	0.0719165398091133	0.09040450536701805	0.11090541564000017	0.10903446831512725	0.0985598618916486	0.07737114868310617	0.07853498068946199	0.0778603234954192	0.07651045118092661	0.06788158014428004	0.06807088138005785	0.07453391372186675	0.07916920326048522	0.09008613567052302
{0.05945041737695056	0.060134214634811015	0.0543096049324048	0.058687746224307114	0.05772055022870247	0.06038531548688403	0.06035825615877301	0.05901160125874227	0.05905131153165382	0.06107315381101792	0.08797302868757037	0.08806343989857521	0.08693456920544193	0.08722894418535906	0.08953605290452686	0.09113048055795575	0.09274843296227847	0.09198637717641296	0.09808755032566166	0.09742374712513462	0.09950747547444383	0.09548967382893851	0.09067381477511377	0.08876409923148643	0.07547357882988669	0.07248651129754964	0.0637526307144577	0.061556117300733064	0.05677649606423995	0.06049904056579128	0.07358768687365617	0.07536357453514951	0.08206327088262622	0.08811262636182574	0.08179590185760982	0.07454442378564628	0.07309068186425251	0.0962631191156383	0.11274620902520277	0.11006650199706583	0.09837246398889067	0.07358880960047226	0.0742403006394462	0.07664225949383034	0.07600168100128248	0.06484028300475488	0.06754695453148683	0.07619562434464845	0.08109675592897975	0.09927469679172747
{0.05903941827901847	0.06016069842966612	0.05274436657458418	0.05892478059297823	0.056857110002980625	0.060181764321924625	0.0599749608449676	0.06189930407942145	0.06310257337158212	0.06429086617815291	0.09235590298350747	0.09086386661687204	0.09071281249658729	0.08780090322213749	0.09093954776463029	0.09121579205388061	0.09475481814140206	0.09725577757856142	0.1023758705012757	0.10360692445773059	0.10466445340355142	0.10084482605300804	0.09524367683776092	0.09502420199609263	0.0814001344528079	0.07486927640842157	0.06321585241955702	0.05921556539563807	0.056488776448387755	0.0584309972414916	0.07164389714190653	0.0727462102261799	0.0793109325428031	0.0825501277056857	0.06753353692359558	0.06211340622651407	0.06444270400093267	0.099574052703865	0.1100021022971112	0.10953998570600619	0.09744925049109206	0.07954429599912302	0.07970860990075129	0.0790529674649017	0.0707536958615511	0.05843332035520554	0.06134855019951625	0.0731442476947879	0.07897217075257	0.09958086307098311
{0.05251937532965167	0.054046953389563605	0.05379224047063471	0.054621161188362535	0.05030512753280494	0.04847756706811104	0.049160130079553034	0.05874064009914743	0.060104646599795225	0.0594706855787566	0.08556770142236399	0.08612791755025562	0.0871165930273158	0.08700837411472419	0.08736695834184491	0.08679851275811214	0.08968806633360503	0.09440265599916321	0.09623296582010217	0.09500381319646292	0.09696031096332641	0.09483445137880493	0.09100256385913684	0.0907926592784683	0.0799763976193343	0.07589477768446759	0.0696968170074583	0.06438034805806758	0.0593620357208777	0.058739209458095236	0.07013562703401845	0.07168568963111577	0.07521607570280713	0.07991566979783149	0.062175380459944946	0.05780388859453208	0.06491435753486256	0.09958900050372144	0.1057727789776963	0.10167950175247116	0.08746882167281689	0.07652599304905211	0.07644004786186125	0.07703481582939127	0.0713701506043204	0.06337629895625814	0.06409366717232011	0.07327344544779534	0.0780796111305381	0.09158669695596068
{0.04968834504200477	0.04888670830497726	0.04720505364675382	0.04491904389261032	0.04424394464464729	0.04641478445209309	0.047905658885332304	0.05442291585113585	0.05518021565680771	0.05785513746984062	0.08075713163221834	0.08039893630865212	0.07752454700823183	0.0781271167841279	0.08103990905122604	0.08473076528131313	0.08708603860380555	0.09034166168928509	0.0928828484918653	0.09319484477850662	0.09603031525534651	0.09258119714553815	0.08825228862274197	0.08609596626034945	0.07484634446782475	0.07434128832931719	0.06699818774251896	0.06079720185915309	0.06048901082562764	0.0629684144519859	0.07131659364847635	0.07078514326351866	0.0696474325105555	0.07275418293500671	0.060790643565341446	0.060136524167445984	0.06221042012299054	0.09648024633078624	0.09867068311317419	0.09667152484510984	0.08275232902412832	0.0747312196333549	0.07513385468145103	0.07928955618928904	0.06845976157765145	0.06230400651125357	0.06018590884159983	0.07348589240075747	0.07695474924484894	0.08989834286902025
{0.05111137034231645	0.04951647822849192	0.048404124809157	0.051356466353020644	0.049397304561940615	0.046759880781198054	0.04742434598640305	0.056055452890300464	0.058600760994872866	0.062016628745809384	0.08051764401185503	0.0804784441242834	0.07853800109795969	0.07824049295012825	0.08014832467104997	0.07959594401178051	0.08208446413369337	0.08521874325068397	0.08616233340462648	0.08453077639136183	0.08712080356826603	0.08574959124029888	0.08442219266712635	0.08314496911842369	0.07297346278808774	0.07362611238396904	0.07197702776605486	0.06594397917895126	0.06363321091261774	0.06341923957897555	0.07029478960368035	0.06942563903617052	0.07085267312887882	0.07345973334435138	0.06310967587609947	0.0618657001005909	0.06622590960604574	0.09229606201478636	0.09105914107670879	0.09113770122056368	0.0768017915823471	0.07459279258449278	0.07438171527623609	0.0736022734136709	0.06165709859980361	0.059836991369931966	0.0676524754456746	0.07499597834717096	0.07843844121656962	0.08738482655523694
{0.05161118903156752	0.0538996479806553	0.04650752531411788	0.04322574529687762	0.0490117790514849	0.05074617559710259	0.05361367432131522	0.04979372258372917	0.05044767858071183	0.056891596466500854	0.07787702776842904	0.0800017807402852	0.07754972905827387	0.07844004648347967	0.07685232062815427	0.07675216554566863	0.07204523521884967	0.07621902702347746	0.07605941928159	0.0778511704867793	0.08065992509947083	0.0825862804020368	0.08353986045227317	0.08387692816684465	0.07651880371153345	0.07232160493485233	0.07210592519896515	0.061609097188824825	0.056533607592479745	0.05609866075653825	0.06067818070929081	0.06725659994060898	0.06848631222423911	0.07352161254880228	0.06376794370728724	0.06586854941711964	0.06583600150390402	0.0904588594447258	0.08764872550200305	0.08683679829858851	0.06807854640507828	0.06659759388903208	0.06406866136770206	0.06149729353178208	0.0525639612369301	0.05382726951761966	0.05741129882819716	0.0675411920258115	0.07508215697361227	0.08240477910674644
{0.0461138297146739	0.045179558060036575	0.0449825494435784	0.04338385654988703	0.044296784597568424	0.044872834303659875	0.04444853793456534	0.048617212143465524	0.05550264162345553	0.06235419171670401	0.07815779115595911	0.07945349710255538	0.07679823499403082	0.07706819415447698	0.0786466520774333	0.07556955186133317	0.0733228231540439	0.07966710710677824	0.07811613666922325	0.07997746732289733	0.08082867899087574	0.08287921553798608	0.08816592478381674	0.08647225608314664	0.0787420358301974	0.06687156016687074	0.06362904743201389	0.05931512671329837	0.053146529674600484	0.05284871301444904	0.058628843230904004	0.06603533947774214	0.06714450403172731	0.07076485035152429	0.06446572212714716	0.06284807068206709	0.06509084088398512	0.08194636007564471	0.07956165020505371	0.0781945140674212	0.06247753705569912	0.06522385343203553	0.0640025374208121	0.06371038121716402	0.054349371986756205	0.054578098811322605	0.05750309257108801	0.06918176725210974	0.07761111679250889	0.08793552757330703
{0.055340084672084754	0.05442217816874709	0.04727533279062906	0.045471010907108034	0.047759083270213824	0.04508546719841671	0.04444516045231507	0.03909798220404615	0.054857590741850176	0.06320359553261776	0.07476447738052182	0.07643915859483523	0.0711412221501277	0.06925759817023715	0.07430038644247518	0.07563626777564023	0.07522703729193163	0.07830764308463557	0.08016833166585083	0.07873789146206515	0.0783497606355146	0.07694303376632948	0.08354467059955464	0.08274503721137709	0.07881103626487616	0.06792222216853684	0.0630165984383828	0.05355232164080891	0.0474450563276113	0.04932412752133617	0.05911268804746381	0.07034402509045294	0.07015806341463532	0.07255084146246471	0.06395665702510515	0.06578504175731599	0.0693675391350107	0.0858663738978424	0.08428425849657216	0.07725233818640964	0.05944540638123578	0.06301529206848769	0.06318912418825756	0.06617750373927345	0.06408990504943898	0.062438230332541936	0.05653575482480976	0.0625840273127477	0.07003439020438997	0.08588750549400787
{0.04991227373479565	0.05249838926467894	0.05116536212254626	0.04802022871584971	0.04675199400095467	0.04365436265186234	0.04295878673397621	0.04202171961087195	0.054594621536772255	0.064103432755165	0.06947713147048937	0.0753033336737347	0.0708706864566558	0.07021585332005968	0.07530412667009145	0.07383630547120475	0.07382228494596575	0.07757800914099755	0.07736536253215555	0.07667421787600029	0.07411067555114868	0.07599852480893797	0.07936782454153102	0.08048238290197889	0.08057118861505394	0.0669904995652087	0.0652100881556836	0.06024968349652701	0.054607312319902346	0.05443302312289134	0.05834955851897123	0.06361192083573378	0.06675317824231206	0.06872435764026434	0.06370285902090592	0.06176957146029975	0.06411187268220042	0.08358736789715349	0.0835506125807538	0.0788943447552445	0.06467798946023755	0.06372509052148113	0.06337401665225158	0.0631938116852831	0.05900551739635712	0.05745211470241769	0.05345438702497214	0.058555227974723706	0.06584336621899675	0.0843759921580843
{0.04586465470995405	0.04913982090150771	0.04961058835586684	0.04833954734125843	0.04694325753658549	0.0433770086464125	0.044501641795243886	0.04544913750295525	0.05403962679444768	0.06201935576697742	0.06771473681399758	0.07399499717803718	0.07145963059696948	0.06750118592049709	0.06531667111709066	0.06394015350944607	0.07009104098502858	0.0725063107975642	0.07489177341818228	0.07443728301185129	0.07712305705940709	0.07723552565740703	0.08309689499352042	0.081965965015446	0.08043674266972042	0.06646657416440237	0.06418917105650918	0.0636338254768121	0.05042168518532622	0.050661404393964195	0.056076304194717215	0.06585193452542314	0.06691721126629623	0.06777910927161004	0.06056338924460305	0.05785108915500725	0.06734641839808561	0.08480364748365962	0.08341590924775538	0.07806744190153538	0.06170975423730818	0.0600201060501856	0.06091171942549344	0.0662474152522181	0.06434613690657744	0.06514898466909141	0.0557100909681055	0.05948025135500505	0.06452113464844694	0.08197129688848308
{0.05044829265814194	0.05076738658071437	0.04248625901205584	0.04098814056289493	0.03843351402204985	0.03659397013512103	0.03750888892218209	0.040170806904327304	0.04894212170461225	0.05546217884030053	0.062133482685649756	0.07193448246116423	0.06573214229410344	0.06611161882813525	0.06902551495867704	0.06519673043505397	0.06889279400121032	0.07209511162410386	0.07224548522813934	0.07407273016088627	0.07454969202907263	0.07740544854880567	0.07816994239287905	0.07700390983994135	0.0735092880114402	0.0617028716633242	0.06144372117134296	0.05490360497108833	0.05375739947862747	0.05531725231907638	0.06094909111549116	0.06343727586439268	0.06572913100727111	0.06446969015028149	0.057675193323733207	0.05200759091444788	0.05885424446464905	0.07514695777394757	0.0766631113731789	0.07375262035777606	0.06423480624660151	0.0615453113209386	0.06072324513180603	0.0611179710293489	0.0571276860262515	0.060714558966015054	0.04805008759782443	0.05317656393105445	0.06257917112763108	0.07451236999878622
{0.044982040144847815	0.04340734747832213	0.040402482765474215	0.03855071989471168	0.036730940486079416	0.03887513614807346	0.03632617130187411	0.03892243044692886	0.046706604559065744	0.04905121954526991	0.05159077409408447	0.05796823515475514	0.05581417403403297	0.061006951192925284	0.06264836450340992	0.06075478818803959	0.06249128787035026	0.06427134205660259	0.06871363329535857	0.06766832575737976	0.0642327006146825	0.06586508410753121	0.06984572245075926	0.07208289763648006	0.07196957540632774	0.06657041727178546	0.06334472011772373	0.059018527177726675	0.055078376223796396	0.054385025462597596	0.055929831844788044	0.056822510128943585	0.057872371756808115	0.06168844612486915	0.05998551253550268	0.05875795037590773	0.06355539968929867	0.07220616039305136	0.06767371789872827	0.06284144531221215	0.057366277981558605	0.05893959677744747	0.059303062088465044	0.05640627425304298	0.05685494500477441	0.059872446916753606	0.05498097241956302	0.055976311840286674	0.06814678924684711	0.07677980570580434
{0.0495272666893513	0.046235359005173296	0.045299989497700886	0.041889706532224534	0.042968347590349655	0.04309892841609312	0.04049537833486457	0.044346379594179294	0.05202070340547505	0.05575578400458905	0.06119047897564845	0.06337028903516359	0.06028322271685895	0.05992958080227987	0.058838392296481835	0.06033268049909001	0.0632450142880371	0.062439284341150786	0.06098596796798378	0.060045919455617415	0.05974841480003356	0.06322772342553636	0.06724986325877044	0.07219258088278672	0.07262983715729102	0.0650156460843553	0.06480117090792542	0.060773099602360055	0.059431636905179164	0.056424948453983194	0.06021834795071632	0.059620094578324394	0.06572395598235496	0.07017148924769236	0.069921526715689	0.06158796134625462	0.06095358164033286	0.0651107278947894	0.054809358360302145	0.049007099719930475	0.04594218778589839	0.05219987903220587	0.05443629676378493	0.0507409245407639	0.05196314828415118	0.05403110249835092	0.0565333642859987	0.05824110220792016	0.06553233841737673	0.07194958008761133
{0.048239067011246535	0.04573609503050255	0.0491333750536703	0.04769367022277953	0.052705138365335254	0.050263039253520006	0.05050511249273774	0.045210992753755674	0.05390283750623654	0.055109680203383526	0.053760048381837615	0.052102075248246366	0.048322411720571314	0.050640156418496084	0.04989070327949307	0.05020351085436738	0.05237200536706272	0.053228228474998994	0.05695724469904218	0.05885447298495968	0.0614674077906762	0.06280159723325283	0.05893585020466005	0.05931546284311143	0.06063548862975523	0.06132176089443405	0.06621572042924413	0.06335201856751989	0.06347680423381136	0.060175980634777644	0.060830885074708275	0.057302785474904284	0.0613003262899192	0.07003391371069592	0.0713269122806329	0.06815755025625804	0.06666718070475108	0.07275354895423772	0.057162381048607616	0.052996423843581913	0.050035996221376305	0.055222210541884	0.056801848365582525	0.04796262710608735	0.04666082488976787	0.05070771572990031	0.06505915727362448	0.0669026167962863	0.07143119001687985	0.07531610035600919
{0.052716261134339026	0.04657864747988664	0.04992394228835478	0.05007753588380033	0.04563031986759043	0.04568262674219516	0.045143349814533225	0.04377494869907647	0.05451986020376179	0.057185119260874266	0.05505594409259873	0.05331573782238442	0.048495926459306546	0.05385472488916641	0.05534245314143412	0.055867408166357296	0.05256102256443511	0.05281696005600391	0.05812524366319938	0.06228365780268775	0.0602452963656163	0.06347966588755566	0.06566051272634617	0.06882292637544847	0.06532778177619733	0.05978241713883342	0.05963264019800957	0.05774292362512144	0.05896247852703904	0.058846044681180626	0.06390951048860585	0.0625064876363343	0.06249921427786807	0.07547413195185176	0.07227661920451434	0.066862264547753	0.0681638899891509	0.0680781524647152	0.055882055915079595	0.05594774316553936	0.049617157805793385	0.05701804514010932	0.05482987122997955	0.05029695284118415	0.05043922978435136	0.04829626778959007	0.06425663112035124	0.06509969512310725	0.07902275396923053	0.08296409525538104
{0.04596439897967123	0.04614164746374294	0.05582391526958582	0.055151039933249574	0.0562556382098661	0.0518222177939977	0.05209733853421555	0.04921981474546693	0.059976614734533515	0.061839074474806556	0.05989912615494	0.06589680591572365	0.06700180926065995	0.06533213413336503	0.0643908062609696	0.0646718325119155	0.06287292374747384	0.0639806286289507	0.06785546236324534	0.0676529932702884	0.06665290428549538	0.06828673573403818	0.06763089319272997	0.06545163936057052	0.06440960346874579	0.06464306936201623	0.07030747841618652	0.05801008371224013	0.05407685100748519	0.05175654554359619	0.05602082074766601	0.04922628139830452	0.052723816754544066	0.06236184740812644	0.06396820991714033	0.05965763844569943	0.07455650134176821	0.07430343706284757	0.062207743595020244	0.06427035375560622	0.05927316364037959	0.06566841427137385	0.06568893330430342	0.060728963682051953	0.049248940275195593	0.0523125978428123	0.06459011048914581	0.06612163450806015	0.08150809820535154	0.08144104057110897
{0.044209130844449364	0.045256964010642595	0.04883606160444525	0.04684997881741042	0.04684437459826168	0.04700299870980912	0.047621188863758865	0.05273949114561175	0.05958595040077917	0.0613162435343196	0.0607135655069859	0.07062692981475184	0.07056816528254578	0.06993354129285557	0.07378380268120895	0.0749165328604612	0.07140467076943614	0.06998208427337	0.07097372378808935	0.0731455859441019	0.07447850341394754	0.07402225854521949	0.07106108322771461	0.07221100639121619	0.07045281524357778	0.06702144366908655	0.07049548688589034	0.0610206115292234	0.06093443372630156	0.05954568405009883	0.05410746354076547	0.04854637548107423	0.05467017060761379	0.06580705252363933	0.06357252251554497	0.059413258627308396	0.0703380185645567	0.075416234712463	0.06892139891920421	0.06698336059471106	0.06155940249903565	0.06156871704791433	0.06034952020224956	0.06047380353164341	0.051701926998413916	0.0553902323326564	0.06449832850993703	0.06738943538598974	0.09002448085416057	0.09276384341711172
{0.05160784667863793	0.04930798668757311	0.04895049630779246	0.053543976761341976	0.049899776371093094	0.04990535773046801	0.04658903069628386	0.05294534350559573	0.06180161760814776	0.06417363591719284	0.06568809139952599	0.07711489237902522	0.07380268517260406	0.07279846581925982	0.07506238301012409	0.07959464783086041	0.07864350936699326	0.0816305131447117	0.08292051540654698	0.08114290936909177	0.08102952341013026	0.08134825222263367	0.0802110459713111	0.07748058116556047	0.07786091145770604	0.0756276497078749	0.07862038762512748	0.0647907297237434	0.062432713720235046	0.05395082323207723	0.05423945867235908	0.051763199182150735	0.05993345779212507	0.06433423743671274	0.06369601905741552	0.0641693866624368	0.07294038975277956	0.07526347656180361	0.07087417144733792	0.06424897139303284	0.059519276353723796	0.061339498715536046	0.0611436153032152	0.05880215752547835	0.05631193746343328	0.05683138753790211	0.06473392506287018	0.0691395664210511	0.09587129232354892	0.09483166951766991
{0.04068975193824658	0.04065449278609413	0.044057873244406756	0.04567904324337455	0.045092626536592885	0.04459827155311693	0.046001675578659335	0.052876380456342235	0.05617305826090526	0.058818483198777784	0.06416599546686542	0.08125868157780157	0.08105688026408442	0.08191147309898024	0.08223987299828886	0.08477520878802021	0.08298719116057528	0.0832837512578307	0.0815569503067598	0.08338543399671572	0.08254246747176236	0.08837091787445185	0.08681294425071014	0.08828068570092243	0.08783405836190837	0.08500735342115368	0.08325725639033486	0.06946435687143745	0.07151925607391041	0.05753418679661423	0.05064201731066937	0.051119024362958704	0.06790472246581983	0.06818570765957707	0.0671513031936398	0.06346574438133754	0.0690468515248819	0.07051741559718526	0.06902514149389899	0.06635704841480838	0.062135139032839744	0.061717899473193165	0.061848547942389455	0.06088602073463279	0.0510738928616298	0.058610828910686794	0.06887436712289974	0.07170479371631043	0.09612786272078404	0.0960949522460972
{0.052996320656599066	0.0519872849168699	0.05333403163549034	0.052028933705982106	0.05340132475001649	0.05053564722231845	0.04983920940864966	0.0559807741504347	0.0590114016623867	0.06314473442524936	0.06897635407450328	0.08324003014432696	0.08472557083795226	0.08457126229983866	0.0859010158352252	0.08691898484558969	0.08504289933938311	0.08425423049725363	0.08709992842517918	0.0859710785957698	0.08650500119013184	0.08791094759547179	0.0894333710176397	0.08750874042621518	0.08822185015293461	0.09060556664060528	0.08900117286309842	0.08094796520607035	0.07853117604398391	0.06679056597806547	0.06652473597995566	0.0613090137641509	0.06959065693648869	0.06935401703212687	0.06677018135229781	0.0587823579663459	0.06290588361984606	0.06728118436949815	0.07314681218304325	0.07187533812259936	0.06442142768556619	0.05557813359610272	0.05731410659900396	0.06157897270397629	0.0597275924545584	0.06746836368345914	0.07636159592789309	0.07519273475346966	0.09081732299989657	0.0919561617509093
{0.05365991949592643	0.05591459367700578	0.05863758172283063	0.05795128733257124	0.05550403776653298	0.05632720577312316	0.05560443199107574	0.04838695034668377	0.0535117372600366	0.0570403058140786	0.07056801736090132	0.0817969992795231	0.0816494743352986	0.08343467867060354	0.08566303702875962	0.08661843973069366	0.08430333038359845	0.08717098745320985	0.08839699490981913	0.08876652596202418	0.08613284175321576	0.09312852890054461	0.09260114817412311	0.09280413061734988	0.09208391103331645	0.09071643965012122	0.09009677967505839	0.08645779709748148	0.08618723042659841	0.0690110433487243	0.06624425529659228	0.06314513593345993	0.07454525640668623	0.07461413459292049	0.07505812818079516	0.06982522718258047	0.056211724650972954	0.05426710023976127	0.06717618683185161	0.07060120434109914	0.06892312938884423	0.06124631697113403	0.057854143407611525	0.05993232881027735	0.05778930629787432	0.0663287770709069	0.07855231013436974	0.0788341559950664	0.09869742148068884	0.09995568354836545
{0.052781145605986	0.055594867149151114	0.056957915236482554	0.05881802397942182	0.06366217552497856	0.06084886739567979	0.0610513949490461	0.049295931947670055	0.0545762693994592	0.058411603664712416	0.07532209174194551	0.08249195153579997	0.08121086928339137	0.0801794815627645	0.08222256974481137	0.08775519429037551	0.08546566083954214	0.08369790826431138	0.08629419522337421	0.08106742691357374	0.08157534644051018	0.08616793013786403	0.09147499001131726	0.0926267738166569	0.09242628263214449	0.09174363598041735	0.08500084483072785	0.08215933360929287	0.08430993769453379	0.06575967339176476	0.06585261473118739	0.06472541922143106	0.0746099895533764	0.07439254868384938	0.0741282272311149	0.06962422366571289	0.0561162786381592	0.05425363332244559	0.06256368693282295	0.06774165527635362	0.06776236686100101	0.0632667092252628	0.06353237931842147	0.06238090112002626	0.061778722192013094	0.06251193346594273	0.0792232939908034	0.07815560910805013	0.09840355820129039	0.09728855035155051
{0.056465360055118506	0.05539704881597359	0.05931353854455024	0.05985401711510894	0.0602757041523132	0.058467842428296	0.057225984002943465	0.05181682837679104	0.05465589180129426	0.05416795548908839	0.06897829431192597	0.07568884364883333	0.07540569475073791	0.07952055288006277	0.08691487903429387	0.08873299918561309	0.08106581068560866	0.080540674844628	0.08082743289595203	0.08165212101936808	0.08219396700183577	0.08896898089007378	0.0930487562216047	0.09242642463246978	0.09094556166295206	0.08655629251172038	0.08422842639686343	0.08577204885847971	0.08739603033343364	0.07380927652257821	0.06931229395831674	0.06808932311426232	0.07589065081409774	0.07500055547078457	0.07537730735199367	0.07016785303538207	0.05742195678566447	0.056000724890736875	0.06615803610969714	0.062463085948207125	0.060175955347764896	0.05635420587635999	0.05826124905308039	0.06216173943784528	0.06729500400102345	0.07137164800272264	0.08562575450913161	0.08518468617226194	0.10134062721626352	0.09857300648866096
{0.05570500911092583	0.054279654021599996	0.05309349072420666	0.05379755211821461	0.051803544784434045	0.052625522841704984	0.04946301882318558	0.05034259032221978	0.05537657861365758	0.05691617954864288	0.07024947810839494	0.07322897620546173	0.0728119143429842	0.07369962808881465	0.07982362988379824	0.08249396043169312	0.08109888625398916	0.08017664051551475	0.07581585084171538	0.07006598107883008	0.06859418089669267	0.07576461755572916	0.08083614286688405	0.08506749877084513	0.08513146907876683	0.08355775812372039	0.07766586751410305	0.07823876832625924	0.07854619809884476	0.06930643751232404	0.06794294621639467	0.06926149320117443	0.07102709157038517	0.07235804788942723	0.07435431049192853	0.07322734981661767	0.053919154337529744	0.057056001624887144	0.06281880002848345	0.06703723884944937	0.055762122284808036	0.0612000948575232	0.060655233825935455	0.06219009399669121	0.07347128334272686	0.07541325252979103	0.08727584958926674	0.08441495096263654	0.09506206188439195	0.09318448585465158
{0.054641734937688	0.05412902790614261	0.04997253536250811	0.052654177282199954	0.05404093122736568	0.05348162045151736	0.051240635039501096	0.04569150604222242	0.04756153914194381	0.04671477125744627	0.06144392009507273	0.07181363260657744	0.07394197622677791	0.07007191966007373	0.0717350118827756	0.07116501991005962	0.06902019979594659	0.06878448814662248	0.06754497469263958	0.06985086318402967	0.0669941647437303	0.0745052798079943	0.07961000099806548	0.07806341977003574	0.0770614024275394	0.07495654724927821	0.07292702430326466	0.0746747160329585	0.07321095746042228	0.07343742471665764	0.07139435103863864	0.07115774414747325	0.0715301369316761	0.07328223305653585	0.07402488331744642	0.06998689021543111	0.05845559410227631	0.056691597012499755	0.06382268154693933	0.0675673110946306	0.05903534482534451	0.0659436634612424	0.06437070066939249	0.06370809591568309	0.06863780221739699	0.06568603315943751	0.0757095150915395	0.07571112490954562	0.09271673141559057	0.09286928253028048
{0.05667996550158263	0.05462421059890071	0.05353009343148336	0.050853426833761775	0.0528226947136502	0.053037452176601725	0.04983760497296538	0.05545251960250268	0.05943463689876739	0.06021146834339237	0.06349458385938743	0.06838180631051487	0.06779691874472653	0.07336037627053536	0.07112012273920912	0.07292393878350444	0.06528460046441763	0.06227388493547941	0.06239658055540956	0.05997955127948802	0.061536436842453635	0.06839805778346927	0.08008844030296935	0.07892286367812797	0.07821763477999899	0.07298522886978281	0.06557560007534333	0.06511379551624959	0.06391832480841284	0.06528157548553508	0.06913378776751342	0.07081776382911308	0.06635044794928738	0.06589201984787801	0.06837593854110419	0.0658557582894088	0.05792648942709644	0.05805281007054961	0.06775308113612817	0.07025319921053479	0.06111048581601479	0.06800491167212762	0.06689724613094875	0.06496614168775029	0.07164874746953481	0.06532614551232925	0.07443038426248122	0.07238390301728735	0.08584930331389765	0.0892112553873283
{0.049902082518987034	0.0488591387135412	0.04600076900247664	0.042210610463629436	0.045729457989560886	0.044947510882625	0.04710537643060862	0.05377001211880391	0.05492577364779337	0.05451359622190527	0.06365434583433462	0.06196688709620194	0.06429083085010961	0.06492980504215021	0.0640629289981905	0.06551046410331232	0.06084109291213712	0.05594324829416423	0.05864353935043457	0.05968505933184116	0.059187382911465865	0.06697423980559492	0.07043564451150333	0.0696568956007498	0.06848368853820906	0.0651441775234103	0.06263138238681033	0.05431986260933059	0.05316786542688938	0.059903466657116856	0.06538433401501234	0.06838977944443811	0.06309666309420321	0.06101632208604175	0.06276622161610011	0.06312388366887607	0.05634015265232445	0.05794144172607624	0.0665099882648227	0.06600163631282395	0.049647107140369844	0.06115283097059054	0.06098356186837384	0.06445060400620077	0.07355081828373901	0.07109979880498606	0.07267742404734594	0.06980024466022235	0.08647331077751791	0.08761988682821903
{0.05281943707890717	0.0537259089252904	0.054472719685825254	0.05102236361467685	0.05045610653832768	0.04836701437659415	0.04707665115200543	0.05466311874061883	0.05466490889834625	0.05456541733915695	0.06527369773184068	0.0630930139981231	0.06418682503271989	0.0664674570433981	0.0665077985338179	0.06635135832228652	0.06211778989394391	0.05737641794201961	0.06229162925230967	0.06043430674040599	0.06151461910093069	0.06692868017388884	0.071081814251222	0.07245892309359406	0.07000796587421901	0.06741508202523648	0.06593571569721625	0.050040368237247036	0.05196788779616302	0.05472004043699917	0.06744434432804237	0.06762260585220145	0.06861278812410677	0.0643510192301692	0.06399933576048444	0.06076655427528767	0.05764188700127358	0.05790345410384646	0.07121891893959968	0.07135778959219756	0.05686785185492029	0.06532329819389289	0.06333409903188199	0.06717143049788678	0.07006956976354901	0.06552006440755041	0.06907794069703489	0.06896787289910022	0.0806189185186389	0.08550939898768965
{0.0535079728960362	0.05229208404099407	0.047850809921770904	0.04515735851094788	0.04221048607182715	0.04171336966789614	0.043488525661986695	0.05680871475921715	0.05626538972646937	0.0558307408707452	0.06689681801056367	0.06358074695596051	0.06448158488243066	0.0674932310476299	0.06911526662747436	0.06898153896248015	0.0652672670240756	0.0608805902652417	0.06517297731197674	0.06278613174548922	0.05991605041146056	0.06763580430768053	0.07485281928414163	0.07386247163961279	0.07326405930883105	0.06899332785101484	0.06943700195068696	0.05215537960699805	0.05145351096978963	0.05240990918141929	0.07274221322046735	0.07198867132686222	0.06785374647909313	0.0624696672962161	0.06156951796876211	0.055648077556323915	0.052664016306415797	0.05863722465825487	0.07468486056386549	0.07486187454520583	0.06026229171047396	0.06790238589368312	0.06695163955364182	0.06906781073555544	0.07148136400345827	0.06871935585280739	0.0754482226874566	0.07481625097191219	0.08177827532991415	0.08935881775507666
{0.051868892791134484	0.050054571810477615	0.04576137592828211	0.04493938917050477	0.04559402091766705	0.04409463715838701	0.04608209578242617	0.04813982662275048	0.04731533228512798	0.04927215553278475	0.06583154549290496	0.06707601583568866	0.06700468003786023	0.0683521767979483	0.07215319616053824	0.07145105352855949	0.06734736983718552	0.0643669455570486	0.0660405239064827	0.06369764553998325	0.06365242381605096	0.0675791186077225	0.07492023375951848	0.07576656841667569	0.07433012186601409	0.07254019030425628	0.0696099671013149	0.046185897780628676	0.04491770898519627	0.046136969278142106	0.06746978358007405	0.06980775038704162	0.06860855022864713	0.06345493546981909	0.0625612239889524	0.058127880558119294	0.055212181599665955	0.056403560530319766	0.07271864513486181	0.07193416032410199	0.05538529447096001	0.07325959533004323	0.07279793435968025	0.07408658284746282	0.07350451767394975	0.0669404543695926	0.07182149689297407	0.07272958330006736	0.08092719469038404	0.09107385141236533
{0.048561654123206836	0.0470928687085075	0.05171867915935559	0.05093581275749697	0.04979012800404412	0.04694320333262598	0.04704929387095302	0.054224375433356425	0.05299897154450149	0.05219422768078396	0.0621466275968934	0.06437004071472555	0.0636378945831781	0.06602253415417066	0.06481861122392052	0.06903163061086547	0.07052064835701213	0.06749278127815549	0.07041061784253645	0.06793556687722328	0.06566784047496997	0.06869445100396562	0.07376690128159163	0.0746705656174179	0.07260246103545016	0.0698524452702761	0.06784799667361982	0.046613753055643296	0.044663499167104	0.0455409330574724	0.06457144382938064	0.07270105884968892	0.07034153629744694	0.06638061389093916	0.06329915641413085	0.05962795688097147	0.05359909224445463	0.05373140737852689	0.07054981594322252	0.06941042427243405	0.06571947881897194	0.07169634636046684	0.07202224865416734	0.07528851644518696	0.0687687646274919	0.06363850914216736	0.07140611724751593	0.06973775458362556	0.07779019615919043	0.09016654951141126
{0.045056805118041436	0.04511581206396342	0.0427655822722138	0.042657670225467514	0.04638997514687253	0.04918868976846164	0.05002397058296353	0.05105714742350358	0.049253403931809006	0.05011110067242236	0.06339914697520672	0.06508270295873658	0.06469215605924855	0.06349207274969772	0.05928213798370781	0.05856217995058097	0.06406329162507846	0.06066336074417997	0.0637992796326662	0.06104264375183391	0.06192494160022306	0.06947616023585934	0.07284319916532844	0.0722923309731139	0.0706047276014884	0.0678710577819902	0.06702441366260287	0.055451510039279485	0.055763448055487726	0.05512510222157122	0.0596910092572939	0.0622340612735271	0.057329865280521045	0.05672439323188931	0.057531930126068304	0.05526554754951995	0.054398126102217226	0.05447651252850979	0.06452939014080278	0.0637984325435668	0.06202933766844652	0.06736527392601292	0.06712644543918406	0.06823709192283921	0.06591643274303075	0.06436454792843868	0.06889742638766948	0.07105642038987933	0.07620291359304328	0.08748311840958231
{0.04323863450342924	0.0366176959333116	0.042829507366951736	0.04758803572092826	0.04837638853327281	0.04387317821240569	0.042525826631626865	0.04395848094254045	0.04635279146648356	0.0484613608879889	0.05824857303567487	0.06253437121594016	0.06278911750011372	0.06823160245041485	0.0607982887635954	0.058634253204696105	0.05580747103737866	0.052623641873622784	0.05538303053202559	0.05973344236710404	0.062298204807614006	0.06611675936679333	0.06598798764728497	0.0666264151986222	0.06568605341678062	0.06093362737524145	0.05737757051805258	0.04863949327920397	0.051083454474703666	0.05496705681877854	0.058902992733757015	0.057402962635357074	0.05160610020677718	0.05149659266353893	0.05659372646890116	0.0582088773745092	0.05367550223248171	0.05294071255851759	0.05708659081129338	0.05726270971587766	0.055858160507528676	0.06284860390654283	0.06196160849549611	0.056123929972814936	0.056610401994707384	0.055487922939576155	0.06278417601936512	0.06511222615937966	0.07265449651063702	0.08395754385450646
{0.0430579329157354	0.039232317409218655	0.0380951318519656	0.044934103507497394	0.049494952187593325	0.04717314612934017	0.048445534405231	0.04678111058448976	0.04522073546873879	0.04675602163693556	0.05423716145680064	0.058475995655679645	0.056043055200610425	0.05494565534733267	0.05885310834180797	0.05752325505854695	0.05365699911432682	0.05509667656770526	0.0493075932419533	0.05436623764360687	0.050093375182538674	0.0576060679519351	0.059950220091820626	0.060134165337586525	0.061194590974498246	0.06241638483206093	0.058559138400116235	0.05644040259153492	0.05240601043679225	0.051700302907865474	0.047886688719082214	0.05536846931914951	0.05394507373042678	0.056062074937715964	0.052718426574314484	0.05320088217327319	0.05343135987624793	0.05767147442529422	0.058920886061508276	0.05763202189635286	0.05521589629812566	0.05952405602186058	0.058442043489597834	0.06212498697166295	0.06034236166117198	0.05635199705455762	0.058873529415991464	0.060264253431810196	0.06274463167290928	0.07479636302820636
{0.040379932372423336	0.03776931615308505	0.03851963869464263	0.0441138253870778	0.04306271299521176	0.041504657302518635	0.04270367373851016	0.044389600016241	0.044750463620418554	0.044432790659343066	0.053612742109546904	0.056670264529079785	0.05316482389000788	0.05308276380492528	0.05907649855410102	0.05640494208640504	0.057949934840522035	0.05746798777114453	0.05711233254107015	0.059181874177724775	0.05775399627784145	0.05724840952978368	0.05962732282675233	0.05928578451429465	0.060265292920617886	0.057076779472566785	0.05137903617520518	0.049492250796084124	0.05076264360936621	0.05142552455199734	0.05179103054750196	0.05412164269186986	0.05659184860905767	0.05490905731625441	0.05503728266249932	0.05676534838076395	0.05670086241980685	0.06832020830584788	0.06366334966267649	0.06414314712527693	0.057078513549033774	0.047044954499197746	0.04692159135627281	0.0492788006613615	0.05211543364513428	0.04963757472942191	0.047614636841996016	0.050387580347306685	0.05811685992168445	0.06979754533547394
{0.04834211994033963	0.047719955620937116	0.05202039867729151	0.05100882059784942	0.04486566349696062	0.04043915278819117	0.03973930798450289	0.04331999217845571	0.043621082305660704	0.044803818987139865	0.056612878560159854	0.057234993527982995	0.0564317846373635	0.05864269442358864	0.06202690661471202	0.062109368846416796	0.06028460202356134	0.06083142087124838	0.058579862775017595	0.06129765126133859	0.05831823845991812	0.05782612212675772	0.06482960354870532	0.06374168425211327	0.06566865484101686	0.06394078155888827	0.059419537397352035	0.06024273028288011	0.059519435530007096	0.056632686420582	0.06399068785722278	0.06660149234161777	0.06708723343548167	0.06659826272285775	0.06731451982094742	0.06809035400161982	0.06613323295902493	0.08248256564101608	0.08292364243381534	0.08378427251272351	0.07078122207854652	0.05502173283171755	0.056608968792816815	0.05595569646959791	0.056626044341638884	0.048155239426135144	0.049153788770433464	0.055266394946694046	0.05999916289656748	0.08051976881637381
{0.05049968280996267	0.04833875783319832	0.0439007363554395	0.04412285995506306	0.044117076478936486	0.0434830284745824	0.043314357714845625	0.04215207882691612	0.04418743763708126	0.04583702903116574	0.06779491621112076	0.06660930474714842	0.06532790442951383	0.06804715312933227	0.07197377940373988	0.07277180962471606	0.0726437673638416	0.06648508895535225	0.06131191930751457	0.06108173682779544	0.06388749399735685	0.06268570394101615	0.07323732910148768	0.07532361875948661	0.07970023879568201	0.07824857481951741	0.07181399054802877	0.05782708360142459	0.0574202826971365	0.059820188090983065	0.07743196982966036	0.07984155015373047	0.07503673623022054	0.07274106872471943	0.07617750724246182	0.07508725124828526	0.07337633772675198	0.09783460870817748	0.10193993978184562	0.10144730444318599	0.08336290290768461	0.06572343415702459	0.06578333525679364	0.06373077760924079	0.060244555398122526	0.04425456586746141	0.050441148201967496	0.06266316428832305	0.07047253202183458	0.09173921977393767
{0.053034156461002326	0.051934818143410104	0.05152265534590261	0.04515865488712525	0.04446257263883412	0.04162591191339131	0.040584786276546804	0.04954465362643736	0.050320328058803834	0.05074041982194112	0.07573934711933294	0.07572248946812431	0.07451095851560129	0.07713628629785876	0.08209111931963117	0.0824133192631329	0.0821508959810048	0.07644123910052468	0.06712390429139956	0.06650700870408774	0.07159874267408804	0.07360943097843828	0.08070760308382845	0.08126526821075886	0.08028297135114794	0.07639986771613538	0.06757852939119333	0.060534386522014344	0.061311813742486114	0.06160674273457687	0.08226802580926071	0.08251395026974537	0.0816940630812285	0.08111731664649056	0.08310846167538419	0.08512056527833471	0.08676162562878358	0.117166681437298	0.1171471776089977	0.11560241962863342	0.091964115729199	0.07345050419631216	0.07340618201199295	0.07347264847123026	0.06711345388237004	0.05190748760787951	0.055756770395645784	0.07268791279028139	0.076358284797386	0.10357809443088269
{0.05426142179648003	0.05314009094367812	0.0552641884942817	0.05128763595214622	0.03825617210316237	0.03759507829955016	0.04036418550337138	0.05604429643052769	0.056918057461516805	0.05651660046059689	0.08035851381162414	0.08111108367786708	0.0801410336265186	0.08154076466446097	0.08645413712491783	0.08624164328821256	0.08823640666353987	0.08333703384457916	0.0691147787755258	0.07179552560124107	0.07319594380467455	0.075656488243963	0.08603482303481864	0.0864212119192299	0.09166543539095488	0.09004190920657842	0.08072903113522514	0.0631768722955047	0.0662608414240636	0.06739305053764941	0.09097646478054387	0.08872392482060794	0.08568507938234322	0.08862474601686804	0.09276173135373887	0.09235887899240959	0.0936416980795279	0.1276895318163737	0.12739746499925525	0.12602945657924863	0.09454134586421205	0.07560210484037055	0.07427505436751652	0.07412482152043129	0.06891346949084606	0.05525454192056749	0.05660734210014467	0.07675856664977741	0.07953454086684064	0.10406065962778495
{0.04695922875620842	0.04877752774182137	0.050975692558343326	0.04948879474095736	0.04289830618455064	0.04537377027483475	0.048132068534253114	0.05391194458569762	0.05226574999645026	0.050313741695619876	0.07331275408487653	0.07197976843882327	0.07223255847619463	0.07411724822616277	0.08593489583757791	0.08934291693322866	0.09074602158051255	0.08352554568137527	0.07230075368688856	0.06917243032964741	0.0720277718536736	0.0730471356217499	0.08288146013792745	0.08575336507986957	0.08917043067202397	0.08684656374772293	0.07951588156195347	0.06363693823435643	0.06739952797010888	0.06878565740547198	0.09290382207205816	0.09097921980462897	0.08760421805939744	0.09109534814759848	0.094840951476279	0.09261917405755984	0.09274774754862856	0.12708179949112106	0.12660304494996782	0.12739034759833553	0.09236967930633655	0.07215305173732929	0.07088435290589905	0.0693087486279057	0.06504846432231083	0.05813971110308824	0.056098589730021735	0.07681170127987572	0.07834603150130444	0.09904691171564928
{0.05612410556541954	0.057949809734663446	0.059015358012467406	0.05888806781304121	0.05134144253138031	0.05131133516441648	0.055009930042063955	0.05572105234039003	0.05714950730813666	0.05920983793279825	0.07614508044309751	0.07374790889978997	0.0737123491850202	0.07130352660663297	0.07730206617290045	0.07460930666929408	0.07618795518743285	0.07194902662800141	0.06648436253577715	0.06832280894905815	0.07174828237824693	0.07283064146974988	0.07847934061319631	0.08168368309713242	0.08601481707174762	0.08527096347919345	0.07978554112573417	0.07138900867990378	0.0720087751961069	0.07243389956754151	0.08749742948272252	0.08376534795608885	0.0816733042362795	0.08735532168005554	0.09221467180126293	0.09180681813923684	0.09480306812391869	0.1258178328243837	0.12029036915608676	0.11863899270513961	0.08630625936038523	0.0739332683036277	0.07243226680618708	0.06727425444825565	0.05775195427623511	0.06139526062271915	0.06016821136266797	0.08118695026587497	0.08366479909270418	0.09426298586773858
{0.05360057342874856	0.05610955990370675	0.053838355997140645	0.05601550400801244	0.04966041377879999	0.04789537792871903	0.05158862753487752	0.052278117400080856	0.06133454541728556	0.06428331468484741	0.0674936072633492	0.060310131746084704	0.06119392550875707	0.062403046629132375	0.07441034992950847	0.0729247515224542	0.07644218601276542	0.07147838729890059	0.06938441893902257	0.07198044376983241	0.072394184327905	0.06757424931678653	0.07342759613577733	0.0747122603564697	0.07856578824966101	0.07906486371075311	0.08045646615431841	0.07229958628358905	0.07434547040209112	0.07603635445311721	0.08587187729521102	0.08202047535493488	0.08005453168848288	0.09161292491278832	0.09519545975816401	0.09229095824348439	0.09292607908644757	0.11911783193262004	0.11325712950567995	0.11104352751095888	0.08218782609223067	0.0802580443186905	0.07798104105667207	0.07178248362804485	0.0640653647849271	0.06640426623089618	0.05997131204885911	0.07523490933082005	0.07659297969503877	0.08516797760816683
{0.050712493418148104	0.053605340325432224	0.05321929534744357	0.0491553164231908	0.04889964412875874	0.04461708634798992	0.04632235422256119	0.04837691798680982	0.06620755708922853	0.07433689946928906	0.0764209607352177	0.06799143073417997	0.066337555514017	0.06593344551608679	0.07244919292510223	0.06988286936906073	0.07129109242391132	0.07011895307277141	0.0662242413720009	0.06460341000931562	0.0592797195650661	0.06297127563400826	0.06996957462152947	0.07012695543117459	0.07157552418043887	0.07617748467767697	0.08019889509143921	0.08160061539342542	0.07901042814025469	0.08105725301233246	0.08948590717903246	0.09394918555211014	0.0903671168090367	0.1034888894228874	0.09574443173574271	0.0946684582719164	0.10267238329278887	0.12419032463941396	0.1166970851797293	0.10832497241247639	0.08502284666497507	0.0900967986869962	0.09199718058051648	0.08772845571388099	0.07859526652630568	0.07579018737868613	0.06598773243952906	0.07366921961694818	0.0708029822860399	0.07925207387793551
{0.0535846528156187	0.056907535382273444	0.054403738268889404	0.055504858547130935	0.05310305451609715	0.05325189265053458	0.054413553416951116	0.05634511177177561	0.06712402423324966	0.07442491908917673	0.07196350660297424	0.06453925503232347	0.062415551744013274	0.06323480480292205	0.07276593897008844	0.07117974757359587	0.07196570386682141	0.06545473782452865	0.06298198150102448	0.06281860975975517	0.06102924210036847	0.0590529296153483	0.0672548842785186	0.07286372209215186	0.0731423705617256	0.07554785401511407	0.08047929437166965	0.08108667641504888	0.07652561952482931	0.07713736596805998	0.0897557205591397	0.09748832013890303	0.09493918960970268	0.10787526378393616	0.09958610369210946	0.10142485808213245	0.11048043726313742	0.1262830882037252	0.11755406607936095	0.10635802776816237	0.08559506690174383	0.09218738992398744	0.09241090533089301	0.09452272995505127	0.08937447010363461	0.08537803214526862	0.07558268184624709	0.0762707890203012	0.07151313889090387	0.07787249445594051
{0.04534112341430745	0.05030806738298239	0.047503640245562195	0.04848761578661953	0.04436852204340998	0.04443222032561486	0.046518019579994324	0.04613430459949297	0.061058349312136904	0.07232434147085143	0.0729163162300574	0.06816923904294933	0.06647532326363709	0.06875223089104793	0.07325701996308426	0.07026632021099118	0.06894467735207527	0.06528379990846528	0.06458756928679975	0.06357713475495623	0.060318822597019144	0.060656811076784674	0.0667239639659444	0.07282487628709167	0.07212800138833082	0.07260315168794097	0.07674898740971349	0.07599107936911374	0.07236960416361751	0.07451849714925565	0.08717137371995315	0.10259288701386028	0.10087551625034288	0.11027357734057941	0.10025918594333291	0.10130561314297529	0.10905991215828263	0.12626609457723856	0.1213753446523877	0.10864599371482526	0.08888216524711645	0.0905283220463129	0.09166081943677076	0.09501822887085028	0.09307465445195916	0.08795257482298072	0.07539492612323824	0.06845065424097743	0.06745599055172406	0.07663657629596377
{0.04819336457656139	0.04839447089662978	0.04330550221076004	0.04690002550001209	0.04517724606248341	0.0433830620988966	0.041518869253493865	0.050965018292343636	0.06127037564280019	0.0705627619334426	0.07142236651791638	0.06743561201136652	0.062135131989816614	0.06044742285511616	0.06941559669512368	0.06823651308038335	0.06772752205843673	0.060805119452705676	0.05917132100398915	0.058435426425339214	0.05787606542333937	0.05882796823514039	0.06902549559939965	0.07379915182655589	0.07292169804112314	0.06672817997083488	0.06699836194660785	0.06728151146026402	0.0711478022386179	0.07178890908691546	0.08322280671937367	0.1004028141937178	0.10021241476994591	0.10539321948274805	0.09380432162543711	0.09683695770667053	0.10441369194405586	0.12771857643774476	0.12643017369518203	0.11511806067953877	0.09167156593677275	0.08704235429049884	0.08958578616855686	0.0914891706105221	0.08579855765798368	0.08258203495060985	0.07586362229453471	0.07112955251008157	0.06809493155348309	0.07563985597603512
{0.049625666960683455	0.0463038162759492	0.044151898039291565	0.041445853019852395	0.04421544322560229	0.0423094650659646	0.04191061976254479	0.04717042445659088	0.05601426461826541	0.06345125481327127	0.06358739778554434	0.06195244465301924	0.06158196536368398	0.06277217996976191	0.07201117829913083	0.06958764385876998	0.06015948728332978	0.05424770801595642	0.05570397263145556	0.05494907784526881	0.05748883698347586	0.05717875903072055	0.0669654118310804	0.0678743173804693	0.06956700942238302	0.06368010108322247	0.06168230308777359	0.06297804599562794	0.06612084945067577	0.06887438192227743	0.0744494357372985	0.0941039598010318	0.09066380377295476	0.09286900445382629	0.0857781983868073	0.08882575103685125	0.09603632849513283	0.11884500158478636	0.12449070473081371	0.11879964516316327	0.09433360997425543	0.08472003902260215	0.08647799164545342	0.08715682604487807	0.07965627752308105	0.07555177007106285	0.06954339515584232	0.06738382174509576	0.06540175042832085	0.07636790866231427
{0.04809488542482216	0.046108398813023324	0.04533009971665647	0.04775789369082358	0.04379137512824405	0.0417234891430083	0.042034426173863805	0.05447915514208394	0.06136168786486453	0.06420518210054704	0.06622890420315998	0.06419057669625595	0.05944795412968366	0.06199434243676845	0.07137018529109589	0.07033801131470134	0.06184337928753604	0.05855013201484752	0.05533308111324568	0.06135161967549075	0.06029149660732147	0.0628881050798151	0.07058139985117036	0.06911555203831958	0.07080690364664996	0.06296495469054941	0.06017164053235921	0.0596369516682387	0.06329101886646996	0.07027366143006362	0.07679901140023052	0.0902884241689955	0.08620075522293057	0.08698904762796816	0.07798039356575896	0.08605044813911053	0.09348532678012288	0.111787680579408	0.12288591442625611	0.1254292850419993	0.11276968399969037	0.09724767468298533	0.0962719367980057	0.09019922586776319	0.07740685645759189	0.07735674041594216	0.072345266193108	0.07245063780215096	0.06450468163438242	0.07675615318782081
{0.04391502467580602	0.04443506883663775	0.04628527259437602	0.046832556827285876	0.045699370430750653	0.04838876415287427	0.04857176821085817	0.05958440456164938	0.06390725457422596	0.06737152852109721	0.07009459073966356	0.07123973217610842	0.06732552454058306	0.06879770602858434	0.0801893475177475	0.07686240041735752	0.07002922056842985	0.06698257918911911	0.05803661711068844	0.05888016956481178	0.06189550644806164	0.06731097752624422	0.06941833344824018	0.07220972187493008	0.07121122247189647	0.0670158037976998	0.06637793163639272	0.06303785543898659	0.07230151426524811	0.08133394915749863	0.08578706737351441	0.09051829533103695	0.07754727851900377	0.07937185845995617	0.07323772948791638	0.08494715926035791	0.09828950794168058	0.1088650621609866	0.12784812928593772	0.1390267272485702	0.13839377065816044	0.11763326806728226	0.11605536825461264	0.09768468470210878	0.08758412502145058	0.09052722014043348	0.08772373893501681	0.0878866816738358	0.07485869984770628	0.08141662312522986
{0.05669576148590124	0.05632993767202846	0.0515168877517336	0.04945659558106936	0.051476569580191756	0.05373594573143509	0.05555463831877212	0.07011821727825522	0.0756877186717333	0.07673977687380928	0.08242183742760467	0.08202953361019784	0.07572094131081755	0.07785532972467135	0.08808471333457724	0.08947045535816879	0.08269385023771092	0.08210697237840367	0.07163914099163862	0.060998243483843445	0.06158512509222518	0.06959908170358226	0.07322733519787548	0.07836624447353979	0.07983650855132725	0.07915141027746209	0.07749428307938701	0.07209934324680113	0.07187332551959566	0.08542073336182963	0.08514027157583602	0.0962499264131307	0.08555158546479617	0.08871989526843499	0.08539657282259228	0.09822651290492886	0.10820130430045807	0.121405735713021	0.1444543337706815	0.1589245125621588	0.15752999579838983	0.13574422809604028	0.1372195265691499	0.12239398037766692	0.10143850989232854	0.10780050392958408	0.09927952674086059	0.0999812661172545	0.08575606417821151	0.0906392404675079
{0.050423648268869345	0.05277141131342999	0.04637204340372762	0.047799271463580414	0.055934200705577426	0.05781006493726761	0.059433803255543684	0.07674436542472857	0.08219088333987612	0.08442147148632756	0.08939759813395867	0.08797792260863545	0.08133374547070937	0.0889801362303821	0.0942803702449537	0.09592865350566278	0.08308298237177039	0.08117382071539735	0.07465472973856033	0.06451460226120932	0.06071161283433278	0.06279102865245091	0.06609116978190004	0.07530215511198525	0.07667813005293551	0.07937627573919379	0.07655962930143032	0.07158707788825695	0.07020852141250873	0.08301238132166254	0.08681179467629603	0.09569856153453951	0.08519205694122482	0.09216580390577306	0.08595640945784656	0.10081993856587063	0.11593440707812379	0.13227597644417124	0.15428170365466976	0.1684547939952008	0.1675312526996583	0.14892773774767826	0.15142340956523687	0.1347801716481931	0.11247657353527132	0.11680727831038291	0.10247486875551504	0.10190866743839108	0.08891659059277265	0.09440662677867258
{0.05110601116697046	0.05475151846468242	0.053512614537745806	0.05211025916524218	0.049991190207196896	0.05436218228994196	0.056104778684958743	0.084344308067901	0.09001378145100603	0.09119863149790707	0.09622980322250622	0.09493731602002621	0.08994958364490878	0.09371068768512583	0.09472764566837052	0.09142522881537588	0.0749625622537418	0.07402819741327872	0.07148622898573875	0.05659257280108473	0.05663996138591219	0.054079432414783066	0.05456829787261169	0.06643726893033298	0.07047854736050987	0.07702147866099628	0.07343187843515095	0.06915352298564582	0.07144513383281967	0.08146567152099739	0.08719777016067362	0.09612884652028	0.09246768136567894	0.09620977157014224	0.08789317705180791	0.10517447834447399	0.1215977423823192	0.14012362157282846	0.1525879252502078	0.1618108933136622	0.16112763840724328	0.14889877514629113	0.15251093746958874	0.13284500531367835	0.1124701155033849	0.11160802104222159	0.10113102645923255	0.09909004094925287	0.09930274634837473	0.1032565780816063
{0.05179906951133343	0.05098187804238289	0.04963260176872578	0.049137011212418605	0.04829371856962501	0.05157227092255955	0.05330358251666143	0.08813333346325447	0.09776647382948346	0.10038845775746454	0.10393106228772349	0.09924272062399607	0.08911056648137874	0.0904909327767449	0.08460162718469331	0.08309812297066557	0.0690164976896657	0.07256541118767686	0.07040894566422502	0.05920509177661586	0.05027581746588067	0.049806687848391026	0.05452405743332669	0.0583802513849264	0.0639502478438701	0.0738682970880346	0.07671805838018314	0.07597032595316704	0.0742625178916077	0.07379635872067875	0.07449998521697727	0.08235161742867383	0.08507511305576163	0.09122346081142313	0.08233996024996672	0.09464994817268357	0.11310513447606209	0.13262426178549117	0.13841199976368537	0.14620590296618866	0.14493317526745164	0.1377962881813222	0.1418245443292805	0.12483171945203089	0.10938522424395873	0.114145916192774	0.09997366581060957	0.09506297590002129	0.09946795403029868	0.10505107007608337
{0.04517725893699564	0.04121473077275072	0.04260456894334861	0.03989432339370509	0.04386586928994716	0.046404065043385234	0.04694815221031764	0.08570299326298847	0.09524379859432783	0.09622661787638324	0.10003613551205683	0.09666506729537021	0.09038667664884477	0.09365948692855793	0.08496917871915684	0.07528690625471728	0.05968936882332248	0.056231929674523805	0.05689961322996111	0.05731596426581104	0.05886148389835017	0.04954983029241662	0.056447115594942796	0.0638859329373987	0.07188106962937733	0.07803587332976025	0.07764476801269761	0.07652411974159011	0.07589058611298471	0.06313658624426663	0.06766414296178318	0.07451822201584049	0.07756349247339524	0.08162268571798947	0.07658195901227854	0.09051695445307183	0.10044301224266405	0.1212104762189122	0.11976837880640666	0.12480759411718444	0.1240823821535401	0.1288362226375554	0.1326079855178837	0.12436961729619987	0.11322271772093549	0.1279904345272936	0.11272250560094832	0.10909555278526807	0.10910308521602766	0.11430591377203007
{0.04081389073267934	0.04062639531058093	0.044501371971715664	0.04241037921003005	0.04448606361037707	0.04753637530921046	0.04572903388244173	0.08551275756436093	0.09921988079842096	0.10218318319444755	0.10651044878588226	0.0979010693900927	0.09172572336926273	0.08878524500871882	0.07395434665233128	0.06965373691716137	0.058837573232039184	0.05298066563501817	0.05290055695952757	0.04968803976606365	0.051410387037686904	0.047731181564103414	0.04935195221203123	0.05544301174321329	0.0593008756268239	0.06804848594935478	0.07057385419821792	0.06660749065451198	0.07018922758085842	0.05703826415050518	0.07402693438424901	0.07902382208551295	0.07694123564827032	0.08028406930674506	0.07409858306597279	0.08201682222500771	0.08855645175176416	0.10990496045380997	0.10631724011414939	0.10446422374489842	0.10271367501480179	0.11182905188419144	0.11646453718935099	0.12707865287598824	0.11525223395644459	0.1365043669833018	0.12990024592076985	0.1273785642960161	0.11686979740638946	0.11544716931152349
{0.0439932428081437	0.045607855885023536	0.04921907528493748	0.049292168548266055	0.05381206945488279	0.05246542865531611	0.05356120850815988	0.0863071883118194	0.09739694952937264	0.09971665874925466	0.10471033516805105	0.09555425618796766	0.09098663693709245	0.08521434662879332	0.07064425546484208	0.06707424553968179	0.06219882384564217	0.06077887460059502	0.05551028326725011	0.05088537092900048	0.05341512511381018	0.05306975155395292	0.05870597670587573	0.06331644738595886	0.061009683767433334	0.06339329249962157	0.06581668241127075	0.0689718008414263	0.07244023765541603	0.06969249184423781	0.07997638649857236	0.08004217066463803	0.06561693216566802	0.06707663432955331	0.064895762813836	0.073082044598793	0.07800312649159187	0.0995918465039062	0.10670540678176689	0.09962413673219074	0.11159776330523373	0.11391472577035879	0.11823314791692972	0.13321865340947758	0.11449464684534472	0.1344006275767219	0.13618358553430082	0.1328846720111153	0.11640135066668025	0.11427770350111568
{0.04867013082439315	0.047754139439686524	0.05257395848798923	0.046588026802047336	0.0521196383289925	0.05432181771143123	0.0531681005369998	0.08289943944604482	0.08960782524579122	0.09072609413743075	0.09307777324045771	0.09474530638380115	0.09367794609822819	0.08666458805368736	0.07314272245736247	0.063966843218611	0.06320184118950062	0.06444033424481407	0.054381136241065525	0.05121613527437505	0.05360990648204177	0.05394574971701644	0.05690682802830342	0.06027262144323296	0.05766306689868365	0.059590693258619154	0.060801358599704515	0.06316548947881861	0.06597100708239949	0.06670265772561905	0.07707683668382248	0.08136804686214978	0.06594583101801824	0.06831525462604668	0.0672999134304266	0.07259640906767648	0.08006320543714011	0.09696281705101671	0.11214072299302424	0.10578497741445726	0.11940911486628807	0.1211879343462312	0.12473397343455395	0.1357830196062147	0.1186398625579561	0.1293458445524042	0.135946884657902	0.13155759721475277	0.11547846317544229	0.11379883605948564
{0.04925283612749559	0.04921692502279206	0.05110962784087701	0.05189264535537145	0.06231570993061822	0.06172726799389904	0.060029710631476836	0.08143665821268807	0.08334134190322118	0.085843236394147	0.09018508690411968	0.09262281321796083	0.09190978470996826	0.09024990685591472	0.07252176248438547	0.0667002070731295	0.0662535595866487	0.06575524458796833	0.05593403456195364	0.047079400327659005	0.04732158090955557	0.050599562725673654	0.053643152875878446	0.06036519930701278	0.05953174483267831	0.05839835929927376	0.06273965847075935	0.06556238664336664	0.07102200515406022	0.0821140058051809	0.08899681066343906	0.08669504684435887	0.06635962362582369	0.07242404634847507	0.06931842629882914	0.07184062240447894	0.0801882513074174	0.09150224356549286	0.10366634099984942	0.10371003355712453	0.1166559700051399	0.12502492311536895	0.12940895548462622	0.12981112935587547	0.12370877114251357	0.11006380838863568	0.12517133481645631	0.11838495450945802	0.11186959234086916	0.11319902308583005
{0.04523103827505541	0.042718711741087885	0.04683954890889041	0.05234994708552902	0.05471052756673312	0.05150647201188432	0.049647836612036034	0.0742241659646602	0.07626527913432894	0.07661429797315951	0.082939013819242	0.08259696136768478	0.08231230117321281	0.0856653136289036	0.07187615739390459	0.06825613666382059	0.06633765741489063	0.06863422016054514	0.06030797311955735	0.05620675261722639	0.05386762191719132	0.054442529631271594	0.055974558649695236	0.06291299342654548	0.063383026329001	0.06357571539483531	0.06483992273382835	0.060116904683058504	0.06385169973176265	0.07950876100121311	0.08309036961020039	0.08147365559946866	0.06771476016613336	0.06992033924776453	0.06828720767530676	0.06741704139219691	0.0737757330712112	0.08796196565455716	0.09890796414684343	0.10323094028337818	0.10941665382118929	0.1296771110461766	0.13517867300171996	0.12539239859419898	0.1257023727391708	0.09294721690305366	0.10679178708967799	0.09967192703270909	0.10339254781648785	0.10694475920417132
{0.04332580961238452	0.04463391947499152	0.04687602368992643	0.050687183922761996	0.05272775855827505	0.053714779437575785	0.055091972851423796	0.07266283322358172	0.07751207625966074	0.07721708637190625	0.08164775979934513	0.08117098666493205	0.08116018914943979	0.08625960187331247	0.07699989248758841	0.0722375736384888	0.06832826507106932	0.06488151376133341	0.05929809160917021	0.054877932044274706	0.051278787889121075	0.051520697580713745	0.049240203263345876	0.05401682896029517	0.05631406815469589	0.0581258079107874	0.0649596690957634	0.05935240704368077	0.06375918037789108	0.08147440077337434	0.08341640823451664	0.08062869141399509	0.06697857961733436	0.06965023005286908	0.06882120942838299	0.06738894561461334	0.07081176345306396	0.08508371248445558	0.09311693934930476	0.10281452386207451	0.1011094589759679	0.1271177594319672	0.13143653978502556	0.12190707411007165	0.12605511077044543	0.1028516892497534	0.10866850303097009	0.10282472867687277	0.10535018733591336	0.10183009931839848
{0.048344878509999384	0.04748416577888634	0.047926036376364826	0.048505166049175374	0.05129905914227219	0.0525397979625877	0.05343573090037226	0.07206938637208585	0.07947421365990015	0.079283484319338	0.07867070194149786	0.08448116761608801	0.08378053885853587	0.08834281481720958	0.08002016478690516	0.07564585216932977	0.0736813279733992	0.07086319579977227	0.06527095053096509	0.06374318165682508	0.060472625763892174	0.06165255082392773	0.060376528120054014	0.05683689082007321	0.056682013605616685	0.0575249057814911	0.061641759905913654	0.06494258677280768	0.0705953187645478	0.07990295529223411	0.07642033380535533	0.06787385085336438	0.06404989249495434	0.06424857889965405	0.061717091404657365	0.06005130518203083	0.07036976794283199	0.08876211567478601	0.09266646664692493	0.10167695098101438	0.08735499447674593	0.11452016918076838	0.11947529296528353	0.11139024260490049	0.11744044075710154	0.10896866624559698	0.10457980466375975	0.10187604621664803	0.10205998024647397	0.09530169496078293
{0.046930592318456005	0.04814045016991063	0.05014815614257977	0.05409031645888801	0.05203572452743853	0.05206861480338256	0.0516602648197693	0.07844044144360346	0.09088741729618541	0.09220709360851435	0.09809239112725071	0.09613047913740669	0.09018403867974117	0.09001348197455654	0.07957820236798514	0.07539104741578358	0.07358609673919371	0.07202828521601057	0.06327216817268005	0.055039507128042904	0.05012280602552641	0.0521768568523015	0.05722892715119594	0.05775455909696453	0.06088852022725767	0.06319547021258891	0.06869210559518532	0.06361341857123196	0.06835851832377217	0.07159478412440792	0.06696910874935487	0.062314012432302286	0.06061954810698438	0.059636318635873736	0.06371363583336308	0.06513434660204512	0.08226413905957664	0.09146199184275587	0.08879116558237807	0.09599417136117629	0.08636692486772728	0.1132424046948018	0.11764896844453693	0.11281388814444243	0.10954102388843912	0.10919923721096038	0.10458635168225508	0.10654731804329401	0.10708052016916617	0.09944052576444147
{0.04789272941057494	0.0469521426955028	0.048837098003631924	0.05616415389894569	0.056070368094158135	0.059245436989541204	0.05932350628168329	0.08594142185445398	0.09978957366777302	0.10277889576166077	0.11312110694860825	0.10913901884995453	0.10081149883880852	0.09252407344001358	0.08015212239071746	0.07394562503440451	0.06861912698602934	0.07021825405494704	0.06968618185406428	0.06896357500494042	0.06699202298932685	0.06982135826554822	0.07164831627693923	0.06941888658907508	0.06779638504891139	0.07038604373454253	0.07050715584892463	0.07414464403579184	0.07682504008901138	0.07426271338204227	0.06279190552590384	0.06289256134324182	0.06999415581152597	0.06132437843868122	0.06921016975032142	0.0736093312858147	0.0965051477098969	0.10227896769340587	0.09975742990212817	0.10128984848277821	0.09373892796275392	0.11157668472422186	0.11608487757968833	0.10950484572212889	0.10064962514828012	0.10841120028248512	0.10690639340600615	0.1035142438938049	0.09765129754615723	0.09471719619216874
{0.049380870074061264	0.044625034151029495	0.049180205055382994	0.05195015425362825	0.051962052575980446	0.05316548568865658	0.05339279210926457	0.09999143874126067	0.11900731014675861	0.12247888818358385	0.13278065626586932	0.12350084461984312	0.11021294665563645	0.10095271279977325	0.08365858346912214	0.07773830876120567	0.06880218196019683	0.07455366615652885	0.0710930038060232	0.07002555681066953	0.06684516889288143	0.07469620955527387	0.07353990078800207	0.06872933243566587	0.0680520104871247	0.06994883540300356	0.07310306756029228	0.0708714452927924	0.06969648862478178	0.07244394287760365	0.06611768294140533	0.07664861273642455	0.08310376281503279	0.07870778403671655	0.08606346282319588	0.08733089645248367	0.10722699730427754	0.11354892059875	0.113359198739192	0.11119355186833421	0.10722943931745227	0.11211827457591061	0.11637248339011987	0.10822876260059065	0.09406617610388014	0.10340837210081351	0.10357617344542103	0.10274847095503008	0.0976327613304624	0.10318040816063613
{0.05614124105594954	0.06029604926473399	0.05989550356155122	0.06521481803402812	0.06597441664831946	0.06946844181816574	0.07117854122648729	0.11455828770630401	0.1320278642273979	0.13602291389166848	0.15018786382835175	0.14528496985918765	0.13151694034018305	0.11756100933016472	0.09916490819428662	0.09501404439471635	0.0902650309272544	0.09550599268423217	0.09115531812927129	0.08934055661400966	0.08408603570611413	0.08795623623538396	0.08230745837005832	0.0784148324211417	0.0764568660760937	0.07473406831279886	0.07027483932572605	0.06731050091221696	0.06592538307769119	0.07131112670660224	0.06805234314834718	0.08052300609449227	0.08868851374046323	0.08556680606264629	0.09036307604667888	0.09797940081447712	0.12486386003763653	0.13153760544978277	0.12957037213767508	0.11596282523047546	0.1159030711793934	0.11184179417520307	0.11814449469016308	0.10739356614338783	0.08882035590903431	0.09745260028797748	0.10336371550751944	0.10056381975967248	0.10014072003047018	0.10359746493773345
{0.05674496576452183	0.05796618943162319	0.056229238792901495	0.059491979102516926	0.056383463371433164	0.06101388005208275	0.06649291451091507	0.13931662354294003	0.15812964933455279	0.16304059715893293	0.1768017777200089	0.1710954154700891	0.15430608221421818	0.1400776044900356	0.10930664582136605	0.09974133073750437	0.09848943597321637	0.10433011002486052	0.10270803322285933	0.09549415203605419	0.08731215755409671	0.08902184946504293	0.08769001615209984	0.08309493557229382	0.07849207794931183	0.06937068767637629	0.06387829314088157	0.0661755432370571	0.06961381734606457	0.08005644129559975	0.0785820473390973	0.0868854414693136	0.09285256729936398	0.090746091957027	0.09061783965026206	0.10083227758250835	0.1274391138726464	0.14072492958820035	0.13383672868318422	0.11702850019736612	0.11944651933466505	0.11134790659206283	0.11484907387539521	0.09789984412479359	0.07683337664543609	0.0808860686498496	0.09013239862014309	0.08588168390202706	0.0809054635974218	0.09047434422611435
{0.05722464756426966	0.05613256626811623	0.059352017789595715	0.0629361326501848	0.0631025455138044	0.06848791493832229	0.07105353625283987	0.1443162917788263	0.16120668872237667	0.16705999893088697	0.1789710631539335	0.17913461054874724	0.16097426775260826	0.14749392791243282	0.11282735385158146	0.10281875713596172	0.10467571472804661	0.11213649980133	0.11262109185984102	0.10525589303607398	0.08635110559518747	0.0872517249259507	0.08711668662007163	0.08680586342213908	0.08366702124819163	0.07443305557525494	0.06773624789598835	0.07290372334452526	0.07424880165593145	0.07747342147299892	0.06736651862693849	0.07710422681431624	0.08848683588870526	0.09125544248162441	0.09003578955644123	0.10768046953004565	0.12666130357530997	0.14672950114000477	0.13637986383740816	0.12126445575467341	0.11649103795353735	0.10275407665395166	0.10387293117187123	0.0905795759085256	0.07697412047761447	0.08141951057577285	0.08921741117988262	0.08910646569203919	0.07796992130067887	0.08922853701039102
{0.055257235215742634	0.05363466996428517	0.05434944769063194	0.061791461317806724	0.06563676525149535	0.06838514237221628	0.07028504111944159	0.1360730643214793	0.15139165528575674	0.157058376740235	0.16439006949497542	0.1621813167799175	0.14697104830151975	0.14362499319918418	0.11894375239875822	0.10274679877526993	0.10065930113759673	0.11373146503995377	0.11710824318711104	0.10922309688427233	0.09115748305194168	0.08227720400557523	0.08390668565586297	0.08076987226709183	0.07752581894955822	0.06928547657369447	0.06451157328363748	0.06841107856388794	0.06629779505517988	0.06829399985918949	0.059599725537898204	0.06676008720873867	0.07811580648318756	0.08564251231728474	0.08044054879063096	0.10373771180359385	0.12104549330992659	0.14713282501101183	0.13484576080942334	0.12441755648140043	0.11681485661994814	0.0888337479159861	0.08473178604804057	0.0802507566206537	0.07690947037129695	0.08170025399746675	0.09412335274934854	0.09244900804080819	0.07999087153613321	0.08302292646879673
{0.0453753344455991	0.04268641568876778	0.0495993569143527	0.05488728485782874	0.06457343460144487	0.06652657925681045	0.06665744073914921	0.11316843649060457	0.1224315397575618	0.12712406051521638	0.1312970158095969	0.13382904440177404	0.13071769356617335	0.13792747474421843	0.12755733602382816	0.1055771160546789	0.08815478975619417	0.09693560045022326	0.10502048438447444	0.10486200320918981	0.08975639985534747	0.08278617578379012	0.07229450781939595	0.06899994806527993	0.06846813168740493	0.06826988957014549	0.06835325624267113	0.07068780168020876	0.07140452912341476	0.06876102279546265	0.06958746712899742	0.06805449746803365	0.07062187309974595	0.08030279224772868	0.08401642674407568	0.10520571342011649	0.12430616128709021	0.14499740514470008	0.14099793604395572	0.14340535881200134	0.12073970079581856	0.08589986349852012	0.07861288488958312	0.07815566643256257	0.0848663567819156	0.08876476050080341	0.0981049967158073	0.09756569795055632	0.09036202559142689	0.09093940416953619
{0.053128649830873946	0.054875710575437185	0.054817360368258794	0.05524805011250809	0.060813709055500785	0.06634072671011186	0.06405282669237632	0.08452037014749325	0.09177582003745671	0.09704554442623532	0.10648368564086443	0.11749896405351185	0.1226477757386447	0.1285822101297021	0.12796625179744772	0.11273331587803405	0.09073324155111465	0.09154619942219132	0.09195427517303573	0.08808116462512233	0.07595103653475055	0.07401105773356588	0.07131598158331028	0.06900520506011966	0.06654096665120267	0.06266926966293444	0.06305214039756885	0.06576492572879492	0.06705899107964407	0.06734135904804688	0.07565706742542039	0.08055960252042084	0.08806302585619016	0.09260664512975157	0.10082497588507702	0.12043851047577463	0.14242616294070692	0.15519685646102183	0.1539151967089225	0.1540021137286149	0.13334056149801254	0.10410382564858382	0.09932397778313973	0.08322731709080093	0.09319380372639222	0.09646087185934178	0.10361618307498428	0.10238517660480721	0.09578034754097099	0.09658177811397996
{0.049911940115178126	0.04875420017101002	0.054015389565933734	0.05633663099361179	0.062340297284159636	0.06155272666600514	0.06293867402524901	0.06874869665228217	0.07825506557467418	0.0867242544151318	0.10626877469917155	0.11975301976410892	0.12335782859301753	0.12165969627822867	0.12150340259356288	0.11295724694812267	0.09363753224821297	0.09269553823410355	0.09071716270598704	0.07573954901156255	0.07094378943084806	0.06710410421105785	0.07129969961317191	0.06715908970017037	0.0674745540728388	0.0728497548973876	0.07096684038051858	0.06504205014379366	0.06521634378490886	0.061050126049152	0.07266875204566357	0.07908539070938506	0.09652267278269201	0.09966743382807929	0.10561241641474761	0.12147463153788536	0.15243587531336775	0.15709450450193932	0.16101914048972976	0.15100966672867328	0.13525569971443294	0.11238660309111224	0.11193387060667934	0.10315383897991624	0.1070420307651184	0.10257396481036868	0.0992222236775227	0.09587574262939284	0.08936615395642111	0.09478189942655485
{0.049163219747526514	0.0498006527632902	0.05370995961562495	0.05333258873946116	0.058116326132809586	0.058791415391332744	0.06010972953906601	0.064585998884322	0.0769856615910835	0.08594662418672623	0.1163413873304899	0.13087972042185486	0.1254498952126819	0.1199570564887983	0.11308540813089173	0.1093788234445494	0.10040461505675662	0.10678033393362202	0.09857799223163285	0.08137906569775924	0.06761573728929228	0.06038477774598948	0.06033550175841733	0.05751883187903047	0.061539513761658136	0.06750272436170425	0.06667753407802107	0.05906510048375973	0.06339174644956277	0.06432787268785524	0.07098589779180413	0.07798484598161542	0.0899320173337212	0.08858357426835828	0.09363174673876465	0.11106076529936136	0.15120211324851485	0.14885312180882004	0.15865896568716464	0.14174812645544643	0.12247737721360737	0.10537085611975872	0.10535541513877159	0.10450404607887767	0.112366570100475	0.11051928754090852	0.09900401534261306	0.09151814494692014	0.08208922353292401	0.08381411414639005
{0.050640344672474524	0.05032193302759631	0.05714593200175707	0.05630482921228793	0.054954748178509844	0.05326275144322869	0.05761427957038984	0.07084516211411111	0.08096519606656788	0.09113738255164137	0.11573705922738836	0.13159040503212655	0.12061408614483567	0.11244396688332274	0.10508653650140151	0.10135437504744184	0.09927447943066121	0.1088001297298785	0.10134418160319275	0.08667603071900412	0.07500140891748563	0.06902018373596677	0.07091469140884646	0.06633696702829295	0.06841344952629813	0.06559902658741998	0.06617372626446118	0.06174482975263962	0.0653933501430002	0.06258802643367804	0.06301606153506954	0.07091119623727364	0.08519505426961486	0.08736123214493084	0.09406583442209715	0.11005651648821176	0.1480411531739134	0.15724339189402037	0.15421622120359046	0.13877066305104846	0.11377339684098273	0.0994744923415145	0.09679682351755166	0.104132237787627	0.1184323854197291	0.11598999692174125	0.0988310952726023	0.09048357716918902	0.07465795418625737	0.07465565929619225
{0.0447043149440745	0.048135888380577994	0.05223361909534077	0.056832439048336	0.06139916467855691	0.05978846561143583	0.0608250450455762	0.07949864868956309	0.08890820625231145	0.09695232507690722	0.10961406681222649	0.11460675160832737	0.0989109094665608	0.08630119772684797	0.08832444312014429	0.09386763417362579	0.10099559580462834	0.11141464698859761	0.11048257138319802	0.09744887269287633	0.08386376424501465	0.07654008468177988	0.07220486923206604	0.06746970906740549	0.06707359225821477	0.06528016035049286	0.06431265166315041	0.06374721650666007	0.06822985065278782	0.06902940685743197	0.06808471846311544	0.07317730180065017	0.0892379441320124	0.0972939894684276	0.10222764727464219	0.1235052441657283	0.14720170842550928	0.16383121168983844	0.14605142673689636	0.1354971393711198	0.10776534158821927	0.08368941001277501	0.08383574023912847	0.09441299125196442	0.10703101735464256	0.10786563478418179	0.09594460408403536	0.09232362663226021	0.0773766387496511	0.07931640371811303
{0.04647918108540784	0.04363569747130546	0.05086539863183176	0.05260349917170629	0.05870980124954653	0.05752934259613309	0.06011782846639365	0.09633962666970496	0.10112433412355325	0.10687559346528532	0.10864856603954504	0.10541957414933528	0.09034910518321017	0.07667282465891936	0.07611359645290282	0.07636872058537195	0.08856527729467019	0.1034705113232538	0.10896382303970457	0.10118878256328029	0.08586294410926927	0.07432341168598844	0.0685961515017486	0.06162627395233157	0.062048022671409714	0.06168438106790343	0.0617565617902829	0.06038326838676391	0.06212843287953534	0.06199344685486789	0.06320629006798045	0.06605420064179737	0.0821094951646544	0.09400780470254368	0.0967096809623804	0.12363551698245383	0.14123090841275396	0.16079401440256003	0.13783694001480626	0.13139718577900536	0.104491565641508	0.07755839723970757	0.07962007383170269	0.08637628505983153	0.10165505920560008	0.09910240029094848	0.09447386724066342	0.08958772397634857	0.08278270420670901	0.07968125418679228
{0.04928332094539191	0.050743131833246254	0.05322649644356003	0.053417598518317795	0.058634946587930094	0.0613213628204668	0.06317865245361454	0.1075391271145734	0.10703665367975122	0.11166299452768584	0.1099515770901317	0.10501025361092733	0.09571785489716321	0.08719425747782661	0.07883463347972958	0.06830897109014412	0.07822192981037339	0.09900385892890773	0.10161591626567096	0.09280182624716338	0.07759432916289902	0.07676605795052188	0.07875330186340702	0.07723874586369607	0.07588251743859041	0.06600572459829085	0.06427467247282473	0.06212423456938825	0.06493613999875396	0.0670039282198337	0.06574780244780577	0.06334062336021759	0.0769332656459509	0.08693258198330528	0.09335779858426899	0.11995746153326593	0.1308554219283105	0.14637389447696145	0.12033886968481612	0.11798565718761282	0.10070471626506483	0.07870189119640611	0.08232795816316321	0.08177026373930624	0.08851095013504724	0.08781716835515815	0.08482366422691828	0.07380856166943646	0.07532020146101572	0.07631198452950327
{0.05142448898014124	0.04998779466394919	0.05674623692654891	0.05270755952314006	0.05180476296010062	0.05178783859879471	0.05438927765141459	0.10744746921884345	0.11151448510092862	0.11331598114925623	0.11266357991764343	0.10541152323102458	0.10161819009356542	0.09583422941932006	0.07877432311385299	0.0617458840758854	0.06391680531639199	0.08493883054068962	0.09373435657160183	0.08791808810529256	0.07640440774621235	0.07747559527472297	0.08051581119004544	0.07259338362663414	0.06993780158266073	0.05402832970109931	0.050031051076149406	0.04962931240233323	0.049996388581044264	0.05338131330933463	0.05913690260088292	0.06492234197187809	0.07771591138739786	0.08282742000144272	0.0882196110362146	0.10901373374331869	0.11327643914074634	0.12269777694876634	0.0951345120599686	0.09204650779065773	0.08338369096192864	0.07704082109171435	0.08334939347402953	0.0817931064956812	0.08408902855764486	0.07955362553703416	0.07307462629540447	0.06601189641103723	0.06896836293717493	0.0750758482476532
{0.05246910866670534	0.051308050722480895	0.048501730813465586	0.04849079086121444	0.049319914560154124	0.05025006868730207	0.054768086532820816	0.1049970734498421	0.11171349423166733	0.11360247815844683	0.1180564169913519	0.10891930502019007	0.10700978742818491	0.10334732445548359	0.08095235701067047	0.06542412274690458	0.06524523025517809	0.07692670067329332	0.08588689244347907	0.0767520700687914	0.07080124023312911	0.07123206273318265	0.07316540921825947	0.07177837522424593	0.07127227946824971	0.05680619645757501	0.05448093514279026	0.04762989714568138	0.049997077105588046	0.05182657362793455	0.05534586823639286	0.05570889113864064	0.06457625789733923	0.07193416677638288	0.07834386967987485	0.09624847337901501	0.10426386831593526	0.1074158723642775	0.08455227752443681	0.08031533431926505	0.07580869822485797	0.07910032927154338	0.08232127140825121	0.0880057595289285	0.08139285268570311	0.07011648655502681	0.06734754844503536	0.06421513574882177	0.06877977697929193	0.07572493194385613
{0.04892426747366179	0.05388521136343097	0.054958603511258884	0.04991919085809637	0.05237223669773764	0.05397755662174136	0.05937753986270004	0.10063844490437256	0.10562370354102614	0.10787024463898141	0.11122057372062673	0.10221497916803343	0.09781991376615333	0.09738494149150995	0.0842808437262767	0.07140924467097721	0.07159175345835474	0.08051767683567011	0.08457971544469774	0.07868793266401508	0.07382329968976246	0.07253478477238914	0.07093943186178944	0.06506036935859469	0.06375654710592554	0.0535542046808289	0.053462885306799386	0.052354628590924115	0.04981517004196364	0.05479402374943544	0.058663343032921186	0.06947504889768205	0.06856921798122495	0.06800099890375841	0.07045457988422402	0.08484039115462452	0.08831241779513488	0.08970374848465258	0.07144969715458623	0.07156314988274153	0.06970913403263479	0.07451783530848181	0.07802843187388848	0.08707200807150255	0.07896217320809991	0.06844154153208029	0.06376799300530649	0.0667529362066739	0.07068359528959726	0.07673055794667641
{0.05728123647253394	0.060973409075113824	0.058254212896874526	0.04871557735898348	0.04851205145208619	0.055333168456512406	0.057783334876771196	0.0906941368566435	0.09629682894585088	0.10134499054469913	0.10445286333450073	0.09780907571721706	0.08971436138743884	0.08570851595636372	0.07916714007022925	0.06411584442140664	0.06753992265823648	0.07482609539940739	0.07841255143971564	0.07347365482918834	0.07163717581368112	0.06806021879901122	0.06686267504625804	0.05941527631083305	0.061268888578977165	0.054519231935398975	0.05212211659985763	0.04994258609718849	0.05209762223213919	0.05424343434222805	0.057985294106946944	0.05756097046646392	0.05486202664672719	0.05486307959324825	0.059823910010542825	0.07157929163558621	0.07478807995805814	0.07622772922019666	0.060801022172142324	0.06072558199633844	0.0679097898535654	0.07806969458038669	0.07940937844351742	0.08801391614601116	0.08415074245681067	0.07367754349264848	0.06905248796739216	0.06794607480806826	0.07522935263366226	0.0836728608048013
{0.04869058803047648	0.0546181588344042	0.05364613638703149	0.04811455363952022	0.05419497738036877	0.06004022063438247	0.05965458919258296	0.07859971084302578	0.0844661522455997	0.09072255271259369	0.09665635675022959	0.09488899925675809	0.08622988264210778	0.08324060758303094	0.07563938131295436	0.05903985789387532	0.06373370415624226	0.0700371474722507	0.06824286175901698	0.06585622270148582	0.0630231980010026	0.06130651460561747	0.06001891036405377	0.052914055443131755	0.055009223873625376	0.04919782520695456	0.05534926619419103	0.05388627246874226	0.05320711343710358	0.053204823589544994	0.05315321882795345	0.05550794098534436	0.05404051600313963	0.05760949797134676	0.05874150155554836	0.06705306891820333	0.07128063570734805	0.07229463890582821	0.06430541287478662	0.06755792386300401	0.06639060977482641	0.07231757994514416	0.07143939195187389	0.07783536869324587	0.0827534045802845	0.07985348154469214	0.07629577060595402	0.07551248180951424	0.08196287649969701	0.08880065127704229
{0.04348922103741961	0.04834339534500709	0.04815889915006866	0.04757873412669869	0.05278811717209025	0.0567581878801807	0.05868417534602806	0.07610005697031719	0.08217959412633345	0.08843047357575708	0.09004534694438433	0.08431220768672582	0.07868080104383061	0.08038027156741076	0.07765664541387893	0.060960038932426686	0.05657166588336589	0.060137140305912204	0.06425190156732642	0.058044829833378796	0.05876132182786697	0.055396334214242705	0.05605026575557809	0.05095390154206363	0.05032737040959409	0.051094493273001355	0.05181598785240075	0.055231188967844146	0.05383147904723261	0.05493067270546343	0.05301105573880763	0.05394758999805555	0.05223768633653175	0.05527048581174805	0.05327872654491812	0.06053590928438299	0.06954411055596663	0.07353208371868841	0.06840496821947233	0.06738053757210138	0.06674383219232759	0.07275663020133134	0.07377673501931689	0.08093585867845027	0.08249986396768476	0.08271578629831285	0.08265583447477078	0.08145421953433135	0.08719895990826955	0.09246831223026987
{0.045622622853138874	0.04798396638908216	0.048462076899730915	0.042562090535661914	0.0526940457051366	0.056529300008095106	0.057071621466595446	0.07495232329251493	0.08113800623205172	0.08896167029616457	0.0887649954826689	0.08560900256211171	0.07615186074590355	0.07343086329257414	0.07257116677018205	0.059452703994233476	0.058555753000809584	0.05966723695432827	0.05557702851796302	0.04651543399930007	0.047623262254210236	0.04389795655365287	0.04140696339507157	0.03692895770603347	0.03887809480544003	0.042568221748283896	0.043144423875655154	0.047833503798854406	0.05129069505283143	0.054772316066852546	0.049566081997275635	0.046233928653840406	0.04295276635940991	0.04648851156569879	0.04997345276836442	0.058000937384275336	0.057481148291385314	0.062213212059272056	0.05985231001694482	0.06286754484057086	0.06526887894878107	0.06803320669616479	0.07180632404586682	0.07206922863982293	0.07540728519753208	0.08171248784944521	0.08766738848350579	0.08350227364624993	0.08332273117798861	0.08692724057638318
{0.04346478395021707	0.04582560826805857	0.04558898027714038	0.04257949692293289	0.052973672903920674	0.05959210380845062	0.05931836580502584	0.07174924432884969	0.07467672823015961	0.08120235968612904	0.08588639455814115	0.0839853315376211	0.07770288954273703	0.08007342192827555	0.0789193218637117	0.06828654419028463	0.05054836550544785	0.05396375695114318	0.05471875525683346	0.04951259334919048	0.04662137267488585	0.04554171900315967	0.04893901583079234	0.047000932967184515	0.04421856610329868	0.05267465487477945	0.04940740829453944	0.0547819875036644	0.0490746466804288	0.05003253863583296	0.04652949519716761	0.04256314297896915	0.04235887476768639	0.04503227031383549	0.050881242884115836	0.05878413622784227	0.05381959322100067	0.05555570714416782	0.054832689867796075	0.055414161670481875	0.05941796806059561	0.05914321105416487	0.06013664594864107	0.06045843496500184	0.06901894641829581	0.0808353116623155	0.0888868694355898	0.08332731643628324	0.07995634958550873	0.08027471287272855
{0.048216016738984895	0.046323231972524685	0.04495095297168411	0.04525547451689239	0.057031153083861426	0.05931406243679984	0.06029070138642166	0.07255142946536783	0.07807215275690588	0.08241011087492783	0.08554984435518752	0.07718594815388552	0.07200583491698165	0.07785371991509835	0.07879603379861419	0.0751582384210088	0.05104089137391045	0.04854524143461237	0.0521040234310725	0.04758071485597379	0.05173467361689215	0.04788550344757968	0.047368698831680545	0.04278568155565262	0.04590806986111032	0.04960762904919809	0.053194366353240485	0.05420748300212987	0.04749648436776422	0.04959891281962783	0.04347672345702035	0.04520292683534657	0.0440741153083956	0.04664585494800952	0.04734017243195585	0.04779111371883583	0.05026543358508367	0.048377590141076836	0.048604760088579516	0.05137667722431561	0.05906144957749341	0.060194786693728866	0.057568163229878365	0.05791958501035917	0.06582029587939175	0.07489284811855884	0.08159087324032636	0.07838090133638081	0.07856330831397366	0.07577169674961162
{0.04424388620325078	0.043434974432974	0.049067446629278144	0.05175103817561092	0.05441145255061998	0.05767863778150872	0.05746797824789936	0.07343591100774276	0.07980573021895329	0.08283150318980807	0.08598074513244146	0.07409071604304097	0.06866984585039619	0.07561689678729527	0.0836137880712448	0.08389018170940762	0.052036120602028155	0.044470222861712864	0.05094196066292059	0.051580840568260955	0.05420084018696973	0.0488620753961911	0.0513069736019773	0.050270212157454516	0.05215401369536187	0.05149635080581629	0.05419340194680908	0.05890187487576229	0.058477070450698485	0.0580025076339552	0.055117026250274107	0.050036583550099545	0.04804990330954167	0.04815783899278425	0.05015395808843671	0.05247937203935617	0.05061223471910778	0.04697707895697623	0.04389113295312765	0.04544484891385531	0.0555916637186903	0.05540149036302898	0.054905289750965654	0.047682456134390185	0.05819496510681976	0.07205185758353702	0.07823244592371342	0.07557831447994967	0.07340875403934324	0.0699628185538215
{0.05445591223642289	0.05368594269213277	0.05210238707818347	0.05869877479270919	0.06031197178876677	0.06628604110165874	0.06639010633589026	0.07679082680016926	0.0838871956451856	0.083195673608063	0.07986380657431762	0.07002290487825304	0.07017615414529593	0.07860001053067721	0.08958185023373778	0.08717858517238383	0.05584542657234578	0.04399454219923069	0.04528449113361013	0.045193124625615075	0.05080049557301619	0.05553784107941157	0.0528186041455071	0.05271879909599835	0.05038921952043723	0.05062304732650557	0.05117342648848543	0.05468270130411253	0.05475110271526192	0.05086342762540853	0.04441618939870455	0.045849929158118294	0.044700106273737154	0.04719738624402269	0.04561338855603421	0.04378521960667115	0.04745715325548732	0.04680521099058735	0.04928288730639514	0.04694509332860239	0.05410257131935785	0.05828157260371036	0.05930463310054216	0.05542002557493434	0.052314191556032306	0.06488112336575483	0.06866983652360148	0.06936949213468624	0.06962017782876286	0.0639337549159768
{0.05036337756885892	0.04702361589718353	0.04692880970459382	0.05821143733182141	0.05847792967125229	0.05773775335323101	0.05737535189377798	0.06765264101913286	0.07817503147690756	0.07879498398021238	0.0803620939533391	0.07252085493257601	0.07404028299189713	0.07907735266450587	0.09690808766633419	0.09267929554714978	0.07167316972539049	0.05811882182968415	0.047957714786530825	0.05000825977594062	0.05053458408543519	0.04879136793358507	0.051406584301977594	0.0509183912305055	0.04822564167604866	0.045947091322789124	0.04938910869858849	0.05592905813960489	0.055012984981970076	0.051579682018298	0.045261879690842666	0.04349311203731307	0.04644560374315002	0.04275926060940495	0.04463992711324086	0.04318397636546372	0.04515273366035375	0.047903216280809326	0.05050788864457009	0.04941677270163789	0.0524924693893832	0.05249636408263332	0.05259207660333625	0.05474846341580783	0.05188261850841564	0.058634357071066796	0.05820089126849064	0.058938801123646835	0.05556985217908306	0.05512501234145071
{0.047487268724276166	0.047435300353863286	0.0498498171976943	0.05256627123691594	0.05805065384659864	0.056592265043051065	0.05861457251707388	0.07038203438056555	0.08052390779197066	0.0800461833534098	0.07869870172835386	0.07001526102354749	0.07009265896116275	0.0780484001758506	0.09986081351144173	0.0981362719195095	0.08414339365517401	0.07056741898360125	0.052838869167818006	0.05388328913119142	0.05189474128063991	0.056081110814028785	0.056278773477869554	0.04906083950537625	0.05436937199166765	0.05558649686505776	0.05550103689784403	0.05197706587992066	0.05470665744031392	0.05645426094537851	0.05469913661169862	0.05232333991524212	0.04406759499664946	0.04472246770364087	0.042834431271377656	0.04182360045776837	0.036461741373366774	0.04548206801382209	0.05083167465976663	0.05146720165191173	0.057159734395346704	0.058541160780229744	0.059382228573066645	0.058349421352148545	0.053655709233178556	0.05215733326978232	0.05892986628062747	0.057748621089986206	0.0591798440171961	0.056360923493344886
{0.0475869011143999	0.04878347538370808	0.05017415490576376	0.05666462718440437	0.06033023710052496	0.058323678618593666	0.056940222441929686	0.07213415419552378	0.08047046656235941	0.07972699861280161	0.08130406275188051	0.07175048832755615	0.07451078166242454	0.08134066238484783	0.10303861272606943	0.10551408007535755	0.09619110257516836	0.08030222047419043	0.056567505602095	0.05464817584589529	0.05032461156182325	0.05019896583459839	0.044320414348692175	0.043030226601266035	0.04983720445383109	0.050760548954822744	0.05339165100373625	0.053678296267705296	0.05286579741668563	0.05393857002551001	0.04912339887883319	0.050699881263094555	0.044461757303477706	0.0440132087126148	0.03938661396164076	0.0377174208071478	0.03932851511904383	0.04868290653949008	0.054452314774864514	0.05683006288480579	0.05919614993223466	0.059733308262121955	0.058374285363427716	0.05500096736493355	0.05720311091620075	0.05745515496254679	0.06082209289773669	0.058573352372941756	0.05592248400475328	0.05787087126276482
{0.05489737330254234	0.05045338239528264	0.05279137863524533	0.059077816226842224	0.06559469269348117	0.06275029217272671	0.061127142699191804	0.07493206927482876	0.08168960257278834	0.08359934461674148	0.08752756939257586	0.07665098972733637	0.07276085889747093	0.07906364399964635	0.10447285375486737	0.11264355464373955	0.11102739942843563	0.09109121915793095	0.0567759879163921	0.055621980907171784	0.058805606896528084	0.05720540187974325	0.0541951108521856	0.050405860643504864	0.0523702825661503	0.05725369547008782	0.06118872017753588	0.06240388681327254	0.05986773638590485	0.054538336581087525	0.05074230034942854	0.05238530471175136	0.0521265798783002	0.05262248387828516	0.05822540712364508	0.05676287343860906	0.04934865602293577	0.04638270717680164	0.04746920687015273	0.04879872089609243	0.053637922802061914	0.057204465862647866	0.0599917759258907	0.05611911908845322	0.056626324880127685	0.055518583676360735	0.0559337264584577	0.053949142428286516	0.054488179990499465	0.0660236431227334
{0.0561777973480465	0.0585538938482504	0.0560024149808675	0.06074802968805856	0.06168035902263791	0.0582855220625095	0.058338998935074535	0.0840632648840892	0.09384128775955994	0.09499134214918765	0.09634075750459799	0.08457188780277028	0.07704440585155203	0.08084435224681083	0.10838974360397738	0.12037950147905252	0.121318906307492	0.10130175893940373	0.057899357191107094	0.05071663374226407	0.054291285209994405	0.0523713057904703	0.05379854078719579	0.05398616561445721	0.05375682215988126	0.056764101635046756	0.061816795975648806	0.06096013769028188	0.06165389298313571	0.059033950966973565	0.057150610441315135	0.0554945262742327	0.04969150836336885	0.050726928384801785	0.04668363499305295	0.04745199013099967	0.04995401423039583	0.048808103435380584	0.045345622154463125	0.046994107128697844	0.05201724343441882	0.0566294456143659	0.058470270919082315	0.06300600421886675	0.0659610916781067	0.06376633947241682	0.06339620706758166	0.05881433318619193	0.05796167996658561	0.06460116503359078
{0.054101558630034435	0.05282521153612604	0.05633903170472932	0.059539742540062585	0.06253332977527971	0.059641042727216716	0.06174772322417331	0.08711363462297053	0.09355384181094246	0.09545112275711472	0.09803664806925493	0.08895344237108133	0.07992077481515315	0.08064479375839413	0.10209050626960438	0.12096334517488166	0.1218756269907381	0.10501911242252156	0.0718294013868165	0.05892714796036021	0.05827376260922222	0.05383153263144511	0.05825242709337263	0.06093723387148072	0.06208555980330309	0.06845125486096734	0.07069923188206113	0.06965894969609987	0.0645497817334169	0.062157767737966274	0.05444629064598626	0.052861987989724454	0.048581558118763496	0.0526022285647285	0.055606494526841486	0.05361410931468782	0.04881489442118072	0.045396694336207154	0.05002808748106693	0.04819478602931008	0.04480759617294629	0.04740351370712343	0.051184098540691024	0.051647300964974836	0.06301795009953653	0.070662567744223	0.0743617224565787	0.07135398420561065	0.07171296587669009	0.07122297523645792
{0.05520159351387294	0.060422844767682546	0.059776172556113505	0.058592967392720345	0.055354464083208925	0.052522634482040594	0.05212716653802732	0.07914037156852564	0.08297332617902932	0.08855957497777024	0.09497947855759135	0.09163340002364423	0.078517798231403	0.07714217792715894	0.09879869445504827	0.12139837376895427	0.12524021860860501	0.1094597441836274	0.07988116578662365	0.057243337310187006	0.05868597884956598	0.06040618825119971	0.06049367656787298	0.06313470204356114	0.06218071740635867	0.062259008647647725	0.06498520781810624	0.0590746641267867	0.0579177661031791	0.05796596320309756	0.05260172805177847	0.04998896949857735	0.05162498863828745	0.05406839490778475	0.05719121630349995	0.05800360700916171	0.047115998627484806	0.04637835456603507	0.046014023989335316	0.04604785254067695	0.04764420644776227	0.05258589074317222	0.05415717147832074	0.06043675910820317	0.07350072579751497	0.07621281643561426	0.07768654908098656	0.07466087827916061	0.0712682510400785	0.07352113311437072
{0.04993951336365298	0.054560112198060645	0.054641601954083366	0.058382786022463655	0.05619134677148849	0.0552812258391719	0.053739074426458845	0.07824090758315166	0.07919375714639426	0.08364840088759488	0.09092214139644711	0.088686227382355	0.07725479722106857	0.07357512565775118	0.08777547197835929	0.11217688975822951	0.11945983767367123	0.10848674280286366	0.08573198898388584	0.05977662596426138	0.05788147211317217	0.0535484165618614	0.053621299419288594	0.06041746670560303	0.06538133753463071	0.0636968445606916	0.06599997956494348	0.06260410955034981	0.061075470720524425	0.061411748836538535	0.057949883327937754	0.05466698194377206	0.05383984911109373	0.05494463862119707	0.050647475313990706	0.05136775302703542	0.04835760325212734	0.04975447233114894	0.043960148442022694	0.042337695093889835	0.041653971697834066	0.046408544920593243	0.04800735830381662	0.053535311813324805	0.0707571933000409	0.08115700234698421	0.08136844374846848	0.0801421036515406	0.07519677105959913	0.07433624429693025
{0.048830754722340206	0.05351465536961423	0.05406547266195486	0.057421442400955654	0.05250838864561665	0.05307695279961407	0.05131753669068183	0.07118833828845253	0.07404391753800826	0.07912132427905076	0.0870669193109966	0.0807261964966018	0.0718679737895178	0.06649264546985313	0.08022757053840414	0.10136739490666474	0.11414561163037239	0.10355768864525934	0.08593214641742469	0.057605974412244125	0.056994847437595614	0.05404937370978284	0.054339373660395256	0.05677873639485837	0.06223059982137524	0.06214983466128039	0.06763119309356803	0.06529477965761576	0.06486118608260616	0.06264681895021301	0.06243373377355232	0.05140111719638467	0.049975515642248315	0.05031978198553441	0.04455979766661556	0.044229674832533664	0.050944454018914544	0.05172342931857638	0.05219807146085015	0.051204952934172834	0.04956317788336105	0.048436851868111704	0.05019408516876172	0.052081970840951376	0.06738415862504178	0.07382301620812348	0.07643598294161916	0.0761639839970831	0.07207646211667441	0.07355817130279477
{0.051704594957873294	0.05324182370827188	0.055177508611887895	0.05323676898175626	0.04583128499183821	0.045936752545660285	0.04623749141482104	0.0677712005679057	0.07238067525775155	0.07656405166580176	0.08054874702360189	0.08215603698705184	0.07550415654456409	0.06707432344429141	0.06836049633470197	0.08362644399661133	0.10711480890095781	0.10267535587564817	0.09078277137952058	0.06413822246790472	0.05825313823391416	0.05354650464576128	0.05290396092840745	0.055335275056038837	0.05844174584333566	0.062265468397495596	0.06572898974809423	0.06616045236549215	0.06131148630333224	0.06666130102666731	0.06104211367798772	0.055049580854578235	0.04593019806792133	0.04922222315216529	0.04838314340110799	0.05110962357119105	0.05379954137366707	0.05266270174832537	0.05262866924046908	0.052642452142837554	0.0477299021564064	0.04952495676503596	0.048798473063009426	0.052821358043508765	0.0705073725216121	0.07856894462055887	0.08181275782391323	0.0841232758817377	0.07863426676816179	0.07223932885647605
{0.03983236411960346	0.040096713969518125	0.05074711190131682	0.050454849752690295	0.05602852505290031	0.0512307511928471	0.05308494004331754	0.06451246083073975	0.07110454120653309	0.0737580173599795	0.07394022625470965	0.06855221146964383	0.06152354397752184	0.05388751663751054	0.06035715970897154	0.07180435462057239	0.10179034463737906	0.10180664487123739	0.09349252145661839	0.07024366825597617	0.06424380613884326	0.06290152508827203	0.059886453896743165	0.05252960843456372	0.05492671542751126	0.05912456294316622	0.061927088821862014	0.06525879286316506	0.05578314885435884	0.05825528970119762	0.05594171487606286	0.06061060428937655	0.054703456993974275	0.056808718889480136	0.054355769337821026	0.05739529107580999	0.05676246796896508	0.0520157881959621	0.04857088962923284	0.051110606371895156	0.05481664176416839	0.06474970014353003	0.06448987320623262	0.0645785092868868	0.07795371459209052	0.0818752894333456	0.0895043490991919	0.09157351474547876	0.08250836382556402	0.07572851405061995
{0.05119981053935385	0.04709850304262465	0.051762136431863864	0.054931724215202635	0.05955511069692113	0.05653775927106251	0.05521648468818151	0.05520154108106825	0.06684917190972713	0.06927848963393782	0.07235563908308466	0.06915625770662752	0.06943618556810155	0.056345932096650855	0.06184730626347181	0.061669442479793155	0.09549016669721365	0.10373948235565843	0.09871751578510488	0.08004037436244314	0.07274814365399603	0.06649171002872395	0.062884784725422	0.05872901532624752	0.0578114075829971	0.06404383240361484	0.06179593159570514	0.060379391315304815	0.05746645931495674	0.05897137022223229	0.05860907640786224	0.060072823091517555	0.05829237429763513	0.061023772950750885	0.05639073426319095	0.05807321228669371	0.05830878977619384	0.05659395201052857	0.05819454589909956	0.05660583317295467	0.05906805566018642	0.06263045966621228	0.06295988202512885	0.06989862948156166	0.0784571056020351	0.08476220493895172	0.09477362139596816	0.09812310298521815	0.09208594053643834	0.0820624580423006
{0.04978309244213071	0.050111351390322016	0.05093096415131124	0.05149705837805562	0.056930234615012315	0.05894900186613893	0.05974184294995518	0.05491399818387223	0.06294957213626408	0.06371190125600364	0.07080386397918216	0.06759172212530826	0.065564724125871	0.059183476010952814	0.06066435059889984	0.060915449080059136	0.08812504807303792	0.10466074509802106	0.1045877204394386	0.09262595168362024	0.08014114308405386	0.07168834222112073	0.06381869028192541	0.05892666301502358	0.05499990046291935	0.061304227941627744	0.06586487845298725	0.06544271252753175	0.06325864359415738	0.06017517339802833	0.05758477019077115	0.05968738771289185	0.06101976112636971	0.06371306412804069	0.05957498115127926	0.05969588354266055	0.058911556437435904	0.05400419806936111	0.05808785916953675	0.05874467257836664	0.0646295020522367	0.07143631762928963	0.07219536921139813	0.08058164467609295	0.08944883545828425	0.09630972330716259	0.10404975904752552	0.10644794882575191	0.09992611029899635	0.0895000525419014
{0.047650270240745043	0.0475925625501768	0.04811070778066109	0.047816934310814824	0.052255550112765795	0.05289990264871292	0.051750613819302134	0.052045719152954806	0.058043292897516294	0.058842581483179744	0.06765973698307967	0.06810686845301109	0.0662064250384207	0.0599641732528645	0.05190657182134703	0.05449248333054425	0.07599235499175774	0.09886222964280841	0.10969318172155289	0.10355567464138939	0.0917386315493052	0.08427751088346415	0.07023521134857148	0.06361107293954801	0.05685765731957971	0.061471510037471866	0.06304114880942643	0.06842481524240163	0.06595959784069695	0.06435681690666772	0.05944854549282867	0.061348631599711545	0.05703343035079661	0.05881842709992857	0.060052130875008394	0.062286395907521636	0.05672889818634116	0.055132797886992276	0.0564952162881621	0.05665769781227584	0.06969369113771891	0.07929430210226718	0.07995334350644509	0.08707736474338178	0.09700186005626675	0.102042932879489	0.1072896440653039	0.1100215834775817	0.10662354273813131	0.10224819439398783
{0.04787426414090042	0.04225249427057971	0.04383794303872404	0.04403663034322654	0.046275696048244185	0.045601883834454175	0.04661433131065945	0.05499086148529981	0.06100056730125369	0.05923395841718564	0.06604576336370907	0.07147640451499494	0.06950773422761687	0.06530616353295236	0.06190285132036082	0.06556108072658323	0.07564239930896399	0.09429909500685475	0.10417349268358105	0.1034457944115459	0.09185414961883823	0.08343011978288566	0.07082806689884719	0.062498578650856014	0.061084452319333765	0.06075195038023882	0.06252961451458086	0.066575863098152	0.06590522346391314	0.06528988754927155	0.05986545933733998	0.06244256844438189	0.05976002810999085	0.06479831388104985	0.06341503202349931	0.0662787515242309	0.06671713692813626	0.0713611033382288	0.07064915639849337	0.07225691364218613	0.08294014866957375	0.09090635572321877	0.09273410046832149	0.09854840280820147	0.1069264630563247	0.11191996369693578	0.11488823368069011	0.11819747307724442	0.11871829419529557	0.11857220621635081
{0.04587056100490579	0.048904723477455364	0.04346486675509857	0.044190394678361264	0.04738532498094981	0.0495615421899305	0.05044930150136605	0.058901957843321244	0.06016280048871188	0.06226219307295536	0.06830129657573958	0.06722164820568723	0.05838190679272142	0.05505150567285742	0.05067495695782751	0.06150935577846531	0.06906678667173348	0.08249266308403529	0.09750987472839924	0.098548380314231	0.08990433784391254	0.08302459120391782	0.06827528886176633	0.05806417857468867	0.056192670273843066	0.05860982074526634	0.06088819209978804	0.06977506891284078	0.06860836255233815	0.06935086530529565	0.060953082267089995	0.06273835238521593	0.05774087167244346	0.06143560328134487	0.06408795263839326	0.06679221966809691	0.06780022078733802	0.07933158986876956	0.08034358747069538	0.08230230856163484	0.09707475857656304	0.10259694742203766	0.10140501986127275	0.10761548459090622	0.11551292895598994	0.12084205894034203	0.12530640307201266	0.1293617633139311	0.13288377651952035	0.13315713418800637
{0.051747032370891524	0.04967118292637485	0.05258212569163646	0.053594817775551876	0.053348100569913605	0.05203716393901466	0.05155714041587133	0.0574886545994454	0.06325960146094159	0.06385630938977899	0.06487523106332768	0.06055951270879564	0.05850428153572426	0.05499052569781445	0.05261293256072233	0.05884681604202161	0.0667566523809565	0.07713075144681286	0.08765205029088409	0.08802149165210568	0.08400375427856507	0.07756532052014518	0.06545322827006528	0.05551375095716402	0.05156432128016285	0.05127184108511875	0.04701509665761421	0.0516366411971503	0.053940301856517985	0.05538198695492102	0.0514319177170009	0.05252016547085764	0.05455472716102137	0.06278006013430246	0.06731564370078022	0.07321809610786235	0.07979174516657717	0.08644247423990593	0.08626615798472817	0.08567156701237737	0.09962557040423047	0.10726980242079825	0.10837070592384837	0.11637746166432494	0.11920291119682945	0.12191738208213537	0.12300073491209408	0.12683882287359352	0.13417016193735443	0.1378701335458672
{0.04669210501785316	0.046336822305606554	0.048634442492900075	0.05456052140068197	0.05634808677534131	0.05685385133022156	0.05460401088099105	0.059221953093158315	0.061504980447825756	0.06159722239145069	0.06330454407537506	0.06067404849001415	0.06329938316290505	0.06352760682190245	0.06629113122730801	0.06861686406738965	0.06794637521867078	0.06443259170050226	0.0702523871679297	0.07320255470884866	0.07393290436822819	0.07160097285459285	0.06313722097743346	0.050197175576138064	0.04894930860367684	0.03752868540553992	0.046831115580632625	0.05334641066300153	0.05227674022996296	0.049820188216310346	0.04966447560689484	0.05457741310885877	0.05545853765035692	0.05585859462291496	0.06347781075919011	0.0658395094612184	0.07199593380137247	0.07418545120633196	0.08128175104338223	0.07929716189128269	0.0909375166249758	0.09903752253654773	0.1008619233973482	0.11156740666261886	0.11712840563070159	0.11822436704930017	0.11586161520173525	0.11957536547883092	0.12718161414050208	0.1338015012733493
{0.051612734485048696	0.06047753180144389	0.06028959790989288	0.05266290501320174	0.05000476133019092	0.05752259330260053	0.06005513974728593	0.06786856950509586	0.06528891701782673	0.0630644913806922	0.07337739159020869	0.06446625248217736	0.05913102971033528	0.05890818266591842	0.06792365807261544	0.07686792591483295	0.0791254858670389	0.0730552112026662	0.06281307900412558	0.06576258081894275	0.06680859435409887	0.0698841768596906	0.0691829833347263	0.0605286840520842	0.06178816592046512	0.06308043582709585	0.06686188310785354	0.06057405504653962	0.06263414804214386	0.061639146476261696	0.06900858724353912	0.0709969645962928	0.06996295696257118	0.06257803534102961	0.06155440305769974	0.06723846956591134	0.07182175097966627	0.07647534856961494	0.07659740829253976	0.07688000363819254	0.09138550148956497	0.10291359512416676	0.10578181607552933	0.1099259643909407	0.10768893156903558	0.10353122975836435	0.10030613909677194	0.10540583107155752	0.11914866369018194	0.1268878998980435
{0.07859836377455769	0.07606250979452756	0.07342504039488158	0.064066055175322	0.06448731860844538	0.07031226652118962	0.07380122751770438	0.07326476869674893	0.06773624137283252	0.070407027441813	0.0672370473811493	0.0723177498715203	0.07519281253296417	0.07721068354344218	0.07925227972928872	0.0768301899914911	0.0750020630832839	0.07500321718890028	0.0692829407225316	0.06768866192532307	0.0620526824519644	0.06585177309370002	0.07193119512647482	0.07323941086085205	0.07749842396331112	0.07906839010215098	0.08309604579243043	0.08180471865645902	0.0835727569492712	0.0828442167385611	0.08334836370302894	0.07725851398973113	0.08360205292304054	0.07995102566327444	0.08282000349108377	0.07776572722638152	0.0750033905605315	0.07343290879135597	0.08627606681293708	0.0859615907606385	0.09006326746784857	0.09197928495239785	0.0922761103500046	0.09721328829705901	0.09419292975435972	0.09532691600890383	0.09032157988119059	0.09535564462442976	0.10734284864068452	0.11769699424867806
{0.1037890908802219	0.09785580339407854	0.09356646289932995	0.08951407955325812	0.08526981351394983	0.09119589249807403	0.09194598052418061	0.09175735603925284	0.09056806788218219	0.09469578720065898	0.09532136849325837	0.0880342827323007	0.08197822444939497	0.07987668410159315	0.08921096277246351	0.09381428603613606	0.10063419090334151	0.09610329421143707	0.08531428611034518	0.0868650078273521	0.08721197540330944	0.09498733721823743	0.10060715882161043	0.10408503288357168	0.09977668287337178	0.0931485991158871	0.09505306375258452	0.1013458392645524	0.10650939973011624	0.10639518847864582	0.10402999252930416	0.09823041798258168	0.08883466571828713	0.088149347697607	0.08529657519595035	0.08422065604186257	0.08841536110985945	0.09071138710962696	0.10467066949486707	0.10583927052782302	0.1092198485310508	0.1113682175202202	0.10908257673557506	0.10785297645600567	0.10523424411983852	0.09677822785038608	0.1110595716200541	0.11558376657017139	0.12478561536703506	0.13606070112351656
{0.10392107480461907	0.09494865698025534	0.10006421427000885	0.09250316231539531	0.09300159251403277	0.09506040076467083	0.09950694483403087	0.09039577595531524	0.08590236331035873	0.08327080304784855	0.09531073185120612	0.10973890735226045	0.1062601062251835	0.09222334626383641	0.09976565391093063	0.09669443057441239	0.10347603488813925	0.10123549256027517	0.09183889277855357	0.10095145235765413	0.10106504231146729	0.10961300777540767	0.10865948335069257	0.10243349548524538	0.10434684432251103	0.10399741319367684	0.11188772691475686	0.11144510986331978	0.11475486419567683	0.10859473972222264	0.11683292455114402	0.1216676231427369	0.11333503630011516	0.1017973335122435	0.10833980449434819	0.11652366055730658	0.12110296028336372	0.12126429086418063	0.11380406031247287	0.1170264445108926	0.10815141793324587	0.12260332078631628	0.12233191841926014	0.12044285717831948	0.12455270479328462	0.11121999052592536	0.12171822139898472	0.11756011196184898	0.1342783847961038	0.14744942873134373
{0.12239188522982164	0.12109200789751041	0.12800129763473303	0.1228305455750465	0.12398996610895983	0.12580045676054974	0.12834594382548645	0.1309987317652134	0.11918101574101304	0.11816738976720578	0.12006896987778645	0.1240222747847714	0.10875217311223018	0.10294106793374225	0.09273336393307632	0.09396145134190355	0.11507894473939911	0.12233442059975687	0.11286095323977847	0.10776083124973554	0.09782078850769195	0.11549126913601931	0.11969783725125384	0.12153645707796558	0.12157663619356862	0.12317031019720633	0.13045079958225914	0.13621199915552815	0.14349961700761749	0.14800886446086284	0.14311309876355027	0.13566985266408163	0.12615141880639272	0.1133565481648338	0.11853699093734132	0.11330008742247748	0.12497271503477642	0.1300562450164857	0.1408656086837667	0.1394478857958451	0.14680996011918682	0.15249386313109647	0.14983306323484424	0.14499206112819193	0.14489650629687667	0.14192977778295446	0.1525262037608347	0.1492688903109802	0.160805398415599	0.17140373879154025
{0.1398034936229025	0.14523683467963164	0.13510797189822235	0.12758239786110745	0.11185393643217631	0.11760589926380242	0.11978018602410347	0.13066138423345383	0.1272918560218005	0.135120131085351	0.13306259442450807	0.13049431590868585	0.11562633055215717	0.1085746430149002	0.10899970097991238	0.12185623337987027	0.14707285800381728	0.1443993935973924	0.12498567520474664	0.1252735637620497	0.12991735207928784	0.1279905728589939	0.1326069405133831	0.13152588844322194	0.12864466157608437	0.13173164406277463	0.13706049335855405	0.1313841365198236	0.12157402495075953	0.1385160537725278	0.15022894498762898	0.15903957260672222	0.15141107195369025	0.14994772935204823	0.16480091245814282	0.16255287519821962	0.14975900920827642	0.1508089920187505	0.1506956806640238	0.15620312969195674	0.15383276487241163	0.15677855232951804	0.15492244047164933	0.15504771617715535	0.17347674152581183	0.156719348380898	0.16081376573166697	0.15324246624530885	0.17644277581170098	0.19059240515937975
{0.1341940307381487	0.13190045721939636	0.131067299851123	0.12018197161871558	0.11562620746112155	0.13767508135065837	0.14276979773988427	0.14832508495177946	0.13095147648508557	0.13848603289226638	0.14352977850570917	0.13817521548204664	0.13466142236885587	0.12398220261330682	0.12947159148558454	0.134023891620744	0.15248601585302032	0.16380153145011234	0.1440510910054313	0.1411104139079295	0.12973862090749325	0.13708992058665542	0.1632864132829018	0.1485380656229041	0.14656495103000314	0.13746232137042788	0.14193100010451704	0.14283555957844793	0.14389049575441978	0.15799962874101708	0.15416010231789803	0.16206149418814456	0.14522673235548544	0.149775488585912	0.16849927097614048	0.15972654605093406	0.15787706289843792	0.15771671197590245	0.1527855644095572	0.14991411712980632	0.1571132829106952	0.16754825302616802	0.1684330778263333	0.1622558207077933	0.1715833148603013	0.1638135395065736	0.18132781759112676	0.17308773433346078	0.17908888033585335	0.1890561747818346
{0.15201640682557843	0.143986561626345	0.14833932169556008	0.1434470161819112	0.14297616927680976	0.1520454324230961	0.150692388404256	0.1436149644653128	0.1340236608914206	0.1379133580188602	0.13858448724281905	0.14568903473135258	0.1410810822934915	0.13844005421953495	0.1255612379730002	0.12727643517300116	0.13367514253297613	0.12710155076829796	0.13509042615116046	0.14450862703198594	0.1463284951975487	0.16014429578154502	0.1493276465122014	0.1408965145882402	0.13674562071370858	0.12781146677587366	0.14402553480560248	0.15953363802651035	0.16366956181091252	0.17223578857950234	0.16411977148815082	0.15807572580015947	0.14086282726102878	0.14129620881730187	0.15356879456228142	0.1491936405138413	0.15536683575011914	0.16804398784658406	0.17017343560632262	0.17720867559533826	0.17919127528208112	0.17975050859046296	0.17514653782435974	0.15695157031320237	0.15383378215586826	0.1533200915768589	0.15656445386517323	0.1599616862073195	0.1795449717930173	0.18722596653153858
{0.12923228465196368	0.13630724362766758	0.15158024153024324	0.15788043574322286	0.1577696968001548	0.15329876128884884	0.15003787851342282	0.1520801241612586	0.14881887612537587	0.14024501479033277	0.13179433964291173	0.14174966713655843	0.14970189756419844	0.14564318809845928	0.15260389969689236	0.14070124757924454	0.1482565240357062	0.1555818201944096	0.1327493207075919	0.14811042196842186	0.13829435892067762	0.14726061510670457	0.16256397627679778	0.15621958265601502	0.15145489843895757	0.13912816561824531	0.1350274219998398	0.12647157978377183	0.13022416474700205	0.14185773877865707	0.1430991203349882	0.1481427849705784	0.13062677701720773	0.14244004948789984	0.1606450860588368	0.16597269270852064	0.15541069045688358	0.15319483167557083	0.14579231926256067	0.1660151503473383	0.17378340182354982	0.17633682006266296	0.17404216191687105	0.15487632893966657	0.1621411978552222	0.16789568274341163	0.18019670162024468	0.1630427862366717	0.1609997909640078	0.18074038222536337
{0.1245001958416794	0.12671431656250326	0.1425769048034848	0.15570390533122921	0.14919811954058948	0.14829419946129993	0.14275907945953623	0.150655766347748	0.15208514681197757	0.14502923987596159	0.1455992328997837	0.14088315044806554	0.14508516251424605	0.14210523171825373	0.12549985589995616	0.1506860751236443	0.16483932853768443	0.16511091340477702	0.1551782054838313	0.14271543605480735	0.12778696702632325	0.12259267213233371	0.13862230848786392	0.14819829360380793	0.14593247824871514	0.1444793003236633	0.14357522054464084	0.15336011485607096	0.1621553382380363	0.16306947101536523	0.14684905710820986	0.15046824098800907	0.1330526105692141	0.13298860687359557	0.15083142157775736	0.16244386241755854	0.15135232275444846	0.17116450915941783	0.15957130179711607	0.17741773831087745	0.16741511314124297	0.1690088569773446	0.16425035625064813	0.15198209927869613	0.15498032074871929	0.16019433255870283	0.16389168967266943	0.14875473823584864	0.16077712618405984	0.18219125324035998
{0.122711869164965	0.12183502256592334	0.11770098376243959	0.12254782654084696	0.12756729817569065	0.13531937947953307	0.1340643521056113	0.12322229281676877	0.11261382181507847	0.11992596300180802	0.12754164803191959	0.1222912665932878	0.12142812356341372	0.09654604971985459	0.10836270140097928	0.11147069230778982	0.1283358819155527	0.13654771825528875	0.14317578927712624	0.14760915120702206	0.14307674081774777	0.1294396780805477	0.14237720464018438	0.12621299453018284	0.12223723639220913	0.12713546958909366	0.1260338113051808	0.11359383411379738	0.11712048443388505	0.12427820192103481	0.1498909309573419	0.1579599682067867	0.14297674998499543	0.1351281051589554	0.13640535883757704	0.14857560003019635	0.15677437581608306	0.17228478951250273	0.16824134090160633	0.18630180670217597	0.16914583914162204	0.16442437472267724	0.15706356154316484	0.13594224349466935	0.15194426870165137	0.147337186944441	0.16930084148514637	0.1545424689361117	0.1516066041465916	0.1665519901471123
{0.1356782749402173	0.12715914834534447	0.12175199946324869	0.11659716882341448	0.12406263811970977	0.1221743084905021	0.12087325174766139	0.11522972081021741	0.1284312446520708	0.133988266552052	0.12300438328928093	0.11797144561021979	0.10911996503121832	0.11216873197486903	0.11462773489947757	0.11911674753074586	0.1363269243189317	0.13720822615798334	0.14262687429213855	0.14466723919523192	0.14180327921123403	0.13277649768888278	0.13273914424414518	0.11772316165919032	0.11886876993169446	0.10976525251156526	0.11059466311682523	0.10682701011127976	0.11030688712198045	0.10798168044001752	0.11447061689003905	0.12409383576816448	0.1364345108810363	0.13199992725281856	0.12589489837794846	0.13173509249373772	0.12611756641291277	0.1531884032919003	0.15973412331096556	0.1702027874127628	0.16334278717615505	0.1595959519327128	0.1566463835308784	0.14548704194857862	0.14356342548167023	0.13561001626840613	0.13987412593972157	0.13019443307161221	0.14191069848393661	0.14714391134237842
{0.12817723618401367	0.12567354069139222	0.12761398469955515	0.126327139349076	0.12910059433088658	0.13281702299082607	0.13386236521738298	0.132258083645017	0.138517105440514	0.13925926721229975	0.12707220824705057	0.1192997749952616	0.11586010063602448	0.12012476906986319	0.12325037141522396	0.12487464135170598	0.11561033441567976	0.10630427016986851	0.11276784447466882	0.10325689403775715	0.10288326321702151	0.11063250912867535	0.11815367152629155	0.11985133357929163	0.11861472709643839	0.11938604315667609	0.12774989548392565	0.12575541519329683	0.11777930110573778	0.11163459860190864	0.10416426493950197	0.11722616467111623	0.10671345964792514	0.10836253929407656	0.12326031242431275	0.1282806810398794	0.13662098734518682	0.1334921774952269	0.14331801481713047	0.14795945050500073	0.15016044920769053	0.1629801677590197	0.16179931230992664	0.16009388722952078	0.1573671285108526	0.13962947591557207	0.1320967869128081	0.13365095805590754	0.12013672318996932	0.1250948268371146
{0.11180144491287401	0.1126572350660448	0.11334560878130602	0.10677218453759754	0.11129589327673386	0.11353836578808896	0.11427606102671453	0.12780422084528503	0.1302068418727501	0.1319510045381826	0.12533343818942588	0.12807892298235327	0.1281354526937987	0.12987203818630533	0.120184675360505	0.11536723511676192	0.11417309299094393	0.10587709629044556	0.11515625563379112	0.11209024691702514	0.1053691692270666	0.10670601506873248	0.11772139192284464	0.11411783538032394	0.1305104552498394	0.13610818810979472	0.15218676498846895	0.14003597745618557	0.12656298417551262	0.1298837032800319	0.13327986373609627	0.147381619079113	0.13392577889389645	0.12444434557837535	0.1301989306778314	0.12889235279594302	0.12677591501180965	0.1157144508237645	0.1304258840349597	0.13526550807675922	0.14088477636703817	0.15623554291744585	0.14922989489290497	0.15284520458534318	0.15181177871656543	0.14320653008683104	0.13960940197961458	0.14195668872308073	0.1443227385573615	0.14402283875197894
{0.11251682449724784	0.1170809198496519	0.12575372814935865	0.11184821832264598	0.10955394104563129	0.11582919918484454	0.11909614831141511	0.1260854987755986	0.12911622290897054	0.13148014006280054	0.12099241121636617	0.11495792927569849	0.10995558159358225	0.11535844581188896	0.11885436837824714	0.12388969405375061	0.12729438264126644	0.12749122806801155	0.1353865379041108	0.12611148024595809	0.127523788634781	0.12746779566320646	0.1393666231639925	0.13542128010935778	0.14143192998183596	0.13581375633143156	0.15127192819991214	0.14353270217022224	0.12787540310558898	0.12360029775628142	0.12758697167814353	0.1400966588400634	0.13231998176869025	0.13557916593658548	0.13730144537281352	0.13124783467070802	0.11912249597248681	0.11770817037035408	0.12933682051234824	0.13055654243431924	0.1428287834033955	0.15255322123882784	0.1477449442583981	0.1612818745401105	0.1605068685745859	0.14163846091162197	0.13482240837371492	0.13183779475557236	0.13568278569819342	0.13212741930399957
{0.10807013956980632	0.11603582692378234	0.12657435967901084	0.1141762754334282	0.10406332811156792	0.11191706682758032	0.11246293516504942	0.11805777430877952	0.1195101185225126	0.12201855047005601	0.12157078262394475	0.11951630879510276	0.11055973127886962	0.10705881736394397	0.10665146068871226	0.11499781991055082	0.11733752839531471	0.1207026226105543	0.11636931468488446	0.11691384965129316	0.11438250843251759	0.11117188964482502	0.13061081024332502	0.12928751971896105	0.13828200775304572	0.13634015858108287	0.1455518969782467	0.14384431936648728	0.13632261766974194	0.14087735570487142	0.14607595002808182	0.1573739020940995	0.14449789561349352	0.13926938675227687	0.1457294838442539	0.15252074308902827	0.1335483164425329	0.12342305014770348	0.12416041740724942	0.13300140971699298	0.13474172891738972	0.14692025192377664	0.1413621738954482	0.15427327779027755	0.15414055530898854	0.14027357794700973	0.13203499960367968	0.12983790426757297	0.1340246158573261	0.13806876669153054
{0.10320200408540617	0.10931611503482998	0.11858359010012957	0.10509619068145569	0.09244862726483516	0.09483559283638818	0.09410353218591375	0.1071641564580757	0.10695865655033586	0.10888438576212245	0.10769069709589944	0.11147866383425845	0.10251151029555017	0.09934672155377025	0.10185185889318883	0.10867876125784455	0.11631520732991742	0.11639897616088582	0.10941314377347525	0.1095344511456064	0.11338159149648036	0.10288635032716216	0.11806335470167206	0.1204203959564288	0.13132784099422143	0.13061973794683143	0.1428864304355667	0.13479773124977001	0.12722940660837428	0.13126990755946888	0.13780476274805847	0.14380584571437607	0.13230503264255097	0.1260984134016211	0.12760334440562426	0.13391727755967095	0.12250440613103986	0.11990383194807615	0.12037512480244457	0.12652825838614765	0.12168182075649873	0.13244754641860557	0.12748026969410425	0.13615397384749506	0.14028038642927423	0.1320990978947918	0.12378727326621965	0.12316976044912725	0.1274764116485701	0.13458801569377823
{0.09350242593177234	0.09817972319281318	0.09998148868359534	0.08917450068705364	0.08240148848011856	0.08967651759451663	0.08791346713033517	0.10169177405127097	0.09955543442449857	0.10155634722736244	0.09564243861290847	0.10405046808806566	0.09702114656761432	0.09249288218330622	0.09554199603121273	0.09893275974116778	0.10377691012240449	0.10686876382857416	0.10359576319509796	0.1034343015021859	0.101510318247852	0.090337324783475	0.10286845979777899	0.10743099893254356	0.11884265892198445	0.1195259350501213	0.12953422110556	0.12109932749281557	0.11466575261121116	0.12189002605274213	0.12868999379755208	0.1335536491822596	0.12218047596049121	0.11663712644002507	0.11919864432645844	0.11819685254182148	0.10633552793921486	0.10328187403279247	0.11025178352255698	0.11521993955528821	0.10975474313497546	0.11566760675669831	0.11211655946130236	0.12088777408861318	0.12340733228779574	0.12198899457025558	0.11487448323404603	0.11420064642219108	0.11738069233876124	0.1182251232010424
{0.08448182554548966	0.08927912748659743	0.09277895503881313	0.08251977881224652	0.0788749275007935	0.08394845040942275	0.08181683727200123	0.08593118958625033	0.0882256412574477	0.0890436051435067	0.08900020496462664	0.0941343509975221	0.08946565708480583	0.08535197183742434	0.08762171378432151	0.09067758249918116	0.09582819949793342	0.0990594235164879	0.0942092739370507	0.0927273738515387	0.09341341018881405	0.08712105554662823	0.0952231708146346	0.09961841276435157	0.10647231781854097	0.109942477141442	0.11816082471234722	0.11170588939780825	0.1049284714669458	0.10908546142424355	0.11392379524199214	0.11716201221334197	0.10876208034070371	0.10422909656789028	0.10883711514939945	0.11109202635125436	0.10068294228863124	0.09581118069422861	0.10024379428115232	0.10538142759528893	0.10033143119456613	0.10360751842596592	0.09913631686247146	0.10400574576916059	0.11131053080146354	0.10742141970546652	0.10129656890672951	0.10009616490306683	0.10311805278864021	0.10719678990581895
{0.07388966073728839	0.0780021660308097	0.07920368686100779	0.07616793371780012	0.071895522930447	0.07698248903174507	0.0768925527498328	0.08221514583486655	0.08040918124951596	0.0803311936999754	0.07854737121697854	0.08430586695949742	0.07861734906374011	0.075104472422251	0.07480139611775849	0.07790071023815899	0.07850577564033685	0.08174407537373167	0.08504863939520484	0.08848592590317976	0.09077477276952335	0.07937896153293801	0.08239466618326492	0.08441283083896728	0.09119207247493587	0.09451777729830685	0.10488511248719158	0.09754398039239624	0.08820444080963805	0.0926462119141268	0.09741325411033763	0.10544892813190203	0.09979537733081974	0.09552011487356657	0.09671833590188489	0.09784305011307488	0.08698531640271343	0.08518122165516885	0.08965021235688696	0.09087943829718145	0.08422153309800261	0.08504751731295757	0.08143892396896435	0.08779019941264758	0.09381700852445769	0.08808791248332093	0.08658733342851693	0.08546460051619792	0.09312789415868243	0.09181883058275864
{0.06228911296346203	0.0666561014812787	0.0715354573947887	0.06947563135486398	0.06766166096468473	0.07357153792257136	0.07379535489171538	0.07580670367238988	0.07367224725811654	0.0725758868160421	0.07030351623942793	0.07141138608596269	0.07050144546475796	0.0680642534264746	0.07086369966997806	0.06749657359808625	0.06920472727878231	0.07184549342779958	0.07319934561909518	0.07737555176852597	0.07647792477569633	0.06982563240674002	0.06930889438027425	0.07029923334678848	0.07542001066098264	0.08045857185887054	0.08897551306094681	0.08409541469343032	0.0779342351527868	0.08387310932260664	0.091286132898378	0.09373218002623214	0.08869442006146468	0.08447113936832379	0.08391065958098895	0.08398965226315949	0.0759326656286628	0.07643344806542844	0.07872193286923748	0.08020559605728685	0.07637290697133521	0.08140166692166269	0.0766615162834701	0.08624842567841938	0.08863679010481154	0.08090964915195514	0.0709613140561513	0.06849225789720052	0.07022070921917019	0.07180067796777806
{0.0613021057479316	0.060700848803212575	0.06421164048568298	0.06193193804013525	0.06297035255280417	0.0656223335462784	0.06356683561360209	0.07099978687189001	0.0705059160582529	0.07060932294029022	0.06321607112906695	0.06698105302016716	0.06740374719223871	0.06611107715272077	0.07147886089227994	0.0705637286602908	0.07058034895752038	0.0686036345250507	0.06310451873998814	0.0629026304071295	0.061747318066069465	0.05593099744447532	0.06324577861791615	0.06105619843620623	0.07056233573422223	0.07959397727848627	0.08099853977790852	0.07191713683490346	0.0641307995519141	0.06743065814054508	0.07892597354411143	0.0877915329731572	0.08592732525979835	0.08122197029101731	0.08303416295986664	0.08145885434189197	0.06976848563958915	0.06784250336457573	0.07026451842565819	0.0732353761970221	0.07313573446143279	0.07639640262497721	0.07282218181812561	0.0785388167290563	0.07884401607420245	0.07563788935265263	0.06941982840803188	0.07001265891455478	0.07018960696470555	0.06838193442248884
{0.05456247203551011	0.0563379279485742	0.061353059891518145	0.062186823075702106	0.06767782957148993	0.07130284122607401	0.06958784659475506	0.06397812881531009	0.06708014094614694	0.06825222698266092	0.06683553111126563	0.06636451809601233	0.0624879258205536	0.05956203656097289	0.059281852208763385	0.06185468859978897	0.06530173524144513	0.0660303548978605	0.06738374324276176	0.06633507559723023	0.06707495540033398	0.05791719868200165	0.06282927573747159	0.06097652481377161	0.06303637148925123	0.06993304655418235	0.07568594187967685	0.07150423754949034	0.06548267889030356	0.06764938604013192	0.0725578563660939	0.07689209673409009	0.07309949805777657	0.07030585779280543	0.06752514463597262	0.06984505228490567	0.05908478920114852	0.06459996340501047	0.06609891966786541	0.07128424321326676	0.06705806224581709	0.07311127191406822	0.06750670188858161	0.07201536856490318	0.07363282566933282	0.06963629919894176	0.06432949753862649	0.06458029814089263	0.06435985003726344	0.0625215840955109
{0.05753820556191831	0.05583639535852651	0.058011884132943815	0.05897027026714467	0.0587936102853486	0.06008463098056479	0.05927389745829438	0.06212704562900439	0.06613222443531129	0.06721959781644282	0.06618319440806136	0.058878689930778126	0.058649722298354114	0.055275638450106364	0.05833015157187264	0.05971345567231015	0.06359036841135282	0.06098205618733228	0.06059632661314512	0.05961023405451318	0.05823918455629559	0.04908169194979885	0.04782778284283128	0.046751716081085755	0.05355344457324274	0.06326114770825211	0.06858506765414511	0.06261506769566624	0.055601832748782075	0.05506625903723444	0.06419683759093628	0.06755201902220807	0.06835859448798298	0.06606407388204406	0.0654566689940299	0.06528592073130664	0.05432453277491018	0.05841091429344173	0.06052106111271554	0.06376975449783093	0.0678656702530964	0.07474327029794343	0.0719338688682879	0.07313413695625287	0.07162698864814886	0.06719395083216421	0.06188807990488975	0.06235887966944637	0.06455858111202376	0.06066341491508608
{0.05414408409693557	0.05428390482145238	0.056007453464976126	0.05717457220111391	0.05843567023656503	0.061004449305447905	0.05944788112793989	0.06026181005213063	0.06015285918745956	0.05918594725991217	0.05297349698247737	0.05892026519530713	0.06115042896089767	0.05763063800826837	0.056984264992359555	0.053191646735476925	0.054005656794115973	0.05158421058113901	0.05590942394716049	0.05616870469709669	0.05580923359505133	0.054711220408252076	0.05647578812338341	0.05599921847473546	0.05885576947809792	0.06599054163350505	0.0685671732115991	0.06435577548755397	0.05486009046159121	0.05501808986119337	0.06600537463717535	0.070296034256158	0.06566330119540838	0.059704334472102695	0.05719532261862433	0.058260201133126854	0.05443681732308606	0.05922818124753269	0.06162388714194915	0.06670054402199023	0.06946048575781937	0.07246856623385527	0.06754001218090037	0.0665173308659912	0.06583144606492436	0.06403452450697814	0.0594439741522643	0.062023205874519954	0.06280190679041688	0.06520543008136809
{0.05361214799420554	0.054705617725997496	0.05514432736493673	0.05883426800930814	0.0571908359966008	0.059162660584619234	0.05843863102287329	0.0562742641956161	0.05796249214625618	0.06112046393105182	0.06055662552852211	0.06233883932120907	0.06061147081872693	0.0578437355375364	0.05661256464980032	0.05641386074762933	0.056212156673350076	0.05300956419281924	0.05297705220843269	0.05281542230026525	0.05342503936059509	0.045978375779078644	0.044647640359196356	0.04401275103723952	0.05021146052245237	0.058245264203111775	0.061339896291004156	0.05340578307716245	0.049073738828801367	0.04831947087198758	0.05561141134620004	0.06046354330106506	0.06007065137344306	0.05685279227093839	0.0599209966385807	0.06207151272759415	0.057062621237764	0.05956455784479554	0.060377223374535646	0.06411447167948238	0.06285120882495686	0.07005651175801639	0.06854404888362682	0.06970691475614453	0.067910015452265	0.060604820246818215	0.06048186886086311	0.06208215067197453	0.06413297678835869	0.06388410656509085
{0.05090824017897285	0.05103931457081385	0.050204724382959795	0.05286307259129585	0.051282654592039484	0.05401221750414059	0.052549242437833356	0.05332834919799727	0.053659443946523215	0.05425356776036501	0.05276101594282135	0.053014856749256045	0.05079838566987982	0.052538633701374925	0.055610266781162335	0.05275868387233394	0.054290876923828786	0.057204917970132094	0.053750366052263944	0.050124358161970556	0.04710228815250793	0.045242050404671254	0.0474329380238742	0.050769995711435555	0.05394718424221671	0.06082175144884208	0.06605626119615175	0.061212276296666424	0.053521050722461674	0.0476508722997766	0.057094621277413084	0.05770267708340302	0.05766793867058501	0.055821740248059	0.050593568849509225	0.05041803377120735	0.044806869071370374	0.054595897734386806	0.05820710724066209	0.06230404692673912	0.06697043814311643	0.06909607274375715	0.06524101543033109	0.06738827239571107	0.06619284807603466	0.05904443186469334	0.05777519714728406	0.05986030469149739	0.06559010130333252	0.06904592595575136
{0.054469319344946	0.05384354480359154	0.05606962521285608	0.05067093829131664	0.04991384716503376	0.05162922370765921	0.052310561807123644	0.06128103669861489	0.06419391854124627	0.06465687891366284	0.05603731407250918	0.05110744957980751	0.047570113168706234	0.05176067435767809	0.05555414051344369	0.054606053770883775	0.05514038274218026	0.05499303237557473	0.05085667132321731	0.047869521996370956	0.04949374376075792	0.04921274021625527	0.04989441265841374	0.05322063721123664	0.05389550401365013	0.05924438194772937	0.06181060231862735	0.05811536769627539	0.04858836066328964	0.04863710146184048	0.055648334198772374	0.058341905239311195	0.05767532998024802	0.05462307707043519	0.05197425822369359	0.0509475759058639	0.049410454856675244	0.05720185539621592	0.061338735615075225	0.06669412346336444	0.0699246895814202	0.07209978366141989	0.06839475248302032	0.06591565762450825	0.06357052743540606	0.06352716116885367	0.0580652686208127	0.05734774127665108	0.0626914658267499	0.061954749231519335
{0.05380799363070101	0.050658289042020466	0.053064418246257385	0.05389952883258567	0.058179807111718156	0.062329108420544115	0.06190778876798106	0.05300400083629496	0.05225992040946727	0.05487402211806823	0.05404489246598988	0.05345129281281169	0.05009171668734699	0.04943985393146555	0.04593588172452792	0.04901325092422373	0.054791941434972805	0.05243083113980054	0.05203477793562373	0.049780526487904264	0.05075953498317358	0.04304909799309948	0.046730845294955324	0.04994664657083545	0.05034723895542302	0.05772085047484403	0.05821707429800213	0.05553228221016256	0.0458531225841944	0.04568316510873389	0.052749646609692544	0.058915789297297336	0.05595616515745601	0.04954011137235864	0.051185294673230707	0.059214370207770234	0.061362567304690196	0.06832061295361398	0.06377346300799949	0.06771275583407986	0.06607569718352152	0.06964399535517443	0.066502209239181	0.06786287431663024	0.06451044260331731	0.06478650157484793	0.06209706722909146	0.06414677660933744	0.06599252129670871	0.06778197380049014
{0.055731516229636374	0.05466520975275229	0.05926809303908955	0.05813083006796542	0.052078188020457425	0.05462100816603841	0.0527114093558784	0.04729277523207541	0.04923528436898664	0.05164931316647485	0.05409729064838971	0.05400358534046	0.04967636603053731	0.049893204319415026	0.05296341536874256	0.05480147082015382	0.0514889824166789	0.05279387596993083	0.05239465131590325	0.04994346621752337	0.04942911022775729	0.04400411339614385	0.04715787781975569	0.04798865380769429	0.045616578883063405	0.04786660129003349	0.05302578182474345	0.05320475192906994	0.046906919695551955	0.0492529286936296	0.05598587552212538	0.05840956451169356	0.052587615287279586	0.05195799294545965	0.047573747712679144	0.046828874625215434	0.047978561921349416	0.057156208496571034	0.06574031406448866	0.06674909500037228	0.07080724781721376	0.07111408144208328	0.06846876098760507	0.06520328046126021	0.06172759151156545	0.060373093350542834	0.05877393624736161	0.055935603843896405	0.05833133243295917	0.06475416012648451
{0.051514750295568706	0.05465887113898847	0.0542186974580121	0.0504857166059816	0.05276805430853692	0.05544323625452381	0.05637315333288176	0.054256706662693006	0.05370175321985735	0.053853876444603384	0.05318364120052072	0.05249048314726921	0.05046151343612813	0.047156380399685956	0.05170934248715881	0.055290095340517494	0.056852548355543424	0.05846526535481954	0.05360366695948399	0.047170067872393154	0.04091532212348492	0.041152019107623276	0.045971938234457985	0.04864666955949863	0.0492627220166063	0.050901458922472914	0.054474709385864156	0.053124291413121784	0.045871612584757394	0.047786210602613614	0.05260882643688445	0.05859311203038811	0.05569012557057635	0.054575175930336846	0.0588292503896754	0.057984815822419614	0.056621787247162034	0.054380255128612366	0.05631813752691792	0.06043084929468695	0.06300281606717281	0.07027623097045543	0.06711341806243208	0.06836343927366922	0.06749863850178782	0.05810705381929535	0.05194079335989878	0.05229224912835721	0.06019387837476766	0.05965247170776544
{0.05378114643505311	0.053459578739034924	0.05362555169135305	0.04999867893038999	0.04694513043827726	0.05158667075937891	0.05333512042196389	0.05197055883229531	0.051184776921213225	0.05215355398029835	0.056928994968370235	0.05592816634011261	0.05506228195669403	0.05157164656264707	0.05323946483163066	0.04959149787322361	0.050206499333261816	0.05476191425759231	0.0527877112368925	0.05341557765285095	0.04896867131366616	0.04856924219980511	0.04679147979509847	0.047396427812693105	0.04806186936691729	0.05427322221142329	0.05829881627573406	0.05510508076391543	0.05032121204840635	0.049441799402098814	0.05453227487162654	0.06137908406153994	0.05908530811327959	0.053028681358306566	0.05611090723890399	0.060048416689010904	0.05752795694698571	0.061693738973301014	0.05930372161381395	0.061633115960550586	0.058115506007984805	0.06346469902190821	0.06103128035702809	0.059004530000248155	0.05760638491229744	0.05741670005981804	0.06271681923596863	0.062207183040409564	0.060673366483755396	0.06401186975765734
{0.048056922044202824	0.04907016486646496	0.054187707537587344	0.053540618722430565	0.0508008179727815	0.05498672533657004	0.05533098811614712	0.052960318322600126	0.050753598487496956	0.05102468113303256	0.051006974706312054	0.052378668083112076	0.04945040961619042	0.05098523171102231	0.04990324957437809	0.048956877358534	0.04554337282736979	0.04861671951700527	0.050714407483061955	0.05085818273502402	0.0468708300746037	0.04416366631174025	0.042863829592954	0.04499077464065911	0.04781174289730216	0.049541123302979016	0.051856407781654575	0.049562747653227594	0.046940167793475	0.045225805970489315	0.05085779171655922	0.054179417144473024	0.054184808248823026	0.05174073208073664	0.05803854955543027	0.06079254314362669	0.051787357744036595	0.05209593017432288	0.05522258245600992	0.06119785917562024	0.06475695254399719	0.06259808833819344	0.05986889712290803	0.05856425606435463	0.05851056336127159	0.06040141292754349	0.061631676767041774	0.057649070079610606	0.06006964910788647	0.06522119859198389
{0.050296493197932994	0.05078552511799315	0.054901576772802725	0.053525026277547634	0.05285721992677326	0.0501155128699309	0.05018842637265894	0.05054833120020975	0.05026866439103778	0.04967257961070083	0.049996873952976244	0.04767845203833221	0.04976549424397095	0.04908479273886331	0.05035041521320798	0.047283289260236706	0.047320644981999185	0.04915613194360081	0.05449569053968807	0.054528830952562224	0.05251196053882337	0.04861416414597937	0.045773712818495134	0.048217045922336735	0.047650746242848464	0.05464908485471941	0.053986999672970055	0.050727998910266546	0.04469079580317844	0.04592103154095349	0.051598897331610286	0.05402505985652936	0.04911871189966879	0.049032324710005896	0.05531927279577637	0.05496102316632424	0.05409089436594032	0.05677668504714519	0.06229323425707515	0.06594602969186905	0.06431272398900317	0.06265376126831307	0.059025520764103404	0.05789147925678756	0.05914063207575595	0.057791583528566955	0.06096481677747672	0.05944880331474922	0.05953265604579926	0.05995592635800652
{0.05423263051059876	0.0549447865652166	0.05334924708433017	0.050052812600346566	0.04600673765517274	0.048132457662265114	0.04554190884669452	0.044829072735251184	0.04605580901259943	0.048371617652201014	0.05121210406188466	0.05064227096569468	0.04894313112717917	0.05043129063856808	0.05112651179567263	0.05166195908238586	0.04911608968200563	0.049638100396694376	0.04906796773642788	0.04762918689950981	0.04512405779602658	0.044131758355679826	0.0498401056990748	0.04950609051254655	0.04997031442003896	0.05430921385121369	0.05164878042776297	0.05187577965899082	0.048282589413915375	0.043569561098599975	0.04912665813717044	0.05890698894983261	0.056217472077962266	0.05245190367507051	0.04378954291889772	0.045366920080950925	0.04282821418359317	0.049641543189848106	0.054936388817636427	0.06085690726741839	0.05761849742575657	0.06176344402918558	0.057786786451887145	0.06228346458634456	0.06409199229564384	0.057420246198176546	0.058180189765634584	0.054212780559871	0.060503879612540654	0.06558647751442405
{0.05330643732578795	0.05629911699542814	0.05446458857016262	0.05234864195135995	0.05178297946909951	0.05190365726893574	0.05374463105676574	0.04615641296771833	0.04489115243458997	0.04908391140255193	0.054705438125763076	0.05270496678720439	0.05530821927519051	0.049649796809348765	0.05050752981531916	0.04390565138556054	0.04524650682123085	0.044170939606452825	0.05031096896452765	0.049146568725154875	0.049429943439982964	0.04756669342047546	0.046517646187730625	0.048517249237238054	0.047704004013776606	0.055475359521534894	0.0557410230365574	0.05205072894698716	0.048553681809900044	0.04863369556797618	0.05027338051380788	0.05467412275457968	0.053940876224379083	0.05193908179134797	0.04674726995511944	0.04584387460379838	0.04578331876202114	0.054300975650514026	0.05950316043926369	0.06095744714364715	0.05805403122730312	0.05870816207225098	0.05643882287263306	0.05897930716726894	0.055055440702158016	0.04878635956875825	0.04940082432354438	0.051850894086946986	0.06271045720286068	0.07128605989094897
{0.05568819163037248	0.055986378732707044	0.057076595314151796	0.05129848907992162	0.04565679856832384	0.042790152839766914	0.04378896803885594	0.04956357703902389	0.050272840193859636	0.05053041412542411	0.049273717958930596	0.04935146978415881	0.047940583933755665	0.047878590106722636	0.0479341497740154	0.04560207789969017	0.049781451653771513	0.04900204553952814	0.05451640584862031	0.050309685746174934	0.05372030260060523	0.050442406061759947	0.050030764374138705	0.050026818239178136	0.043411508743200294	0.045211610525292455	0.048369365920518145	0.04701071564986272	0.047132538600772565	0.04996285962930701	0.06019860646824695	0.05686116330719945	0.05042935137027359	0.048430658863627865	0.04317673942593377	0.050576360587562645	0.05418007273004234	0.05708242758237124	0.05729568111234618	0.0627336311613213	0.060026430561609695	0.05995204280317269	0.054933283192376475	0.05201020518873274	0.05637635228591211	0.05507040500414535	0.05139578016222008	0.0500651588892869	0.05047155849341918	0.057472850894242214
{0.044506530900506325	0.047648943743577823	0.0539195111190932	0.052031349483020274	0.0482853359050645	0.04569176637084932	0.04405408234709677	0.048490384827811414	0.04992692167274797	0.04928051916439523	0.047458665029514915	0.04874198546652341	0.04997060528333462	0.047389268143023376	0.04864708080553934	0.04416954552614933	0.0443385594381195	0.04673113585936806	0.05051134724045622	0.05102286052453527	0.051444305262120765	0.04731082997509934	0.05153973639408138	0.05048023024270056	0.04678259246332182	0.05100417691369858	0.050521660399032796	0.052068566855995785	0.04833087108965768	0.04733570032174511	0.04954261648246259	0.05060049265496588	0.04759824337672575	0.04651602932870308	0.04993540274641076	0.054275419852928046	0.05093342357116526	0.055641655461073136	0.056140259854644645	0.061681107608980226	0.06361078548820029	0.06042261570134328	0.05684867704120484	0.05468674703397766	0.051155227087455346	0.05273485173589365	0.05198672822797053	0.04947403774147383	0.054693931169647936	0.06064949347985371
{0.047471425195372	0.05316717492593739	0.05864531959518142	0.0531219950495725	0.04795550172570217	0.04852666363224857	0.04760178368555008	0.049367721941790094	0.05611410229875915	0.05725913836382835	0.059429614022264814	0.051136979027555755	0.05193052158360032	0.05195142054221324	0.0537461776312455	0.0524704719345278	0.051357355634445295	0.05136520036929226	0.05269847321431035	0.05186175377039747	0.05226633515154113	0.049861421193614405	0.04936072627553538	0.05111367694755903	0.04986027625927871	0.053901071277414815	0.053881189991582326	0.051981863352397385	0.04750243045075408	0.04842333345574592	0.04703116511465034	0.05387037347262538	0.05001005055145876	0.05064576993803848	0.05086348791033221	0.05476936371097937	0.052422500807600726	0.05455273647049372	0.057437081217042954	0.0610035399890107	0.061504267237444676	0.062410477934998196	0.05968573877667558	0.056620496536602505	0.049296640133276115	0.0458516415899433	0.05098362694511174	0.05088501405570928	0.05582357123567471	0.06045472598170776
{0.04904705390142334	0.04786489313980761	0.05221276906648092	0.05508117612471867	0.05716475993768346	0.05601016492783679	0.05517100096930437	0.050229981406307835	0.05176030742008109	0.05211519693005251	0.04709082756450601	0.039892879417331835	0.04332069677765575	0.05205971344415128	0.05849288844322418	0.05888129162767755	0.052023335088245054	0.05039158615914796	0.051554029410096736	0.05113111663220044	0.05393414346635571	0.0524636872322895	0.054809198454822856	0.05105139693673349	0.049960110979734	0.049620409061439094	0.05316653492308713	0.047244539983962996	0.04583084255732903	0.04761071844127537	0.052661456112087945	0.05264294767068992	0.048497928519173464	0.053183124233061714	0.05355371965650824	0.060615747622008	0.05879964837688996	0.06320881401538697	0.058182776814901534	0.06261814741747168	0.06087425483651301	0.06574636223499158	0.06261188191694017	0.06143366207020091	0.055779792897856804	0.05108033596213721	0.053751818175910356	0.05509003759055936	0.054661339743280045	0.058557047549897295
{0.04781560469568684	0.05126709972750708	0.05617893860651195	0.056933890260010986	0.05446091224192728	0.05344826026803281	0.05428470136757361	0.051423119970269986	0.04992587289888817	0.05197277103320346	0.05847221874416916	0.06117820775478928	0.06039526922422282	0.058786091319165026	0.05602977286617014	0.05185542758478605	0.051677844918260274	0.05252876743221152	0.048100336414268946	0.04561999062242109	0.04819861884498511	0.046299232741661374	0.050776256679533865	0.04634897400999216	0.04341426960730933	0.04468170899812798	0.04756277243940476	0.049440826309303604	0.04525322168212098	0.048096411889442144	0.04891833989854469	0.049231760026934905	0.04730862519065399	0.04910518883068146	0.04944051757136453	0.05362544027059148	0.05380516334870153	0.054526007994948895	0.05232836356931148	0.05155625406366803	0.05930874790204298	0.06351423583180432	0.06198706428420925	0.059907870661245734	0.05272205435693977	0.04690704017313069	0.05211894740737486	0.04984775240818977	0.052794057735131135	0.05643768925811963
{0.050226302590494466	0.051910227545156916	0.05382205050976096	0.05666010502922932	0.05743987063770594	0.05546693721602214	0.05659160489805886	0.04561799050512919	0.04393957359390332	0.04551763665712495	0.04658622995396368	0.05094955807386593	0.051603099515530076	0.051503050640533524	0.052985814124880286	0.04885574860245425	0.04849312546300188	0.05222741036848311	0.05363282178101934	0.04904095994777746	0.04455105938248979	0.04546242947220341	0.04471698751553322	0.04742971073996644	0.04722676723052602	0.05013135019619488	0.04947836052105657	0.04901012965674431	0.04259783870516972	0.044480242657335994	0.04942947136418651	0.055787764686977735	0.05196731320157119	0.0524770454583391	0.049869434440268305	0.051196334811313145	0.04928190560694813	0.05589305338589957	0.05742744142839825	0.06331074931987632	0.06237768219761836	0.06334181078266767	0.06208015775855739	0.05845197406589693	0.055195074484876615	0.05032449814830797	0.05217496533357136	0.05445750597998923	0.05456575949651226	0.05943331498259092
[truncated: 71 more columns]
