# Supplementary material for: Precursors of Majorana modes and their length-dependent energy oscillations probed at both ends of atomic Shiba chains
Source: Nat Nanotechnol. 2022 Mar 7;17(4):384–9. doi: 10.1038/s41565-022-01078-4 (PMC9018407; doi:10.1038/s41565-022-01078-4)
Supplement: Source Data Extended Data Fig. 2 — Statistical source data of Extended Data Fig. 2a,b in separate .txt files. [file 41565_2022_1078_MOESM8_ESM.zip › Source Data/FigE2aSP.txt]

{-0.0040545851263278756	-0.0037934495176083715	-0.004373292543213549	-0.0037679993710954826	-0.0031920229745734966	-0.004505819911326579	-0.0036541281674812584	-0.0038521273507198337	-0.002300432871474682	-0.003044769069126715	-0.004074478943925991	-0.004322612099889722	-0.003345432341726413	-0.003275038098524871	-0.003601932392195759	-0.0038494448294481842	-0.0034889162490531556	-0.0035518282938334328	-0.0031459181956312292	-0.00388686349180942	-0.0032550293487111533	-0.0021787997433290796	-0.006409464601788536	-0.005444056213925753	-0.003943446853470228	-0.0037139876156094685	-0.0038309985069005423	-0.003659078834436464	-0.00334689090163029	-0.0030222055859255854	-0.0011242483149633054	-0.004479642012147584	-0.0030041083220559155	-0.0029229891654301583	-0.0027988500120348417	-0.0033303880207893703	-0.0026401316095550696	-0.0028835138700949873	-0.003180152811992857	-0.004116313414262	-0.0031369272002857176	-0.003323102981254644	-0.003332822947416654	-0.00390059141999128	-0.002748495669421628	-0.002695891274650599	-0.0032538854196592624	-0.0023169147032142726	-0.004124012112121094	-0.0033436529688840705
{-0.0024311759544942383	-0.0032547215499742145	-0.002605773313012282	-0.004483547385209405	-0.002688560648726767	-0.002421601782248411	-0.0022320977519298484	-0.0014205020338886418	-0.0027732688497098994	-0.0028193016266389705	-0.002802149523429064	-0.002186787173126259	-0.00252039764387064	-0.0038271187240839616	-0.0026348213837422397	-0.002295378395949554	-0.003042396855304877	-0.002186987711728276	-0.0027866294603057754	-0.0021876347806459515	-0.007603019566970371	-0.0019358715537982386	-0.0033375490652214914	-0.0019600036080234013	-0.0020787726847731024	-0.0014785271549797982	-0.002443757938755507	-0.0007144321865747651	-0.0007648916736290806	-0.0036570507605004415	-0.0015800949877923613	-0.0010783894312057965	-0.001709225883882879	-0.0022398229931164006	-0.002469359254924566	-0.0014986011655553396	-0.0014815180816430565	-0.003024113758523737	-0.0014570779413217755	-0.0019264477274342506	-0.0032214486308515394	-0.0018534311634582105	-0.0013597354753622176	-0.0011736051268787207	-0.002192400540496101	-0.0010109208895262554	-0.00134560660189171	-0.0019790741522680098	-0.0026049667986862055	-0.003639041316554318
{-0.002326389724141681	-0.0033931048492007363	-0.003248246103190334	-0.003586479310777379	-0.0027008868149157954	-0.0023344116525756127	-0.002139819908859154	-0.003244157150402236	-0.003217843692929012	-0.0035806193746078345	-0.0034559628515297047	-0.0016571746726937473	-0.0012379741995141083	-0.001046713848696119	-0.0018857349394598402	-0.0010493320856871055	-0.0008011800965111449	-0.004927589305029445	-0.002926006805638675	-0.0021610850250876152	-0.000827081264241717	-0.0008246380745376246	-0.0017830817732425834	-0.0016461946909169676	-0.0007530731643184394	0.0005083779706856887	0.0005500915388070396	-0.002984972874609615	-0.0019156452067739835	-0.0027920832743436466	0.0003897016025458858	-0.0006879017785369715	-0.0013707056852694936	-0.0009703723783173931	-0.001527264949172972	-0.000857205859887018	-0.0013112805811681	-0.0024230667328897348	-0.00279632346022167	-0.0019537702564768568	-0.000561834791153285	-0.0022131503298999902	-0.0006771790485256702	-0.0008418919247225111	-0.0011034825390759506	-0.0014801314546732578	-0.0026187619381313598	-0.0027078775626151034	-0.0024883074822810393	-0.001781543712984444
{-0.0021405512684992884	-0.003476011728420557	-0.0035738260541768696	-0.0030822131910772568	-0.0034815322935445566	-0.002548406331584757	-0.001628333885335679	-0.0021724593219238793	-0.0007925713215501681	-0.0013330269951334647	-0.0018825640297803728	-0.0025822132815967952	-0.002775236328513382	-0.001575604849309014	-0.004493761700315019	-0.006445782729597143	-0.002105659677204686	-0.002496663388592288	-0.0009924381189391537	-0.002492798723045928	-0.0020248353327791727	-0.0014484822785313333	-0.0010297674851794765	-0.0013253635833868236	-0.0012552607222783185	-0.0007687475935440333	-0.0013594114510826784	-0.0013355409213236145	-0.001717744147676418	-0.0011663187408506455	-0.0013310406681480973	-0.0015159775605466936	-0.0018379853887411219	-0.0026645922638019242	-0.003157914057209547	-0.002213926636445134	-0.002027011474157096	-0.0025429891918564737	-0.0025989380526625543	-0.001792892075940314	-0.002425872883557717	-0.0019448644688464768	-0.0018919330576477771	-0.0019067590941015855	-0.0017629632609559472	-0.0012099569354497664	-0.0030661611551502615	-0.002541229984877227	-0.003727676400400258	-0.002174240690889051
{-0.003436631233032588	-0.004767154278347842	-0.0037375885938791473	-0.004006083818970054	-0.004356360132283491	-0.00372983388114253	-0.003586727881742601	-0.002882182741285744	-0.003726248722482151	-0.0032797605507437475	-0.002779711178832267	-0.0050767771435700024	-0.006526053287555499	-0.007888359546957125	-0.002705319250051285	-0.0037282204657161644	-0.0028109890933623303	-0.0026245513594000502	-0.003844374325045078	-0.00219532076408732	-0.004707646432944869	-0.004513045428352654	-0.0034190250335693565	-0.002947498562442871	-0.0020862353537731745	-0.004357229270648276	-0.002019249751859155	-0.00342018803099931	-0.004336792495181902	-0.003543363178998116	-0.004023105670897243	-0.0037883949454360346	-0.004035311217239334	-0.0028970824349235885	-0.003707803085759344	-0.004872671425968195	-0.0030028005840871514	-0.006532841544049377	-0.00458976583285932	-0.004421666977956618	-0.004647081093439496	-0.0032936021364552612	-0.004083453135813994	-0.002256082109860228	-0.003643908466711913	-0.003196307030737418	-0.005278959018846359	-0.0047631493672125325	-0.003610601379267031	-0.005896832999250302
{-0.00233717123068201	-0.0045235341290535925	-0.004556928381881651	-0.0035989853481900383	-0.004272517310941216	-0.0053663446346915574	-0.008517400241329845	-0.004986342914081592	-0.004581528656455753	-0.005545800572650142	-0.0059643368230081345	-0.0052190661427131925	-0.0053013360327541755	-0.005785351902861297	-0.00574490606701196	-0.005664947036456635	-0.006462965158800091	-0.003738369069738315	-0.00535158344190815	-0.0037206653842424284	-0.003201464677821016	-0.006029868592591813	-0.0036520292444799617	-0.0048803595608700205	-0.0034899853229711274	-0.0019456965168992235	-0.004894406862316457	-0.00511524088059531	-0.005750146131300417	-0.0067401940207312055	-0.004355850424112989	-0.0046686360735167095	-0.005266424328397898	-0.0068656752798774215	-0.005014280227953958	-0.005579983015250434	-0.005923228384171858	-0.00552232360265003	-0.004557638262488233	-0.006074924123044581	-0.005738351928676535	-0.005596393664420725	-0.004344034531788421	-0.0039011283943135573	-0.005065107360873302	-0.00559852016633988	-0.006509710202806574	-0.005998591813411787	-0.00635272612461084	-0.007595244511505552
{-0.0012986238170669317	-0.0036985752254954448	-0.0022678975757886876	-0.003108531946081406	-0.00629548469753882	-0.0027678546544750815	-0.004348941524890942	-0.0034124994559738887	-0.004616025436221647	-0.005709671474691307	-0.007292689601880293	-0.006011662850350069	-0.00548358959758104	-0.006190115075617278	-0.004500757642216086	-0.004555160230410144	-0.004797887296055762	-0.0052325267716986385	-0.005427245937530765	-0.00380650078159254	-0.0059764911339179735	-0.004990667910768067	-0.004017314165636576	-0.004341255905443466	-0.004352451023058902	-0.004564101621849824	-0.006421645208424879	-0.005205148831322837	-0.005889635651466573	-0.005906786290832078	-0.006000307326330045	-0.006623575036528848	-0.008911154856188727	-0.0056400292119414925	-0.004913296541122932	-0.0051528782199515445	-0.007703068618085844	-0.006692457307423868	-0.007265509428309281	-0.007520029263662278	-0.007246848555872818	-0.006328955575132785	-0.006358963268932693	-0.00529358817419148	-0.005424973046032119	-0.006451479234301219	-0.005375136600388842	-0.007772095340987714	-0.006052468527482151	-0.008189437403731412
{-0.0017936625663484151	-0.003246402986360429	-0.0032997888277745712	-0.005465807503772986	-0.002070663871779911	-0.003740354195918169	-0.0037455230376028416	-0.005140949014176835	-0.0048685440501973	-0.005286360510292321	-0.005822809452945279	-0.006620107405975889	-0.008411715359493758	-0.0069304811968798445	-0.008697181244819607	-0.00923730842753252	-0.007864202862876563	-0.007442814192640901	-0.0066824739813621525	-0.008691828944151613	-0.007743468317686997	-0.005956391325951155	-0.008690831347789493	-0.007779412646339867	-0.005626418726553844	-0.00675477657928421	-0.007855328669374842	-0.008340328169364829	-0.008102102839928809	-0.008620986673363291	-0.008735730050834912	-0.006484582530687037	-0.008244473605203044	-0.008349821256428538	-0.007277279196207309	-0.005528429153157304	-0.009090717954072576	-0.010222936218585029	-0.009165638477138319	-0.009235537711845456	-0.009452802390782646	-0.006944352971472788	-0.007421153894196719	-0.00730275739366998	-0.0093411794556509	-0.008374041590948776	-0.008639998410333255	-0.01002205827988674	-0.009712244054570234	-0.004992174755837085
{-0.001436289229418187	-0.003781375446032759	-0.003195074652648777	-0.005798318249395542	-0.004263330928592261	-0.0037311405019390177	-0.003946619244156487	-0.005295496021952067	-0.007218917026009078	-0.007864212282146413	-0.009057078002317264	-0.010515156885090075	-0.008786699999666357	-0.011024540938600521	-0.009285682852044296	-0.010943862482578694	-0.010561661102827899	-0.010692257925000063	-0.01040983671396827	-0.009419503968571932	-0.010512926734128653	-0.010304896610957402	-0.010115971996279227	-0.009026726690869354	-0.007145959120920851	-0.008483201986101878	-0.008877605876291945	-0.008299794479237808	-0.010824988001662848	-0.010906963754889252	-0.010097273842761417	-0.013489378757515024	-0.01036171025656651	-0.010979754125817772	-0.01195562898880504	-0.010051906400186543	-0.009485030297772897	-0.010438131684819933	-0.009873042094931138	-0.00561830509381223	-0.008384352129489193	-0.008796992567924915	-0.010527329035686308	-0.009849565636881384	-0.010392492920626353	-0.009080415756039434	-0.01083980267067912	-0.011684058732853615	-0.012793442647427673	-0.012139518650102144
{-0.0013627197866546918	-0.0032904584528117516	-0.005162577892065614	-0.0022718775559931446	-0.004069531857060674	-0.003917683353387227	-0.005241128371659517	-0.006103024211495921	-0.0072273369962194385	-0.010099285032744461	-0.0079774430558956	-0.011544336452900013	-0.010172378361164407	-0.012384074648151923	-0.013316030654457836	-0.011594904386985457	-0.013452953643505766	-0.012064555940081408	-0.012080582829838345	-0.012486347543562338	-0.011041859705652586	-0.01144651753229665	-0.011242178967901863	-0.011889049535289405	-0.011941436933869108	-0.010944822556645336	-0.010771903450202774	-0.012918189498061087	-0.014072229040758943	-0.014425780698884358	-0.011198352334705562	-0.009433513361307305	-0.012536441489849717	-0.012974612466633968	-0.012010525168542821	-0.013388617155000818	-0.013674938319869911	-0.013346998738625855	-0.01315726915682121	-0.013131042429337929	-0.01342490688000281	-0.011758248335701682	-0.01215652406913845	-0.011927837476250406	-0.011166555891571357	-0.013174301363075422	-0.0122212041958091	-0.012419856265272465	-0.015217200623155415	-0.012540129407141599
{-0.000359111572115048	-0.005039966435585287	-0.005436247092430703	-0.004610601499153561	-0.003885637222318789	-0.0051634937250204975	-0.007138084120603161	-0.008020551331266624	-0.011256291168939586	-0.0115762412034053	-0.012900272588444476	-0.012876423193407281	-0.015237915060552765	-0.013672805798579936	-0.012750513900130156	-0.014443547034169184	-0.013679508703829585	-0.01435550788084529	-0.01734897662399751	-0.014558605944564321	-0.014760600586324923	-0.01473977608908475	-0.008312946799645187	-0.008743381246544217	-0.011291476474777703	-0.012451368246391639	-0.012495100771050403	-0.012942916748663122	-0.013327550544637622	-0.012527010862677053	-0.01359222056074797	-0.011825856650959768	-0.012789138770075812	-0.0139493359520788	-0.014066844187822962	-0.014314121570594503	-0.014017264324192666	-0.01484184198544895	-0.013376145240728173	-0.015228449819218157	-0.012778785477978888	-0.010969308392583837	-0.013963624472881315	-0.013143283314066117	-0.014818860840176865	-0.01126964742804528	-0.014116881828304279	-0.014430626649548962	-0.013843642709992146	-0.01413213132889365
{-0.0013976563130910342	-0.0038470858712143967	-0.004728253531630266	-0.0052612073118387045	-0.004790474617823564	-0.006405160779502597	-0.007283003579778461	-0.008636784045929439	-0.011243689966358711	-0.011872678781673526	-0.011742013223111393	-0.013522853533458298	-0.012799868056871921	-0.01341478250841051	-0.01300475526024817	-0.01355407738155622	-0.013927782811456174	-0.011817207974444561	-0.014598139636057177	-0.014435780932477852	-0.013914519521426168	-0.013521006224020242	-0.012137620192896435	-0.011421097781214947	-0.012390871897406303	-0.013344992864331408	-0.012561320570486641	-0.013855715731435722	-0.014097128112161614	-0.015138642658872577	-0.01265698356911827	-0.014863506745505963	-0.013337902993497795	-0.012332258916513924	-0.014854857846250171	-0.012654996437251454	-0.014568301645772452	-0.015531340691217463	-0.015351031042181738	-0.013683469224315598	-0.013636593253400322	-0.01463445300211221	-0.013718173060464679	-0.013536163424561314	-0.012376765766258896	-0.01092796576661345	-0.015912211865080694	-0.014815214135756438	-0.013567925998196036	-0.014357282383438455
{-0.0022753166343915327	-0.005314480333057734	-0.003969134583629703	-0.004415309002175509	-0.004114983059527315	-0.006541796236861157	-0.008154551940524479	-0.007397651744619405	-0.009684791414474496	-0.010591741991003696	-0.011539266094102572	-0.011968145923031043	-0.01371405135465584	-0.01319473187930114	-0.011336049377535492	-0.008671750194039768	-0.012075438575492448	-0.014381746341339513	-0.013094599745977872	-0.012730010687826284	-0.013495446795828182	-0.010867559381405182	-0.012660482512239876	-0.011839087805129064	-0.011822958491926633	-0.010172611450360797	-0.012030239115342001	-0.015458997108837648	-0.014087726179807318	-0.013417433655294346	-0.012137327633970955	-0.012456194863956183	-0.012528192718528076	-0.012789479398343639	-0.012493022502202517	-0.011707372863892916	-0.01306320574955556	-0.015644610918052766	-0.014102708438417193	-0.0141072899771517	-0.014995228650144566	-0.014321594273341854	-0.013021663344849896	-0.013459095908593392	-0.014515277192381892	-0.013156251906523248	-0.014063897244126457	-0.013529671942683251	-0.013175580358004757	-0.015496138129224051
{0.000050462060183119345	-0.0058095398852091	-0.003999561959380811	-0.004859197910818033	-0.004989351253178734	-0.005270138158405795	-0.00982350627585247	-0.010458274798104657	-0.012771183278709314	-0.01293276508194389	-0.013941771988690423	-0.013983920719164081	-0.014440449327665346	-0.013735758343381093	-0.014107386237572534	-0.014620901595080397	-0.014290785848725705	-0.01379927662573299	-0.014440725939914438	-0.015760272001776893	-0.013162959792795121	-0.014101694348843494	-0.013954897091487842	-0.013186858678496269	-0.01262184933016813	-0.013706227123795512	-0.01297527304952142	-0.015289767935499536	-0.015611823544669766	-0.015402976890162904	-0.0159134634801453	-0.015238988160339952	-0.01570718661681294	-0.014401165041254167	-0.015518657378810672	-0.013856478018708021	-0.014117255592174615	-0.017898175026426804	-0.014200712498381077	-0.01483273808371095	-0.015491480569701725	-0.017010508132039345	-0.015371853021349729	-0.014925795515495997	-0.014709775680165292	-0.014684441690107571	-0.01526943486538096	-0.015541984086879077	-0.01572491172981276	-0.01687716116987209
{-0.0011694414545692234	-0.004714389039673499	-0.0029156576334613687	-0.0038625257633428806	-0.003943624453408049	-0.007359228276560176	-0.00882346853102633	-0.01144806844451718	-0.01308116097003294	-0.014517575940632434	-0.015663800887747513	-0.014079548932242149	-0.015433642255379519	-0.013141040114232562	-0.014450265904092418	-0.014715231159399144	-0.014342085487655013	-0.014499244890810583	-0.015387594280732273	-0.015592527011325432	-0.014606999004219275	-0.013441962274942059	-0.013683418099581297	-0.014211335996314741	-0.013422680821622629	-0.015343956233794469	-0.015443213099765863	-0.014776403057103586	-0.01405773838540435	-0.01563379871217297	-0.014773616851649057	-0.015475169505629844	-0.015497678564454593	-0.013780576297288587	-0.013697987729236187	-0.016967269873816873	-0.016261051515680625	-0.017728534209634716	-0.016654349050399343	-0.015686861131887345	-0.014849946755357188	-0.015182343275055913	-0.01483271004056645	-0.013902297281199768	-0.01452779227717409	-0.013840389265635696	-0.014412415285479856	-0.014848026594628977	-0.014876211813234556	-0.013107999390227295
{-0.0016232146302197624	-0.006150308254872978	-0.004912305406080363	-0.004944269786378104	-0.005191992801088807	-0.007708176336286583	-0.010219973060610094	-0.011056579875269012	-0.01241783618682689	-0.014435778142793825	-0.016412534694376885	-0.01601781524011826	-0.014306195470497518	-0.015573665705936324	-0.014811933772203524	-0.015449716300156985	-0.014885928083924997	-0.013736679800647458	-0.01493796670660646	-0.0148333966868779	-0.014316049759991605	-0.013819435420444772	-0.013891991717519392	-0.01422095707611425	-0.01366122753066652	-0.014953097854280256	-0.01390132304104511	-0.014149059226831297	-0.014439766786387035	-0.014991891109385397	-0.014814100443650936	-0.014769937393702083	-0.015934091157889494	-0.015235072294230363	-0.01624514500914424	-0.016391562633369865	-0.015551666277709436	-0.015523602132248534	-0.015800411369885334	-0.016322736705553214	-0.015201078526328252	-0.013943341643150748	-0.014759303936827011	-0.013333087014047255	-0.01350891004330958	-0.014124957017100708	-0.01317617880424894	-0.015331067124245756	-0.015319311130089705	-0.01452246990335489
{-0.0019724467543687776	-0.005310060670702041	-0.004923124800917145	-0.006270705024123524	-0.007845799083600063	-0.005900271202628159	-0.01066876740457177	-0.009725750817071986	-0.012210872035175844	-0.014528041964106238	-0.015710350789761875	-0.014534515038640282	-0.013166338155622018	-0.012566043449303777	-0.016109547869367073	-0.014061148725185638	-0.0142604571690071	-0.01348010216657932	-0.014830312891766617	-0.015205267273622083	-0.015143203933979122	-0.014654978333715088	-0.012906095683287521	-0.014242691044355967	-0.014170230365404548	-0.013634704003763756	-0.014318577429343903	-0.0147686529768614	-0.015387147758095897	-0.015007284208515988	-0.01594595268296596	-0.017408918830232153	-0.015332023367425713	-0.014940638517413203	-0.013153456820154874	-0.015229090685526475	-0.016331435256718218	-0.014838972493112758	-0.014994779847699122	-0.01437528621815369	-0.014711285989280235	-0.01386728358595375	-0.013742627065266138	-0.013473751805168962	-0.014391306338683607	-0.015019346400160895	-0.015307954883405531	-0.015215162002008871	-0.013888714714436095	-0.014089421271575552
{-0.0035729501368506186	-0.006173814148433642	-0.00446236854425095	-0.006109678484686714	-0.005510923523345836	-0.007209095473132578	-0.008082118987404562	-0.008863459219955948	-0.011843429080467299	-0.01302246814618492	-0.012803624674140104	-0.012629063675449161	-0.014690971434246365	-0.011338756095009898	-0.012813897677069015	-0.01227072410950947	-0.014068669050699341	-0.013592443287446599	-0.014406340863213825	-0.013263930907477541	-0.014177438076688554	-0.0137896955449189	-0.01350286348458034	-0.01353878589486305	-0.013081120249100974	-0.01337173731919623	-0.011535607668547516	-0.013626799105037534	-0.014624502908572786	-0.015007413573753672	-0.015517917187387386	-0.016039885397161988	-0.0152295549839064	-0.015022720747760294	-0.013608722440997598	-0.013995143058224727	-0.01424683186833539	-0.015454540287650533	-0.013713819729650353	-0.015721023657310634	-0.013634661514132512	-0.013550788144552482	-0.012660704526232235	-0.01231056518409863	-0.013585205462965877	-0.013709933604102168	-0.014168914944734755	-0.013957016019445816	-0.014636617519040558	-0.013207836342748958
{-0.004018687789428447	-0.004796966010164091	-0.005820462798794299	-0.005394744859593334	-0.005624235615012866	-0.0074109559435382895	-0.012119908877993303	-0.01277361041191785	-0.013114203455727867	-0.013340619594672165	-0.014328677744485341	-0.013329382703012718	-0.014175980263081662	-0.013014905600076548	-0.013491450632380053	-0.012981555772152119	-0.013528194867371671	-0.013137920057823431	-0.01482032228513182	-0.01465688554598748	-0.013833294012533701	-0.013919227455812392	-0.012572451314213603	-0.011118323002604864	-0.012586386639507936	-0.012700311578785362	-0.01265964937361365	-0.014007308107537196	-0.013877601142772793	-0.012288702079556572	-0.015114766255990623	-0.01560715618593716	-0.013231938924104564	-0.012863529401080504	-0.014026239997767078	-0.01541190859978364	-0.015706662071287136	-0.014068981430770948	-0.01514585782972117	-0.013037466139446108	-0.012218785875171615	-0.014414902483747325	-0.013263695831844217	-0.012452255288527985	-0.012405462226862153	-0.012831957230056118	-0.01358517932328783	-0.015557378791894342	-0.014208943254550225	-0.01430072506950299
{-0.004315662864329138	-0.003864142317248853	-0.0045631375885352215	-0.007448340970512057	-0.0065282389983036425	-0.007988940291744758	-0.009261250685662852	-0.009598139120839755	-0.0132348376414345	-0.014519499972057667	-0.013863830372897004	-0.013247622985782932	-0.012747494820283142	-0.014895304389006435	-0.013289343782596523	-0.010908718444945642	-0.012104057433038643	-0.013806729194437926	-0.013337539044512247	-0.012912219999034262	-0.012713799948896385	-0.01312832431045401	-0.011634807751536266	-0.012432675064462238	-0.010822282268022237	-0.011996474307637393	-0.010879919298116962	-0.012363226235243689	-0.012689407627419087	-0.012923243501774886	-0.011466964851781475	-0.013398708979650712	-0.013806406974041101	-0.01375149083481959	-0.01419196621571563	-0.013329440290454908	-0.014963161829485544	-0.014046595460950271	-0.012898574579051626	-0.01399433520976264	-0.01264541710044221	-0.012663547937249702	-0.01195165429510599	-0.011796060664070167	-0.013035481918484637	-0.01350763063159359	-0.012578373674023993	-0.010843918716539615	-0.013639099983085854	-0.015289694903028108
{-0.0014672665540672385	-0.003321847642580026	-0.005443059982816201	-0.0055288765322886214	-0.0053857400357540195	-0.007405563518214906	-0.008769302537509314	-0.011041325115292171	-0.013177035723728522	-0.014125868523014916	-0.0129743910832094	-0.012439682516962676	-0.013006333754749655	-0.013190518196142486	-0.012833913448244746	-0.012779032550106793	-0.011954242414115744	-0.009162161817857237	-0.007523780223600117	-0.012458772321608823	-0.010758135508915592	-0.010354486434162483	-0.010316037528060887	-0.010482681584201032	-0.009794226338903912	-0.010560690085441254	-0.009865797495780716	-0.011482436503982292	-0.01182818801034921	-0.01007951609572217	-0.010541161660061664	-0.010815908464087526	-0.0106823133223401	-0.01078195324072598	-0.010952379594959497	-0.012592893076606227	-0.01220408890461807	-0.013725813595733695	-0.012650597110460404	-0.012714235413787961	-0.011957271596890038	-0.011291028129772836	-0.011781828578859512	-0.010546097959285072	-0.011447923583515518	-0.011668627123809405	-0.012777699938182199	-0.011752965080434623	-0.010012163391967007	-0.010593119523876846
{-0.0023930740051457938	-0.003806397113677618	-0.004217514833800615	-0.005056072923591828	-0.005671613178693132	-0.00722987250281254	-0.008001356271012028	-0.008879655221174695	-0.010036357940532844	-0.010065483710885724	-0.01306743692314917	-0.012899696615326316	-0.011863077075951611	-0.010831514288480209	-0.012141896883910838	-0.012895823573675665	-0.01160672800248364	-0.012169542355009411	-0.012247198816727806	-0.01088948105121466	-0.010276131258767047	-0.009451161706553909	-0.008439853702517522	-0.007655902438179941	-0.006545596497561696	-0.0038866616000869975	-0.0040260787256322815	-0.009042968687535614	-0.009390797041380579	-0.01016502628659712	-0.009859661114340864	-0.010073392364413687	-0.009720941109500083	-0.009623725416503588	-0.008247995286711909	-0.011051329209765955	-0.010048134606589668	-0.010175713987857103	-0.007760237872883964	-0.008586099117036531	-0.009052176313451976	-0.009958092336234159	-0.00909068716022533	-0.009046611752179369	-0.009889057041983333	-0.009530111517897157	-0.009833816981987717	-0.009288553811510876	-0.010025377573805052	-0.0110447431066705
{-0.0032450570736075996	-0.003934055714076842	-0.00394242733434944	-0.006134386636847469	-0.006035153512777471	-0.008076404745906719	-0.006872947172917305	-0.009364116238926008	-0.009553644086000346	-0.009973631773310591	-0.010476971387123066	-0.011880066841496952	-0.01173982358604566	-0.012053455854924799	-0.010486311626551278	-0.008813884443526382	-0.010525545467709504	-0.01154849253104654	-0.01054893522102756	-0.009431702520366117	-0.009030202530486916	-0.006535511802800354	-0.005716436296673006	-0.0068241685796276465	-0.008395399618738229	-0.007457023750598733	-0.007886316934367772	-0.00690535275080743	-0.007849308940833029	-0.0080498216789912	-0.007075232693999377	-0.00805274338815801	-0.0023029403984501443	-0.003323387605286407	-0.004541730214296268	-0.008680828489875118	-0.007742966283892904	-0.008147871978715453	-0.0059450632749775065	-0.006993057252511869	-0.00736168569525235	-0.007518607117180203	-0.00578841287324683	-0.00731119469274208	-0.007688927625300801	-0.0075202533785833645	-0.008324003742950411	-0.005884589527882146	-0.0073179389399594865	-0.006851967484469484
{-0.003904500821708901	-0.004694933637620557	-0.004876201239190341	-0.0032354646181252298	-0.004865790729579089	-0.005790229868812096	-0.007305659595179599	-0.007920724091309434	-0.008878133809677504	-0.009536771311692966	-0.01004696558614155	-0.009086841706429392	-0.009465632441072984	-0.008450434892662659	-0.009301413381462722	-0.009019774106878351	-0.00920593478590407	-0.007346779680638159	-0.006244523771937745	-0.007315873406068136	-0.0065056404456649165	-0.004484086782133376	-0.0034804846214034056	-0.005043571433833639	-0.006840728636673303	-0.005160641033365831	-0.005374588328356817	-0.0047714786644387245	-0.006244526761682093	-0.005894049859636477	-0.005993144436884437	-0.005775850293500016	-0.0064060503786328195	-0.0051462865023768935	-0.005971053710081577	-0.0061267844517052346	-0.004784444941438101	-0.004365741554579117	-0.005118619161459195	-0.0025311020511756244	0.00036240142655471694	-0.00447677260903452	-0.006362729652312353	-0.005680505661716879	-0.00457600627009428	-0.005311233330924707	-0.0041307707792406735	-0.004615388550105757	-0.005084257190527224	-0.0034186007853652597
{-0.002580515668635308	-0.0034789161013537647	-0.002738581731243023	-0.0032946273019022285	-0.004359464547045333	-0.004862575061835607	-0.004709395069631081	-0.006179115160293898	-0.0063221332645633935	-0.007090151395992398	-0.0062765598820100615	-0.008109602851528761	-0.007318030889567312	-0.007017483376355898	-0.0064814956080206515	-0.006117206527625889	-0.007092199802861476	-0.006055217464464109	-0.005097416122548115	-0.004759868704154701	-0.005217035280171063	-0.0025898897957828517	-0.0038169088815952833	-0.0009055393885688855	-0.002145399409546449	-0.0029474372411065018	-0.0026432092840067514	-0.002756058433739731	-0.004256451320377658	-0.0035083797123042926	-0.002798962529093863	-0.001953255408560631	-0.00365566981617776	-0.0015520244440003351	-0.0036997085538497385	-0.0025475056443973266	-0.002167358029028373	-0.00302618872896833	-0.0029363461860706743	-0.0015466046891000013	-0.0020339789931139974	-0.0029392216659320813	-0.0029201770621112926	-0.0017769199282693538	-0.0023486497049143786	-0.001638282794121836	-0.0013355873902802478	-0.0014730853642479069	0.0021449971488809987	0.0015989257380697982
{-0.0030822538765040057	-0.0038271821880458932	-0.002908258493002272	-0.003161778282935449	-0.004914376487499742	-0.002164961441804653	-0.004308619737048087	-0.004982901010244067	-0.0051481387811605685	-0.0065173287789267705	-0.0052681216486414615	-0.006508932502431291	-0.005748814504026223	-0.005409572303320622	-0.006064210453279373	-0.005368662003429792	-0.005196620598760789	-0.003354843273803715	-0.004035082423594654	-0.0028178293243660943	-0.003006701411684616	-0.00261434811786861	-0.000013432685008048975	-0.00020485114178862962	-0.001431317744345594	-0.00035532211644914756	-0.000693167452016986	-0.001319290751753073	-0.001952528170537599	-0.00043573372451554104	-0.001480825479543809	-0.001344765063294722	-0.0008380002278158724	-0.0020299816081447725	-0.0025696098111228907	-0.0027143649599602167	-0.0011619402220941102	-0.0015138552663209073	-0.0003717748784170921	0.002042290863330679	0.001271033843601561	-0.00035667843146902254	-0.0012191872266430668	-0.0007336122762100022	-0.0020457453834084455	-0.0013110704296282543	-0.0005566107471777118	-0.0024552448458736702	-0.0013390930161955416	-0.0016352005142028568
{-0.0032595625280009244	-0.0027301350913569115	-0.003233894059827825	-0.003548215172558072	-0.0028170770788029445	-0.004332811933466705	-0.0041966784696706155	-0.005403258157454258	-0.003317909017660405	-0.006254946637532431	-0.004396241557567159	-0.0045123999950980745	-0.005032683529393127	-0.004099730586666337	-0.0036326096307219714	-0.0033735132459967987	-0.0037940705300273905	-0.0025187956724344253	-0.0010881915560280871	-0.00043380989016288455	0.0011027384671935675	0.0003938015279704468	0.0008883303259606352	0.00025473534349778097	0.0008781190458840453	0.0010747162309247698	0.0012168539581745128	0.00020203272451345153	0.0014331415790586964	0.000776358996064094	-0.0002649821207656528	0.0003382862835988192	-0.0008712436008563716	-0.0005070742499626868	0.0016088234779488026	0.0008278317141622742	0.001368625276027407	0.001661534775545404	0.0008938353845206702	0.0012748408240075186	0.002159666311651816	0.003291581157709335	0.0007004358058688886	0.00046222283472906834	0.0009673296818547616	0.0019989856859746013	0.0034715312779699235	0.0014114167248790947	0.00154002884043144	0.0014195599065794377
{-0.0035831395154851935	-0.0032665926913991805	-0.0033021059668475036	-0.004231080127503651	-0.0036154174184024547	-0.005053141437792725	-0.004938372676346854	-0.0036745674581907996	-0.0041052327563465075	-0.0028443491439225045	-0.004972994845986309	-0.004164648106346832	-0.0029603016926941783	-0.0024574239180327334	-0.0020134148806218027	-0.004176187305981016	-0.0009688793605602669	-0.002096644088238369	-0.0016617741423818819	0.0006207136953355914	-0.0009815202192650905	0.00193790835937422	0.0014143914826643487	0.0008671805444536984	0.0005649011946125294	-0.00016040344124570001	0.0006968600437550186	0.0004950190899823495	-0.0002416541246261987	0.00008490120415633624	-0.00005612618126730621	-0.002065420515916526	-0.00021149769998389794	0.0015334857907494848	0.0012513884450708038	0.0010362873249800935	0.0010777332051248795	0.0023047337576000116	0.002341995196073805	0.0009052381840706682	0.003203022563841524	0.0024540577901632442	0.0021640710453491086	0.0030029012037029643	0.0010711682476711743	0.0003597636444270546	0.0017631967020598042	0.0007318604829766802	0.001521642501508077	0.00137596368627408
{-0.0035218939654999407	-0.0033087102913498005	-0.0037180215992011385	-0.0044087580204781205	-0.003743907506369312	-0.004020700274879654	-0.005429499796455917	-0.0046172919097084075	-0.004108890151255456	-0.00427086882482719	-0.0028578904392625192	-0.0029249863419200297	-0.0017684134340606272	-0.0022206831329989237	-0.0026310121905322894	-0.0023278318602023124	-0.0024719130582071393	-0.002030312166638549	0.0006645608876650119	0.0005620080494278306	0.0019358835439062445	0.0016215001532783047	0.001472550318301238	0.0009575125811550285	0.001791020156386708	0.002366151670932824	0.00087086632648485	0.0008889638253104674	0.00006532177160892764	0.0019229435168263225	0.0008347361753596306	-0.00019347968317399351	0.0008567327774925921	0.0015014019383545615	0.0011590266442225996	-0.0004322246130091714	0.0013291462215844203	0.0035020092560394287	0.002946449185921255	0.0012901936284679457	0.0019071243067584859	0.002209700727815054	0.0012287393165510906	0.0023145132149383963	0.0018569138164443817	0.0011333388983267244	0.0033550617195044884	0.002227928225909702	0.001101694348266847	0.0016391881445841712
{-0.004398738545318019	-0.004096225345354865	-0.004605754162313023	-0.003575365887007594	-0.003987425015799298	-0.0041811589681149414	-0.00451416286161598	-0.004487142680875387	-0.003474556241009477	-0.00413191032450885	-0.000554301619142359	-0.0037628096732685	-0.0023852497316279807	-0.0019992650449769485	-0.0014364016198339631	0.000056260536389178123	-0.00015343814756038328	0.00021082372458126845	-0.0003230511777987352	-0.0015819084384790863	0.0006184858273438537	-0.00020123686925116512	-0.00004466908914557195	0.0009175964281990075	0.0011393249374724624	0.000503526801821279	-0.0008513902430246256	-9.924926989223968*^-6	1.466794996823672*^-6	-0.00011690039551013359	0.00001922257526816536	0.0002848290594606501	0.0005185287908374031	0.0001566220014433675	0.0002263071173588856	0.0001054869641926425	0.000944936888796428	0.001261155205771333	-0.0005628197121480707	0.0009605021334221848	0.0015656449999397397	0.0016474549687892962	0.0004762143876002798	0.0006428209395560487	0.0018521506666286018	0.0009481062395198772	0.0014367492791036644	0.0012870423068319123	0.0007871747244694947	0.0008358168225126669
{-0.0033627322278337985	-0.0036524395450103645	-0.003896205356163192	-0.003631447658935786	-0.0027413219154387015	-0.003626510827597756	-0.003884727097659066	-0.0030274595340386897	-0.003619305891983271	-0.003299482605847621	-0.0011296304728419823	-0.0021987858624704856	-0.0018593869671206704	-0.0012532337198638416	-0.0017313797617178987	-0.0008045155750096842	-0.0014196289843072243	-0.0009477472024731606	-0.0018216977689680574	-0.0018890079978531207	-0.0004985850672433406	-0.0006915712493594046	-0.0005048019250724308	0.0013705103643009537	-0.0014216315575117516	-0.0006412347395512523	-0.0003055714770432624	-0.0002063367441618524	0.00013315552729979704	-0.0018508360073494117	-0.0005422858902503565	-0.0010017443468584102	-0.0018864603501651325	-0.00045884717128354054	-0.0008867369512085797	-0.00030127307917723965	-0.0009855766829298884	0.00041059079376463964	0.00015874814955684475	0.0011423164713885944	-0.0007031123589419589	-0.0009954235709778497	0.000022289050978830362	0.00008333657899809143	0.000279154066442095	-0.00048812858657166087	-0.0016079159150136186	0.0006804695213748536	0.00031030377019513895	0.0003896571993598677
{-0.004402507880376666	-0.005520212240011399	-0.003907126484631295	-0.0032196040649706517	-0.00409983725214982	-0.004485845247438039	-0.004540579529335474	-0.0031993848237185786	-0.003507555375259079	-0.002170450278458461	-0.0017672749491935535	-0.0027097138121585287	-0.0017178679229509768	-0.0012523313127825112	-0.001315303898563561	-0.0019973776163005027	-0.0021884446818795276	-0.0012518510841492865	-0.002245735981673252	-0.0005447161492990976	-0.0010493008460015424	-0.00027353911341143286	-0.0017366108737919379	-0.0023056756978284214	0.0009763100052169733	-0.0023450235251382175	-0.0021670404945865374	-0.0016705917668361433	-0.0008232137081327739	-0.0006978708264506993	-0.002512758125129977	-0.001386839090989978	-0.0018679216425674838	-0.0003954008960344348	-0.0021093081412318125	-0.0010939147966142551	0.00031538814009174674	-0.00011206557417277362	-0.000786406595275887	-0.000013400531957921406	-0.00023489940724888712	0.0011693182938452547	-0.0020260917710568007	0.000059189724733076014	-0.00007370945016647293	0.0005956869629480554	-0.0006778718119952551	-0.0006065063829514755	0.00043734205948493213	-0.00036726352115006456
[truncated: 78 more columns]
