# Supplementary material for: Precursors of Majorana modes and their length-dependent energy oscillations probed at both ends of atomic Shiba chains
Source: Nat Nanotechnol. 2022 Mar 7;17(4):384–9. doi: 10.1038/s41565-022-01078-4 (PMC9018407; doi:10.1038/s41565-022-01078-4)
Supplement: Source Data Extended Data Fig. 2 — Statistical source data of Extended Data Fig. 2a,b in separate .txt files. [file 41565_2022_1078_MOESM8_ESM.zip › Source Data/FigE2a_dIdVB+500mT.txt]

:NANONIS_VERSION:
2
:SCANIT_TYPE:
              FLOAT            MSBFIRST
:REC_DATE:
 30.12.2021
:REC_TIME:
11:38:34
:REC_TEMP:
      290.0000000000
:ACQ_TIME:
      385.7
:SCAN_PIXELS:
       128       32
:SCAN_TIME:
             NaN             NaN
:SCAN_RANGE:
           6.000E-9           1.500E-9
:SCAN_OFFSET:
             -2.692E-7         2.245E-7
:SCAN_ANGLE:
            -2.400E+1
:SCAN_DIR:
down
:BIAS:
            6.000E+0
:DATA_INFO:
	Channel	Name	Unit	Direction	Calibration	Offset
	0	LockinX	V	both	1.000E+0	0.000E+0

:SCANIT_END:


5,700805E+0	5,701182E+0	5,694021E+0	5,689998E+0	5,687573E+0	5,670854E+0	5,664303E+0	5,663141E+0	5,667602E+0	5,660483E+0	5,665891E+0	5,670204E+0	5,686751E+0	5,695418E+0	5,688732E+0	5,695827E+0	5,700443E+0	5,705166E+0	5,698630E+0	5,700366E+0	5,706658E+0	5,705369E+0	5,662854E+0	5,676163E+0	5,705017E+0	5,694998E+0	5,700736E+0	5,703854E+0	5,704216E+0	5,710460E+0	5,701841E+0	5,710810E+0	5,701821E+0	5,698335E+0	5,698674E+0	5,694570E+0	5,702423E+0	5,692026E+0	5,702758E+0	5,700250E+0	5,698649E+0	5,705446E+0	5,705348E+0	5,703209E+0	5,697967E+0	5,694407E+0	5,700400E+0	5,696950E+0	5,693670E+0	5,692023E+0	5,696680E+0	5,700921E+0	5,700821E+0	5,691616E+0	5,685055E+0	5,700861E+0	5,703920E+0	5,697257E+0	5,694417E+0	5,694048E+0	5,692111E+0	5,697472E+0	5,692759E+0	5,698262E+0	5,697818E+0	5,688348E+0	5,682115E+0	5,676673E+0	5,674239E+0	5,678294E+0	5,666983E+0	5,668489E+0	5,679572E+0	5,675885E+0	5,670856E+0	5,678270E+0	5,678800E+0	5,684481E+0	5,684155E+0	5,678977E+0	5,687556E+0	5,685185E+0	5,676725E+0	5,679508E+0	5,669219E+0	5,667752E+0	5,658027E+0	5,661445E+0	5,664480E+0	5,659176E+0	5,661441E+0	5,659535E+0	5,664011E+0	5,674085E+0	5,684216E+0	5,695608E+0	5,688529E+0	5,691436E+0	5,697292E+0	5,704827E+0	5,704983E+0	5,710438E+0	5,706954E+0	5,716959E+0	5,711175E+0	5,714177E+0	5,715323E+0	5,715271E+0	5,715454E+0	5,721081E+0	5,715213E+0	5,714896E+0	5,717234E+0	5,711758E+0	5,711131E+0	5,705222E+0	5,706048E+0	5,713790E+0	5,713839E+0	5,711190E+0	5,709416E+0	5,708267E+0	5,701581E+0	5,711935E+0	5,726184E+0	5,732059E+0	5,737134E+0	5,740271E+0
5,715192E+0	5,721593E+0	5,707574E+0	5,692602E+0	5,698476E+0	5,688203E+0	5,678356E+0	5,675129E+0	5,677852E+0	5,678264E+0	5,678422E+0	5,695207E+0	5,697599E+0	5,697297E+0	5,701076E+0	5,711841E+0	5,707018E+0	5,704493E+0	5,701906E+0	5,702802E+0	5,649652E+0	5,704449E+0	5,703513E+0	5,703839E+0	5,706871E+0	5,707710E+0	5,697737E+0	5,708847E+0	5,704285E+0	5,703487E+0	5,702341E+0	5,705599E+0	5,706852E+0	5,696369E+0	5,698711E+0	5,704766E+0	5,698866E+0	5,699593E+0	5,701053E+0	5,708058E+0	5,706157E+0	5,710946E+0	5,715390E+0	5,703907E+0	5,708128E+0	5,700909E+0	5,699412E+0	5,693902E+0	5,687330E+0	5,684313E+0	5,706281E+0	5,707109E+0	5,687031E+0	5,699075E+0	5,692952E+0	5,696448E+0	5,701269E+0	5,690505E+0	5,693512E+0	5,701941E+0	5,703282E+0	5,700602E+0	5,690677E+0	5,693284E+0	5,694059E+0	5,693567E+0	5,684557E+0	5,684274E+0	5,679053E+0	5,672441E+0	5,682175E+0	5,672801E+0	5,682393E+0	5,676099E+0	5,674536E+0	5,676811E+0	5,676128E+0	5,680199E+0	5,679851E+0	5,678874E+0	5,680405E+0	5,677629E+0	5,675137E+0	5,678948E+0	5,670853E+0	5,672201E+0	5,667406E+0	5,657138E+0	5,670265E+0	5,670522E+0	5,668639E+0	5,668561E+0	5,666497E+0	5,674809E+0	5,674671E+0	5,679353E+0	5,683916E+0	5,689435E+0	5,689486E+0	5,693628E+0	5,690403E+0	5,699126E+0	5,705817E+0	5,713751E+0	5,712788E+0	5,717602E+0	5,720004E+0	5,718907E+0	5,721134E+0	5,718479E+0	5,724643E+0	5,724360E+0	5,720623E+0	5,712032E+0	5,713346E+0	5,699344E+0	5,706540E+0	5,718215E+0	5,719945E+0	5,716652E+0	5,715239E+0	5,720160E+0	5,724961E+0	5,718758E+0	5,721888E+0	5,726754E+0	5,729039E+0	5,729059E+0
5,723440E+0	5,730386E+0	5,715392E+0	5,708053E+0	5,705078E+0	5,694324E+0	5,694344E+0	5,684367E+0	5,680974E+0	5,679582E+0	5,690541E+0	5,697545E+0	5,701856E+0	5,709047E+0	5,706618E+0	5,707163E+0	5,705128E+0	5,660047E+0	5,679492E+0	5,691983E+0	5,697263E+0	5,698405E+0	5,697637E+0	5,695887E+0	5,700329E+0	5,701413E+0	5,709462E+0	5,703579E+0	5,696543E+0	5,691273E+0	5,705304E+0	5,696747E+0	5,689985E+0	5,695887E+0	5,694949E+0	5,693280E+0	5,695725E+0	5,691137E+0	5,690821E+0	5,699085E+0	5,707545E+0	5,704762E+0	5,697733E+0	5,696051E+0	5,706066E+0	5,696792E+0	5,680334E+0	5,676867E+0	5,683270E+0	5,683234E+0	5,682650E+0	5,684400E+0	5,685053E+0	5,684925E+0	5,689946E+0	5,699185E+0	5,690283E+0	5,692407E+0	5,705367E+0	5,696025E+0	5,692040E+0	5,680009E+0	5,691589E+0	5,693701E+0	5,690777E+0	5,684236E+0	5,686402E+0	5,682986E+0	5,671774E+0	5,677443E+0	5,670780E+0	5,672377E+0	5,671402E+0	5,663762E+0	5,669006E+0	5,666286E+0	5,665565E+0	5,666403E+0	5,663186E+0	5,668904E+0	5,675576E+0	5,664908E+0	5,665064E+0	5,667363E+0	5,672219E+0	5,663987E+0	5,668045E+0	5,662260E+0	5,663719E+0	5,657736E+0	5,663019E+0	5,661627E+0	5,665910E+0	5,673110E+0	5,673802E+0	5,679162E+0	5,667336E+0	5,668599E+0	5,671175E+0	5,675690E+0	5,691935E+0	5,684599E+0	5,689260E+0	5,696524E+0	5,703322E+0	5,704735E+0	5,711532E+0	5,712544E+0	5,700162E+0	5,709861E+0	5,731344E+0	5,723185E+0	5,713563E+0	5,712710E+0	5,705686E+0	5,703846E+0	5,710903E+0	5,704956E+0	5,703320E+0	5,703773E+0	5,709798E+0	5,714820E+0	5,722772E+0	5,722577E+0	5,716990E+0	5,722840E+0	5,729659E+0	5,728386E+0
5,735748E+0	5,730997E+0	5,721365E+0	5,716679E+0	5,703416E+0	5,699206E+0	5,700220E+0	5,693350E+0	5,695285E+0	5,696332E+0	5,696366E+0	5,690065E+0	5,694477E+0	5,697389E+0	5,683592E+0	5,644614E+0	5,690244E+0	5,680183E+0	5,683877E+0	5,675606E+0	5,679803E+0	5,690469E+0	5,684745E+0	5,684479E+0	5,688480E+0	5,684750E+0	5,678187E+0	5,680361E+0	5,680828E+0	5,679207E+0	5,681585E+0	5,685713E+0	5,679196E+0	5,677073E+0	5,675494E+0	5,667153E+0	5,679601E+0	5,674115E+0	5,684247E+0	5,683943E+0	5,674874E+0	5,691620E+0	5,684722E+0	5,685715E+0	5,682369E+0	5,680511E+0	5,666715E+0	5,668044E+0	5,669597E+0	5,673760E+0	5,666112E+0	5,665472E+0	5,666299E+0	5,674995E+0	5,675900E+0	5,673038E+0	5,672074E+0	5,666184E+0	5,683911E+0	5,681239E+0	5,682407E+0	5,687978E+0	5,685516E+0	5,679182E+0	5,677255E+0	5,672776E+0	5,665270E+0	5,664541E+0	5,665009E+0	5,664011E+0	5,645907E+0	5,645195E+0	5,646506E+0	5,641223E+0	5,640690E+0	5,628830E+0	5,646179E+0	5,648761E+0	5,651590E+0	5,652300E+0	5,656815E+0	5,650028E+0	5,650531E+0	5,650666E+0	5,652534E+0	5,654723E+0	5,644332E+0	5,652941E+0	5,652086E+0	5,641502E+0	5,639019E+0	5,647387E+0	5,653893E+0	5,645216E+0	5,652876E+0	5,661483E+0	5,656381E+0	5,661268E+0	5,667146E+0	5,653694E+0	5,651626E+0	5,671206E+0	5,673932E+0	5,681272E+0	5,695458E+0	5,690734E+0	5,690243E+0	5,686441E+0	5,696986E+0	5,695746E+0	5,698525E+0	5,696671E+0	5,692236E+0	5,688241E+0	5,689263E+0	5,690886E+0	5,692428E+0	5,682846E+0	5,694355E+0	5,693157E+0	5,702801E+0	5,700314E+0	5,710775E+0	5,714968E+0	5,711467E+0	5,718099E+0	5,719754E+0	5,725294E+0
5,726722E+0	5,726840E+0	5,727007E+0	5,717149E+0	5,707565E+0	5,699026E+0	5,693349E+0	5,689992E+0	5,687552E+0	5,685215E+0	5,683670E+0	5,678582E+0	5,637911E+0	5,640617E+0	5,681697E+0	5,671706E+0	5,667078E+0	5,667391E+0	5,664630E+0	5,657794E+0	5,653275E+0	5,650815E+0	5,657647E+0	5,661299E+0	5,656997E+0	5,657636E+0	5,659220E+0	5,652220E+0	5,644466E+0	5,654586E+0	5,664640E+0	5,654910E+0	5,658667E+0	5,659095E+0	5,661809E+0	5,641137E+0	5,664967E+0	5,644180E+0	5,648428E+0	5,655545E+0	5,655228E+0	5,658369E+0	5,655949E+0	5,660089E+0	5,651127E+0	5,649519E+0	5,645684E+0	5,652697E+0	5,646462E+0	5,632596E+0	5,650698E+0	5,641507E+0	5,633359E+0	5,637551E+0	5,641295E+0	5,648636E+0	5,649240E+0	5,647729E+0	5,656154E+0	5,653280E+0	5,669506E+0	5,663332E+0	5,664511E+0	5,664452E+0	5,658096E+0	5,664091E+0	5,656056E+0	5,656812E+0	5,641243E+0	5,642128E+0	5,630862E+0	5,619306E+0	5,611458E+0	5,607884E+0	5,601723E+0	5,600072E+0	5,607943E+0	5,616624E+0	5,610722E+0	5,621001E+0	5,627453E+0	5,628324E+0	5,629276E+0	5,632730E+0	5,645830E+0	5,633950E+0	5,638502E+0	5,631485E+0	5,622381E+0	5,624749E+0	5,619746E+0	5,620707E+0	5,629373E+0	5,639882E+0	5,635954E+0	5,643906E+0	5,637691E+0	5,637176E+0	5,635543E+0	5,630368E+0	5,627425E+0	5,644462E+0	5,637537E+0	5,638191E+0	5,664032E+0	5,659792E+0	5,669576E+0	5,660238E+0	5,667848E+0	5,667491E+0	5,677493E+0	5,673881E+0	5,670565E+0	5,676175E+0	5,660813E+0	5,667782E+0	5,667128E+0	5,668073E+0	5,672209E+0	5,677352E+0	5,684666E+0	5,691856E+0	5,698658E+0	5,702872E+0	5,702518E+0	5,710190E+0	5,713519E+0	5,717701E+0
5,736888E+0	5,730631E+0	5,722850E+0	5,714725E+0	5,706212E+0	5,687638E+0	5,639207E+0	5,679928E+0	5,686875E+0	5,671157E+0	5,664300E+0	5,678223E+0	5,673701E+0	5,659547E+0	5,657828E+0	5,652931E+0	5,639041E+0	5,643193E+0	5,627115E+0	5,646046E+0	5,641011E+0	5,632785E+0	5,643835E+0	5,640363E+0	5,632304E+0	5,630448E+0	5,639039E+0	5,622925E+0	5,619098E+0	5,619714E+0	5,636920E+0	5,631128E+0	5,637849E+0	5,622627E+0	5,635027E+0	5,620005E+0	5,629500E+0	5,627960E+0	5,630986E+0	5,628713E+0	5,637298E+0	5,639503E+0	5,635588E+0	5,649694E+0	5,635455E+0	5,625182E+0	5,619651E+0	5,618752E+0	5,622334E+0	5,599426E+0	5,628716E+0	5,616526E+0	5,629509E+0	5,615135E+0	5,630295E+0	5,624807E+0	5,636103E+0	5,633679E+0	5,619463E+0	5,655750E+0	5,652169E+0	5,645903E+0	5,646495E+0	5,635242E+0	5,651536E+0	5,647129E+0	5,649231E+0	5,632733E+0	5,637316E+0	5,629670E+0	5,619056E+0	5,605419E+0	5,588905E+0	5,578557E+0	5,580888E+0	5,591294E+0	5,575544E+0	5,589388E+0	5,590292E+0	5,589803E+0	5,600858E+0	5,607827E+0	5,614544E+0	5,620250E+0	5,621480E+0	5,633046E+0	5,627815E+0	5,635681E+0	5,616487E+0	5,609838E+0	5,614602E+0	5,613946E+0	5,624390E+0	5,626024E+0	5,617408E+0	5,607958E+0	5,612057E+0	5,625668E+0	5,614258E+0	5,602903E+0	5,617136E+0	5,612602E+0	5,622368E+0	5,628855E+0	5,615293E+0	5,637172E+0	5,649946E+0	5,640217E+0	5,639929E+0	5,636974E+0	5,640671E+0	5,650711E+0	5,642148E+0	5,645721E+0	5,647720E+0	5,641720E+0	5,643402E+0	5,650595E+0	5,646455E+0	5,653472E+0	5,658329E+0	5,666977E+0	5,679961E+0	5,690879E+0	5,698608E+0	5,712364E+0	5,709406E+0	5,716533E+0
5,741697E+0	5,743870E+0	5,735019E+0	5,723288E+0	5,677491E+0	5,707184E+0	5,691359E+0	5,690260E+0	5,682671E+0	5,681364E+0	5,673088E+0	5,669292E+0	5,660408E+0	5,650242E+0	5,651272E+0	5,631878E+0	5,629309E+0	5,632741E+0	5,618889E+0	5,625947E+0	5,612212E+0	5,616066E+0	5,616313E+0	5,621551E+0	5,610803E+0	5,607272E+0	5,602764E+0	5,597735E+0	5,604243E+0	5,601254E+0	5,608356E+0	5,606098E+0	5,600817E+0	5,616518E+0	5,608645E+0	5,620353E+0	5,591298E+0	5,617177E+0	5,619590E+0	5,613627E+0	5,619440E+0	5,619878E+0	5,623972E+0	5,617785E+0	5,616031E+0	5,610645E+0	5,606581E+0	5,598193E+0	5,617865E+0	5,597817E+0	5,630283E+0	5,611837E+0	5,601312E+0	5,599422E+0	5,605369E+0	5,612354E+0	5,611845E+0	5,609307E+0	5,616961E+0	5,613082E+0	5,615831E+0	5,628250E+0	5,625303E+0	5,640254E+0	5,632169E+0	5,635098E+0	5,625378E+0	5,624494E+0	5,630578E+0	5,611320E+0	5,594144E+0	5,593775E+0	5,574158E+0	5,564260E+0	5,558944E+0	5,549038E+0	5,557274E+0	5,565147E+0	5,576837E+0	5,590794E+0	5,583668E+0	5,583751E+0	5,601599E+0	5,582031E+0	5,599854E+0	5,612762E+0	5,617630E+0	5,607743E+0	5,585310E+0	5,610888E+0	5,593426E+0	5,577476E+0	5,607931E+0	5,596668E+0	5,613308E+0	5,602252E+0	5,594116E+0	5,615636E+0	5,602943E+0	5,599578E+0	5,580122E+0	5,587451E+0	5,597164E+0	5,610444E+0	5,602730E+0	5,616572E+0	5,617216E+0	5,614052E+0	5,618734E+0	5,611083E+0	5,618433E+0	5,607717E+0	5,611403E+0	5,604152E+0	5,604985E+0	5,604354E+0	5,610225E+0	5,619606E+0	5,629649E+0	5,636804E+0	5,644227E+0	5,647573E+0	5,665359E+0	5,674603E+0	5,688440E+0	5,690422E+0	5,702099E+0	5,705009E+0
5,734088E+0	5,733078E+0	5,731544E+0	5,686021E+0	5,713362E+0	5,700516E+0	5,687566E+0	5,677971E+0	5,675172E+0	5,679134E+0	5,668515E+0	5,660748E+0	5,646539E+0	5,645416E+0	5,620514E+0	5,608718E+0	5,608564E+0	5,589358E+0	5,586606E+0	5,571257E+0	5,582531E+0	5,586622E+0	5,569906E+0	5,577517E+0	5,583259E+0	5,575150E+0	5,568029E+0	5,563301E+0	5,571183E+0	5,582136E+0	5,574275E+0	5,593308E+0	5,585943E+0	5,590889E+0	5,595361E+0	5,594008E+0	5,584897E+0	5,579500E+0	5,594500E+0	5,590708E+0	5,579057E+0	5,616614E+0	5,602116E+0	5,589290E+0	5,583259E+0	5,578490E+0	5,587703E+0	5,583534E+0	5,585727E+0	5,590943E+0	5,601830E+0	5,591996E+0	5,588501E+0	5,585611E+0	5,595652E+0	5,583923E+0	5,604344E+0	5,593009E+0	5,589775E+0	5,607949E+0	5,597266E+0	5,609279E+0	5,613481E+0	5,609088E+0	5,620095E+0	5,620457E+0	5,623868E+0	5,610477E+0	5,619727E+0	5,607248E+0	5,600368E+0	5,575317E+0	5,581152E+0	5,566137E+0	5,559587E+0	5,554653E+0	5,549786E+0	5,573060E+0	5,556463E+0	5,560799E+0	5,574575E+0	5,574986E+0	5,581365E+0	5,589916E+0	5,588095E+0	5,606230E+0	5,607756E+0	5,606787E+0	5,609466E+0	5,600708E+0	5,592127E+0	5,595973E+0	5,578724E+0	5,596038E+0	5,605765E+0	5,604273E+0	5,598376E+0	5,602130E+0	5,595625E+0	5,585839E+0	5,590786E+0	5,575229E+0	5,561490E+0	5,577138E+0	5,596684E+0	5,594323E+0	5,593568E+0	5,598419E+0	5,592726E+0	5,589755E+0	5,585582E+0	5,595993E+0	5,599665E+0	5,597888E+0	5,594078E+0	5,613074E+0	5,598075E+0	5,608723E+0	5,603084E+0	5,607737E+0	5,608203E+0	5,632121E+0	5,655474E+0	5,666761E+0	5,680682E+0	5,690814E+0	5,702708E+0	5,707280E+0
5,724247E+0	5,740400E+0	5,721277E+0	5,694570E+0	5,703846E+0	5,701295E+0	5,695113E+0	5,688726E+0	5,675654E+0	5,673718E+0	5,656871E+0	5,650754E+0	5,644818E+0	5,625419E+0	5,605633E+0	5,591753E+0	5,581016E+0	5,574437E+0	5,566936E+0	5,562476E+0	5,562927E+0	5,551232E+0	5,566156E+0	5,556348E+0	5,569240E+0	5,557002E+0	5,551224E+0	5,551030E+0	5,546331E+0	5,557829E+0	5,566520E+0	5,538024E+0	5,578165E+0	5,563994E+0	5,564988E+0	5,558760E+0	5,572138E+0	5,566713E+0	5,569829E+0	5,576766E+0	5,591737E+0	5,585930E+0	5,571402E+0	5,575597E+0	5,572801E+0	5,585726E+0	5,558926E+0	5,565128E+0	5,553954E+0	5,568735E+0	5,576346E+0	5,571388E+0	5,581007E+0	5,564437E+0	5,571586E+0	5,570833E+0	5,580869E+0	5,574809E+0	5,572278E+0	5,601968E+0	5,602438E+0	5,593898E+0	5,583102E+0	5,581524E+0	5,591697E+0	5,590736E+0	5,601229E+0	5,593489E+0	5,591267E+0	5,592585E+0	5,588243E+0	5,562818E+0	5,550804E+0	5,534817E+0	5,545382E+0	5,544888E+0	5,545207E+0	5,545496E+0	5,557123E+0	5,552643E+0	5,547472E+0	5,550352E+0	5,573770E+0	5,572687E+0	5,581963E+0	5,572904E+0	5,579565E+0	5,583283E+0	5,591020E+0	5,586503E+0	5,578430E+0	5,588077E+0	5,585351E+0	5,584656E+0	5,585109E+0	5,583017E+0	5,583734E+0	5,596889E+0	5,570467E+0	5,571372E+0	5,565030E+0	5,571166E+0	5,580585E+0	5,567815E+0	5,580064E+0	5,592860E+0	5,600804E+0	5,577888E+0	5,569228E+0	5,579975E+0	5,568425E+0	5,569590E+0	5,576687E+0	5,589677E+0	5,585590E+0	5,579717E+0	5,585382E+0	5,587633E+0	5,579065E+0	5,586619E+0	5,595140E+0	5,609531E+0	5,618268E+0	5,634623E+0	5,658888E+0	5,683302E+0	5,689859E+0	5,698370E+0
5,723742E+0	5,733159E+0	5,702139E+0	5,716166E+0	5,699727E+0	5,695519E+0	5,687600E+0	5,682925E+0	5,676480E+0	5,662976E+0	5,677108E+0	5,647707E+0	5,652229E+0	5,614719E+0	5,593765E+0	5,591120E+0	5,580467E+0	5,561098E+0	5,544880E+0	5,554669E+0	5,547891E+0	5,557404E+0	5,556683E+0	5,553187E+0	5,552072E+0	5,548197E+0	5,544484E+0	5,532559E+0	5,527152E+0	5,539618E+0	5,557618E+0	5,558232E+0	5,553578E+0	5,545841E+0	5,552365E+0	5,548770E+0	5,535274E+0	5,543095E+0	5,552330E+0	5,556766E+0	5,555577E+0	5,572337E+0	5,577914E+0	5,560094E+0	5,567158E+0	5,560524E+0	5,558133E+0	5,566971E+0	5,546279E+0	5,568539E+0	5,560697E+0	5,567662E+0	5,574546E+0	5,564592E+0	5,552876E+0	5,552700E+0	5,571173E+0	5,560639E+0	5,571914E+0	5,576052E+0	5,589602E+0	5,588989E+0	5,584322E+0	5,579376E+0	5,582386E+0	5,575021E+0	5,587842E+0	5,581934E+0	5,575616E+0	5,579211E+0	5,578994E+0	5,565320E+0	5,555401E+0	5,551024E+0	5,537669E+0	5,548413E+0	5,544233E+0	5,551382E+0	5,533361E+0	5,526742E+0	5,550156E+0	5,547716E+0	5,549130E+0	5,565290E+0	5,573233E+0	5,577414E+0	5,588967E+0	5,585535E+0	5,573874E+0	5,572758E+0	5,568858E+0	5,557600E+0	5,568962E+0	5,592734E+0	5,570979E+0	5,579622E+0	5,573731E+0	5,586200E+0	5,571327E+0	5,574626E+0	5,549915E+0	5,550564E+0	5,568624E+0	5,570496E+0	5,577368E+0	5,579332E+0	5,566686E+0	5,580513E+0	5,578372E+0	5,582364E+0	5,567655E+0	5,569531E+0	5,572255E+0	5,578355E+0	5,561858E+0	5,569032E+0	5,577076E+0	5,572737E+0	5,574440E+0	5,571075E+0	5,569483E+0	5,584815E+0	5,599815E+0	5,627100E+0	5,631145E+0	5,658400E+0	5,678269E+0	5,693497E+0
5,724576E+0	5,721157E+0	5,698723E+0	5,711516E+0	5,702172E+0	5,687154E+0	5,680305E+0	5,680609E+0	5,669977E+0	5,654245E+0	5,651983E+0	5,637865E+0	5,621667E+0	5,609766E+0	5,592059E+0	5,569210E+0	5,568729E+0	5,544406E+0	5,524637E+0	5,528375E+0	5,537808E+0	5,530609E+0	5,543009E+0	5,545886E+0	5,553600E+0	5,542196E+0	5,524095E+0	5,532375E+0	5,532711E+0	5,535622E+0	5,538838E+0	5,557774E+0	5,552914E+0	5,545615E+0	5,548152E+0	5,538600E+0	5,528173E+0	5,538205E+0	5,553977E+0	5,548747E+0	5,566201E+0	5,571425E+0	5,554442E+0	5,544952E+0	5,542635E+0	5,567463E+0	5,544443E+0	5,544970E+0	5,549944E+0	5,561849E+0	5,560670E+0	5,559451E+0	5,560352E+0	5,547034E+0	5,557470E+0	5,562287E+0	5,558780E+0	5,568041E+0	5,573781E+0	5,579884E+0	5,573906E+0	5,574924E+0	5,572998E+0	5,579385E+0	5,585130E+0	5,587003E+0	5,588617E+0	5,564168E+0	5,574679E+0	5,579558E+0	5,572003E+0	5,569708E+0	5,554676E+0	5,547694E+0	5,553497E+0	5,545423E+0	5,556400E+0	5,551551E+0	5,550007E+0	5,558237E+0	5,560984E+0	5,551967E+0	5,566084E+0	5,575858E+0	5,576379E+0	5,587254E+0	5,592037E+0	5,595580E+0	5,592517E+0	5,591432E+0	5,576087E+0	5,568473E+0	5,564394E+0	5,575086E+0	5,580460E+0	5,592273E+0	5,585058E+0	5,568794E+0	5,569437E+0	5,592456E+0	5,561514E+0	5,551314E+0	5,558693E+0	5,571803E+0	5,577753E+0	5,586495E+0	5,582787E+0	5,585596E+0	5,575178E+0	5,569622E+0	5,566837E+0	5,565976E+0	5,565801E+0	5,572433E+0	5,589330E+0	5,566817E+0	5,565238E+0	5,567136E+0	5,568340E+0	5,565730E+0	5,567290E+0	5,579659E+0	5,587446E+0	5,611620E+0	5,631561E+0	5,659938E+0	5,665175E+0	5,679166E+0
5,719083E+0	5,718106E+0	5,690721E+0	5,702270E+0	5,695400E+0	5,682196E+0	5,677417E+0	5,665845E+0	5,660443E+0	5,651612E+0	5,659921E+0	5,652007E+0	5,632459E+0	5,611823E+0	5,595469E+0	5,591575E+0	5,567770E+0	5,542239E+0	5,540318E+0	5,535895E+0	5,548384E+0	5,542111E+0	5,546421E+0	5,557452E+0	5,545047E+0	5,534291E+0	5,536779E+0	5,526571E+0	5,536308E+0	5,526615E+0	5,554543E+0	5,539754E+0	5,550477E+0	5,560600E+0	5,538220E+0	5,557845E+0	5,538880E+0	5,542752E+0	5,543939E+0	5,563671E+0	5,564870E+0	5,564342E+0	5,577692E+0	5,562675E+0	5,566009E+0	5,559520E+0	5,543831E+0	5,555657E+0	5,559289E+0	5,566091E+0	5,574967E+0	5,559418E+0	5,568811E+0	5,570718E+0	5,567900E+0	5,572933E+0	5,567881E+0	5,548318E+0	5,557973E+0	5,576441E+0	5,570226E+0	5,576899E+0	5,580801E+0	5,568339E+0	5,579350E+0	5,571698E+0	5,583176E+0	5,580214E+0	5,587585E+0	5,584141E+0	5,580411E+0	5,568173E+0	5,555806E+0	5,549166E+0	5,568098E+0	5,555019E+0	5,556664E+0	5,560274E+0	5,568673E+0	5,559837E+0	5,555654E+0	5,561696E+0	5,564206E+0	5,564682E+0	5,579036E+0	5,567815E+0	5,595992E+0	5,581740E+0	5,585373E+0	5,580162E+0	5,578053E+0	5,565364E+0	5,575889E+0	5,582437E+0	5,582963E+0	5,589001E+0	5,585651E+0	5,579191E+0	5,581689E+0	5,566434E+0	5,564603E+0	5,564032E+0	5,574678E+0	5,569643E+0	5,580548E+0	5,588597E+0	5,584526E+0	5,589158E+0	5,580314E+0	5,595320E+0	5,594968E+0	5,572247E+0	5,574926E+0	5,579805E+0	5,580393E+0	5,581361E+0	5,574381E+0	5,568335E+0	5,565575E+0	5,564067E+0	5,561532E+0	5,565942E+0	5,579644E+0	5,595629E+0	5,630813E+0	5,645329E+0	5,664708E+0	5,678686E+0
5,707068E+0	5,704981E+0	5,700195E+0	5,697886E+0	5,693993E+0	5,683253E+0	5,669216E+0	5,666137E+0	5,666494E+0	5,649769E+0	5,649104E+0	5,638598E+0	5,617652E+0	5,614621E+0	5,607434E+0	5,592958E+0	5,571324E+0	5,549803E+0	5,539011E+0	5,542861E+0	5,535975E+0	5,555722E+0	5,543162E+0	5,551238E+0	5,541726E+0	5,546135E+0	5,542006E+0	5,517513E+0	5,517101E+0	5,536103E+0	5,549405E+0	5,552310E+0	5,559685E+0	5,551259E+0	5,552296E+0	5,556236E+0	5,553708E+0	5,538230E+0	5,560791E+0	5,557876E+0	5,567212E+0	5,576722E+0	5,573972E+0	5,563299E+0	5,562400E+0	5,564354E+0	5,566752E+0	5,564615E+0	5,571736E+0	5,554335E+0	5,561792E+0	5,564703E+0	5,571577E+0	5,567643E+0	5,571095E+0	5,578679E+0	5,573117E+0	5,559851E+0	5,579530E+0	5,571946E+0	5,587655E+0	5,580158E+0	5,575786E+0	5,575808E+0	5,578729E+0	5,583978E+0	5,583194E+0	5,590956E+0	5,585402E+0	5,586353E+0	5,589747E+0	5,580302E+0	5,574953E+0	5,571987E+0	5,561818E+0	5,561137E+0	5,563304E+0	5,571912E+0	5,578220E+0	5,558050E+0	5,571404E+0	5,574769E+0	5,568557E+0	5,573882E+0	5,588148E+0	5,591874E+0	5,600889E+0	5,602414E+0	5,598855E+0	5,596273E+0	5,593788E+0	5,587265E+0	5,584897E+0	5,581104E+0	5,595521E+0	5,577127E+0	5,585610E+0	5,593544E+0	5,595462E+0	5,580200E+0	5,568846E+0	5,571415E+0	5,572091E+0	5,584740E+0	5,593046E+0	5,596107E+0	5,595895E+0	5,593630E+0	5,599660E+0	5,594838E+0	5,581234E+0	5,568621E+0	5,554842E+0	5,563296E+0	5,572316E+0	5,588096E+0	5,583746E+0	5,576717E+0	5,568511E+0	5,567452E+0	5,567799E+0	5,566798E+0	5,580152E+0	5,593862E+0	5,618244E+0	5,639009E+0	5,662305E+0	5,676591E+0
5,717455E+0	5,695571E+0	5,711692E+0	5,702627E+0	5,689748E+0	5,692367E+0	5,669509E+0	5,672353E+0	5,660966E+0	5,663051E+0	5,651680E+0	5,642619E+0	5,630175E+0	5,615867E+0	5,598825E+0	5,588177E+0	5,576745E+0	5,563357E+0	5,560725E+0	5,548181E+0	5,550160E+0	5,546340E+0	5,547578E+0	5,554148E+0	5,562693E+0	5,552326E+0	5,547799E+0	5,538580E+0	5,531319E+0	5,544607E+0	5,543357E+0	5,553122E+0	5,555326E+0	5,565856E+0	5,551255E+0	5,562523E+0	5,558331E+0	5,547987E+0	5,563933E+0	5,570481E+0	5,568392E+0	5,556094E+0	5,567923E+0	5,569415E+0	5,571295E+0	5,571086E+0	5,556356E+0	5,561066E+0	5,566991E+0	5,569151E+0	5,578903E+0	5,589634E+0	5,580992E+0	5,581891E+0	5,573326E+0	5,573760E+0	5,576559E+0	5,585563E+0	5,579308E+0	5,595077E+0	5,593618E+0	5,580671E+0	5,582039E+0	5,583903E+0	5,580553E+0	5,582168E+0	5,578981E+0	5,592846E+0	5,596073E+0	5,594261E+0	5,599755E+0	5,585859E+0	5,581142E+0	5,575179E+0	5,567424E+0	5,589717E+0	5,575054E+0	5,580352E+0	5,578058E+0	5,585826E+0	5,580890E+0	5,577268E+0	5,583523E+0	5,592067E+0	5,594799E+0	5,604144E+0	5,617626E+0	5,608980E+0	5,605328E+0	5,605004E+0	5,605796E+0	5,590643E+0	5,587525E+0	5,591894E+0	5,589612E+0	5,600014E+0	5,598193E+0	5,598230E+0	5,592705E+0	5,589277E+0	5,584394E+0	5,591435E+0	5,591277E+0	5,596794E+0	5,593776E+0	5,602347E+0	5,587350E+0	5,621125E+0	5,605192E+0	5,602628E+0	5,593248E+0	5,600192E+0	5,591743E+0	5,595102E+0	5,595498E+0	5,599530E+0	5,591037E+0	5,585820E+0	5,586465E+0	5,585248E+0	5,583320E+0	5,575763E+0	5,582084E+0	5,594573E+0	5,608398E+0	5,646256E+0	5,660089E+0	5,679285E+0
5,708438E+0	5,705214E+0	5,708260E+0	5,703800E+0	5,698571E+0	5,680969E+0	5,674277E+0	5,662336E+0	5,661303E+0	5,664076E+0	5,648348E+0	5,649022E+0	5,636604E+0	5,627467E+0	5,605390E+0	5,594274E+0	5,590871E+0	5,577715E+0	5,552892E+0	5,556108E+0	5,558900E+0	5,561276E+0	5,568954E+0	5,564951E+0	5,566948E+0	5,548749E+0	5,548009E+0	5,550066E+0	5,554883E+0	5,556225E+0	5,568434E+0	5,569423E+0	5,571085E+0	5,578455E+0	5,573425E+0	5,568470E+0	5,560367E+0	5,549046E+0	5,557670E+0	5,576663E+0	5,585854E+0	5,585610E+0	5,595930E+0	5,591846E+0	5,585519E+0	5,588140E+0	5,582100E+0	5,581976E+0	5,583889E+0	5,599867E+0	5,596047E+0	5,592593E+0	5,582507E+0	5,586125E+0	5,597431E+0	5,596624E+0	5,587687E+0	5,589895E+0	5,598082E+0	5,601690E+0	5,600946E+0	5,599590E+0	5,608180E+0	5,596546E+0	5,594742E+0	5,593712E+0	5,596326E+0	5,604548E+0	5,601016E+0	5,602550E+0	5,613293E+0	5,599073E+0	5,589915E+0	5,587660E+0	5,584995E+0	5,588249E+0	5,597651E+0	5,605189E+0	5,599197E+0	5,601103E+0	5,596416E+0	5,603423E+0	5,606338E+0	5,600280E+0	5,602789E+0	5,612364E+0	5,618281E+0	5,623225E+0	5,621124E+0	5,617518E+0	5,617630E+0	5,618006E+0	5,612512E+0	5,611969E+0	5,613470E+0	5,628737E+0	5,621724E+0	5,614907E+0	5,612996E+0	5,602606E+0	5,602590E+0	5,606237E+0	5,603661E+0	5,614309E+0	5,613767E+0	5,633214E+0	5,616796E+0	5,621860E+0	5,628729E+0	5,619082E+0	5,609214E+0	5,616538E+0	5,611261E+0	5,611179E+0	5,613494E+0	5,600039E+0	5,611504E+0	5,608088E+0	5,594568E+0	5,597070E+0	5,589156E+0	5,587937E+0	5,600209E+0	5,608870E+0	5,631258E+0	5,649629E+0	5,673011E+0	5,680881E+0
5,702850E+0	5,712087E+0	5,709852E+0	5,698114E+0	5,694479E+0	5,677870E+0	5,678321E+0	5,666896E+0	5,678394E+0	5,660220E+0	5,656013E+0	5,649854E+0	5,646992E+0	5,625238E+0	5,616934E+0	5,603819E+0	5,594252E+0	5,584253E+0	5,578096E+0	5,569599E+0	5,567174E+0	5,574253E+0	5,572699E+0	5,574441E+0	5,582313E+0	5,571246E+0	5,564614E+0	5,569174E+0	5,571133E+0	5,565875E+0	5,582782E+0	5,579681E+0	5,573336E+0	5,579554E+0	5,586188E+0	5,575070E+0	5,574514E+0	5,583990E+0	5,588146E+0	5,589297E+0	5,598379E+0	5,611114E+0	5,610663E+0	5,607899E+0	5,610710E+0	5,603661E+0	5,603834E+0	5,599987E+0	5,598245E+0	5,607411E+0	5,603518E+0	5,605572E+0	5,605963E+0	5,610193E+0	5,603212E+0	5,608011E+0	5,607195E+0	5,604266E+0	5,613737E+0	5,619418E+0	5,613269E+0	5,617476E+0	5,607454E+0	5,604484E+0	5,611510E+0	5,608082E+0	5,610316E+0	5,627835E+0	5,620380E+0	5,610147E+0	5,622705E+0	5,618590E+0	5,610385E+0	5,606410E+0	5,605722E+0	5,602119E+0	5,617023E+0	5,614507E+0	5,617180E+0	5,626444E+0	5,623941E+0	5,618523E+0	5,620377E+0	5,633542E+0	5,631159E+0	5,629899E+0	5,633240E+0	5,643406E+0	5,644652E+0	5,638453E+0	5,633809E+0	5,626948E+0	5,621917E+0	5,629465E+0	5,634342E+0	5,642308E+0	5,639894E+0	5,630972E+0	5,632673E+0	5,623104E+0	5,622401E+0	5,620672E+0	5,609449E+0	5,640773E+0	5,634850E+0	5,640338E+0	5,642540E+0	5,639889E+0	5,643269E+0	5,641078E+0	5,638070E+0	5,633243E+0	5,637445E+0	5,629756E+0	5,630458E+0	5,630838E+0	5,633547E+0	5,624462E+0	5,628638E+0	5,619433E+0	5,615214E+0	5,615753E+0	5,616555E+0	5,629039E+0	5,630496E+0	5,664202E+0	5,673973E+0	5,690199E+0
5,692832E+0	5,700014E+0	5,704316E+0	5,685410E+0	5,688214E+0	5,689443E+0	5,681476E+0	5,682819E+0	5,666277E+0	5,670653E+0	5,658568E+0	5,652801E+0	5,646191E+0	5,641304E+0	5,614868E+0	5,622758E+0	5,606957E+0	5,601056E+0	5,592032E+0	5,585835E+0	5,587327E+0	5,586891E+0	5,594179E+0	5,595815E+0	5,585988E+0	5,589380E+0	5,585865E+0	5,580874E+0	5,580923E+0	5,590796E+0	5,586063E+0	5,577101E+0	5,593210E+0	5,598610E+0	5,604528E+0	5,606190E+0	5,598859E+0	5,607010E+0	5,605120E+0	5,620623E+0	5,627007E+0	5,629631E+0	5,635448E+0	5,635106E+0	5,617939E+0	5,614798E+0	5,612208E+0	5,613052E+0	5,622313E+0	5,625939E+0	5,623685E+0	5,629286E+0	5,634742E+0	5,630923E+0	5,621992E+0	5,624321E+0	5,619143E+0	5,625586E+0	5,627356E+0	5,633680E+0	5,637352E+0	5,640667E+0	5,631401E+0	5,631174E+0	5,631059E+0	5,623886E+0	5,640831E+0	5,640188E+0	5,640886E+0	5,642535E+0	5,641256E+0	5,638923E+0	5,628309E+0	5,628021E+0	5,635259E+0	5,624607E+0	5,635057E+0	5,639431E+0	5,648509E+0	5,633648E+0	5,632321E+0	5,639803E+0	5,639215E+0	5,643774E+0	5,660261E+0	5,652194E+0	5,660880E+0	5,661570E+0	5,661540E+0	5,662238E+0	5,652570E+0	5,656664E+0	5,658375E+0	5,650406E+0	5,657243E+0	5,652139E+0	5,655062E+0	5,657142E+0	5,659705E+0	5,644323E+0	5,650112E+0	5,645760E+0	5,631048E+0	5,662038E+0	5,659114E+0	5,662523E+0	5,662829E+0	5,660925E+0	5,664038E+0	5,662056E+0	5,662735E+0	5,656822E+0	5,658519E+0	5,656494E+0	5,667311E+0	5,655211E+0	5,659581E+0	5,656609E+0	5,651834E+0	5,649918E+0	5,646528E+0	5,646549E+0	5,653656E+0	5,653157E+0	5,659991E+0	5,679657E+0	5,687657E+0	5,697809E+0
5,679825E+0	5,705819E+0	5,709702E+0	5,699960E+0	5,702015E+0	5,699142E+0	5,697921E+0	5,686020E+0	5,687222E+0	5,670142E+0	5,672382E+0	5,667601E+0	5,655159E+0	5,652554E+0	5,637306E+0	5,639545E+0	5,621882E+0	5,620061E+0	5,609596E+0	5,612351E+0	5,612138E+0	5,612154E+0	5,620928E+0	5,616557E+0	5,623711E+0	5,616004E+0	5,613685E+0	5,612754E+0	5,609487E+0	5,606171E+0	5,600945E+0	5,604656E+0	5,616330E+0	5,619648E+0	5,633613E+0	5,634120E+0	5,630352E+0	5,629850E+0	5,631269E+0	5,640672E+0	5,651359E+0	5,652644E+0	5,651813E+0	5,663148E+0	5,655444E+0	5,642923E+0	5,639984E+0	5,641075E+0	5,646582E+0	5,649881E+0	5,652021E+0	5,658432E+0	5,654320E+0	5,657494E+0	5,657067E+0	5,647429E+0	5,653234E+0	5,655171E+0	5,662022E+0	5,658324E+0	5,663195E+0	5,654179E+0	5,663108E+0	5,653001E+0	5,639524E+0	5,639225E+0	5,653682E+0	5,658719E+0	5,652789E+0	5,661353E+0	5,664068E+0	5,661885E+0	5,654775E+0	5,661541E+0	5,660053E+0	5,660521E+0	5,664625E+0	5,663913E+0	5,665864E+0	5,663067E+0	5,665722E+0	5,663858E+0	5,657786E+0	5,671553E+0	5,681095E+0	5,683888E+0	5,682794E+0	5,690796E+0	5,694920E+0	5,688211E+0	5,685185E+0	5,678382E+0	5,677639E+0	5,680897E+0	5,669230E+0	5,677390E+0	5,676424E+0	5,675683E+0	5,674990E+0	5,676835E+0	5,681539E+0	5,680877E+0	5,677243E+0	5,661089E+0	5,690105E+0	5,686579E+0	5,682502E+0	5,689004E+0	5,691112E+0	5,684423E+0	5,692317E+0	5,686877E+0	5,683720E+0	5,681390E+0	5,688771E+0	5,687674E+0	5,688949E+0	5,686059E+0	5,682453E+0	5,685653E+0	5,684471E+0	5,682127E+0	5,682983E+0	5,685470E+0	5,692284E+0	5,697460E+0	5,712317E+0	5,699662E+0
5,671636E+0	5,703838E+0	5,702584E+0	5,696712E+0	5,706813E+0	5,704173E+0	5,678234E+0	5,683101E+0	5,682294E+0	5,676541E+0	5,673086E+0	5,680984E+0	5,658934E+0	5,656114E+0	5,645381E+0	5,649091E+0	5,632791E+0	5,636145E+0	5,622814E+0	5,627498E+0	5,624196E+0	5,629261E+0	5,640552E+0	5,653841E+0	5,644073E+0	5,645039E+0	5,635639E+0	5,639153E+0	5,637289E+0	5,644454E+0	5,629506E+0	5,628776E+0	5,642211E+0	5,652223E+0	5,652065E+0	5,647041E+0	5,646100E+0	5,657180E+0	5,660396E+0	5,671444E+0	5,674122E+0	5,676024E+0	5,679369E+0	5,681614E+0	5,682537E+0	5,675312E+0	5,666528E+0	5,662796E+0	5,664384E+0	5,673549E+0	5,676752E+0	5,669638E+0	5,677341E+0	5,682115E+0	5,678531E+0	5,684944E+0	5,680899E+0	5,682373E+0	5,685522E+0	5,682004E+0	5,681032E+0	5,678363E+0	5,685290E+0	5,671635E+0	5,678805E+0	5,673081E+0	5,678248E+0	5,682380E+0	5,687399E+0	5,685514E+0	5,680491E+0	5,684877E+0	5,682504E+0	5,684440E+0	5,691794E+0	5,681093E+0	5,681063E+0	5,686447E+0	5,691051E+0	5,690749E+0	5,688310E+0	5,697906E+0	5,700919E+0	5,693667E+0	5,700190E+0	5,704764E+0	5,709918E+0	5,718113E+0	5,713753E+0	5,704857E+0	5,707842E+0	5,700663E+0	5,708600E+0	5,699244E+0	5,705938E+0	5,707928E+0	5,713184E+0	5,719460E+0	5,701224E+0	5,711070E+0	5,708764E+0	5,714454E+0	5,714717E+0	5,709431E+0	5,703402E+0	5,723164E+0	5,716598E+0	5,717033E+0	5,713730E+0	5,707340E+0	5,718204E+0	5,714760E+0	5,707866E+0	5,713634E+0	5,722913E+0	5,727021E+0	5,729938E+0	5,721817E+0	5,722305E+0	5,726426E+0	5,727526E+0	5,719316E+0	5,713049E+0	5,715215E+0	5,706925E+0	5,714277E+0	5,718094E+0	5,721412E+0
5,685834E+0	5,703338E+0	5,707501E+0	5,694118E+0	5,693307E+0	5,698922E+0	5,686725E+0	5,689672E+0	5,682413E+0	5,669389E+0	5,681911E+0	5,673429E+0	5,672009E+0	5,658003E+0	5,654896E+0	5,658702E+0	5,656665E+0	5,646669E+0	5,652311E+0	5,641716E+0	5,650893E+0	5,661217E+0	5,664059E+0	5,659815E+0	5,672268E+0	5,665683E+0	5,667391E+0	5,663889E+0	5,662440E+0	5,663039E+0	5,665397E+0	5,663048E+0	5,657160E+0	5,666513E+0	5,668757E+0	5,673779E+0	5,670928E+0	5,678608E+0	5,688284E+0	5,693458E+0	5,700428E+0	5,706196E+0	5,703722E+0	5,709370E+0	5,706352E+0	5,694615E+0	5,693834E+0	5,701692E+0	5,694549E+0	5,687057E+0	5,696515E+0	5,703654E+0	5,709560E+0	5,708481E+0	5,700162E+0	5,704657E+0	5,701433E+0	5,720247E+0	5,714904E+0	5,711451E+0	5,714732E+0	5,702023E+0	5,709493E+0	5,707510E+0	5,703714E+0	5,704784E+0	5,709847E+0	5,717257E+0	5,707798E+0	5,719439E+0	5,709457E+0	5,713334E+0	5,723353E+0	5,715986E+0	5,717698E+0	5,712842E+0	5,722116E+0	5,724751E+0	5,719102E+0	5,722056E+0	5,723335E+0	5,727993E+0	5,723802E+0	5,730474E+0	5,742073E+0	5,739997E+0	5,729183E+0	5,740804E+0	5,748658E+0	5,741304E+0	5,735287E+0	5,739148E+0	5,731977E+0	5,735274E+0	5,738304E+0	5,743048E+0	5,743982E+0	5,735360E+0	5,741112E+0	5,734217E+0	5,736894E+0	5,737895E+0	5,746012E+0	5,740119E+0	5,745363E+0	5,744656E+0	5,744573E+0	5,726947E+0	5,744664E+0	5,749501E+0	5,742671E+0	5,744164E+0	5,734118E+0	5,742373E+0	5,741633E+0	5,757002E+0	5,755295E+0	5,752322E+0	5,766732E+0	5,767097E+0	5,774174E+0	5,772092E+0	5,769526E+0	5,753970E+0	5,756430E+0	5,743219E+0	5,736647E+0	5,730345E+0
5,692372E+0	5,705209E+0	5,694566E+0	5,697337E+0	5,711367E+0	5,698171E+0	5,710542E+0	5,695369E+0	5,680601E+0	5,672528E+0	5,689262E+0	5,692073E+0	5,680342E+0	5,691288E+0	5,683589E+0	5,678534E+0	5,676726E+0	5,677805E+0	5,687382E+0	5,685778E+0	5,696023E+0	5,692536E+0	5,695315E+0	5,706629E+0	5,717462E+0	5,705347E+0	5,706335E+0	5,698266E+0	5,691714E+0	5,701597E+0	5,703029E+0	5,704456E+0	5,712165E+0	5,723443E+0	5,724890E+0	5,710434E+0	5,716208E+0	5,704746E+0	5,724327E+0	5,729902E+0	5,726006E+0	5,739813E+0	5,737444E+0	5,734107E+0	5,734642E+0	5,733674E+0	5,728388E+0	5,725678E+0	5,740491E+0	5,738738E+0	5,753500E+0	5,742527E+0	5,746008E+0	5,750453E+0	5,744710E+0	5,745950E+0	5,744959E+0	5,747222E+0	5,739483E+0	5,755802E+0	5,747665E+0	5,746018E+0	5,746266E+0	5,737319E+0	5,741405E+0	5,743088E+0	5,742146E+0	5,754591E+0	5,743811E+0	5,753888E+0	5,759389E+0	5,745715E+0	5,759062E+0	5,751566E+0	5,748212E+0	5,748809E+0	5,757843E+0	5,765556E+0	5,756150E+0	5,759600E+0	5,749806E+0	5,759824E+0	5,759590E+0	5,769942E+0	5,768212E+0	5,769587E+0	5,777508E+0	5,774940E+0	5,774945E+0	5,768812E+0	5,776793E+0	5,768145E+0	5,772148E+0	5,764911E+0	5,776878E+0	5,769802E+0	5,772678E+0	5,776796E+0	5,766872E+0	5,779334E+0	5,778092E+0	5,775445E+0	5,775381E+0	5,779494E+0	5,776651E+0	5,774234E+0	5,784359E+0	5,772367E+0	5,780944E+0	5,780478E+0	5,780023E+0	5,780958E+0	5,761328E+0	5,780447E+0	5,781954E+0	5,791211E+0	5,800339E+0	5,797384E+0	5,801722E+0	5,803647E+0	5,814091E+0	5,815135E+0	5,799652E+0	5,790997E+0	5,777748E+0	5,765746E+0	5,755772E+0	5,742772E+0
5,676137E+0	5,691268E+0	5,693235E+0	5,701954E+0	5,705506E+0	5,695278E+0	5,710898E+0	5,715850E+0	5,713443E+0	5,711151E+0	5,695310E+0	5,696774E+0	5,688060E+0	5,701581E+0	5,699962E+0	5,699732E+0	5,692485E+0	5,693551E+0	5,708783E+0	5,707912E+0	5,716218E+0	5,728494E+0	5,735288E+0	5,732623E+0	5,736240E+0	5,742823E+0	5,740344E+0	5,732240E+0	5,728326E+0	5,729002E+0	5,727747E+0	5,732123E+0	5,744234E+0	5,735424E+0	5,747728E+0	5,753244E+0	5,754560E+0	5,751424E+0	5,777254E+0	5,772558E+0	5,768776E+0	5,753832E+0	5,763844E+0	5,763758E+0	5,762865E+0	5,758325E+0	5,762081E+0	5,767073E+0	5,767212E+0	5,754385E+0	5,758634E+0	5,767615E+0	5,780096E+0	5,773178E+0	5,781381E+0	5,778740E+0	5,772475E+0	5,782869E+0	5,767513E+0	5,770412E+0	5,765590E+0	5,773533E+0	5,758901E+0	5,767171E+0	5,766042E+0	5,758128E+0	5,766195E+0	5,770793E+0	5,775574E+0	5,763945E+0	5,776459E+0	5,785189E+0	5,778060E+0	5,772420E+0	5,783746E+0	5,780223E+0	5,791197E+0	5,779475E+0	5,778264E+0	5,782208E+0	5,786719E+0	5,786107E+0	5,788310E+0	5,790479E+0	5,796451E+0	5,790955E+0	5,805346E+0	5,809131E+0	5,806078E+0	5,793776E+0	5,796919E+0	5,798783E+0	5,806941E+0	5,803146E+0	5,791823E+0	5,794244E+0	5,798919E+0	5,801401E+0	5,811153E+0	5,800992E+0	5,809616E+0	5,807522E+0	5,802914E+0	5,809536E+0	5,817827E+0	5,803922E+0	5,806904E+0	5,813135E+0	5,807868E+0	5,796720E+0	5,811073E+0	5,815918E+0	5,818018E+0	5,818497E+0	5,812710E+0	5,820745E+0	5,823950E+0	5,834091E+0	5,831749E+0	5,835596E+0	5,831859E+0	5,829765E+0	5,827971E+0	5,819502E+0	5,811392E+0	5,783871E+0	5,764364E+0	5,759852E+0
5,672342E+0	5,686028E+0	5,693234E+0	5,692495E+0	5,705806E+0	5,707205E+0	5,715618E+0	5,711055E+0	5,719849E+0	5,718472E+0	5,710575E+0	5,708024E+0	5,712297E+0	5,712792E+0	5,723741E+0	5,729421E+0	5,719383E+0	5,728760E+0	5,737754E+0	5,750298E+0	5,759677E+0	5,764683E+0	5,777832E+0	5,769199E+0	5,775187E+0	5,778147E+0	5,775817E+0	5,776553E+0	5,773435E+0	5,775496E+0	5,771124E+0	5,767594E+0	5,770590E+0	5,771683E+0	5,789760E+0	5,785474E+0	5,808567E+0	5,802207E+0	5,808095E+0	5,802930E+0	5,806818E+0	5,816530E+0	5,810261E+0	5,808453E+0	5,818477E+0	5,805283E+0	5,799646E+0	5,806985E+0	5,795871E+0	5,799841E+0	5,801989E+0	5,802032E+0	5,822338E+0	5,817942E+0	5,814895E+0	5,806492E+0	5,813686E+0	5,818666E+0	5,815534E+0	5,809176E+0	5,808576E+0	5,809571E+0	5,806490E+0	5,806924E+0	5,806000E+0	5,799423E+0	5,815557E+0	5,806933E+0	5,807914E+0	5,820703E+0	5,812260E+0	5,815659E+0	5,818157E+0	5,817921E+0	5,805581E+0	5,826762E+0	5,816408E+0	5,828417E+0	5,821753E+0	5,821142E+0	5,825357E+0	5,829806E+0	5,821410E+0	5,842899E+0	5,832799E+0	5,829768E+0	5,820921E+0	5,836108E+0	5,842860E+0	5,838428E+0	5,836685E+0	5,835885E+0	5,837863E+0	5,840439E+0	5,838737E+0	5,835600E+0	5,829498E+0	5,846601E+0	5,838087E+0	5,840757E+0	5,836690E+0	5,841155E+0	5,841658E+0	5,841265E+0	5,835840E+0	5,837961E+0	5,834163E+0	5,836781E+0	5,831494E+0	5,832704E+0	5,842263E+0	5,842738E+0	5,847217E+0	5,834580E+0	5,847692E+0	5,850396E+0	5,848480E+0	5,867744E+0	5,864234E+0	5,861561E+0	5,863237E+0	5,865780E+0	5,850886E+0	5,841146E+0	5,819965E+0	5,799108E+0	5,777223E+0	5,760128E+0
5,670179E+0	5,676605E+0	5,688359E+0	5,697378E+0	5,706111E+0	5,715449E+0	5,708734E+0	5,721219E+0	5,725211E+0	5,727418E+0	5,726859E+0	5,734027E+0	5,730693E+0	5,734851E+0	5,733356E+0	5,740578E+0	5,758399E+0	5,770789E+0	5,775759E+0	5,780694E+0	5,792548E+0	5,791264E+0	5,813939E+0	5,807299E+0	5,806677E+0	5,803569E+0	5,806559E+0	5,802762E+0	5,797638E+0	5,793730E+0	5,788835E+0	5,797410E+0	5,797496E+0	5,818391E+0	5,815042E+0	5,817372E+0	5,833867E+0	5,839378E+0	5,838050E+0	5,840140E+0	5,832664E+0	5,826008E+0	5,835505E+0	5,834543E+0	5,839733E+0	5,836587E+0	5,837646E+0	5,837876E+0	5,838181E+0	5,851336E+0	5,836009E+0	5,828813E+0	5,835502E+0	5,836734E+0	5,821614E+0	5,830739E+0	5,825419E+0	5,841507E+0	5,841056E+0	5,831597E+0	5,829662E+0	5,826884E+0	5,839525E+0	5,825441E+0	5,834749E+0	5,841359E+0	5,828694E+0	5,845049E+0	5,850333E+0	5,843813E+0	5,840574E+0	5,844640E+0	5,843953E+0	5,847686E+0	5,850276E+0	5,848481E+0	5,852260E+0	5,839433E+0	5,837949E+0	5,843698E+0	5,845797E+0	5,854083E+0	5,852176E+0	5,856508E+0	5,861233E+0	5,855312E+0	5,851214E+0	5,849177E+0	5,849761E+0	5,856961E+0	5,857671E+0	5,852290E+0	5,851027E+0	5,855381E+0	5,858760E+0	5,851206E+0	5,856683E+0	5,854275E+0	5,852088E+0	5,871132E+0	5,864920E+0	5,862744E+0	5,869870E+0	5,854258E+0	5,861243E+0	5,855220E+0	5,863818E+0	5,857094E+0	5,848407E+0	5,862938E+0	5,868632E+0	5,866459E+0	5,861959E+0	5,864126E+0	5,864700E+0	5,872403E+0	5,870344E+0	5,872232E+0	5,887018E+0	5,890011E+0	5,873670E+0	5,882025E+0	5,860964E+0	5,842590E+0	5,821119E+0	5,805555E+0	5,785595E+0	5,761165E+0
5,670047E+0	5,678789E+0	5,692250E+0	5,696687E+0	5,703597E+0	5,709289E+0	5,721120E+0	5,723491E+0	5,741190E+0	5,744470E+0	5,745223E+0	5,741810E+0	5,750084E+0	5,760515E+0	5,763147E+0	5,772433E+0	5,765899E+0	5,782893E+0	5,796391E+0	5,805170E+0	5,806961E+0	5,828743E+0	5,836175E+0	5,841497E+0	5,828572E+0	5,837829E+0	5,838207E+0	5,831908E+0	5,819663E+0	5,821233E+0	5,814590E+0	5,829609E+0	5,831839E+0	5,840700E+0	5,836356E+0	5,855689E+0	5,862622E+0	5,848702E+0	5,855021E+0	5,870883E+0	5,861271E+0	5,861149E+0	5,859196E+0	5,862648E+0	5,868713E+0	5,874570E+0	5,874574E+0	5,854567E+0	5,851460E+0	5,856713E+0	5,854498E+0	5,855267E+0	5,860787E+0	5,866623E+0	5,870511E+0	5,872565E+0	5,866515E+0	5,870973E+0	5,862913E+0	5,869240E+0	5,863598E+0	5,848676E+0	5,831292E+0	5,829857E+0	5,826517E+0	5,831434E+0	5,840611E+0	5,847886E+0	5,848368E+0	5,850877E+0	5,854233E+0	5,861915E+0	5,854558E+0	5,861795E+0	5,861893E+0	5,859170E+0	5,861866E+0	5,858811E+0	5,860848E+0	5,858980E+0	5,854856E+0	5,849393E+0	5,851463E+0	5,858615E+0	5,856820E+0	5,861366E+0	5,858745E+0	5,853820E+0	5,858783E+0	5,859195E+0	5,869435E+0	5,864398E+0	5,864380E+0	5,877739E+0	5,865911E+0	5,869746E+0	5,866234E+0	5,860921E+0	5,862972E+0	5,871664E+0	5,885434E+0	5,870070E+0	5,871217E+0	5,862885E+0	5,866545E+0	5,862381E+0	5,875461E+0	5,862716E+0	5,866612E+0	5,868897E+0	5,861952E+0	5,869500E+0	5,875380E+0	5,869135E+0	5,874304E+0	5,878535E+0	5,877666E+0	5,879352E+0	5,882847E+0	5,887461E+0	5,877858E+0	5,875069E+0	5,852684E+0	5,833545E+0	5,817035E+0	5,801576E+0	5,782671E+0	5,770277E+0
5,671322E+0	5,671824E+0	5,685112E+0	5,692812E+0	5,691640E+0	5,718411E+0	5,720820E+0	5,730997E+0	5,739182E+0	5,739028E+0	5,753564E+0	5,753043E+0	5,756172E+0	5,772390E+0	5,765824E+0	5,768910E+0	5,790075E+0	5,804281E+0	5,807085E+0	5,812176E+0	5,825380E+0	5,831106E+0	5,843876E+0	5,846951E+0	5,849853E+0	5,853170E+0	5,843019E+0	5,843152E+0	5,838174E+0	5,841619E+0	5,833698E+0	5,833314E+0	5,850700E+0	5,847764E+0	5,857591E+0	5,859092E+0	5,862673E+0	5,871119E+0	5,883094E+0	5,878923E+0	5,866457E+0	5,875747E+0	5,877074E+0	5,870728E+0	5,860906E+0	5,869934E+0	5,878754E+0	5,865222E+0	5,856937E+0	5,852692E+0	5,867073E+0	5,868931E+0	5,875715E+0	5,879482E+0	5,880163E+0	5,874935E+0	5,876104E+0	5,872738E+0	5,873026E+0	5,864329E+0	5,855299E+0	5,859428E+0	5,852281E+0	5,859645E+0	5,863146E+0	5,861284E+0	5,854520E+0	5,856381E+0	5,865465E+0	5,856451E+0	5,857862E+0	5,848866E+0	5,846354E+0	5,849678E+0	5,860767E+0	5,873343E+0	5,860914E+0	5,849055E+0	5,858978E+0	5,848089E+0	5,847234E+0	5,856710E+0	5,847052E+0	5,853821E+0	5,855955E+0	5,847211E+0	5,846571E+0	5,859760E+0	5,862460E+0	5,859748E+0	5,852712E+0	5,859005E+0	5,858688E+0	5,863955E+0	5,864227E+0	5,864441E+0	5,861330E+0	5,860275E+0	5,854867E+0	5,860020E+0	5,863005E+0	5,864142E+0	5,864336E+0	5,869118E+0	5,857908E+0	5,859212E+0	5,858231E+0	5,853726E+0	5,865172E+0	5,859006E+0	5,868731E+0	5,873056E+0	5,880852E+0	5,859564E+0	5,877691E+0	5,862307E+0	5,869809E+0	5,880388E+0	5,877243E+0	5,874276E+0	5,862274E+0	5,860916E+0	5,843955E+0	5,827917E+0	5,812477E+0	5,793625E+0	5,784573E+0	5,765261E+0
5,667658E+0	5,671920E+0	5,679657E+0	5,677156E+0	5,708424E+0	5,700804E+0	5,714147E+0	5,721097E+0	5,740842E+0	5,742402E+0	5,750564E+0	5,767448E+0	5,763977E+0	5,768099E+0	5,784105E+0	5,782538E+0	5,798840E+0	5,809344E+0	5,822135E+0	5,832974E+0	5,839184E+0	5,838995E+0	5,858315E+0	5,844808E+0	5,844313E+0	5,837108E+0	5,846755E+0	5,849244E+0	5,840301E+0	5,849772E+0	5,842242E+0	5,847618E+0	5,843441E+0	5,846276E+0	5,867432E+0	5,871387E+0	5,871573E+0	5,878120E+0	5,867617E+0	5,869774E+0	5,878621E+0	5,879543E+0	5,864742E+0	5,865683E+0	5,873893E+0	5,881711E+0	5,884918E+0	5,874726E+0	5,865728E+0	5,871055E+0	5,868469E+0	5,873841E+0	5,871161E+0	5,869719E+0	5,874977E+0	5,869785E+0	5,873805E+0	5,873843E+0	5,878966E+0	5,872334E+0	5,864198E+0	5,858292E+0	5,849457E+0	5,845106E+0	5,850907E+0	5,854870E+0	5,852678E+0	5,856858E+0	5,857997E+0	5,854422E+0	5,853344E+0	5,846749E+0	5,863156E+0	5,862348E+0	5,854665E+0	5,850820E+0	5,840749E+0	5,828904E+0	5,828589E+0	5,838375E+0	5,849599E+0	5,847791E+0	5,844730E+0	5,844314E+0	5,845877E+0	5,845710E+0	5,841144E+0	5,838804E+0	5,837062E+0	5,849002E+0	5,842748E+0	5,844742E+0	5,855737E+0	5,850033E+0	5,847310E+0	5,843064E+0	5,838989E+0	5,846093E+0	5,850078E+0	5,859030E+0	5,857690E+0	5,851264E+0	5,846160E+0	5,857048E+0	5,850743E+0	5,845256E+0	5,855269E+0	5,852659E+0	5,848924E+0	5,849714E+0	5,851260E+0	5,853629E+0	5,843483E+0	5,856312E+0	5,861531E+0	5,860734E+0	5,854776E+0	5,861582E+0	5,858588E+0	5,846344E+0	5,842580E+0	5,833072E+0	5,829072E+0	5,813833E+0	5,802242E+0	5,789254E+0	5,774981E+0	5,760957E+0
5,659166E+0	5,680136E+0	5,671518E+0	5,682671E+0	5,695272E+0	5,701833E+0	5,712609E+0	5,723106E+0	5,734379E+0	5,745036E+0	5,744171E+0	5,757682E+0	5,771800E+0	5,768877E+0	5,779744E+0	5,773063E+0	5,796958E+0	5,802577E+0	5,809412E+0	5,824332E+0	5,825028E+0	5,840261E+0	5,836545E+0	5,841793E+0	5,832631E+0	5,828117E+0	5,828758E+0	5,838017E+0	5,831307E+0	5,830801E+0	5,825831E+0	5,825012E+0	5,838072E+0	5,844020E+0	5,845221E+0	5,854825E+0	5,859798E+0	5,873184E+0	5,866837E+0	5,859007E+0	5,863826E+0	5,855068E+0	5,854178E+0	5,858391E+0	5,864365E+0	5,854559E+0	5,853951E+0	5,857175E+0	5,854881E+0	5,846487E+0	5,853314E+0	5,853166E+0	5,857751E+0	5,857912E+0	5,864227E+0	5,858137E+0	5,864016E+0	5,852864E+0	5,856224E+0	5,853725E+0	5,847171E+0	5,835970E+0	5,841435E+0	5,825182E+0	5,832386E+0	5,827380E+0	5,848111E+0	5,839849E+0	5,839477E+0	5,834783E+0	5,835060E+0	5,846433E+0	5,847404E+0	5,841694E+0	5,842364E+0	5,837288E+0	5,830121E+0	5,837255E+0	5,827109E+0	5,822124E+0	5,816926E+0	5,814692E+0	5,813486E+0	5,808197E+0	5,801397E+0	5,808642E+0	5,813620E+0	5,815118E+0	5,818734E+0	5,809044E+0	5,819840E+0	5,820981E+0	5,827060E+0	5,825895E+0	5,824319E+0	5,828705E+0	5,830901E+0	5,833686E+0	5,832373E+0	5,837020E+0	5,834995E+0	5,830372E+0	5,831721E+0	5,831857E+0	5,829121E+0	5,819829E+0	5,825873E+0	5,826228E+0	5,823512E+0	5,840811E+0	5,825692E+0	5,831806E+0	5,835271E+0	5,833600E+0	5,830570E+0	5,833319E+0	5,823802E+0	5,837993E+0	5,827219E+0	5,829146E+0	5,821209E+0	5,818442E+0	5,804418E+0	5,793469E+0	5,775706E+0	5,767862E+0	5,754461E+0	5,754686E+0
5,677861E+0	5,675824E+0	5,688796E+0	5,676130E+0	5,683510E+0	5,694424E+0	5,698608E+0	5,715813E+0	5,730102E+0	5,736751E+0	5,746871E+0	5,754428E+0	5,770665E+0	5,766918E+0	5,767920E+0	5,778602E+0	5,783203E+0	5,787580E+0	5,803925E+0	5,816351E+0	5,824879E+0	5,825650E+0	5,820584E+0	5,824294E+0	5,830291E+0	5,826780E+0	5,826859E+0	5,829374E+0	5,817736E+0	5,820494E+0	5,816268E+0	5,823774E+0	5,823018E+0	5,829966E+0	5,831898E+0	5,839345E+0	5,846471E+0	5,848063E+0	5,851331E+0	5,841147E+0	5,842151E+0	5,838322E+0	5,832641E+0	5,838898E+0	5,838232E+0	5,840701E+0	5,851800E+0	5,837446E+0	5,835625E+0	5,837438E+0	5,844479E+0	5,838815E+0	5,834612E+0	5,839298E+0	5,837819E+0	5,835819E+0	5,841268E+0	5,837727E+0	5,838465E+0	5,830497E+0	5,817224E+0	5,819128E+0	5,814740E+0	5,819598E+0	5,813188E+0	5,821632E+0	5,818007E+0	5,806755E+0	5,815171E+0	5,817866E+0	5,820733E+0	5,822507E+0	5,822141E+0	5,813472E+0	5,813208E+0	5,812316E+0	5,799151E+0	5,804234E+0	5,802556E+0	5,793954E+0	5,802733E+0	5,801507E+0	5,796624E+0	5,797474E+0	5,783717E+0	5,778014E+0	5,779616E+0	5,778724E+0	5,771515E+0	5,778693E+0	5,795075E+0	5,799582E+0	5,806958E+0	5,806665E+0	5,800622E+0	5,802806E+0	5,794034E+0	5,811714E+0	5,794975E+0	5,806014E+0	5,801735E+0	5,798137E+0	5,802670E+0	5,797515E+0	5,810035E+0	5,803402E+0	5,807418E+0	5,806809E+0	5,807131E+0	5,801635E+0	5,814896E+0	5,813258E+0	5,813200E+0	5,804419E+0	5,796680E+0	5,805991E+0	5,802816E+0	5,792119E+0	5,795403E+0	5,791383E+0	5,786851E+0	5,786643E+0	5,777545E+0	5,769839E+0	5,761106E+0	5,758256E+0	5,757359E+0	5,749794E+0
5,662069E+0	5,678965E+0	5,674331E+0	5,676949E+0	5,687932E+0	5,697220E+0	5,696933E+0	5,704216E+0	5,729821E+0	5,729017E+0	5,739178E+0	5,742752E+0	5,746454E+0	5,752095E+0	5,761686E+0	5,768133E+0	5,779944E+0	5,788045E+0	5,789781E+0	5,774056E+0	5,801617E+0	5,795485E+0	5,797934E+0	5,807439E+0	5,805655E+0	5,797048E+0	5,788533E+0	5,793436E+0	5,794956E+0	5,790578E+0	5,800583E+0	5,801622E+0	5,807895E+0	5,814270E+0	5,807583E+0	5,816498E+0	5,818050E+0	5,815095E+0	5,814752E+0	5,820773E+0	5,816923E+0	5,816706E+0	5,807923E+0	5,806279E+0	5,814543E+0	5,817095E+0	5,807883E+0	5,811864E+0	5,813321E+0	5,809353E+0	5,816825E+0	5,811169E+0	5,799187E+0	5,803680E+0	5,809404E+0	5,818050E+0	5,805497E+0	5,803524E+0	5,802781E+0	5,800055E+0	5,793576E+0	5,793360E+0	5,789784E+0	5,787871E+0	5,781299E+0	5,780319E+0	5,779800E+0	5,789614E+0	5,798373E+0	5,782761E+0	5,776343E+0	5,787372E+0	5,790665E+0	5,789274E+0	5,784008E+0	5,783161E+0	5,777857E+0	5,777658E+0	5,775336E+0	5,766514E+0	5,771385E+0	5,770498E+0	5,756598E+0	5,763140E+0	5,755699E+0	5,760432E+0	5,759081E+0	5,758920E+0	5,750318E+0	5,744523E+0	5,747505E+0	5,745304E+0	5,754194E+0	5,764253E+0	5,769916E+0	5,770828E+0	5,770748E+0	5,776590E+0	5,774593E+0	5,777574E+0	5,777053E+0	5,763674E+0	5,769472E+0	5,777193E+0	5,774971E+0	5,774769E+0	5,770195E+0	5,773808E+0	5,769032E+0	5,779488E+0	5,785496E+0	5,784552E+0	5,776550E+0	5,778269E+0	5,779682E+0	5,783464E+0	5,780832E+0	5,773855E+0	5,771476E+0	5,765730E+0	5,763011E+0	5,759034E+0	5,757579E+0	5,747993E+0	5,739957E+0	5,742580E+0	5,738313E+0	5,734750E+0
5,677995E+0	5,671296E+0	5,673862E+0	5,674293E+0	5,689091E+0	5,697981E+0	5,696077E+0	5,717150E+0	5,718450E+0	5,729359E+0	5,736541E+0	5,736214E+0	5,743348E+0	5,737539E+0	5,745272E+0	5,749765E+0	5,754944E+0	5,764003E+0	5,762395E+0	5,768571E+0	5,784492E+0	5,774873E+0	5,784497E+0	5,793365E+0	5,787566E+0	5,779665E+0	5,779205E+0	5,778195E+0	5,779726E+0	5,769932E+0	5,778870E+0	5,780610E+0	5,784048E+0	5,793388E+0	5,791393E+0	5,798638E+0	5,800016E+0	5,801342E+0	5,793113E+0	5,798356E+0	5,793006E+0	5,789252E+0	5,787724E+0	5,790257E+0	5,790534E+0	5,781513E+0	5,774895E+0	5,784501E+0	5,788061E+0	5,785542E+0	5,787281E+0	5,785995E+0	5,788198E+0	5,798449E+0	5,786456E+0	5,784708E+0	5,794811E+0	5,799696E+0	5,785321E+0	5,769845E+0	5,772341E+0	5,772373E+0	5,767572E+0	5,765103E+0	5,758903E+0	5,756177E+0	5,759259E+0	5,772040E+0	5,767169E+0	5,769682E+0	5,770659E+0	5,778265E+0	5,763827E+0	5,762874E+0	5,760750E+0	5,766028E+0	5,760129E+0	5,752100E+0	5,754948E+0	5,754482E+0	5,745915E+0	5,745862E+0	5,747267E+0	5,745883E+0	5,743023E+0	5,745031E+0	5,746277E+0	5,744358E+0	5,744486E+0	5,741035E+0	5,735935E+0	5,738039E+0	5,732017E+0	5,730947E+0	5,743216E+0	5,750739E+0	5,747906E+0	5,753867E+0	5,764616E+0	5,759861E+0	5,752544E+0	5,750923E+0	5,761828E+0	5,758245E+0	5,746991E+0	5,757660E+0	5,752273E+0	5,761569E+0	5,763381E+0	5,761562E+0	5,756415E+0	5,768356E+0	5,762590E+0	5,759761E+0	5,763822E+0	5,766428E+0	5,763824E+0	5,762886E+0	5,760756E+0	5,754214E+0	5,750558E+0	5,740079E+0	5,748618E+0	5,738744E+0	5,738787E+0	5,737804E+0	5,743693E+0	5,740172E+0
5,668507E+0	5,668497E+0	5,675659E+0	5,678477E+0	5,684508E+0	5,689229E+0	5,697072E+0	5,706223E+0	5,713654E+0	5,725296E+0	5,726095E+0	5,728216E+0	5,737658E+0	5,737691E+0	5,737124E+0	5,742052E+0	5,741494E+0	5,743485E+0	5,750868E+0	5,763165E+0	5,763026E+0	5,778214E+0	5,768749E+0	5,763512E+0	5,781981E+0	5,760602E+0	5,756196E+0	5,756886E+0	5,765926E+0	5,763518E+0	5,761609E+0	5,766274E+0	5,772363E+0	5,779188E+0	5,779493E+0	5,782053E+0	5,785174E+0	5,786142E+0	5,783167E+0	5,783275E+0	5,777712E+0	5,778488E+0	5,767890E+0	5,769924E+0	5,772240E+0	5,773246E+0	5,762668E+0	5,770551E+0	5,770319E+0	5,768941E+0	5,773583E+0	5,773974E+0	5,771929E+0	5,764931E+0	5,773175E+0	5,778652E+0	5,768046E+0	5,769732E+0	5,772963E+0	5,767101E+0	5,762630E+0	5,748525E+0	5,744557E+0	5,751348E+0	5,749314E+0	5,735052E+0	5,742557E+0	5,742501E+0	5,752101E+0	5,747694E+0	5,755920E+0	5,754080E+0	5,753098E+0	5,754196E+0	5,742231E+0	5,744524E+0	5,742336E+0	5,736190E+0	5,733266E+0	5,730156E+0	5,731973E+0	5,726086E+0	5,722434E+0	5,721783E+0	5,720016E+0	5,727961E+0	5,721063E+0	5,726976E+0	5,726607E+0	5,730586E+0	5,731796E+0	5,722543E+0	5,711207E+0	5,712599E+0	5,722673E+0	5,729607E+0	5,738626E+0	5,744395E+0	5,735955E+0	5,738533E+0	5,738961E+0	5,737886E+0	5,749810E+0	5,744218E+0	5,743326E+0	5,742792E+0	5,750656E+0	5,753098E+0	5,754965E+0	5,748391E+0	5,747630E+0	5,760547E+0	5,757038E+0	5,754738E+0	5,753448E+0	5,753378E+0	5,751534E+0	5,751815E+0	5,739548E+0	5,747285E+0	5,742345E+0	5,733857E+0	5,736923E+0	5,740833E+0	5,739829E+0	5,732849E+0	5,730448E+0	5,735536E+0
