# Supplementary material for: Precursors of Majorana modes and their length-dependent energy oscillations probed at both ends of atomic Shiba chains
Source: Nat Nanotechnol. 2022 Mar 7;17(4):384–9. doi: 10.1038/s41565-022-01078-4 (PMC9018407; doi:10.1038/s41565-022-01078-4)
Supplement: Source Data Extended Data Fig. 2 — Statistical source data of Extended Data Fig. 2a,b in separate .txt files. [file 41565_2022_1078_MOESM8_ESM.zip › Source Data/FigE2a_dIdVB-500mT.txt]

:NANONIS_VERSION:
2
:SCANIT_TYPE:
              FLOAT            MSBFIRST
:REC_DATE:
 30.12.2021
:REC_TIME:
11:39:08
:REC_TEMP:
      290.0000000000
:ACQ_TIME:
      192.9
:SCAN_PIXELS:
       128       32
:SCAN_TIME:
             NaN             NaN
:SCAN_RANGE:
           6.000E-9           1.500E-9
:SCAN_OFFSET:
             -2.682E-7         2.247E-7
:SCAN_ANGLE:
            -2.400E+1
:SCAN_DIR:
down
:BIAS:
            6.000E+0
:DATA_INFO:
	Channel	Name	Unit	Direction	Calibration	Offset
	0	LockinX	V	both	1.000E+0	0.000E+0

:SCANIT_END:


5,747222E+0	5,744601E+0	5,744043E+0	5,733040E+0	5,723999E+0	5,722189E+0	5,705851E+0	5,706940E+0	5,693738E+0	5,695058E+0	5,712251E+0	5,719437E+0	5,724928E+0	5,732846E+0	5,729861E+0	5,739848E+0	5,740359E+0	5,745838E+0	5,734598E+0	5,744852E+0	5,743930E+0	5,730285E+0	5,735914E+0	5,738304E+0	5,750190E+0	5,737458E+0	5,744583E+0	5,745749E+0	5,742527E+0	5,745081E+0	5,714676E+0	5,762205E+0	5,736182E+0	5,731745E+0	5,730663E+0	5,732627E+0	5,732613E+0	5,724947E+0	5,739145E+0	5,747372E+0	5,734514E+0	5,743492E+0	5,743505E+0	5,747875E+0	5,729375E+0	5,725193E+0	5,737618E+0	5,723410E+0	5,740826E+0	5,730215E+0	5,723906E+0	5,729176E+0	5,728990E+0	5,739165E+0	5,724627E+0	5,727684E+0	5,742581E+0	5,744702E+0	5,731996E+0	5,733382E+0	5,738147E+0	5,732857E+0	5,720416E+0	5,729164E+0	5,741038E+0	5,740753E+0	5,724106E+0	5,714513E+0	5,709822E+0	5,694095E+0	5,709045E+0	5,699798E+0	5,706822E+0	5,701663E+0	5,711932E+0	5,714254E+0	5,731549E+0	5,740571E+0	5,737874E+0	5,757751E+0	5,758386E+0	5,747975E+0	5,742071E+0	5,742140E+0	5,733294E+0	5,673193E+0	5,706464E+0	5,702788E+0	5,699956E+0	5,702281E+0	5,690526E+0	5,695497E+0	5,696626E+0	5,667226E+0	5,669506E+0	5,705197E+0	5,721356E+0	5,707691E+0	5,728384E+0	5,718154E+0	5,672554E+0	5,737103E+0	5,737990E+0	5,754414E+0	5,747338E+0	5,748790E+0	5,744912E+0	5,750944E+0	5,758290E+0	5,750707E+0	5,754761E+0	5,735777E+0	5,747310E+0	5,759315E+0	5,733933E+0	5,750710E+0	5,738842E+0	5,739460E+0	5,747154E+0	5,744495E+0	5,746952E+0	5,744452E+0	5,747169E+0	5,741150E+0	5,742986E+0	5,759524E+0	5,757264E+0	5,761051E+0
5,743049E+0	5,758959E+0	5,737397E+0	5,743878E+0	5,729200E+0	5,715819E+0	5,703762E+0	5,691275E+0	5,709432E+0	5,710372E+0	5,710335E+0	5,720170E+0	5,726392E+0	5,741073E+0	5,731198E+0	5,738123E+0	5,741850E+0	5,729499E+0	5,733773E+0	5,727808E+0	5,736219E+0	5,726578E+0	5,741712E+0	5,726242E+0	5,730647E+0	5,724613E+0	5,725653E+0	5,717010E+0	5,713018E+0	5,745356E+0	5,720390E+0	5,717918E+0	5,726394E+0	5,721944E+0	5,726925E+0	5,721890E+0	5,715777E+0	5,734170E+0	5,717691E+0	5,730093E+0	5,743040E+0	5,732155E+0	5,730954E+0	5,717311E+0	5,733212E+0	5,712447E+0	5,714771E+0	5,716484E+0	5,717038E+0	5,725835E+0	5,710266E+0	5,719741E+0	5,719692E+0	5,726678E+0	5,726677E+0	5,722027E+0	5,729873E+0	5,720783E+0	5,736066E+0	5,718945E+0	5,735734E+0	5,736792E+0	5,717739E+0	5,727617E+0	5,724424E+0	5,715574E+0	5,712173E+0	5,708281E+0	5,715759E+0	5,705178E+0	5,681776E+0	5,694150E+0	5,695674E+0	5,696557E+0	5,693694E+0	5,712759E+0	5,730868E+0	5,726082E+0	5,736700E+0	5,728451E+0	5,747533E+0	5,743573E+0	5,741194E+0	5,735878E+0	5,700809E+0	5,717794E+0	5,704806E+0	5,700293E+0	5,706212E+0	5,684588E+0	5,706465E+0	5,692968E+0	5,701540E+0	5,693223E+0	5,698080E+0	5,708746E+0	5,718642E+0	5,723773E+0	5,716975E+0	5,709755E+0	5,718478E+0	5,720608E+0	5,734115E+0	5,736095E+0	5,754945E+0	5,734553E+0	5,742765E+0	5,754780E+0	5,743570E+0	5,735188E+0	5,750853E+0	5,761135E+0	5,756432E+0	5,743152E+0	5,754574E+0	5,749150E+0	5,746919E+0	5,743112E+0	5,740256E+0	5,735399E+0	5,735777E+0	5,752125E+0	5,748245E+0	5,744477E+0	5,748105E+0	5,745556E+0	5,756695E+0	5,761605E+0
5,750132E+0	5,769406E+0	5,752643E+0	5,749144E+0	5,735979E+0	5,720972E+0	5,718766E+0	5,721369E+0	5,717653E+0	5,720401E+0	5,730010E+0	5,716460E+0	5,715991E+0	5,721011E+0	5,728181E+0	5,719153E+0	5,714277E+0	5,716104E+0	5,712826E+0	5,716638E+0	5,706695E+0	5,707811E+0	5,717992E+0	5,714671E+0	5,708921E+0	5,695619E+0	5,703184E+0	5,737731E+0	5,718410E+0	5,723143E+0	5,700859E+0	5,704590E+0	5,705605E+0	5,706952E+0	5,712371E+0	5,703049E+0	5,710682E+0	5,718784E+0	5,722737E+0	5,721398E+0	5,713962E+0	5,730069E+0	5,705455E+0	5,705650E+0	5,718673E+0	5,713681E+0	5,710163E+0	5,707695E+0	5,711624E+0	5,703520E+0	5,690044E+0	5,703313E+0	5,696072E+0	5,706145E+0	5,710507E+0	5,711210E+0	5,701770E+0	5,697392E+0	5,728122E+0	5,708854E+0	5,723410E+0	5,716570E+0	5,717845E+0	5,721222E+0	5,721631E+0	5,718958E+0	5,716637E+0	5,694529E+0	5,709981E+0	5,695465E+0	5,694071E+0	5,679910E+0	5,680643E+0	5,695510E+0	5,659257E+0	5,688329E+0	5,697583E+0	5,701363E+0	5,723415E+0	5,719364E+0	5,716952E+0	5,729921E+0	5,732373E+0	5,705495E+0	5,691885E+0	5,703842E+0	5,701765E+0	5,701381E+0	5,699507E+0	5,680696E+0	5,688676E+0	5,676761E+0	5,682535E+0	5,683169E+0	5,696103E+0	5,705725E+0	5,693874E+0	5,694037E+0	5,688825E+0	5,697973E+0	5,700185E+0	5,713933E+0	5,717809E+0	5,726357E+0	5,730484E+0	5,716520E+0	5,737978E+0	5,729856E+0	5,720415E+0	5,737627E+0	5,734316E+0	5,729482E+0	5,727209E+0	5,726757E+0	5,726743E+0	5,726357E+0	5,730386E+0	5,735641E+0	5,734099E+0	5,729696E+0	5,730255E+0	5,742956E+0	5,745931E+0	5,756063E+0	5,747878E+0	5,746653E+0	5,755115E+0	5,752209E+0
5,760356E+0	5,770978E+0	5,762406E+0	5,752028E+0	5,743268E+0	5,728328E+0	5,718814E+0	5,718141E+0	5,704320E+0	5,711539E+0	5,717854E+0	5,719527E+0	5,726172E+0	5,715371E+0	5,734904E+0	5,717854E+0	5,714258E+0	5,708617E+0	5,695170E+0	5,703973E+0	5,702851E+0	5,706978E+0	5,696465E+0	5,699567E+0	5,702779E+0	5,693497E+0	5,693646E+0	5,695554E+0	5,700378E+0	5,692470E+0	5,696730E+0	5,702978E+0	5,700111E+0	5,707408E+0	5,711453E+0	5,692302E+0	5,702673E+0	5,703047E+0	5,713870E+0	5,704361E+0	5,702474E+0	5,713802E+0	5,706273E+0	5,707439E+0	5,702440E+0	5,694274E+0	5,701572E+0	5,696925E+0	5,712024E+0	5,698486E+0	5,684338E+0	5,680476E+0	5,696456E+0	5,713836E+0	5,706547E+0	5,712099E+0	5,708658E+0	5,704550E+0	5,710623E+0	5,707588E+0	5,723711E+0	5,722082E+0	5,721439E+0	5,723458E+0	5,712292E+0	5,732643E+0	5,723648E+0	5,713651E+0	5,703182E+0	5,690928E+0	5,678806E+0	5,682479E+0	5,695111E+0	5,681849E+0	5,681388E+0	5,680812E+0	5,692856E+0	5,710515E+0	5,702675E+0	5,726505E+0	5,729003E+0	5,733767E+0	5,710922E+0	5,715927E+0	5,731848E+0	5,720209E+0	5,711144E+0	5,701594E+0	5,694806E+0	5,702456E+0	5,682587E+0	5,684257E+0	5,692018E+0	5,688807E+0	5,690013E+0	5,690555E+0	5,692650E+0	5,697337E+0	5,698864E+0	5,707318E+0	5,692231E+0	5,707602E+0	5,711624E+0	5,711411E+0	5,716401E+0	5,721982E+0	5,709953E+0	5,711423E+0	5,732450E+0	5,701645E+0	5,713902E+0	5,719579E+0	5,714191E+0	5,728811E+0	5,723539E+0	5,731153E+0	5,713772E+0	5,722483E+0	5,726691E+0	5,726554E+0	5,725455E+0	5,720904E+0	5,731373E+0	5,732043E+0	5,741002E+0	5,742522E+0	5,744364E+0	5,743727E+0
5,766219E+0	5,781703E+0	5,769978E+0	5,763140E+0	5,757511E+0	5,741698E+0	5,734337E+0	5,722886E+0	5,730097E+0	5,722630E+0	5,715356E+0	5,736534E+0	5,711981E+0	5,730315E+0	5,712522E+0	5,714155E+0	5,699028E+0	5,697218E+0	5,708352E+0	5,682690E+0	5,706754E+0	5,702051E+0	5,696467E+0	5,694771E+0	5,680650E+0	5,707155E+0	5,682121E+0	5,691016E+0	5,693637E+0	5,694801E+0	5,710403E+0	5,697919E+0	5,704521E+0	5,691980E+0	5,703951E+0	5,696381E+0	5,699091E+0	5,718410E+0	5,700517E+0	5,705781E+0	5,708034E+0	5,695765E+0	5,702330E+0	5,685686E+0	5,692462E+0	5,685750E+0	5,705607E+0	5,706804E+0	5,687384E+0	5,699419E+0	5,682213E+0	5,691941E+0	5,687203E+0	5,695503E+0	5,708845E+0	5,691427E+0	5,713248E+0	5,700209E+0	5,707551E+0	5,727617E+0	5,710366E+0	5,710998E+0	5,719742E+0	5,715130E+0	5,709560E+0	5,716521E+0	5,721251E+0	5,726318E+0	5,725771E+0	5,706056E+0	5,692060E+0	5,683569E+0	5,663872E+0	5,677748E+0	5,684578E+0	5,691683E+0	5,683953E+0	5,679447E+0	5,692186E+0	5,696586E+0	5,720170E+0	5,705954E+0	5,720343E+0	5,726105E+0	5,715345E+0	5,714966E+0	5,720252E+0	5,728358E+0	5,695538E+0	5,676129E+0	5,693175E+0	5,683571E+0	5,698000E+0	5,707692E+0	5,695305E+0	5,706191E+0	5,701892E+0	5,695766E+0	5,683823E+0	5,707782E+0	5,714578E+0	5,711766E+0	5,712983E+0	5,711252E+0	5,713382E+0	5,708340E+0	5,710384E+0	5,700544E+0	5,715936E+0	5,737680E+0	5,720680E+0	5,705845E+0	5,713418E+0	5,722773E+0	5,734188E+0	5,718513E+0	5,707032E+0	5,723620E+0	5,708158E+0	5,721787E+0	5,704535E+0	5,726426E+0	5,732783E+0	5,740807E+0	5,738666E+0	5,732171E+0	5,745402E+0	5,748294E+0
5,763767E+0	5,782712E+0	5,775246E+0	5,756008E+0	5,755181E+0	5,749011E+0	5,736095E+0	5,736856E+0	5,739224E+0	5,734410E+0	5,732273E+0	5,737804E+0	5,734178E+0	5,725413E+0	5,723211E+0	5,717343E+0	5,712405E+0	5,685544E+0	5,687667E+0	5,688217E+0	5,677246E+0	5,701127E+0	5,685209E+0	5,695687E+0	5,671755E+0	5,652401E+0	5,694510E+0	5,680746E+0	5,684093E+0	5,695984E+0	5,686242E+0	5,683954E+0	5,697546E+0	5,700367E+0	5,691823E+0	5,683076E+0	5,696587E+0	5,690464E+0	5,682549E+0	5,697519E+0	5,702369E+0	5,702980E+0	5,684764E+0	5,693947E+0	5,692834E+0	5,688522E+0	5,693295E+0	5,686568E+0	5,694225E+0	5,685135E+0	5,700658E+0	5,697094E+0	5,688710E+0	5,691329E+0	5,694525E+0	5,699396E+0	5,696953E+0	5,712212E+0	5,707636E+0	5,710342E+0	5,705670E+0	5,714041E+0	5,715294E+0	5,714559E+0	5,729629E+0	5,736544E+0	5,729500E+0	5,731505E+0	5,709054E+0	5,669294E+0	5,674373E+0	5,693742E+0	5,690025E+0	5,673954E+0	5,694133E+0	5,641325E+0	5,651677E+0	5,708262E+0	5,714316E+0	5,728758E+0	5,706050E+0	5,704874E+0	5,724454E+0	5,723573E+0	5,735499E+0	5,718549E+0	5,723352E+0	5,719502E+0	5,709775E+0	5,701862E+0	5,689289E+0	5,690760E+0	5,681527E+0	5,679547E+0	5,712058E+0	5,695974E+0	5,713873E+0	5,705946E+0	5,705616E+0	5,695623E+0	5,696317E+0	5,697947E+0	5,703871E+0	5,694998E+0	5,701040E+0	5,713686E+0	5,701146E+0	5,698868E+0	5,701384E+0	5,710177E+0	5,716378E+0	5,708849E+0	5,707035E+0	5,727555E+0	5,710216E+0	5,698483E+0	5,701234E+0	5,704143E+0	5,679736E+0	5,695058E+0	5,701598E+0	5,697571E+0	5,713878E+0	5,706453E+0	5,719288E+0	5,732144E+0	5,727726E+0	5,742412E+0
5,756629E+0	5,786516E+0	5,761091E+0	5,758981E+0	5,749429E+0	5,738865E+0	5,741078E+0	5,729229E+0	5,735377E+0	5,746614E+0	5,756440E+0	5,737868E+0	5,722829E+0	5,720629E+0	5,702372E+0	5,683421E+0	5,683587E+0	5,691998E+0	5,680212E+0	5,668941E+0	5,679698E+0	5,672403E+0	5,661620E+0	5,670573E+0	5,659858E+0	5,658691E+0	5,675187E+0	5,656314E+0	5,670648E+0	5,667818E+0	5,676066E+0	5,680858E+0	5,701534E+0	5,680232E+0	5,664031E+0	5,678575E+0	5,678107E+0	5,692869E+0	5,701846E+0	5,698696E+0	5,701481E+0	5,691467E+0	5,695955E+0	5,677578E+0	5,677297E+0	5,683509E+0	5,667179E+0	5,685894E+0	5,686283E+0	5,690260E+0	5,687518E+0	5,689829E+0	5,694569E+0	5,677732E+0	5,687539E+0	5,684721E+0	5,698803E+0	5,687759E+0	5,652114E+0	5,652246E+0	5,702304E+0	5,720255E+0	5,715398E+0	5,713804E+0	5,728115E+0	5,709143E+0	5,729226E+0	5,727273E+0	5,736282E+0	5,722664E+0	5,688993E+0	5,702161E+0	5,704428E+0	5,685318E+0	5,691317E+0	5,686085E+0	5,695856E+0	5,683498E+0	5,702016E+0	5,699308E+0	5,713314E+0	5,724563E+0	5,713047E+0	5,720384E+0	5,721913E+0	5,724757E+0	5,714583E+0	5,709374E+0	5,705758E+0	5,694751E+0	5,706233E+0	5,698307E+0	5,699466E+0	5,690381E+0	5,704873E+0	5,711478E+0	5,689247E+0	5,691120E+0	5,694531E+0	5,710190E+0	5,695018E+0	5,704999E+0	5,710202E+0	5,703612E+0	5,697427E+0	5,690054E+0	5,691459E+0	5,698759E+0	5,704303E+0	5,704723E+0	5,714072E+0	5,705009E+0	5,713237E+0	5,720069E+0	5,711003E+0	5,709453E+0	5,700896E+0	5,692223E+0	5,679403E+0	5,695775E+0	5,680388E+0	5,677453E+0	5,676723E+0	5,686876E+0	5,718868E+0	5,720401E+0	5,706036E+0	5,721572E+0
5,754695E+0	5,770423E+0	5,769495E+0	5,748520E+0	5,737072E+0	5,743320E+0	5,730332E+0	5,736653E+0	5,730702E+0	5,739497E+0	5,734915E+0	5,736197E+0	5,742339E+0	5,724213E+0	5,719137E+0	5,713303E+0	5,697477E+0	5,673183E+0	5,661773E+0	5,668955E+0	5,669662E+0	5,653573E+0	5,667569E+0	5,664977E+0	5,646442E+0	5,650980E+0	5,656199E+0	5,656881E+0	5,662197E+0	5,679220E+0	5,672524E+0	5,666322E+0	5,678815E+0	5,685041E+0	5,677396E+0	5,656204E+0	5,687370E+0	5,694756E+0	5,698003E+0	5,694937E+0	5,685539E+0	5,695167E+0	5,685886E+0	5,671525E+0	5,688551E+0	5,672708E+0	5,685100E+0	5,696584E+0	5,695291E+0	5,647045E+0	5,675902E+0	5,695116E+0	5,683073E+0	5,690181E+0	5,688179E+0	5,709379E+0	5,698945E+0	5,696004E+0	5,725689E+0	5,713435E+0	5,715516E+0	5,701630E+0	5,715458E+0	5,723252E+0	5,717323E+0	5,721031E+0	5,736706E+0	5,728531E+0	5,721808E+0	5,705356E+0	5,710375E+0	5,695620E+0	5,687740E+0	5,726128E+0	5,692657E+0	5,703615E+0	5,701379E+0	5,703244E+0	5,706377E+0	5,702575E+0	5,713555E+0	5,707878E+0	5,729947E+0	5,710050E+0	5,731977E+0	5,723087E+0	5,731741E+0	5,724559E+0	5,710850E+0	5,702273E+0	5,684322E+0	5,683524E+0	5,700871E+0	5,732074E+0	5,743968E+0	5,717305E+0	5,723376E+0	5,725281E+0	5,695709E+0	5,715012E+0	5,693133E+0	5,698565E+0	5,706138E+0	5,716759E+0	5,721909E+0	5,718576E+0	5,709425E+0	5,711807E+0	5,702619E+0	5,672821E+0	5,707059E+0	5,763299E+0	5,724509E+0	5,729993E+0	5,707409E+0	5,707583E+0	5,680825E+0	5,694173E+0	5,676637E+0	5,666068E+0	5,672977E+0	5,665926E+0	5,674432E+0	5,694694E+0	5,695019E+0	5,710404E+0	5,730412E+0	5,743415E+0
5,740714E+0	5,783978E+0	5,757954E+0	5,760993E+0	5,752689E+0	5,743999E+0	5,740244E+0	5,749296E+0	5,758194E+0	5,763664E+0	5,760277E+0	5,770854E+0	5,744896E+0	5,750837E+0	5,710713E+0	5,715498E+0	5,700164E+0	5,694932E+0	5,684057E+0	5,668264E+0	5,681135E+0	5,666833E+0	5,679921E+0	5,657573E+0	5,649408E+0	5,652091E+0	5,650670E+0	5,643946E+0	5,667723E+0	5,680404E+0	5,680080E+0	5,689476E+0	5,694974E+0	5,687533E+0	5,699664E+0	5,671647E+0	5,678854E+0	5,684151E+0	5,680908E+0	5,639784E+0	5,686296E+0	5,685081E+0	5,689954E+0	5,686524E+0	5,689848E+0	5,688097E+0	5,680762E+0	5,696712E+0	5,697904E+0	5,705600E+0	5,693220E+0	5,706848E+0	5,705509E+0	5,685245E+0	5,688065E+0	5,687681E+0	5,721212E+0	5,714818E+0	5,701777E+0	5,722044E+0	5,708454E+0	5,714093E+0	5,712862E+0	5,709927E+0	5,714517E+0	5,712686E+0	5,737473E+0	5,739615E+0	5,731409E+0	5,732791E+0	5,727686E+0	5,729431E+0	5,704563E+0	5,688268E+0	5,704788E+0	5,704846E+0	5,719460E+0	5,699875E+0	5,720655E+0	5,710752E+0	5,710495E+0	5,722153E+0	5,700681E+0	5,730623E+0	5,720295E+0	5,720413E+0	5,723660E+0	5,734523E+0	5,721166E+0	5,729272E+0	5,744877E+0	5,712784E+0	5,710884E+0	5,734100E+0	5,728784E+0	5,720073E+0	5,704195E+0	5,712130E+0	5,696961E+0	5,715752E+0	5,703461E+0	5,710420E+0	5,698080E+0	5,718904E+0	5,726993E+0	5,727430E+0	5,726903E+0	5,719256E+0	5,718255E+0	5,709196E+0	5,693452E+0	5,724695E+0	5,712061E+0	5,721421E+0	5,736176E+0	5,705341E+0	5,703745E+0	5,693211E+0	5,673206E+0	5,674518E+0	5,651836E+0	5,662543E+0	5,658540E+0	5,676768E+0	5,687055E+0	5,691099E+0	5,714625E+0	5,724518E+0
5,739363E+0	5,771013E+0	5,761320E+0	5,742198E+0	5,746307E+0	5,740321E+0	5,747533E+0	5,752717E+0	5,759129E+0	5,778527E+0	5,768414E+0	5,779628E+0	5,768404E+0	5,755529E+0	5,744749E+0	5,722298E+0	5,732662E+0	5,696921E+0	5,680489E+0	5,695138E+0	5,671777E+0	5,686103E+0	5,683042E+0	5,686820E+0	5,686274E+0	5,670989E+0	5,665234E+0	5,677371E+0	5,684931E+0	5,701784E+0	5,683500E+0	5,664098E+0	5,694590E+0	5,691643E+0	5,687360E+0	5,699367E+0	5,688762E+0	5,693064E+0	5,700385E+0	5,704640E+0	5,706773E+0	5,704938E+0	5,715199E+0	5,694335E+0	5,692894E+0	5,708992E+0	5,695668E+0	5,706992E+0	5,717685E+0	5,709973E+0	5,704400E+0	5,705482E+0	5,706542E+0	5,708392E+0	5,693295E+0	5,712258E+0	5,718172E+0	5,726368E+0	5,719202E+0	5,722645E+0	5,732676E+0	5,735021E+0	5,736810E+0	5,718801E+0	5,724404E+0	5,733049E+0	5,733403E+0	5,736888E+0	5,726562E+0	5,726741E+0	5,726290E+0	5,717500E+0	5,708942E+0	5,717552E+0	5,721376E+0	5,706536E+0	5,719394E+0	5,728019E+0	5,716432E+0	5,723579E+0	5,713436E+0	5,728710E+0	5,726892E+0	5,747026E+0	5,745501E+0	5,739888E+0	5,740666E+0	5,728543E+0	5,753621E+0	5,722941E+0	5,713124E+0	5,720969E+0	5,738635E+0	5,736343E+0	5,732154E+0	5,744725E+0	5,723038E+0	5,716915E+0	5,728880E+0	5,699187E+0	5,710875E+0	5,713602E+0	5,725582E+0	5,720743E+0	5,726617E+0	5,736020E+0	5,703260E+0	5,725080E+0	5,718034E+0	5,719247E+0	5,736009E+0	5,729475E+0	5,718375E+0	5,718311E+0	5,727643E+0	5,729467E+0	5,704576E+0	5,682220E+0	5,667809E+0	5,664415E+0	5,658438E+0	5,653727E+0	5,644711E+0	5,664303E+0	5,681289E+0	5,698605E+0	5,711346E+0	5,720694E+0
5,728689E+0	5,779118E+0	5,761021E+0	5,764427E+0	5,746658E+0	5,746190E+0	5,761981E+0	5,772469E+0	5,799076E+0	5,786688E+0	5,799713E+0	5,784950E+0	5,795643E+0	5,765295E+0	5,736504E+0	5,732446E+0	5,723197E+0	5,705910E+0	5,719715E+0	5,691724E+0	5,703740E+0	5,696088E+0	5,635939E+0	5,643721E+0	5,680449E+0	5,681952E+0	5,663890E+0	5,677463E+0	5,682178E+0	5,676071E+0	5,691483E+0	5,690798E+0	5,696788E+0	5,702519E+0	5,706469E+0	5,699463E+0	5,685356E+0	5,705076E+0	5,704573E+0	5,720358E+0	5,710301E+0	5,695010E+0	5,711759E+0	5,692651E+0	5,709377E+0	5,694380E+0	5,703225E+0	5,707348E+0	5,705764E+0	5,721304E+0	5,718596E+0	5,717762E+0	5,701256E+0	5,718809E+0	5,739739E+0	5,714020E+0	5,720375E+0	5,712029E+0	5,715277E+0	5,716390E+0	5,708878E+0	5,742264E+0	5,728426E+0	5,726518E+0	5,726055E+0	5,730658E+0	5,735401E+0	5,723849E+0	5,733356E+0	5,715131E+0	5,728416E+0	5,730245E+0	5,710749E+0	5,711967E+0	5,713644E+0	5,714530E+0	5,721505E+0	5,718472E+0	5,728112E+0	5,722628E+0	5,721365E+0	5,695611E+0	5,711841E+0	5,740937E+0	5,733432E+0	5,736869E+0	5,736649E+0	5,739537E+0	5,741220E+0	5,726509E+0	5,736253E+0	5,726633E+0	5,729335E+0	5,733347E+0	5,729250E+0	5,757963E+0	5,742113E+0	5,741965E+0	5,718623E+0	5,701604E+0	5,711666E+0	5,723515E+0	5,719574E+0	5,715276E+0	5,728983E+0	5,739424E+0	5,719964E+0	5,741266E+0	5,726248E+0	5,731466E+0	5,730112E+0	5,736806E+0	5,728924E+0	5,722140E+0	5,720921E+0	5,723214E+0	5,708573E+0	5,697929E+0	5,677354E+0	5,674432E+0	5,656303E+0	5,655615E+0	5,653021E+0	5,649755E+0	5,655288E+0	5,685920E+0	5,712612E+0	5,714392E+0
5,735092E+0	5,762272E+0	5,744791E+0	5,762589E+0	5,750230E+0	5,755456E+0	5,760721E+0	5,764567E+0	5,789179E+0	5,787424E+0	5,794418E+0	5,806965E+0	5,778518E+0	5,764433E+0	5,742922E+0	5,745235E+0	5,725054E+0	5,674793E+0	5,704471E+0	5,698066E+0	5,704969E+0	5,694035E+0	5,682716E+0	5,685863E+0	5,684187E+0	5,683999E+0	5,677647E+0	5,681872E+0	5,694632E+0	5,696518E+0	5,696953E+0	5,706919E+0	5,700542E+0	5,699462E+0	5,705240E+0	5,700317E+0	5,702650E+0	5,717641E+0	5,716803E+0	5,718044E+0	5,718740E+0	5,729623E+0	5,732852E+0	5,715336E+0	5,705514E+0	5,682371E+0	5,723113E+0	5,722749E+0	5,712220E+0	5,728247E+0	5,718652E+0	5,720215E+0	5,721368E+0	5,719528E+0	5,733784E+0	5,719623E+0	5,728400E+0	5,721316E+0	5,742256E+0	5,741993E+0	5,727802E+0	5,725883E+0	5,721226E+0	5,735822E+0	5,733690E+0	5,736265E+0	5,751276E+0	5,741124E+0	5,743122E+0	5,743768E+0	5,737385E+0	5,730135E+0	5,716077E+0	5,730796E+0	5,728787E+0	5,717824E+0	5,754672E+0	5,740199E+0	5,739417E+0	5,728431E+0	5,729885E+0	5,735769E+0	5,730329E+0	5,734456E+0	5,730565E+0	5,747940E+0	5,746149E+0	5,754210E+0	5,748249E+0	5,739832E+0	5,738307E+0	5,739531E+0	5,738043E+0	5,759725E+0	5,757165E+0	5,753518E+0	5,746594E+0	5,743875E+0	5,734806E+0	5,728188E+0	5,740831E+0	5,733289E+0	5,739232E+0	5,738019E+0	5,741916E+0	5,756261E+0	5,748889E+0	5,752204E+0	5,729825E+0	5,758013E+0	5,746931E+0	5,737282E+0	5,738892E+0	5,734130E+0	5,743809E+0	5,728825E+0	5,727437E+0	5,707480E+0	5,684844E+0	5,671411E+0	5,647233E+0	5,631084E+0	5,630743E+0	5,641370E+0	5,673182E+0	5,682296E+0	5,712870E+0	5,711959E+0
5,733098E+0	5,765943E+0	5,745625E+0	5,748425E+0	5,741048E+0	5,758100E+0	5,762436E+0	5,750594E+0	5,777325E+0	5,770732E+0	5,780999E+0	5,775200E+0	5,773876E+0	5,764769E+0	5,736024E+0	5,690808E+0	5,707521E+0	5,711764E+0	5,685998E+0	5,685802E+0	5,687440E+0	5,677803E+0	5,685320E+0	5,684256E+0	5,674333E+0	5,660132E+0	5,676973E+0	5,690782E+0	5,674769E+0	5,686684E+0	5,685770E+0	5,692376E+0	5,700758E+0	5,695094E+0	5,692781E+0	5,687875E+0	5,700727E+0	5,714271E+0	5,719879E+0	5,716933E+0	5,736717E+0	5,738778E+0	5,721052E+0	5,715096E+0	5,726258E+0	5,712718E+0	5,725566E+0	5,717255E+0	5,720518E+0	5,729186E+0	5,723026E+0	5,735413E+0	5,723873E+0	5,727784E+0	5,730085E+0	5,730382E+0	5,735109E+0	5,747234E+0	5,738217E+0	5,734696E+0	5,730574E+0	5,743993E+0	5,730965E+0	5,750507E+0	5,734405E+0	5,741070E+0	5,746631E+0	5,757470E+0	5,749499E+0	5,741444E+0	5,753241E+0	5,734839E+0	5,715332E+0	5,756904E+0	5,736124E+0	5,740864E+0	5,738286E+0	5,751664E+0	5,748600E+0	5,739081E+0	5,748541E+0	5,741908E+0	5,748188E+0	5,745698E+0	5,759667E+0	5,771899E+0	5,750549E+0	5,767895E+0	5,764691E+0	5,753368E+0	5,753182E+0	5,744994E+0	5,756812E+0	5,760503E+0	5,752973E+0	5,755818E+0	5,755178E+0	5,748494E+0	5,740515E+0	5,749316E+0	5,746869E+0	5,746701E+0	5,747979E+0	5,748481E+0	5,754892E+0	5,757560E+0	5,764001E+0	5,752945E+0	5,745983E+0	5,755084E+0	5,751290E+0	5,760884E+0	5,746216E+0	5,746433E+0	5,747548E+0	5,737381E+0	5,734282E+0	5,721164E+0	5,698377E+0	5,678360E+0	5,653028E+0	5,663400E+0	5,644217E+0	5,646046E+0	5,653821E+0	5,690462E+0	5,696448E+0	5,709105E+0
5,716878E+0	5,762135E+0	5,757564E+0	5,758318E+0	5,746809E+0	5,752684E+0	5,782003E+0	5,792253E+0	5,807431E+0	5,811448E+0	5,811497E+0	5,802669E+0	5,795162E+0	5,772292E+0	5,759055E+0	5,754010E+0	5,738448E+0	5,719046E+0	5,723680E+0	5,725863E+0	5,698222E+0	5,705003E+0	5,704601E+0	5,702589E+0	5,704911E+0	5,706644E+0	5,693660E+0	5,710577E+0	5,706766E+0	5,718086E+0	5,722638E+0	5,724989E+0	5,732628E+0	5,728508E+0	5,726267E+0	5,718843E+0	5,717515E+0	5,750204E+0	5,724233E+0	5,738220E+0	5,743632E+0	5,748389E+0	5,741774E+0	5,738190E+0	5,737647E+0	5,737141E+0	5,728672E+0	5,736655E+0	5,744869E+0	5,760361E+0	5,751696E+0	5,741647E+0	5,736456E+0	5,739772E+0	5,758499E+0	5,757483E+0	5,755230E+0	5,738552E+0	5,758433E+0	5,756761E+0	5,758071E+0	5,753742E+0	5,746948E+0	5,756194E+0	5,744796E+0	5,750383E+0	5,760864E+0	5,757757E+0	5,740685E+0	5,742007E+0	5,776336E+0	5,747834E+0	5,742432E+0	5,747091E+0	5,752810E+0	5,761273E+0	5,749593E+0	5,748971E+0	5,765199E+0	5,759124E+0	5,758940E+0	5,752651E+0	5,763727E+0	5,761643E+0	5,761234E+0	5,772112E+0	5,769104E+0	5,779577E+0	5,771446E+0	5,768088E+0	5,771063E+0	5,757320E+0	5,763711E+0	5,762645E+0	5,762422E+0	5,782184E+0	5,772452E+0	5,777763E+0	5,764514E+0	5,762773E+0	5,752037E+0	5,756525E+0	5,769038E+0	5,759366E+0	5,757446E+0	5,782241E+0	5,772285E+0	5,772374E+0	5,769883E+0	5,768886E+0	5,765567E+0	5,767445E+0	5,759950E+0	5,766172E+0	5,762798E+0	5,751542E+0	5,751196E+0	5,723832E+0	5,716767E+0	5,701565E+0	5,665266E+0	5,648212E+0	5,660752E+0	5,653961E+0	5,665536E+0	5,681726E+0	5,694817E+0	5,708765E+0
5,721805E+0	5,759262E+0	5,741644E+0	5,748033E+0	5,743695E+0	5,765204E+0	5,775302E+0	5,793483E+0	5,811379E+0	5,830956E+0	5,828113E+0	5,810365E+0	5,813318E+0	5,777338E+0	5,769764E+0	5,761375E+0	5,753574E+0	5,741840E+0	5,726454E+0	5,732120E+0	5,723705E+0	5,712822E+0	5,723473E+0	5,725402E+0	5,718428E+0	5,721682E+0	5,722055E+0	5,716546E+0	5,713288E+0	5,732714E+0	5,735433E+0	5,744508E+0	5,746481E+0	5,734352E+0	5,728235E+0	5,760695E+0	5,744191E+0	5,749350E+0	5,745924E+0	5,754412E+0	5,754254E+0	5,757830E+0	5,764435E+0	5,749517E+0	5,750202E+0	5,744995E+0	5,745356E+0	5,750237E+0	5,752532E+0	5,748623E+0	5,761137E+0	5,768025E+0	5,760951E+0	5,751550E+0	5,756943E+0	5,752845E+0	5,760614E+0	5,761635E+0	5,767917E+0	5,761549E+0	5,756198E+0	5,761888E+0	5,758044E+0	5,754885E+0	5,757776E+0	5,767787E+0	5,771720E+0	5,755686E+0	5,776124E+0	5,769427E+0	5,761241E+0	5,756482E+0	5,756597E+0	5,770376E+0	5,759221E+0	5,766100E+0	5,764136E+0	5,770001E+0	5,769084E+0	5,767806E+0	5,774384E+0	5,762465E+0	5,772716E+0	5,774209E+0	5,775353E+0	5,792796E+0	5,791966E+0	5,788358E+0	5,781514E+0	5,782082E+0	5,778776E+0	5,773254E+0	5,787352E+0	5,773013E+0	5,779687E+0	5,789775E+0	5,787148E+0	5,779842E+0	5,779841E+0	5,779355E+0	5,763968E+0	5,782828E+0	5,778512E+0	5,772826E+0	5,798740E+0	5,788589E+0	5,788478E+0	5,782141E+0	5,779883E+0	5,788868E+0	5,778159E+0	5,783774E+0	5,770855E+0	5,774135E+0	5,772463E+0	5,768789E+0	5,758607E+0	5,731459E+0	5,728652E+0	5,707131E+0	5,696343E+0	5,683909E+0	5,654845E+0	5,666486E+0	5,667089E+0	5,696430E+0	5,697470E+0	5,719149E+0
5,721394E+0	5,782784E+0	5,766226E+0	5,754740E+0	5,753919E+0	5,766082E+0	5,795584E+0	5,793610E+0	5,821194E+0	5,826033E+0	5,844770E+0	5,833797E+0	5,810911E+0	5,803221E+0	5,785831E+0	5,779691E+0	5,763320E+0	5,739808E+0	5,747274E+0	5,737319E+0	5,728889E+0	5,730478E+0	5,729712E+0	5,735276E+0	5,736948E+0	5,740390E+0	5,721506E+0	5,729033E+0	5,734382E+0	5,735301E+0	5,750677E+0	5,746975E+0	5,753824E+0	5,752194E+0	5,770682E+0	5,760884E+0	5,750639E+0	5,760091E+0	5,767571E+0	5,774790E+0	5,771209E+0	5,769802E+0	5,778763E+0	5,759461E+0	5,764375E+0	5,764232E+0	5,753480E+0	5,774368E+0	5,772436E+0	5,772678E+0	5,780217E+0	5,785347E+0	5,772618E+0	5,763919E+0	5,770661E+0	5,771383E+0	5,778853E+0	5,784770E+0	5,774644E+0	5,773577E+0	5,771077E+0	5,785109E+0	5,771374E+0	5,768924E+0	5,771881E+0	5,765801E+0	5,785426E+0	5,776206E+0	5,802762E+0	5,776822E+0	5,767256E+0	5,781744E+0	5,773345E+0	5,784118E+0	5,780312E+0	5,789261E+0	5,775627E+0	5,784683E+0	5,798143E+0	5,782227E+0	5,785971E+0	5,774882E+0	5,780537E+0	5,805532E+0	5,796108E+0	5,800375E+0	5,798835E+0	5,799299E+0	5,797803E+0	5,793235E+0	5,801089E+0	5,791147E+0	5,801895E+0	5,796876E+0	5,789282E+0	5,803259E+0	5,806418E+0	5,795413E+0	5,796237E+0	5,788136E+0	5,787253E+0	5,779687E+0	5,802274E+0	5,797579E+0	5,807836E+0	5,805327E+0	5,809792E+0	5,805564E+0	5,790482E+0	5,798452E+0	5,806376E+0	5,793790E+0	5,802457E+0	5,799014E+0	5,796442E+0	5,789700E+0	5,782663E+0	5,764074E+0	5,744686E+0	5,740314E+0	5,726910E+0	5,700599E+0	5,703731E+0	5,691456E+0	5,704053E+0	5,696256E+0	5,723069E+0	5,731325E+0
5,715334E+0	5,760872E+0	5,760760E+0	5,757163E+0	5,778177E+0	5,756980E+0	5,804012E+0	5,794444E+0	5,806368E+0	5,837849E+0	5,839202E+0	5,819546E+0	5,796854E+0	5,784886E+0	5,798736E+0	5,783138E+0	5,769186E+0	5,754125E+0	5,760392E+0	5,758326E+0	5,759149E+0	5,753078E+0	5,740465E+0	5,757517E+0	5,746573E+0	5,743906E+0	5,748152E+0	5,748189E+0	5,755356E+0	5,761158E+0	5,767100E+0	5,774724E+0	5,767391E+0	5,768441E+0	5,753931E+0	5,779585E+0	5,784770E+0	5,775921E+0	5,775774E+0	5,784576E+0	5,795040E+0	5,787962E+0	5,792498E+0	5,789032E+0	5,781999E+0	5,786031E+0	5,786702E+0	5,786498E+0	5,780686E+0	5,786737E+0	5,796238E+0	5,790282E+0	5,795645E+0	5,789166E+0	5,791421E+0	5,780459E+0	5,789093E+0	5,804946E+0	5,794898E+0	5,800692E+0	5,794466E+0	5,790455E+0	5,782421E+0	5,774478E+0	5,799031E+0	5,787825E+0	5,792578E+0	5,805634E+0	5,789433E+0	5,782231E+0	5,770449E+0	5,776594E+0	5,803586E+0	5,811726E+0	5,792884E+0	5,792209E+0	5,798912E+0	5,798138E+0	5,801225E+0	5,792657E+0	5,795846E+0	5,804787E+0	5,800940E+0	5,806736E+0	5,809829E+0	5,814613E+0	5,821015E+0	5,822752E+0	5,816233E+0	5,795745E+0	5,804683E+0	5,823326E+0	5,811470E+0	5,817128E+0	5,814052E+0	5,823909E+0	5,807612E+0	5,816394E+0	5,820800E+0	5,812291E+0	5,809267E+0	5,812652E+0	5,819581E+0	5,819555E+0	5,823360E+0	5,819435E+0	5,809023E+0	5,809192E+0	5,809274E+0	5,840674E+0	5,817420E+0	5,818115E+0	5,828073E+0	5,810674E+0	5,834489E+0	5,809711E+0	5,804351E+0	5,782933E+0	5,778424E+0	5,770309E+0	5,744452E+0	5,735557E+0	5,710375E+0	5,708556E+0	5,707217E+0	5,725218E+0	5,727880E+0	5,731029E+0
5,720558E+0	5,776710E+0	5,760888E+0	5,770038E+0	5,765210E+0	5,781910E+0	5,790774E+0	5,787717E+0	5,823549E+0	5,819769E+0	5,819520E+0	5,812585E+0	5,823796E+0	5,782210E+0	5,783653E+0	5,779667E+0	5,782324E+0	5,774947E+0	5,773586E+0	5,763236E+0	5,773558E+0	5,769098E+0	5,774803E+0	5,770727E+0	5,772790E+0	5,768231E+0	5,744711E+0	5,767835E+0	5,775994E+0	5,777003E+0	5,777515E+0	5,787383E+0	5,790044E+0	5,791068E+0	5,789061E+0	5,794059E+0	5,793100E+0	5,806595E+0	5,787869E+0	5,820859E+0	5,807598E+0	5,807944E+0	5,796760E+0	5,804319E+0	5,811221E+0	5,799802E+0	5,802106E+0	5,800769E+0	5,814331E+0	5,801124E+0	5,812572E+0	5,815544E+0	5,812554E+0	5,822566E+0	5,809549E+0	5,817441E+0	5,811401E+0	5,803158E+0	5,828992E+0	5,805256E+0	5,815850E+0	5,801901E+0	5,813098E+0	5,814479E+0	5,808643E+0	5,816236E+0	5,817665E+0	5,819578E+0	5,823248E+0	5,801248E+0	5,816701E+0	5,803061E+0	5,822376E+0	5,821913E+0	5,831687E+0	5,793715E+0	5,816996E+0	5,812762E+0	5,814217E+0	5,823412E+0	5,832688E+0	5,834861E+0	5,825770E+0	5,831674E+0	5,846840E+0	5,842332E+0	5,826711E+0	5,829280E+0	5,842356E+0	5,833530E+0	5,828441E+0	5,837833E+0	5,835663E+0	5,826989E+0	5,832883E+0	5,838619E+0	5,848703E+0	5,832539E+0	5,824696E+0	5,825230E+0	5,827157E+0	5,824003E+0	5,836034E+0	5,856003E+0	5,843756E+0	5,843690E+0	5,840243E+0	5,843925E+0	5,841391E+0	5,835529E+0	5,845051E+0	5,826472E+0	5,820332E+0	5,845982E+0	5,842602E+0	5,836039E+0	5,816697E+0	5,813450E+0	5,799050E+0	5,774657E+0	5,786634E+0	5,757651E+0	5,749631E+0	5,733327E+0	5,741337E+0	5,742300E+0	5,732672E+0	5,748127E+0
5,717405E+0	5,758824E+0	5,769356E+0	5,758510E+0	5,771369E+0	5,789351E+0	5,817562E+0	5,830167E+0	5,833312E+0	5,830046E+0	5,838025E+0	5,834478E+0	5,821683E+0	5,805283E+0	5,799793E+0	5,797688E+0	5,787284E+0	5,786211E+0	5,791985E+0	5,794915E+0	5,781981E+0	5,788183E+0	5,784189E+0	5,780977E+0	5,787961E+0	5,790271E+0	5,780159E+0	5,799376E+0	5,795955E+0	5,784906E+0	5,802295E+0	5,807260E+0	5,793528E+0	5,799533E+0	5,812875E+0	5,823829E+0	5,826293E+0	5,818633E+0	5,834496E+0	5,821280E+0	5,814499E+0	5,842056E+0	5,832053E+0	5,824896E+0	5,825297E+0	5,822856E+0	5,822610E+0	5,841777E+0	5,827674E+0	5,838175E+0	5,831117E+0	5,810644E+0	5,827024E+0	5,837397E+0	5,837292E+0	5,847982E+0	5,831306E+0	5,829067E+0	5,832165E+0	5,837756E+0	5,823262E+0	5,829845E+0	5,827565E+0	5,835703E+0	5,852126E+0	5,832197E+0	5,828217E+0	5,841728E+0	5,835387E+0	5,834825E+0	5,831233E+0	5,841444E+0	5,832967E+0	5,839337E+0	5,844723E+0	5,837463E+0	5,851579E+0	5,843474E+0	5,841864E+0	5,836839E+0	5,826563E+0	5,838314E+0	5,870477E+0	5,864385E+0	5,857664E+0	5,864177E+0	5,869521E+0	5,850662E+0	5,861210E+0	5,845432E+0	5,857566E+0	5,862129E+0	5,862873E+0	5,865085E+0	5,855196E+0	5,856187E+0	5,858418E+0	5,851530E+0	5,857732E+0	5,845196E+0	5,842510E+0	5,844472E+0	5,856333E+0	5,859155E+0	5,849313E+0	5,872690E+0	5,858518E+0	5,853969E+0	5,845295E+0	5,865543E+0	5,873513E+0	5,867955E+0	5,864175E+0	5,859982E+0	5,864117E+0	5,862938E+0	5,855086E+0	5,854328E+0	5,846532E+0	5,819266E+0	5,818557E+0	5,784057E+0	5,786341E+0	5,762224E+0	5,753270E+0	5,751888E+0	5,758161E+0	5,754575E+0
5,735123E+0	5,747586E+0	5,759828E+0	5,779578E+0	5,768130E+0	5,790712E+0	5,793042E+0	5,799951E+0	5,834842E+0	5,836448E+0	5,841672E+0	5,825766E+0	5,818484E+0	5,829107E+0	5,807220E+0	5,783522E+0	5,795280E+0	5,804776E+0	5,805125E+0	5,789316E+0	5,796432E+0	5,811839E+0	5,797411E+0	5,802320E+0	5,796385E+0	5,803270E+0	5,792069E+0	5,805690E+0	5,807993E+0	5,811325E+0	5,796834E+0	5,816864E+0	5,815557E+0	5,824532E+0	5,831975E+0	5,827079E+0	5,843216E+0	5,840411E+0	5,836943E+0	5,855072E+0	5,846443E+0	5,852571E+0	5,841709E+0	5,845674E+0	5,857087E+0	5,850563E+0	5,838897E+0	5,826705E+0	5,852034E+0	5,863664E+0	5,836980E+0	5,839006E+0	5,836082E+0	5,846630E+0	5,838919E+0	5,843260E+0	5,855398E+0	5,852143E+0	5,843583E+0	5,840096E+0	5,845342E+0	5,840629E+0	5,838021E+0	5,850493E+0	5,847681E+0	5,860009E+0	5,854039E+0	5,852148E+0	5,852543E+0	5,852183E+0	5,846709E+0	5,863374E+0	5,860605E+0	5,875700E+0	5,865032E+0	5,865575E+0	5,861511E+0	5,855252E+0	5,860993E+0	5,861643E+0	5,853083E+0	5,862116E+0	5,864475E+0	5,870960E+0	5,859623E+0	5,866898E+0	5,850140E+0	5,849255E+0	5,882146E+0	5,887598E+0	5,871199E+0	5,874381E+0	5,881166E+0	5,870616E+0	5,870503E+0	5,872343E+0	5,861899E+0	5,868192E+0	5,861184E+0	5,875584E+0	5,864444E+0	5,876407E+0	5,871694E+0	5,865836E+0	5,873611E+0	5,872406E+0	5,874175E+0	5,875643E+0	5,888945E+0	5,876006E+0	5,881525E+0	5,876918E+0	5,880966E+0	5,884620E+0	5,869844E+0	5,868095E+0	5,880649E+0	5,847970E+0	5,848109E+0	5,855603E+0	5,826499E+0	5,810552E+0	5,802688E+0	5,783334E+0	5,769205E+0	5,758680E+0	5,756065E+0	5,748556E+0
5,709101E+0	5,743239E+0	5,756897E+0	5,760687E+0	5,773220E+0	5,783197E+0	5,811583E+0	5,822542E+0	5,832307E+0	5,835083E+0	5,838832E+0	5,835472E+0	5,830050E+0	5,843437E+0	5,831371E+0	5,825545E+0	5,814090E+0	5,782809E+0	5,773612E+0	5,829241E+0	5,819913E+0	5,811656E+0	5,814046E+0	5,827538E+0	5,830566E+0	5,827138E+0	5,820052E+0	5,830646E+0	5,827971E+0	5,817706E+0	5,824543E+0	5,829203E+0	5,835521E+0	5,848208E+0	5,851681E+0	5,856090E+0	5,857454E+0	5,863530E+0	5,871015E+0	5,877481E+0	5,864598E+0	5,870910E+0	5,874251E+0	5,856341E+0	5,867462E+0	5,869062E+0	5,876674E+0	5,861866E+0	5,856603E+0	5,861622E+0	5,866786E+0	5,870453E+0	5,859001E+0	5,859735E+0	5,875377E+0	5,851062E+0	5,850248E+0	5,867430E+0	5,888766E+0	5,860489E+0	5,862147E+0	5,874947E+0	5,850054E+0	5,855691E+0	5,862126E+0	5,854283E+0	5,851274E+0	5,861386E+0	5,865462E+0	5,865874E+0	5,856973E+0	5,872556E+0	5,863500E+0	5,887984E+0	5,885715E+0	5,873363E+0	5,870897E+0	5,878932E+0	5,869954E+0	5,866224E+0	5,873592E+0	5,870530E+0	5,886566E+0	5,886332E+0	5,875840E+0	5,885954E+0	5,888730E+0	5,876441E+0	5,877384E+0	5,866623E+0	5,891920E+0	5,893336E+0	5,880500E+0	5,888945E+0	5,855929E+0	5,865489E+0	5,878326E+0	5,899857E+0	5,883551E+0	5,906205E+0	5,896382E+0	5,894756E+0	5,879623E+0	5,877813E+0	5,886304E+0	5,885348E+0	5,874521E+0	5,885676E+0	5,887355E+0	5,891270E+0	5,894430E+0	5,907202E+0	5,890652E+0	5,891281E+0	5,881441E+0	5,874755E+0	5,871925E+0	5,877768E+0	5,867328E+0	5,857565E+0	5,829555E+0	5,820421E+0	5,814401E+0	5,818381E+0	5,790308E+0	5,774484E+0	5,760375E+0	5,750988E+0
5,703369E+0	5,734760E+0	5,741461E+0	5,759906E+0	5,770594E+0	5,778230E+0	5,803025E+0	5,818269E+0	5,829290E+0	5,827291E+0	5,846127E+0	5,845668E+0	5,824636E+0	5,826447E+0	5,840080E+0	5,848658E+0	5,826179E+0	5,833834E+0	5,850350E+0	5,833593E+0	5,834919E+0	5,837809E+0	5,832922E+0	5,821077E+0	5,811829E+0	5,787638E+0	5,786753E+0	5,836859E+0	5,836933E+0	5,846669E+0	5,841819E+0	5,848782E+0	5,857009E+0	5,846889E+0	5,843331E+0	5,881827E+0	5,871379E+0	5,869677E+0	5,867621E+0	5,872544E+0	5,874170E+0	5,869579E+0	5,869600E+0	5,868995E+0	5,877982E+0	5,869136E+0	5,876533E+0	5,875213E+0	5,884020E+0	5,882916E+0	5,884332E+0	5,873826E+0	5,885242E+0	5,896736E+0	5,893304E+0	5,878580E+0	5,887838E+0	5,882178E+0	5,875436E+0	5,868504E+0	5,875875E+0	5,868774E+0	5,857501E+0	5,881322E+0	5,879279E+0	5,880665E+0	5,871638E+0	5,872557E+0	5,884532E+0	5,877833E+0	5,886240E+0	5,882174E+0	5,872938E+0	5,892627E+0	5,885050E+0	5,876750E+0	5,869396E+0	5,878051E+0	5,887915E+0	5,869917E+0	5,877007E+0	5,892569E+0	5,888939E+0	5,889238E+0	5,886007E+0	5,890724E+0	5,892285E+0	5,893051E+0	5,887580E+0	5,893287E+0	5,895653E+0	5,898617E+0	5,890794E+0	5,899419E+0	5,904894E+0	5,886367E+0	5,882136E+0	5,894042E+0	5,895871E+0	5,888032E+0	5,878086E+0	5,901916E+0	5,887167E+0	5,890813E+0	5,877496E+0	5,889732E+0	5,916652E+0	5,886433E+0	5,890120E+0	5,897302E+0	5,895250E+0	5,899999E+0	5,888756E+0	5,899135E+0	5,879141E+0	5,898053E+0	5,902110E+0	5,877192E+0	5,879122E+0	5,874257E+0	5,857172E+0	5,834656E+0	5,824913E+0	5,808976E+0	5,786917E+0	5,786725E+0	5,771920E+0	5,757562E+0
5,709276E+0	5,730943E+0	5,738302E+0	5,762766E+0	5,775095E+0	5,800143E+0	5,794728E+0	5,819024E+0	5,830194E+0	5,833689E+0	5,831501E+0	5,845278E+0	5,848013E+0	5,852190E+0	5,845055E+0	5,831316E+0	5,841063E+0	5,862623E+0	5,860099E+0	5,859801E+0	5,864647E+0	5,840529E+0	5,844269E+0	5,848480E+0	5,872978E+0	5,864970E+0	5,867641E+0	5,856886E+0	5,864787E+0	5,869234E+0	5,853370E+0	5,861238E+0	5,797230E+0	5,810174E+0	5,842591E+0	5,886799E+0	5,899220E+0	5,897535E+0	5,877567E+0	5,884662E+0	5,892948E+0	5,904657E+0	5,877917E+0	5,894012E+0	5,908646E+0	5,893259E+0	5,897009E+0	5,875733E+0	5,881324E+0	5,879870E+0	5,885170E+0	5,893510E+0	5,895909E+0	5,907803E+0	5,901688E+0	5,902346E+0	5,882676E+0	5,875731E+0	5,894128E+0	5,883124E+0	5,888736E+0	5,876075E+0	5,874508E+0	5,883159E+0	5,873335E+0	5,870743E+0	5,876405E+0	5,890509E+0	5,883677E+0	5,886891E+0	5,891594E+0	5,887658E+0	5,901807E+0	5,888250E+0	5,882322E+0	5,894436E+0	5,882860E+0	5,897785E+0	5,876364E+0	5,886846E+0	5,885563E+0	5,880248E+0	5,889021E+0	5,894090E+0	5,901609E+0	5,892747E+0	5,898216E+0	5,891207E+0	5,891143E+0	5,899948E+0	5,893797E+0	5,901277E+0	5,890761E+0	5,892997E+0	5,908132E+0	5,905585E+0	5,902978E+0	5,892842E+0	5,890739E+0	5,894824E+0	5,904025E+0	5,900597E+0	5,901781E+0	5,910618E+0	5,889463E+0	5,891823E+0	5,901248E+0	5,896170E+0	5,910964E+0	5,902486E+0	5,894557E+0	5,891880E+0	5,911958E+0	5,940160E+0	5,893804E+0	5,880963E+0	5,892434E+0	5,901663E+0	5,898223E+0	5,875691E+0	5,877134E+0	5,849963E+0	5,831174E+0	5,807013E+0	5,798694E+0	5,789785E+0	5,776762E+0	5,787507E+0
5,714631E+0	5,730159E+0	5,744106E+0	5,734365E+0	5,761912E+0	5,782022E+0	5,792760E+0	5,812575E+0	5,827780E+0	5,837712E+0	5,843102E+0	5,839191E+0	5,840219E+0	5,832601E+0	5,841014E+0	5,845078E+0	5,865407E+0	5,856210E+0	5,848346E+0	5,865899E+0	5,868410E+0	5,843435E+0	5,854551E+0	5,866175E+0	5,886668E+0	5,863780E+0	5,869312E+0	5,858403E+0	5,870500E+0	5,862432E+0	5,858640E+0	5,864769E+0	5,872253E+0	5,878587E+0	5,884903E+0	5,889095E+0	5,889959E+0	5,890588E+0	5,898123E+0	5,869779E+0	5,828438E+0	5,878406E+0	5,910240E+0	5,901208E+0	5,893424E+0	5,898917E+0	5,886074E+0	5,892014E+0	5,897850E+0	5,891480E+0	5,894758E+0	5,881463E+0	5,892461E+0	5,903719E+0	5,907609E+0	5,913627E+0	5,888897E+0	5,896844E+0	5,876092E+0	5,890720E+0	5,883507E+0	5,881056E+0	5,897467E+0	5,892496E+0	5,890085E+0	5,892475E+0	5,890446E+0	5,885901E+0	5,874858E+0	5,890765E+0	5,887324E+0	5,891351E+0	5,889632E+0	5,892366E+0	5,893923E+0	5,886691E+0	5,894044E+0	5,893044E+0	5,890100E+0	5,890532E+0	5,882229E+0	5,882266E+0	5,890011E+0	5,899950E+0	5,889174E+0	5,870352E+0	5,883868E+0	5,867114E+0	5,882734E+0	5,874615E+0	5,893864E+0	5,898428E+0	5,885503E+0	5,889405E+0	5,887633E+0	5,886206E+0	5,871559E+0	5,903507E+0	5,899071E+0	5,883344E+0	5,892388E+0	5,887597E+0	5,881036E+0	5,876037E+0	5,899714E+0	5,884651E+0	5,891463E+0	5,904319E+0	5,901012E+0	5,911792E+0	5,902556E+0	5,887985E+0	5,895075E+0	5,909410E+0	5,910236E+0	5,894820E+0	5,905520E+0	5,889997E+0	5,872748E+0	5,876654E+0	5,856124E+0	5,847692E+0	5,821221E+0	5,806898E+0	5,804966E+0	5,791914E+0	5,775209E+0	5,756269E+0
5,699386E+0	5,718439E+0	5,723513E+0	5,734348E+0	5,753544E+0	5,765084E+0	5,775261E+0	5,794663E+0	5,814245E+0	5,826510E+0	5,817799E+0	5,835699E+0	5,834863E+0	5,841935E+0	5,838342E+0	5,843490E+0	5,848269E+0	5,853353E+0	5,855787E+0	5,860698E+0	5,867869E+0	5,859013E+0	5,880898E+0	5,852086E+0	5,853635E+0	5,872344E+0	5,869152E+0	5,864143E+0	5,869417E+0	5,862223E+0	5,847231E+0	5,852427E+0	5,874634E+0	5,858858E+0	5,879702E+0	5,885600E+0	5,888090E+0	5,884208E+0	5,889507E+0	5,889071E+0	5,885163E+0	5,895705E+0	5,893516E+0	5,883520E+0	5,896345E+0	5,893850E+0	5,890287E+0	5,871841E+0	5,826411E+0	5,838014E+0	5,872734E+0	5,879673E+0	5,873164E+0	5,879363E+0	5,894338E+0	5,889814E+0	5,889351E+0	5,879184E+0	5,878995E+0	5,870004E+0	5,881289E+0	5,873981E+0	5,870751E+0	5,874094E+0	5,858610E+0	5,878208E+0	5,875983E+0	5,872267E+0	5,877015E+0	5,863554E+0	5,881432E+0	5,880476E+0	5,883387E+0	5,878184E+0	5,865329E+0	5,866383E+0	5,863795E+0	5,862446E+0	5,857064E+0	5,859296E+0	5,872622E+0	5,863388E+0	5,863975E+0	5,861498E+0	5,868492E+0	5,864851E+0	5,857285E+0	5,863498E+0	5,844068E+0	5,877117E+0	5,883848E+0	5,870540E+0	5,874140E+0	5,853443E+0	5,871887E+0	5,871114E+0	5,877300E+0	5,873476E+0	5,871863E+0	5,874044E+0	5,859214E+0	5,875144E+0	5,857566E+0	5,863769E+0	5,872582E+0	5,870274E+0	5,884032E+0	5,879977E+0	5,880593E+0	5,871627E+0	5,895963E+0	5,891438E+0	5,876801E+0	5,880053E+0	5,864945E+0	5,863064E+0	5,875548E+0	5,859749E+0	5,874018E+0	5,856791E+0	5,861363E+0	5,836008E+0	5,813266E+0	5,806864E+0	5,794981E+0	5,798414E+0	5,766587E+0	5,779984E+0
5,706391E+0	5,715405E+0	5,718276E+0	5,728925E+0	5,747858E+0	5,743225E+0	5,770331E+0	5,788397E+0	5,798580E+0	5,814325E+0	5,814506E+0	5,828426E+0	5,822737E+0	5,835182E+0	5,836181E+0	5,831187E+0	5,850567E+0	5,843357E+0	5,854139E+0	5,845024E+0	5,860516E+0	5,861675E+0	5,844033E+0	5,849347E+0	5,866623E+0	5,857331E+0	5,851125E+0	5,858590E+0	5,861017E+0	5,846712E+0	5,851001E+0	5,849024E+0	5,860514E+0	5,871554E+0	5,887772E+0	5,890986E+0	5,876313E+0	5,888922E+0	5,887470E+0	5,854959E+0	5,851563E+0	5,879940E+0	5,891422E+0	5,879348E+0	5,884935E+0	5,885346E+0	5,885302E+0	5,894094E+0	5,872644E+0	5,871864E+0	5,866594E+0	5,873684E+0	5,868403E+0	5,878096E+0	5,879796E+0	5,868560E+0	5,829454E+0	5,825229E+0	5,856187E+0	5,857251E+0	5,859887E+0	5,852058E+0	5,856380E+0	5,860506E+0	5,856775E+0	5,847931E+0	5,843863E+0	5,855033E+0	5,870932E+0	5,862172E+0	5,862575E+0	5,851241E+0	5,867077E+0	5,867932E+0	5,861639E+0	5,851292E+0	5,852258E+0	5,843221E+0	5,840137E+0	5,842560E+0	5,853842E+0	5,818333E+0	5,840957E+0	5,858209E+0	5,830709E+0	5,845224E+0	5,846611E+0	5,847869E+0	5,845482E+0	5,853668E+0	5,854348E+0	5,851440E+0	5,859309E+0	5,843561E+0	5,838880E+0	5,850352E+0	5,857605E+0	5,852880E+0	5,849778E+0	5,852251E+0	5,840547E+0	5,860663E+0	5,853702E+0	5,844507E+0	5,842265E+0	5,848637E+0	5,862013E+0	5,852278E+0	5,873965E+0	5,869617E+0	5,876010E+0	5,874906E+0	5,861585E+0	5,853391E+0	5,845334E+0	5,847602E+0	5,840881E+0	5,832416E+0	5,841630E+0	5,823715E+0	5,825962E+0	5,817154E+0	5,804395E+0	5,793763E+0	5,792639E+0	5,787339E+0	5,769479E+0	5,778765E+0
5,704727E+0	5,702975E+0	5,716511E+0	5,717587E+0	5,740677E+0	5,750420E+0	5,762310E+0	5,783258E+0	5,779064E+0	5,814691E+0	5,801349E+0	5,819734E+0	5,822287E+0	5,815589E+0	5,826281E+0	5,821685E+0	5,843010E+0	5,838683E+0	5,834820E+0	5,838037E+0	5,826320E+0	5,834398E+0	5,847916E+0	5,841831E+0	5,834058E+0	5,824575E+0	5,832543E+0	5,846881E+0	5,823585E+0	5,840696E+0	5,845339E+0	5,843663E+0	5,853632E+0	5,852208E+0	5,848583E+0	5,861674E+0	5,855523E+0	5,858619E+0	5,857137E+0	5,854827E+0	5,853284E+0	5,840964E+0	5,856532E+0	5,860263E+0	5,862540E+0	5,858243E+0	5,844200E+0	5,858166E+0	5,847689E+0	5,854410E+0	5,856139E+0	5,854533E+0	5,849706E+0	5,852329E+0	5,879779E+0	5,853918E+0	5,847083E+0	5,848160E+0	5,833957E+0	5,858486E+0	5,837670E+0	5,826941E+0	5,789310E+0	5,763028E+0	5,798273E+0	5,833444E+0	5,841447E+0	5,823978E+0	5,836878E+0	5,831147E+0	5,835473E+0	5,835008E+0	5,830409E+0	5,835018E+0	5,822019E+0	5,836458E+0	5,822900E+0	5,808562E+0	5,828028E+0	5,805427E+0	5,809317E+0	5,819016E+0	5,820255E+0	5,811304E+0	5,798930E+0	5,807891E+0	5,806186E+0	5,817011E+0	5,805367E+0	5,810768E+0	5,814474E+0	5,804824E+0	5,824117E+0	5,819911E+0	5,815427E+0	5,816637E+0	5,825399E+0	5,835652E+0	5,824782E+0	5,826562E+0	5,823828E+0	5,820388E+0	5,822970E+0	5,828202E+0	5,829669E+0	5,819532E+0	5,828219E+0	5,838639E+0	5,830697E+0	5,833024E+0	5,840338E+0	5,833423E+0	5,828550E+0	5,837063E+0	5,841849E+0	5,816091E+0	5,828989E+0	5,817274E+0	5,811111E+0	5,812766E+0	5,802315E+0	5,800673E+0	5,792515E+0	5,780390E+0	5,778382E+0	5,779189E+0	5,770781E+0	5,769292E+0
5,699867E+0	5,717367E+0	5,709098E+0	5,730963E+0	5,736603E+0	5,759750E+0	5,769311E+0	5,765321E+0	5,781655E+0	5,777811E+0	5,801588E+0	5,805840E+0	5,806074E+0	5,797300E+0	5,803065E+0	5,821484E+0	5,808202E+0	5,826960E+0	5,828752E+0	5,817106E+0	5,836474E+0	5,817669E+0	5,820058E+0	5,831670E+0	5,826045E+0	5,829987E+0	5,820640E+0	5,832240E+0	5,834126E+0	5,829811E+0	5,826485E+0	5,849124E+0	5,840542E+0	5,826124E+0	5,830610E+0	5,842703E+0	5,847181E+0	5,846174E+0	5,839421E+0	5,848409E+0	5,826382E+0	5,826401E+0	5,828895E+0	5,823312E+0	5,851815E+0	5,850348E+0	5,833344E+0	5,848608E+0	5,837090E+0	5,830420E+0	5,851348E+0	5,838079E+0	5,824436E+0	5,840271E+0	5,850637E+0	5,841825E+0	5,849936E+0	5,833572E+0	5,832583E+0	5,835202E+0	5,821941E+0	5,815041E+0	5,806616E+0	5,815220E+0	5,817487E+0	5,814129E+0	5,810569E+0	5,751211E+0	5,770172E+0	5,810796E+0	5,820144E+0	5,824760E+0	5,810639E+0	5,811455E+0	5,813980E+0	5,805211E+0	5,793402E+0	5,799915E+0	5,798709E+0	5,794756E+0	5,801775E+0	5,784074E+0	5,796646E+0	5,796319E+0	5,785588E+0	5,788449E+0	5,782124E+0	5,810544E+0	5,795089E+0	5,800813E+0	5,803270E+0	5,799518E+0	5,807436E+0	5,802134E+0	5,805714E+0	5,809629E+0	5,803700E+0	5,813144E+0	5,810485E+0	5,817249E+0	5,810138E+0	5,808821E+0	5,808253E+0	5,809140E+0	5,822531E+0	5,802972E+0	5,825255E+0	5,824596E+0	5,810846E+0	5,812504E+0	5,827222E+0	5,830233E+0	5,825061E+0	5,812084E+0	5,815027E+0	5,807660E+0	5,808064E+0	5,805949E+0	5,808655E+0	5,792758E+0	5,791904E+0	5,791043E+0	5,778241E+0	5,785229E+0	5,784756E+0	5,776441E+0	5,789052E+0	5,774739E+0
5,717996E+0	5,713508E+0	5,731256E+0	5,726401E+0	5,726227E+0	5,740400E+0	5,760827E+0	5,768841E+0	5,777385E+0	5,785963E+0	5,779813E+0	5,788190E+0	5,791111E+0	5,792588E+0	5,798351E+0	5,805568E+0	5,811865E+0	5,811129E+0	5,796216E+0	5,809817E+0	5,802370E+0	5,806788E+0	5,803467E+0	5,813151E+0	5,809444E+0	5,799271E+0	5,816719E+0	5,819019E+0	5,816976E+0	5,798152E+0	5,806566E+0	5,826028E+0	5,813049E+0	5,812486E+0	5,818395E+0	5,844395E+0	5,830950E+0	5,807246E+0	5,816951E+0	5,826094E+0	5,819910E+0	5,812577E+0	5,818325E+0	5,811932E+0	5,816590E+0	5,827477E+0	5,812665E+0	5,811493E+0	5,822781E+0	5,818332E+0	5,820036E+0	5,820190E+0	5,816948E+0	5,821874E+0	5,827771E+0	5,820068E+0	5,804769E+0	5,818713E+0	5,811397E+0	5,807498E+0	5,795738E+0	5,786927E+0	5,804975E+0	5,793629E+0	5,787584E+0	5,801412E+0	5,796687E+0	5,807282E+0	5,798755E+0	5,802809E+0	5,752769E+0	5,732668E+0	5,763059E+0	5,795903E+0	5,785968E+0	5,770959E+0	5,780387E+0	5,785975E+0	5,772521E+0	5,770759E+0	5,753233E+0	5,772708E+0	5,780213E+0	5,764282E+0	5,777741E+0	5,766731E+0	5,779610E+0	5,770876E+0	5,766366E+0	5,775619E+0	5,784609E+0	5,778194E+0	5,766809E+0	5,780093E+0	5,770429E+0	5,779048E+0	5,788717E+0	5,783578E+0	5,791575E+0	5,789650E+0	5,787359E+0	5,786955E+0	5,779433E+0	5,781715E+0	5,785368E+0	5,799476E+0	5,796689E+0	5,803335E+0	5,794400E+0	5,817017E+0	5,816470E+0	5,801884E+0	5,800613E+0	5,796978E+0	5,791285E+0	5,801595E+0	5,787500E+0	5,791193E+0	5,778692E+0	5,771228E+0	5,773789E+0	5,776779E+0	5,785104E+0	5,771025E+0	5,771597E+0	5,774858E+0	5,759007E+0	5,773026E+0
5,712101E+0	5,725681E+0	5,726842E+0	5,717689E+0	5,733474E+0	5,745062E+0	5,748600E+0	5,755638E+0	5,769777E+0	5,776557E+0	5,745544E+0	5,786133E+0	5,773933E+0	5,775141E+0	5,778262E+0	5,767484E+0	5,781718E+0	5,785605E+0	5,793523E+0	5,792353E+0	5,794445E+0	5,797818E+0	5,798452E+0	5,796791E+0	5,792441E+0	5,791213E+0	5,798398E+0	5,793551E+0	5,794939E+0	5,791932E+0	5,800360E+0	5,798318E+0	5,801875E+0	5,812449E+0	5,804955E+0	5,815271E+0	5,807065E+0	5,800446E+0	5,821301E+0	5,809602E+0	5,798737E+0	5,797572E+0	5,802394E+0	5,798819E+0	5,793044E+0	5,806075E+0	5,791218E+0	5,796923E+0	5,804176E+0	5,799650E+0	5,809479E+0	5,799918E+0	5,803259E+0	5,806325E+0	5,797605E+0	5,788700E+0	5,789264E+0	5,808847E+0	5,795914E+0	5,787787E+0	5,778927E+0	5,789131E+0	5,791285E+0	5,782256E+0	5,781240E+0	5,774362E+0	5,778815E+0	5,776748E+0	5,776256E+0	5,778842E+0	5,795313E+0	5,787051E+0	5,785975E+0	5,760151E+0	5,721920E+0	5,757500E+0	5,762354E+0	5,761796E+0	5,757740E+0	5,758916E+0	5,755708E+0	5,756593E+0	5,754174E+0	5,753551E+0	5,763952E+0	5,745139E+0	5,752962E+0	5,758710E+0	5,763037E+0	5,765126E+0	5,769521E+0	5,757193E+0	5,767487E+0	5,767932E+0	5,769738E+0	5,771502E+0	5,781974E+0	5,774782E+0	5,782345E+0	5,776878E+0	5,763991E+0	5,775297E+0	5,778869E+0	5,782341E+0	5,775781E+0	5,781550E+0	5,784391E+0	5,787397E+0	5,790333E+0	5,776095E+0	5,799601E+0	5,796542E+0	5,778558E+0	5,785977E+0	5,771811E+0	5,787163E+0	5,790968E+0	5,779280E+0	5,778658E+0	5,769174E+0	5,764460E+0	5,758092E+0	5,754809E+0	5,759387E+0	5,763520E+0	5,766758E+0	5,756938E+0	5,767120E+0
5,716311E+0	5,712876E+0	5,718248E+0	5,715655E+0	5,720368E+0	5,739459E+0	5,740505E+0	5,751872E+0	5,759994E+0	5,767292E+0	5,749516E+0	5,761495E+0	5,764746E+0	5,751938E+0	5,765201E+0	5,759024E+0	5,771307E+0	5,774939E+0	5,783428E+0	5,790406E+0	5,790263E+0	5,782866E+0	5,790340E+0	5,777507E+0	5,804045E+0	5,787082E+0	5,782738E+0	5,780580E+0	5,778187E+0	5,791330E+0	5,785141E+0	5,792203E+0	5,805912E+0	5,798707E+0	5,801673E+0	5,802133E+0	5,811460E+0	5,796580E+0	5,791274E+0	5,785124E+0	5,801158E+0	5,800789E+0	5,787466E+0	5,789292E+0	5,787302E+0	5,787160E+0	5,793496E+0	5,776634E+0	5,784470E+0	5,781035E+0	5,785953E+0	5,793802E+0	5,781246E+0	5,794058E+0	5,787013E+0	5,791512E+0	5,791353E+0	5,786005E+0	5,790164E+0	5,782696E+0	5,776483E+0	5,770667E+0	5,764005E+0	5,774620E+0	5,760695E+0	5,763690E+0	5,760621E+0	5,775674E+0	5,779000E+0	5,772381E+0	5,770122E+0	5,761880E+0	5,768724E+0	5,775795E+0	5,743980E+0	5,694447E+0	5,701392E+0	5,753759E+0	5,753193E+0	5,750981E+0	5,749364E+0	5,744956E+0	5,741838E+0	5,747666E+0	5,747773E+0	5,754174E+0	5,746665E+0	5,754521E+0	5,744020E+0	5,752737E+0	5,761362E+0	5,759650E+0	5,751236E+0	5,749599E+0	5,771885E+0	5,767650E+0	5,762274E+0	5,770508E+0	5,769356E+0	5,765313E+0	5,772870E+0	5,766326E+0	5,761010E+0	5,764030E+0	5,781246E+0	5,773586E+0	5,771848E+0	5,781147E+0	5,790027E+0	5,787599E+0	5,780113E+0	5,777478E+0	5,793608E+0	5,793466E+0	5,778319E+0	5,775133E+0	5,780591E+0	5,762553E+0	5,762504E+0	5,769222E+0	5,766472E+0	5,759007E+0	5,746430E+0	5,761115E+0	5,765603E+0	5,747490E+0	5,762558E+0	5,762811E+0
5,718639E+0	5,731427E+0	5,720184E+0	5,715160E+0	5,731311E+0	5,740501E+0	5,749044E+0	5,742853E+0	5,753877E+0	5,750203E+0	5,746370E+0	5,759344E+0	5,757405E+0	5,752080E+0	5,752236E+0	5,765036E+0	5,766679E+0	5,757883E+0	5,776756E+0	5,769447E+0	5,775133E+0	5,781376E+0	5,788820E+0	5,790151E+0	5,770702E+0	5,787683E+0	5,781198E+0	5,776153E+0	5,775427E+0	5,771568E+0	5,790637E+0	5,782290E+0	5,793968E+0	5,783760E+0	5,803926E+0	5,794717E+0	5,781526E+0	5,787439E+0	5,792270E+0	5,783430E+0	5,780427E+0	5,764990E+0	5,791310E+0	5,769241E+0	5,773091E+0	5,766372E+0	5,770486E+0	5,777555E+0	5,765274E+0	5,773180E+0	5,768413E+0	5,778574E+0	5,783226E+0	5,779295E+0	5,787527E+0	5,781789E+0	5,777637E+0	5,774384E+0	5,749839E+0	5,778694E+0	5,764747E+0	5,758362E+0	5,752666E+0	5,751399E+0	5,760242E+0	5,764312E+0	5,762963E+0	5,764790E+0	5,759353E+0	5,769199E+0	5,758595E+0	5,765000E+0	5,758318E+0	5,766371E+0	5,753473E+0	5,722518E+0	5,677816E+0	5,731698E+0	5,753076E+0	5,745003E+0	5,742752E+0	5,741333E+0	5,737134E+0	5,740653E+0	5,736296E+0	5,741107E+0	5,759291E+0	5,742776E+0	5,747131E+0	5,742834E+0	5,746824E+0	5,755325E+0	5,754759E+0	5,761963E+0	5,754004E+0	5,772708E+0	5,782242E+0	5,771760E+0	5,769107E+0	5,774933E+0	5,779511E+0	5,764881E+0	5,764732E+0	5,771929E+0	5,775599E+0	5,783398E+0	5,778622E+0	5,781655E+0	5,784873E+0	5,774618E+0	5,775098E+0	5,782661E+0	5,796431E+0	5,779636E+0	5,773799E+0	5,784011E+0	5,763978E+0	5,758574E+0	5,761980E+0	5,762140E+0	5,762788E+0	5,748976E+0	5,761631E+0	5,746790E+0	5,762007E+0	5,773018E+0	5,757515E+0	5,767985E+0
