# Supplementary material for: Precursors of Majorana modes and their length-dependent energy oscillations probed at both ends of atomic Shiba chains
Source: Nat Nanotechnol. 2022 Mar 7;17(4):384–9. doi: 10.1038/s41565-022-01078-4 (PMC9018407; doi:10.1038/s41565-022-01078-4)
Supplement: Source Data Extended Data Fig. 2 — Statistical source data of Extended Data Fig. 2a,b in separate .txt files. [file 41565_2022_1078_MOESM8_ESM.zip › Source Data/FigE2a_Topography.txt]

:NANONIS_VERSION:
2
:SCANIT_TYPE:
              FLOAT            MSBFIRST
:REC_DATE:
 30.12.2021
:REC_TIME:
11:37:37
:REC_TEMP:
      290.0000000000
:ACQ_TIME:
      385.7
:SCAN_PIXELS:
       128       32
:SCAN_TIME:
             NaN             NaN
:SCAN_RANGE:
           6.000E-9           1.500E-9
:SCAN_OFFSET:
             -2.692E-7         2.245E-7
:SCAN_ANGLE:
            -2.400E+1
:SCAN_DIR:
down
:BIAS:
            6.000E+0
:DATA_INFO:
	Channel	Name	Unit	Direction	Calibration	Offset
	0	Z	m	both	1.000E+0	0.000E+0

:SCANIT_END:


-5,924976E-8	-5,924863E-8	-5,924753E-8	-5,924656E-8	-5,924619E-8	-5,924646E-8	-5,924726E-8	-5,924878E-8	-5,925056E-8	-5,925274E-8	-5,925471E-8	-5,925628E-8	-5,925702E-8	-5,925705E-8	-5,925643E-8	-5,925506E-8	-5,925307E-8	-5,925078E-8	-5,924897E-8	-5,924701E-8	-5,924559E-8	-5,924448E-8	-5,924389E-8	-5,924381E-8	-5,924325E-8	-5,924349E-8	-5,924312E-8	-5,924328E-8	-5,924332E-8	-5,924302E-8	-5,924285E-8	-5,924238E-8	-5,924210E-8	-5,924178E-8	-5,924171E-8	-5,924158E-8	-5,924088E-8	-5,924079E-8	-5,924031E-8	-5,924013E-8	-5,924015E-8	-5,923987E-8	-5,923988E-8	-5,923973E-8	-5,923956E-8	-5,923950E-8	-5,923950E-8	-5,923951E-8	-5,923954E-8	-5,923984E-8	-5,924019E-8	-5,924030E-8	-5,924048E-8	-5,924043E-8	-5,924067E-8	-5,924068E-8	-5,924081E-8	-5,924105E-8	-5,924084E-8	-5,924087E-8	-5,924073E-8	-5,924029E-8	-5,924040E-8	-5,924057E-8	-5,924106E-8	-5,924182E-8	-5,924311E-8	-5,924503E-8	-5,924690E-8	-5,925019E-8	-5,925332E-8	-5,925727E-8	-5,926173E-8	-5,926526E-8	-5,926780E-8	-5,926801E-8	-5,926598E-8	-5,926169E-8	-5,925603E-8	-5,924980E-8	-5,924407E-8	-5,923837E-8	-5,923366E-8	-5,922975E-8	-5,922673E-8	-5,922428E-8	-5,922300E-8	-5,922250E-8	-5,922309E-8	-5,922477E-8	-5,922681E-8	-5,922946E-8	-5,923273E-8	-5,923574E-8	-5,923971E-8	-5,924258E-8	-5,924483E-8	-5,924645E-8	-5,924731E-8	-5,924731E-8	-5,924585E-8	-5,924464E-8	-5,924300E-8	-5,924137E-8	-5,923991E-8	-5,923860E-8	-5,923778E-8	-5,923703E-8	-5,923653E-8	-5,923631E-8	-5,923630E-8	-5,923687E-8	-5,923717E-8	-5,923749E-8	-5,923793E-8	-5,923803E-8	-5,923793E-8	-5,923822E-8	-5,923864E-8	-5,923940E-8	-5,923964E-8	-5,924047E-8	-5,924120E-8	-5,924185E-8	-5,924284E-8	-5,924390E-8	-5,924485E-8	-5,924609E-8
-5,924353E-8	-5,924266E-8	-5,924203E-8	-5,924152E-8	-5,924114E-8	-5,924157E-8	-5,924246E-8	-5,924367E-8	-5,924585E-8	-5,924757E-8	-5,924892E-8	-5,925000E-8	-5,925027E-8	-5,925003E-8	-5,924935E-8	-5,924793E-8	-5,924621E-8	-5,924424E-8	-5,924279E-8	-5,924173E-8	-5,924110E-8	-5,924027E-8	-5,923944E-8	-5,923876E-8	-5,923819E-8	-5,923811E-8	-5,923805E-8	-5,923816E-8	-5,923802E-8	-5,923759E-8	-5,923755E-8	-5,923718E-8	-5,923700E-8	-5,923669E-8	-5,923649E-8	-5,923630E-8	-5,923605E-8	-5,923616E-8	-5,923532E-8	-5,923482E-8	-5,923461E-8	-5,923460E-8	-5,923458E-8	-5,923435E-8	-5,923438E-8	-5,923422E-8	-5,923387E-8	-5,923405E-8	-5,923404E-8	-5,923437E-8	-5,923455E-8	-5,923473E-8	-5,923481E-8	-5,923496E-8	-5,923529E-8	-5,923480E-8	-5,923500E-8	-5,923505E-8	-5,923495E-8	-5,923495E-8	-5,923480E-8	-5,923480E-8	-5,923505E-8	-5,923541E-8	-5,923606E-8	-5,923682E-8	-5,923832E-8	-5,924022E-8	-5,924271E-8	-5,924595E-8	-5,924928E-8	-5,925335E-8	-5,925691E-8	-5,925983E-8	-5,926173E-8	-5,926141E-8	-5,925886E-8	-5,925457E-8	-5,924956E-8	-5,924426E-8	-5,923870E-8	-5,923350E-8	-5,922869E-8	-5,922482E-8	-5,922161E-8	-5,921918E-8	-5,921764E-8	-5,921687E-8	-5,921715E-8	-5,921848E-8	-5,922042E-8	-5,922315E-8	-5,922645E-8	-5,922954E-8	-5,923253E-8	-5,923561E-8	-5,923843E-8	-5,923994E-8	-5,924081E-8	-5,924066E-8	-5,923977E-8	-5,923854E-8	-5,923696E-8	-5,923510E-8	-5,923333E-8	-5,923187E-8	-5,923044E-8	-5,922956E-8	-5,922935E-8	-5,922932E-8	-5,922976E-8	-5,923024E-8	-5,923098E-8	-5,923154E-8	-5,923193E-8	-5,923246E-8	-5,923268E-8	-5,923292E-8	-5,923352E-8	-5,923383E-8	-5,923425E-8	-5,923484E-8	-5,923515E-8	-5,923617E-8	-5,923723E-8	-5,923870E-8	-5,924002E-8	-5,924162E-8
-5,923804E-8	-5,923670E-8	-5,923581E-8	-5,923544E-8	-5,923549E-8	-5,923631E-8	-5,923783E-8	-5,923954E-8	-5,924145E-8	-5,924325E-8	-5,924447E-8	-5,924460E-8	-5,924422E-8	-5,924304E-8	-5,924176E-8	-5,924037E-8	-5,923875E-8	-5,923798E-8	-5,923726E-8	-5,923645E-8	-5,923630E-8	-5,923567E-8	-5,923499E-8	-5,923435E-8	-5,923362E-8	-5,923285E-8	-5,923215E-8	-5,923097E-8	-5,923065E-8	-5,923059E-8	-5,923031E-8	-5,923057E-8	-5,923105E-8	-5,923136E-8	-5,923163E-8	-5,923199E-8	-5,923194E-8	-5,923163E-8	-5,923122E-8	-5,923023E-8	-5,922921E-8	-5,922826E-8	-5,922738E-8	-5,922690E-8	-5,922629E-8	-5,922616E-8	-5,922622E-8	-5,922698E-8	-5,922766E-8	-5,922869E-8	-5,922954E-8	-5,923004E-8	-5,923039E-8	-5,923041E-8	-5,923034E-8	-5,922994E-8	-5,922926E-8	-5,922886E-8	-5,922820E-8	-5,922808E-8	-5,922808E-8	-5,922827E-8	-5,922846E-8	-5,922891E-8	-5,922988E-8	-5,923124E-8	-5,923330E-8	-5,923590E-8	-5,923806E-8	-5,924107E-8	-5,924474E-8	-5,924798E-8	-5,925118E-8	-5,925385E-8	-5,925496E-8	-5,925430E-8	-5,925167E-8	-5,924773E-8	-5,924297E-8	-5,923776E-8	-5,923297E-8	-5,922825E-8	-5,922389E-8	-5,922036E-8	-5,921715E-8	-5,921465E-8	-5,921287E-8	-5,921206E-8	-5,921169E-8	-5,921239E-8	-5,921393E-8	-5,921619E-8	-5,921900E-8	-5,922194E-8	-5,922501E-8	-5,922782E-8	-5,923021E-8	-5,923180E-8	-5,923313E-8	-5,923344E-8	-5,923284E-8	-5,923176E-8	-5,923037E-8	-5,922843E-8	-5,922682E-8	-5,922529E-8	-5,922422E-8	-5,922362E-8	-5,922332E-8	-5,922346E-8	-5,922386E-8	-5,922444E-8	-5,922517E-8	-5,922556E-8	-5,922625E-8	-5,922668E-8	-5,922722E-8	-5,922765E-8	-5,922814E-8	-5,922864E-8	-5,922936E-8	-5,923055E-8	-5,923168E-8	-5,923273E-8	-5,923400E-8	-5,923501E-8	-5,923604E-8	-5,923692E-8
-5,923569E-8	-5,923405E-8	-5,923243E-8	-5,923149E-8	-5,923120E-8	-5,923142E-8	-5,923235E-8	-5,923379E-8	-5,923507E-8	-5,923642E-8	-5,923754E-8	-5,923790E-8	-5,923760E-8	-5,923691E-8	-5,923549E-8	-5,923450E-8	-5,923316E-8	-5,923230E-8	-5,923135E-8	-5,923057E-8	-5,922998E-8	-5,922930E-8	-5,922871E-8	-5,922804E-8	-5,922747E-8	-5,922681E-8	-5,922646E-8	-5,922589E-8	-5,922536E-8	-5,922498E-8	-5,922483E-8	-5,922451E-8	-5,922439E-8	-5,922440E-8	-5,922436E-8	-5,922460E-8	-5,922478E-8	-5,922472E-8	-5,922446E-8	-5,922395E-8	-5,922351E-8	-5,922277E-8	-5,922220E-8	-5,922169E-8	-5,922150E-8	-5,922136E-8	-5,922090E-8	-5,922065E-8	-5,922063E-8	-5,922092E-8	-5,922112E-8	-5,922177E-8	-5,922231E-8	-5,922222E-8	-5,922267E-8	-5,922298E-8	-5,922293E-8	-5,922271E-8	-5,922252E-8	-5,922226E-8	-5,922158E-8	-5,922134E-8	-5,922135E-8	-5,922136E-8	-5,922186E-8	-5,922315E-8	-5,922490E-8	-5,922679E-8	-5,922947E-8	-5,923251E-8	-5,923570E-8	-5,923963E-8	-5,924326E-8	-5,924623E-8	-5,924749E-8	-5,924733E-8	-5,924474E-8	-5,924095E-8	-5,923637E-8	-5,923150E-8	-5,922677E-8	-5,922218E-8	-5,921760E-8	-5,921356E-8	-5,921021E-8	-5,920764E-8	-5,920583E-8	-5,920500E-8	-5,920496E-8	-5,920591E-8	-5,920751E-8	-5,920988E-8	-5,921233E-8	-5,921503E-8	-5,921734E-8	-5,921924E-8	-5,922093E-8	-5,922241E-8	-5,922331E-8	-5,922323E-8	-5,922352E-8	-5,922361E-8	-5,922235E-8	-5,922096E-8	-5,921934E-8	-5,921797E-8	-5,921693E-8	-5,921643E-8	-5,921619E-8	-5,921664E-8	-5,921668E-8	-5,921687E-8	-5,921735E-8	-5,921810E-8	-5,921884E-8	-5,921956E-8	-5,922055E-8	-5,922168E-8	-5,922265E-8	-5,922394E-8	-5,922525E-8	-5,922648E-8	-5,922786E-8	-5,922910E-8	-5,922987E-8	-5,923051E-8	-5,923157E-8	-5,923202E-8
-5,923411E-8	-5,923131E-8	-5,922882E-8	-5,922664E-8	-5,922553E-8	-5,922536E-8	-5,922604E-8	-5,922721E-8	-5,922894E-8	-5,923069E-8	-5,923165E-8	-5,923214E-8	-5,923206E-8	-5,923190E-8	-5,923039E-8	-5,922873E-8	-5,922728E-8	-5,922568E-8	-5,922410E-8	-5,922284E-8	-5,922139E-8	-5,922026E-8	-5,921942E-8	-5,921899E-8	-5,921871E-8	-5,921893E-8	-5,921920E-8	-5,921949E-8	-5,921974E-8	-5,921968E-8	-5,921928E-8	-5,921866E-8	-5,921824E-8	-5,921759E-8	-5,921716E-8	-5,921668E-8	-5,921656E-8	-5,921589E-8	-5,921541E-8	-5,921497E-8	-5,921484E-8	-5,921470E-8	-5,921432E-8	-5,921424E-8	-5,921428E-8	-5,921423E-8	-5,921408E-8	-5,921424E-8	-5,921361E-8	-5,921314E-8	-5,921302E-8	-5,921272E-8	-5,921288E-8	-5,921346E-8	-5,921390E-8	-5,921411E-8	-5,921439E-8	-5,921453E-8	-5,921439E-8	-5,921439E-8	-5,921417E-8	-5,921410E-8	-5,921390E-8	-5,921396E-8	-5,921416E-8	-5,921472E-8	-5,921527E-8	-5,921649E-8	-5,921822E-8	-5,922099E-8	-5,922472E-8	-5,922841E-8	-5,923234E-8	-5,923510E-8	-5,923686E-8	-5,923751E-8	-5,923534E-8	-5,923219E-8	-5,922812E-8	-5,922385E-8	-5,921954E-8	-5,921481E-8	-5,920979E-8	-5,920592E-8	-5,920233E-8	-5,919915E-8	-5,919724E-8	-5,919646E-8	-5,919683E-8	-5,919834E-8	-5,920032E-8	-5,920238E-8	-5,920483E-8	-5,920666E-8	-5,920832E-8	-5,920991E-8	-5,921144E-8	-5,921250E-8	-5,921278E-8	-5,921305E-8	-5,921261E-8	-5,921200E-8	-5,921116E-8	-5,921076E-8	-5,920948E-8	-5,920851E-8	-5,920775E-8	-5,920743E-8	-5,920763E-8	-5,920790E-8	-5,920831E-8	-5,920875E-8	-5,920920E-8	-5,920976E-8	-5,921070E-8	-5,921164E-8	-5,921281E-8	-5,921415E-8	-5,921567E-8	-5,921748E-8	-5,921930E-8	-5,922119E-8	-5,922254E-8	-5,922398E-8	-5,922512E-8	-5,922641E-8	-5,922703E-8	-5,922808E-8
-5,923250E-8	-5,922987E-8	-5,922769E-8	-5,922598E-8	-5,922461E-8	-5,922362E-8	-5,922377E-8	-5,922385E-8	-5,922401E-8	-5,922435E-8	-5,922427E-8	-5,922357E-8	-5,922280E-8	-5,922168E-8	-5,922074E-8	-5,921975E-8	-5,921873E-8	-5,921748E-8	-5,921649E-8	-5,921518E-8	-5,921394E-8	-5,921284E-8	-5,921174E-8	-5,921043E-8	-5,920986E-8	-5,920969E-8	-5,920923E-8	-5,920929E-8	-5,920934E-8	-5,920930E-8	-5,920887E-8	-5,920883E-8	-5,920862E-8	-5,920851E-8	-5,920851E-8	-5,920864E-8	-5,920828E-8	-5,920786E-8	-5,920701E-8	-5,920612E-8	-5,920518E-8	-5,920447E-8	-5,920370E-8	-5,920355E-8	-5,920320E-8	-5,920318E-8	-5,920342E-8	-5,920367E-8	-5,920378E-8	-5,920467E-8	-5,920444E-8	-5,920418E-8	-5,920428E-8	-5,920406E-8	-5,920412E-8	-5,920375E-8	-5,920349E-8	-5,920269E-8	-5,920223E-8	-5,920214E-8	-5,920199E-8	-5,920248E-8	-5,920299E-8	-5,920375E-8	-5,920433E-8	-5,920481E-8	-5,920557E-8	-5,920651E-8	-5,920766E-8	-5,920906E-8	-5,921122E-8	-5,921362E-8	-5,921608E-8	-5,921827E-8	-5,921985E-8	-5,922004E-8	-5,921902E-8	-5,921725E-8	-5,921492E-8	-5,921182E-8	-5,920874E-8	-5,920451E-8	-5,920080E-8	-5,919719E-8	-5,919373E-8	-5,919050E-8	-5,918826E-8	-5,918683E-8	-5,918636E-8	-5,918698E-8	-5,918850E-8	-5,919063E-8	-5,919284E-8	-5,919485E-8	-5,919685E-8	-5,919823E-8	-5,919965E-8	-5,920067E-8	-5,920059E-8	-5,920095E-8	-5,920106E-8	-5,920050E-8	-5,919947E-8	-5,919798E-8	-5,919638E-8	-5,919642E-8	-5,919591E-8	-5,919541E-8	-5,919556E-8	-5,919638E-8	-5,919690E-8	-5,919730E-8	-5,919770E-8	-5,919807E-8	-5,919909E-8	-5,920015E-8	-5,920218E-8	-5,920451E-8	-5,920696E-8	-5,920992E-8	-5,921245E-8	-5,921533E-8	-5,921765E-8	-5,921940E-8	-5,922100E-8	-5,922245E-8	-5,922329E-8	-5,922442E-8
-5,923260E-8	-5,922922E-8	-5,922554E-8	-5,922287E-8	-5,922096E-8	-5,921962E-8	-5,921922E-8	-5,921900E-8	-5,921864E-8	-5,921805E-8	-5,921715E-8	-5,921556E-8	-5,921443E-8	-5,921254E-8	-5,921091E-8	-5,920950E-8	-5,920808E-8	-5,920700E-8	-5,920576E-8	-5,920411E-8	-5,920230E-8	-5,920085E-8	-5,919947E-8	-5,919861E-8	-5,919864E-8	-5,919846E-8	-5,919861E-8	-5,919877E-8	-5,919862E-8	-5,919827E-8	-5,919787E-8	-5,919749E-8	-5,919682E-8	-5,919637E-8	-5,919630E-8	-5,919625E-8	-5,919631E-8	-5,919603E-8	-5,919540E-8	-5,919427E-8	-5,919344E-8	-5,919254E-8	-5,919177E-8	-5,919153E-8	-5,919166E-8	-5,919201E-8	-5,919203E-8	-5,919195E-8	-5,919157E-8	-5,919134E-8	-5,919089E-8	-5,919086E-8	-5,919123E-8	-5,919079E-8	-5,919131E-8	-5,919158E-8	-5,919122E-8	-5,919093E-8	-5,919025E-8	-5,919019E-8	-5,918996E-8	-5,919024E-8	-5,919065E-8	-5,919089E-8	-5,919104E-8	-5,919120E-8	-5,919125E-8	-5,919106E-8	-5,919121E-8	-5,919247E-8	-5,919404E-8	-5,919686E-8	-5,919927E-8	-5,920152E-8	-5,920259E-8	-5,920308E-8	-5,920243E-8	-5,920030E-8	-5,919822E-8	-5,919634E-8	-5,919376E-8	-5,919058E-8	-5,918748E-8	-5,918433E-8	-5,918081E-8	-5,917773E-8	-5,917570E-8	-5,917468E-8	-5,917482E-8	-5,917573E-8	-5,917764E-8	-5,917947E-8	-5,918132E-8	-5,918297E-8	-5,918415E-8	-5,918464E-8	-5,918546E-8	-5,918519E-8	-5,918537E-8	-5,918583E-8	-5,918637E-8	-5,918582E-8	-5,918449E-8	-5,918309E-8	-5,918204E-8	-5,918080E-8	-5,918007E-8	-5,918102E-8	-5,918270E-8	-5,918276E-8	-5,918360E-8	-5,918396E-8	-5,918431E-8	-5,918467E-8	-5,918564E-8	-5,918749E-8	-5,918984E-8	-5,919281E-8	-5,919716E-8	-5,920134E-8	-5,920536E-8	-5,920878E-8	-5,921200E-8	-5,921433E-8	-5,921573E-8	-5,921731E-8	-5,921878E-8	-5,922045E-8
-5,923117E-8	-5,922707E-8	-5,922326E-8	-5,922014E-8	-5,921769E-8	-5,921582E-8	-5,921453E-8	-5,921346E-8	-5,921250E-8	-5,921097E-8	-5,920907E-8	-5,920657E-8	-5,920374E-8	-5,920078E-8	-5,919815E-8	-5,919620E-8	-5,919431E-8	-5,919280E-8	-5,919118E-8	-5,918965E-8	-5,918798E-8	-5,918657E-8	-5,918565E-8	-5,918472E-8	-5,918472E-8	-5,918500E-8	-5,918557E-8	-5,918537E-8	-5,918491E-8	-5,918473E-8	-5,918390E-8	-5,918319E-8	-5,918226E-8	-5,918191E-8	-5,918156E-8	-5,918149E-8	-5,918179E-8	-5,918153E-8	-5,918065E-8	-5,917989E-8	-5,917942E-8	-5,917797E-8	-5,917782E-8	-5,917799E-8	-5,917760E-8	-5,917812E-8	-5,917815E-8	-5,917811E-8	-5,917790E-8	-5,917727E-8	-5,917659E-8	-5,917615E-8	-5,917588E-8	-5,917608E-8	-5,917715E-8	-5,917678E-8	-5,917614E-8	-5,917594E-8	-5,917554E-8	-5,917530E-8	-5,917513E-8	-5,917575E-8	-5,917574E-8	-5,917592E-8	-5,917583E-8	-5,917565E-8	-5,917521E-8	-5,917468E-8	-5,917467E-8	-5,917476E-8	-5,917590E-8	-5,917837E-8	-5,918007E-8	-5,918157E-8	-5,918233E-8	-5,918268E-8	-5,918153E-8	-5,918021E-8	-5,917882E-8	-5,917723E-8	-5,917519E-8	-5,917366E-8	-5,917223E-8	-5,916925E-8	-5,916651E-8	-5,916421E-8	-5,916240E-8	-5,916137E-8	-5,916118E-8	-5,916188E-8	-5,916293E-8	-5,916447E-8	-5,916601E-8	-5,916718E-8	-5,916790E-8	-5,916841E-8	-5,916931E-8	-5,916909E-8	-5,916987E-8	-5,917046E-8	-5,917073E-8	-5,917038E-8	-5,916964E-8	-5,916840E-8	-5,916653E-8	-5,916521E-8	-5,916469E-8	-5,916415E-8	-5,916431E-8	-5,916511E-8	-5,916781E-8	-5,916833E-8	-5,916879E-8	-5,916946E-8	-5,917073E-8	-5,917313E-8	-5,917659E-8	-5,918100E-8	-5,918594E-8	-5,919113E-8	-5,919604E-8	-5,920068E-8	-5,920483E-8	-5,920798E-8	-5,921086E-8	-5,921263E-8	-5,921430E-8	-5,921619E-8
-5,923216E-8	-5,922671E-8	-5,922214E-8	-5,921866E-8	-5,921511E-8	-5,921221E-8	-5,920975E-8	-5,920738E-8	-5,920518E-8	-5,920191E-8	-5,919830E-8	-5,919474E-8	-5,919071E-8	-5,918681E-8	-5,918389E-8	-5,918145E-8	-5,917935E-8	-5,917774E-8	-5,917610E-8	-5,917425E-8	-5,917228E-8	-5,917063E-8	-5,916916E-8	-5,916835E-8	-5,916783E-8	-5,916791E-8	-5,916847E-8	-5,916903E-8	-5,916960E-8	-5,916917E-8	-5,916824E-8	-5,916746E-8	-5,916641E-8	-5,916570E-8	-5,916546E-8	-5,916531E-8	-5,916512E-8	-5,916481E-8	-5,916403E-8	-5,916311E-8	-5,916201E-8	-5,916106E-8	-5,916109E-8	-5,916107E-8	-5,916179E-8	-5,916226E-8	-5,916223E-8	-5,916248E-8	-5,916241E-8	-5,916194E-8	-5,916070E-8	-5,915984E-8	-5,915940E-8	-5,915918E-8	-5,915894E-8	-5,915946E-8	-5,916024E-8	-5,915947E-8	-5,915896E-8	-5,915856E-8	-5,915906E-8	-5,915909E-8	-5,915931E-8	-5,915970E-8	-5,915931E-8	-5,915912E-8	-5,915851E-8	-5,915726E-8	-5,915649E-8	-5,915624E-8	-5,915703E-8	-5,915834E-8	-5,915984E-8	-5,916124E-8	-5,916191E-8	-5,916158E-8	-5,916074E-8	-5,916000E-8	-5,915857E-8	-5,915786E-8	-5,915689E-8	-5,915559E-8	-5,915388E-8	-5,915224E-8	-5,915043E-8	-5,914845E-8	-5,914700E-8	-5,914644E-8	-5,914646E-8	-5,914723E-8	-5,914837E-8	-5,915012E-8	-5,915133E-8	-5,915205E-8	-5,915260E-8	-5,915284E-8	-5,915204E-8	-5,915194E-8	-5,915264E-8	-5,915323E-8	-5,915368E-8	-5,915382E-8	-5,915264E-8	-5,915138E-8	-5,914981E-8	-5,914864E-8	-5,914769E-8	-5,914769E-8	-5,914804E-8	-5,914861E-8	-5,914909E-8	-5,914979E-8	-5,915274E-8	-5,915372E-8	-5,915516E-8	-5,915768E-8	-5,916129E-8	-5,916582E-8	-5,917189E-8	-5,917848E-8	-5,918496E-8	-5,919146E-8	-5,919739E-8	-5,920205E-8	-5,920587E-8	-5,920908E-8	-5,921133E-8	-5,921339E-8
-5,923042E-8	-5,922520E-8	-5,922046E-8	-5,921630E-8	-5,921307E-8	-5,920969E-8	-5,920638E-8	-5,920262E-8	-5,919818E-8	-5,919324E-8	-5,918739E-8	-5,918147E-8	-5,917616E-8	-5,917108E-8	-5,916717E-8	-5,916384E-8	-5,916147E-8	-5,915981E-8	-5,915822E-8	-5,915693E-8	-5,915557E-8	-5,915448E-8	-5,915281E-8	-5,915200E-8	-5,915219E-8	-5,915206E-8	-5,915238E-8	-5,915290E-8	-5,915274E-8	-5,915224E-8	-5,915117E-8	-5,915004E-8	-5,914866E-8	-5,914809E-8	-5,914785E-8	-5,914824E-8	-5,914851E-8	-5,914843E-8	-5,914756E-8	-5,914654E-8	-5,914568E-8	-5,914494E-8	-5,914458E-8	-5,914461E-8	-5,914530E-8	-5,914582E-8	-5,914572E-8	-5,914595E-8	-5,914584E-8	-5,914463E-8	-5,914386E-8	-5,914320E-8	-5,914269E-8	-5,914291E-8	-5,914344E-8	-5,914376E-8	-5,914353E-8	-5,914290E-8	-5,914280E-8	-5,914195E-8	-5,914181E-8	-5,914226E-8	-5,914274E-8	-5,914316E-8	-5,914300E-8	-5,914203E-8	-5,914112E-8	-5,914022E-8	-5,913916E-8	-5,913933E-8	-5,913990E-8	-5,914030E-8	-5,914164E-8	-5,914243E-8	-5,914261E-8	-5,914223E-8	-5,914166E-8	-5,914075E-8	-5,914001E-8	-5,913946E-8	-5,913876E-8	-5,913816E-8	-5,913720E-8	-5,913613E-8	-5,913490E-8	-5,913333E-8	-5,913228E-8	-5,913130E-8	-5,913098E-8	-5,913200E-8	-5,913315E-8	-5,913468E-8	-5,913562E-8	-5,913639E-8	-5,913686E-8	-5,913677E-8	-5,913553E-8	-5,913558E-8	-5,913589E-8	-5,913655E-8	-5,913735E-8	-5,913709E-8	-5,913614E-8	-5,913486E-8	-5,913402E-8	-5,913292E-8	-5,913252E-8	-5,913259E-8	-5,913209E-8	-5,913255E-8	-5,913292E-8	-5,913325E-8	-5,913386E-8	-5,913458E-8	-5,913769E-8	-5,914112E-8	-5,914555E-8	-5,915122E-8	-5,915803E-8	-5,916616E-8	-5,917466E-8	-5,918255E-8	-5,919031E-8	-5,919642E-8	-5,920095E-8	-5,920491E-8	-5,920772E-8	-5,921003E-8
-5,923068E-8	-5,922472E-8	-5,921953E-8	-5,921463E-8	-5,920996E-8	-5,920581E-8	-5,920110E-8	-5,919610E-8	-5,918994E-8	-5,918302E-8	-5,917544E-8	-5,916786E-8	-5,916104E-8	-5,915543E-8	-5,915058E-8	-5,914728E-8	-5,914502E-8	-5,914291E-8	-5,914112E-8	-5,914044E-8	-5,913893E-8	-5,913749E-8	-5,913628E-8	-5,913530E-8	-5,913497E-8	-5,913507E-8	-5,913571E-8	-5,913585E-8	-5,913547E-8	-5,913541E-8	-5,913436E-8	-5,913343E-8	-5,913288E-8	-5,913287E-8	-5,913212E-8	-5,913246E-8	-5,913250E-8	-5,913175E-8	-5,913111E-8	-5,913022E-8	-5,912927E-8	-5,912843E-8	-5,912823E-8	-5,912839E-8	-5,912878E-8	-5,912911E-8	-5,912965E-8	-5,913018E-8	-5,912938E-8	-5,912901E-8	-5,912844E-8	-5,912767E-8	-5,912739E-8	-5,912747E-8	-5,912783E-8	-5,912766E-8	-5,912758E-8	-5,912710E-8	-5,912662E-8	-5,912609E-8	-5,912608E-8	-5,912677E-8	-5,912657E-8	-5,912715E-8	-5,912731E-8	-5,912708E-8	-5,912618E-8	-5,912542E-8	-5,912475E-8	-5,912390E-8	-5,912371E-8	-5,912417E-8	-5,912477E-8	-5,912543E-8	-5,912573E-8	-5,912571E-8	-5,912503E-8	-5,912421E-8	-5,912365E-8	-5,912366E-8	-5,912311E-8	-5,912300E-8	-5,912232E-8	-5,912111E-8	-5,912036E-8	-5,911919E-8	-5,911777E-8	-5,911697E-8	-5,911738E-8	-5,911821E-8	-5,911934E-8	-5,912091E-8	-5,912169E-8	-5,912199E-8	-5,912216E-8	-5,912111E-8	-5,912089E-8	-5,912091E-8	-5,912134E-8	-5,912207E-8	-5,912230E-8	-5,912227E-8	-5,912198E-8	-5,912150E-8	-5,912007E-8	-5,911915E-8	-5,911833E-8	-5,911797E-8	-5,911820E-8	-5,911825E-8	-5,911824E-8	-5,911838E-8	-5,911905E-8	-5,912007E-8	-5,912204E-8	-5,912517E-8	-5,913038E-8	-5,913811E-8	-5,914487E-8	-5,915433E-8	-5,916385E-8	-5,917346E-8	-5,918229E-8	-5,918982E-8	-5,919615E-8	-5,920007E-8	-5,920367E-8	-5,920578E-8
-5,922854E-8	-5,922233E-8	-5,921693E-8	-5,921133E-8	-5,920617E-8	-5,920079E-8	-5,919484E-8	-5,918898E-8	-5,918126E-8	-5,917225E-8	-5,916354E-8	-5,915497E-8	-5,914666E-8	-5,914007E-8	-5,913512E-8	-5,913120E-8	-5,912851E-8	-5,912694E-8	-5,912536E-8	-5,912403E-8	-5,912267E-8	-5,912138E-8	-5,912055E-8	-5,911965E-8	-5,911984E-8	-5,912006E-8	-5,912031E-8	-5,912057E-8	-5,912073E-8	-5,912032E-8	-5,911911E-8	-5,911795E-8	-5,911687E-8	-5,911594E-8	-5,911636E-8	-5,911661E-8	-5,911645E-8	-5,911664E-8	-5,911609E-8	-5,911533E-8	-5,911456E-8	-5,911386E-8	-5,911368E-8	-5,911367E-8	-5,911407E-8	-5,911492E-8	-5,911539E-8	-5,911505E-8	-5,911424E-8	-5,911386E-8	-5,911302E-8	-5,911267E-8	-5,911256E-8	-5,911282E-8	-5,911303E-8	-5,911295E-8	-5,911287E-8	-5,911273E-8	-5,911256E-8	-5,911253E-8	-5,911277E-8	-5,911315E-8	-5,911361E-8	-5,911451E-8	-5,911375E-8	-5,911303E-8	-5,911206E-8	-5,911078E-8	-5,910998E-8	-5,910930E-8	-5,910918E-8	-5,910990E-8	-5,911087E-8	-5,911147E-8	-5,911166E-8	-5,911145E-8	-5,911122E-8	-5,911059E-8	-5,910954E-8	-5,910897E-8	-5,910864E-8	-5,910823E-8	-5,910780E-8	-5,910766E-8	-5,910672E-8	-5,910573E-8	-5,910497E-8	-5,910472E-8	-5,910523E-8	-5,910587E-8	-5,910683E-8	-5,910806E-8	-5,910832E-8	-5,910848E-8	-5,910827E-8	-5,910676E-8	-5,910697E-8	-5,910711E-8	-5,910792E-8	-5,910872E-8	-5,910960E-8	-5,911006E-8	-5,910995E-8	-5,910908E-8	-5,910806E-8	-5,910668E-8	-5,910570E-8	-5,910533E-8	-5,910532E-8	-5,910514E-8	-5,910518E-8	-5,910547E-8	-5,910656E-8	-5,910773E-8	-5,910972E-8	-5,911345E-8	-5,911787E-8	-5,912432E-8	-5,913254E-8	-5,914266E-8	-5,915257E-8	-5,916278E-8	-5,917333E-8	-5,918240E-8	-5,918982E-8	-5,919574E-8	-5,919950E-8	-5,920279E-8
-5,922856E-8	-5,922158E-8	-5,921505E-8	-5,920872E-8	-5,920228E-8	-5,919572E-8	-5,918876E-8	-5,918075E-8	-5,917157E-8	-5,916272E-8	-5,915280E-8	-5,914312E-8	-5,913494E-8	-5,912785E-8	-5,912301E-8	-5,911858E-8	-5,911565E-8	-5,911341E-8	-5,911160E-8	-5,910971E-8	-5,910876E-8	-5,910735E-8	-5,910691E-8	-5,910655E-8	-5,910649E-8	-5,910679E-8	-5,910719E-8	-5,910785E-8	-5,910836E-8	-5,910797E-8	-5,910713E-8	-5,910612E-8	-5,910502E-8	-5,910447E-8	-5,910452E-8	-5,910442E-8	-5,910455E-8	-5,910460E-8	-5,910379E-8	-5,910276E-8	-5,910169E-8	-5,910109E-8	-5,910058E-8	-5,910082E-8	-5,910161E-8	-5,910239E-8	-5,910345E-8	-5,910358E-8	-5,910304E-8	-5,910249E-8	-5,910215E-8	-5,910210E-8	-5,910211E-8	-5,910220E-8	-5,910248E-8	-5,910240E-8	-5,910205E-8	-5,910159E-8	-5,910141E-8	-5,910115E-8	-5,910094E-8	-5,910122E-8	-5,910190E-8	-5,910239E-8	-5,910252E-8	-5,910265E-8	-5,910176E-8	-5,910077E-8	-5,910026E-8	-5,909989E-8	-5,909936E-8	-5,909984E-8	-5,909992E-8	-5,909988E-8	-5,909976E-8	-5,909925E-8	-5,909868E-8	-5,909787E-8	-5,909757E-8	-5,909763E-8	-5,909759E-8	-5,909785E-8	-5,909773E-8	-5,909778E-8	-5,909732E-8	-5,909664E-8	-5,909624E-8	-5,909570E-8	-5,909552E-8	-5,909568E-8	-5,909607E-8	-5,909669E-8	-5,909704E-8	-5,909732E-8	-5,909678E-8	-5,909649E-8	-5,909668E-8	-5,909736E-8	-5,909834E-8	-5,909932E-8	-5,910030E-8	-5,910062E-8	-5,910043E-8	-5,909943E-8	-5,909794E-8	-5,909654E-8	-5,909557E-8	-5,909500E-8	-5,909451E-8	-5,909444E-8	-5,909477E-8	-5,909540E-8	-5,909631E-8	-5,909797E-8	-5,910048E-8	-5,910391E-8	-5,910883E-8	-5,911473E-8	-5,912219E-8	-5,913137E-8	-5,914166E-8	-5,915394E-8	-5,916511E-8	-5,917528E-8	-5,918354E-8	-5,919074E-8	-5,919601E-8	-5,920012E-8
-5,922642E-8	-5,921948E-8	-5,921266E-8	-5,920597E-8	-5,919926E-8	-5,919208E-8	-5,918444E-8	-5,917505E-8	-5,916439E-8	-5,915363E-8	-5,914245E-8	-5,913235E-8	-5,912435E-8	-5,911660E-8	-5,911077E-8	-5,910660E-8	-5,910362E-8	-5,910144E-8	-5,910004E-8	-5,909898E-8	-5,909779E-8	-5,909704E-8	-5,909626E-8	-5,909590E-8	-5,909602E-8	-5,909642E-8	-5,909695E-8	-5,909718E-8	-5,909743E-8	-5,909655E-8	-5,909569E-8	-5,909488E-8	-5,909423E-8	-5,909391E-8	-5,909422E-8	-5,909424E-8	-5,909420E-8	-5,909368E-8	-5,909316E-8	-5,909233E-8	-5,909189E-8	-5,909144E-8	-5,909142E-8	-5,909189E-8	-5,909228E-8	-5,909296E-8	-5,909326E-8	-5,909341E-8	-5,909301E-8	-5,909254E-8	-5,909234E-8	-5,909184E-8	-5,909185E-8	-5,909218E-8	-5,909270E-8	-5,909293E-8	-5,909306E-8	-5,909288E-8	-5,909258E-8	-5,909227E-8	-5,909248E-8	-5,909242E-8	-5,909259E-8	-5,909279E-8	-5,909279E-8	-5,909241E-8	-5,909189E-8	-5,909138E-8	-5,909110E-8	-5,909018E-8	-5,909021E-8	-5,909053E-8	-5,909098E-8	-5,909125E-8	-5,909115E-8	-5,909094E-8	-5,909014E-8	-5,908960E-8	-5,908903E-8	-5,908902E-8	-5,908939E-8	-5,908949E-8	-5,908970E-8	-5,908941E-8	-5,908892E-8	-5,908815E-8	-5,908735E-8	-5,908690E-8	-5,908690E-8	-5,908754E-8	-5,908785E-8	-5,908835E-8	-5,908923E-8	-5,908941E-8	-5,908961E-8	-5,908978E-8	-5,909022E-8	-5,909062E-8	-5,909138E-8	-5,909217E-8	-5,909246E-8	-5,909234E-8	-5,909193E-8	-5,909086E-8	-5,908995E-8	-5,908880E-8	-5,908827E-8	-5,908761E-8	-5,908750E-8	-5,908795E-8	-5,908855E-8	-5,908920E-8	-5,909041E-8	-5,909167E-8	-5,909389E-8	-5,909726E-8	-5,910155E-8	-5,910709E-8	-5,911464E-8	-5,912345E-8	-5,913363E-8	-5,914539E-8	-5,915710E-8	-5,916884E-8	-5,917937E-8	-5,918720E-8	-5,919331E-8	-5,919760E-8
-5,922594E-8	-5,921830E-8	-5,921046E-8	-5,920261E-8	-5,919502E-8	-5,918702E-8	-5,917829E-8	-5,916780E-8	-5,915703E-8	-5,914545E-8	-5,913400E-8	-5,912380E-8	-5,911548E-8	-5,910802E-8	-5,910285E-8	-5,909832E-8	-5,909469E-8	-5,909220E-8	-5,909052E-8	-5,908944E-8	-5,908856E-8	-5,908825E-8	-5,908817E-8	-5,908822E-8	-5,908835E-8	-5,908898E-8	-5,908946E-8	-5,908989E-8	-5,908964E-8	-5,908887E-8	-5,908770E-8	-5,908677E-8	-5,908572E-8	-5,908535E-8	-5,908534E-8	-5,908596E-8	-5,908636E-8	-5,908654E-8	-5,908646E-8	-5,908610E-8	-5,908562E-8	-5,908518E-8	-5,908512E-8	-5,908503E-8	-5,908523E-8	-5,908557E-8	-5,908580E-8	-5,908568E-8	-5,908544E-8	-5,908503E-8	-5,908438E-8	-5,908449E-8	-5,908493E-8	-5,908569E-8	-5,908629E-8	-5,908662E-8	-5,908658E-8	-5,908604E-8	-5,908571E-8	-5,908527E-8	-5,908510E-8	-5,908537E-8	-5,908588E-8	-5,908635E-8	-5,908644E-8	-5,908629E-8	-5,908579E-8	-5,908525E-8	-5,908470E-8	-5,908450E-8	-5,908435E-8	-5,908447E-8	-5,908462E-8	-5,908488E-8	-5,908504E-8	-5,908477E-8	-5,908391E-8	-5,908305E-8	-5,908269E-8	-5,908246E-8	-5,908265E-8	-5,908311E-8	-5,908365E-8	-5,908328E-8	-5,908299E-8	-5,908258E-8	-5,908211E-8	-5,908208E-8	-5,908231E-8	-5,908256E-8	-5,908326E-8	-5,908390E-8	-5,908447E-8	-5,908472E-8	-5,908420E-8	-5,908378E-8	-5,908360E-8	-5,908403E-8	-5,908479E-8	-5,908512E-8	-5,908618E-8	-5,908662E-8	-5,908700E-8	-5,908687E-8	-5,908642E-8	-5,908564E-8	-5,908477E-8	-5,908425E-8	-5,908349E-8	-5,908331E-8	-5,908285E-8	-5,908251E-8	-5,908339E-8	-5,908489E-8	-5,908743E-8	-5,909097E-8	-5,909626E-8	-5,910268E-8	-5,911072E-8	-5,912063E-8	-5,913136E-8	-5,914244E-8	-5,915417E-8	-5,916461E-8	-5,917418E-8	-5,918249E-8	-5,918900E-8	-5,919315E-8
-5,922287E-8	-5,921519E-8	-5,920726E-8	-5,919983E-8	-5,919215E-8	-5,918361E-8	-5,917467E-8	-5,916396E-8	-5,915305E-8	-5,914123E-8	-5,912967E-8	-5,911898E-8	-5,910982E-8	-5,910195E-8	-5,909561E-8	-5,909083E-8	-5,908756E-8	-5,908536E-8	-5,908381E-8	-5,908277E-8	-5,908238E-8	-5,908219E-8	-5,908221E-8	-5,908269E-8	-5,908310E-8	-5,908393E-8	-5,908464E-8	-5,908482E-8	-5,908446E-8	-5,908359E-8	-5,908216E-8	-5,908066E-8	-5,907974E-8	-5,907945E-8	-5,907962E-8	-5,908008E-8	-5,908080E-8	-5,908178E-8	-5,908193E-8	-5,908183E-8	-5,908159E-8	-5,908113E-8	-5,908079E-8	-5,908070E-8	-5,908081E-8	-5,908077E-8	-5,908081E-8	-5,908070E-8	-5,908020E-8	-5,907947E-8	-5,907911E-8	-5,907908E-8	-5,907977E-8	-5,908072E-8	-5,908176E-8	-5,908237E-8	-5,908266E-8	-5,908236E-8	-5,908183E-8	-5,908160E-8	-5,908154E-8	-5,908197E-8	-5,908264E-8	-5,908291E-8	-5,908268E-8	-5,908211E-8	-5,908154E-8	-5,908029E-8	-5,907942E-8	-5,907926E-8	-5,907930E-8	-5,907991E-8	-5,908078E-8	-5,908149E-8	-5,908190E-8	-5,908199E-8	-5,908174E-8	-5,908161E-8	-5,908120E-8	-5,908104E-8	-5,908081E-8	-5,908063E-8	-5,908036E-8	-5,907954E-8	-5,907885E-8	-5,907857E-8	-5,907811E-8	-5,907804E-8	-5,907863E-8	-5,907934E-8	-5,908034E-8	-5,908131E-8	-5,908210E-8	-5,908210E-8	-5,908197E-8	-5,908153E-8	-5,908140E-8	-5,908176E-8	-5,908212E-8	-5,908285E-8	-5,908368E-8	-5,908414E-8	-5,908399E-8	-5,908323E-8	-5,908248E-8	-5,908185E-8	-5,908140E-8	-5,908133E-8	-5,908139E-8	-5,908131E-8	-5,908110E-8	-5,908149E-8	-5,908178E-8	-5,908291E-8	-5,908548E-8	-5,908906E-8	-5,909380E-8	-5,909988E-8	-5,910725E-8	-5,911622E-8	-5,912629E-8	-5,913785E-8	-5,914915E-8	-5,916078E-8	-5,917180E-8	-5,918043E-8	-5,918710E-8	-5,919190E-8
-5,922267E-8	-5,921490E-8	-5,920662E-8	-5,919823E-8	-5,918974E-8	-5,918072E-8	-5,917072E-8	-5,915959E-8	-5,914775E-8	-5,913525E-8	-5,912392E-8	-5,911372E-8	-5,910508E-8	-5,909783E-8	-5,909253E-8	-5,908848E-8	-5,908521E-8	-5,908280E-8	-5,908113E-8	-5,907948E-8	-5,907839E-8	-5,907805E-8	-5,907774E-8	-5,907796E-8	-5,907846E-8	-5,907935E-8	-5,908023E-8	-5,908085E-8	-5,908092E-8	-5,908033E-8	-5,907951E-8	-5,907901E-8	-5,907861E-8	-5,907831E-8	-5,907799E-8	-5,907846E-8	-5,907870E-8	-5,907864E-8	-5,907858E-8	-5,907816E-8	-5,907766E-8	-5,907709E-8	-5,907681E-8	-5,907661E-8	-5,907737E-8	-5,907769E-8	-5,907807E-8	-5,907841E-8	-5,907814E-8	-5,907767E-8	-5,907763E-8	-5,907763E-8	-5,907764E-8	-5,907825E-8	-5,907862E-8	-5,907923E-8	-5,907951E-8	-5,907956E-8	-5,907938E-8	-5,907906E-8	-5,907901E-8	-5,907949E-8	-5,907987E-8	-5,908044E-8	-5,908075E-8	-5,908049E-8	-5,908005E-8	-5,907966E-8	-5,907961E-8	-5,907904E-8	-5,907876E-8	-5,907888E-8	-5,907927E-8	-5,907954E-8	-5,907948E-8	-5,907922E-8	-5,907878E-8	-5,907823E-8	-5,907780E-8	-5,907792E-8	-5,907836E-8	-5,907909E-8	-5,907956E-8	-5,907978E-8	-5,907959E-8	-5,907899E-8	-5,907837E-8	-5,907808E-8	-5,907799E-8	-5,907841E-8	-5,907910E-8	-5,907923E-8	-5,907924E-8	-5,907926E-8	-5,907944E-8	-5,907969E-8	-5,908027E-8	-5,908099E-8	-5,908197E-8	-5,908281E-8	-5,908367E-8	-5,908420E-8	-5,908398E-8	-5,908359E-8	-5,908272E-8	-5,908209E-8	-5,908152E-8	-5,908083E-8	-5,908030E-8	-5,907999E-8	-5,908030E-8	-5,908038E-8	-5,908101E-8	-5,908243E-8	-5,908456E-8	-5,908826E-8	-5,909288E-8	-5,909909E-8	-5,910642E-8	-5,911542E-8	-5,912534E-8	-5,913687E-8	-5,914870E-8	-5,915909E-8	-5,916888E-8	-5,917736E-8	-5,918410E-8	-5,918908E-8
-5,922117E-8	-5,921428E-8	-5,920622E-8	-5,919810E-8	-5,918935E-8	-5,917985E-8	-5,916914E-8	-5,915759E-8	-5,914485E-8	-5,913271E-8	-5,912152E-8	-5,911118E-8	-5,910208E-8	-5,909537E-8	-5,909038E-8	-5,908657E-8	-5,908391E-8	-5,908216E-8	-5,908065E-8	-5,907952E-8	-5,907863E-8	-5,907762E-8	-5,907741E-8	-5,907770E-8	-5,907746E-8	-5,907740E-8	-5,907797E-8	-5,907859E-8	-5,907898E-8	-5,907896E-8	-5,907878E-8	-5,907845E-8	-5,907820E-8	-5,907825E-8	-5,907822E-8	-5,907807E-8	-5,907802E-8	-5,907800E-8	-5,907800E-8	-5,907755E-8	-5,907687E-8	-5,907630E-8	-5,907605E-8	-5,907659E-8	-5,907725E-8	-5,907749E-8	-5,907786E-8	-5,907808E-8	-5,907792E-8	-5,907814E-8	-5,907840E-8	-5,907810E-8	-5,907838E-8	-5,907870E-8	-5,907916E-8	-5,907958E-8	-5,907964E-8	-5,907970E-8	-5,907931E-8	-5,907899E-8	-5,907898E-8	-5,907909E-8	-5,908008E-8	-5,908033E-8	-5,908093E-8	-5,908074E-8	-5,908056E-8	-5,908027E-8	-5,907975E-8	-5,907976E-8	-5,907990E-8	-5,908064E-8	-5,908091E-8	-5,908088E-8	-5,908067E-8	-5,908004E-8	-5,907889E-8	-5,907809E-8	-5,907797E-8	-5,907864E-8	-5,907912E-8	-5,908023E-8	-5,908116E-8	-5,908149E-8	-5,908154E-8	-5,908122E-8	-5,908077E-8	-5,908030E-8	-5,907999E-8	-5,907978E-8	-5,907941E-8	-5,907972E-8	-5,908044E-8	-5,908022E-8	-5,908016E-8	-5,908098E-8	-5,908175E-8	-5,908290E-8	-5,908442E-8	-5,908555E-8	-5,908641E-8	-5,908712E-8	-5,908678E-8	-5,908595E-8	-5,908482E-8	-5,908343E-8	-5,908234E-8	-5,908165E-8	-5,908126E-8	-5,908164E-8	-5,908122E-8	-5,908161E-8	-5,908250E-8	-5,908428E-8	-5,908721E-8	-5,909093E-8	-5,909578E-8	-5,910198E-8	-5,910898E-8	-5,911734E-8	-5,912673E-8	-5,913662E-8	-5,914680E-8	-5,915745E-8	-5,916761E-8	-5,917600E-8	-5,918282E-8	-5,918785E-8
-5,921709E-8	-5,921056E-8	-5,920349E-8	-5,919615E-8	-5,918846E-8	-5,917990E-8	-5,917001E-8	-5,915889E-8	-5,914650E-8	-5,913364E-8	-5,912222E-8	-5,911153E-8	-5,910253E-8	-5,909537E-8	-5,909015E-8	-5,908606E-8	-5,908336E-8	-5,908172E-8	-5,908079E-8	-5,908051E-8	-5,908017E-8	-5,907965E-8	-5,907946E-8	-5,907856E-8	-5,907914E-8	-5,907955E-8	-5,907996E-8	-5,908039E-8	-5,908013E-8	-5,907977E-8	-5,907934E-8	-5,907909E-8	-5,907887E-8	-5,907935E-8	-5,907981E-8	-5,908040E-8	-5,908056E-8	-5,908005E-8	-5,907976E-8	-5,907903E-8	-5,907822E-8	-5,907777E-8	-5,907732E-8	-5,907725E-8	-5,907773E-8	-5,907919E-8	-5,907980E-8	-5,907981E-8	-5,907996E-8	-5,907981E-8	-5,907971E-8	-5,908007E-8	-5,908076E-8	-5,908112E-8	-5,908134E-8	-5,908153E-8	-5,908144E-8	-5,908113E-8	-5,908097E-8	-5,908074E-8	-5,908096E-8	-5,908201E-8	-5,908279E-8	-5,908369E-8	-5,908415E-8	-5,908371E-8	-5,908301E-8	-5,908214E-8	-5,908151E-8	-5,908092E-8	-5,908113E-8	-5,908171E-8	-5,908221E-8	-5,908323E-8	-5,908327E-8	-5,908336E-8	-5,908342E-8	-5,908323E-8	-5,908307E-8	-5,908288E-8	-5,908385E-8	-5,908402E-8	-5,908381E-8	-5,908340E-8	-5,908290E-8	-5,908216E-8	-5,908183E-8	-5,908189E-8	-5,908191E-8	-5,908217E-8	-5,908340E-8	-5,908408E-8	-5,908467E-8	-5,908493E-8	-5,908521E-8	-5,908544E-8	-5,908617E-8	-5,908645E-8	-5,908694E-8	-5,908775E-8	-5,908857E-8	-5,908861E-8	-5,908820E-8	-5,908776E-8	-5,908717E-8	-5,908636E-8	-5,908581E-8	-5,908533E-8	-5,908561E-8	-5,908614E-8	-5,908656E-8	-5,908695E-8	-5,908793E-8	-5,908915E-8	-5,909117E-8	-5,909435E-8	-5,909864E-8	-5,910309E-8	-5,910954E-8	-5,911762E-8	-5,912630E-8	-5,913620E-8	-5,914665E-8	-5,915701E-8	-5,916703E-8	-5,917568E-8	-5,918286E-8	-5,918754E-8
-5,921484E-8	-5,920831E-8	-5,920154E-8	-5,919481E-8	-5,918735E-8	-5,917865E-8	-5,916957E-8	-5,915887E-8	-5,914697E-8	-5,913524E-8	-5,912387E-8	-5,911355E-8	-5,910521E-8	-5,909880E-8	-5,909408E-8	-5,908979E-8	-5,908720E-8	-5,908496E-8	-5,908393E-8	-5,908327E-8	-5,908259E-8	-5,908230E-8	-5,908186E-8	-5,908273E-8	-5,908283E-8	-5,908242E-8	-5,908313E-8	-5,908354E-8	-5,908322E-8	-5,908287E-8	-5,908258E-8	-5,908199E-8	-5,908175E-8	-5,908233E-8	-5,908279E-8	-5,908332E-8	-5,908388E-8	-5,908385E-8	-5,908339E-8	-5,908259E-8	-5,908210E-8	-5,908150E-8	-5,908146E-8	-5,908212E-8	-5,908218E-8	-5,908239E-8	-5,908270E-8	-5,908271E-8	-5,908294E-8	-5,908297E-8	-5,908304E-8	-5,908351E-8	-5,908377E-8	-5,908447E-8	-5,908538E-8	-5,908619E-8	-5,908643E-8	-5,908591E-8	-5,908554E-8	-5,908571E-8	-5,908576E-8	-5,908595E-8	-5,908657E-8	-5,908681E-8	-5,908712E-8	-5,908683E-8	-5,908634E-8	-5,908601E-8	-5,908594E-8	-5,908596E-8	-5,908643E-8	-5,908696E-8	-5,908745E-8	-5,908818E-8	-5,908830E-8	-5,908833E-8	-5,908774E-8	-5,908725E-8	-5,908705E-8	-5,908696E-8	-5,908721E-8	-5,908731E-8	-5,908817E-8	-5,908828E-8	-5,908826E-8	-5,908796E-8	-5,908756E-8	-5,908751E-8	-5,908767E-8	-5,908784E-8	-5,908838E-8	-5,908954E-8	-5,908974E-8	-5,908977E-8	-5,908973E-8	-5,908895E-8	-5,908912E-8	-5,909008E-8	-5,909123E-8	-5,909278E-8	-5,909390E-8	-5,909450E-8	-5,909453E-8	-5,909442E-8	-5,909413E-8	-5,909332E-8	-5,909231E-8	-5,909181E-8	-5,909127E-8	-5,909099E-8	-5,909175E-8	-5,909172E-8	-5,909213E-8	-5,909317E-8	-5,909531E-8	-5,909805E-8	-5,910236E-8	-5,910784E-8	-5,911410E-8	-5,912199E-8	-5,913089E-8	-5,914048E-8	-5,915048E-8	-5,915984E-8	-5,916826E-8	-5,917551E-8	-5,918104E-8	-5,918503E-8
-5,921227E-8	-5,920600E-8	-5,919946E-8	-5,919284E-8	-5,918587E-8	-5,917847E-8	-5,916991E-8	-5,915997E-8	-5,914931E-8	-5,913865E-8	-5,912860E-8	-5,911936E-8	-5,911152E-8	-5,910463E-8	-5,909947E-8	-5,909570E-8	-5,909299E-8	-5,909098E-8	-5,908944E-8	-5,908773E-8	-5,908641E-8	-5,908576E-8	-5,908550E-8	-5,908581E-8	-5,908669E-8	-5,908730E-8	-5,908851E-8	-5,908895E-8	-5,908892E-8	-5,908992E-8	-5,908954E-8	-5,908895E-8	-5,908832E-8	-5,908850E-8	-5,908804E-8	-5,908762E-8	-5,908761E-8	-5,908741E-8	-5,908708E-8	-5,908691E-8	-5,908646E-8	-5,908618E-8	-5,908634E-8	-5,908742E-8	-5,908858E-8	-5,908948E-8	-5,909051E-8	-5,909063E-8	-5,909008E-8	-5,908952E-8	-5,908925E-8	-5,908873E-8	-5,908869E-8	-5,908922E-8	-5,908969E-8	-5,909031E-8	-5,909094E-8	-5,909106E-8	-5,909173E-8	-5,909188E-8	-5,909220E-8	-5,909247E-8	-5,909322E-8	-5,909358E-8	-5,909359E-8	-5,909343E-8	-5,909286E-8	-5,909201E-8	-5,909182E-8	-5,909157E-8	-5,909175E-8	-5,909260E-8	-5,909338E-8	-5,909403E-8	-5,909442E-8	-5,909494E-8	-5,909463E-8	-5,909448E-8	-5,909462E-8	-5,909435E-8	-5,909421E-8	-5,909457E-8	-5,909458E-8	-5,909402E-8	-5,909396E-8	-5,909404E-8	-5,909351E-8	-5,909337E-8	-5,909352E-8	-5,909389E-8	-5,909453E-8	-5,909606E-8	-5,909704E-8	-5,909705E-8	-5,909722E-8	-5,909740E-8	-5,909698E-8	-5,909769E-8	-5,909814E-8	-5,909859E-8	-5,909939E-8	-5,909981E-8	-5,910001E-8	-5,909969E-8	-5,909923E-8	-5,909854E-8	-5,909830E-8	-5,909829E-8	-5,909867E-8	-5,909891E-8	-5,909913E-8	-5,909930E-8	-5,909992E-8	-5,910142E-8	-5,910347E-8	-5,910570E-8	-5,910889E-8	-5,911365E-8	-5,911853E-8	-5,912517E-8	-5,913310E-8	-5,914185E-8	-5,915081E-8	-5,916030E-8	-5,916857E-8	-5,917537E-8	-5,918134E-8	-5,918564E-8
-5,920786E-8	-5,920328E-8	-5,919824E-8	-5,919292E-8	-5,918707E-8	-5,918081E-8	-5,917298E-8	-5,916405E-8	-5,915370E-8	-5,914267E-8	-5,913268E-8	-5,912329E-8	-5,911556E-8	-5,910881E-8	-5,910415E-8	-5,910103E-8	-5,909865E-8	-5,909749E-8	-5,909648E-8	-5,909558E-8	-5,909536E-8	-5,909514E-8	-5,909489E-8	-5,909495E-8	-5,909502E-8	-5,909456E-8	-5,909459E-8	-5,909507E-8	-5,909508E-8	-5,909501E-8	-5,909321E-8	-5,909379E-8	-5,909368E-8	-5,909450E-8	-5,909512E-8	-5,909570E-8	-5,909584E-8	-5,909592E-8	-5,909570E-8	-5,909456E-8	-5,909402E-8	-5,909326E-8	-5,909280E-8	-5,909297E-8	-5,909322E-8	-5,909405E-8	-5,909526E-8	-5,909612E-8	-5,909635E-8	-5,909654E-8	-5,909676E-8	-5,909707E-8	-5,909749E-8	-5,909800E-8	-5,909818E-8	-5,909831E-8	-5,909870E-8	-5,909846E-8	-5,909768E-8	-5,909774E-8	-5,909773E-8	-5,909805E-8	-5,909958E-8	-5,910055E-8	-5,910110E-8	-5,910136E-8	-5,910166E-8	-5,910120E-8	-5,910086E-8	-5,910072E-8	-5,910038E-8	-5,910048E-8	-5,910078E-8	-5,910112E-8	-5,910160E-8	-5,910204E-8	-5,910133E-8	-5,910052E-8	-5,910065E-8	-5,910108E-8	-5,910206E-8	-5,910312E-8	-5,910456E-8	-5,910444E-8	-5,910383E-8	-5,910315E-8	-5,910213E-8	-5,910214E-8	-5,910229E-8	-5,910254E-8	-5,910274E-8	-5,910357E-8	-5,910389E-8	-5,910362E-8	-5,910411E-8	-5,910459E-8	-5,910461E-8	-5,910547E-8	-5,910668E-8	-5,910775E-8	-5,910849E-8	-5,910929E-8	-5,910920E-8	-5,910882E-8	-5,910822E-8	-5,910755E-8	-5,910693E-8	-5,910661E-8	-5,910650E-8	-5,910659E-8	-5,910661E-8	-5,910757E-8	-5,910822E-8	-5,910862E-8	-5,911038E-8	-5,911272E-8	-5,911567E-8	-5,912035E-8	-5,912537E-8	-5,913129E-8	-5,913851E-8	-5,914691E-8	-5,915473E-8	-5,916326E-8	-5,917047E-8	-5,917640E-8	-5,918122E-8	-5,918474E-8
-5,920313E-8	-5,919935E-8	-5,919549E-8	-5,919100E-8	-5,918597E-8	-5,918073E-8	-5,917459E-8	-5,916743E-8	-5,915836E-8	-5,914901E-8	-5,913929E-8	-5,913042E-8	-5,912295E-8	-5,911710E-8	-5,911235E-8	-5,910931E-8	-5,910653E-8	-5,910469E-8	-5,910385E-8	-5,910386E-8	-5,910280E-8	-5,910265E-8	-5,910232E-8	-5,910179E-8	-5,910213E-8	-5,910222E-8	-5,910249E-8	-5,910289E-8	-5,910336E-8	-5,910328E-8	-5,910321E-8	-5,910303E-8	-5,910130E-8	-5,910241E-8	-5,910357E-8	-5,910419E-8	-5,910385E-8	-5,910371E-8	-5,910318E-8	-5,910227E-8	-5,910161E-8	-5,910085E-8	-5,910049E-8	-5,910098E-8	-5,910211E-8	-5,910276E-8	-5,910347E-8	-5,910418E-8	-5,910444E-8	-5,910441E-8	-5,910477E-8	-5,910518E-8	-5,910499E-8	-5,910524E-8	-5,910555E-8	-5,910590E-8	-5,910606E-8	-5,910669E-8	-5,910660E-8	-5,910650E-8	-5,910665E-8	-5,910756E-8	-5,910830E-8	-5,910909E-8	-5,910934E-8	-5,910940E-8	-5,910916E-8	-5,910851E-8	-5,910796E-8	-5,910798E-8	-5,910829E-8	-5,910887E-8	-5,910969E-8	-5,911030E-8	-5,911069E-8	-5,911093E-8	-5,911076E-8	-5,911019E-8	-5,910961E-8	-5,910976E-8	-5,910973E-8	-5,911031E-8	-5,911140E-8	-5,911100E-8	-5,911100E-8	-5,911092E-8	-5,911101E-8	-5,911069E-8	-5,911005E-8	-5,911107E-8	-5,911191E-8	-5,911275E-8	-5,911330E-8	-5,911318E-8	-5,911314E-8	-5,911305E-8	-5,911322E-8	-5,911348E-8	-5,911449E-8	-5,911558E-8	-5,911655E-8	-5,911706E-8	-5,911689E-8	-5,911684E-8	-5,911653E-8	-5,911601E-8	-5,911600E-8	-5,911601E-8	-5,911661E-8	-5,911691E-8	-5,911655E-8	-5,911665E-8	-5,911633E-8	-5,911703E-8	-5,911826E-8	-5,912027E-8	-5,912318E-8	-5,912697E-8	-5,913201E-8	-5,913732E-8	-5,914395E-8	-5,915123E-8	-5,915809E-8	-5,916451E-8	-5,917059E-8	-5,917593E-8	-5,917997E-8	-5,918341E-8
-5,919965E-8	-5,919658E-8	-5,919300E-8	-5,918913E-8	-5,918528E-8	-5,918061E-8	-5,917503E-8	-5,916868E-8	-5,916149E-8	-5,915375E-8	-5,914618E-8	-5,913885E-8	-5,913204E-8	-5,912637E-8	-5,912200E-8	-5,911945E-8	-5,911665E-8	-5,911446E-8	-5,911299E-8	-5,911158E-8	-5,911028E-8	-5,910999E-8	-5,910950E-8	-5,910934E-8	-5,910979E-8	-5,911085E-8	-5,911127E-8	-5,911209E-8	-5,911292E-8	-5,911323E-8	-5,911361E-8	-5,911315E-8	-5,911310E-8	-5,911264E-8	-5,911124E-8	-5,911099E-8	-5,911121E-8	-5,911087E-8	-5,911050E-8	-5,911006E-8	-5,910998E-8	-5,910961E-8	-5,910983E-8	-5,911049E-8	-5,911181E-8	-5,911290E-8	-5,911365E-8	-5,911447E-8	-5,911433E-8	-5,911407E-8	-5,911345E-8	-5,911261E-8	-5,911226E-8	-5,911214E-8	-5,911274E-8	-5,911310E-8	-5,911395E-8	-5,911458E-8	-5,911491E-8	-5,911578E-8	-5,911678E-8	-5,911734E-8	-5,911738E-8	-5,911846E-8	-5,911901E-8	-5,911919E-8	-5,911919E-8	-5,911840E-8	-5,911745E-8	-5,911646E-8	-5,911648E-8	-5,911645E-8	-5,911725E-8	-5,911777E-8	-5,911829E-8	-5,911928E-8	-5,911998E-8	-5,912035E-8	-5,912057E-8	-5,912056E-8	-5,912079E-8	-5,912087E-8	-5,912096E-8	-5,912072E-8	-5,911983E-8	-5,911962E-8	-5,911890E-8	-5,911803E-8	-5,911821E-8	-5,911940E-8	-5,911956E-8	-5,912091E-8	-5,912267E-8	-5,912357E-8	-5,912348E-8	-5,912380E-8	-5,912385E-8	-5,912365E-8	-5,912464E-8	-5,912473E-8	-5,912452E-8	-5,912445E-8	-5,912467E-8	-5,912465E-8	-5,912450E-8	-5,912501E-8	-5,912497E-8	-5,912479E-8	-5,912568E-8	-5,912581E-8	-5,912598E-8	-5,912630E-8	-5,912682E-8	-5,912710E-8	-5,912835E-8	-5,912955E-8	-5,913136E-8	-5,913441E-8	-5,913779E-8	-5,914277E-8	-5,914859E-8	-5,915484E-8	-5,916122E-8	-5,916695E-8	-5,917247E-8	-5,917684E-8	-5,918029E-8	-5,918301E-8
-5,919375E-8	-5,919177E-8	-5,918918E-8	-5,918659E-8	-5,918404E-8	-5,918088E-8	-5,917720E-8	-5,917268E-8	-5,916709E-8	-5,916059E-8	-5,915397E-8	-5,914693E-8	-5,914059E-8	-5,913539E-8	-5,913027E-8	-5,912666E-8	-5,912458E-8	-5,912257E-8	-5,912135E-8	-5,912058E-8	-5,911997E-8	-5,911959E-8	-5,911967E-8	-5,911956E-8	-5,911980E-8	-5,912031E-8	-5,912113E-8	-5,912173E-8	-5,912185E-8	-5,912177E-8	-5,912069E-8	-5,912032E-8	-5,912053E-8	-5,912025E-8	-5,912035E-8	-5,912104E-8	-5,912089E-8	-5,912016E-8	-5,912166E-8	-5,912137E-8	-5,912058E-8	-5,912021E-8	-5,911989E-8	-5,911977E-8	-5,912024E-8	-5,912093E-8	-5,912067E-8	-5,912083E-8	-5,912207E-8	-5,912159E-8	-5,912119E-8	-5,912117E-8	-5,912180E-8	-5,912261E-8	-5,912366E-8	-5,912430E-8	-5,912459E-8	-5,912459E-8	-5,912432E-8	-5,912406E-8	-5,912445E-8	-5,912393E-8	-5,912440E-8	-5,912529E-8	-5,912612E-8	-5,912616E-8	-5,912650E-8	-5,912677E-8	-5,912656E-8	-5,912661E-8	-5,912668E-8	-5,912706E-8	-5,912736E-8	-5,912769E-8	-5,912774E-8	-5,912777E-8	-5,912758E-8	-5,912774E-8	-5,912761E-8	-5,912781E-8	-5,912812E-8	-5,912877E-8	-5,912915E-8	-5,912988E-8	-5,912971E-8	-5,912949E-8	-5,912958E-8	-5,912943E-8	-5,912916E-8	-5,912946E-8	-5,912998E-8	-5,913022E-8	-5,913023E-8	-5,913078E-8	-5,913124E-8	-5,913122E-8	-5,913154E-8	-5,913174E-8	-5,913218E-8	-5,913314E-8	-5,913374E-8	-5,913427E-8	-5,913461E-8	-5,913464E-8	-5,913434E-8	-5,913407E-8	-5,913371E-8	-5,913350E-8	-5,913349E-8	-5,913409E-8	-5,913431E-8	-5,913463E-8	-5,913504E-8	-5,913549E-8	-5,913619E-8	-5,913743E-8	-5,913929E-8	-5,914191E-8	-5,914572E-8	-5,914968E-8	-5,915378E-8	-5,915888E-8	-5,916403E-8	-5,916885E-8	-5,917308E-8	-5,917668E-8	-5,917953E-8	-5,918160E-8
-5,919053E-8	-5,918880E-8	-5,918677E-8	-5,918483E-8	-5,918333E-8	-5,918092E-8	-5,917815E-8	-5,917455E-8	-5,917023E-8	-5,916501E-8	-5,915951E-8	-5,915379E-8	-5,914848E-8	-5,914363E-8	-5,913974E-8	-5,913720E-8	-5,913424E-8	-5,913273E-8	-5,913099E-8	-5,913027E-8	-5,912999E-8	-5,912896E-8	-5,912831E-8	-5,912849E-8	-5,912855E-8	-5,912862E-8	-5,912920E-8	-5,912971E-8	-5,913024E-8	-5,913042E-8	-5,913039E-8	-5,913002E-8	-5,912993E-8	-5,913027E-8	-5,912980E-8	-5,912997E-8	-5,913040E-8	-5,913089E-8	-5,913042E-8	-5,912863E-8	-5,912947E-8	-5,912880E-8	-5,912910E-8	-5,912856E-8	-5,912865E-8	-5,912925E-8	-5,912967E-8	-5,913045E-8	-5,913030E-8	-5,913056E-8	-5,913055E-8	-5,913076E-8	-5,913178E-8	-5,913210E-8	-5,913253E-8	-5,913284E-8	-5,913294E-8	-5,913298E-8	-5,913316E-8	-5,913325E-8	-5,913262E-8	-5,913315E-8	-5,913345E-8	-5,913369E-8	-5,913424E-8	-5,913434E-8	-5,913496E-8	-5,913417E-8	-5,913468E-8	-5,913543E-8	-5,913532E-8	-5,913606E-8	-5,913625E-8	-5,913661E-8	-5,913686E-8	-5,913666E-8	-5,913660E-8	-5,913596E-8	-5,913585E-8	-5,913550E-8	-5,913552E-8	-5,913619E-8	-5,913670E-8	-5,913736E-8	-5,913810E-8	-5,913864E-8	-5,913871E-8	-5,913843E-8	-5,913846E-8	-5,913920E-8	-5,913988E-8	-5,914016E-8	-5,913970E-8	-5,913941E-8	-5,913871E-8	-5,913798E-8	-5,913867E-8	-5,913939E-8	-5,913991E-8	-5,914093E-8	-5,914276E-8	-5,914343E-8	-5,914370E-8	-5,914380E-8	-5,914379E-8	-5,914330E-8	-5,914373E-8	-5,914302E-8	-5,914224E-8	-5,914187E-8	-5,914218E-8	-5,914187E-8	-5,914249E-8	-5,914373E-8	-5,914466E-8	-5,914599E-8	-5,914770E-8	-5,915001E-8	-5,915270E-8	-5,915562E-8	-5,915931E-8	-5,916243E-8	-5,916610E-8	-5,916970E-8	-5,917277E-8	-5,917616E-8	-5,917832E-8	-5,918054E-8
-5,918587E-8	-5,918436E-8	-5,918299E-8	-5,918185E-8	-5,918095E-8	-5,917973E-8	-5,917824E-8	-5,917667E-8	-5,917362E-8	-5,916995E-8	-5,916546E-8	-5,916103E-8	-5,915626E-8	-5,915127E-8	-5,914778E-8	-5,914461E-8	-5,914192E-8	-5,914015E-8	-5,913892E-8	-5,913861E-8	-5,913742E-8	-5,913750E-8	-5,913711E-8	-5,913748E-8	-5,913813E-8	-5,913869E-8	-5,913937E-8	-5,913934E-8	-5,913926E-8	-5,913894E-8	-5,913850E-8	-5,913779E-8	-5,913705E-8	-5,913702E-8	-5,913702E-8	-5,913707E-8	-5,913798E-8	-5,913893E-8	-5,913907E-8	-5,913935E-8	-5,913950E-8	-5,913815E-8	-5,913827E-8	-5,913850E-8	-5,913845E-8	-5,913828E-8	-5,913874E-8	-5,913862E-8	-5,913819E-8	-5,913839E-8	-5,913870E-8	-5,913889E-8	-5,913955E-8	-5,914013E-8	-5,914049E-8	-5,914050E-8	-5,914113E-8	-5,914130E-8	-5,914136E-8	-5,914172E-8	-5,914199E-8	-5,914187E-8	-5,914212E-8	-5,914228E-8	-5,914196E-8	-5,914197E-8	-5,914234E-8	-5,914232E-8	-5,914227E-8	-5,914226E-8	-5,914265E-8	-5,914349E-8	-5,914362E-8	-5,914384E-8	-5,914382E-8	-5,914390E-8	-5,914358E-8	-5,914320E-8	-5,914315E-8	-5,914319E-8	-5,914325E-8	-5,914361E-8	-5,914437E-8	-5,914458E-8	-5,914542E-8	-5,914633E-8	-5,914620E-8	-5,914586E-8	-5,914591E-8	-5,914588E-8	-5,914590E-8	-5,914626E-8	-5,914607E-8	-5,914600E-8	-5,914635E-8	-5,914661E-8	-5,914708E-8	-5,914655E-8	-5,914777E-8	-5,914841E-8	-5,914930E-8	-5,914996E-8	-5,915038E-8	-5,915039E-8	-5,915008E-8	-5,914976E-8	-5,914908E-8	-5,914918E-8	-5,914904E-8	-5,914880E-8	-5,914921E-8	-5,914958E-8	-5,915029E-8	-5,915067E-8	-5,915154E-8	-5,915245E-8	-5,915366E-8	-5,915554E-8	-5,915753E-8	-5,916007E-8	-5,916294E-8	-5,916621E-8	-5,916879E-8	-5,917140E-8	-5,917402E-8	-5,917610E-8	-5,917807E-8	-5,917999E-8
-5,918363E-8	-5,918221E-8	-5,918152E-8	-5,918097E-8	-5,917999E-8	-5,917936E-8	-5,917831E-8	-5,917647E-8	-5,917408E-8	-5,917124E-8	-5,916793E-8	-5,916463E-8	-5,916098E-8	-5,915791E-8	-5,915516E-8	-5,915322E-8	-5,915124E-8	-5,914993E-8	-5,914869E-8	-5,914767E-8	-5,914686E-8	-5,914601E-8	-5,914520E-8	-5,914432E-8	-5,914362E-8	-5,914372E-8	-5,914397E-8	-5,914421E-8	-5,914532E-8	-5,914578E-8	-5,914629E-8	-5,914685E-8	-5,914697E-8	-5,914687E-8	-5,914674E-8	-5,914694E-8	-5,914675E-8	-5,914652E-8	-5,914637E-8	-5,914561E-8	-5,914506E-8	-5,914505E-8	-5,914506E-8	-5,914373E-8	-5,914386E-8	-5,914534E-8	-5,914588E-8	-5,914679E-8	-5,914746E-8	-5,914790E-8	-5,914791E-8	-5,914780E-8	-5,914818E-8	-5,914820E-8	-5,914820E-8	-5,914834E-8	-5,914754E-8	-5,914742E-8	-5,914710E-8	-5,914722E-8	-5,914779E-8	-5,914812E-8	-5,914884E-8	-5,915030E-8	-5,915085E-8	-5,915119E-8	-5,915127E-8	-5,915132E-8	-5,915131E-8	-5,915106E-8	-5,915044E-8	-5,915016E-8	-5,914924E-8	-5,914900E-8	-5,914916E-8	-5,914887E-8	-5,914941E-8	-5,914995E-8	-5,915001E-8	-5,915076E-8	-5,915126E-8	-5,915177E-8	-5,915193E-8	-5,915274E-8	-5,915291E-8	-5,915232E-8	-5,915233E-8	-5,915157E-8	-5,915141E-8	-5,915123E-8	-5,915138E-8	-5,915165E-8	-5,915189E-8	-5,915292E-8	-5,915368E-8	-5,915421E-8	-5,915468E-8	-5,915466E-8	-5,915491E-8	-5,915490E-8	-5,915540E-8	-5,915554E-8	-5,915545E-8	-5,915550E-8	-5,915534E-8	-5,915575E-8	-5,915548E-8	-5,915505E-8	-5,915522E-8	-5,915524E-8	-5,915543E-8	-5,915593E-8	-5,915669E-8	-5,915719E-8	-5,915770E-8	-5,915868E-8	-5,915994E-8	-5,916102E-8	-5,916242E-8	-5,916372E-8	-5,916535E-8	-5,916721E-8	-5,916922E-8	-5,917147E-8	-5,917382E-8	-5,917578E-8	-5,917738E-8	-5,917877E-8
-5,918067E-8	-5,917903E-8	-5,917781E-8	-5,917728E-8	-5,917756E-8	-5,917745E-8	-5,917751E-8	-5,917705E-8	-5,917646E-8	-5,917483E-8	-5,917245E-8	-5,916969E-8	-5,916646E-8	-5,916340E-8	-5,916070E-8	-5,915840E-8	-5,915659E-8	-5,915526E-8	-5,915357E-8	-5,915294E-8	-5,915252E-8	-5,915248E-8	-5,915243E-8	-5,915242E-8	-5,915221E-8	-5,915241E-8	-5,915266E-8	-5,915282E-8	-5,915250E-8	-5,915240E-8	-5,915207E-8	-5,915177E-8	-5,915155E-8	-5,915173E-8	-5,915174E-8	-5,915173E-8	-5,915212E-8	-5,915236E-8	-5,915247E-8	-5,915302E-8	-5,915345E-8	-5,915342E-8	-5,915375E-8	-5,915382E-8	-5,915324E-8	-5,915284E-8	-5,915212E-8	-5,915281E-8	-5,915278E-8	-5,915278E-8	-5,915240E-8	-5,915221E-8	-5,915259E-8	-5,915275E-8	-5,915338E-8	-5,915415E-8	-5,915478E-8	-5,915535E-8	-5,915586E-8	-5,915618E-8	-5,915604E-8	-5,915592E-8	-5,915568E-8	-5,915535E-8	-5,915502E-8	-5,915489E-8	-5,915467E-8	-5,915470E-8	-5,915522E-8	-5,915551E-8	-5,915579E-8	-5,915713E-8	-5,915708E-8	-5,915713E-8	-5,915710E-8	-5,915732E-8	-5,915698E-8	-5,915639E-8	-5,915540E-8	-5,915483E-8	-5,915466E-8	-5,915476E-8	-5,915504E-8	-5,915532E-8	-5,915599E-8	-5,915683E-8	-5,915720E-8	-5,915786E-8	-5,915841E-8	-5,915857E-8	-5,915890E-8	-5,915887E-8	-5,915849E-8	-5,915825E-8	-5,915769E-8	-5,915733E-8	-5,915760E-8	-5,915748E-8	-5,915789E-8	-5,915822E-8	-5,915965E-8	-5,916086E-8	-5,916178E-8	-5,916262E-8	-5,916246E-8	-5,916176E-8	-5,916125E-8	-5,916063E-8	-5,916017E-8	-5,915958E-8	-5,915951E-8	-5,915953E-8	-5,915971E-8	-5,916072E-8	-5,916123E-8	-5,916197E-8	-5,916330E-8	-5,916505E-8	-5,916648E-8	-5,916790E-8	-5,916921E-8	-5,917022E-8	-5,917128E-8	-5,917257E-8	-5,917371E-8	-5,917476E-8	-5,917600E-8	-5,917722E-8
-5,917877E-8	-5,917714E-8	-5,917651E-8	-5,917620E-8	-5,917604E-8	-5,917600E-8	-5,917632E-8	-5,917600E-8	-5,917543E-8	-5,917449E-8	-5,917287E-8	-5,917121E-8	-5,916991E-8	-5,916791E-8	-5,916581E-8	-5,916385E-8	-5,916183E-8	-5,916035E-8	-5,915945E-8	-5,915909E-8	-5,915822E-8	-5,915738E-8	-5,915703E-8	-5,915684E-8	-5,915668E-8	-5,915731E-8	-5,915734E-8	-5,915746E-8	-5,915752E-8	-5,915780E-8	-5,915747E-8	-5,915734E-8	-5,915744E-8	-5,915728E-8	-5,915724E-8	-5,915749E-8	-5,915777E-8	-5,915796E-8	-5,915783E-8	-5,915751E-8	-5,915742E-8	-5,915719E-8	-5,915717E-8	-5,915728E-8	-5,915752E-8	-5,915762E-8	-5,915776E-8	-5,915775E-8	-5,915731E-8	-5,915802E-8	-5,915827E-8	-5,915851E-8	-5,915844E-8	-5,915860E-8	-5,915895E-8	-5,915912E-8	-5,915919E-8	-5,915905E-8	-5,915905E-8	-5,915932E-8	-5,915977E-8	-5,916014E-8	-5,916011E-8	-5,916027E-8	-5,916039E-8	-5,916038E-8	-5,916039E-8	-5,916002E-8	-5,915973E-8	-5,915971E-8	-5,916013E-8	-5,916066E-8	-5,916063E-8	-5,916074E-8	-5,916088E-8	-5,916087E-8	-5,916067E-8	-5,916064E-8	-5,916014E-8	-5,916000E-8	-5,915987E-8	-5,915961E-8	-5,915948E-8	-5,915958E-8	-5,915970E-8	-5,915977E-8	-5,916055E-8	-5,916053E-8	-5,916046E-8	-5,916084E-8	-5,916148E-8	-5,916209E-8	-5,916258E-8	-5,916289E-8	-5,916284E-8	-5,916270E-8	-5,916271E-8	-5,916269E-8	-5,916266E-8	-5,916282E-8	-5,916261E-8	-5,916286E-8	-5,916320E-8	-5,916327E-8	-5,916312E-8	-5,916334E-8	-5,916363E-8	-5,916407E-8	-5,916407E-8	-5,916432E-8	-5,916431E-8	-5,916442E-8	-5,916447E-8	-5,916474E-8	-5,916511E-8	-5,916557E-8	-5,916608E-8	-5,916622E-8	-5,916682E-8	-5,916804E-8	-5,916869E-8	-5,917021E-8	-5,917141E-8	-5,917277E-8	-5,917442E-8	-5,917561E-8	-5,917668E-8	-5,917758E-8
-5,917750E-8	-5,917673E-8	-5,917639E-8	-5,917664E-8	-5,917640E-8	-5,917650E-8	-5,917608E-8	-5,917567E-8	-5,917466E-8	-5,917343E-8	-5,917203E-8	-5,917056E-8	-5,916938E-8	-5,916828E-8	-5,916732E-8	-5,916635E-8	-5,916570E-8	-5,916513E-8	-5,916515E-8	-5,916442E-8	-5,916382E-8	-5,916322E-8	-5,916237E-8	-5,916159E-8	-5,916090E-8	-5,916026E-8	-5,916009E-8	-5,915983E-8	-5,915972E-8	-5,916013E-8	-5,916046E-8	-5,916087E-8	-5,916135E-8	-5,916177E-8	-5,916178E-8	-5,916175E-8	-5,916171E-8	-5,916177E-8	-5,916117E-8	-5,916081E-8	-5,916044E-8	-5,916003E-8	-5,915987E-8	-5,915995E-8	-5,916017E-8	-5,916060E-8	-5,916150E-8	-5,916210E-8	-5,916233E-8	-5,916292E-8	-5,916234E-8	-5,916253E-8	-5,916299E-8	-5,916240E-8	-5,916172E-8	-5,916189E-8	-5,916187E-8	-5,916174E-8	-5,916220E-8	-5,916261E-8	-5,916296E-8	-5,916323E-8	-5,916370E-8	-5,916404E-8	-5,916399E-8	-5,916404E-8	-5,916395E-8	-5,916368E-8	-5,916336E-8	-5,916280E-8	-5,916239E-8	-5,916229E-8	-5,916251E-8	-5,916326E-8	-5,916354E-8	-5,916369E-8	-5,916402E-8	-5,916380E-8	-5,916366E-8	-5,916360E-8	-5,916354E-8	-5,916344E-8	-5,916301E-8	-5,916286E-8	-5,916293E-8	-5,916272E-8	-5,916281E-8	-5,916300E-8	-5,916318E-8	-5,916345E-8	-5,916416E-8	-5,916483E-8	-5,916499E-8	-5,916537E-8	-5,916544E-8	-5,916541E-8	-5,916542E-8	-5,916532E-8	-5,916545E-8	-5,916512E-8	-5,916498E-8	-5,916483E-8	-5,916494E-8	-5,916524E-8	-5,916547E-8	-5,916554E-8	-5,916554E-8	-5,916577E-8	-5,916586E-8	-5,916597E-8	-5,916630E-8	-5,916635E-8	-5,916643E-8	-5,916645E-8	-5,916694E-8	-5,916709E-8	-5,916776E-8	-5,916835E-8	-5,916852E-8	-5,916901E-8	-5,916938E-8	-5,917024E-8	-5,917126E-8	-5,917227E-8	-5,917324E-8	-5,917446E-8	-5,917548E-8	-5,917615E-8
-5,917541E-8	-5,917461E-8	-5,917446E-8	-5,917450E-8	-5,917496E-8	-5,917492E-8	-5,917477E-8	-5,917431E-8	-5,917387E-8	-5,917258E-8	-5,917155E-8	-5,917073E-8	-5,917008E-8	-5,916926E-8	-5,916855E-8	-5,916797E-8	-5,916750E-8	-5,916718E-8	-5,916685E-8	-5,916650E-8	-5,916626E-8	-5,916540E-8	-5,916458E-8	-5,916389E-8	-5,916321E-8	-5,916274E-8	-5,916278E-8	-5,916288E-8	-5,916337E-8	-5,916301E-8	-5,916305E-8	-5,916351E-8	-5,916379E-8	-5,916387E-8	-5,916411E-8	-5,916441E-8	-5,916466E-8	-5,916456E-8	-5,916413E-8	-5,916372E-8	-5,916353E-8	-5,916301E-8	-5,916301E-8	-5,916280E-8	-5,916251E-8	-5,916237E-8	-5,916278E-8	-5,916374E-8	-5,916387E-8	-5,916440E-8	-5,916501E-8	-5,916545E-8	-5,916556E-8	-5,916591E-8	-5,916583E-8	-5,916518E-8	-5,916477E-8	-5,916440E-8	-5,916425E-8	-5,916429E-8	-5,916408E-8	-5,916429E-8	-5,916439E-8	-5,916426E-8	-5,916480E-8	-5,916500E-8	-5,916552E-8	-5,916608E-8	-5,916583E-8	-5,916598E-8	-5,916574E-8	-5,916567E-8	-5,916566E-8	-5,916543E-8	-5,916528E-8	-5,916508E-8	-5,916480E-8	-5,916442E-8	-5,916424E-8	-5,916430E-8	-5,916396E-8	-5,916423E-8	-5,916487E-8	-5,916530E-8	-5,916534E-8	-5,916558E-8	-5,916554E-8	-5,916519E-8	-5,916518E-8	-5,916525E-8	-5,916552E-8	-5,916539E-8	-5,916566E-8	-5,916593E-8	-5,916603E-8	-5,916597E-8	-5,916608E-8	-5,916632E-8	-5,916723E-8	-5,916711E-8	-5,916699E-8	-5,916698E-8	-5,916674E-8	-5,916671E-8	-5,916694E-8	-5,916720E-8	-5,916691E-8	-5,916672E-8	-5,916665E-8	-5,916665E-8	-5,916664E-8	-5,916687E-8	-5,916682E-8	-5,916715E-8	-5,916760E-8	-5,916812E-8	-5,916837E-8	-5,916855E-8	-5,916865E-8	-5,916878E-8	-5,916932E-8	-5,917018E-8	-5,917091E-8	-5,917179E-8	-5,917271E-8	-5,917374E-8	-5,917440E-8	-5,917504E-8
