# Supplementary material for: Precursors of Majorana modes and their length-dependent energy oscillations probed at both ends of atomic Shiba chains
Source: Nat Nanotechnol. 2022 Mar 7;17(4):384–9. doi: 10.1038/s41565-022-01078-4 (PMC9018407; doi:10.1038/s41565-022-01078-4)
Supplement: Source Data Extended Data Fig. 2 — Statistical source data of Extended Data Fig. 2a,b in separate .txt files. [file 41565_2022_1078_MOESM8_ESM.zip › Source Data/FigE2bSP.txt]

-0.020253248682369922
-0.0006623841867757916
0.019161075725902033
0.04344102568572368
0.09979708772948119
0.17049766222876364
0.21305017354231884
0.22580644175319034
0.21716049940824048
0.23692169451783138
0.22791402669067903
0.22000561634652002
0.23728446995035263
0.22996727833593084
0.22873381039756835
0.2395687578289618
0.22333417037259173
0.236208937591476
0.2434045749556653
0.2300955762964963
0.24240966881521173
0.23727952264981206
0.2324865527310042
0.24586319903634737
0.225708018813862
0.2330910518708256
0.24287659649229648
0.22261010308657217
0.2462115159738881
0.24441239442809082
0.24015940433770078
0.23807308754894285
0.24220323646513087
0.23416230021858517
0.24463697413989
0.23526825875849733
0.23751135473299254
0.25509321853319816
0.2384187306946489
0.25353098887592546
0.2563870112614755
0.241940059479005
0.2589974010466046
0.2658053856090313
0.27844564461091653
0.2673028225097668
0.18916350002820922
0.0719159407221911
0.022693055240351832
0.020892323308283486
