# Supplementary material for: Precursors of Majorana modes and their length-dependent energy oscillations probed at both ends of atomic Shiba chains
Source: Nat Nanotechnol. 2022 Mar 7;17(4):384–9. doi: 10.1038/s41565-022-01078-4 (PMC9018407; doi:10.1038/s41565-022-01078-4)
Supplement: Source Data Extended Data Fig. 2 — Statistical source data of Extended Data Fig. 2a,b in separate .txt files. [file 41565_2022_1078_MOESM8_ESM.zip › Source Data/FigE2b_Topography.txt]

:NANONIS_VERSION:
2
:SCANIT_TYPE:
              FLOAT            MSBFIRST
:REC_DATE:
 30.12.2021
:REC_TIME:
12:29:02
:REC_TEMP:
      290.0000000000
:ACQ_TIME:
      431.3
:SCAN_PIXELS:
       320       64
:SCAN_TIME:
             NaN             NaN
:SCAN_RANGE:
           1.000E-8           2.000E-9
:SCAN_OFFSET:
             9.649E-8         -1.016E-7
:SCAN_ANGLE:
            5.200E+1
:SCAN_DIR:
down
:BIAS:
            -1.000E+1
:DATA_INFO:
	Channel	Name	Unit	Direction	Calibration	Offset
	0	Z	m	both	1.000E+0	0.000E+0

:SCANIT_END:


-7,662499E-8	-7,662491E-8	-7,662562E-8	-7,662532E-8	-7,662585E-8	-7,662632E-8	-7,662656E-8	-7,662674E-8	-7,662654E-8	-7,662733E-8	-7,662699E-8	-7,662766E-8	-7,662721E-8	-7,662806E-8	-7,662739E-8	-7,662842E-8	-7,662783E-8	-7,662948E-8	-7,662921E-8	-7,663080E-8	-7,663164E-8	-7,663372E-8	-7,663463E-8	-7,663650E-8	-7,663844E-8	-7,664050E-8	-7,664259E-8	-7,664401E-8	-7,664580E-8	-7,664660E-8	-7,664794E-8	-7,664760E-8	-7,664838E-8	-7,664745E-8	-7,664760E-8	-7,664577E-8	-7,664560E-8	-7,664399E-8	-7,664374E-8	-7,664195E-8	-7,664113E-8	-7,663913E-8	-7,663807E-8	-7,663626E-8	-7,663472E-8	-7,663335E-8	-7,663157E-8	-7,663063E-8	-7,662944E-8	-7,662909E-8	-7,662794E-8	-7,662777E-8	-7,662666E-8	-7,662733E-8	-7,662652E-8	-7,662712E-8	-7,662606E-8	-7,662663E-8	-7,662541E-8	-7,662547E-8	-7,662445E-8	-7,662503E-8	-7,662445E-8	-7,662445E-8	-7,662426E-8	-7,662444E-8	-7,662442E-8	-7,662410E-8	-7,662452E-8	-7,662433E-8	-7,662491E-8	-7,662437E-8	-7,662486E-8	-7,662415E-8	-7,662471E-8	-7,662360E-8	-7,662476E-8	-7,662383E-8	-7,662454E-8	-7,662362E-8	-7,662386E-8	-7,662373E-8	-7,662388E-8	-7,662333E-8	-7,662334E-8	-7,662361E-8	-7,662352E-8	-7,662354E-8	-7,662301E-8	-7,662338E-8	-7,662273E-8	-7,662315E-8	-7,662268E-8	-7,662332E-8	-7,662262E-8	-7,662307E-8	-7,662221E-8	-7,662320E-8	-7,662248E-8	-7,662328E-8	-7,662292E-8	-7,662387E-8	-7,662341E-8	-7,662368E-8	-7,662342E-8	-7,662356E-8	-7,662369E-8	-7,662369E-8	-7,662427E-8	-7,662373E-8	-7,662408E-8	-7,662277E-8	-7,662345E-8	-7,662262E-8	-7,662338E-8	-7,662231E-8	-7,662307E-8	-7,662219E-8	-7,662292E-8	-7,662258E-8	-7,662349E-8	-7,662269E-8	-7,662283E-8	-7,662262E-8	-7,662281E-8	-7,662308E-8	-7,662258E-8	-7,662323E-8	-7,662299E-8	-7,662354E-8	-7,662290E-8	-7,662369E-8	-7,662312E-8	-7,662377E-8	-7,662274E-8	-7,662340E-8	-7,662310E-8	-7,662405E-8	-7,662354E-8	-7,662414E-8	-7,662412E-8	-7,662468E-8	-7,662430E-8	-7,662464E-8	-7,662471E-8	-7,662492E-8	-7,662518E-8	-7,662506E-8	-7,662537E-8	-7,662512E-8	-7,662555E-8	-7,662518E-8	-7,662587E-8	-7,662521E-8	-7,662564E-8	-7,662456E-8	-7,662541E-8	-7,662450E-8	-7,662490E-8	-7,662387E-8	-7,662414E-8	-7,662383E-8	-7,662384E-8	-7,662344E-8	-7,662361E-8	-7,662364E-8	-7,662333E-8	-7,662369E-8	-7,662327E-8	-7,662415E-8	-7,662342E-8	-7,662372E-8	-7,662305E-8	-7,662388E-8	-7,662308E-8	-7,662378E-8	-7,662281E-8	-7,662383E-8	-7,662307E-8	-7,662369E-8	-7,662320E-8	-7,662343E-8	-7,662312E-8	-7,662294E-8	-7,662305E-8	-7,662293E-8	-7,662329E-8	-7,662281E-8	-7,662343E-8	-7,662314E-8	-7,662360E-8	-7,662308E-8	-7,662422E-8	-7,662372E-8	-7,662433E-8	-7,662384E-8	-7,662450E-8	-7,662386E-8	-7,662469E-8	-7,662385E-8	-7,662440E-8	-7,662400E-8	-7,662422E-8	-7,662393E-8	-7,662396E-8	-7,662407E-8	-7,662369E-8	-7,662391E-8	-7,662364E-8	-7,662403E-8	-7,662343E-8	-7,662396E-8	-7,662351E-8	-7,662450E-8	-7,662371E-8	-7,662422E-8	-7,662315E-8	-7,662391E-8	-7,662312E-8	-7,662360E-8	-7,662315E-8	-7,662375E-8	-7,662349E-8	-7,662350E-8	-7,662339E-8	-7,662336E-8	-7,662359E-8	-7,662329E-8	-7,662387E-8	-7,662334E-8	-7,662369E-8	-7,662314E-8	-7,662398E-8	-7,662345E-8	-7,662406E-8	-7,662313E-8	-7,662412E-8	-7,662344E-8	-7,662400E-8	-7,662328E-8	-7,662395E-8	-7,662376E-8	-7,662385E-8	-7,662345E-8	-7,662369E-8	-7,662389E-8	-7,662359E-8	-7,662372E-8	-7,662337E-8	-7,662403E-8	-7,662335E-8	-7,662382E-8	-7,662317E-8	-7,662406E-8	-7,662312E-8	-7,662387E-8	-7,662318E-8	-7,662420E-8	-7,662311E-8	-7,662369E-8	-7,662345E-8	-7,662395E-8	-7,662365E-8	-7,662368E-8	-7,662391E-8	-7,662441E-8	-7,662450E-8	-7,662400E-8	-7,662430E-8	-7,662410E-8	-7,662449E-8	-7,662389E-8	-7,662472E-8	-7,662429E-8	-7,662528E-8	-7,662450E-8	-7,662523E-8	-7,662447E-8	-7,662521E-8	-7,662447E-8	-7,662504E-8	-7,662469E-8	-7,662485E-8	-7,662481E-8	-7,662469E-8	-7,662486E-8	-7,662440E-8	-7,662481E-8	-7,662462E-8	-7,662501E-8	-7,662439E-8	-7,662501E-8	-7,662455E-8	-7,662549E-8	-7,662474E-8	-7,662547E-8	-7,662487E-8	-7,662577E-8	-7,662513E-8	-7,662589E-8	-7,662572E-8	-7,662634E-8	-7,662614E-8	-7,662646E-8	-7,662668E-8	-7,662709E-8	-7,662742E-8	-7,662750E-8	-7,662811E-8	-7,662784E-8	-7,662834E-8	-7,662790E-8	-7,662867E-8	-7,662801E-8	-7,662874E-8	-7,662774E-8	-7,662874E-8	-7,662781E-8	-7,662822E-8	-7,662742E-8
-7,662321E-8	-7,662356E-8	-7,662366E-8	-7,662403E-8	-7,662417E-8	-7,662459E-8	-7,662437E-8	-7,662493E-8	-7,662469E-8	-7,662539E-8	-7,662468E-8	-7,662560E-8	-7,662528E-8	-7,662618E-8	-7,662533E-8	-7,662671E-8	-7,662692E-8	-7,662877E-8	-7,662906E-8	-7,663035E-8	-7,663184E-8	-7,663338E-8	-7,663519E-8	-7,663687E-8	-7,663946E-8	-7,664094E-8	-7,664251E-8	-7,664314E-8	-7,664475E-8	-7,664467E-8	-7,664536E-8	-7,664433E-8	-7,664474E-8	-7,664333E-8	-7,664315E-8	-7,664150E-8	-7,664129E-8	-7,663994E-8	-7,663910E-8	-7,663743E-8	-7,663631E-8	-7,663428E-8	-7,663270E-8	-7,663122E-8	-7,662967E-8	-7,662860E-8	-7,662698E-8	-7,662656E-8	-7,662553E-8	-7,662531E-8	-7,662425E-8	-7,662460E-8	-7,662376E-8	-7,662454E-8	-7,662339E-8	-7,662433E-8	-7,662327E-8	-7,662344E-8	-7,662249E-8	-7,662253E-8	-7,662214E-8	-7,662216E-8	-7,662233E-8	-7,662219E-8	-7,662251E-8	-7,662182E-8	-7,662228E-8	-7,662197E-8	-7,662283E-8	-7,662187E-8	-7,662243E-8	-7,662159E-8	-7,662265E-8	-7,662164E-8	-7,662226E-8	-7,662141E-8	-7,662216E-8	-7,662145E-8	-7,662169E-8	-7,662144E-8	-7,662169E-8	-7,662174E-8	-7,662143E-8	-7,662152E-8	-7,662133E-8	-7,662140E-8	-7,662084E-8	-7,662109E-8	-7,662059E-8	-7,662089E-8	-7,662002E-8	-7,662054E-8	-7,661986E-8	-7,662032E-8	-7,661945E-8	-7,662022E-8	-7,661968E-8	-7,662018E-8	-7,661972E-8	-7,662032E-8	-7,662059E-8	-7,662058E-8	-7,662037E-8	-7,662045E-8	-7,662096E-8	-7,662077E-8	-7,662074E-8	-7,662016E-8	-7,662067E-8	-7,661998E-8	-7,662052E-8	-7,661959E-8	-7,662039E-8	-7,661956E-8	-7,662022E-8	-7,661952E-8	-7,662035E-8	-7,661981E-8	-7,662025E-8	-7,662006E-8	-7,662035E-8	-7,662030E-8	-7,662011E-8	-7,662046E-8	-7,662035E-8	-7,662067E-8	-7,662030E-8	-7,662091E-8	-7,662050E-8	-7,662102E-8	-7,662030E-8	-7,662112E-8	-7,662049E-8	-7,662150E-8	-7,662065E-8	-7,662145E-8	-7,662104E-8	-7,662178E-8	-7,662153E-8	-7,662185E-8	-7,662167E-8	-7,662189E-8	-7,662217E-8	-7,662226E-8	-7,662289E-8	-7,662268E-8	-7,662327E-8	-7,662298E-8	-7,662367E-8	-7,662276E-8	-7,662330E-8	-7,662260E-8	-7,662340E-8	-7,662232E-8	-7,662296E-8	-7,662213E-8	-7,662276E-8	-7,662183E-8	-7,662194E-8	-7,662160E-8	-7,662173E-8	-7,662140E-8	-7,662087E-8	-7,662119E-8	-7,662099E-8	-7,662127E-8	-7,662054E-8	-7,662120E-8	-7,662058E-8	-7,662121E-8	-7,662031E-8	-7,662118E-8	-7,662076E-8	-7,662126E-8	-7,662052E-8	-7,662125E-8	-7,662094E-8	-7,662111E-8	-7,662047E-8	-7,662059E-8	-7,662067E-8	-7,662047E-8	-7,662040E-8	-7,662008E-8	-7,662046E-8	-7,662009E-8	-7,662023E-8	-7,661988E-8	-7,662066E-8	-7,662018E-8	-7,662090E-8	-7,662033E-8	-7,662124E-8	-7,662061E-8	-7,662138E-8	-7,662080E-8	-7,662187E-8	-7,662114E-8	-7,662192E-8	-7,662156E-8	-7,662206E-8	-7,662176E-8	-7,662170E-8	-7,662203E-8	-7,662164E-8	-7,662198E-8	-7,662131E-8	-7,662184E-8	-7,662139E-8	-7,662183E-8	-7,662107E-8	-7,662178E-8	-7,662102E-8	-7,662187E-8	-7,662099E-8	-7,662164E-8	-7,662118E-8	-7,662158E-8	-7,662121E-8	-7,662150E-8	-7,662127E-8	-7,662118E-8	-7,662149E-8	-7,662148E-8	-7,662171E-8	-7,662111E-8	-7,662143E-8	-7,662126E-8	-7,662233E-8	-7,662127E-8	-7,662198E-8	-7,662130E-8	-7,662228E-8	-7,662119E-8	-7,662172E-8	-7,662085E-8	-7,662156E-8	-7,662102E-8	-7,662119E-8	-7,662089E-8	-7,662126E-8	-7,662097E-8	-7,662078E-8	-7,662114E-8	-7,662101E-8	-7,662126E-8	-7,662055E-8	-7,662107E-8	-7,662053E-8	-7,662120E-8	-7,662045E-8	-7,662143E-8	-7,662067E-8	-7,662125E-8	-7,662036E-8	-7,662110E-8	-7,662045E-8	-7,662079E-8	-7,662031E-8	-7,662081E-8	-7,662103E-8	-7,662098E-8	-7,662107E-8	-7,662096E-8	-7,662148E-8	-7,662128E-8	-7,662159E-8	-7,662123E-8	-7,662208E-8	-7,662154E-8	-7,662236E-8	-7,662175E-8	-7,662254E-8	-7,662181E-8	-7,662260E-8	-7,662208E-8	-7,662275E-8	-7,662226E-8	-7,662245E-8	-7,662229E-8	-7,662256E-8	-7,662259E-8	-7,662241E-8	-7,662273E-8	-7,662249E-8	-7,662263E-8	-7,662221E-8	-7,662279E-8	-7,662251E-8	-7,662324E-8	-7,662263E-8	-7,662340E-8	-7,662268E-8	-7,662334E-8	-7,662231E-8	-7,662335E-8	-7,662297E-8	-7,662372E-8	-7,662336E-8	-7,662359E-8	-7,662348E-8	-7,662391E-8	-7,662438E-8	-7,662447E-8	-7,662491E-8	-7,662449E-8	-7,662494E-8	-7,662461E-8	-7,662555E-8	-7,662487E-8	-7,662575E-8	-7,662545E-8	-7,662660E-8	-7,662542E-8	-7,662605E-8	-7,662501E-8	-7,662568E-8	-7,662513E-8	-7,662550E-8	-7,662526E-8
-7,662057E-8	-7,662098E-8	-7,662106E-8	-7,662180E-8	-7,662182E-8	-7,662239E-8	-7,662196E-8	-7,662282E-8	-7,662212E-8	-7,662273E-8	-7,662188E-8	-7,662295E-8	-7,662226E-8	-7,662326E-8	-7,662301E-8	-7,662411E-8	-7,662423E-8	-7,662536E-8	-7,662640E-8	-7,662810E-8	-7,662964E-8	-7,663075E-8	-7,663311E-8	-7,663473E-8	-7,663676E-8	-7,663775E-8	-7,663987E-8	-7,664038E-8	-7,664185E-8	-7,664154E-8	-7,664249E-8	-7,664123E-8	-7,664101E-8	-7,663945E-8	-7,663951E-8	-7,663839E-8	-7,663785E-8	-7,663684E-8	-7,663585E-8	-7,663445E-8	-7,663280E-8	-7,663110E-8	-7,662922E-8	-7,662809E-8	-7,662649E-8	-7,662566E-8	-7,662402E-8	-7,662403E-8	-7,662253E-8	-7,662305E-8	-7,662222E-8	-7,662278E-8	-7,662145E-8	-7,662187E-8	-7,662074E-8	-7,662121E-8	-7,662058E-8	-7,662036E-8	-7,662012E-8	-7,662002E-8	-7,662013E-8	-7,661979E-8	-7,662001E-8	-7,661982E-8	-7,662069E-8	-7,662003E-8	-7,662063E-8	-7,661997E-8	-7,662057E-8	-7,661953E-8	-7,662017E-8	-7,661977E-8	-7,662029E-8	-7,661949E-8	-7,661976E-8	-7,661902E-8	-7,661934E-8	-7,661896E-8	-7,661885E-8	-7,661883E-8	-7,661848E-8	-7,661858E-8	-7,661846E-8	-7,661889E-8	-7,661830E-8	-7,661836E-8	-7,661782E-8	-7,661883E-8	-7,661819E-8	-7,661852E-8	-7,661755E-8	-7,661818E-8	-7,661738E-8	-7,661784E-8	-7,661716E-8	-7,661775E-8	-7,661716E-8	-7,661756E-8	-7,661767E-8	-7,661792E-8	-7,661814E-8	-7,661767E-8	-7,661836E-8	-7,661816E-8	-7,661878E-8	-7,661836E-8	-7,661872E-8	-7,661809E-8	-7,661875E-8	-7,661781E-8	-7,661852E-8	-7,661751E-8	-7,661792E-8	-7,661723E-8	-7,661795E-8	-7,661768E-8	-7,661798E-8	-7,661759E-8	-7,661773E-8	-7,661831E-8	-7,661810E-8	-7,661808E-8	-7,661738E-8	-7,661792E-8	-7,661757E-8	-7,661808E-8	-7,661771E-8	-7,661841E-8	-7,661770E-8	-7,661834E-8	-7,661775E-8	-7,661864E-8	-7,661784E-8	-7,661857E-8	-7,661818E-8	-7,661900E-8	-7,661863E-8	-7,661873E-8	-7,661875E-8	-7,661894E-8	-7,661932E-8	-7,661914E-8	-7,661958E-8	-7,661944E-8	-7,661978E-8	-7,661930E-8	-7,662027E-8	-7,661987E-8	-7,662089E-8	-7,662010E-8	-7,662076E-8	-7,662008E-8	-7,662064E-8	-7,661949E-8	-7,662018E-8	-7,661975E-8	-7,661988E-8	-7,661944E-8	-7,661916E-8	-7,661903E-8	-7,661846E-8	-7,661846E-8	-7,661822E-8	-7,661887E-8	-7,661824E-8	-7,661860E-8	-7,661795E-8	-7,661914E-8	-7,661822E-8	-7,661874E-8	-7,661797E-8	-7,661884E-8	-7,661826E-8	-7,661880E-8	-7,661810E-8	-7,661854E-8	-7,661821E-8	-7,661836E-8	-7,661835E-8	-7,661840E-8	-7,661831E-8	-7,661765E-8	-7,661796E-8	-7,661768E-8	-7,661829E-8	-7,661756E-8	-7,661790E-8	-7,661730E-8	-7,661819E-8	-7,661750E-8	-7,661860E-8	-7,661787E-8	-7,661860E-8	-7,661819E-8	-7,661910E-8	-7,661900E-8	-7,661937E-8	-7,661893E-8	-7,661917E-8	-7,661937E-8	-7,661931E-8	-7,661939E-8	-7,661883E-8	-7,661934E-8	-7,661873E-8	-7,661922E-8	-7,661841E-8	-7,661903E-8	-7,661810E-8	-7,661905E-8	-7,661834E-8	-7,661936E-8	-7,661809E-8	-7,661885E-8	-7,661887E-8	-7,661983E-8	-7,661902E-8	-7,661924E-8	-7,661917E-8	-7,661891E-8	-7,661894E-8	-7,661886E-8	-7,661927E-8	-7,661878E-8	-7,661899E-8	-7,661849E-8	-7,661914E-8	-7,661873E-8	-7,661913E-8	-7,661825E-8	-7,661885E-8	-7,661856E-8	-7,661932E-8	-7,661847E-8	-7,661910E-8	-7,661850E-8	-7,661883E-8	-7,661873E-8	-7,661895E-8	-7,661913E-8	-7,661868E-8	-7,661881E-8	-7,661873E-8	-7,661931E-8	-7,661852E-8	-7,661895E-8	-7,661840E-8	-7,661910E-8	-7,661830E-8	-7,661894E-8	-7,661799E-8	-7,661885E-8	-7,661806E-8	-7,661873E-8	-7,661825E-8	-7,661889E-8	-7,661815E-8	-7,661838E-8	-7,661850E-8	-7,661914E-8	-7,661927E-8	-7,661878E-8	-7,661905E-8	-7,661873E-8	-7,661936E-8	-7,661877E-8	-7,661946E-8	-7,661882E-8	-7,661961E-8	-7,661890E-8	-7,662030E-8	-7,661956E-8	-7,662008E-8	-7,661941E-8	-7,662020E-8	-7,662015E-8	-7,662040E-8	-7,661987E-8	-7,661993E-8	-7,662054E-8	-7,662064E-8	-7,662074E-8	-7,661993E-8	-7,662058E-8	-7,662007E-8	-7,662063E-8	-7,662005E-8	-7,662067E-8	-7,661996E-8	-7,662055E-8	-7,661990E-8	-7,662086E-8	-7,662020E-8	-7,662069E-8	-7,662022E-8	-7,662067E-8	-7,662071E-8	-7,662099E-8	-7,662121E-8	-7,662143E-8	-7,662209E-8	-7,662180E-8	-7,662207E-8	-7,662198E-8	-7,662248E-8	-7,662203E-8	-7,662303E-8	-7,662269E-8	-7,662337E-8	-7,662238E-8	-7,662323E-8	-7,662292E-8	-7,662363E-8	-7,662285E-8	-7,662370E-8	-7,662304E-8	-7,662327E-8	-7,662295E-8	-7,662290E-8	-7,662317E-8
-7,661832E-8	-7,661919E-8	-7,661949E-8	-7,662059E-8	-7,662001E-8	-7,662047E-8	-7,661986E-8	-7,662071E-8	-7,661983E-8	-7,662059E-8	-7,661991E-8	-7,662035E-8	-7,661994E-8	-7,662067E-8	-7,662101E-8	-7,662131E-8	-7,662176E-8	-7,662250E-8	-7,662427E-8	-7,662511E-8	-7,662657E-8	-7,662771E-8	-7,663022E-8	-7,663152E-8	-7,663376E-8	-7,663440E-8	-7,663620E-8	-7,663615E-8	-7,663714E-8	-7,663707E-8	-7,663827E-8	-7,663730E-8	-7,663772E-8	-7,663640E-8	-7,663646E-8	-7,663582E-8	-7,663481E-8	-7,663370E-8	-7,663233E-8	-7,663154E-8	-7,662965E-8	-7,662844E-8	-7,662599E-8	-7,662521E-8	-7,662311E-8	-7,662295E-8	-7,662122E-8	-7,662107E-8	-7,661960E-8	-7,662003E-8	-7,661938E-8	-7,661984E-8	-7,661892E-8	-7,661888E-8	-7,661853E-8	-7,661844E-8	-7,661842E-8	-7,661804E-8	-7,661816E-8	-7,661754E-8	-7,661795E-8	-7,661765E-8	-7,661834E-8	-7,661767E-8	-7,661813E-8	-7,661729E-8	-7,661831E-8	-7,661767E-8	-7,661836E-8	-7,661769E-8	-7,661812E-8	-7,661752E-8	-7,661793E-8	-7,661742E-8	-7,661755E-8	-7,661690E-8	-7,661670E-8	-7,661684E-8	-7,661684E-8	-7,661686E-8	-7,661593E-8	-7,661649E-8	-7,661617E-8	-7,661720E-8	-7,661614E-8	-7,661702E-8	-7,661566E-8	-7,661646E-8	-7,661506E-8	-7,661573E-8	-7,661493E-8	-7,661517E-8	-7,661467E-8	-7,661491E-8	-7,661502E-8	-7,661495E-8	-7,661485E-8	-7,661470E-8	-7,661546E-8	-7,661531E-8	-7,661584E-8	-7,661527E-8	-7,661603E-8	-7,661562E-8	-7,661614E-8	-7,661554E-8	-7,661620E-8	-7,661524E-8	-7,661566E-8	-7,661512E-8	-7,661586E-8	-7,661521E-8	-7,661525E-8	-7,661483E-8	-7,661545E-8	-7,661569E-8	-7,661551E-8	-7,661551E-8	-7,661583E-8	-7,661574E-8	-7,661556E-8	-7,661615E-8	-7,661564E-8	-7,661615E-8	-7,661517E-8	-7,661616E-8	-7,661541E-8	-7,661627E-8	-7,661503E-8	-7,661591E-8	-7,661551E-8	-7,661620E-8	-7,661548E-8	-7,661587E-8	-7,661607E-8	-7,661611E-8	-7,661652E-8	-7,661622E-8	-7,661689E-8	-7,661632E-8	-7,661686E-8	-7,661655E-8	-7,661750E-8	-7,661679E-8	-7,661748E-8	-7,661663E-8	-7,661766E-8	-7,661704E-8	-7,661767E-8	-7,661716E-8	-7,661772E-8	-7,661752E-8	-7,661770E-8	-7,661740E-8	-7,661730E-8	-7,661676E-8	-7,661641E-8	-7,661672E-8	-7,661637E-8	-7,661635E-8	-7,661572E-8	-7,661620E-8	-7,661584E-8	-7,661634E-8	-7,661551E-8	-7,661645E-8	-7,661567E-8	-7,661668E-8	-7,661571E-8	-7,661652E-8	-7,661573E-8	-7,661602E-8	-7,661581E-8	-7,661612E-8	-7,661608E-8	-7,661581E-8	-7,661577E-8	-7,661554E-8	-7,661610E-8	-7,661538E-8	-7,661584E-8	-7,661529E-8	-7,661591E-8	-7,661506E-8	-7,661561E-8	-7,661500E-8	-7,661595E-8	-7,661495E-8	-7,661570E-8	-7,661514E-8	-7,661616E-8	-7,661592E-8	-7,661616E-8	-7,661614E-8	-7,661642E-8	-7,661664E-8	-7,661661E-8	-7,661684E-8	-7,661665E-8	-7,661723E-8	-7,661666E-8	-7,661705E-8	-7,661626E-8	-7,661696E-8	-7,661590E-8	-7,661688E-8	-7,661631E-8	-7,661698E-8	-7,661594E-8	-7,661662E-8	-7,661600E-8	-7,661641E-8	-7,661610E-8	-7,661649E-8	-7,661675E-8	-7,661652E-8	-7,661649E-8	-7,661608E-8	-7,661639E-8	-7,661604E-8	-7,661635E-8	-7,661573E-8	-7,661619E-8	-7,661547E-8	-7,661635E-8	-7,661563E-8	-7,661669E-8	-7,661581E-8	-7,661659E-8	-7,661583E-8	-7,661671E-8	-7,661595E-8	-7,661660E-8	-7,661657E-8	-7,661673E-8	-7,661638E-8	-7,661629E-8	-7,661674E-8	-7,661642E-8	-7,661661E-8	-7,661620E-8	-7,661689E-8	-7,661627E-8	-7,661662E-8	-7,661578E-8	-7,661648E-8	-7,661575E-8	-7,661644E-8	-7,661556E-8	-7,661628E-8	-7,661585E-8	-7,661640E-8	-7,661604E-8	-7,661603E-8	-7,661610E-8	-7,661580E-8	-7,661589E-8	-7,661599E-8	-7,661645E-8	-7,661574E-8	-7,661626E-8	-7,661580E-8	-7,661674E-8	-7,661600E-8	-7,661672E-8	-7,661608E-8	-7,661719E-8	-7,661635E-8	-7,661701E-8	-7,661655E-8	-7,661735E-8	-7,661696E-8	-7,661721E-8	-7,661729E-8	-7,661743E-8	-7,661748E-8	-7,661710E-8	-7,661748E-8	-7,661747E-8	-7,661789E-8	-7,661735E-8	-7,661785E-8	-7,661727E-8	-7,661801E-8	-7,661719E-8	-7,661826E-8	-7,661730E-8	-7,661814E-8	-7,661743E-8	-7,661841E-8	-7,661806E-8	-7,661848E-8	-7,661783E-8	-7,661829E-8	-7,661864E-8	-7,661861E-8	-7,661896E-8	-7,661854E-8	-7,661920E-8	-7,661892E-8	-7,661957E-8	-7,661920E-8	-7,662010E-8	-7,661937E-8	-7,662052E-8	-7,662002E-8	-7,662098E-8	-7,662015E-8	-7,662078E-8	-7,662062E-8	-7,662177E-8	-7,662123E-8	-7,662120E-8	-7,662104E-8	-7,662103E-8	-7,662106E-8	-7,662083E-8	-7,662132E-8	-7,662095E-8	-7,662103E-8
-7,661611E-8	-7,661708E-8	-7,661669E-8	-7,661757E-8	-7,661684E-8	-7,661757E-8	-7,661701E-8	-7,661756E-8	-7,661720E-8	-7,661780E-8	-7,661739E-8	-7,661754E-8	-7,661750E-8	-7,661780E-8	-7,661821E-8	-7,661850E-8	-7,661939E-8	-7,662001E-8	-7,662159E-8	-7,662179E-8	-7,662398E-8	-7,662484E-8	-7,662739E-8	-7,662785E-8	-7,663025E-8	-7,663085E-8	-7,663241E-8	-7,663225E-8	-7,663337E-8	-7,663357E-8	-7,663400E-8	-7,663402E-8	-7,663362E-8	-7,663401E-8	-7,663321E-8	-7,663304E-8	-7,663174E-8	-7,663129E-8	-7,662940E-8	-7,662841E-8	-7,662635E-8	-7,662569E-8	-7,662302E-8	-7,662207E-8	-7,662005E-8	-7,661978E-8	-7,661833E-8	-7,661791E-8	-7,661702E-8	-7,661701E-8	-7,661669E-8	-7,661633E-8	-7,661618E-8	-7,661614E-8	-7,661635E-8	-7,661610E-8	-7,661628E-8	-7,661591E-8	-7,661630E-8	-7,661563E-8	-7,661638E-8	-7,661596E-8	-7,661669E-8	-7,661596E-8	-7,661665E-8	-7,661589E-8	-7,661662E-8	-7,661566E-8	-7,661596E-8	-7,661577E-8	-7,661569E-8	-7,661531E-8	-7,661506E-8	-7,661522E-8	-7,661474E-8	-7,661471E-8	-7,661403E-8	-7,661465E-8	-7,661409E-8	-7,661475E-8	-7,661385E-8	-7,661466E-8	-7,661360E-8	-7,661394E-8	-7,661298E-8	-7,661355E-8	-7,661293E-8	-7,661328E-8	-7,661268E-8	-7,661284E-8	-7,661242E-8	-7,661230E-8	-7,661243E-8	-7,661254E-8	-7,661301E-8	-7,661244E-8	-7,661271E-8	-7,661256E-8	-7,661308E-8	-7,661242E-8	-7,661333E-8	-7,661252E-8	-7,661360E-8	-7,661273E-8	-7,661354E-8	-7,661296E-8	-7,661335E-8	-7,661268E-8	-7,661321E-8	-7,661309E-8	-7,661302E-8	-7,661274E-8	-7,661244E-8	-7,661311E-8	-7,661260E-8	-7,661316E-8	-7,661270E-8	-7,661329E-8	-7,661264E-8	-7,661336E-8	-7,661288E-8	-7,661385E-8	-7,661283E-8	-7,661345E-8	-7,661293E-8	-7,661375E-8	-7,661315E-8	-7,661327E-8	-7,661331E-8	-7,661388E-8	-7,661387E-8	-7,661369E-8	-7,661386E-8	-7,661355E-8	-7,661388E-8	-7,661383E-8	-7,661460E-8	-7,661425E-8	-7,661472E-8	-7,661407E-8	-7,661469E-8	-7,661409E-8	-7,661465E-8	-7,661365E-8	-7,661473E-8	-7,661414E-8	-7,661492E-8	-7,661410E-8	-7,661446E-8	-7,661462E-8	-7,661486E-8	-7,661489E-8	-7,661459E-8	-7,661457E-8	-7,661371E-8	-7,661396E-8	-7,661316E-8	-7,661392E-8	-7,661302E-8	-7,661397E-8	-7,661313E-8	-7,661398E-8	-7,661313E-8	-7,661406E-8	-7,661322E-8	-7,661345E-8	-7,661293E-8	-7,661382E-8	-7,661386E-8	-7,661374E-8	-7,661335E-8	-7,661303E-8	-7,661329E-8	-7,661331E-8	-7,661357E-8	-7,661281E-8	-7,661298E-8	-7,661273E-8	-7,661340E-8	-7,661282E-8	-7,661358E-8	-7,661244E-8	-7,661311E-8	-7,661210E-8	-7,661324E-8	-7,661271E-8	-7,661311E-8	-7,661227E-8	-7,661293E-8	-7,661310E-8	-7,661327E-8	-7,661330E-8	-7,661306E-8	-7,661382E-8	-7,661357E-8	-7,661432E-8	-7,661394E-8	-7,661468E-8	-7,661375E-8	-7,661454E-8	-7,661404E-8	-7,661496E-8	-7,661365E-8	-7,661401E-8	-7,661335E-8	-7,661438E-8	-7,661401E-8	-7,661378E-8	-7,661335E-8	-7,661350E-8	-7,661383E-8	-7,661382E-8	-7,661390E-8	-7,661368E-8	-7,661407E-8	-7,661387E-8	-7,661421E-8	-7,661362E-8	-7,661365E-8	-7,661268E-8	-7,661330E-8	-7,661276E-8	-7,661382E-8	-7,661303E-8	-7,661409E-8	-7,661310E-8	-7,661385E-8	-7,661339E-8	-7,661365E-8	-7,661329E-8	-7,661305E-8	-7,661336E-8	-7,661333E-8	-7,661379E-8	-7,661298E-8	-7,661329E-8	-7,661281E-8	-7,661393E-8	-7,661331E-8	-7,661391E-8	-7,661302E-8	-7,661382E-8	-7,661357E-8	-7,661444E-8	-7,661371E-8	-7,661453E-8	-7,661331E-8	-7,661362E-8	-7,661361E-8	-7,661395E-8	-7,661355E-8	-7,661325E-8	-7,661386E-8	-7,661385E-8	-7,661396E-8	-7,661338E-8	-7,661379E-8	-7,661386E-8	-7,661458E-8	-7,661377E-8	-7,661434E-8	-7,661379E-8	-7,661435E-8	-7,661367E-8	-7,661453E-8	-7,661420E-8	-7,661459E-8	-7,661399E-8	-7,661433E-8	-7,661443E-8	-7,661472E-8	-7,661450E-8	-7,661440E-8	-7,661475E-8	-7,661472E-8	-7,661520E-8	-7,661478E-8	-7,661555E-8	-7,661455E-8	-7,661529E-8	-7,661453E-8	-7,661576E-8	-7,661472E-8	-7,661531E-8	-7,661463E-8	-7,661551E-8	-7,661515E-8	-7,661540E-8	-7,661522E-8	-7,661536E-8	-7,661555E-8	-7,661547E-8	-7,661586E-8	-7,661546E-8	-7,661583E-8	-7,661542E-8	-7,661644E-8	-7,661593E-8	-7,661649E-8	-7,661581E-8	-7,661703E-8	-7,661664E-8	-7,661758E-8	-7,661705E-8	-7,661786E-8	-7,661767E-8	-7,661806E-8	-7,661788E-8	-7,661821E-8	-7,661854E-8	-7,661833E-8	-7,661838E-8	-7,661836E-8	-7,661885E-8	-7,661853E-8	-7,661858E-8	-7,661814E-8	-7,661892E-8	-7,661835E-8	-7,661896E-8
-7,661375E-8	-7,661492E-8	-7,661415E-8	-7,661482E-8	-7,661446E-8	-7,661503E-8	-7,661471E-8	-7,661473E-8	-7,661496E-8	-7,661461E-8	-7,661496E-8	-7,661429E-8	-7,661515E-8	-7,661505E-8	-7,661549E-8	-7,661517E-8	-7,661645E-8	-7,661667E-8	-7,661818E-8	-7,661852E-8	-7,662041E-8	-7,662111E-8	-7,662280E-8	-7,662365E-8	-7,662587E-8	-7,662665E-8	-7,662794E-8	-7,662830E-8	-7,662915E-8	-7,662969E-8	-7,662992E-8	-7,663075E-8	-7,663086E-8	-7,663125E-8	-7,663002E-8	-7,663032E-8	-7,662901E-8	-7,662893E-8	-7,662690E-8	-7,662652E-8	-7,662486E-8	-7,662376E-8	-7,662090E-8	-7,661993E-8	-7,661809E-8	-7,661736E-8	-7,661600E-8	-7,661505E-8	-7,661486E-8	-7,661420E-8	-7,661407E-8	-7,661367E-8	-7,661419E-8	-7,661347E-8	-7,661400E-8	-7,661317E-8	-7,661404E-8	-7,661327E-8	-7,661394E-8	-7,661325E-8	-7,661416E-8	-7,661338E-8	-7,661372E-8	-7,661325E-8	-7,661394E-8	-7,661367E-8	-7,661373E-8	-7,661360E-8	-7,661369E-8	-7,661394E-8	-7,661325E-8	-7,661318E-8	-7,661245E-8	-7,661255E-8	-7,661173E-8	-7,661202E-8	-7,661159E-8	-7,661223E-8	-7,661143E-8	-7,661228E-8	-7,661114E-8	-7,661161E-8	-7,661051E-8	-7,661087E-8	-7,661059E-8	-7,661081E-8	-7,661032E-8	-7,661026E-8	-7,661032E-8	-7,661038E-8	-7,661055E-8	-7,660982E-8	-7,661029E-8	-7,660940E-8	-7,660994E-8	-7,660932E-8	-7,661022E-8	-7,660940E-8	-7,661036E-8	-7,660956E-8	-7,661064E-8	-7,660988E-8	-7,661077E-8	-7,661023E-8	-7,661077E-8	-7,661033E-8	-7,661049E-8	-7,661048E-8	-7,661041E-8	-7,661048E-8	-7,660990E-8	-7,661040E-8	-7,661016E-8	-7,661076E-8	-7,661001E-8	-7,661087E-8	-7,661012E-8	-7,661083E-8	-7,660984E-8	-7,661055E-8	-7,661009E-8	-7,661072E-8	-7,661008E-8	-7,661053E-8	-7,661006E-8	-7,661037E-8	-7,661011E-8	-7,661028E-8	-7,661049E-8	-7,661018E-8	-7,661021E-8	-7,661008E-8	-7,661066E-8	-7,661035E-8	-7,661109E-8	-7,661097E-8	-7,661185E-8	-7,661079E-8	-7,661152E-8	-7,661072E-8	-7,661171E-8	-7,661090E-8	-7,661135E-8	-7,661070E-8	-7,661153E-8	-7,661126E-8	-7,661122E-8	-7,661119E-8	-7,661155E-8	-7,661179E-8	-7,661146E-8	-7,661162E-8	-7,661120E-8	-7,661183E-8	-7,661097E-8	-7,661144E-8	-7,661048E-8	-7,661115E-8	-7,660993E-8	-7,661095E-8	-7,661009E-8	-7,661089E-8	-7,661011E-8	-7,661087E-8	-7,661081E-8	-7,661107E-8	-7,661079E-8	-7,661065E-8	-7,661099E-8	-7,661071E-8	-7,661108E-8	-7,661034E-8	-7,661095E-8	-7,661018E-8	-7,661077E-8	-7,661011E-8	-7,661074E-8	-7,660993E-8	-7,661057E-8	-7,660981E-8	-7,661058E-8	-7,660982E-8	-7,661014E-8	-7,660968E-8	-7,661007E-8	-7,660982E-8	-7,660977E-8	-7,660994E-8	-7,660998E-8	-7,661011E-8	-7,660980E-8	-7,661063E-8	-7,661092E-8	-7,661165E-8	-7,661062E-8	-7,661158E-8	-7,661109E-8	-7,661188E-8	-7,661099E-8	-7,661158E-8	-7,661083E-8	-7,661149E-8	-7,661060E-8	-7,661100E-8	-7,661070E-8	-7,661068E-8	-7,661058E-8	-7,661033E-8	-7,661090E-8	-7,661032E-8	-7,661067E-8	-7,661036E-8	-7,661110E-8	-7,661026E-8	-7,661087E-8	-7,661009E-8	-7,661099E-8	-7,661021E-8	-7,661072E-8	-7,661008E-8	-7,661076E-8	-7,661016E-8	-7,661053E-8	-7,661018E-8	-7,661065E-8	-7,661057E-8	-7,661062E-8	-7,661072E-8	-7,661077E-8	-7,661099E-8	-7,661068E-8	-7,661088E-8	-7,661080E-8	-7,661129E-8	-7,661083E-8	-7,661152E-8	-7,661080E-8	-7,661151E-8	-7,661054E-8	-7,661161E-8	-7,661081E-8	-7,661142E-8	-7,661060E-8	-7,661128E-8	-7,661109E-8	-7,661151E-8	-7,661114E-8	-7,661104E-8	-7,661114E-8	-7,661083E-8	-7,661114E-8	-7,661072E-8	-7,661139E-8	-7,661047E-8	-7,661114E-8	-7,661028E-8	-7,661120E-8	-7,661031E-8	-7,661099E-8	-7,661031E-8	-7,661129E-8	-7,661040E-8	-7,661076E-8	-7,661106E-8	-7,661168E-8	-7,661134E-8	-7,661136E-8	-7,661153E-8	-7,661161E-8	-7,661190E-8	-7,661151E-8	-7,661202E-8	-7,661165E-8	-7,661210E-8	-7,661141E-8	-7,661213E-8	-7,661172E-8	-7,661242E-8	-7,661162E-8	-7,661237E-8	-7,661185E-8	-7,661279E-8	-7,661215E-8	-7,661272E-8	-7,661244E-8	-7,661269E-8	-7,661288E-8	-7,661344E-8	-7,661365E-8	-7,661320E-8	-7,661359E-8	-7,661342E-8	-7,661417E-8	-7,661347E-8	-7,661436E-8	-7,661376E-8	-7,661489E-8	-7,661401E-8	-7,661485E-8	-7,661426E-8	-7,661526E-8	-7,661492E-8	-7,661553E-8	-7,661541E-8	-7,661606E-8	-7,661590E-8	-7,661580E-8	-7,661626E-8	-7,661620E-8	-7,661653E-8	-7,661596E-8	-7,661650E-8	-7,661609E-8	-7,661668E-8	-7,661609E-8	-7,661686E-8	-7,661602E-8	-7,661677E-8	-7,661608E-8	-7,661683E-8
-7,661205E-8	-7,661252E-8	-7,661224E-8	-7,661261E-8	-7,661263E-8	-7,661252E-8	-7,661274E-8	-7,661258E-8	-7,661299E-8	-7,661213E-8	-7,661261E-8	-7,661208E-8	-7,661293E-8	-7,661212E-8	-7,661303E-8	-7,661261E-8	-7,661398E-8	-7,661426E-8	-7,661590E-8	-7,661622E-8	-7,661738E-8	-7,661760E-8	-7,661905E-8	-7,662053E-8	-7,662160E-8	-7,662255E-8	-7,662317E-8	-7,662462E-8	-7,662544E-8	-7,662639E-8	-7,662651E-8	-7,662771E-8	-7,662771E-8	-7,662891E-8	-7,662806E-8	-7,662858E-8	-7,662680E-8	-7,662650E-8	-7,662468E-8	-7,662413E-8	-7,662165E-8	-7,662015E-8	-7,661816E-8	-7,661684E-8	-7,661540E-8	-7,661399E-8	-7,661328E-8	-7,661230E-8	-7,661210E-8	-7,661129E-8	-7,661169E-8	-7,661103E-8	-7,661153E-8	-7,661060E-8	-7,661211E-8	-7,661141E-8	-7,661232E-8	-7,661126E-8	-7,661187E-8	-7,661161E-8	-7,661247E-8	-7,661200E-8	-7,661233E-8	-7,661213E-8	-7,661167E-8	-7,661160E-8	-7,661129E-8	-7,661150E-8	-7,661058E-8	-7,661082E-8	-7,661010E-8	-7,661072E-8	-7,660988E-8	-7,660990E-8	-7,660898E-8	-7,660972E-8	-7,660880E-8	-7,660921E-8	-7,660836E-8	-7,660898E-8	-7,660871E-8	-7,660898E-8	-7,660828E-8	-7,660813E-8	-7,660811E-8	-7,660790E-8	-7,660811E-8	-7,660784E-8	-7,660797E-8	-7,660711E-8	-7,660740E-8	-7,660699E-8	-7,660765E-8	-7,660692E-8	-7,660745E-8	-7,660675E-8	-7,660757E-8	-7,660682E-8	-7,660782E-8	-7,660736E-8	-7,660805E-8	-7,660751E-8	-7,660783E-8	-7,660819E-8	-7,660818E-8	-7,660793E-8	-7,660766E-8	-7,660821E-8	-7,660766E-8	-7,660778E-8	-7,660694E-8	-7,660785E-8	-7,660682E-8	-7,660737E-8	-7,660663E-8	-7,660736E-8	-7,660650E-8	-7,660723E-8	-7,660659E-8	-7,660736E-8	-7,660687E-8	-7,660710E-8	-7,660699E-8	-7,660714E-8	-7,660710E-8	-7,660680E-8	-7,660709E-8	-7,660710E-8	-7,660728E-8	-7,660668E-8	-7,660725E-8	-7,660696E-8	-7,660791E-8	-7,660701E-8	-7,660800E-8	-7,660749E-8	-7,660823E-8	-7,660761E-8	-7,660852E-8	-7,660820E-8	-7,660864E-8	-7,660817E-8	-7,660879E-8	-7,660902E-8	-7,660883E-8	-7,660863E-8	-7,660864E-8	-7,660920E-8	-7,660891E-8	-7,660906E-8	-7,660852E-8	-7,660896E-8	-7,660825E-8	-7,660893E-8	-7,660828E-8	-7,660910E-8	-7,660761E-8	-7,660813E-8	-7,660709E-8	-7,660803E-8	-7,660758E-8	-7,660751E-8	-7,660717E-8	-7,660744E-8	-7,660750E-8	-7,660724E-8	-7,660750E-8	-7,660706E-8	-7,660761E-8	-7,660710E-8	-7,660772E-8	-7,660699E-8	-7,660741E-8	-7,660633E-8	-7,660727E-8	-7,660675E-8	-7,660741E-8	-7,660650E-8	-7,660704E-8	-7,660656E-8	-7,660702E-8	-7,660650E-8	-7,660683E-8	-7,660685E-8	-7,660659E-8	-7,660670E-8	-7,660645E-8	-7,660707E-8	-7,660682E-8	-7,660729E-8	-7,660688E-8	-7,660794E-8	-7,660741E-8	-7,660817E-8	-7,660719E-8	-7,660837E-8	-7,660763E-8	-7,660847E-8	-7,660784E-8	-7,660837E-8	-7,660769E-8	-7,660821E-8	-7,660792E-8	-7,660812E-8	-7,660796E-8	-7,660746E-8	-7,660778E-8	-7,660749E-8	-7,660788E-8	-7,660721E-8	-7,660791E-8	-7,660717E-8	-7,660807E-8	-7,660712E-8	-7,660816E-8	-7,660721E-8	-7,660799E-8	-7,660702E-8	-7,660772E-8	-7,660748E-8	-7,660780E-8	-7,660741E-8	-7,660747E-8	-7,660778E-8	-7,660771E-8	-7,660832E-8	-7,660807E-8	-7,660839E-8	-7,660791E-8	-7,660832E-8	-7,660745E-8	-7,660812E-8	-7,660744E-8	-7,660803E-8	-7,660768E-8	-7,660867E-8	-7,660759E-8	-7,660804E-8	-7,660729E-8	-7,660810E-8	-7,660788E-8	-7,660798E-8	-7,660775E-8	-7,660771E-8	-7,660775E-8	-7,660768E-8	-7,660765E-8	-7,660749E-8	-7,660772E-8	-7,660723E-8	-7,660795E-8	-7,660736E-8	-7,660795E-8	-7,660703E-8	-7,660786E-8	-7,660713E-8	-7,660807E-8	-7,660716E-8	-7,660815E-8	-7,660746E-8	-7,660805E-8	-7,660765E-8	-7,660805E-8	-7,660811E-8	-7,660797E-8	-7,660846E-8	-7,660822E-8	-7,660891E-8	-7,660841E-8	-7,660879E-8	-7,660822E-8	-7,660925E-8	-7,660862E-8	-7,660926E-8	-7,660860E-8	-7,660962E-8	-7,660866E-8	-7,660960E-8	-7,660931E-8	-7,661001E-8	-7,660972E-8	-7,660975E-8	-7,661032E-8	-7,661048E-8	-7,661057E-8	-7,661010E-8	-7,661065E-8	-7,661071E-8	-7,661127E-8	-7,661080E-8	-7,661126E-8	-7,661151E-8	-7,661237E-8	-7,661141E-8	-7,661215E-8	-7,661146E-8	-7,661237E-8	-7,661149E-8	-7,661247E-8	-7,661215E-8	-7,661293E-8	-7,661262E-8	-7,661295E-8	-7,661300E-8	-7,661329E-8	-7,661348E-8	-7,661341E-8	-7,661403E-8	-7,661347E-8	-7,661421E-8	-7,661360E-8	-7,661460E-8	-7,661365E-8	-7,661446E-8	-7,661355E-8	-7,661460E-8	-7,661353E-8	-7,661425E-8	-7,661350E-8	-7,661417E-8
-7,661019E-8	-7,661012E-8	-7,661027E-8	-7,661040E-8	-7,661089E-8	-7,661054E-8	-7,661087E-8	-7,661009E-8	-7,661048E-8	-7,660937E-8	-7,661023E-8	-7,660952E-8	-7,661016E-8	-7,660927E-8	-7,661034E-8	-7,660999E-8	-7,661102E-8	-7,661091E-8	-7,661215E-8	-7,661268E-8	-7,661359E-8	-7,661476E-8	-7,661585E-8	-7,661736E-8	-7,661760E-8	-7,661905E-8	-7,661988E-8	-7,662184E-8	-7,662235E-8	-7,662369E-8	-7,662385E-8	-7,662543E-8	-7,662538E-8	-7,662662E-8	-7,662593E-8	-7,662627E-8	-7,662504E-8	-7,662467E-8	-7,662316E-8	-7,662168E-8	-7,661964E-8	-7,661777E-8	-7,661620E-8	-7,661459E-8	-7,661354E-8	-7,661195E-8	-7,661119E-8	-7,660988E-8	-7,660989E-8	-7,660890E-8	-7,660934E-8	-7,660827E-8	-7,660913E-8	-7,660833E-8	-7,660940E-8	-7,660869E-8	-7,660940E-8	-7,660864E-8	-7,660940E-8	-7,660931E-8	-7,660949E-8	-7,660942E-8	-7,660938E-8	-7,660947E-8	-7,660914E-8	-7,660942E-8	-7,660887E-8	-7,660894E-8	-7,660775E-8	-7,660842E-8	-7,660739E-8	-7,660800E-8	-7,660629E-8	-7,660685E-8	-7,660601E-8	-7,660682E-8	-7,660573E-8	-7,660593E-8	-7,660576E-8	-7,660595E-8	-7,660593E-8	-7,660547E-8	-7,660540E-8	-7,660473E-8	-7,660496E-8	-7,660465E-8	-7,660537E-8	-7,660483E-8	-7,660479E-8	-7,660414E-8	-7,660496E-8	-7,660405E-8	-7,660516E-8	-7,660429E-8	-7,660521E-8	-7,660419E-8	-7,660478E-8	-7,660409E-8	-7,660493E-8	-7,660454E-8	-7,660471E-8	-7,660483E-8	-7,660487E-8	-7,660522E-8	-7,660449E-8	-7,660501E-8	-7,660456E-8	-7,660527E-8	-7,660451E-8	-7,660476E-8	-7,660385E-8	-7,660475E-8	-7,660352E-8	-7,660458E-8	-7,660364E-8	-7,660425E-8	-7,660331E-8	-7,660406E-8	-7,660432E-8	-7,660437E-8	-7,660387E-8	-7,660375E-8	-7,660418E-8	-7,660402E-8	-7,660421E-8	-7,660338E-8	-7,660404E-8	-7,660361E-8	-7,660412E-8	-7,660337E-8	-7,660413E-8	-7,660331E-8	-7,660410E-8	-7,660363E-8	-7,660470E-8	-7,660424E-8	-7,660465E-8	-7,660416E-8	-7,660473E-8	-7,660471E-8	-7,660503E-8	-7,660498E-8	-7,660501E-8	-7,660488E-8	-7,660462E-8	-7,660498E-8	-7,660478E-8	-7,660517E-8	-7,660433E-8	-7,660531E-8	-7,660481E-8	-7,660569E-8	-7,660448E-8	-7,660510E-8	-7,660422E-8	-7,660500E-8	-7,660446E-8	-7,660473E-8	-7,660429E-8	-7,660442E-8	-7,660443E-8	-7,660459E-8	-7,660528E-8	-7,660483E-8	-7,660523E-8	-7,660508E-8	-7,660576E-8	-7,660487E-8	-7,660512E-8	-7,660405E-8	-7,660506E-8	-7,660410E-8	-7,660480E-8	-7,660390E-8	-7,660456E-8	-7,660366E-8	-7,660392E-8	-7,660363E-8	-7,660407E-8	-7,660370E-8	-7,660356E-8	-7,660353E-8	-7,660350E-8	-7,660384E-8	-7,660321E-8	-7,660322E-8	-7,660301E-8	-7,660353E-8	-7,660311E-8	-7,660344E-8	-7,660301E-8	-7,660392E-8	-7,660319E-8	-7,660444E-8	-7,660365E-8	-7,660439E-8	-7,660419E-8	-7,660523E-8	-7,660476E-8	-7,660479E-8	-7,660413E-8	-7,660399E-8	-7,660417E-8	-7,660372E-8	-7,660424E-8	-7,660335E-8	-7,660424E-8	-7,660340E-8	-7,660401E-8	-7,660337E-8	-7,660433E-8	-7,660359E-8	-7,660427E-8	-7,660357E-8	-7,660477E-8	-7,660409E-8	-7,660432E-8	-7,660392E-8	-7,660405E-8	-7,660391E-8	-7,660404E-8	-7,660423E-8	-7,660406E-8	-7,660430E-8	-7,660417E-8	-7,660465E-8	-7,660466E-8	-7,660469E-8	-7,660410E-8	-7,660466E-8	-7,660429E-8	-7,660507E-8	-7,660406E-8	-7,660493E-8	-7,660455E-8	-7,660573E-8	-7,660509E-8	-7,660545E-8	-7,660490E-8	-7,660512E-8	-7,660476E-8	-7,660474E-8	-7,660503E-8	-7,660444E-8	-7,660489E-8	-7,660487E-8	-7,660533E-8	-7,660453E-8	-7,660474E-8	-7,660375E-8	-7,660483E-8	-7,660402E-8	-7,660485E-8	-7,660382E-8	-7,660469E-8	-7,660385E-8	-7,660424E-8	-7,660375E-8	-7,660446E-8	-7,660425E-8	-7,660402E-8	-7,660415E-8	-7,660418E-8	-7,660456E-8	-7,660368E-8	-7,660431E-8	-7,660444E-8	-7,660508E-8	-7,660464E-8	-7,660518E-8	-7,660457E-8	-7,660532E-8	-7,660449E-8	-7,660551E-8	-7,660488E-8	-7,660546E-8	-7,660510E-8	-7,660600E-8	-7,660621E-8	-7,660657E-8	-7,660635E-8	-7,660662E-8	-7,660695E-8	-7,660713E-8	-7,660747E-8	-7,660741E-8	-7,660827E-8	-7,660815E-8	-7,660876E-8	-7,660842E-8	-7,660920E-8	-7,660854E-8	-7,660938E-8	-7,660871E-8	-7,660983E-8	-7,660909E-8	-7,660980E-8	-7,660952E-8	-7,661049E-8	-7,661038E-8	-7,661057E-8	-7,661080E-8	-7,661081E-8	-7,661117E-8	-7,661090E-8	-7,661185E-8	-7,661161E-8	-7,661222E-8	-7,661132E-8	-7,661225E-8	-7,661176E-8	-7,661292E-8	-7,661189E-8	-7,661266E-8	-7,661196E-8	-7,661265E-8	-7,661194E-8	-7,661244E-8	-7,661222E-8	-7,661225E-8
-7,660816E-8	-7,660815E-8	-7,660869E-8	-7,660816E-8	-7,660833E-8	-7,660797E-8	-7,660846E-8	-7,660750E-8	-7,660803E-8	-7,660702E-8	-7,660782E-8	-7,660671E-8	-7,660746E-8	-7,660678E-8	-7,660752E-8	-7,660697E-8	-7,660769E-8	-7,660807E-8	-7,660937E-8	-7,660969E-8	-7,661037E-8	-7,661130E-8	-7,661171E-8	-7,661315E-8	-7,661392E-8	-7,661573E-8	-7,661627E-8	-7,661792E-8	-7,661837E-8	-7,662059E-8	-7,662079E-8	-7,662254E-8	-7,662260E-8	-7,662424E-8	-7,662392E-8	-7,662432E-8	-7,662317E-8	-7,662256E-8	-7,662126E-8	-7,661951E-8	-7,661769E-8	-7,661576E-8	-7,661428E-8	-7,661221E-8	-7,661102E-8	-7,660949E-8	-7,660915E-8	-7,660771E-8	-7,660783E-8	-7,660693E-8	-7,660769E-8	-7,660669E-8	-7,660743E-8	-7,660668E-8	-7,660764E-8	-7,660709E-8	-7,660777E-8	-7,660768E-8	-7,660779E-8	-7,660755E-8	-7,660720E-8	-7,660751E-8	-7,660724E-8	-7,660724E-8	-7,660648E-8	-7,660682E-8	-7,660596E-8	-7,660599E-8	-7,660454E-8	-7,660520E-8	-7,660409E-8	-7,660437E-8	-7,660324E-8	-7,660369E-8	-7,660278E-8	-7,660307E-8	-7,660218E-8	-7,660230E-8	-7,660197E-8	-7,660166E-8	-7,660180E-8	-7,660110E-8	-7,660146E-8	-7,660083E-8	-7,660122E-8	-7,660105E-8	-7,660172E-8	-7,660084E-8	-7,660122E-8	-7,660059E-8	-7,660125E-8	-7,660054E-8	-7,660091E-8	-7,660027E-8	-7,660071E-8	-7,660023E-8	-7,660088E-8	-7,660076E-8	-7,660101E-8	-7,660092E-8	-7,660096E-8	-7,660125E-8	-7,660135E-8	-7,660135E-8	-7,660083E-8	-7,660130E-8	-7,660068E-8	-7,660125E-8	-7,660050E-8	-7,660142E-8	-7,660028E-8	-7,660077E-8	-7,659975E-8	-7,660096E-8	-7,660004E-8	-7,660049E-8	-7,660002E-8	-7,660044E-8	-7,660036E-8	-7,660022E-8	-7,660033E-8	-7,660044E-8	-7,660090E-8	-7,660040E-8	-7,660058E-8	-7,659991E-8	-7,660068E-8	-7,659981E-8	-7,660049E-8	-7,659992E-8	-7,660086E-8	-7,659988E-8	-7,660076E-8	-7,660023E-8	-7,660109E-8	-7,660052E-8	-7,660094E-8	-7,660103E-8	-7,660105E-8	-7,660083E-8	-7,660054E-8	-7,660117E-8	-7,660081E-8	-7,660080E-8	-7,660032E-8	-7,660072E-8	-7,660037E-8	-7,660091E-8	-7,660010E-8	-7,660113E-8	-7,660046E-8	-7,660103E-8	-7,660005E-8	-7,660085E-8	-7,660000E-8	-7,660057E-8	-7,659962E-8	-7,660055E-8	-7,659973E-8	-7,659965E-8	-7,660002E-8	-7,660008E-8	-7,660030E-8	-7,659989E-8	-7,660047E-8	-7,660029E-8	-7,660086E-8	-7,660003E-8	-7,660064E-8	-7,659982E-8	-7,660054E-8	-7,659960E-8	-7,660016E-8	-7,659964E-8	-7,660019E-8	-7,659935E-8	-7,659989E-8	-7,659966E-8	-7,660014E-8	-7,660027E-8	-7,659963E-8	-7,660002E-8	-7,659942E-8	-7,659973E-8	-7,659923E-8	-7,659977E-8	-7,659908E-8	-7,659976E-8	-7,659897E-8	-7,659992E-8	-7,659926E-8	-7,660010E-8	-7,659968E-8	-7,660100E-8	-7,660025E-8	-7,660078E-8	-7,660037E-8	-7,660086E-8	-7,660092E-8	-7,660057E-8	-7,660032E-8	-7,660022E-8	-7,660070E-8	-7,660025E-8	-7,660044E-8	-7,659987E-8	-7,660044E-8	-7,659986E-8	-7,660065E-8	-7,660002E-8	-7,660053E-8	-7,659943E-8	-7,660032E-8	-7,659951E-8	-7,660020E-8	-7,659938E-8	-7,659990E-8	-7,659983E-8	-7,659978E-8	-7,659961E-8	-7,659945E-8	-7,659991E-8	-7,659990E-8	-7,660037E-8	-7,659990E-8	-7,660078E-8	-7,660043E-8	-7,660115E-8	-7,660016E-8	-7,660095E-8	-7,660009E-8	-7,660051E-8	-7,659981E-8	-7,660074E-8	-7,660019E-8	-7,660080E-8	-7,660027E-8	-7,660088E-8	-7,660073E-8	-7,660068E-8	-7,660098E-8	-7,660070E-8	-7,660083E-8	-7,660030E-8	-7,660060E-8	-7,660032E-8	-7,660083E-8	-7,659996E-8	-7,660074E-8	-7,660016E-8	-7,660115E-8	-7,660026E-8	-7,660075E-8	-7,660034E-8	-7,660097E-8	-7,660040E-8	-7,660076E-8	-7,660046E-8	-7,660045E-8	-7,660007E-8	-7,659989E-8	-7,660034E-8	-7,660009E-8	-7,660049E-8	-7,660039E-8	-7,660102E-8	-7,660037E-8	-7,660121E-8	-7,660090E-8	-7,660194E-8	-7,660099E-8	-7,660159E-8	-7,660073E-8	-7,660191E-8	-7,660132E-8	-7,660196E-8	-7,660170E-8	-7,660245E-8	-7,660240E-8	-7,660260E-8	-7,660307E-8	-7,660361E-8	-7,660428E-8	-7,660445E-8	-7,660515E-8	-7,660484E-8	-7,660589E-8	-7,660560E-8	-7,660660E-8	-7,660606E-8	-7,660732E-8	-7,660632E-8	-7,660774E-8	-7,660720E-8	-7,660776E-8	-7,660731E-8	-7,660777E-8	-7,660798E-8	-7,660814E-8	-7,660852E-8	-7,660830E-8	-7,660888E-8	-7,660862E-8	-7,660900E-8	-7,660876E-8	-7,660957E-8	-7,660903E-8	-7,660966E-8	-7,660897E-8	-7,660997E-8	-7,660922E-8	-7,660989E-8	-7,660906E-8	-7,661006E-8	-7,660943E-8	-7,661001E-8	-7,660945E-8	-7,660985E-8	-7,660965E-8	-7,660957E-8
-7,660643E-8	-7,660638E-8	-7,660665E-8	-7,660604E-8	-7,660652E-8	-7,660609E-8	-7,660638E-8	-7,660536E-8	-7,660599E-8	-7,660501E-8	-7,660573E-8	-7,660447E-8	-7,660525E-8	-7,660476E-8	-7,660537E-8	-7,660488E-8	-7,660557E-8	-7,660581E-8	-7,660646E-8	-7,660694E-8	-7,660729E-8	-7,660853E-8	-7,660883E-8	-7,661045E-8	-7,661114E-8	-7,661314E-8	-7,661360E-8	-7,661564E-8	-7,661647E-8	-7,661878E-8	-7,661903E-8	-7,662086E-8	-7,662112E-8	-7,662267E-8	-7,662255E-8	-7,662278E-8	-7,662199E-8	-7,662107E-8	-7,661961E-8	-7,661767E-8	-7,661595E-8	-7,661375E-8	-7,661208E-8	-7,660979E-8	-7,660891E-8	-7,660699E-8	-7,660659E-8	-7,660501E-8	-7,660531E-8	-7,660424E-8	-7,660471E-8	-7,660386E-8	-7,660479E-8	-7,660429E-8	-7,660488E-8	-7,660467E-8	-7,660516E-8	-7,660540E-8	-7,660513E-8	-7,660513E-8	-7,660503E-8	-7,660552E-8	-7,660533E-8	-7,660484E-8	-7,660419E-8	-7,660463E-8	-7,660306E-8	-7,660319E-8	-7,660194E-8	-7,660232E-8	-7,660068E-8	-7,660113E-8	-7,659992E-8	-7,660038E-8	-7,659897E-8	-7,659943E-8	-7,659924E-8	-7,659926E-8	-7,659852E-8	-7,659800E-8	-7,659830E-8	-7,659778E-8	-7,659811E-8	-7,659744E-8	-7,659822E-8	-7,659737E-8	-7,659781E-8	-7,659656E-8	-7,659738E-8	-7,659654E-8	-7,659726E-8	-7,659659E-8	-7,659725E-8	-7,659682E-8	-7,659714E-8	-7,659647E-8	-7,659674E-8	-7,659678E-8	-7,659695E-8	-7,659693E-8	-7,659677E-8	-7,659717E-8	-7,659666E-8	-7,659744E-8	-7,659774E-8	-7,659793E-8	-7,659678E-8	-7,659724E-8	-7,659630E-8	-7,659715E-8	-7,659575E-8	-7,659624E-8	-7,659522E-8	-7,659608E-8	-7,659538E-8	-7,659578E-8	-7,659546E-8	-7,659582E-8	-7,659561E-8	-7,659567E-8	-7,659597E-8	-7,659568E-8	-7,659608E-8	-7,659529E-8	-7,659608E-8	-7,659534E-8	-7,659595E-8	-7,659543E-8	-7,659627E-8	-7,659579E-8	-7,659642E-8	-7,659563E-8	-7,659651E-8	-7,659574E-8	-7,659622E-8	-7,659584E-8	-7,659649E-8	-7,659664E-8	-7,659649E-8	-7,659626E-8	-7,659632E-8	-7,659663E-8	-7,659609E-8	-7,659625E-8	-7,659606E-8	-7,659695E-8	-7,659600E-8	-7,659676E-8	-7,659580E-8	-7,659675E-8	-7,659604E-8	-7,659700E-8	-7,659612E-8	-7,659668E-8	-7,659559E-8	-7,659583E-8	-7,659555E-8	-7,659573E-8	-7,659602E-8	-7,659556E-8	-7,659579E-8	-7,659560E-8	-7,659643E-8	-7,659565E-8	-7,659622E-8	-7,659573E-8	-7,659639E-8	-7,659570E-8	-7,659660E-8	-7,659568E-8	-7,659615E-8	-7,659489E-8	-7,659558E-8	-7,659514E-8	-7,659556E-8	-7,659484E-8	-7,659519E-8	-7,659478E-8	-7,659489E-8	-7,659503E-8	-7,659481E-8	-7,659514E-8	-7,659441E-8	-7,659479E-8	-7,659450E-8	-7,659481E-8	-7,659411E-8	-7,659454E-8	-7,659416E-8	-7,659541E-8	-7,659423E-8	-7,659506E-8	-7,659457E-8	-7,659565E-8	-7,659507E-8	-7,659564E-8	-7,659565E-8	-7,659599E-8	-7,659568E-8	-7,659541E-8	-7,659591E-8	-7,659524E-8	-7,659560E-8	-7,659489E-8	-7,659586E-8	-7,659512E-8	-7,659594E-8	-7,659526E-8	-7,659629E-8	-7,659528E-8	-7,659613E-8	-7,659538E-8	-7,659625E-8	-7,659558E-8	-7,659568E-8	-7,659497E-8	-7,659547E-8	-7,659555E-8	-7,659518E-8	-7,659534E-8	-7,659541E-8	-7,659571E-8	-7,659528E-8	-7,659588E-8	-7,659549E-8	-7,659617E-8	-7,659565E-8	-7,659634E-8	-7,659556E-8	-7,659602E-8	-7,659520E-8	-7,659611E-8	-7,659572E-8	-7,659670E-8	-7,659606E-8	-7,659641E-8	-7,659619E-8	-7,659631E-8	-7,659607E-8	-7,659593E-8	-7,659638E-8	-7,659614E-8	-7,659604E-8	-7,659543E-8	-7,659605E-8	-7,659543E-8	-7,659570E-8	-7,659503E-8	-7,659614E-8	-7,659543E-8	-7,659631E-8	-7,659494E-8	-7,659590E-8	-7,659533E-8	-7,659592E-8	-7,659546E-8	-7,659601E-8	-7,659579E-8	-7,659564E-8	-7,659570E-8	-7,659546E-8	-7,659597E-8	-7,659526E-8	-7,659595E-8	-7,659544E-8	-7,659636E-8	-7,659545E-8	-7,659595E-8	-7,659617E-8	-7,659737E-8	-7,659662E-8	-7,659740E-8	-7,659710E-8	-7,659771E-8	-7,659731E-8	-7,659761E-8	-7,659746E-8	-7,659818E-8	-7,659828E-8	-7,659865E-8	-7,659945E-8	-7,659982E-8	-7,660074E-8	-7,660073E-8	-7,660198E-8	-7,660184E-8	-7,660316E-8	-7,660282E-8	-7,660405E-8	-7,660360E-8	-7,660440E-8	-7,660390E-8	-7,660523E-8	-7,660471E-8	-7,660525E-8	-7,660487E-8	-7,660540E-8	-7,660584E-8	-7,660598E-8	-7,660597E-8	-7,660613E-8	-7,660660E-8	-7,660668E-8	-7,660703E-8	-7,660665E-8	-7,660735E-8	-7,660663E-8	-7,660766E-8	-7,660706E-8	-7,660796E-8	-7,660711E-8	-7,660784E-8	-7,660762E-8	-7,660840E-8	-7,660762E-8	-7,660781E-8	-7,660758E-8	-7,660775E-8	-7,660759E-8	-7,660780E-8
-7,660419E-8	-7,660388E-8	-7,660419E-8	-7,660383E-8	-7,660426E-8	-7,660360E-8	-7,660389E-8	-7,660294E-8	-7,660359E-8	-7,660238E-8	-7,660302E-8	-7,660211E-8	-7,660284E-8	-7,660208E-8	-7,660254E-8	-7,660209E-8	-7,660270E-8	-7,660299E-8	-7,660324E-8	-7,660383E-8	-7,660457E-8	-7,660550E-8	-7,660613E-8	-7,660747E-8	-7,660822E-8	-7,660999E-8	-7,661082E-8	-7,661308E-8	-7,661420E-8	-7,661663E-8	-7,661698E-8	-7,661923E-8	-7,661985E-8	-7,662167E-8	-7,662163E-8	-7,662189E-8	-7,662086E-8	-7,661995E-8	-7,661844E-8	-7,661660E-8	-7,661465E-8	-7,661203E-8	-7,661051E-8	-7,660836E-8	-7,660758E-8	-7,660543E-8	-7,660512E-8	-7,660356E-8	-7,660388E-8	-7,660281E-8	-7,660336E-8	-7,660238E-8	-7,660317E-8	-7,660300E-8	-7,660349E-8	-7,660341E-8	-7,660356E-8	-7,660319E-8	-7,660285E-8	-7,660283E-8	-7,660254E-8	-7,660230E-8	-7,660140E-8	-7,660124E-8	-7,660033E-8	-7,660034E-8	-7,659909E-8	-7,659919E-8	-7,659752E-8	-7,659739E-8	-7,659587E-8	-7,659651E-8	-7,659528E-8	-7,659521E-8	-7,659389E-8	-7,659430E-8	-7,659383E-8	-7,659396E-8	-7,659353E-8	-7,659282E-8	-7,659319E-8	-7,659268E-8	-7,659285E-8	-7,659201E-8	-7,659241E-8	-7,659163E-8	-7,659249E-8	-7,659188E-8	-7,659274E-8	-7,659167E-8	-7,659224E-8	-7,659170E-8	-7,659280E-8	-7,659193E-8	-7,659252E-8	-7,659192E-8	-7,659330E-8	-7,659301E-8	-7,659290E-8	-7,659288E-8	-7,659271E-8	-7,659295E-8	-7,659238E-8	-7,659311E-8	-7,659281E-8	-7,659308E-8	-7,659175E-8	-7,659239E-8	-7,659185E-8	-7,659240E-8	-7,659148E-8	-7,659197E-8	-7,659119E-8	-7,659174E-8	-7,659079E-8	-7,659121E-8	-7,659077E-8	-7,659077E-8	-7,659075E-8	-7,659121E-8	-7,659115E-8	-7,659062E-8	-7,659104E-8	-7,659063E-8	-7,659152E-8	-7,659059E-8	-7,659079E-8	-7,658997E-8	-7,659067E-8	-7,658980E-8	-7,659070E-8	-7,659008E-8	-7,659139E-8	-7,659031E-8	-7,659111E-8	-7,659087E-8	-7,659142E-8	-7,659096E-8	-7,659104E-8	-7,659119E-8	-7,659111E-8	-7,659094E-8	-7,659014E-8	-7,659070E-8	-7,658998E-8	-7,659096E-8	-7,659037E-8	-7,659131E-8	-7,659045E-8	-7,659095E-8	-7,659042E-8	-7,659131E-8	-7,659084E-8	-7,659135E-8	-7,659013E-8	-7,659087E-8	-7,659041E-8	-7,659028E-8	-7,658960E-8	-7,659005E-8	-7,659088E-8	-7,659045E-8	-7,659050E-8	-7,659045E-8	-7,659094E-8	-7,658998E-8	-7,659084E-8	-7,659033E-8	-7,659138E-8	-7,659007E-8	-7,659061E-8	-7,658972E-8	-7,659069E-8	-7,658949E-8	-7,658977E-8	-7,658918E-8	-7,659018E-8	-7,659001E-8	-7,658971E-8	-7,659001E-8	-7,658970E-8	-7,658975E-8	-7,658898E-8	-7,658986E-8	-7,658948E-8	-7,658997E-8	-7,658888E-8	-7,658950E-8	-7,658907E-8	-7,658979E-8	-7,658911E-8	-7,659014E-8	-7,658973E-8	-7,659058E-8	-7,659036E-8	-7,659069E-8	-7,659041E-8	-7,659087E-8	-7,659034E-8	-7,659057E-8	-7,659006E-8	-7,658961E-8	-7,658967E-8	-7,658929E-8	-7,659014E-8	-7,658942E-8	-7,658961E-8	-7,658925E-8	-7,658988E-8	-7,658953E-8	-7,659053E-8	-7,658955E-8	-7,659028E-8	-7,658910E-8	-7,658991E-8	-7,658971E-8	-7,658992E-8	-7,658931E-8	-7,658961E-8	-7,658958E-8	-7,658986E-8	-7,658996E-8	-7,658971E-8	-7,659041E-8	-7,658976E-8	-7,659066E-8	-7,658983E-8	-7,659097E-8	-7,659021E-8	-7,659065E-8	-7,659024E-8	-7,659121E-8	-7,659057E-8	-7,659057E-8	-7,658991E-8	-7,659077E-8	-7,659065E-8	-7,659084E-8	-7,659071E-8	-7,659091E-8	-7,659155E-8	-7,659076E-8	-7,659101E-8	-7,659038E-8	-7,659066E-8	-7,658994E-8	-7,659039E-8	-7,658957E-8	-7,659068E-8	-7,658942E-8	-7,659030E-8	-7,658959E-8	-7,659077E-8	-7,658983E-8	-7,659020E-8	-7,658991E-8	-7,659064E-8	-7,659009E-8	-7,659007E-8	-7,659010E-8	-7,658991E-8	-7,658995E-8	-7,658956E-8	-7,659030E-8	-7,659010E-8	-7,659047E-8	-7,658974E-8	-7,659049E-8	-7,659006E-8	-7,659175E-8	-7,659138E-8	-7,659185E-8	-7,659103E-8	-7,659169E-8	-7,659171E-8	-7,659268E-8	-7,659267E-8	-7,659312E-8	-7,659314E-8	-7,659408E-8	-7,659530E-8	-7,659567E-8	-7,659679E-8	-7,659767E-8	-7,659871E-8	-7,659865E-8	-7,659970E-8	-7,659990E-8	-7,660161E-8	-7,660132E-8	-7,660260E-8	-7,660177E-8	-7,660301E-8	-7,660214E-8	-7,660302E-8	-7,660275E-8	-7,660345E-8	-7,660328E-8	-7,660344E-8	-7,660401E-8	-7,660396E-8	-7,660444E-8	-7,660394E-8	-7,660480E-8	-7,660435E-8	-7,660522E-8	-7,660480E-8	-7,660585E-8	-7,660526E-8	-7,660560E-8	-7,660513E-8	-7,660574E-8	-7,660549E-8	-7,660578E-8	-7,660527E-8	-7,660574E-8	-7,660539E-8	-7,660553E-8	-7,660532E-8	-7,660545E-8
-7,660228E-8	-7,660267E-8	-7,660292E-8	-7,660228E-8	-7,660210E-8	-7,660132E-8	-7,660170E-8	-7,660108E-8	-7,660137E-8	-7,660017E-8	-7,660071E-8	-7,659979E-8	-7,660029E-8	-7,659959E-8	-7,660046E-8	-7,659995E-8	-7,660071E-8	-7,660039E-8	-7,660081E-8	-7,660134E-8	-7,660187E-8	-7,660275E-8	-7,660347E-8	-7,660495E-8	-7,660577E-8	-7,660747E-8	-7,660855E-8	-7,661098E-8	-7,661190E-8	-7,661463E-8	-7,661551E-8	-7,661818E-8	-7,661850E-8	-7,662027E-8	-7,662042E-8	-7,662099E-8	-7,661984E-8	-7,661877E-8	-7,661705E-8	-7,661536E-8	-7,661338E-8	-7,661070E-8	-7,660895E-8	-7,660679E-8	-7,660573E-8	-7,660372E-8	-7,660322E-8	-7,660201E-8	-7,660206E-8	-7,660098E-8	-7,660146E-8	-7,660076E-8	-7,660141E-8	-7,660071E-8	-7,660132E-8	-7,660088E-8	-7,660110E-8	-7,660066E-8	-7,660064E-8	-7,660050E-8	-7,660006E-8	-7,659966E-8	-7,659872E-8	-7,659842E-8	-7,659678E-8	-7,659654E-8	-7,659510E-8	-7,659521E-8	-7,659356E-8	-7,659330E-8	-7,659136E-8	-7,659207E-8	-7,659064E-8	-7,659067E-8	-7,658959E-8	-7,658974E-8	-7,658858E-8	-7,658837E-8	-7,658761E-8	-7,658723E-8	-7,658704E-8	-7,658655E-8	-7,658658E-8	-7,658645E-8	-7,658662E-8	-7,658601E-8	-7,658682E-8	-7,658630E-8	-7,658745E-8	-7,658647E-8	-7,658708E-8	-7,658674E-8	-7,658743E-8	-7,658633E-8	-7,658708E-8	-7,658655E-8	-7,658722E-8	-7,658647E-8	-7,658692E-8	-7,658697E-8	-7,658641E-8	-7,658640E-8	-7,658635E-8	-7,658684E-8	-7,658640E-8	-7,658661E-8	-7,658627E-8	-7,658655E-8	-7,658564E-8	-7,658636E-8	-7,658564E-8	-7,658628E-8	-7,658505E-8	-7,658540E-8	-7,658482E-8	-7,658562E-8	-7,658493E-8	-7,658544E-8	-7,658561E-8	-7,658602E-8	-7,658603E-8	-7,658530E-8	-7,658527E-8	-7,658517E-8	-7,658549E-8	-7,658470E-8	-7,658509E-8	-7,658453E-8	-7,658476E-8	-7,658392E-8	-7,658483E-8	-7,658411E-8	-7,658507E-8	-7,658426E-8	-7,658566E-8	-7,658527E-8	-7,658599E-8	-7,658564E-8	-7,658587E-8	-7,658536E-8	-7,658503E-8	-7,658492E-8	-7,658483E-8	-7,658502E-8	-7,658396E-8	-7,658458E-8	-7,658394E-8	-7,658504E-8	-7,658429E-8	-7,658490E-8	-7,658448E-8	-7,658547E-8	-7,658437E-8	-7,658493E-8	-7,658446E-8	-7,658462E-8	-7,658399E-8	-7,658394E-8	-7,658380E-8	-7,658365E-8	-7,658328E-8	-7,658441E-8	-7,658442E-8	-7,658425E-8	-7,658437E-8	-7,658400E-8	-7,658471E-8	-7,658422E-8	-7,658472E-8	-7,658359E-8	-7,658421E-8	-7,658347E-8	-7,658390E-8	-7,658257E-8	-7,658365E-8	-7,658299E-8	-7,658353E-8	-7,658291E-8	-7,658334E-8	-7,658345E-8	-7,658327E-8	-7,658377E-8	-7,658354E-8	-7,658382E-8	-7,658296E-8	-7,658354E-8	-7,658285E-8	-7,658362E-8	-7,658284E-8	-7,658351E-8	-7,658271E-8	-7,658366E-8	-7,658346E-8	-7,658448E-8	-7,658397E-8	-7,658482E-8	-7,658402E-8	-7,658397E-8	-7,658386E-8	-7,658425E-8	-7,658452E-8	-7,658407E-8	-7,658397E-8	-7,658334E-8	-7,658375E-8	-7,658321E-8	-7,658418E-8	-7,658331E-8	-7,658421E-8	-7,658330E-8	-7,658391E-8	-7,658338E-8	-7,658395E-8	-7,658306E-8	-7,658436E-8	-7,658335E-8	-7,658380E-8	-7,658279E-8	-7,658246E-8	-7,658308E-8	-7,658303E-8	-7,658332E-8	-7,658376E-8	-7,658458E-8	-7,658365E-8	-7,658417E-8	-7,658358E-8	-7,658458E-8	-7,658389E-8	-7,658416E-8	-7,658356E-8	-7,658414E-8	-7,658351E-8	-7,658427E-8	-7,658352E-8	-7,658460E-8	-7,658402E-8	-7,658404E-8	-7,658439E-8	-7,658471E-8	-7,658468E-8	-7,658447E-8	-7,658424E-8	-7,658416E-8	-7,658395E-8	-7,658273E-8	-7,658372E-8	-7,658315E-8	-7,658362E-8	-7,658268E-8	-7,658333E-8	-7,658324E-8	-7,658430E-8	-7,658311E-8	-7,658417E-8	-7,658350E-8	-7,658373E-8	-7,658359E-8	-7,658399E-8	-7,658397E-8	-7,658353E-8	-7,658336E-8	-7,658307E-8	-7,658379E-8	-7,658326E-8	-7,658404E-8	-7,658385E-8	-7,658438E-8	-7,658353E-8	-7,658429E-8	-7,658385E-8	-7,658618E-8	-7,658548E-8	-7,658609E-8	-7,658593E-8	-7,658672E-8	-7,658650E-8	-7,658742E-8	-7,658820E-8	-7,658919E-8	-7,659009E-8	-7,659102E-8	-7,659235E-8	-7,659339E-8	-7,659464E-8	-7,659509E-8	-7,659641E-8	-7,659676E-8	-7,659796E-8	-7,659811E-8	-7,659983E-8	-7,659929E-8	-7,660021E-8	-7,659971E-8	-7,660103E-8	-7,660074E-8	-7,660152E-8	-7,660140E-8	-7,660169E-8	-7,660209E-8	-7,660174E-8	-7,660195E-8	-7,660212E-8	-7,660274E-8	-7,660241E-8	-7,660297E-8	-7,660251E-8	-7,660331E-8	-7,660266E-8	-7,660336E-8	-7,660275E-8	-7,660393E-8	-7,660288E-8	-7,660394E-8	-7,660300E-8	-7,660398E-8	-7,660324E-8	-7,660387E-8	-7,660395E-8	-7,660391E-8
-7,660059E-8	-7,660041E-8	-7,660077E-8	-7,660048E-8	-7,660050E-8	-7,659963E-8	-7,660019E-8	-7,659941E-8	-7,659993E-8	-7,659872E-8	-7,659945E-8	-7,659854E-8	-7,659946E-8	-7,659869E-8	-7,659903E-8	-7,659823E-8	-7,659892E-8	-7,659898E-8	-7,659949E-8	-7,659965E-8	-7,659989E-8	-7,660071E-8	-7,660152E-8	-7,660299E-8	-7,660378E-8	-7,660553E-8	-7,660665E-8	-7,660916E-8	-7,661050E-8	-7,661336E-8	-7,661438E-8	-7,661676E-8	-7,661710E-8	-7,661889E-8	-7,661888E-8	-7,661949E-8	-7,661813E-8	-7,661710E-8	-7,661523E-8	-7,661330E-8	-7,661122E-8	-7,660855E-8	-7,660680E-8	-7,660441E-8	-7,660329E-8	-7,660169E-8	-7,660112E-8	-7,659943E-8	-7,659945E-8	-7,659851E-8	-7,659938E-8	-7,659831E-8	-7,659882E-8	-7,659818E-8	-7,659923E-8	-7,659862E-8	-7,659884E-8	-7,659813E-8	-7,659802E-8	-7,659735E-8	-7,659661E-8	-7,659616E-8	-7,659548E-8	-7,659486E-8	-7,659274E-8	-7,659212E-8	-7,659056E-8	-7,659001E-8	-7,658807E-8	-7,658755E-8	-7,658618E-8	-7,658610E-8	-7,658466E-8	-7,658496E-8	-7,658360E-8	-7,658370E-8	-7,658246E-8	-7,658258E-8	-7,658156E-8	-7,658129E-8	-7,658080E-8	-7,658039E-8	-7,658063E-8	-7,658014E-8	-7,658044E-8	-7,657966E-8	-7,658094E-8	-7,657999E-8	-7,658061E-8	-7,657959E-8	-7,658102E-8	-7,658029E-8	-7,658095E-8	-7,658026E-8	-7,658090E-8	-7,658015E-8	-7,658017E-8	-7,657984E-8	-7,658011E-8	-7,657990E-8	-7,657952E-8	-7,657976E-8	-7,657972E-8	-7,658007E-8	-7,657945E-8	-7,657965E-8	-7,657931E-8	-7,658002E-8	-7,657881E-8	-7,657977E-8	-7,657850E-8	-7,657908E-8	-7,657751E-8	-7,657827E-8	-7,657803E-8	-7,657894E-8	-7,657790E-8	-7,657837E-8	-7,657806E-8	-7,657827E-8	-7,657881E-8	-7,657846E-8	-7,657894E-8	-7,657814E-8	-7,657839E-8	-7,657788E-8	-7,657832E-8	-7,657724E-8	-7,657777E-8	-7,657684E-8	-7,657805E-8	-7,657723E-8	-7,657790E-8	-7,657757E-8	-7,657852E-8	-7,657834E-8	-7,657848E-8	-7,657807E-8	-7,657857E-8	-7,657840E-8	-7,657771E-8	-7,657787E-8	-7,657746E-8	-7,657778E-8	-7,657702E-8	-7,657778E-8	-7,657735E-8	-7,657834E-8	-7,657753E-8	-7,657824E-8	-7,657776E-8	-7,657848E-8	-7,657779E-8	-7,657798E-8	-7,657713E-8	-7,657751E-8	-7,657668E-8	-7,657691E-8	-7,657663E-8	-7,657620E-8	-7,657614E-8	-7,657628E-8	-7,657811E-8	-7,657722E-8	-7,657724E-8	-7,657651E-8	-7,657749E-8	-7,657672E-8	-7,657753E-8	-7,657695E-8	-7,657706E-8	-7,657582E-8	-7,657591E-8	-7,657546E-8	-7,657609E-8	-7,657567E-8	-7,657584E-8	-7,657546E-8	-7,657574E-8	-7,657579E-8	-7,657557E-8	-7,657599E-8	-7,657579E-8	-7,657573E-8	-7,657514E-8	-7,657501E-8	-7,657499E-8	-7,657554E-8	-7,657438E-8	-7,657569E-8	-7,657517E-8	-7,657609E-8	-7,657516E-8	-7,657643E-8	-7,657641E-8	-7,657746E-8	-7,657631E-8	-7,657670E-8	-7,657636E-8	-7,657637E-8	-7,657651E-8	-7,657541E-8	-7,657604E-8	-7,657517E-8	-7,657598E-8	-7,657594E-8	-7,657667E-8	-7,657584E-8	-7,657656E-8	-7,657611E-8	-7,657742E-8	-7,657634E-8	-7,657657E-8	-7,657587E-8	-7,657673E-8	-7,657594E-8	-7,657594E-8	-7,657624E-8	-7,657639E-8	-7,657619E-8	-7,657594E-8	-7,657654E-8	-7,657652E-8	-7,657687E-8	-7,657614E-8	-7,657672E-8	-7,657678E-8	-7,657768E-8	-7,657629E-8	-7,657666E-8	-7,657597E-8	-7,657639E-8	-7,657528E-8	-7,657642E-8	-7,657595E-8	-7,657656E-8	-7,657582E-8	-7,657657E-8	-7,657702E-8	-7,657678E-8	-7,657653E-8	-7,657631E-8	-7,657653E-8	-7,657585E-8	-7,657655E-8	-7,657579E-8	-7,657653E-8	-7,657493E-8	-7,657575E-8	-7,657413E-8	-7,657528E-8	-7,657480E-8	-7,657576E-8	-7,657530E-8	-7,657576E-8	-7,657538E-8	-7,657593E-8	-7,657572E-8	-7,657568E-8	-7,657543E-8	-7,657478E-8	-7,657545E-8	-7,657536E-8	-7,657518E-8	-7,657477E-8	-7,657558E-8	-7,657587E-8	-7,657659E-8	-7,657600E-8	-7,657739E-8	-7,657655E-8	-7,657674E-8	-7,657729E-8	-7,657828E-8	-7,657839E-8	-7,657945E-8	-7,657938E-8	-7,658080E-8	-7,658156E-8	-7,658291E-8	-7,658441E-8	-7,658569E-8	-7,658772E-8	-7,658853E-8	-7,659043E-8	-7,659161E-8	-7,659369E-8	-7,659402E-8	-7,659543E-8	-7,659559E-8	-7,659725E-8	-7,659683E-8	-7,659794E-8	-7,659765E-8	-7,659882E-8	-7,659858E-8	-7,659899E-8	-7,659905E-8	-7,659921E-8	-7,660002E-8	-7,659991E-8	-7,660046E-8	-7,660022E-8	-7,660057E-8	-7,659999E-8	-7,660081E-8	-7,660024E-8	-7,660105E-8	-7,660044E-8	-7,660114E-8	-7,660037E-8	-7,660115E-8	-7,660038E-8	-7,660125E-8	-7,660071E-8	-7,660098E-8	-7,660071E-8	-7,660082E-8	-7,660100E-8	-7,660078E-8
-7,659889E-8	-7,659862E-8	-7,659917E-8	-7,659860E-8	-7,659895E-8	-7,659818E-8	-7,659902E-8	-7,659789E-8	-7,659851E-8	-7,659737E-8	-7,659804E-8	-7,659715E-8	-7,659731E-8	-7,659683E-8	-7,659691E-8	-7,659687E-8	-7,659720E-8	-7,659752E-8	-7,659734E-8	-7,659806E-8	-7,659808E-8	-7,659937E-8	-7,659956E-8	-7,660113E-8	-7,660171E-8	-7,660405E-8	-7,660520E-8	-7,660742E-8	-7,660842E-8	-7,661139E-8	-7,661270E-8	-7,661514E-8	-7,661622E-8	-7,661758E-8	-7,661801E-8	-7,661781E-8	-7,661714E-8	-7,661557E-8	-7,661411E-8	-7,661170E-8	-7,660983E-8	-7,660717E-8	-7,660524E-8	-7,660265E-8	-7,660172E-8	-7,659956E-8	-7,659910E-8	-7,659740E-8	-7,659757E-8	-7,659656E-8	-7,659705E-8	-7,659592E-8	-7,659646E-8	-7,659678E-8	-7,659710E-8	-7,659628E-8	-7,659575E-8	-7,659546E-8	-7,659458E-8	-7,659398E-8	-7,659280E-8	-7,659222E-8	-7,659035E-8	-7,658955E-8	-7,658707E-8	-7,658660E-8	-7,658392E-8	-7,658324E-8	-7,658166E-8	-7,658137E-8	-7,657963E-8	-7,657918E-8	-7,657732E-8	-7,657734E-8	-7,657641E-8	-7,657563E-8	-7,657537E-8	-7,657388E-8	-7,657425E-8	-7,657305E-8	-7,657291E-8	-7,657290E-8	-7,657290E-8	-7,657209E-8	-7,657294E-8	-7,657243E-8	-7,657337E-8	-7,657236E-8	-7,657300E-8	-7,657283E-8	-7,657319E-8	-7,657290E-8	-7,657360E-8	-7,657337E-8	-7,657315E-8	-7,657297E-8	-7,657255E-8	-7,657304E-8	-7,657231E-8	-7,657201E-8	-7,657184E-8	-7,657240E-8	-7,657187E-8	-7,657199E-8	-7,657133E-8	-7,657229E-8	-7,657113E-8	-7,657152E-8	-7,657111E-8	-7,657199E-8	-7,657020E-8	-7,657019E-8	-7,656955E-8	-7,656991E-8	-7,656998E-8	-7,656992E-8	-7,657017E-8	-7,657002E-8	-7,656987E-8	-7,656987E-8	-7,657045E-8	-7,657042E-8	-7,657145E-8	-7,656995E-8	-7,657025E-8	-7,656924E-8	-7,657007E-8	-7,656863E-8	-7,656926E-8	-7,656856E-8	-7,656976E-8	-7,656878E-8	-7,656958E-8	-7,656953E-8	-7,657024E-8	-7,657068E-8	-7,657031E-8	-7,657037E-8	-7,656978E-8	-7,657022E-8	-7,656920E-8	-7,656993E-8	-7,656876E-8	-7,656980E-8	-7,656848E-8	-7,656946E-8	-7,656897E-8	-7,656980E-8	-7,656926E-8	-7,656978E-8	-7,656960E-8	-7,656973E-8	-7,656946E-8	-7,656960E-8	-7,656927E-8	-7,656830E-8	-7,656822E-8	-7,656814E-8	-7,656831E-8	-7,656811E-8	-7,656863E-8	-7,656801E-8	-7,656824E-8	-7,656826E-8	-7,656976E-8	-7,656881E-8	-7,656987E-8	-7,656877E-8	-7,656931E-8	-7,656782E-8	-7,656786E-8	-7,656663E-8	-7,656732E-8	-7,656706E-8	-7,656735E-8	-7,656662E-8	-7,656656E-8	-7,656732E-8	-7,656674E-8	-7,656720E-8	-7,656665E-8	-7,656795E-8	-7,656669E-8	-7,656702E-8	-7,656566E-8	-7,656688E-8	-7,656593E-8	-7,656657E-8	-7,656577E-8	-7,656719E-8	-7,656662E-8	-7,656740E-8	-7,656698E-8	-7,656744E-8	-7,656777E-8	-7,656739E-8	-7,656770E-8	-7,656755E-8	-7,656796E-8	-7,656674E-8	-7,656720E-8	-7,656657E-8	-7,656706E-8	-7,656585E-8	-7,656694E-8	-7,656766E-8	-7,656818E-8	-7,656681E-8	-7,656744E-8	-7,656732E-8	-7,656838E-8	-7,656773E-8	-7,656817E-8	-7,656772E-8	-7,656705E-8	-7,656683E-8	-7,656627E-8	-7,656709E-8	-7,656706E-8	-7,656747E-8	-7,656657E-8	-7,656767E-8	-7,656718E-8	-7,656833E-8	-7,656774E-8	-7,656860E-8	-7,656782E-8	-7,656813E-8	-7,656750E-8	-7,656861E-8	-7,656745E-8	-7,656737E-8	-7,656755E-8	-7,656800E-8	-7,656747E-8	-7,656740E-8	-7,656798E-8	-7,656790E-8	-7,656817E-8	-7,656723E-8	-7,656821E-8	-7,656764E-8	-7,656801E-8	-7,656661E-8	-7,656692E-8	-7,656601E-8	-7,656695E-8	-7,656597E-8	-7,656632E-8	-7,656627E-8	-7,656629E-8	-7,656593E-8	-7,656643E-8	-7,656709E-8	-7,656678E-8	-7,656697E-8	-7,656671E-8	-7,656684E-8	-7,656595E-8	-7,656595E-8	-7,656548E-8	-7,656637E-8	-7,656546E-8	-7,656615E-8	-7,656575E-8	-7,656686E-8	-7,656597E-8	-7,656678E-8	-7,656611E-8	-7,656765E-8	-7,656712E-8	-7,656726E-8	-7,656700E-8	-7,656863E-8	-7,657030E-8	-7,657099E-8	-7,657174E-8	-7,657255E-8	-7,657408E-8	-7,657513E-8	-7,657826E-8	-7,657992E-8	-7,658270E-8	-7,658284E-8	-7,658604E-8	-7,658748E-8	-7,658982E-8	-7,659080E-8	-7,659251E-8	-7,659300E-8	-7,659424E-8	-7,659483E-8	-7,659543E-8	-7,659609E-8	-7,659600E-8	-7,659684E-8	-7,659692E-8	-7,659774E-8	-7,659723E-8	-7,659774E-8	-7,659740E-8	-7,659847E-8	-7,659791E-8	-7,659860E-8	-7,659779E-8	-7,659882E-8	-7,659800E-8	-7,659899E-8	-7,659859E-8	-7,659912E-8	-7,659847E-8	-7,659880E-8	-7,659919E-8	-7,659946E-8	-7,659951E-8	-7,659888E-8	-7,659909E-8	-7,659880E-8	-7,659965E-8	-7,659877E-8
-7,659742E-8	-7,659661E-8	-7,659710E-8	-7,659636E-8	-7,659696E-8	-7,659644E-8	-7,659643E-8	-7,659599E-8	-7,659594E-8	-7,659589E-8	-7,659526E-8	-7,659533E-8	-7,659508E-8	-7,659545E-8	-7,659485E-8	-7,659527E-8	-7,659479E-8	-7,659582E-8	-7,659528E-8	-7,659651E-8	-7,659655E-8	-7,659814E-8	-7,659816E-8	-7,659967E-8	-7,660058E-8	-7,660250E-8	-7,660421E-8	-7,660616E-8	-7,660834E-8	-7,661031E-8	-7,661223E-8	-7,661387E-8	-7,661634E-8	-7,661745E-8	-7,661814E-8	-7,661725E-8	-7,661703E-8	-7,661457E-8	-7,661328E-8	-7,661010E-8	-7,660865E-8	-7,660568E-8	-7,660400E-8	-7,660098E-8	-7,659975E-8	-7,659811E-8	-7,659712E-8	-7,659644E-8	-7,659587E-8	-7,659553E-8	-7,659495E-8	-7,659482E-8	-7,659420E-8	-7,659472E-8	-7,659376E-8	-7,659402E-8	-7,659259E-8	-7,659239E-8	-7,659040E-8	-7,658983E-8	-7,658782E-8	-7,658703E-8	-7,658468E-8	-7,658367E-8	-7,658122E-8	-7,657935E-8	-7,657686E-8	-7,657513E-8	-7,657423E-8	-7,657250E-8	-7,657153E-8	-7,657014E-8	-7,656981E-8	-7,656839E-8	-7,656778E-8	-7,656644E-8	-7,656610E-8	-7,656474E-8	-7,656507E-8	-7,656453E-8	-7,656477E-8	-7,656427E-8	-7,656411E-8	-7,656296E-8	-7,656399E-8	-7,656352E-8	-7,656438E-8	-7,656407E-8	-7,656391E-8	-7,656418E-8	-7,656380E-8	-7,656434E-8	-7,656480E-8	-7,656536E-8	-7,656391E-8	-7,656420E-8	-7,656321E-8	-7,656408E-8	-7,656236E-8	-7,656337E-8	-7,656301E-8	-7,656396E-8	-7,656286E-8	-7,656325E-8	-7,656251E-8	-7,656327E-8	-7,656287E-8	-7,656256E-8	-7,656291E-8	-7,656197E-8	-7,656246E-8	-7,656073E-8	-7,656109E-8	-7,656014E-8	-7,656118E-8	-7,656051E-8	-7,656183E-8	-7,656061E-8	-7,656128E-8	-7,656025E-8	-7,656189E-8	-7,656119E-8	-7,656129E-8	-7,656063E-8	-7,656107E-8	-7,656033E-8	-7,655963E-8	-7,655918E-8	-7,655932E-8	-7,655955E-8	-7,655925E-8	-7,655975E-8	-7,655974E-8	-7,656055E-8	-7,655964E-8	-7,656038E-8	-7,656026E-8	-7,656114E-8	-7,656004E-8	-7,656053E-8	-7,655927E-8	-7,655964E-8	-7,655796E-8	-7,655917E-8	-7,655952E-8	-7,655993E-8	-7,655913E-8	-7,655890E-8	-7,655965E-8	-7,655947E-8	-7,655991E-8	-7,655999E-8	-7,656058E-8	-7,655952E-8	-7,655945E-8	-7,655820E-8	-7,655940E-8	-7,655796E-8	-7,655866E-8	-7,655775E-8	-7,655875E-8	-7,655790E-8	-7,655815E-8	-7,655763E-8	-7,655913E-8	-7,656040E-8	-7,655905E-8	-7,655959E-8	-7,655902E-8	-7,655872E-8	-7,655719E-8	-7,655750E-8	-7,655769E-8	-7,655750E-8	-7,655648E-8	-7,655713E-8	-7,655692E-8	-7,655817E-8	-7,655689E-8	-7,655795E-8	-7,655741E-8	-7,655824E-8	-7,655724E-8	-7,655774E-8	-7,655721E-8	-7,655795E-8	-7,655691E-8	-7,655638E-8	-7,655691E-8	-7,655711E-8	-7,655751E-8	-7,655719E-8	-7,655851E-8	-7,655763E-8	-7,655795E-8	-7,655706E-8	-7,655835E-8	-7,655762E-8	-7,655822E-8	-7,655702E-8	-7,655757E-8	-7,655611E-8	-7,655619E-8	-7,655635E-8	-7,655753E-8	-7,655768E-8	-7,655749E-8	-7,655733E-8	-7,655742E-8	-7,655832E-8	-7,655792E-8	-7,655868E-8	-7,655774E-8	-7,655834E-8	-7,655691E-8	-7,655753E-8	-7,655692E-8	-7,655708E-8	-7,655638E-8	-7,655758E-8	-7,655782E-8	-7,655809E-8	-7,655731E-8	-7,655827E-8	-7,655829E-8	-7,655842E-8	-7,655795E-8	-7,655812E-8	-7,655871E-8	-7,655805E-8	-7,655758E-8	-7,655684E-8	-7,655782E-8	-7,655705E-8	-7,655765E-8	-7,655706E-8	-7,655941E-8	-7,655839E-8	-7,655866E-8	-7,655742E-8	-7,655879E-8	-7,655807E-8	-7,655796E-8	-7,655665E-8	-7,655709E-8	-7,655625E-8	-7,655578E-8	-7,655589E-8	-7,655510E-8	-7,655626E-8	-7,655532E-8	-7,655647E-8	-7,655655E-8	-7,655762E-8	-7,655672E-8	-7,655734E-8	-7,655702E-8	-7,655824E-8	-7,655625E-8	-7,655643E-8	-7,655602E-8	-7,655724E-8	-7,655637E-8	-7,655651E-8	-7,655633E-8	-7,655628E-8	-7,655586E-8	-7,655572E-8	-7,655684E-8	-7,655642E-8	-7,655712E-8	-7,655662E-8	-7,655732E-8	-7,655689E-8	-7,655866E-8	-7,656076E-8	-7,656273E-8	-7,656286E-8	-7,656556E-8	-7,656681E-8	-7,657047E-8	-7,657203E-8	-7,657538E-8	-7,657782E-8	-7,658093E-8	-7,658291E-8	-7,658451E-8	-7,658686E-8	-7,658843E-8	-7,658997E-8	-7,659065E-8	-7,659235E-8	-7,659250E-8	-7,659381E-8	-7,659355E-8	-7,659514E-8	-7,659481E-8	-7,659579E-8	-7,659526E-8	-7,659615E-8	-7,659603E-8	-7,659660E-8	-7,659624E-8	-7,659632E-8	-7,659657E-8	-7,659637E-8	-7,659647E-8	-7,659653E-8	-7,659730E-8	-7,659698E-8	-7,659725E-8	-7,659680E-8	-7,659742E-8	-7,659686E-8	-7,659745E-8	-7,659660E-8	-7,659759E-8	-7,659670E-8	-7,659747E-8	-7,659676E-8
-7,659496E-8	-7,659501E-8	-7,659456E-8	-7,659467E-8	-7,659416E-8	-7,659428E-8	-7,659366E-8	-7,659432E-8	-7,659362E-8	-7,659416E-8	-7,659310E-8	-7,659381E-8	-7,659284E-8	-7,659346E-8	-7,659278E-8	-7,659374E-8	-7,659339E-8	-7,659405E-8	-7,659367E-8	-7,659439E-8	-7,659516E-8	-7,659593E-8	-7,659737E-8	-7,659820E-8	-7,659992E-8	-7,660091E-8	-7,660302E-8	-7,660471E-8	-7,660736E-8	-7,660881E-8	-7,661188E-8	-7,661323E-8	-7,661576E-8	-7,661576E-8	-7,661671E-8	-7,661626E-8	-7,661573E-8	-7,661352E-8	-7,661178E-8	-7,660930E-8	-7,660681E-8	-7,660432E-8	-7,660171E-8	-7,659992E-8	-7,659797E-8	-7,659690E-8	-7,659511E-8	-7,659472E-8	-7,659343E-8	-7,659349E-8	-7,659232E-8	-7,659304E-8	-7,659187E-8	-7,659217E-8	-7,659042E-8	-7,659042E-8	-7,658924E-8	-7,658871E-8	-7,658691E-8	-7,658589E-8	-7,658403E-8	-7,658183E-8	-7,657947E-8	-7,657681E-8	-7,657504E-8	-7,657159E-8	-7,656986E-8	-7,656744E-8	-7,656604E-8	-7,656281E-8	-7,656157E-8	-7,655964E-8	-7,656003E-8	-7,655851E-8	-7,655854E-8	-7,655653E-8	-7,655552E-8	-7,655449E-8	-7,655422E-8	-7,655454E-8	-7,655456E-8	-7,655400E-8	-7,655343E-8	-7,655358E-8	-7,655336E-8	-7,655323E-8	-7,655285E-8	-7,655474E-8	-7,655439E-8	-7,655504E-8	-7,655456E-8	-7,655579E-8	-7,655452E-8	-7,655449E-8	-7,655352E-8	-7,655468E-8	-7,655468E-8	-7,655493E-8	-7,655348E-8	-7,655360E-8	-7,655285E-8	-7,655262E-8	-7,655291E-8	-7,655296E-8	-7,655359E-8	-7,655272E-8	-7,655254E-8	-7,655168E-8	-7,655233E-8	-7,655123E-8	-7,655220E-8	-7,655164E-8	-7,655170E-8	-7,654977E-8	-7,655020E-8	-7,654990E-8	-7,655095E-8	-7,655050E-8	-7,655137E-8	-7,655135E-8	-7,655168E-8	-7,655143E-8	-7,655049E-8	-7,655157E-8	-7,655015E-8	-7,655123E-8	-7,654955E-8	-7,654988E-8	-7,654915E-8	-7,654901E-8	-7,654808E-8	-7,654966E-8	-7,654962E-8	-7,655019E-8	-7,655009E-8	-7,655042E-8	-7,655019E-8	-7,654972E-8	-7,654944E-8	-7,655062E-8	-7,654934E-8	-7,654899E-8	-7,654876E-8	-7,654878E-8	-7,654909E-8	-7,654824E-8	-7,654890E-8	-7,654902E-8	-7,655002E-8	-7,654923E-8	-7,655018E-8	-7,654914E-8	-7,655036E-8	-7,654845E-8	-7,654894E-8	-7,654835E-8	-7,654901E-8	-7,654791E-8	-7,654720E-8	-7,654749E-8	-7,654695E-8	-7,654731E-8	-7,654759E-8	-7,654897E-8	-7,654798E-8	-7,654806E-8	-7,654910E-8	-7,654936E-8	-7,654828E-8	-7,654871E-8	-7,654744E-8	-7,654764E-8	-7,654607E-8	-7,654627E-8	-7,654564E-8	-7,654673E-8	-7,654671E-8	-7,654684E-8	-7,654697E-8	-7,654703E-8	-7,654781E-8	-7,654700E-8	-7,654720E-8	-7,654673E-8	-7,654690E-8	-7,654640E-8	-7,654662E-8	-7,654622E-8	-7,654638E-8	-7,654538E-8	-7,654676E-8	-7,654654E-8	-7,654843E-8	-7,654742E-8	-7,654827E-8	-7,654769E-8	-7,654814E-8	-7,654673E-8	-7,654685E-8	-7,654693E-8	-7,654722E-8	-7,654663E-8	-7,654531E-8	-7,654670E-8	-7,654582E-8	-7,654697E-8	-7,654657E-8	-7,654839E-8	-7,654787E-8	-7,654829E-8	-7,654687E-8	-7,654815E-8	-7,654637E-8	-7,654685E-8	-7,654613E-8	-7,654678E-8	-7,654656E-8	-7,654621E-8	-7,654558E-8	-7,654599E-8	-7,654612E-8	-7,654712E-8	-7,654773E-8	-7,654779E-8	-7,654847E-8	-7,654685E-8	-7,654738E-8	-7,654668E-8	-7,654807E-8	-7,654639E-8	-7,654710E-8	-7,654619E-8	-7,654694E-8	-7,654558E-8	-7,654634E-8	-7,654706E-8	-7,654783E-8	-7,654783E-8	-7,654796E-8	-7,654820E-8	-7,654700E-8	-7,654697E-8	-7,654687E-8	-7,654702E-8	-7,654605E-8	-7,654593E-8	-7,654482E-8	-7,654488E-8	-7,654451E-8	-7,654516E-8	-7,654469E-8	-7,654613E-8	-7,654604E-8	-7,654669E-8	-7,654576E-8	-7,654670E-8	-7,654554E-8	-7,654531E-8	-7,654522E-8	-7,654607E-8	-7,654586E-8	-7,654485E-8	-7,654501E-8	-7,654431E-8	-7,654477E-8	-7,654461E-8	-7,654567E-8	-7,654566E-8	-7,654662E-8	-7,654559E-8	-7,654634E-8	-7,654599E-8	-7,654691E-8	-7,654652E-8	-7,654835E-8	-7,654977E-8	-7,655339E-8	-7,655406E-8	-7,655628E-8	-7,655915E-8	-7,656198E-8	-7,656529E-8	-7,656777E-8	-7,657216E-8	-7,657448E-8	-7,657786E-8	-7,657970E-8	-7,658285E-8	-7,658419E-8	-7,658690E-8	-7,658780E-8	-7,658990E-8	-7,659000E-8	-7,659116E-8	-7,659139E-8	-7,659263E-8	-7,659300E-8	-7,659333E-8	-7,659354E-8	-7,659371E-8	-7,659403E-8	-7,659391E-8	-7,659460E-8	-7,659439E-8	-7,659493E-8	-7,659414E-8	-7,659497E-8	-7,659430E-8	-7,659520E-8	-7,659428E-8	-7,659513E-8	-7,659457E-8	-7,659538E-8	-7,659482E-8	-7,659515E-8	-7,659491E-8	-7,659513E-8	-7,659514E-8	-7,659498E-8	-7,659548E-8
-7,659322E-8	-7,659361E-8	-7,659304E-8	-7,659364E-8	-7,659289E-8	-7,659379E-8	-7,659274E-8	-7,659355E-8	-7,659236E-8	-7,659278E-8	-7,659200E-8	-7,659232E-8	-7,659187E-8	-7,659178E-8	-7,659195E-8	-7,659197E-8	-7,659231E-8	-7,659190E-8	-7,659263E-8	-7,659280E-8	-7,659401E-8	-7,659429E-8	-7,659612E-8	-7,659651E-8	-7,659854E-8	-7,659936E-8	-7,660204E-8	-7,660385E-8	-7,660637E-8	-7,660780E-8	-7,661068E-8	-7,661212E-8	-7,661382E-8	-7,661460E-8	-7,661504E-8	-7,661518E-8	-7,661388E-8	-7,661212E-8	-7,660977E-8	-7,660780E-8	-7,660469E-8	-7,660271E-8	-7,659983E-8	-7,659870E-8	-7,659592E-8	-7,659520E-8	-7,659320E-8	-7,659318E-8	-7,659201E-8	-7,659216E-8	-7,659063E-8	-7,659067E-8	-7,659000E-8	-7,658905E-8	-7,658819E-8	-7,658684E-8	-7,658601E-8	-7,658412E-8	-7,658312E-8	-7,658034E-8	-7,657823E-8	-7,657459E-8	-7,657255E-8	-7,656925E-8	-7,656683E-8	-7,656319E-8	-7,656103E-8	-7,655788E-8	-7,655596E-8	-7,655309E-8	-7,655166E-8	-7,655078E-8	-7,654978E-8	-7,654846E-8	-7,654789E-8	-7,654577E-8	-7,654504E-8	-7,654506E-8	-7,654460E-8	-7,654461E-8	-7,654352E-8	-7,654365E-8	-7,654337E-8	-7,654372E-8	-7,654276E-8	-7,654437E-8	-7,654315E-8	-7,654419E-8	-7,654367E-8	-7,654489E-8	-7,654499E-8	-7,654547E-8	-7,654479E-8	-7,654437E-8	-7,654415E-8	-7,654438E-8	-7,654425E-8	-7,654323E-8	-7,654324E-8	-7,654220E-8	-7,654255E-8	-7,654222E-8	-7,654299E-8	-7,654231E-8	-7,654257E-8	-7,654186E-8	-7,654296E-8	-7,654184E-8	-7,654226E-8	-7,654124E-8	-7,654204E-8	-7,654058E-8	-7,654102E-8	-7,654025E-8	-7,654008E-8	-7,654016E-8	-7,653964E-8	-7,654000E-8	-7,653982E-8	-7,654101E-8	-7,654028E-8	-7,654111E-8	-7,654047E-8	-7,654126E-8	-7,654010E-8	-7,653959E-8	-7,653924E-8	-7,653927E-8	-7,653834E-8	-7,653875E-8	-7,653840E-8	-7,653944E-8	-7,653903E-8	-7,653916E-8	-7,653957E-8	-7,653996E-8	-7,653971E-8	-7,653958E-8	-7,653998E-8	-7,653946E-8	-7,653974E-8	-7,653736E-8	-7,653840E-8	-7,653794E-8	-7,653870E-8	-7,653752E-8	-7,653859E-8	-7,653855E-8	-7,653922E-8	-7,653854E-8	-7,653888E-8	-7,653896E-8	-7,653883E-8	-7,653876E-8	-7,653821E-8	-7,653824E-8	-7,653747E-8	-7,653733E-8	-7,653610E-8	-7,653664E-8	-7,653587E-8	-7,653671E-8	-7,653649E-8	-7,653703E-8	-7,653678E-8	-7,653718E-8	-7,653635E-8	-7,653841E-8	-7,653752E-8	-7,653637E-8	-7,653607E-8	-7,653556E-8	-7,653520E-8	-7,653529E-8	-7,653538E-8	-7,653535E-8	-7,653566E-8	-7,653537E-8	-7,653615E-8	-7,653542E-8	-7,653571E-8	-7,653615E-8	-7,653631E-8	-7,653544E-8	-7,653548E-8	-7,653435E-8	-7,653557E-8	-7,653437E-8	-7,653536E-8	-7,653433E-8	-7,653555E-8	-7,653531E-8	-7,653539E-8	-7,653504E-8	-7,653583E-8	-7,653702E-8	-7,653566E-8	-7,653585E-8	-7,653508E-8	-7,653549E-8	-7,653391E-8	-7,653442E-8	-7,653485E-8	-7,653590E-8	-7,653469E-8	-7,653549E-8	-7,653531E-8	-7,653630E-8	-7,653585E-8	-7,653694E-8	-7,653615E-8	-7,653689E-8	-7,653589E-8	-7,653571E-8	-7,653556E-8	-7,653500E-8	-7,653496E-8	-7,653440E-8	-7,653547E-8	-7,653522E-8	-7,653534E-8	-7,653465E-8	-7,653689E-8	-7,653634E-8	-7,653697E-8	-7,653583E-8	-7,653689E-8	-7,653603E-8	-7,653591E-8	-7,653537E-8	-7,653540E-8	-7,653472E-8	-7,653493E-8	-7,653452E-8	-7,653541E-8	-7,653583E-8	-7,653580E-8	-7,653607E-8	-7,653559E-8	-7,653591E-8	-7,653537E-8	-7,653593E-8	-7,653516E-8	-7,653575E-8	-7,653348E-8	-7,653421E-8	-7,653178E-8	-7,653329E-8	-7,653247E-8	-7,653377E-8	-7,653447E-8	-7,653492E-8	-7,653471E-8	-7,653460E-8	-7,653492E-8	-7,653501E-8	-7,653564E-8	-7,653454E-8	-7,653463E-8	-7,653325E-8	-7,653393E-8	-7,653328E-8	-7,653429E-8	-7,653399E-8	-7,653457E-8	-7,653357E-8	-7,653495E-8	-7,653455E-8	-7,653514E-8	-7,653474E-8	-7,653558E-8	-7,653573E-8	-7,653595E-8	-7,653678E-8	-7,653760E-8	-7,653932E-8	-7,654032E-8	-7,654405E-8	-7,654712E-8	-7,655070E-8	-7,655367E-8	-7,655784E-8	-7,656109E-8	-7,656531E-8	-7,656807E-8	-7,657175E-8	-7,657494E-8	-7,657847E-8	-7,658043E-8	-7,658313E-8	-7,658467E-8	-7,658653E-8	-7,658755E-8	-7,658867E-8	-7,658983E-8	-7,659044E-8	-7,659089E-8	-7,659087E-8	-7,659186E-8	-7,659169E-8	-7,659232E-8	-7,659162E-8	-7,659268E-8	-7,659211E-8	-7,659304E-8	-7,659204E-8	-7,659303E-8	-7,659242E-8	-7,659307E-8	-7,659255E-8	-7,659315E-8	-7,659312E-8	-7,659289E-8	-7,659306E-8	-7,659306E-8	-7,659363E-8	-7,659310E-8	-7,659350E-8	-7,659307E-8	-7,659395E-8
-7,659116E-8	-7,659199E-8	-7,659163E-8	-7,659229E-8	-7,659145E-8	-7,659199E-8	-7,659123E-8	-7,659169E-8	-7,659106E-8	-7,659116E-8	-7,659113E-8	-7,659085E-8	-7,659103E-8	-7,659057E-8	-7,659109E-8	-7,659067E-8	-7,659138E-8	-7,659104E-8	-7,659217E-8	-7,659186E-8	-7,659327E-8	-7,659327E-8	-7,659548E-8	-7,659602E-8	-7,659835E-8	-7,659959E-8	-7,660172E-8	-7,660327E-8	-7,660535E-8	-7,660738E-8	-7,660976E-8	-7,661174E-8	-7,661264E-8	-7,661380E-8	-7,661394E-8	-7,661396E-8	-7,661230E-8	-7,661109E-8	-7,660839E-8	-7,660674E-8	-7,660326E-8	-7,660138E-8	-7,659783E-8	-7,659660E-8	-7,659390E-8	-7,659296E-8	-7,659123E-8	-7,659048E-8	-7,658919E-8	-7,658866E-8	-7,658813E-8	-7,658708E-8	-7,658637E-8	-7,658512E-8	-7,658478E-8	-7,658279E-8	-7,658176E-8	-7,657903E-8	-7,657744E-8	-7,657398E-8	-7,657129E-8	-7,656718E-8	-7,656502E-8	-7,656080E-8	-7,655792E-8	-7,655338E-8	-7,655103E-8	-7,654801E-8	-7,654588E-8	-7,654315E-8	-7,654115E-8	-7,653960E-8	-7,653819E-8	-7,653733E-8	-7,653488E-8	-7,653493E-8	-7,653381E-8	-7,653426E-8	-7,653328E-8	-7,653330E-8	-7,653209E-8	-7,653246E-8	-7,653237E-8	-7,653303E-8	-7,653193E-8	-7,653274E-8	-7,653308E-8	-7,653425E-8	-7,653379E-8	-7,653443E-8	-7,653495E-8	-7,653494E-8	-7,653465E-8	-7,653388E-8	-7,653412E-8	-7,653340E-8	-7,653334E-8	-7,653185E-8	-7,653241E-8	-7,653075E-8	-7,653180E-8	-7,653144E-8	-7,653218E-8	-7,653145E-8	-7,653163E-8	-7,653129E-8	-7,653158E-8	-7,653100E-8	-7,653099E-8	-7,653080E-8	-7,653038E-8	-7,652967E-8	-7,652841E-8	-7,652909E-8	-7,652932E-8	-7,652955E-8	-7,652908E-8	-7,652960E-8	-7,652941E-8	-7,653043E-8	-7,652914E-8	-7,653031E-8	-7,652930E-8	-7,652986E-8	-7,652864E-8	-7,652854E-8	-7,652775E-8	-7,652770E-8	-7,652670E-8	-7,652707E-8	-7,652726E-8	-7,652722E-8	-7,652753E-8	-7,652780E-8	-7,652913E-8	-7,652827E-8	-7,652856E-8	-7,652849E-8	-7,652908E-8	-7,652758E-8	-7,652759E-8	-7,652697E-8	-7,652780E-8	-7,652627E-8	-7,652676E-8	-7,652601E-8	-7,652740E-8	-7,652695E-8	-7,652759E-8	-7,652792E-8	-7,652812E-8	-7,652818E-8	-7,652720E-8	-7,652755E-8	-7,652706E-8	-7,652731E-8	-7,652526E-8	-7,652586E-8	-7,652481E-8	-7,652500E-8	-7,652437E-8	-7,652571E-8	-7,652602E-8	-7,652599E-8	-7,652521E-8	-7,652665E-8	-7,652624E-8	-7,652661E-8	-7,652560E-8	-7,652677E-8	-7,652498E-8	-7,652439E-8	-7,652425E-8	-7,652400E-8	-7,652473E-8	-7,652413E-8	-7,652476E-8	-7,652422E-8	-7,652621E-8	-7,652512E-8	-7,652633E-8	-7,652483E-8	-7,652537E-8	-7,652429E-8	-7,652486E-8	-7,652446E-8	-7,652455E-8	-7,652344E-8	-7,652343E-8	-7,652404E-8	-7,652451E-8	-7,652572E-8	-7,652535E-8	-7,652618E-8	-7,652550E-8	-7,652574E-8	-7,652543E-8	-7,652552E-8	-7,652441E-8	-7,652445E-8	-7,652346E-8	-7,652448E-8	-7,652344E-8	-7,652383E-8	-7,652370E-8	-7,652432E-8	-7,652444E-8	-7,652482E-8	-7,652473E-8	-7,652546E-8	-7,652553E-8	-7,652456E-8	-7,652478E-8	-7,652432E-8	-7,652428E-8	-7,652346E-8	-7,652360E-8	-7,652356E-8	-7,652446E-8	-7,652332E-8	-7,652427E-8	-7,652396E-8	-7,652577E-8	-7,652525E-8	-7,652613E-8	-7,652476E-8	-7,652564E-8	-7,652450E-8	-7,652424E-8	-7,652432E-8	-7,652449E-8	-7,652410E-8	-7,652346E-8	-7,652411E-8	-7,652424E-8	-7,652493E-8	-7,652402E-8	-7,652573E-8	-7,652506E-8	-7,652546E-8	-7,652396E-8	-7,652466E-8	-7,652400E-8	-7,652425E-8	-7,652329E-8	-7,652216E-8	-7,652184E-8	-7,652223E-8	-7,652211E-8	-7,652246E-8	-7,652376E-8	-7,652383E-8	-7,652393E-8	-7,652341E-8	-7,652451E-8	-7,652414E-8	-7,652420E-8	-7,652284E-8	-7,652344E-8	-7,652217E-8	-7,652296E-8	-7,652223E-8	-7,652289E-8	-7,652197E-8	-7,652212E-8	-7,652220E-8	-7,652316E-8	-7,652287E-8	-7,652351E-8	-7,652352E-8	-7,652386E-8	-7,652416E-8	-7,652394E-8	-7,652557E-8	-7,652671E-8	-7,652922E-8	-7,653026E-8	-7,653321E-8	-7,653611E-8	-7,654173E-8	-7,654392E-8	-7,654940E-8	-7,655276E-8	-7,655757E-8	-7,656107E-8	-7,656600E-8	-7,656981E-8	-7,657322E-8	-7,657661E-8	-7,657945E-8	-7,658195E-8	-7,658318E-8	-7,658539E-8	-7,658639E-8	-7,658812E-8	-7,658806E-8	-7,658928E-8	-7,658919E-8	-7,659060E-8	-7,658996E-8	-7,659071E-8	-7,659028E-8	-7,659112E-8	-7,659057E-8	-7,659111E-8	-7,659077E-8	-7,659118E-8	-7,659109E-8	-7,659098E-8	-7,659139E-8	-7,659120E-8	-7,659135E-8	-7,659101E-8	-7,659153E-8	-7,659132E-8	-7,659172E-8	-7,659109E-8	-7,659207E-8	-7,659129E-8	-7,659197E-8
-7,658991E-8	-7,659052E-8	-7,658993E-8	-7,658996E-8	-7,658974E-8	-7,659019E-8	-7,659026E-8	-7,659010E-8	-7,658994E-8	-7,658952E-8	-7,658985E-8	-7,658925E-8	-7,658952E-8	-7,658896E-8	-7,658952E-8	-7,658893E-8	-7,659001E-8	-7,658958E-8	-7,659056E-8	-7,659003E-8	-7,659155E-8	-7,659199E-8	-7,659373E-8	-7,659445E-8	-7,659628E-8	-7,659805E-8	-7,660017E-8	-7,660207E-8	-7,660383E-8	-7,660635E-8	-7,660829E-8	-7,661060E-8	-7,661137E-8	-7,661288E-8	-7,661212E-8	-7,661235E-8	-7,661023E-8	-7,660941E-8	-7,660647E-8	-7,660463E-8	-7,660117E-8	-7,659913E-8	-7,659644E-8	-7,659479E-8	-7,659261E-8	-7,659105E-8	-7,658995E-8	-7,658851E-8	-7,658769E-8	-7,658654E-8	-7,658602E-8	-7,658467E-8	-7,658405E-8	-7,658214E-8	-7,658131E-8	-7,657854E-8	-7,657705E-8	-7,657373E-8	-7,657136E-8	-7,656693E-8	-7,656423E-8	-7,655942E-8	-7,655604E-8	-7,655148E-8	-7,654812E-8	-7,654400E-8	-7,654017E-8	-7,653716E-8	-7,653430E-8	-7,653241E-8	-7,652983E-8	-7,652815E-8	-7,652628E-8	-7,652503E-8	-7,652338E-8	-7,652373E-8	-7,652250E-8	-7,652341E-8	-7,652155E-8	-7,652166E-8	-7,652100E-8	-7,652244E-8	-7,652147E-8	-7,652153E-8	-7,652092E-8	-7,652157E-8	-7,652189E-8	-7,652174E-8	-7,652334E-8	-7,652287E-8	-7,652386E-8	-7,652262E-8	-7,652325E-8	-7,652274E-8	-7,652336E-8	-7,652184E-8	-7,652218E-8	-7,652135E-8	-7,652098E-8	-7,651975E-8	-7,652018E-8	-7,652093E-8	-7,652095E-8	-7,651973E-8	-7,651980E-8	-7,652004E-8	-7,652049E-8	-7,651973E-8	-7,651968E-8	-7,651936E-8	-7,651860E-8	-7,651765E-8	-7,651710E-8	-7,651763E-8	-7,651676E-8	-7,651857E-8	-7,651690E-8	-7,651813E-8	-7,651747E-8	-7,651823E-8	-7,651747E-8	-7,651875E-8	-7,651780E-8	-7,651792E-8	-7,651705E-8	-7,651663E-8	-7,651656E-8	-7,651558E-8	-7,651632E-8	-7,651627E-8	-7,651607E-8	-7,651532E-8	-7,651672E-8	-7,651648E-8	-7,651770E-8	-7,651654E-8	-7,651768E-8	-7,651706E-8	-7,651695E-8	-7,651622E-8	-7,651653E-8	-7,651555E-8	-7,651619E-8	-7,651557E-8	-7,651594E-8	-7,651615E-8	-7,651592E-8	-7,651638E-8	-7,651692E-8	-7,651751E-8	-7,651710E-8	-7,651658E-8	-7,651627E-8	-7,651671E-8	-7,651532E-8	-7,651544E-8	-7,651472E-8	-7,651472E-8	-7,651269E-8	-7,651354E-8	-7,651342E-8	-7,651516E-8	-7,651464E-8	-7,651553E-8	-7,651477E-8	-7,651538E-8	-7,651542E-8	-7,651450E-8	-7,651466E-8	-7,651374E-8	-7,651572E-8	-7,651307E-8	-7,651300E-8	-7,651256E-8	-7,651339E-8	-7,651258E-8	-7,651388E-8	-7,651367E-8	-7,651430E-8	-7,651363E-8	-7,651415E-8	-7,651366E-8	-7,651381E-8	-7,651305E-8	-7,651366E-8	-7,651360E-8	-7,651301E-8	-7,651229E-8	-7,651194E-8	-7,651279E-8	-7,651327E-8	-7,651440E-8	-7,651425E-8	-7,651551E-8	-7,651406E-8	-7,651423E-8	-7,651322E-8	-7,651469E-8	-7,651370E-8	-7,651378E-8	-7,651246E-8	-7,651359E-8	-7,651228E-8	-7,651238E-8	-7,651295E-8	-7,651340E-8	-7,651451E-8	-7,651423E-8	-7,651475E-8	-7,651479E-8	-7,651440E-8	-7,651398E-8	-7,651444E-8	-7,651397E-8	-7,651428E-8	-7,651293E-8	-7,651283E-8	-7,651281E-8	-7,651372E-8	-7,651303E-8	-7,651432E-8	-7,651373E-8	-7,651506E-8	-7,651422E-8	-7,651500E-8	-7,651565E-8	-7,651436E-8	-7,651388E-8	-7,651344E-8	-7,651369E-8	-7,651275E-8	-7,651295E-8	-7,651245E-8	-7,651381E-8	-7,651273E-8	-7,651353E-8	-7,651346E-8	-7,651491E-8	-7,651383E-8	-7,651416E-8	-7,651295E-8	-7,651337E-8	-7,651240E-8	-7,651253E-8	-7,651097E-8	-7,651118E-8	-7,651095E-8	-7,651017E-8	-7,651128E-8	-7,651174E-8	-7,651258E-8	-7,651234E-8	-7,651374E-8	-7,651376E-8	-7,651389E-8	-7,651226E-8	-7,651324E-8	-7,651272E-8	-7,651286E-8	-7,651187E-8	-7,651217E-8	-7,651187E-8	-7,651141E-8	-7,651064E-8	-7,651182E-8	-7,651271E-8	-7,651299E-8	-7,651252E-8	-7,651235E-8	-7,651360E-8	-7,651322E-8	-7,651410E-8	-7,651445E-8	-7,651663E-8	-7,651690E-8	-7,651919E-8	-7,652024E-8	-7,652386E-8	-7,652631E-8	-7,653099E-8	-7,653665E-8	-7,654133E-8	-7,654543E-8	-7,655050E-8	-7,655542E-8	-7,656019E-8	-7,656447E-8	-7,656831E-8	-7,657247E-8	-7,657557E-8	-7,657848E-8	-7,658022E-8	-7,658264E-8	-7,658360E-8	-7,658550E-8	-7,658554E-8	-7,658709E-8	-7,658704E-8	-7,658821E-8	-7,658779E-8	-7,658883E-8	-7,658843E-8	-7,658875E-8	-7,658866E-8	-7,658888E-8	-7,658896E-8	-7,658878E-8	-7,658916E-8	-7,658912E-8	-7,658990E-8	-7,658950E-8	-7,658979E-8	-7,658931E-8	-7,659000E-8	-7,658919E-8	-7,658998E-8	-7,658932E-8	-7,659040E-8	-7,658943E-8	-7,658993E-8
-7,658889E-8	-7,658892E-8	-7,658899E-8	-7,658875E-8	-7,658878E-8	-7,658844E-8	-7,658874E-8	-7,658817E-8	-7,658883E-8	-7,658797E-8	-7,658850E-8	-7,658774E-8	-7,658866E-8	-7,658777E-8	-7,658834E-8	-7,658753E-8	-7,658873E-8	-7,658843E-8	-7,658919E-8	-7,658930E-8	-7,659040E-8	-7,659150E-8	-7,659232E-8	-7,659401E-8	-7,659521E-8	-7,659730E-8	-7,659867E-8	-7,660114E-8	-7,660284E-8	-7,660542E-8	-7,660669E-8	-7,660889E-8	-7,660964E-8	-7,661134E-8	-7,661066E-8	-7,661074E-8	-7,660879E-8	-7,660753E-8	-7,660469E-8	-7,660277E-8	-7,659975E-8	-7,659709E-8	-7,659484E-8	-7,659273E-8	-7,659136E-8	-7,658895E-8	-7,658765E-8	-7,658569E-8	-7,658511E-8	-7,658366E-8	-7,658331E-8	-7,658130E-8	-7,658093E-8	-7,657832E-8	-7,657704E-8	-7,657381E-8	-7,657211E-8	-7,656832E-8	-7,656482E-8	-7,655961E-8	-7,655558E-8	-7,655152E-8	-7,654667E-8	-7,654173E-8	-7,653715E-8	-7,653357E-8	-7,652916E-8	-7,652638E-8	-7,652287E-8	-7,652061E-8	-7,651724E-8	-7,651706E-8	-7,651450E-8	-7,651390E-8	-7,651192E-8	-7,651258E-8	-7,651152E-8	-7,651196E-8	-7,651081E-8	-7,651083E-8	-7,651061E-8	-7,651020E-8	-7,651031E-8	-7,650937E-8	-7,651045E-8	-7,651019E-8	-7,651146E-8	-7,651063E-8	-7,651214E-8	-7,651164E-8	-7,651266E-8	-7,651195E-8	-7,651302E-8	-7,651210E-8	-7,651150E-8	-7,651013E-8	-7,651062E-8	-7,650944E-8	-7,650946E-8	-7,650894E-8	-7,650905E-8	-7,650905E-8	-7,650835E-8	-7,650885E-8	-7,650893E-8	-7,650952E-8	-7,650893E-8	-7,650898E-8	-7,650815E-8	-7,650840E-8	-7,650694E-8	-7,650718E-8	-7,650631E-8	-7,650683E-8	-7,650576E-8	-7,650643E-8	-7,650674E-8	-7,650778E-8	-7,650683E-8	-7,650753E-8	-7,650744E-8	-7,650722E-8	-7,650664E-8	-7,650661E-8	-7,650713E-8	-7,650607E-8	-7,650537E-8	-7,650390E-8	-7,650494E-8	-7,650450E-8	-7,650556E-8	-7,650461E-8	-7,650626E-8	-7,650571E-8	-7,650629E-8	-7,650569E-8	-7,650686E-8	-7,650651E-8	-7,650599E-8	-7,650507E-8	-7,650485E-8	-7,650457E-8	-7,650425E-8	-7,650441E-8	-7,650494E-8	-7,650522E-8	-7,650451E-8	-7,650548E-8	-7,650535E-8	-7,650612E-8	-7,650521E-8	-7,650588E-8	-7,650468E-8	-7,650532E-8	-7,650368E-8	-7,650417E-8	-7,650331E-8	-7,650358E-8	-7,650245E-8	-7,650234E-8	-7,650297E-8	-7,650334E-8	-7,650392E-8	-7,650388E-8	-7,650463E-8	-7,650399E-8	-7,650423E-8	-7,650289E-8	-7,650402E-8	-7,650272E-8	-7,650315E-8	-7,650383E-8	-7,650373E-8	-7,650247E-8	-7,650213E-8	-7,650186E-8	-7,650331E-8	-7,650306E-8	-7,650340E-8	-7,650314E-8	-7,650326E-8	-7,650348E-8	-7,650277E-8	-7,650289E-8	-7,650297E-8	-7,650274E-8	-7,650145E-8	-7,650152E-8	-7,650182E-8	-7,650324E-8	-7,650198E-8	-7,650299E-8	-7,650275E-8	-7,650363E-8	-7,650294E-8	-7,650425E-8	-7,650341E-8	-7,650353E-8	-7,650211E-8	-7,650237E-8	-7,650263E-8	-7,650182E-8	-7,650214E-8	-7,650175E-8	-7,650297E-8	-7,650246E-8	-7,650306E-8	-7,650287E-8	-7,650401E-8	-7,650375E-8	-7,650402E-8	-7,650295E-8	-7,650378E-8	-7,650259E-8	-7,650289E-8	-7,650186E-8	-7,650246E-8	-7,650167E-8	-7,650213E-8	-7,650248E-8	-7,650331E-8	-7,650338E-8	-7,650356E-8	-7,650427E-8	-7,650386E-8	-7,650407E-8	-7,650380E-8	-7,650403E-8	-7,650285E-8	-7,650272E-8	-7,650138E-8	-7,650250E-8	-7,650210E-8	-7,650296E-8	-7,650186E-8	-7,650296E-8	-7,650280E-8	-7,650355E-8	-7,650312E-8	-7,650307E-8	-7,650328E-8	-7,650230E-8	-7,650191E-8	-7,650088E-8	-7,650082E-8	-7,650009E-8	-7,650080E-8	-7,650040E-8	-7,650193E-8	-7,650124E-8	-7,650235E-8	-7,650225E-8	-7,650354E-8	-7,650327E-8	-7,650306E-8	-7,650210E-8	-7,650251E-8	-7,650166E-8	-7,650126E-8	-7,650102E-8	-7,650136E-8	-7,650135E-8	-7,650056E-8	-7,650027E-8	-7,650125E-8	-7,650162E-8	-7,650120E-8	-7,650220E-8	-7,650180E-8	-7,650272E-8	-7,650196E-8	-7,650386E-8	-7,650394E-8	-7,650586E-8	-7,650672E-8	-7,650905E-8	-7,651125E-8	-7,651428E-8	-7,651775E-8	-7,652106E-8	-7,652580E-8	-7,653215E-8	-7,653801E-8	-7,654314E-8	-7,654946E-8	-7,655384E-8	-7,655904E-8	-7,656328E-8	-7,656821E-8	-7,657158E-8	-7,657558E-8	-7,657741E-8	-7,658044E-8	-7,658121E-8	-7,658319E-8	-7,658387E-8	-7,658507E-8	-7,658543E-8	-7,658581E-8	-7,658632E-8	-7,658655E-8	-7,658677E-8	-7,658662E-8	-7,658723E-8	-7,658706E-8	-7,658775E-8	-7,658704E-8	-7,658806E-8	-7,658761E-8	-7,658853E-8	-7,658751E-8	-7,658853E-8	-7,658804E-8	-7,658880E-8	-7,658781E-8	-7,658807E-8	-7,658782E-8	-7,658806E-8	-7,658804E-8	-7,658785E-8
-7,658704E-8	-7,658640E-8	-7,658701E-8	-7,658670E-8	-7,658740E-8	-7,658650E-8	-7,658713E-8	-7,658632E-8	-7,658718E-8	-7,658609E-8	-7,658670E-8	-7,658627E-8	-7,658685E-8	-7,658634E-8	-7,658631E-8	-7,658674E-8	-7,658709E-8	-7,658744E-8	-7,658750E-8	-7,658839E-8	-7,658883E-8	-7,659030E-8	-7,659077E-8	-7,659295E-8	-7,659426E-8	-7,659639E-8	-7,659742E-8	-7,660037E-8	-7,660159E-8	-7,660460E-8	-7,660569E-8	-7,660797E-8	-7,660902E-8	-7,660998E-8	-7,660991E-8	-7,660925E-8	-7,660795E-8	-7,660582E-8	-7,660370E-8	-7,660092E-8	-7,659840E-8	-7,659526E-8	-7,659352E-8	-7,659091E-8	-7,658947E-8	-7,658652E-8	-7,658560E-8	-7,658341E-8	-7,658291E-8	-7,658098E-8	-7,658020E-8	-7,657825E-8	-7,657707E-8	-7,657453E-8	-7,657241E-8	-7,656946E-8	-7,656572E-8	-7,656199E-8	-7,655724E-8	-7,655331E-8	-7,654798E-8	-7,654246E-8	-7,653659E-8	-7,653295E-8	-7,652670E-8	-7,652326E-8	-7,651839E-8	-7,651597E-8	-7,651195E-8	-7,650923E-8	-7,650662E-8	-7,650561E-8	-7,650299E-8	-7,650233E-8	-7,650124E-8	-7,650089E-8	-7,650060E-8	-7,649984E-8	-7,649959E-8	-7,649930E-8	-7,649955E-8	-7,649867E-8	-7,649897E-8	-7,649881E-8	-7,649982E-8	-7,649965E-8	-7,650103E-8	-7,650101E-8	-7,650172E-8	-7,650033E-8	-7,650185E-8	-7,650168E-8	-7,650210E-8	-7,650090E-8	-7,650033E-8	-7,649992E-8	-7,649938E-8	-7,649889E-8	-7,649814E-8	-7,649848E-8	-7,649774E-8	-7,649849E-8	-7,649732E-8	-7,649903E-8	-7,649865E-8	-7,649876E-8	-7,649730E-8	-7,649813E-8	-7,649750E-8	-7,649766E-8	-7,649667E-8	-7,649673E-8	-7,649595E-8	-7,649540E-8	-7,649553E-8	-7,649551E-8	-7,649672E-8	-7,649680E-8	-7,649739E-8	-7,649636E-8	-7,649695E-8	-7,649623E-8	-7,649677E-8	-7,649617E-8	-7,649679E-8	-7,649477E-8	-7,649416E-8	-7,649344E-8	-7,649432E-8	-7,649398E-8	-7,649456E-8	-7,649441E-8	-7,649514E-8	-7,649443E-8	-7,649477E-8	-7,649559E-8	-7,649505E-8	-7,649540E-8	-7,649480E-8	-7,649508E-8	-7,649393E-8	-7,649378E-8	-7,649263E-8	-7,649403E-8	-7,649313E-8	-7,649484E-8	-7,649326E-8	-7,649493E-8	-7,649439E-8	-7,649505E-8	-7,649417E-8	-7,649495E-8	-7,649424E-8	-7,649426E-8	-7,649386E-8	-7,649389E-8	-7,649371E-8	-7,649144E-8	-7,649200E-8	-7,649197E-8	-7,649314E-8	-7,649300E-8	-7,649405E-8	-7,649330E-8	-7,649362E-8	-7,649266E-8	-7,649363E-8	-7,649339E-8	-7,649368E-8	-7,649228E-8	-7,649236E-8	-7,649160E-8	-7,649226E-8	-7,649221E-8	-7,649150E-8	-7,649198E-8	-7,649285E-8	-7,649275E-8	-7,649280E-8	-7,649294E-8	-7,649220E-8	-7,649295E-8	-7,649220E-8	-7,649366E-8	-7,649275E-8	-7,649238E-8	-7,649116E-8	-7,649233E-8	-7,649144E-8	-7,649249E-8	-7,649179E-8	-7,649345E-8	-7,649346E-8	-7,649360E-8	-7,649325E-8	-7,649341E-8	-7,649326E-8	-7,649228E-8	-7,649247E-8	-7,649249E-8	-7,649327E-8	-7,649088E-8	-7,649109E-8	-7,649091E-8	-7,649307E-8	-7,649268E-8	-7,649390E-8	-7,649376E-8	-7,649393E-8	-7,649278E-8	-7,649299E-8	-7,649201E-8	-7,649277E-8	-7,649301E-8	-7,649309E-8	-7,649261E-8	-7,649123E-8	-7,649106E-8	-7,649094E-8	-7,649258E-8	-7,649297E-8	-7,649408E-8	-7,649356E-8	-7,649388E-8	-7,649265E-8	-7,649358E-8	-7,649265E-8	-7,649390E-8	-7,649287E-8	-7,649230E-8	-7,649160E-8	-7,649183E-8	-7,649135E-8	-7,649164E-8	-7,649165E-8	-7,649265E-8	-7,649361E-8	-7,649308E-8	-7,649303E-8	-7,649216E-8	-7,649219E-8	-7,649168E-8	-7,649251E-8	-7,649064E-8	-7,649113E-8	-7,648971E-8	-7,649044E-8	-7,649005E-8	-7,649189E-8	-7,649086E-8	-7,649236E-8	-7,649273E-8	-7,649351E-8	-7,649292E-8	-7,649240E-8	-7,649329E-8	-7,649207E-8	-7,649252E-8	-7,649196E-8	-7,649260E-8	-7,649095E-8	-7,649110E-8	-7,648986E-8	-7,649170E-8	-7,649101E-8	-7,649219E-8	-7,649167E-8	-7,649231E-8	-7,649172E-8	-7,649247E-8	-7,649226E-8	-7,649428E-8	-7,649572E-8	-7,649700E-8	-7,649861E-8	-7,649992E-8	-7,650242E-8	-7,650481E-8	-7,650901E-8	-7,651399E-8	-7,651892E-8	-7,652302E-8	-7,652999E-8	-7,653597E-8	-7,654251E-8	-7,654747E-8	-7,655432E-8	-7,655895E-8	-7,656438E-8	-7,656792E-8	-7,657167E-8	-7,657414E-8	-7,657690E-8	-7,657874E-8	-7,658062E-8	-7,658220E-8	-7,658267E-8	-7,658372E-8	-7,658375E-8	-7,658500E-8	-7,658485E-8	-7,658561E-8	-7,658492E-8	-7,658603E-8	-7,658514E-8	-7,658593E-8	-7,658488E-8	-7,658575E-8	-7,658532E-8	-7,658577E-8	-7,658575E-8	-7,658610E-8	-7,658593E-8	-7,658559E-8	-7,658581E-8	-7,658586E-8	-7,658642E-8	-7,658615E-8	-7,658642E-8	-7,658605E-8
-7,658558E-8	-7,658470E-8	-7,658570E-8	-7,658483E-8	-7,658543E-8	-7,658466E-8	-7,658553E-8	-7,658513E-8	-7,658517E-8	-7,658467E-8	-7,658491E-8	-7,658515E-8	-7,658484E-8	-7,658489E-8	-7,658452E-8	-7,658505E-8	-7,658490E-8	-7,658556E-8	-7,658563E-8	-7,658687E-8	-7,658715E-8	-7,658941E-8	-7,658974E-8	-7,659188E-8	-7,659263E-8	-7,659506E-8	-7,659669E-8	-7,659916E-8	-7,660068E-8	-7,660286E-8	-7,660450E-8	-7,660627E-8	-7,660749E-8	-7,660790E-8	-7,660838E-8	-7,660723E-8	-7,660615E-8	-7,660359E-8	-7,660212E-8	-7,659848E-8	-7,659644E-8	-7,659289E-8	-7,659131E-8	-7,658825E-8	-7,658695E-8	-7,658404E-8	-7,658309E-8	-7,658111E-8	-7,658000E-8	-7,657849E-8	-7,657697E-8	-7,657525E-8	-7,657298E-8	-7,657079E-8	-7,656756E-8	-7,656423E-8	-7,655934E-8	-7,655508E-8	-7,654993E-8	-7,654526E-8	-7,653821E-8	-7,653256E-8	-7,652626E-8	-7,652171E-8	-7,651673E-8	-7,651277E-8	-7,650778E-8	-7,650473E-8	-7,650107E-8	-7,649857E-8	-7,649673E-8	-7,649422E-8	-7,649264E-8	-7,649175E-8	-7,649109E-8	-7,649079E-8	-7,649128E-8	-7,649005E-8	-7,649055E-8	-7,648929E-8	-7,648973E-8	-7,648882E-8	-7,648979E-8	-7,648886E-8	-7,649009E-8	-7,648889E-8	-7,649077E-8	-7,649047E-8	-7,649154E-8	-7,649106E-8	-7,649157E-8	-7,649221E-8	-7,649124E-8	-7,649049E-8	-7,648973E-8	-7,648985E-8	-7,648921E-8	-7,648953E-8	-7,648845E-8	-7,648868E-8	-7,648651E-8	-7,648783E-8	-7,648774E-8	-7,648865E-8	-7,648793E-8	-7,648840E-8	-7,648782E-8	-7,648766E-8	-7,648634E-8	-7,648656E-8	-7,648656E-8	-7,648654E-8	-7,648583E-8	-7,648515E-8	-7,648521E-8	-7,648521E-8	-7,648590E-8	-7,648587E-8	-7,648757E-8	-7,648752E-8	-7,648677E-8	-7,648532E-8	-7,648666E-8	-7,648615E-8	-7,648627E-8	-7,648459E-8	-7,648512E-8	-7,648434E-8	-7,648480E-8	-7,648428E-8	-7,648485E-8	-7,648492E-8	-7,648544E-8	-7,648583E-8	-7,648647E-8	-7,648654E-8	-7,648516E-8	-7,648542E-8	-7,648478E-8	-7,648580E-8	-7,648492E-8	-7,648470E-8	-7,648386E-8	-7,648464E-8	-7,648337E-8	-7,648487E-8	-7,648465E-8	-7,648574E-8	-7,648562E-8	-7,648585E-8	-7,648538E-8	-7,648512E-8	-7,648498E-8	-7,648482E-8	-7,648477E-8	-7,648399E-8	-7,648352E-8	-7,648261E-8	-7,648294E-8	-7,648233E-8	-7,648361E-8	-7,648345E-8	-7,648475E-8	-7,648389E-8	-7,648465E-8	-7,648347E-8	-7,648419E-8	-7,648310E-8	-7,648293E-8	-7,648247E-8	-7,648245E-8	-7,648254E-8	-7,648175E-8	-7,648166E-8	-7,648277E-8	-7,648210E-8	-7,648257E-8	-7,648416E-8	-7,648374E-8	-7,648375E-8	-7,648240E-8	-7,648323E-8	-7,648277E-8	-7,648313E-8	-7,648180E-8	-7,648219E-8	-7,648170E-8	-7,648281E-8	-7,648205E-8	-7,648250E-8	-7,648259E-8	-7,648328E-8	-7,648304E-8	-7,648334E-8	-7,648420E-8	-7,648372E-8	-7,648324E-8	-7,648220E-8	-7,648320E-8	-7,648237E-8	-7,648255E-8	-7,648178E-8	-7,648295E-8	-7,648246E-8	-7,648320E-8	-7,648239E-8	-7,648379E-8	-7,648359E-8	-7,648435E-8	-7,648404E-8	-7,648401E-8	-7,648396E-8	-7,648335E-8	-7,648340E-8	-7,648317E-8	-7,648381E-8	-7,648198E-8	-7,648289E-8	-7,648259E-8	-7,648395E-8	-7,648347E-8	-7,648372E-8	-7,648411E-8	-7,648505E-8	-7,648437E-8	-7,648470E-8	-7,648369E-8	-7,648353E-8	-7,648303E-8	-7,648288E-8	-7,648265E-8	-7,648260E-8	-7,648232E-8	-7,648235E-8	-7,648287E-8	-7,648328E-8	-7,648453E-8	-7,648320E-8	-7,648405E-8	-7,648300E-8	-7,648326E-8	-7,648242E-8	-7,648188E-8	-7,648082E-8	-7,648115E-8	-7,648048E-8	-7,648199E-8	-7,648174E-8	-7,648225E-8	-7,648211E-8	-7,648296E-8	-7,648371E-8	-7,648389E-8	-7,648399E-8	-7,648377E-8	-7,648373E-8	-7,648290E-8	-7,648302E-8	-7,648212E-8	-7,648296E-8	-7,648199E-8	-7,648246E-8	-7,648168E-8	-7,648240E-8	-7,648136E-8	-7,648254E-8	-7,648266E-8	-7,648361E-8	-7,648302E-8	-7,648380E-8	-7,648515E-8	-7,648563E-8	-7,648628E-8	-7,648739E-8	-7,648982E-8	-7,649174E-8	-7,649513E-8	-7,649803E-8	-7,650279E-8	-7,650602E-8	-7,651188E-8	-7,651622E-8	-7,652321E-8	-7,652901E-8	-7,653741E-8	-7,654282E-8	-7,654935E-8	-7,655461E-8	-7,656005E-8	-7,656457E-8	-7,656862E-8	-7,657183E-8	-7,657419E-8	-7,657668E-8	-7,657839E-8	-7,658016E-8	-7,658030E-8	-7,658183E-8	-7,658189E-8	-7,658314E-8	-7,658257E-8	-7,658346E-8	-7,658306E-8	-7,658387E-8	-7,658338E-8	-7,658401E-8	-7,658365E-8	-7,658399E-8	-7,658381E-8	-7,658426E-8	-7,658446E-8	-7,658434E-8	-7,658392E-8	-7,658392E-8	-7,658434E-8	-7,658426E-8	-7,658471E-8	-7,658412E-8	-7,658502E-8	-7,658441E-8
-7,658382E-8	-7,658346E-8	-7,658439E-8	-7,658337E-8	-7,658396E-8	-7,658341E-8	-7,658422E-8	-7,658368E-8	-7,658397E-8	-7,658353E-8	-7,658361E-8	-7,658368E-8	-7,658336E-8	-7,658389E-8	-7,658350E-8	-7,658399E-8	-7,658367E-8	-7,658460E-8	-7,658463E-8	-7,658596E-8	-7,658596E-8	-7,658804E-8	-7,658868E-8	-7,659098E-8	-7,659174E-8	-7,659436E-8	-7,659584E-8	-7,659843E-8	-7,660008E-8	-7,660204E-8	-7,660416E-8	-7,660542E-8	-7,660672E-8	-7,660691E-8	-7,660746E-8	-7,660589E-8	-7,660463E-8	-7,660207E-8	-7,660016E-8	-7,659709E-8	-7,659490E-8	-7,659114E-8	-7,658937E-8	-7,658606E-8	-7,658463E-8	-7,658191E-8	-7,658057E-8	-7,657853E-8	-7,657730E-8	-7,657539E-8	-7,657384E-8	-7,657162E-8	-7,656861E-8	-7,656639E-8	-7,656239E-8	-7,655860E-8	-7,655316E-8	-7,654867E-8	-7,654238E-8	-7,653713E-8	-7,652955E-8	-7,652378E-8	-7,651720E-8	-7,651187E-8	-7,650558E-8	-7,650259E-8	-7,649789E-8	-7,649485E-8	-7,649075E-8	-7,648881E-8	-7,648531E-8	-7,648377E-8	-7,648270E-8	-7,648170E-8	-7,648181E-8	-7,648044E-8	-7,648104E-8	-7,647977E-8	-7,648062E-8	-7,647949E-8	-7,647981E-8	-7,647960E-8	-7,648114E-8	-7,648023E-8	-7,648091E-8	-7,648028E-8	-7,648187E-8	-7,648139E-8	-7,648206E-8	-7,648210E-8	-7,648259E-8	-7,648256E-8	-7,648177E-8	-7,648236E-8	-7,648083E-8	-7,648024E-8	-7,647911E-8	-7,647977E-8	-7,647921E-8	-7,647943E-8	-7,647817E-8	-7,647892E-8	-7,647846E-8	-7,647899E-8	-7,647855E-8	-7,647957E-8	-7,647893E-8	-7,647887E-8	-7,647743E-8	-7,647780E-8	-7,647715E-8	-7,647732E-8	-7,647680E-8	-7,647681E-8	-7,647746E-8	-7,647658E-8	-7,647733E-8	-7,647718E-8	-7,647832E-8	-7,647751E-8	-7,647910E-8	-7,647705E-8	-7,647758E-8	-7,647589E-8	-7,647667E-8	-7,647593E-8	-7,647606E-8	-7,647490E-8	-7,647502E-8	-7,647490E-8	-7,647566E-8	-7,647579E-8	-7,647579E-8	-7,647625E-8	-7,647662E-8	-7,647702E-8	-7,647660E-8	-7,647702E-8	-7,647591E-8	-7,647604E-8	-7,647499E-8	-7,647537E-8	-7,647449E-8	-7,647514E-8	-7,647473E-8	-7,647547E-8	-7,647520E-8	-7,647611E-8	-7,647609E-8	-7,647608E-8	-7,647650E-8	-7,647656E-8	-7,647595E-8	-7,647548E-8	-7,647519E-8	-7,647421E-8	-7,647429E-8	-7,647367E-8	-7,647469E-8	-7,647369E-8	-7,647444E-8	-7,647429E-8	-7,647586E-8	-7,647473E-8	-7,647585E-8	-7,647459E-8	-7,647556E-8	-7,647444E-8	-7,647443E-8	-7,647365E-8	-7,647328E-8	-7,647355E-8	-7,647286E-8	-7,647397E-8	-7,647317E-8	-7,647522E-8	-7,647394E-8	-7,647495E-8	-7,647458E-8	-7,647512E-8	-7,647384E-8	-7,647473E-8	-7,647443E-8	-7,647437E-8	-7,647324E-8	-7,647358E-8	-7,647330E-8	-7,647355E-8	-7,647311E-8	-7,647409E-8	-7,647427E-8	-7,647407E-8	-7,647417E-8	-7,647425E-8	-7,647533E-8	-7,647473E-8	-7,647439E-8	-7,647363E-8	-7,647400E-8	-7,647307E-8	-7,647368E-8	-7,647297E-8	-7,647424E-8	-7,647329E-8	-7,647378E-8	-7,647380E-8	-7,647517E-8	-7,647470E-8	-7,647525E-8	-7,647521E-8	-7,647571E-8	-7,647500E-8	-7,647446E-8	-7,647460E-8	-7,647414E-8	-7,647494E-8	-7,647388E-8	-7,647483E-8	-7,647425E-8	-7,647538E-8	-7,647439E-8	-7,647599E-8	-7,647543E-8	-7,647617E-8	-7,647527E-8	-7,647582E-8	-7,647542E-8	-7,647498E-8	-7,647422E-8	-7,647419E-8	-7,647503E-8	-7,647407E-8	-7,647394E-8	-7,647427E-8	-7,647454E-8	-7,647444E-8	-7,647478E-8	-7,647490E-8	-7,647554E-8	-7,647463E-8	-7,647454E-8	-7,647316E-8	-7,647354E-8	-7,647252E-8	-7,647315E-8	-7,647227E-8	-7,647370E-8	-7,647335E-8	-7,647417E-8	-7,647450E-8	-7,647505E-8	-7,647523E-8	-7,647527E-8	-7,647555E-8	-7,647553E-8	-7,647552E-8	-7,647470E-8	-7,647548E-8	-7,647439E-8	-7,647415E-8	-7,647300E-8	-7,647432E-8	-7,647369E-8	-7,647427E-8	-7,647329E-8	-7,647485E-8	-7,647431E-8	-7,647512E-8	-7,647454E-8	-7,647557E-8	-7,647612E-8	-7,647746E-8	-7,647874E-8	-7,647961E-8	-7,648239E-8	-7,648394E-8	-7,648759E-8	-7,649075E-8	-7,649599E-8	-7,649996E-8	-7,650578E-8	-7,651090E-8	-7,651762E-8	-7,652248E-8	-7,653026E-8	-7,653850E-8	-7,654486E-8	-7,655034E-8	-7,655589E-8	-7,656100E-8	-7,656594E-8	-7,656936E-8	-7,657209E-8	-7,657450E-8	-7,657642E-8	-7,657808E-8	-7,657847E-8	-7,657989E-8	-7,657998E-8	-7,658111E-8	-7,658078E-8	-7,658181E-8	-7,658111E-8	-7,658230E-8	-7,658145E-8	-7,658265E-8	-7,658171E-8	-7,658225E-8	-7,658169E-8	-7,658214E-8	-7,658216E-8	-7,658215E-8	-7,658228E-8	-7,658223E-8	-7,658264E-8	-7,658226E-8	-7,658271E-8	-7,658226E-8	-7,658307E-8	-7,658220E-8
-7,658165E-8	-7,658136E-8	-7,658208E-8	-7,658110E-8	-7,658190E-8	-7,658121E-8	-7,658207E-8	-7,658125E-8	-7,658183E-8	-7,658161E-8	-7,658168E-8	-7,658154E-8	-7,658139E-8	-7,658159E-8	-7,658134E-8	-7,658166E-8	-7,658158E-8	-7,658283E-8	-7,658281E-8	-7,658439E-8	-7,658446E-8	-7,658687E-8	-7,658767E-8	-7,658990E-8	-7,659067E-8	-7,659344E-8	-7,659474E-8	-7,659747E-8	-7,659908E-8	-7,660139E-8	-7,660310E-8	-7,660446E-8	-7,660559E-8	-7,660574E-8	-7,660577E-8	-7,660439E-8	-7,660348E-8	-7,660096E-8	-7,659884E-8	-7,659549E-8	-7,659339E-8	-7,658986E-8	-7,658796E-8	-7,658458E-8	-7,658310E-8	-7,658031E-8	-7,657889E-8	-7,657641E-8	-7,657516E-8	-7,657308E-8	-7,657117E-8	-7,656818E-8	-7,656539E-8	-7,656239E-8	-7,655795E-8	-7,655347E-8	-7,654744E-8	-7,654199E-8	-7,653494E-8	-7,652857E-8	-7,652139E-8	-7,651569E-8	-7,650814E-8	-7,650307E-8	-7,649668E-8	-7,649298E-8	-7,648819E-8	-7,648554E-8	-7,648202E-8	-7,647915E-8	-7,647655E-8	-7,647519E-8	-7,647402E-8	-7,647362E-8	-7,647301E-8	-7,647186E-8	-7,647214E-8	-7,647151E-8	-7,647206E-8	-7,647073E-8	-7,647120E-8	-7,647076E-8	-7,647174E-8	-7,647100E-8	-7,647193E-8	-7,647145E-8	-7,647277E-8	-7,647265E-8	-7,647346E-8	-7,647335E-8	-7,647370E-8	-7,647294E-8	-7,647309E-8	-7,647298E-8	-7,647239E-8	-7,647186E-8	-7,647078E-8	-7,647101E-8	-7,646991E-8	-7,647050E-8	-7,646985E-8	-7,647142E-8	-7,647014E-8	-7,647064E-8	-7,646984E-8	-7,647102E-8	-7,647041E-8	-7,647056E-8	-7,646972E-8	-7,646979E-8	-7,646918E-8	-7,646881E-8	-7,646890E-8	-7,646871E-8	-7,646904E-8	-7,646869E-8	-7,646893E-8	-7,646931E-8	-7,647019E-8	-7,646991E-8	-7,647032E-8	-7,647006E-8	-7,647026E-8	-7,646835E-8	-7,646894E-8	-7,646812E-8	-7,646826E-8	-7,646687E-8	-7,646780E-8	-7,646746E-8	-7,646828E-8	-7,646784E-8	-7,646801E-8	-7,646878E-8	-7,646847E-8	-7,646943E-8	-7,646844E-8	-7,646891E-8	-7,646755E-8	-7,646796E-8	-7,646662E-8	-7,646774E-8	-7,646674E-8	-7,646756E-8	-7,646695E-8	-7,646808E-8	-7,646776E-8	-7,646803E-8	-7,646792E-8	-7,646875E-8	-7,646830E-8	-7,646804E-8	-7,646788E-8	-7,646759E-8	-7,646669E-8	-7,646565E-8	-7,646615E-8	-7,646595E-8	-7,646663E-8	-7,646612E-8	-7,646694E-8	-7,646685E-8	-7,646744E-8	-7,646690E-8	-7,646771E-8	-7,646721E-8	-7,646786E-8	-7,646641E-8	-7,646646E-8	-7,646570E-8	-7,646567E-8	-7,646482E-8	-7,646548E-8	-7,646567E-8	-7,646570E-8	-7,646579E-8	-7,646641E-8	-7,646772E-8	-7,646636E-8	-7,646712E-8	-7,646637E-8	-7,646761E-8	-7,646635E-8	-7,646680E-8	-7,646577E-8	-7,646685E-8	-7,646625E-8	-7,646676E-8	-7,646614E-8	-7,646712E-8	-7,646706E-8	-7,646742E-8	-7,646751E-8	-7,646747E-8	-7,646776E-8	-7,646698E-8	-7,646765E-8	-7,646715E-8	-7,646699E-8	-7,646597E-8	-7,646666E-8	-7,646590E-8	-7,646653E-8	-7,646602E-8	-7,646737E-8	-7,646732E-8	-7,646805E-8	-7,646723E-8	-7,646825E-8	-7,646766E-8	-7,646818E-8	-7,646748E-8	-7,646702E-8	-7,646731E-8	-7,646641E-8	-7,646669E-8	-7,646631E-8	-7,646727E-8	-7,646716E-8	-7,646747E-8	-7,646761E-8	-7,646824E-8	-7,646782E-8	-7,646826E-8	-7,646792E-8	-7,646869E-8	-7,646716E-8	-7,646750E-8	-7,646629E-8	-7,646716E-8	-7,646603E-8	-7,646694E-8	-7,646732E-8	-7,646733E-8	-7,646786E-8	-7,646661E-8	-7,646768E-8	-7,646710E-8	-7,646793E-8	-7,646695E-8	-7,646681E-8	-7,646606E-8	-7,646610E-8	-7,646520E-8	-7,646568E-8	-7,646544E-8	-7,646645E-8	-7,646585E-8	-7,646733E-8	-7,646712E-8	-7,646801E-8	-7,646758E-8	-7,646837E-8	-7,646855E-8	-7,646840E-8	-7,646838E-8	-7,646765E-8	-7,646807E-8	-7,646688E-8	-7,646764E-8	-7,646688E-8	-7,646794E-8	-7,646701E-8	-7,646716E-8	-7,646670E-8	-7,646778E-8	-7,646761E-8	-7,646874E-8	-7,646799E-8	-7,646938E-8	-7,646930E-8	-7,647056E-8	-7,647198E-8	-7,647374E-8	-7,647606E-8	-7,647802E-8	-7,648212E-8	-7,648564E-8	-7,649043E-8	-7,649418E-8	-7,650093E-8	-7,650659E-8	-7,651275E-8	-7,651869E-8	-7,652596E-8	-7,653246E-8	-7,654078E-8	-7,654637E-8	-7,655280E-8	-7,655736E-8	-7,656269E-8	-7,656601E-8	-7,656963E-8	-7,657214E-8	-7,657415E-8	-7,657572E-8	-7,657665E-8	-7,657803E-8	-7,657825E-8	-7,657925E-8	-7,657920E-8	-7,658001E-8	-7,657918E-8	-7,657991E-8	-7,657918E-8	-7,658024E-8	-7,657923E-8	-7,657999E-8	-7,657945E-8	-7,658026E-8	-7,657979E-8	-7,658003E-8	-7,658030E-8	-7,658059E-8	-7,658091E-8	-7,658067E-8	-7,658111E-8	-7,658053E-8	-7,658105E-8	-7,658034E-8
-7,658029E-8	-7,657978E-8	-7,658054E-8	-7,657975E-8	-7,658073E-8	-7,657998E-8	-7,658067E-8	-7,657999E-8	-7,658073E-8	-7,658046E-8	-7,658078E-8	-7,658038E-8	-7,658028E-8	-7,658026E-8	-7,658002E-8	-7,658035E-8	-7,658074E-8	-7,658149E-8	-7,658154E-8	-7,658287E-8	-7,658364E-8	-7,658554E-8	-7,658637E-8	-7,658885E-8	-7,658998E-8	-7,659261E-8	-7,659387E-8	-7,659664E-8	-7,659807E-8	-7,660054E-8	-7,660149E-8	-7,660328E-8	-7,660403E-8	-7,660412E-8	-7,660399E-8	-7,660277E-8	-7,660125E-8	-7,659869E-8	-7,659649E-8	-7,659325E-8	-7,659118E-8	-7,658783E-8	-7,658572E-8	-7,658217E-8	-7,658068E-8	-7,657769E-8	-7,657637E-8	-7,657360E-8	-7,657227E-8	-7,656948E-8	-7,656712E-8	-7,656372E-8	-7,656065E-8	-7,655659E-8	-7,655199E-8	-7,654691E-8	-7,654047E-8	-7,653460E-8	-7,652731E-8	-7,652068E-8	-7,651361E-8	-7,650754E-8	-7,650026E-8	-7,649459E-8	-7,648896E-8	-7,648472E-8	-7,647947E-8	-7,647701E-8	-7,647414E-8	-7,647181E-8	-7,646880E-8	-7,646740E-8	-7,646600E-8	-7,646620E-8	-7,646521E-8	-7,646507E-8	-7,646508E-8	-7,646402E-8	-7,646402E-8	-7,646298E-8	-7,646418E-8	-7,646386E-8	-7,646489E-8	-7,646361E-8	-7,646506E-8	-7,646435E-8	-7,646599E-8	-7,646570E-8	-7,646671E-8	-7,646641E-8	-7,646613E-8	-7,646582E-8	-7,646599E-8	-7,646553E-8	-7,646477E-8	-7,646449E-8	-7,646368E-8	-7,646368E-8	-7,646283E-8	-7,646338E-8	-7,646329E-8	-7,646386E-8	-7,646275E-8	-7,646325E-8	-7,646281E-8	-7,646395E-8	-7,646283E-8	-7,646324E-8	-7,646201E-8	-7,646226E-8	-7,646164E-8	-7,646168E-8	-7,646204E-8	-7,646184E-8	-7,646175E-8	-7,646143E-8	-7,646219E-8	-7,646203E-8	-7,646243E-8	-7,646219E-8	-7,646298E-8	-7,646214E-8	-7,646206E-8	-7,646084E-8	-7,646140E-8	-7,646043E-8	-7,646073E-8	-7,645963E-8	-7,646084E-8	-7,646008E-8	-7,646086E-8	-7,646072E-8	-7,646155E-8	-7,646184E-8	-7,646140E-8	-7,646157E-8	-7,646138E-8	-7,646138E-8	-7,646035E-8	-7,646069E-8	-7,646018E-8	-7,646063E-8	-7,645988E-8	-7,646080E-8	-7,646044E-8	-7,646130E-8	-7,646084E-8	-7,646185E-8	-7,646161E-8	-7,646217E-8	-7,646122E-8	-7,646132E-8	-7,646082E-8	-7,646068E-8	-7,645964E-8	-7,645939E-8	-7,645970E-8	-7,645941E-8	-7,646007E-8	-7,645966E-8	-7,646077E-8	-7,646004E-8	-7,646077E-8	-7,646003E-8	-7,646176E-8	-7,646042E-8	-7,646103E-8	-7,645976E-8	-7,646004E-8	-7,645917E-8	-7,645922E-8	-7,645923E-8	-7,645961E-8	-7,645938E-8	-7,645911E-8	-7,645951E-8	-7,645970E-8	-7,646086E-8	-7,646089E-8	-7,646062E-8	-7,646022E-8	-7,646066E-8	-7,645951E-8	-7,645996E-8	-7,645914E-8	-7,646005E-8	-7,645909E-8	-7,645990E-8	-7,645966E-8	-7,646035E-8	-7,646035E-8	-7,646103E-8	-7,646105E-8	-7,646091E-8	-7,646062E-8	-7,646086E-8	-7,646099E-8	-7,646037E-8	-7,645993E-8	-7,645935E-8	-7,645976E-8	-7,645924E-8	-7,646005E-8	-7,645978E-8	-7,646137E-8	-7,646099E-8	-7,646182E-8	-7,646086E-8	-7,646190E-8	-7,646106E-8	-7,646191E-8	-7,646109E-8	-7,646130E-8	-7,646061E-8	-7,645982E-8	-7,646000E-8	-7,645999E-8	-7,646074E-8	-7,646040E-8	-7,646140E-8	-7,646090E-8	-7,646165E-8	-7,646111E-8	-7,646199E-8	-7,646153E-8	-7,646191E-8	-7,646063E-8	-7,646078E-8	-7,646041E-8	-7,646081E-8	-7,646015E-8	-7,646092E-8	-7,646051E-8	-7,646121E-8	-7,646104E-8	-7,646113E-8	-7,646170E-8	-7,646148E-8	-7,646175E-8	-7,646089E-8	-7,646098E-8	-7,646024E-8	-7,646027E-8	-7,645936E-8	-7,646020E-8	-7,645937E-8	-7,646052E-8	-7,646030E-8	-7,646165E-8	-7,646151E-8	-7,646213E-8	-7,646184E-8	-7,646276E-8	-7,646250E-8	-7,646272E-8	-7,646279E-8	-7,646246E-8	-7,646228E-8	-7,646113E-8	-7,646128E-8	-7,646086E-8	-7,646123E-8	-7,646023E-8	-7,646123E-8	-7,646099E-8	-7,646215E-8	-7,646150E-8	-7,646249E-8	-7,646201E-8	-7,646308E-8	-7,646321E-8	-7,646482E-8	-7,646633E-8	-7,646800E-8	-7,647027E-8	-7,647265E-8	-7,647668E-8	-7,648053E-8	-7,648524E-8	-7,649002E-8	-7,649638E-8	-7,650192E-8	-7,650846E-8	-7,651465E-8	-7,652192E-8	-7,652853E-8	-7,653573E-8	-7,654173E-8	-7,654974E-8	-7,655405E-8	-7,655962E-8	-7,656330E-8	-7,656696E-8	-7,656936E-8	-7,657140E-8	-7,657331E-8	-7,657453E-8	-7,657570E-8	-7,657598E-8	-7,657704E-8	-7,657713E-8	-7,657796E-8	-7,657744E-8	-7,657837E-8	-7,657781E-8	-7,657858E-8	-7,657780E-8	-7,657875E-8	-7,657829E-8	-7,657882E-8	-7,657830E-8	-7,657893E-8	-7,657900E-8	-7,657913E-8	-7,657918E-8	-7,657894E-8	-7,657943E-8	-7,657886E-8	-7,657979E-8	-7,657921E-8
-7,657849E-8	-7,657791E-8	-7,657857E-8	-7,657802E-8	-7,657903E-8	-7,657798E-8	-7,657889E-8	-7,657819E-8	-7,657906E-8	-7,657842E-8	-7,657857E-8	-7,657810E-8	-7,657842E-8	-7,657832E-8	-7,657824E-8	-7,657840E-8	-7,657872E-8	-7,657950E-8	-7,657992E-8	-7,658122E-8	-7,658219E-8	-7,658378E-8	-7,658490E-8	-7,658726E-8	-7,658850E-8	-7,659143E-8	-7,659255E-8	-7,659559E-8	-7,659658E-8	-7,659929E-8	-7,660000E-8	-7,660213E-8	-7,660221E-8	-7,660270E-8	-7,660186E-8	-7,660101E-8	-7,659941E-8	-7,659693E-8	-7,659461E-8	-7,659180E-8	-7,658940E-8	-7,658586E-8	-7,658343E-8	-7,658018E-8	-7,657842E-8	-7,657533E-8	-7,657395E-8	-7,657118E-8	-7,656986E-8	-7,656652E-8	-7,656447E-8	-7,656059E-8	-7,655711E-8	-7,655249E-8	-7,654744E-8	-7,654155E-8	-7,653544E-8	-7,652815E-8	-7,652065E-8	-7,651379E-8	-7,650591E-8	-7,649951E-8	-7,649285E-8	-7,648835E-8	-7,648207E-8	-7,647750E-8	-7,647225E-8	-7,646979E-8	-7,646546E-8	-7,646447E-8	-7,646202E-8	-7,646140E-8	-7,645981E-8	-7,645943E-8	-7,645824E-8	-7,645809E-8	-7,645802E-8	-7,645727E-8	-7,645764E-8	-7,645730E-8	-7,645792E-8	-7,645763E-8	-7,645828E-8	-7,645804E-8	-7,645950E-8	-7,645845E-8	-7,645965E-8	-7,645959E-8	-7,646059E-8	-7,645974E-8	-7,645959E-8	-7,645948E-8	-7,645978E-8	-7,645928E-8	-7,645887E-8	-7,645827E-8	-7,645786E-8	-7,645712E-8	-7,645653E-8	-7,645725E-8	-7,645725E-8	-7,645740E-8	-7,645671E-8	-7,645747E-8	-7,645708E-8	-7,645757E-8	-7,645667E-8	-7,645746E-8	-7,645644E-8	-7,645665E-8	-7,645610E-8	-7,645637E-8	-7,645580E-8	-7,645588E-8	-7,645560E-8	-7,645588E-8	-7,645610E-8	-7,645609E-8	-7,645647E-8	-7,645657E-8	-7,645696E-8	-7,645579E-8	-7,645581E-8	-7,645519E-8	-7,645608E-8	-7,645482E-8	-7,645498E-8	-7,645409E-8	-7,645485E-8	-7,645386E-8	-7,645512E-8	-7,645494E-8	-7,645556E-8	-7,645509E-8	-7,645556E-8	-7,645558E-8	-7,645558E-8	-7,645528E-8	-7,645505E-8	-7,645495E-8	-7,645420E-8	-7,645461E-8	-7,645403E-8	-7,645507E-8	-7,645468E-8	-7,645549E-8	-7,645477E-8	-7,645594E-8	-7,645541E-8	-7,645607E-8	-7,645500E-8	-7,645563E-8	-7,645467E-8	-7,645443E-8	-7,645369E-8	-7,645377E-8	-7,645382E-8	-7,645364E-8	-7,645430E-8	-7,645419E-8	-7,645453E-8	-7,645426E-8	-7,645517E-8	-7,645509E-8	-7,645576E-8	-7,645463E-8	-7,645508E-8	-7,645397E-8	-7,645460E-8	-7,645354E-8	-7,645394E-8	-7,645346E-8	-7,645431E-8	-7,645362E-8	-7,645443E-8	-7,645416E-8	-7,645448E-8	-7,645495E-8	-7,645492E-8	-7,645635E-8	-7,645532E-8	-7,645501E-8	-7,645433E-8	-7,645487E-8	-7,645398E-8	-7,645456E-8	-7,645371E-8	-7,645482E-8	-7,645432E-8	-7,645539E-8	-7,645495E-8	-7,645602E-8	-7,645595E-8	-7,645621E-8	-7,645553E-8	-7,645588E-8	-7,645546E-8	-7,645468E-8	-7,645446E-8	-7,645415E-8	-7,645468E-8	-7,645396E-8	-7,645454E-8	-7,645419E-8	-7,645522E-8	-7,645480E-8	-7,645592E-8	-7,645518E-8	-7,645608E-8	-7,645500E-8	-7,645577E-8	-7,645504E-8	-7,645526E-8	-7,645441E-8	-7,645440E-8	-7,645453E-8	-7,645500E-8	-7,645519E-8	-7,645509E-8	-7,645556E-8	-7,645556E-8	-7,645613E-8	-7,645600E-8	-7,645680E-8	-7,645625E-8	-7,645630E-8	-7,645499E-8	-7,645560E-8	-7,645480E-8	-7,645549E-8	-7,645456E-8	-7,645544E-8	-7,645486E-8	-7,645555E-8	-7,645550E-8	-7,645610E-8	-7,645607E-8	-7,645603E-8	-7,645599E-8	-7,645528E-8	-7,645539E-8	-7,645475E-8	-7,645516E-8	-7,645461E-8	-7,645522E-8	-7,645431E-8	-7,645550E-8	-7,645554E-8	-7,645716E-8	-7,645727E-8	-7,645760E-8	-7,645740E-8	-7,645811E-8	-7,645760E-8	-7,645789E-8	-7,645747E-8	-7,645701E-8	-7,645662E-8	-7,645607E-8	-7,645669E-8	-7,645616E-8	-7,645641E-8	-7,645598E-8	-7,645654E-8	-7,645598E-8	-7,645680E-8	-7,645631E-8	-7,645765E-8	-7,645736E-8	-7,645845E-8	-7,645877E-8	-7,646065E-8	-7,646172E-8	-7,646366E-8	-7,646572E-8	-7,646940E-8	-7,647279E-8	-7,647680E-8	-7,648126E-8	-7,648679E-8	-7,649271E-8	-7,649818E-8	-7,650551E-8	-7,651202E-8	-7,651983E-8	-7,652585E-8	-7,653387E-8	-7,653961E-8	-7,654653E-8	-7,655169E-8	-7,655728E-8	-7,656104E-8	-7,656526E-8	-7,656718E-8	-7,656926E-8	-7,657107E-8	-7,657237E-8	-7,657331E-8	-7,657390E-8	-7,657486E-8	-7,657498E-8	-7,657553E-8	-7,657525E-8	-7,657620E-8	-7,657599E-8	-7,657656E-8	-7,657587E-8	-7,657689E-8	-7,657625E-8	-7,657716E-8	-7,657630E-8	-7,657728E-8	-7,657670E-8	-7,657714E-8	-7,657688E-8	-7,657719E-8	-7,657724E-8	-7,657722E-8	-7,657751E-8	-7,657749E-8
-7,657680E-8	-7,657628E-8	-7,657678E-8	-7,657661E-8	-7,657730E-8	-7,657663E-8	-7,657739E-8	-7,657660E-8	-7,657736E-8	-7,657641E-8	-7,657717E-8	-7,657653E-8	-7,657703E-8	-7,657626E-8	-7,657690E-8	-7,657680E-8	-7,657739E-8	-7,657774E-8	-7,657832E-8	-7,657976E-8	-7,658058E-8	-7,658237E-8	-7,658377E-8	-7,658588E-8	-7,658726E-8	-7,658981E-8	-7,659133E-8	-7,659443E-8	-7,659514E-8	-7,659738E-8	-7,659811E-8	-7,660015E-8	-7,660023E-8	-7,660066E-8	-7,659952E-8	-7,659877E-8	-7,659691E-8	-7,659475E-8	-7,659235E-8	-7,658926E-8	-7,658657E-8	-7,658319E-8	-7,658090E-8	-7,657775E-8	-7,657574E-8	-7,657279E-8	-7,657110E-8	-7,656828E-8	-7,656658E-8	-7,656300E-8	-7,656087E-8	-7,655671E-8	-7,655364E-8	-7,654833E-8	-7,654324E-8	-7,653697E-8	-7,653002E-8	-7,652242E-8	-7,651549E-8	-7,650804E-8	-7,650033E-8	-7,649358E-8	-7,648640E-8	-7,648192E-8	-7,647609E-8	-7,647176E-8	-7,646695E-8	-7,646346E-8	-7,646003E-8	-7,645872E-8	-7,645651E-8	-7,645644E-8	-7,645460E-8	-7,645449E-8	-7,645377E-8	-7,645376E-8	-7,645293E-8	-7,645274E-8	-7,645261E-8	-7,645259E-8	-7,645260E-8	-7,645252E-8	-7,645329E-8	-7,645323E-8	-7,645438E-8	-7,645374E-8	-7,645503E-8	-7,645443E-8	-7,645568E-8	-7,645458E-8	-7,645534E-8	-7,645450E-8	-7,645448E-8	-7,645358E-8	-7,645347E-8	-7,645263E-8	-7,645216E-8	-7,645196E-8	-7,645180E-8	-7,645199E-8	-7,645143E-8	-7,645178E-8	-7,645168E-8	-7,645227E-8	-7,645161E-8	-7,645225E-8	-7,645185E-8	-7,645245E-8	-7,645093E-8	-7,645131E-8	-7,645024E-8	-7,645094E-8	-7,645031E-8	-7,645059E-8	-7,645023E-8	-7,645094E-8	-7,645072E-8	-7,645118E-8	-7,645147E-8	-7,645136E-8	-7,645124E-8	-7,645045E-8	-7,645081E-8	-7,645018E-8	-7,645014E-8	-7,644941E-8	-7,644988E-8	-7,644912E-8	-7,644988E-8	-7,644910E-8	-7,645045E-8	-7,645053E-8	-7,645169E-8	-7,645082E-8	-7,645163E-8	-7,645114E-8	-7,645097E-8	-7,645089E-8	-7,645080E-8	-7,645072E-8	-7,644987E-8	-7,644978E-8	-7,644943E-8	-7,645043E-8	-7,645002E-8	-7,645103E-8	-7,645082E-8	-7,645154E-8	-7,645114E-8	-7,645184E-8	-7,645092E-8	-7,645161E-8	-7,645035E-8	-7,645035E-8	-7,644972E-8	-7,644991E-8	-7,644950E-8	-7,644950E-8	-7,644964E-8	-7,645035E-8	-7,645075E-8	-7,645048E-8	-7,645117E-8	-7,645072E-8	-7,645123E-8	-7,645020E-8	-7,645080E-8	-7,644984E-8	-7,645012E-8	-7,644866E-8	-7,644927E-8	-7,644850E-8	-7,644917E-8	-7,644903E-8	-7,644975E-8	-7,644968E-8	-7,644982E-8	-7,644982E-8	-7,644989E-8	-7,645017E-8	-7,645009E-8	-7,644999E-8	-7,644942E-8	-7,644962E-8	-7,644895E-8	-7,644922E-8	-7,644906E-8	-7,645025E-8	-7,644945E-8	-7,645023E-8	-7,644991E-8	-7,645121E-8	-7,645065E-8	-7,645117E-8	-7,645055E-8	-7,645100E-8	-7,645033E-8	-7,645045E-8	-7,645014E-8	-7,644991E-8	-7,644988E-8	-7,644961E-8	-7,645086E-8	-7,645089E-8	-7,645148E-8	-7,645071E-8	-7,645197E-8	-7,645140E-8	-7,645234E-8	-7,645120E-8	-7,645204E-8	-7,645150E-8	-7,645171E-8	-7,645075E-8	-7,645124E-8	-7,645117E-8	-7,645126E-8	-7,645123E-8	-7,645172E-8	-7,645239E-8	-7,645227E-8	-7,645276E-8	-7,645225E-8	-7,645279E-8	-7,645237E-8	-7,645223E-8	-7,645130E-8	-7,645151E-8	-7,645061E-8	-7,645124E-8	-7,645047E-8	-7,645123E-8	-7,645053E-8	-7,645136E-8	-7,645136E-8	-7,645224E-8	-7,645156E-8	-7,645174E-8	-7,645134E-8	-7,645131E-8	-7,645126E-8	-7,645061E-8	-7,645110E-8	-7,645042E-8	-7,645114E-8	-7,645048E-8	-7,645186E-8	-7,645143E-8	-7,645272E-8	-7,645230E-8	-7,645362E-8	-7,645317E-8	-7,645377E-8	-7,645322E-8	-7,645374E-8	-7,645304E-8	-7,645263E-8	-7,645230E-8	-7,645208E-8	-7,645232E-8	-7,645186E-8	-7,645203E-8	-7,645204E-8	-7,645265E-8	-7,645207E-8	-7,645286E-8	-7,645291E-8	-7,645412E-8	-7,645362E-8	-7,645480E-8	-7,645521E-8	-7,645747E-8	-7,645825E-8	-7,646071E-8	-7,646265E-8	-7,646632E-8	-7,646968E-8	-7,647406E-8	-7,647915E-8	-7,648420E-8	-7,648970E-8	-7,649609E-8	-7,650355E-8	-7,651025E-8	-7,651751E-8	-7,652334E-8	-7,653146E-8	-7,653740E-8	-7,654431E-8	-7,654922E-8	-7,655596E-8	-7,655938E-8	-7,656337E-8	-7,656545E-8	-7,656813E-8	-7,656975E-8	-7,657103E-8	-7,657208E-8	-7,657296E-8	-7,657361E-8	-7,657371E-8	-7,657422E-8	-7,657406E-8	-7,657474E-8	-7,657435E-8	-7,657494E-8	-7,657449E-8	-7,657513E-8	-7,657441E-8	-7,657528E-8	-7,657462E-8	-7,657538E-8	-7,657446E-8	-7,657524E-8	-7,657498E-8	-7,657547E-8	-7,657513E-8	-7,657515E-8	-7,657522E-8	-7,657533E-8
-7,657455E-8	-7,657439E-8	-7,657510E-8	-7,657462E-8	-7,657562E-8	-7,657472E-8	-7,657548E-8	-7,657475E-8	-7,657528E-8	-7,657432E-8	-7,657490E-8	-7,657417E-8	-7,657512E-8	-7,657451E-8	-7,657535E-8	-7,657516E-8	-7,657537E-8	-7,657607E-8	-7,657717E-8	-7,657874E-8	-7,657933E-8	-7,658104E-8	-7,658237E-8	-7,658479E-8	-7,658610E-8	-7,658884E-8	-7,659034E-8	-7,659342E-8	-7,659430E-8	-7,659651E-8	-7,659704E-8	-7,659857E-8	-7,659852E-8	-7,659898E-8	-7,659802E-8	-7,659712E-8	-7,659504E-8	-7,659290E-8	-7,659064E-8	-7,658742E-8	-7,658469E-8	-7,658128E-8	-7,657908E-8	-7,657574E-8	-7,657384E-8	-7,657083E-8	-7,656932E-8	-7,656616E-8	-7,656386E-8	-7,656026E-8	-7,655803E-8	-7,655366E-8	-7,654997E-8	-7,654412E-8	-7,653890E-8	-7,653195E-8	-7,652485E-8	-7,651705E-8	-7,650941E-8	-7,650212E-8	-7,649470E-8	-7,648815E-8	-7,648118E-8	-7,647593E-8	-7,647026E-8	-7,646653E-8	-7,646108E-8	-7,645852E-8	-7,645525E-8	-7,645408E-8	-7,645190E-8	-7,645166E-8	-7,644990E-8	-7,644978E-8	-7,644873E-8	-7,644869E-8	-7,644847E-8	-7,644831E-8	-7,644829E-8	-7,644768E-8	-7,644780E-8	-7,644763E-8	-7,644879E-8	-7,644842E-8	-7,644947E-8	-7,644915E-8	-7,645045E-8	-7,645021E-8	-7,645117E-8	-7,645055E-8	-7,645095E-8	-7,644987E-8	-7,645037E-8	-7,644963E-8	-7,644969E-8	-7,644858E-8	-7,644809E-8	-7,644798E-8	-7,644813E-8	-7,644834E-8	-7,644785E-8	-7,644823E-8	-7,644820E-8	-7,644908E-8	-7,644834E-8	-7,644861E-8	-7,644766E-8	-7,644795E-8	-7,644698E-8	-7,644753E-8	-7,644659E-8	-7,644685E-8	-7,644621E-8	-7,644692E-8	-7,644687E-8	-7,644730E-8	-7,644716E-8	-7,644768E-8	-7,644811E-8	-7,644771E-8	-7,644775E-8	-7,644701E-8	-7,644714E-8	-7,644627E-8	-7,644657E-8	-7,644561E-8	-7,644629E-8	-7,644515E-8	-7,644574E-8	-7,644517E-8	-7,644678E-8	-7,644644E-8	-7,644709E-8	-7,644654E-8	-7,644691E-8	-7,644675E-8	-7,644677E-8	-7,644648E-8	-7,644593E-8	-7,644576E-8	-7,644520E-8	-7,644589E-8	-7,644569E-8	-7,644613E-8	-7,644553E-8	-7,644639E-8	-7,644642E-8	-7,644753E-8	-7,644690E-8	-7,644741E-8	-7,644667E-8	-7,644726E-8	-7,644638E-8	-7,644675E-8	-7,644621E-8	-7,644594E-8	-7,644575E-8	-7,644594E-8	-7,644675E-8	-7,644691E-8	-7,644712E-8	-7,644706E-8	-7,644783E-8	-7,644768E-8	-7,644810E-8	-7,644701E-8	-7,644747E-8	-7,644645E-8	-7,644734E-8	-7,644697E-8	-7,644716E-8	-7,644595E-8	-7,644637E-8	-7,644606E-8	-7,644704E-8	-7,644735E-8	-7,644693E-8	-7,644721E-8	-7,644734E-8	-7,644763E-8	-7,644712E-8	-7,644714E-8	-7,644650E-8	-7,644667E-8	-7,644586E-8	-7,644680E-8	-7,644594E-8	-7,644672E-8	-7,644586E-8	-7,644741E-8	-7,644741E-8	-7,644815E-8	-7,644729E-8	-7,644776E-8	-7,644741E-8	-7,644777E-8	-7,644734E-8	-7,644720E-8	-7,644689E-8	-7,644630E-8	-7,644692E-8	-7,644677E-8	-7,644741E-8	-7,644683E-8	-7,644741E-8	-7,644748E-8	-7,644870E-8	-7,644788E-8	-7,644839E-8	-7,644727E-8	-7,644816E-8	-7,644746E-8	-7,644775E-8	-7,644702E-8	-7,644721E-8	-7,644698E-8	-7,644760E-8	-7,644797E-8	-7,644810E-8	-7,644872E-8	-7,644853E-8	-7,644989E-8	-7,644950E-8	-7,645002E-8	-7,644859E-8	-7,644896E-8	-7,644783E-8	-7,644857E-8	-7,644764E-8	-7,644842E-8	-7,644731E-8	-7,644796E-8	-7,644763E-8	-7,644894E-8	-7,644899E-8	-7,644923E-8	-7,644896E-8	-7,644891E-8	-7,644933E-8	-7,644882E-8	-7,644878E-8	-7,644790E-8	-7,644833E-8	-7,644796E-8	-7,644900E-8	-7,644839E-8	-7,644935E-8	-7,644877E-8	-7,645009E-8	-7,645026E-8	-7,645140E-8	-7,645055E-8	-7,645091E-8	-7,645067E-8	-7,645125E-8	-7,645089E-8	-7,645017E-8	-7,644985E-8	-7,644962E-8	-7,645013E-8	-7,644966E-8	-7,644983E-8	-7,644930E-8	-7,644975E-8	-7,644937E-8	-7,645026E-8	-7,644987E-8	-7,645096E-8	-7,645041E-8	-7,645193E-8	-7,645273E-8	-7,645472E-8	-7,645576E-8	-7,645824E-8	-7,646043E-8	-7,646381E-8	-7,646740E-8	-7,647181E-8	-7,647731E-8	-7,648170E-8	-7,648828E-8	-7,649460E-8	-7,650237E-8	-7,650851E-8	-7,651549E-8	-7,652169E-8	-7,652979E-8	-7,653573E-8	-7,654273E-8	-7,654729E-8	-7,655279E-8	-7,655692E-8	-7,656113E-8	-7,656374E-8	-7,656622E-8	-7,656744E-8	-7,656897E-8	-7,657036E-8	-7,657101E-8	-7,657138E-8	-7,657118E-8	-7,657222E-8	-7,657238E-8	-7,657314E-8	-7,657238E-8	-7,657316E-8	-7,657255E-8	-7,657338E-8	-7,657253E-8	-7,657365E-8	-7,657282E-8	-7,657344E-8	-7,657304E-8	-7,657376E-8	-7,657373E-8	-7,657341E-8	-7,657354E-8	-7,657341E-8	-7,657416E-8	-7,657371E-8
-7,657307E-8	-7,657273E-8	-7,657336E-8	-7,657250E-8	-7,657335E-8	-7,657263E-8	-7,657365E-8	-7,657269E-8	-7,657339E-8	-7,657248E-8	-7,657292E-8	-7,657219E-8	-7,657249E-8	-7,657247E-8	-7,657270E-8	-7,657290E-8	-7,657300E-8	-7,657422E-8	-7,657482E-8	-7,657618E-8	-7,657707E-8	-7,657916E-8	-7,658023E-8	-7,658299E-8	-7,658413E-8	-7,658710E-8	-7,658826E-8	-7,659067E-8	-7,659204E-8	-7,659445E-8	-7,659494E-8	-7,659593E-8	-7,659608E-8	-7,659633E-8	-7,659575E-8	-7,659435E-8	-7,659283E-8	-7,659052E-8	-7,658838E-8	-7,658502E-8	-7,658275E-8	-7,657951E-8	-7,657722E-8	-7,657383E-8	-7,657174E-8	-7,656863E-8	-7,656708E-8	-7,656372E-8	-7,656234E-8	-7,655877E-8	-7,655567E-8	-7,655150E-8	-7,654704E-8	-7,654144E-8	-7,653531E-8	-7,652817E-8	-7,652035E-8	-7,651299E-8	-7,650476E-8	-7,649761E-8	-7,648956E-8	-7,648354E-8	-7,647655E-8	-7,647179E-8	-7,646609E-8	-7,646208E-8	-7,645738E-8	-7,645524E-8	-7,645220E-8	-7,645088E-8	-7,644899E-8	-7,644803E-8	-7,644681E-8	-7,644644E-8	-7,644615E-8	-7,644558E-8	-7,644537E-8	-7,644478E-8	-7,644504E-8	-7,644461E-8	-7,644515E-8	-7,644482E-8	-7,644582E-8	-7,644526E-8	-7,644660E-8	-7,644615E-8	-7,644760E-8	-7,644707E-8	-7,644793E-8	-7,644763E-8	-7,644772E-8	-7,644723E-8	-7,644715E-8	-7,644702E-8	-7,644630E-8	-7,644592E-8	-7,644486E-8	-7,644529E-8	-7,644476E-8	-7,644517E-8	-7,644477E-8	-7,644555E-8	-7,644502E-8	-7,644580E-8	-7,644500E-8	-7,644584E-8	-7,644486E-8	-7,644546E-8	-7,644438E-8	-7,644491E-8	-7,644421E-8	-7,644427E-8	-7,644407E-8	-7,644446E-8	-7,644461E-8	-7,644446E-8	-7,644494E-8	-7,644500E-8	-7,644585E-8	-7,644501E-8	-7,644552E-8	-7,644494E-8	-7,644503E-8	-7,644362E-8	-7,644378E-8	-7,644296E-8	-7,644363E-8	-7,644287E-8	-7,644346E-8	-7,644312E-8	-7,644387E-8	-7,644385E-8	-7,644423E-8	-7,644482E-8	-7,644451E-8	-7,644439E-8	-7,644377E-8	-7,644379E-8	-7,644312E-8	-7,644325E-8	-7,644248E-8	-7,644330E-8	-7,644268E-8	-7,644353E-8	-7,644309E-8	-7,644441E-8	-7,644395E-8	-7,644484E-8	-7,644447E-8	-7,644520E-8	-7,644454E-8	-7,644446E-8	-7,644445E-8	-7,644417E-8	-7,644415E-8	-7,644353E-8	-7,644375E-8	-7,644357E-8	-7,644429E-8	-7,644413E-8	-7,644497E-8	-7,644461E-8	-7,644531E-8	-7,644452E-8	-7,644540E-8	-7,644454E-8	-7,644483E-8	-7,644383E-8	-7,644402E-8	-7,644353E-8	-7,644379E-8	-7,644354E-8	-7,644400E-8	-7,644476E-8	-7,644496E-8	-7,644498E-8	-7,644478E-8	-7,644548E-8	-7,644532E-8	-7,644548E-8	-7,644470E-8	-7,644530E-8	-7,644463E-8	-7,644501E-8	-7,644429E-8	-7,644515E-8	-7,644451E-8	-7,644534E-8	-7,644493E-8	-7,644594E-8	-7,644568E-8	-7,644591E-8	-7,644581E-8	-7,644564E-8	-7,644563E-8	-7,644525E-8	-7,644551E-8	-7,644490E-8	-7,644507E-8	-7,644404E-8	-7,644476E-8	-7,644424E-8	-7,644525E-8	-7,644479E-8	-7,644575E-8	-7,644542E-8	-7,644630E-8	-7,644562E-8	-7,644628E-8	-7,644564E-8	-7,644585E-8	-7,644528E-8	-7,644518E-8	-7,644508E-8	-7,644496E-8	-7,644525E-8	-7,644530E-8	-7,644613E-8	-7,644591E-8	-7,644672E-8	-7,644638E-8	-7,644749E-8	-7,644672E-8	-7,644769E-8	-7,644651E-8	-7,644707E-8	-7,644590E-8	-7,644615E-8	-7,644532E-8	-7,644590E-8	-7,644577E-8	-7,644596E-8	-7,644623E-8	-7,644640E-8	-7,644698E-8	-7,644680E-8	-7,644746E-8	-7,644710E-8	-7,644759E-8	-7,644688E-8	-7,644721E-8	-7,644655E-8	-7,644694E-8	-7,644609E-8	-7,644719E-8	-7,644706E-8	-7,644807E-8	-7,644775E-8	-7,644881E-8	-7,644901E-8	-7,644969E-8	-7,644954E-8	-7,645031E-8	-7,645013E-8	-7,644954E-8	-7,644905E-8	-7,644837E-8	-7,644854E-8	-7,644778E-8	-7,644817E-8	-7,644752E-8	-7,644834E-8	-7,644763E-8	-7,644867E-8	-7,644808E-8	-7,644949E-8	-7,644897E-8	-7,644972E-8	-7,644958E-8	-7,645070E-8	-7,645146E-8	-7,645279E-8	-7,645473E-8	-7,645682E-8	-7,645983E-8	-7,646269E-8	-7,646698E-8	-7,647147E-8	-7,647659E-8	-7,648169E-8	-7,648820E-8	-7,649423E-8	-7,650152E-8	-7,650778E-8	-7,651521E-8	-7,652144E-8	-7,652891E-8	-7,653477E-8	-7,654143E-8	-7,654661E-8	-7,655171E-8	-7,655545E-8	-7,655917E-8	-7,656251E-8	-7,656428E-8	-7,656612E-8	-7,656725E-8	-7,656867E-8	-7,656887E-8	-7,656993E-8	-7,656984E-8	-7,657103E-8	-7,657054E-8	-7,657143E-8	-7,657069E-8	-7,657179E-8	-7,657101E-8	-7,657165E-8	-7,657120E-8	-7,657143E-8	-7,657128E-8	-7,657136E-8	-7,657156E-8	-7,657159E-8	-7,657200E-8	-7,657186E-8	-7,657237E-8	-7,657197E-8	-7,657253E-8	-7,657184E-8
-7,657138E-8	-7,657080E-8	-7,657162E-8	-7,657095E-8	-7,657174E-8	-7,657115E-8	-7,657148E-8	-7,657118E-8	-7,657147E-8	-7,657187E-8	-7,657108E-8	-7,657101E-8	-7,657083E-8	-7,657155E-8	-7,657096E-8	-7,657152E-8	-7,657132E-8	-7,657300E-8	-7,657322E-8	-7,657506E-8	-7,657541E-8	-7,657771E-8	-7,657887E-8	-7,658130E-8	-7,658293E-8	-7,658510E-8	-7,658635E-8	-7,658834E-8	-7,659013E-8	-7,659160E-8	-7,659271E-8	-7,659278E-8	-7,659347E-8	-7,659300E-8	-7,659275E-8	-7,659099E-8	-7,658986E-8	-7,658711E-8	-7,658531E-8	-7,658183E-8	-7,658032E-8	-7,657655E-8	-7,657448E-8	-7,657086E-8	-7,656899E-8	-7,656651E-8	-7,656428E-8	-7,656143E-8	-7,655871E-8	-7,655585E-8	-7,655257E-8	-7,654886E-8	-7,654348E-8	-7,653854E-8	-7,653134E-8	-7,652516E-8	-7,651716E-8	-7,650988E-8	-7,650119E-8	-7,649448E-8	-7,648654E-8	-7,648076E-8	-7,647373E-8	-7,646885E-8	-7,646311E-8	-7,645893E-8	-7,645558E-8	-7,645288E-8	-7,645078E-8	-7,644882E-8	-7,644761E-8	-7,644635E-8	-7,644611E-8	-7,644501E-8	-7,644489E-8	-7,644373E-8	-7,644424E-8	-7,644350E-8	-7,644396E-8	-7,644304E-8	-7,644388E-8	-7,644324E-8	-7,644419E-8	-7,644392E-8	-7,644500E-8	-7,644486E-8	-7,644527E-8	-7,644563E-8	-7,644596E-8	-7,644618E-8	-7,644553E-8	-7,644571E-8	-7,644509E-8	-7,644540E-8	-7,644391E-8	-7,644370E-8	-7,644287E-8	-7,644345E-8	-7,644259E-8	-7,644343E-8	-7,644300E-8	-7,644365E-8	-7,644293E-8	-7,644353E-8	-7,644330E-8	-7,644365E-8	-7,644294E-8	-7,644272E-8	-7,644266E-8	-7,644239E-8	-7,644250E-8	-7,644231E-8	-7,644277E-8	-7,644227E-8	-7,644304E-8	-7,644260E-8	-7,644380E-8	-7,644321E-8	-7,644395E-8	-7,644275E-8	-7,644373E-8	-7,644282E-8	-7,644308E-8	-7,644196E-8	-7,644224E-8	-7,644183E-8	-7,644191E-8	-7,644202E-8	-7,644223E-8	-7,644268E-8	-7,644275E-8	-7,644325E-8	-7,644289E-8	-7,644390E-8	-7,644297E-8	-7,644340E-8	-7,644260E-8	-7,644308E-8	-7,644195E-8	-7,644254E-8	-7,644204E-8	-7,644283E-8	-7,644212E-8	-7,644273E-8	-7,644268E-8	-7,644324E-8	-7,644353E-8	-7,644373E-8	-7,644407E-8	-7,644368E-8	-7,644375E-8	-7,644308E-8	-7,644315E-8	-7,644261E-8	-7,644302E-8	-7,644216E-8	-7,644279E-8	-7,644214E-8	-7,644320E-8	-7,644292E-8	-7,644394E-8	-7,644328E-8	-7,644400E-8	-7,644350E-8	-7,644400E-8	-7,644333E-8	-7,644299E-8	-7,644265E-8	-7,644238E-8	-7,644259E-8	-7,644204E-8	-7,644240E-8	-7,644221E-8	-7,644303E-8	-7,644264E-8	-7,644365E-8	-7,644314E-8	-7,644410E-8	-7,644323E-8	-7,644403E-8	-7,644313E-8	-7,644386E-8	-7,644278E-8	-7,644313E-8	-7,644262E-8	-7,644325E-8	-7,644311E-8	-7,644345E-8	-7,644402E-8	-7,644413E-8	-7,644471E-8	-7,644440E-8	-7,644495E-8	-7,644442E-8	-7,644473E-8	-7,644385E-8	-7,644453E-8	-7,644356E-8	-7,644382E-8	-7,644295E-8	-7,644397E-8	-7,644364E-8	-7,644454E-8	-7,644420E-8	-7,644486E-8	-7,644511E-8	-7,644547E-8	-7,644556E-8	-7,644545E-8	-7,644544E-8	-7,644473E-8	-7,644494E-8	-7,644441E-8	-7,644496E-8	-7,644416E-8	-7,644515E-8	-7,644468E-8	-7,644596E-8	-7,644529E-8	-7,644637E-8	-7,644589E-8	-7,644687E-8	-7,644611E-8	-7,644630E-8	-7,644593E-8	-7,644591E-8	-7,644593E-8	-7,644527E-8	-7,644540E-8	-7,644487E-8	-7,644515E-8	-7,644500E-8	-7,644571E-8	-7,644568E-8	-7,644664E-8	-7,644599E-8	-7,644713E-8	-7,644616E-8	-7,644677E-8	-7,644549E-8	-7,644623E-8	-7,644524E-8	-7,644581E-8	-7,644549E-8	-7,644626E-8	-7,644626E-8	-7,644657E-8	-7,644724E-8	-7,644754E-8	-7,644845E-8	-7,644823E-8	-7,644882E-8	-7,644863E-8	-7,644931E-8	-7,644837E-8	-7,644864E-8	-7,644740E-8	-7,644800E-8	-7,644734E-8	-7,644797E-8	-7,644717E-8	-7,644779E-8	-7,644729E-8	-7,644788E-8	-7,644794E-8	-7,644820E-8	-7,644834E-8	-7,644859E-8	-7,644951E-8	-7,644999E-8	-7,645123E-8	-7,645231E-8	-7,645479E-8	-7,645670E-8	-7,645996E-8	-7,646267E-8	-7,646760E-8	-7,647149E-8	-7,647704E-8	-7,648217E-8	-7,648917E-8	-7,649477E-8	-7,650193E-8	-7,650854E-8	-7,651606E-8	-7,652272E-8	-7,652942E-8	-7,653563E-8	-7,654116E-8	-7,654651E-8	-7,655058E-8	-7,655493E-8	-7,655760E-8	-7,656094E-8	-7,656239E-8	-7,656477E-8	-7,656549E-8	-7,656732E-8	-7,656712E-8	-7,656807E-8	-7,656804E-8	-7,656892E-8	-7,656874E-8	-7,656894E-8	-7,656941E-8	-7,656961E-8	-7,656976E-8	-7,656941E-8	-7,656973E-8	-7,656954E-8	-7,656971E-8	-7,656971E-8	-7,657005E-8	-7,656958E-8	-7,657019E-8	-7,656955E-8	-7,657044E-8	-7,656969E-8	-7,657049E-8	-7,656975E-8
-7,656921E-8	-7,656909E-8	-7,656907E-8	-7,656926E-8	-7,656943E-8	-7,656985E-8	-7,656924E-8	-7,656957E-8	-7,656902E-8	-7,656954E-8	-7,656860E-8	-7,656932E-8	-7,656870E-8	-7,656945E-8	-7,656867E-8	-7,656990E-8	-7,656984E-8	-7,657108E-8	-7,657145E-8	-7,657280E-8	-7,657415E-8	-7,657597E-8	-7,657781E-8	-7,657935E-8	-7,658173E-8	-7,658272E-8	-7,658448E-8	-7,658603E-8	-7,658824E-8	-7,658862E-8	-7,658993E-8	-7,658982E-8	-7,659114E-8	-7,659018E-8	-7,659001E-8	-7,658804E-8	-7,658728E-8	-7,658488E-8	-7,658296E-8	-7,657993E-8	-7,657746E-8	-7,657455E-8	-7,657189E-8	-7,656975E-8	-7,656725E-8	-7,656508E-8	-7,656203E-8	-7,655985E-8	-7,655659E-8	-7,655451E-8	-7,655034E-8	-7,654703E-8	-7,654124E-8	-7,653633E-8	-7,652935E-8	-7,652321E-8	-7,651487E-8	-7,650760E-8	-7,649932E-8	-7,649209E-8	-7,648462E-8	-7,647813E-8	-7,647177E-8	-7,646630E-8	-7,646147E-8	-7,645703E-8	-7,645412E-8	-7,645086E-8	-7,644930E-8	-7,644699E-8	-7,644667E-8	-7,644546E-8	-7,644513E-8	-7,644378E-8	-7,644399E-8	-7,644291E-8	-7,644299E-8	-7,644200E-8	-7,644221E-8	-7,644194E-8	-7,644223E-8	-7,644248E-8	-7,644264E-8	-7,644323E-8	-7,644365E-8	-7,644437E-8	-7,644443E-8	-7,644545E-8	-7,644508E-8	-7,644566E-8	-7,644473E-8	-7,644530E-8	-7,644400E-8	-7,644437E-8	-7,644346E-8	-7,644378E-8	-7,644273E-8	-7,644295E-8	-7,644233E-8	-7,644272E-8	-7,644268E-8	-7,644283E-8	-7,644307E-8	-7,644297E-8	-7,644329E-8	-7,644262E-8	-7,644269E-8	-7,644207E-8	-7,644243E-8	-7,644139E-8	-7,644193E-8	-7,644110E-8	-7,644217E-8	-7,644150E-8	-7,644243E-8	-7,644200E-8	-7,644318E-8	-7,644266E-8	-7,644321E-8	-7,644298E-8	-7,644297E-8	-7,644275E-8	-7,644221E-8	-7,644219E-8	-7,644149E-8	-7,644166E-8	-7,644121E-8	-7,644184E-8	-7,644154E-8	-7,644231E-8	-7,644162E-8	-7,644273E-8	-7,644221E-8	-7,644346E-8	-7,644226E-8	-7,644267E-8	-7,644189E-8	-7,644186E-8	-7,644122E-8	-7,644137E-8	-7,644128E-8	-7,644137E-8	-7,644170E-8	-7,644171E-8	-7,644236E-8	-7,644248E-8	-7,644309E-8	-7,644288E-8	-7,644374E-8	-7,644301E-8	-7,644373E-8	-7,644283E-8	-7,644355E-8	-7,644236E-8	-7,644308E-8	-7,644220E-8	-7,644289E-8	-7,644245E-8	-7,644287E-8	-7,644352E-8	-7,644403E-8	-7,644424E-8	-7,644388E-8	-7,644424E-8	-7,644386E-8	-7,644380E-8	-7,644301E-8	-7,644322E-8	-7,644235E-8	-7,644285E-8	-7,644199E-8	-7,644290E-8	-7,644232E-8	-7,644335E-8	-7,644297E-8	-7,644380E-8	-7,644363E-8	-7,644451E-8	-7,644385E-8	-7,644410E-8	-7,644372E-8	-7,644325E-8	-7,644329E-8	-7,644325E-8	-7,644355E-8	-7,644276E-8	-7,644343E-8	-7,644358E-8	-7,644454E-8	-7,644419E-8	-7,644523E-8	-7,644459E-8	-7,644548E-8	-7,644449E-8	-7,644499E-8	-7,644414E-8	-7,644440E-8	-7,644372E-8	-7,644373E-8	-7,644346E-8	-7,644358E-8	-7,644392E-8	-7,644387E-8	-7,644457E-8	-7,644457E-8	-7,644532E-8	-7,644491E-8	-7,644552E-8	-7,644491E-8	-7,644536E-8	-7,644427E-8	-7,644502E-8	-7,644407E-8	-7,644460E-8	-7,644401E-8	-7,644476E-8	-7,644469E-8	-7,644529E-8	-7,644551E-8	-7,644596E-8	-7,644628E-8	-7,644635E-8	-7,644643E-8	-7,644608E-8	-7,644636E-8	-7,644569E-8	-7,644574E-8	-7,644550E-8	-7,644611E-8	-7,644538E-8	-7,644611E-8	-7,644550E-8	-7,644644E-8	-7,644582E-8	-7,644675E-8	-7,644711E-8	-7,644776E-8	-7,644699E-8	-7,644694E-8	-7,644675E-8	-7,644635E-8	-7,644638E-8	-7,644614E-8	-7,644670E-8	-7,644666E-8	-7,644724E-8	-7,644729E-8	-7,644823E-8	-7,644815E-8	-7,644922E-8	-7,644855E-8	-7,644954E-8	-7,644873E-8	-7,644936E-8	-7,644841E-8	-7,644881E-8	-7,644805E-8	-7,644800E-8	-7,644760E-8	-7,644765E-8	-7,644783E-8	-7,644760E-8	-7,644808E-8	-7,644806E-8	-7,644874E-8	-7,644858E-8	-7,644930E-8	-7,644925E-8	-7,645044E-8	-7,645065E-8	-7,645254E-8	-7,645328E-8	-7,645603E-8	-7,645767E-8	-7,646114E-8	-7,646423E-8	-7,646868E-8	-7,647269E-8	-7,647865E-8	-7,648423E-8	-7,648982E-8	-7,649624E-8	-7,650294E-8	-7,651047E-8	-7,651671E-8	-7,652324E-8	-7,652908E-8	-7,653585E-8	-7,654088E-8	-7,654631E-8	-7,654970E-8	-7,655456E-8	-7,655674E-8	-7,655961E-8	-7,656096E-8	-7,656308E-8	-7,656394E-8	-7,656475E-8	-7,656515E-8	-7,656595E-8	-7,656638E-8	-7,656656E-8	-7,656681E-8	-7,656661E-8	-7,656723E-8	-7,656666E-8	-7,656732E-8	-7,656691E-8	-7,656772E-8	-7,656693E-8	-7,656776E-8	-7,656721E-8	-7,656855E-8	-7,656747E-8	-7,656834E-8	-7,656804E-8	-7,656846E-8	-7,656818E-8	-7,656805E-8	-7,656833E-8
-7,656727E-8	-7,656759E-8	-7,656705E-8	-7,656811E-8	-7,656750E-8	-7,656826E-8	-7,656737E-8	-7,656830E-8	-7,656733E-8	-7,656804E-8	-7,656720E-8	-7,656765E-8	-7,656721E-8	-7,656752E-8	-7,656755E-8	-7,656790E-8	-7,656817E-8	-7,656847E-8	-7,656966E-8	-7,657076E-8	-7,657258E-8	-7,657358E-8	-7,657525E-8	-7,657626E-8	-7,657866E-8	-7,657935E-8	-7,658207E-8	-7,658267E-8	-7,658505E-8	-7,658492E-8	-7,658645E-8	-7,658643E-8	-7,658702E-8	-7,658618E-8	-7,658565E-8	-7,658466E-8	-7,658298E-8	-7,658129E-8	-7,657874E-8	-7,657692E-8	-7,657393E-8	-7,657218E-8	-7,656903E-8	-7,656745E-8	-7,656431E-8	-7,656292E-8	-7,655970E-8	-7,655802E-8	-7,655488E-8	-7,655260E-8	-7,654864E-8	-7,654518E-8	-7,653955E-8	-7,653411E-8	-7,652745E-8	-7,652042E-8	-7,651282E-8	-7,650501E-8	-7,649781E-8	-7,649000E-8	-7,648354E-8	-7,647640E-8	-7,647104E-8	-7,646452E-8	-7,646104E-8	-7,645660E-8	-7,645433E-8	-7,645100E-8	-7,644991E-8	-7,644744E-8	-7,644676E-8	-7,644557E-8	-7,644522E-8	-7,644442E-8	-7,644424E-8	-7,644405E-8	-7,644356E-8	-7,644295E-8	-7,644259E-8	-7,644315E-8	-7,644261E-8	-7,644329E-8	-7,644303E-8	-7,644427E-8	-7,644419E-8	-7,644545E-8	-7,644502E-8	-7,644625E-8	-7,644598E-8	-7,644660E-8	-7,644550E-8	-7,644523E-8	-7,644428E-8	-7,644380E-8	-7,644331E-8	-7,644304E-8	-7,644284E-8	-7,644235E-8	-7,644254E-8	-7,644251E-8	-7,644319E-8	-7,644282E-8	-7,644342E-8	-7,644288E-8	-7,644354E-8	-7,644249E-8	-7,644328E-8	-7,644213E-8	-7,644254E-8	-7,644144E-8	-7,644203E-8	-7,644169E-8	-7,644249E-8	-7,644245E-8	-7,644252E-8	-7,644266E-8	-7,644272E-8	-7,644334E-8	-7,644298E-8	-7,644339E-8	-7,644272E-8	-7,644297E-8	-7,644244E-8	-7,644276E-8	-7,644148E-8	-7,644211E-8	-7,644124E-8	-7,644226E-8	-7,644169E-8	-7,644250E-8	-7,644243E-8	-7,644307E-8	-7,644286E-8	-7,644331E-8	-7,644331E-8	-7,644341E-8	-7,644352E-8	-7,644262E-8	-7,644261E-8	-7,644209E-8	-7,644234E-8	-7,644197E-8	-7,644279E-8	-7,644266E-8	-7,644375E-8	-7,644309E-8	-7,644431E-8	-7,644400E-8	-7,644488E-8	-7,644414E-8	-7,644446E-8	-7,644388E-8	-7,644376E-8	-7,644328E-8	-7,644329E-8	-7,644354E-8	-7,644358E-8	-7,644402E-8	-7,644395E-8	-7,644474E-8	-7,644456E-8	-7,644523E-8	-7,644454E-8	-7,644523E-8	-7,644432E-8	-7,644489E-8	-7,644362E-8	-7,644434E-8	-7,644346E-8	-7,644377E-8	-7,644336E-8	-7,644373E-8	-7,644383E-8	-7,644386E-8	-7,644432E-8	-7,644462E-8	-7,644507E-8	-7,644508E-8	-7,644558E-8	-7,644522E-8	-7,644540E-8	-7,644462E-8	-7,644493E-8	-7,644414E-8	-7,644489E-8	-7,644410E-8	-7,644476E-8	-7,644402E-8	-7,644537E-8	-7,644508E-8	-7,644574E-8	-7,644553E-8	-7,644595E-8	-7,644572E-8	-7,644548E-8	-7,644542E-8	-7,644491E-8	-7,644495E-8	-7,644446E-8	-7,644483E-8	-7,644451E-8	-7,644535E-8	-7,644507E-8	-7,644619E-8	-7,644562E-8	-7,644675E-8	-7,644614E-8	-7,644712E-8	-7,644637E-8	-7,644671E-8	-7,644606E-8	-7,644628E-8	-7,644612E-8	-7,644631E-8	-7,644606E-8	-7,644594E-8	-7,644648E-8	-7,644646E-8	-7,644739E-8	-7,644761E-8	-7,644828E-8	-7,644761E-8	-7,644839E-8	-7,644737E-8	-7,644794E-8	-7,644712E-8	-7,644743E-8	-7,644649E-8	-7,644664E-8	-7,644615E-8	-7,644667E-8	-7,644661E-8	-7,644695E-8	-7,644740E-8	-7,644859E-8	-7,644877E-8	-7,644832E-8	-7,644845E-8	-7,644792E-8	-7,644822E-8	-7,644764E-8	-7,644786E-8	-7,644713E-8	-7,644814E-8	-7,644764E-8	-7,644891E-8	-7,644855E-8	-7,645041E-8	-7,645009E-8	-7,645087E-8	-7,645092E-8	-7,645112E-8	-7,645090E-8	-7,645058E-8	-7,645047E-8	-7,644994E-8	-7,644997E-8	-7,644934E-8	-7,644942E-8	-7,644905E-8	-7,644968E-8	-7,644913E-8	-7,644997E-8	-7,644948E-8	-7,645043E-8	-7,644987E-8	-7,645101E-8	-7,645087E-8	-7,645205E-8	-7,645205E-8	-7,645377E-8	-7,645519E-8	-7,645732E-8	-7,645986E-8	-7,646261E-8	-7,646647E-8	-7,646962E-8	-7,647510E-8	-7,648011E-8	-7,648600E-8	-7,649150E-8	-7,649837E-8	-7,650429E-8	-7,651222E-8	-7,651784E-8	-7,652462E-8	-7,653015E-8	-7,653691E-8	-7,654155E-8	-7,654620E-8	-7,654974E-8	-7,655341E-8	-7,655588E-8	-7,655796E-8	-7,655996E-8	-7,656119E-8	-7,656273E-8	-7,656309E-8	-7,656414E-8	-7,656444E-8	-7,656532E-8	-7,656501E-8	-7,656590E-8	-7,656501E-8	-7,656585E-8	-7,656503E-8	-7,656591E-8	-7,656523E-8	-7,656585E-8	-7,656547E-8	-7,656609E-8	-7,656595E-8	-7,656588E-8	-7,656593E-8	-7,656601E-8	-7,656651E-8	-7,656606E-8	-7,656643E-8	-7,656625E-8	-7,656728E-8
-7,656492E-8	-7,656577E-8	-7,656516E-8	-7,656631E-8	-7,656603E-8	-7,656640E-8	-7,656581E-8	-7,656599E-8	-7,656565E-8	-7,656524E-8	-7,656550E-8	-7,656503E-8	-7,656531E-8	-7,656470E-8	-7,656541E-8	-7,656529E-8	-7,656622E-8	-7,656602E-8	-7,656772E-8	-7,656782E-8	-7,656954E-8	-7,657015E-8	-7,657248E-8	-7,657388E-8	-7,657562E-8	-7,657646E-8	-7,657851E-8	-7,657966E-8	-7,658075E-8	-7,658161E-8	-7,658227E-8	-7,658286E-8	-7,658264E-8	-7,658240E-8	-7,658167E-8	-7,658114E-8	-7,657939E-8	-7,657809E-8	-7,657561E-8	-7,657419E-8	-7,657099E-8	-7,656949E-8	-7,656649E-8	-7,656511E-8	-7,656213E-8	-7,656054E-8	-7,655801E-8	-7,655589E-8	-7,655350E-8	-7,655058E-8	-7,654729E-8	-7,654297E-8	-7,653865E-8	-7,653284E-8	-7,652725E-8	-7,651964E-8	-7,651312E-8	-7,650493E-8	-7,649812E-8	-7,648999E-8	-7,648394E-8	-7,647680E-8	-7,647139E-8	-7,646592E-8	-7,646214E-8	-7,645804E-8	-7,645534E-8	-7,645271E-8	-7,645077E-8	-7,644962E-8	-7,644821E-8	-7,644749E-8	-7,644655E-8	-7,644637E-8	-7,644542E-8	-7,644557E-8	-7,644457E-8	-7,644493E-8	-7,644343E-8	-7,644433E-8	-7,644360E-8	-7,644458E-8	-7,644429E-8	-7,644520E-8	-7,644533E-8	-7,644601E-8	-7,644631E-8	-7,644670E-8	-7,644685E-8	-7,644675E-8	-7,644721E-8	-7,644658E-8	-7,644600E-8	-7,644513E-8	-7,644504E-8	-7,644418E-8	-7,644483E-8	-7,644410E-8	-7,644489E-8	-7,644404E-8	-7,644504E-8	-7,644449E-8	-7,644542E-8	-7,644480E-8	-7,644508E-8	-7,644459E-8	-7,644451E-8	-7,644416E-8	-7,644385E-8	-7,644373E-8	-7,644343E-8	-7,644384E-8	-7,644348E-8	-7,644417E-8	-7,644406E-8	-7,644483E-8	-7,644468E-8	-7,644542E-8	-7,644467E-8	-7,644518E-8	-7,644424E-8	-7,644486E-8	-7,644375E-8	-7,644400E-8	-7,644331E-8	-7,644346E-8	-7,644334E-8	-7,644356E-8	-7,644383E-8	-7,644395E-8	-7,644451E-8	-7,644462E-8	-7,644525E-8	-7,644444E-8	-7,644512E-8	-7,644443E-8	-7,644478E-8	-7,644385E-8	-7,644444E-8	-7,644361E-8	-7,644424E-8	-7,644375E-8	-7,644544E-8	-7,644507E-8	-7,644576E-8	-7,644581E-8	-7,644644E-8	-7,644665E-8	-7,644674E-8	-7,644664E-8	-7,644607E-8	-7,644621E-8	-7,644551E-8	-7,644577E-8	-7,644514E-8	-7,644564E-8	-7,644501E-8	-7,644590E-8	-7,644539E-8	-7,644669E-8	-7,644603E-8	-7,644696E-8	-7,644647E-8	-7,644716E-8	-7,644637E-8	-7,644670E-8	-7,644596E-8	-7,644566E-8	-7,644534E-8	-7,644537E-8	-7,644562E-8	-7,644531E-8	-7,644589E-8	-7,644578E-8	-7,644647E-8	-7,644631E-8	-7,644699E-8	-7,644637E-8	-7,644721E-8	-7,644611E-8	-7,644672E-8	-7,644582E-8	-7,644672E-8	-7,644605E-8	-7,644633E-8	-7,644622E-8	-7,644652E-8	-7,644691E-8	-7,644645E-8	-7,644758E-8	-7,644751E-8	-7,644834E-8	-7,644798E-8	-7,644831E-8	-7,644752E-8	-7,644773E-8	-7,644682E-8	-7,644758E-8	-7,644663E-8	-7,644763E-8	-7,644693E-8	-7,644794E-8	-7,644766E-8	-7,644873E-8	-7,644857E-8	-7,644915E-8	-7,644933E-8	-7,644920E-8	-7,644915E-8	-7,644869E-8	-7,644881E-8	-7,644828E-8	-7,644864E-8	-7,644824E-8	-7,644896E-8	-7,644844E-8	-7,644933E-8	-7,644883E-8	-7,645012E-8	-7,644962E-8	-7,645077E-8	-7,645060E-8	-7,645088E-8	-7,645029E-8	-7,645026E-8	-7,644952E-8	-7,644908E-8	-7,644891E-8	-7,644875E-8	-7,644902E-8	-7,644891E-8	-7,644953E-8	-7,644912E-8	-7,645036E-8	-7,645053E-8	-7,645126E-8	-7,645049E-8	-7,645117E-8	-7,644994E-8	-7,645050E-8	-7,644948E-8	-7,645018E-8	-7,644958E-8	-7,644973E-8	-7,645019E-8	-7,645065E-8	-7,645108E-8	-7,645168E-8	-7,645228E-8	-7,645259E-8	-7,645306E-8	-7,645264E-8	-7,645317E-8	-7,645254E-8	-7,645269E-8	-7,645188E-8	-7,645210E-8	-7,645101E-8	-7,645181E-8	-7,645100E-8	-7,645184E-8	-7,645135E-8	-7,645227E-8	-7,645223E-8	-7,645260E-8	-7,645276E-8	-7,645328E-8	-7,645385E-8	-7,645446E-8	-7,645554E-8	-7,645627E-8	-7,645858E-8	-7,646024E-8	-7,646334E-8	-7,646577E-8	-7,646947E-8	-7,647309E-8	-7,647925E-8	-7,648368E-8	-7,648997E-8	-7,649483E-8	-7,650146E-8	-7,650748E-8	-7,651420E-8	-7,651985E-8	-7,652606E-8	-7,653190E-8	-7,653728E-8	-7,654211E-8	-7,654594E-8	-7,655019E-8	-7,655272E-8	-7,655591E-8	-7,655715E-8	-7,655932E-8	-7,655982E-8	-7,656176E-8	-7,656158E-8	-7,656288E-8	-7,656253E-8	-7,656340E-8	-7,656281E-8	-7,656358E-8	-7,656348E-8	-7,656386E-8	-7,656348E-8	-7,656396E-8	-7,656414E-8	-7,656357E-8	-7,656377E-8	-7,656369E-8	-7,656396E-8	-7,656325E-8	-7,656385E-8	-7,656352E-8	-7,656439E-8	-7,656341E-8	-7,656423E-8	-7,656347E-8	-7,656439E-8
-7,656357E-8	-7,656340E-8	-7,656392E-8	-7,656354E-8	-7,656411E-8	-7,656358E-8	-7,656391E-8	-7,656327E-8	-7,656354E-8	-7,656307E-8	-7,656375E-8	-7,656289E-8	-7,656323E-8	-7,656277E-8	-7,656359E-8	-7,656302E-8	-7,656398E-8	-7,656406E-8	-7,656537E-8	-7,656600E-8	-7,656708E-8	-7,656823E-8	-7,656953E-8	-7,657076E-8	-7,657196E-8	-7,657371E-8	-7,657479E-8	-7,657636E-8	-7,657647E-8	-7,657795E-8	-7,657773E-8	-7,657905E-8	-7,657796E-8	-7,657884E-8	-7,657729E-8	-7,657727E-8	-7,657529E-8	-7,657438E-8	-7,657226E-8	-7,657054E-8	-7,656851E-8	-7,656671E-8	-7,656502E-8	-7,656264E-8	-7,656109E-8	-7,655860E-8	-7,655738E-8	-7,655482E-8	-7,655292E-8	-7,654950E-8	-7,654691E-8	-7,654206E-8	-7,653793E-8	-7,653220E-8	-7,652694E-8	-7,651951E-8	-7,651305E-8	-7,650507E-8	-7,649817E-8	-7,649088E-8	-7,648431E-8	-7,647812E-8	-7,647206E-8	-7,646771E-8	-7,646327E-8	-7,645993E-8	-7,645671E-8	-7,645495E-8	-7,645283E-8	-7,645215E-8	-7,645003E-8	-7,644969E-8	-7,644823E-8	-7,644848E-8	-7,644756E-8	-7,644805E-8	-7,644723E-8	-7,644724E-8	-7,644697E-8	-7,644636E-8	-7,644618E-8	-7,644643E-8	-7,644679E-8	-7,644704E-8	-7,644800E-8	-7,644815E-8	-7,644902E-8	-7,644882E-8	-7,644940E-8	-7,644876E-8	-7,644921E-8	-7,644797E-8	-7,644840E-8	-7,644703E-8	-7,644759E-8	-7,644660E-8	-7,644680E-8	-7,644640E-8	-7,644681E-8	-7,644710E-8	-7,644712E-8	-7,644762E-8	-7,644750E-8	-7,644768E-8	-7,644746E-8	-7,644780E-8	-7,644711E-8	-7,644712E-8	-7,644640E-8	-7,644679E-8	-7,644612E-8	-7,644705E-8	-7,644641E-8	-7,644742E-8	-7,644680E-8	-7,644800E-8	-7,644775E-8	-7,644825E-8	-7,644819E-8	-7,644807E-8	-7,644783E-8	-7,644723E-8	-7,644732E-8	-7,644675E-8	-7,644676E-8	-7,644597E-8	-7,644666E-8	-7,644619E-8	-7,644712E-8	-7,644709E-8	-7,644811E-8	-7,644757E-8	-7,644852E-8	-7,644770E-8	-7,644798E-8	-7,644707E-8	-7,644729E-8	-7,644672E-8	-7,644645E-8	-7,644649E-8	-7,644632E-8	-7,644669E-8	-7,644676E-8	-7,644741E-8	-7,644756E-8	-7,644844E-8	-7,644853E-8	-7,644965E-8	-7,644864E-8	-7,644965E-8	-7,644922E-8	-7,644995E-8	-7,644867E-8	-7,644898E-8	-7,644825E-8	-7,644850E-8	-7,644807E-8	-7,644860E-8	-7,644930E-8	-7,644966E-8	-7,644991E-8	-7,644978E-8	-7,644979E-8	-7,644967E-8	-7,644999E-8	-7,644919E-8	-7,644949E-8	-7,644869E-8	-7,644901E-8	-7,644825E-8	-7,644908E-8	-7,644830E-8	-7,644936E-8	-7,644897E-8	-7,645019E-8	-7,645004E-8	-7,645057E-8	-7,645058E-8	-7,645046E-8	-7,645037E-8	-7,645020E-8	-7,645015E-8	-7,644984E-8	-7,644989E-8	-7,644955E-8	-7,645026E-8	-7,645001E-8	-7,645108E-8	-7,645087E-8	-7,645085E-8	-7,645136E-8	-7,645234E-8	-7,645136E-8	-7,645174E-8	-7,645097E-8	-7,645099E-8	-7,645016E-8	-7,645011E-8	-7,645008E-8	-7,644984E-8	-7,645009E-8	-7,645010E-8	-7,645072E-8	-7,645060E-8	-7,645149E-8	-7,645133E-8	-7,645220E-8	-7,645145E-8	-7,645206E-8	-7,645118E-8	-7,645169E-8	-7,645091E-8	-7,645149E-8	-7,645070E-8	-7,645130E-8	-7,645126E-8	-7,645191E-8	-7,645212E-8	-7,645279E-8	-7,645320E-8	-7,645303E-8	-7,645356E-8	-7,645340E-8	-7,645356E-8	-7,645284E-8	-7,645318E-8	-7,645239E-8	-7,645261E-8	-7,645189E-8	-7,645275E-8	-7,645210E-8	-7,645337E-8	-7,645350E-8	-7,645517E-8	-7,645491E-8	-7,645517E-8	-7,645475E-8	-7,645440E-8	-7,645437E-8	-7,645414E-8	-7,645414E-8	-7,645374E-8	-7,645406E-8	-7,645367E-8	-7,645411E-8	-7,645419E-8	-7,645528E-8	-7,645522E-8	-7,645644E-8	-7,645633E-8	-7,645733E-8	-7,645675E-8	-7,645763E-8	-7,645656E-8	-7,645676E-8	-7,645604E-8	-7,645581E-8	-7,645570E-8	-7,645527E-8	-7,645582E-8	-7,645568E-8	-7,645589E-8	-7,645574E-8	-7,645627E-8	-7,645606E-8	-7,645700E-8	-7,645675E-8	-7,645818E-8	-7,645799E-8	-7,645956E-8	-7,646015E-8	-7,646241E-8	-7,646371E-8	-7,646692E-8	-7,646925E-8	-7,647302E-8	-7,647706E-8	-7,648196E-8	-7,648725E-8	-7,649216E-8	-7,649796E-8	-7,650385E-8	-7,651042E-8	-7,651595E-8	-7,652209E-8	-7,652717E-8	-7,653360E-8	-7,653755E-8	-7,654248E-8	-7,654565E-8	-7,654957E-8	-7,655164E-8	-7,655439E-8	-7,655577E-8	-7,655755E-8	-7,655818E-8	-7,655915E-8	-7,656016E-8	-7,656099E-8	-7,656136E-8	-7,656118E-8	-7,656154E-8	-7,656130E-8	-7,656154E-8	-7,656129E-8	-7,656197E-8	-7,656133E-8	-7,656187E-8	-7,656105E-8	-7,656217E-8	-7,656135E-8	-7,656205E-8	-7,656155E-8	-7,656245E-8	-7,656234E-8	-7,656263E-8	-7,656248E-8	-7,656263E-8	-7,656276E-8	-7,656233E-8
-7,656243E-8	-7,656204E-8	-7,656269E-8	-7,656194E-8	-7,656266E-8	-7,656198E-8	-7,656261E-8	-7,656185E-8	-7,656233E-8	-7,656180E-8	-7,656196E-8	-7,656166E-8	-7,656154E-8	-7,656180E-8	-7,656148E-8	-7,656176E-8	-7,656167E-8	-7,656250E-8	-7,656266E-8	-7,656379E-8	-7,656417E-8	-7,656583E-8	-7,656623E-8	-7,656812E-8	-7,656855E-8	-7,657079E-8	-7,657124E-8	-7,657242E-8	-7,657262E-8	-7,657403E-8	-7,657388E-8	-7,657450E-8	-7,657426E-8	-7,657407E-8	-7,657339E-8	-7,657216E-8	-7,657160E-8	-7,657005E-8	-7,656904E-8	-7,656673E-8	-7,656567E-8	-7,656354E-8	-7,656254E-8	-7,655977E-8	-7,655900E-8	-7,655660E-8	-7,655582E-8	-7,655319E-8	-7,655138E-8	-7,654835E-8	-7,654550E-8	-7,654160E-8	-7,653741E-8	-7,653207E-8	-7,652650E-8	-7,652062E-8	-7,651345E-8	-7,650673E-8	-7,649941E-8	-7,649317E-8	-7,648565E-8	-7,648038E-8	-7,647451E-8	-7,647068E-8	-7,646554E-8	-7,646327E-8	-7,645974E-8	-7,645821E-8	-7,645610E-8	-7,645522E-8	-7,645387E-8	-7,645302E-8	-7,645264E-8	-7,645214E-8	-7,645217E-8	-7,645167E-8	-7,645151E-8	-7,645083E-8	-7,645119E-8	-7,645086E-8	-7,645133E-8	-7,645042E-8	-7,645168E-8	-7,645088E-8	-7,645197E-8	-7,645171E-8	-7,645275E-8	-7,645235E-8	-7,645285E-8	-7,645212E-8	-7,645204E-8	-7,645153E-8	-7,645102E-8	-7,645087E-8	-7,644995E-8	-7,644981E-8	-7,644931E-8	-7,644984E-8	-7,644967E-8	-7,645042E-8	-7,645002E-8	-7,645092E-8	-7,645027E-8	-7,645112E-8	-7,645035E-8	-7,645131E-8	-7,645022E-8	-7,645051E-8	-7,644923E-8	-7,644959E-8	-7,644945E-8	-7,644955E-8	-7,644984E-8	-7,644984E-8	-7,645043E-8	-7,645049E-8	-7,645131E-8	-7,645139E-8	-7,645183E-8	-7,645102E-8	-7,645163E-8	-7,645076E-8	-7,645115E-8	-7,645038E-8	-7,645051E-8	-7,644968E-8	-7,645041E-8	-7,644982E-8	-7,645057E-8	-7,645048E-8	-7,645103E-8	-7,645149E-8	-7,645156E-8	-7,645188E-8	-7,645180E-8	-7,645158E-8	-7,645113E-8	-7,645147E-8	-7,645069E-8	-7,645122E-8	-7,645061E-8	-7,645154E-8	-7,645098E-8	-7,645207E-8	-7,645199E-8	-7,645364E-8	-7,645360E-8	-7,645409E-8	-7,645338E-8	-7,645323E-8	-7,645284E-8	-7,645266E-8	-7,645238E-8	-7,645190E-8	-7,645219E-8	-7,645179E-8	-7,645212E-8	-7,645220E-8	-7,645318E-8	-7,645305E-8	-7,645382E-8	-7,645325E-8	-7,645428E-8	-7,645316E-8	-7,645404E-8	-7,645306E-8	-7,645338E-8	-7,645238E-8	-7,645275E-8	-7,645251E-8	-7,645249E-8	-7,645274E-8	-7,645286E-8	-7,645384E-8	-7,645428E-8	-7,645467E-8	-7,645435E-8	-7,645471E-8	-7,645444E-8	-7,645475E-8	-7,645374E-8	-7,645417E-8	-7,645313E-8	-7,645383E-8	-7,645300E-8	-7,645446E-8	-7,645406E-8	-7,645509E-8	-7,645453E-8	-7,645545E-8	-7,645482E-8	-7,645455E-8	-7,645544E-8	-7,645514E-8	-7,645512E-8	-7,645468E-8	-7,645524E-8	-7,645462E-8	-7,645460E-8	-7,645390E-8	-7,645501E-8	-7,645455E-8	-7,645568E-8	-7,645522E-8	-7,645612E-8	-7,645610E-8	-7,645679E-8	-7,645607E-8	-7,645647E-8	-7,645629E-8	-7,645560E-8	-7,645591E-8	-7,645539E-8	-7,645521E-8	-7,645515E-8	-7,645568E-8	-7,645591E-8	-7,645699E-8	-7,645669E-8	-7,645770E-8	-7,645711E-8	-7,645806E-8	-7,645715E-8	-7,645765E-8	-7,645667E-8	-7,645698E-8	-7,645635E-8	-7,645669E-8	-7,645612E-8	-7,645653E-8	-7,645672E-8	-7,645681E-8	-7,645842E-8	-7,645879E-8	-7,645927E-8	-7,645887E-8	-7,645909E-8	-7,645848E-8	-7,645886E-8	-7,645824E-8	-7,645887E-8	-7,645802E-8	-7,645865E-8	-7,645789E-8	-7,645887E-8	-7,645831E-8	-7,645962E-8	-7,646000E-8	-7,646079E-8	-7,646082E-8	-7,646096E-8	-7,646110E-8	-7,646077E-8	-7,646098E-8	-7,646035E-8	-7,646018E-8	-7,645929E-8	-7,645978E-8	-7,645928E-8	-7,645994E-8	-7,645938E-8	-7,646026E-8	-7,645967E-8	-7,646081E-8	-7,646058E-8	-7,646157E-8	-7,646115E-8	-7,646200E-8	-7,646246E-8	-7,646354E-8	-7,646504E-8	-7,646646E-8	-7,646918E-8	-7,647093E-8	-7,647395E-8	-7,647768E-8	-7,648220E-8	-7,648629E-8	-7,649175E-8	-7,649582E-8	-7,650247E-8	-7,650746E-8	-7,651403E-8	-7,651861E-8	-7,652464E-8	-7,652957E-8	-7,653514E-8	-7,653905E-8	-7,654302E-8	-7,654634E-8	-7,654934E-8	-7,655203E-8	-7,655357E-8	-7,655541E-8	-7,655608E-8	-7,655723E-8	-7,655761E-8	-7,655880E-8	-7,655854E-8	-7,655942E-8	-7,655917E-8	-7,656028E-8	-7,655939E-8	-7,656032E-8	-7,655966E-8	-7,656060E-8	-7,655984E-8	-7,656026E-8	-7,656003E-8	-7,656043E-8	-7,656029E-8	-7,656017E-8	-7,656056E-8	-7,656068E-8	-7,656089E-8	-7,656033E-8	-7,656083E-8	-7,656043E-8	-7,656113E-8	-7,656005E-8
-7,656077E-8	-7,656002E-8	-7,656097E-8	-7,656072E-8	-7,656098E-8	-7,656077E-8	-7,656062E-8	-7,656056E-8	-7,656047E-8	-7,656080E-8	-7,656065E-8	-7,656076E-8	-7,655993E-8	-7,656068E-8	-7,655996E-8	-7,656064E-8	-7,656001E-8	-7,656116E-8	-7,656084E-8	-7,656183E-8	-7,656216E-8	-7,656351E-8	-7,656381E-8	-7,656511E-8	-7,656620E-8	-7,656713E-8	-7,656794E-8	-7,656875E-8	-7,656948E-8	-7,656948E-8	-7,656994E-8	-7,656971E-8	-7,657049E-8	-7,656983E-8	-7,656971E-8	-7,656832E-8	-7,656847E-8	-7,656637E-8	-7,656571E-8	-7,656372E-8	-7,656313E-8	-7,656098E-8	-7,655979E-8	-7,655780E-8	-7,655701E-8	-7,655562E-8	-7,655373E-8	-7,655196E-8	-7,654970E-8	-7,654759E-8	-7,654415E-8	-7,654128E-8	-7,653674E-8	-7,653274E-8	-7,652686E-8	-7,652203E-8	-7,651507E-8	-7,650905E-8	-7,650146E-8	-7,649573E-8	-7,648819E-8	-7,648349E-8	-7,647836E-8	-7,647412E-8	-7,646971E-8	-7,646633E-8	-7,646393E-8	-7,646209E-8	-7,646035E-8	-7,645905E-8	-7,645845E-8	-7,645723E-8	-7,645723E-8	-7,645647E-8	-7,645704E-8	-7,645590E-8	-7,645647E-8	-7,645537E-8	-7,645613E-8	-7,645568E-8	-7,645635E-8	-7,645588E-8	-7,645530E-8	-7,645546E-8	-7,645626E-8	-7,645681E-8	-7,645705E-8	-7,645756E-8	-7,645707E-8	-7,645706E-8	-7,645657E-8	-7,645660E-8	-7,645588E-8	-7,645588E-8	-7,645467E-8	-7,645507E-8	-7,645394E-8	-7,645514E-8	-7,645465E-8	-7,645542E-8	-7,645523E-8	-7,645569E-8	-7,645511E-8	-7,645606E-8	-7,645585E-8	-7,645604E-8	-7,645541E-8	-7,645480E-8	-7,645477E-8	-7,645408E-8	-7,645460E-8	-7,645453E-8	-7,645522E-8	-7,645475E-8	-7,645566E-8	-7,645529E-8	-7,645612E-8	-7,645556E-8	-7,645631E-8	-7,645572E-8	-7,645610E-8	-7,645558E-8	-7,645552E-8	-7,645454E-8	-7,645448E-8	-7,645489E-8	-7,645487E-8	-7,645504E-8	-7,645507E-8	-7,645568E-8	-7,645554E-8	-7,645635E-8	-7,645604E-8	-7,645689E-8	-7,645585E-8	-7,645668E-8	-7,645559E-8	-7,645551E-8	-7,645492E-8	-7,645554E-8	-7,645504E-8	-7,645580E-8	-7,645566E-8	-7,645652E-8	-7,645730E-8	-7,645804E-8	-7,645859E-8	-7,645821E-8	-7,645860E-8	-7,645825E-8	-7,645830E-8	-7,645762E-8	-7,645794E-8	-7,645696E-8	-7,645752E-8	-7,645683E-8	-7,645800E-8	-7,645735E-8	-7,645837E-8	-7,645833E-8	-7,645934E-8	-7,645889E-8	-7,645966E-8	-7,645944E-8	-7,645900E-8	-7,645903E-8	-7,645825E-8	-7,645863E-8	-7,645794E-8	-7,645821E-8	-7,645785E-8	-7,645819E-8	-7,645802E-8	-7,645901E-8	-7,645880E-8	-7,646008E-8	-7,645938E-8	-7,645998E-8	-7,645902E-8	-7,645956E-8	-7,645894E-8	-7,645902E-8	-7,645890E-8	-7,645919E-8	-7,645889E-8	-7,645878E-8	-7,645949E-8	-7,645936E-8	-7,646015E-8	-7,646005E-8	-7,646085E-8	-7,646009E-8	-7,645952E-8	-7,645991E-8	-7,646018E-8	-7,645887E-8	-7,645944E-8	-7,645875E-8	-7,645947E-8	-7,645884E-8	-7,645960E-8	-7,645956E-8	-7,646019E-8	-7,646033E-8	-7,646071E-8	-7,646121E-8	-7,646103E-8	-7,646145E-8	-7,646111E-8	-7,646113E-8	-7,646059E-8	-7,646112E-8	-7,646023E-8	-7,646110E-8	-7,646065E-8	-7,646191E-8	-7,646145E-8	-7,646251E-8	-7,646232E-8	-7,646271E-8	-7,646270E-8	-7,646343E-8	-7,646339E-8	-7,646329E-8	-7,646285E-8	-7,646211E-8	-7,646202E-8	-7,646175E-8	-7,646213E-8	-7,646202E-8	-7,646248E-8	-7,646355E-8	-7,646471E-8	-7,646408E-8	-7,646524E-8	-7,646446E-8	-7,646489E-8	-7,646393E-8	-7,646462E-8	-7,646427E-8	-7,646415E-8	-7,646342E-8	-7,646351E-8	-7,646345E-8	-7,646407E-8	-7,646526E-8	-7,646531E-8	-7,646554E-8	-7,646574E-8	-7,646673E-8	-7,646673E-8	-7,646739E-8	-7,646637E-8	-7,646671E-8	-7,646532E-8	-7,646581E-8	-7,646461E-8	-7,646539E-8	-7,646476E-8	-7,646517E-8	-7,646459E-8	-7,646520E-8	-7,646533E-8	-7,646616E-8	-7,646649E-8	-7,646670E-8	-7,646733E-8	-7,646744E-8	-7,646848E-8	-7,646909E-8	-7,647092E-8	-7,647186E-8	-7,647475E-8	-7,647596E-8	-7,647991E-8	-7,648263E-8	-7,648743E-8	-7,649102E-8	-7,649612E-8	-7,650067E-8	-7,650660E-8	-7,651183E-8	-7,651727E-8	-7,652213E-8	-7,652706E-8	-7,653203E-8	-7,653609E-8	-7,654044E-8	-7,654337E-8	-7,654653E-8	-7,654823E-8	-7,655105E-8	-7,655215E-8	-7,655427E-8	-7,655458E-8	-7,655633E-8	-7,655620E-8	-7,655739E-8	-7,655700E-8	-7,655779E-8	-7,655782E-8	-7,655817E-8	-7,655799E-8	-7,655807E-8	-7,655834E-8	-7,655814E-8	-7,655824E-8	-7,655800E-8	-7,655863E-8	-7,655808E-8	-7,655856E-8	-7,655791E-8	-7,655898E-8	-7,655815E-8	-7,655925E-8	-7,655829E-8	-7,655920E-8	-7,655866E-8	-7,655915E-8	-7,655888E-8
-7,655808E-8	-7,655832E-8	-7,655800E-8	-7,655876E-8	-7,655811E-8	-7,655867E-8	-7,655801E-8	-7,655886E-8	-7,655816E-8	-7,655865E-8	-7,655769E-8	-7,655857E-8	-7,655802E-8	-7,655851E-8	-7,655787E-8	-7,655866E-8	-7,655836E-8	-7,655898E-8	-7,655904E-8	-7,655937E-8	-7,656000E-8	-7,656034E-8	-7,656116E-8	-7,656185E-8	-7,656303E-8	-7,656313E-8	-7,656445E-8	-7,656460E-8	-7,656613E-8	-7,656568E-8	-7,656661E-8	-7,656606E-8	-7,656679E-8	-7,656561E-8	-7,656596E-8	-7,656479E-8	-7,656475E-8	-7,656331E-8	-7,656252E-8	-7,656170E-8	-7,656059E-8	-7,655945E-8	-7,655780E-8	-7,655691E-8	-7,655531E-8	-7,655458E-8	-7,655256E-8	-7,655149E-8	-7,654895E-8	-7,654760E-8	-7,654479E-8	-7,654294E-8	-7,653794E-8	-7,653390E-8	-7,652828E-8	-7,652326E-8	-7,651644E-8	-7,651111E-8	-7,650486E-8	-7,649876E-8	-7,649313E-8	-7,648772E-8	-7,648291E-8	-7,647812E-8	-7,647501E-8	-7,647080E-8	-7,646889E-8	-7,646643E-8	-7,646589E-8	-7,646369E-8	-7,646373E-8	-7,646234E-8	-7,646266E-8	-7,646141E-8	-7,646186E-8	-7,646108E-8	-7,646120E-8	-7,646059E-8	-7,646106E-8	-7,646114E-8	-7,646071E-8	-7,646123E-8	-7,646133E-8	-7,646084E-8	-7,646094E-8	-7,646154E-8	-7,646144E-8	-7,646226E-8	-7,646157E-8	-7,646234E-8	-7,646130E-8	-7,646182E-8	-7,646053E-8	-7,646053E-8	-7,645971E-8	-7,645989E-8	-7,645923E-8	-7,645946E-8	-7,645999E-8	-7,646025E-8	-7,646074E-8	-7,646043E-8	-7,646142E-8	-7,646109E-8	-7,646125E-8	-7,646081E-8	-7,646104E-8	-7,645991E-8	-7,646022E-8	-7,645936E-8	-7,646025E-8	-7,645930E-8	-7,646041E-8	-7,646017E-8	-7,646109E-8	-7,646101E-8	-7,646169E-8	-7,646153E-8	-7,646148E-8	-7,646142E-8	-7,646138E-8	-7,646148E-8	-7,646061E-8	-7,646062E-8	-7,645988E-8	-7,646043E-8	-7,645995E-8	-7,646064E-8	-7,646023E-8	-7,646148E-8	-7,646101E-8	-7,646200E-8	-7,646145E-8	-7,646209E-8	-7,646141E-8	-7,646149E-8	-7,646156E-8	-7,646124E-8	-7,646030E-8	-7,646109E-8	-7,646119E-8	-7,646122E-8	-7,646187E-8	-7,646243E-8	-7,646354E-8	-7,646368E-8	-7,646437E-8	-7,646378E-8	-7,646445E-8	-7,646348E-8	-7,646435E-8	-7,646320E-8	-7,646319E-8	-7,646261E-8	-7,646317E-8	-7,646278E-8	-7,646293E-8	-7,646324E-8	-7,646369E-8	-7,646422E-8	-7,646415E-8	-7,646483E-8	-7,646472E-8	-7,646487E-8	-7,646414E-8	-7,646429E-8	-7,646382E-8	-7,646425E-8	-7,646339E-8	-7,646403E-8	-7,646297E-8	-7,646361E-8	-7,646351E-8	-7,646478E-8	-7,646496E-8	-7,646553E-8	-7,646485E-8	-7,646553E-8	-7,646549E-8	-7,646516E-8	-7,646548E-8	-7,646494E-8	-7,646475E-8	-7,646462E-8	-7,646561E-8	-7,646548E-8	-7,646619E-8	-7,646536E-8	-7,646683E-8	-7,646635E-8	-7,646737E-8	-7,646705E-8	-7,646779E-8	-7,646514E-8	-7,646645E-8	-7,646565E-8	-7,646558E-8	-7,646555E-8	-7,646531E-8	-7,646553E-8	-7,646513E-8	-7,646555E-8	-7,646577E-8	-7,646648E-8	-7,646651E-8	-7,646743E-8	-7,646682E-8	-7,646723E-8	-7,646643E-8	-7,646721E-8	-7,646627E-8	-7,646662E-8	-7,646580E-8	-7,646641E-8	-7,646610E-8	-7,646673E-8	-7,646707E-8	-7,646721E-8	-7,646759E-8	-7,646774E-8	-7,646807E-8	-7,646809E-8	-7,646866E-8	-7,646804E-8	-7,646790E-8	-7,646723E-8	-7,646771E-8	-7,646674E-8	-7,646778E-8	-7,646693E-8	-7,646923E-8	-7,646862E-8	-7,646994E-8	-7,646935E-8	-7,646985E-8	-7,646931E-8	-7,646952E-8	-7,646970E-8	-7,646967E-8	-7,646971E-8	-7,646916E-8	-7,646945E-8	-7,646896E-8	-7,646963E-8	-7,646975E-8	-7,647117E-8	-7,647123E-8	-7,647225E-8	-7,647161E-8	-7,647362E-8	-7,647299E-8	-7,647352E-8	-7,647301E-8	-7,647333E-8	-7,647276E-8	-7,647250E-8	-7,647202E-8	-7,647256E-8	-7,647230E-8	-7,647245E-8	-7,647274E-8	-7,647248E-8	-7,647327E-8	-7,647321E-8	-7,647372E-8	-7,647350E-8	-7,647424E-8	-7,647396E-8	-7,647570E-8	-7,647571E-8	-7,647760E-8	-7,647825E-8	-7,648031E-8	-7,648274E-8	-7,648580E-8	-7,648872E-8	-7,649248E-8	-7,649654E-8	-7,650088E-8	-7,650582E-8	-7,651057E-8	-7,651614E-8	-7,652014E-8	-7,652527E-8	-7,652945E-8	-7,653410E-8	-7,653732E-8	-7,654126E-8	-7,654312E-8	-7,654607E-8	-7,654734E-8	-7,654982E-8	-7,655057E-8	-7,655215E-8	-7,655264E-8	-7,655391E-8	-7,655424E-8	-7,655464E-8	-7,655508E-8	-7,655542E-8	-7,655571E-8	-7,655547E-8	-7,655601E-8	-7,655576E-8	-7,655638E-8	-7,655564E-8	-7,655624E-8	-7,655580E-8	-7,655670E-8	-7,655584E-8	-7,655665E-8	-7,655602E-8	-7,655685E-8	-7,655642E-8	-7,655685E-8	-7,655668E-8	-7,655698E-8	-7,655706E-8	-7,655741E-8	-7,655738E-8
-7,655603E-8	-7,655655E-8	-7,655618E-8	-7,655723E-8	-7,655632E-8	-7,655705E-8	-7,655625E-8	-7,655728E-8	-7,655645E-8	-7,655708E-8	-7,655616E-8	-7,655679E-8	-7,655637E-8	-7,655652E-8	-7,655640E-8	-7,655643E-8	-7,655673E-8	-7,655643E-8	-7,655726E-8	-7,655700E-8	-7,655814E-8	-7,655792E-8	-7,655927E-8	-7,655898E-8	-7,656011E-8	-7,655975E-8	-7,656113E-8	-7,656110E-8	-7,656218E-8	-7,656180E-8	-7,656237E-8	-7,656217E-8	-7,656200E-8	-7,656183E-8	-7,656153E-8	-7,656118E-8	-7,656045E-8	-7,655963E-8	-7,655863E-8	-7,655818E-8	-7,655706E-8	-7,655654E-8	-7,655527E-8	-7,655495E-8	-7,655324E-8	-7,655284E-8	-7,655086E-8	-7,655026E-8	-7,654792E-8	-7,654687E-8	-7,654385E-8	-7,654150E-8	-7,653785E-8	-7,653409E-8	-7,652970E-8	-7,652475E-8	-7,651993E-8	-7,651357E-8	-7,650809E-8	-7,650175E-8	-7,649683E-8	-7,649180E-8	-7,648822E-8	-7,648328E-8	-7,648031E-8	-7,647668E-8	-7,647515E-8	-7,647232E-8	-7,647146E-8	-7,646997E-8	-7,646969E-8	-7,646835E-8	-7,646833E-8	-7,646834E-8	-7,646783E-8	-7,646780E-8	-7,646703E-8	-7,646710E-8	-7,646678E-8	-7,646722E-8	-7,646717E-8	-7,646786E-8	-7,646786E-8	-7,646928E-8	-7,646825E-8	-7,646846E-8	-7,646813E-8	-7,646918E-8	-7,646825E-8	-7,646888E-8	-7,646791E-8	-7,646757E-8	-7,646708E-8	-7,646663E-8	-7,646626E-8	-7,646585E-8	-7,646592E-8	-7,646560E-8	-7,646593E-8	-7,646612E-8	-7,646673E-8	-7,646662E-8	-7,646718E-8	-7,646644E-8	-7,646709E-8	-7,646610E-8	-7,646649E-8	-7,646545E-8	-7,646589E-8	-7,646511E-8	-7,646559E-8	-7,646503E-8	-7,646538E-8	-7,646611E-8	-7,646646E-8	-7,646705E-8	-7,646693E-8	-7,646748E-8	-7,646707E-8	-7,646702E-8	-7,646702E-8	-7,646742E-8	-7,646619E-8	-7,646666E-8	-7,646554E-8	-7,646640E-8	-7,646573E-8	-7,646677E-8	-7,646671E-8	-7,646741E-8	-7,646721E-8	-7,646791E-8	-7,646786E-8	-7,646815E-8	-7,646803E-8	-7,646796E-8	-7,646825E-8	-7,646750E-8	-7,646773E-8	-7,646679E-8	-7,646732E-8	-7,646739E-8	-7,646833E-8	-7,646852E-8	-7,647026E-8	-7,646993E-8	-7,647058E-8	-7,647018E-8	-7,647064E-8	-7,647022E-8	-7,647012E-8	-7,646983E-8	-7,646973E-8	-7,646952E-8	-7,646942E-8	-7,646995E-8	-7,646997E-8	-7,647034E-8	-7,647016E-8	-7,647163E-8	-7,647159E-8	-7,647231E-8	-7,647180E-8	-7,647206E-8	-7,647080E-8	-7,647125E-8	-7,647051E-8	-7,647058E-8	-7,647006E-8	-7,647012E-8	-7,646998E-8	-7,646980E-8	-7,647048E-8	-7,647101E-8	-7,647134E-8	-7,647125E-8	-7,647172E-8	-7,647129E-8	-7,647165E-8	-7,647115E-8	-7,647164E-8	-7,647035E-8	-7,647099E-8	-7,647017E-8	-7,647133E-8	-7,647093E-8	-7,647169E-8	-7,647165E-8	-7,647253E-8	-7,647238E-8	-7,647323E-8	-7,647308E-8	-7,647301E-8	-7,647284E-8	-7,647071E-8	-7,647088E-8	-7,647095E-8	-7,647135E-8	-7,647093E-8	-7,647123E-8	-7,647089E-8	-7,647206E-8	-7,647166E-8	-7,647303E-8	-7,647273E-8	-7,647424E-8	-7,647377E-8	-7,647402E-8	-7,647346E-8	-7,647408E-8	-7,647359E-8	-7,647348E-8	-7,647319E-8	-7,647300E-8	-7,647317E-8	-7,647302E-8	-7,647419E-8	-7,647448E-8	-7,647515E-8	-7,647520E-8	-7,647596E-8	-7,647526E-8	-7,647562E-8	-7,647479E-8	-7,647549E-8	-7,647429E-8	-7,647487E-8	-7,647430E-8	-7,647517E-8	-7,647537E-8	-7,647632E-8	-7,647630E-8	-7,647661E-8	-7,647739E-8	-7,647757E-8	-7,647768E-8	-7,647711E-8	-7,647729E-8	-7,647647E-8	-7,647680E-8	-7,647631E-8	-7,647654E-8	-7,647548E-8	-7,647616E-8	-7,647597E-8	-7,647699E-8	-7,647651E-8	-7,647772E-8	-7,647797E-8	-7,647861E-8	-7,647827E-8	-7,647879E-8	-7,647901E-8	-7,647819E-8	-7,647791E-8	-7,647782E-8	-7,647793E-8	-7,647738E-8	-7,647746E-8	-7,647689E-8	-7,647786E-8	-7,647730E-8	-7,647834E-8	-7,647788E-8	-7,647922E-8	-7,647898E-8	-7,647979E-8	-7,647992E-8	-7,648129E-8	-7,648165E-8	-7,648288E-8	-7,648426E-8	-7,648639E-8	-7,648908E-8	-7,649167E-8	-7,649528E-8	-7,649837E-8	-7,650230E-8	-7,650637E-8	-7,651116E-8	-7,651504E-8	-7,652028E-8	-7,652353E-8	-7,652891E-8	-7,653185E-8	-7,653615E-8	-7,653885E-8	-7,654214E-8	-7,654393E-8	-7,654626E-8	-7,654786E-8	-7,654938E-8	-7,655066E-8	-7,655108E-8	-7,655220E-8	-7,655238E-8	-7,655352E-8	-7,655360E-8	-7,655437E-8	-7,655416E-8	-7,655480E-8	-7,655407E-8	-7,655493E-8	-7,655400E-8	-7,655476E-8	-7,655403E-8	-7,655473E-8	-7,655414E-8	-7,655467E-8	-7,655428E-8	-7,655463E-8	-7,655452E-8	-7,655448E-8	-7,655461E-8	-7,655459E-8	-7,655503E-8	-7,655439E-8	-7,655489E-8	-7,655454E-8	-7,655554E-8
-7,655374E-8	-7,655461E-8	-7,655407E-8	-7,655488E-8	-7,655433E-8	-7,655475E-8	-7,655482E-8	-7,655487E-8	-7,655486E-8	-7,655463E-8	-7,655495E-8	-7,655454E-8	-7,655476E-8	-7,655431E-8	-7,655484E-8	-7,655437E-8	-7,655512E-8	-7,655480E-8	-7,655596E-8	-7,655515E-8	-7,655607E-8	-7,655580E-8	-7,655704E-8	-7,655681E-8	-7,655755E-8	-7,655759E-8	-7,655849E-8	-7,655898E-8	-7,655893E-8	-7,655908E-8	-7,655908E-8	-7,655941E-8	-7,655886E-8	-7,655895E-8	-7,655819E-8	-7,655817E-8	-7,655703E-8	-7,655718E-8	-7,655599E-8	-7,655626E-8	-7,655459E-8	-7,655488E-8	-7,655338E-8	-7,655314E-8	-7,655179E-8	-7,655134E-8	-7,655017E-8	-7,654866E-8	-7,654720E-8	-7,654551E-8	-7,654398E-8	-7,654100E-8	-7,653846E-8	-7,653458E-8	-7,653129E-8	-7,652628E-8	-7,652250E-8	-7,651664E-8	-7,651182E-8	-7,650585E-8	-7,650192E-8	-7,649655E-8	-7,649305E-8	-7,648875E-8	-7,648633E-8	-7,648300E-8	-7,648101E-8	-7,647947E-8	-7,647795E-8	-7,647719E-8	-7,647591E-8	-7,647604E-8	-7,647512E-8	-7,647546E-8	-7,647451E-8	-7,647460E-8	-7,647385E-8	-7,647472E-8	-7,647365E-8	-7,647483E-8	-7,647419E-8	-7,647473E-8	-7,647466E-8	-7,647542E-8	-7,647617E-8	-7,647651E-8	-7,647495E-8	-7,647512E-8	-7,647528E-8	-7,647470E-8	-7,647505E-8	-7,647436E-8	-7,647417E-8	-7,647298E-8	-7,647290E-8	-7,647256E-8	-7,647314E-8	-7,647240E-8	-7,647320E-8	-7,647242E-8	-7,647351E-8	-7,647346E-8	-7,647431E-8	-7,647397E-8	-7,647392E-8	-7,647311E-8	-7,647247E-8	-7,647270E-8	-7,647275E-8	-7,647287E-8	-7,647211E-8	-7,647235E-8	-7,647203E-8	-7,647245E-8	-7,647285E-8	-7,647419E-8	-7,647363E-8	-7,647477E-8	-7,647365E-8	-7,647419E-8	-7,647324E-8	-7,647358E-8	-7,647289E-8	-7,647308E-8	-7,647259E-8	-7,647265E-8	-7,647306E-8	-7,647296E-8	-7,647392E-8	-7,647391E-8	-7,647452E-8	-7,647476E-8	-7,647522E-8	-7,647488E-8	-7,647514E-8	-7,647454E-8	-7,647500E-8	-7,647389E-8	-7,647458E-8	-7,647404E-8	-7,647456E-8	-7,647405E-8	-7,647606E-8	-7,647694E-8	-7,647716E-8	-7,647743E-8	-7,647745E-8	-7,647774E-8	-7,647777E-8	-7,647808E-8	-7,647721E-8	-7,647710E-8	-7,647656E-8	-7,647682E-8	-7,647630E-8	-7,647708E-8	-7,647662E-8	-7,647760E-8	-7,647673E-8	-7,647829E-8	-7,647819E-8	-7,647883E-8	-7,647814E-8	-7,647840E-8	-7,647792E-8	-7,647785E-8	-7,647770E-8	-7,647749E-8	-7,647714E-8	-7,647670E-8	-7,647707E-8	-7,647667E-8	-7,647763E-8	-7,647767E-8	-7,647863E-8	-7,647819E-8	-7,647897E-8	-7,647810E-8	-7,647882E-8	-7,647813E-8	-7,647853E-8	-7,647767E-8	-7,647752E-8	-7,647775E-8	-7,647785E-8	-7,647773E-8	-7,647840E-8	-7,647872E-8	-7,647886E-8	-7,647963E-8	-7,647987E-8	-7,648050E-8	-7,647983E-8	-7,647962E-8	-7,647856E-8	-7,647850E-8	-7,647650E-8	-7,647878E-8	-7,647764E-8	-7,647817E-8	-7,647765E-8	-7,647856E-8	-7,647853E-8	-7,647969E-8	-7,647991E-8	-7,648017E-8	-7,648024E-8	-7,648011E-8	-7,648050E-8	-7,647974E-8	-7,647985E-8	-7,647935E-8	-7,647980E-8	-7,647951E-8	-7,648019E-8	-7,647986E-8	-7,648105E-8	-7,648053E-8	-7,648211E-8	-7,648182E-8	-7,648291E-8	-7,648249E-8	-7,648290E-8	-7,648161E-8	-7,648203E-8	-7,648179E-8	-7,648175E-8	-7,648180E-8	-7,648190E-8	-7,648341E-8	-7,648279E-8	-7,648361E-8	-7,648350E-8	-7,648411E-8	-7,648365E-8	-7,648420E-8	-7,648346E-8	-7,648399E-8	-7,648323E-8	-7,648381E-8	-7,648257E-8	-7,648271E-8	-7,648233E-8	-7,648305E-8	-7,648344E-8	-7,648423E-8	-7,648449E-8	-7,648480E-8	-7,648543E-8	-7,648513E-8	-7,648571E-8	-7,648516E-8	-7,648563E-8	-7,648443E-8	-7,648458E-8	-7,648412E-8	-7,648472E-8	-7,648371E-8	-7,648408E-8	-7,648351E-8	-7,648424E-8	-7,648437E-8	-7,648552E-8	-7,648585E-8	-7,648598E-8	-7,648634E-8	-7,648659E-8	-7,648764E-8	-7,648837E-8	-7,648930E-8	-7,648988E-8	-7,649150E-8	-7,649310E-8	-7,649588E-8	-7,649776E-8	-7,650120E-8	-7,650366E-8	-7,650805E-8	-7,651121E-8	-7,651591E-8	-7,651914E-8	-7,652325E-8	-7,652682E-8	-7,653069E-8	-7,653378E-8	-7,653692E-8	-7,653986E-8	-7,654177E-8	-7,654376E-8	-7,654511E-8	-7,654707E-8	-7,654761E-8	-7,654914E-8	-7,654925E-8	-7,655084E-8	-7,655019E-8	-7,655145E-8	-7,655138E-8	-7,655300E-8	-7,655204E-8	-7,655269E-8	-7,655229E-8	-7,655279E-8	-7,655242E-8	-7,655250E-8	-7,655265E-8	-7,655269E-8	-7,655306E-8	-7,655248E-8	-7,655309E-8	-7,655257E-8	-7,655294E-8	-7,655214E-8	-7,655306E-8	-7,655255E-8	-7,655343E-8	-7,655225E-8	-7,655322E-8	-7,655250E-8	-7,655308E-8
-7,655238E-8	-7,655240E-8	-7,655278E-8	-7,655240E-8	-7,655303E-8	-7,655275E-8	-7,655305E-8	-7,655233E-8	-7,655294E-8	-7,655243E-8	-7,655311E-8	-7,655213E-8	-7,655284E-8	-7,655243E-8	-7,655308E-8	-7,655231E-8	-7,655284E-8	-7,655250E-8	-7,655294E-8	-7,655255E-8	-7,655289E-8	-7,655330E-8	-7,655370E-8	-7,655440E-8	-7,655428E-8	-7,655514E-8	-7,655495E-8	-7,655569E-8	-7,655527E-8	-7,655634E-8	-7,655553E-8	-7,655640E-8	-7,655535E-8	-7,655608E-8	-7,655514E-8	-7,655543E-8	-7,655446E-8	-7,655443E-8	-7,655377E-8	-7,655331E-8	-7,655276E-8	-7,655225E-8	-7,655185E-8	-7,655072E-8	-7,655056E-8	-7,654936E-8	-7,654909E-8	-7,654729E-8	-7,654670E-8	-7,654474E-8	-7,654386E-8	-7,654099E-8	-7,653943E-8	-7,653595E-8	-7,653354E-8	-7,652903E-8	-7,652560E-8	-7,652058E-8	-7,651621E-8	-7,651141E-8	-7,650682E-8	-7,650322E-8	-7,649891E-8	-7,649581E-8	-7,649221E-8	-7,649025E-8	-7,648751E-8	-7,648652E-8	-7,648458E-8	-7,648426E-8	-7,648273E-8	-7,648335E-8	-7,648204E-8	-7,648215E-8	-7,648141E-8	-7,648150E-8	-7,648111E-8	-7,648122E-8	-7,648107E-8	-7,648117E-8	-7,648101E-8	-7,648105E-8	-7,648145E-8	-7,648184E-8	-7,648285E-8	-7,648292E-8	-7,648336E-8	-7,648153E-8	-7,648181E-8	-7,648127E-8	-7,648197E-8	-7,648080E-8	-7,648126E-8	-7,647957E-8	-7,647978E-8	-7,647908E-8	-7,647994E-8	-7,647974E-8	-7,648002E-8	-7,648006E-8	-7,648075E-8	-7,648089E-8	-7,648095E-8	-7,648129E-8	-7,648054E-8	-7,648122E-8	-7,648065E-8	-7,648090E-8	-7,647986E-8	-7,648008E-8	-7,647938E-8	-7,648023E-8	-7,648001E-8	-7,648120E-8	-7,648061E-8	-7,648137E-8	-7,648144E-8	-7,648161E-8	-7,648183E-8	-7,648196E-8	-7,648172E-8	-7,648165E-8	-7,648133E-8	-7,648104E-8	-7,648097E-8	-7,648022E-8	-7,648087E-8	-7,648061E-8	-7,648129E-8	-7,648099E-8	-7,648252E-8	-7,648193E-8	-7,648274E-8	-7,648173E-8	-7,648223E-8	-7,648150E-8	-7,648194E-8	-7,648143E-8	-7,648130E-8	-7,648117E-8	-7,648120E-8	-7,648179E-8	-7,648192E-8	-7,648350E-8	-7,648337E-8	-7,648489E-8	-7,648443E-8	-7,648483E-8	-7,648399E-8	-7,648434E-8	-7,648327E-8	-7,648401E-8	-7,648273E-8	-7,648327E-8	-7,648276E-8	-7,648313E-8	-7,648309E-8	-7,648351E-8	-7,648382E-8	-7,648420E-8	-7,648472E-8	-7,648487E-8	-7,648542E-8	-7,648450E-8	-7,648505E-8	-7,648435E-8	-7,648451E-8	-7,648409E-8	-7,648438E-8	-7,648350E-8	-7,648447E-8	-7,648406E-8	-7,648533E-8	-7,648501E-8	-7,648607E-8	-7,648613E-8	-7,648645E-8	-7,648632E-8	-7,648659E-8	-7,648654E-8	-7,648618E-8	-7,648613E-8	-7,648629E-8	-7,648647E-8	-7,648594E-8	-7,648669E-8	-7,648624E-8	-7,648699E-8	-7,648678E-8	-7,648780E-8	-7,648715E-8	-7,648855E-8	-7,648776E-8	-7,648815E-8	-7,648698E-8	-7,648763E-8	-7,648698E-8	-7,648481E-8	-7,648579E-8	-7,648594E-8	-7,648556E-8	-7,648645E-8	-7,648649E-8	-7,648715E-8	-7,648714E-8	-7,648755E-8	-7,648718E-8	-7,648722E-8	-7,648756E-8	-7,648678E-8	-7,648701E-8	-7,648600E-8	-7,648658E-8	-7,648608E-8	-7,648668E-8	-7,648674E-8	-7,648757E-8	-7,648779E-8	-7,648809E-8	-7,648872E-8	-7,648926E-8	-7,648924E-8	-7,648902E-8	-7,648887E-8	-7,648838E-8	-7,648865E-8	-7,648867E-8	-7,648878E-8	-7,648931E-8	-7,648993E-8	-7,648918E-8	-7,649025E-8	-7,648983E-8	-7,649088E-8	-7,649086E-8	-7,649112E-8	-7,649076E-8	-7,649070E-8	-7,649018E-8	-7,649049E-8	-7,649057E-8	-7,649009E-8	-7,649027E-8	-7,649022E-8	-7,649129E-8	-7,649120E-8	-7,649219E-8	-7,649288E-8	-7,649342E-8	-7,649306E-8	-7,649412E-8	-7,649318E-8	-7,649331E-8	-7,649318E-8	-7,649314E-8	-7,649260E-8	-7,649273E-8	-7,649244E-8	-7,649229E-8	-7,649222E-8	-7,649269E-8	-7,649312E-8	-7,649330E-8	-7,649378E-8	-7,649390E-8	-7,649476E-8	-7,649454E-8	-7,649545E-8	-7,649526E-8	-7,649651E-8	-7,649626E-8	-7,649893E-8	-7,649938E-8	-7,650203E-8	-7,650379E-8	-7,650671E-8	-7,650966E-8	-7,651285E-8	-7,651614E-8	-7,651913E-8	-7,652264E-8	-7,652626E-8	-7,652967E-8	-7,653234E-8	-7,653524E-8	-7,653757E-8	-7,654014E-8	-7,654148E-8	-7,654352E-8	-7,654410E-8	-7,654595E-8	-7,654592E-8	-7,654767E-8	-7,654760E-8	-7,654885E-8	-7,654841E-8	-7,654919E-8	-7,654953E-8	-7,655014E-8	-7,655070E-8	-7,655044E-8	-7,655076E-8	-7,655053E-8	-7,655071E-8	-7,655030E-8	-7,655076E-8	-7,655017E-8	-7,655071E-8	-7,655034E-8	-7,655129E-8	-7,655049E-8	-7,655098E-8	-7,655044E-8	-7,655121E-8	-7,655077E-8	-7,655124E-8	-7,655080E-8	-7,655132E-8	-7,655122E-8	-7,655112E-8
-7,655040E-8	-7,655012E-8	-7,655078E-8	-7,655040E-8	-7,655107E-8	-7,655029E-8	-7,655103E-8	-7,655009E-8	-7,655122E-8	-7,655051E-8	-7,655105E-8	-7,655049E-8	-7,655090E-8	-7,655078E-8	-7,655076E-8	-7,655062E-8	-7,655058E-8	-7,655089E-8	-7,655064E-8	-7,655071E-8	-7,655075E-8	-7,655125E-8	-7,655108E-8	-7,655164E-8	-7,655157E-8	-7,655258E-8	-7,655215E-8	-7,655290E-8	-7,655249E-8	-7,655358E-8	-7,655267E-8	-7,655331E-8	-7,655252E-8	-7,655310E-8	-7,655250E-8	-7,655233E-8	-7,655215E-8	-7,655173E-8	-7,655145E-8	-7,655076E-8	-7,655068E-8	-7,655012E-8	-7,654990E-8	-7,654869E-8	-7,654881E-8	-7,654762E-8	-7,654764E-8	-7,654583E-8	-7,654566E-8	-7,654380E-8	-7,654303E-8	-7,654074E-8	-7,653919E-8	-7,653658E-8	-7,653386E-8	-7,653069E-8	-7,652697E-8	-7,652338E-8	-7,651933E-8	-7,651579E-8	-7,651140E-8	-7,650736E-8	-7,650376E-8	-7,650107E-8	-7,649782E-8	-7,649668E-8	-7,649417E-8	-7,649374E-8	-7,649123E-8	-7,649142E-8	-7,649034E-8	-7,649035E-8	-7,648999E-8	-7,648968E-8	-7,648919E-8	-7,648870E-8	-7,648880E-8	-7,648858E-8	-7,648891E-8	-7,648865E-8	-7,648892E-8	-7,648838E-8	-7,648922E-8	-7,648932E-8	-7,649079E-8	-7,649002E-8	-7,649114E-8	-7,649058E-8	-7,649028E-8	-7,648871E-8	-7,648935E-8	-7,648848E-8	-7,648807E-8	-7,648755E-8	-7,648731E-8	-7,648734E-8	-7,648688E-8	-7,648740E-8	-7,648694E-8	-7,648796E-8	-7,648776E-8	-7,648830E-8	-7,648806E-8	-7,648894E-8	-7,648811E-8	-7,648847E-8	-7,648751E-8	-7,648830E-8	-7,648714E-8	-7,648727E-8	-7,648695E-8	-7,648745E-8	-7,648723E-8	-7,648791E-8	-7,648858E-8	-7,648884E-8	-7,648863E-8	-7,648876E-8	-7,648923E-8	-7,648837E-8	-7,648876E-8	-7,648777E-8	-7,648782E-8	-7,648706E-8	-7,648765E-8	-7,648662E-8	-7,648763E-8	-7,648681E-8	-7,648809E-8	-7,648776E-8	-7,648860E-8	-7,648892E-8	-7,648901E-8	-7,648897E-8	-7,648903E-8	-7,648930E-8	-7,648894E-8	-7,648903E-8	-7,648851E-8	-7,648860E-8	-7,648860E-8	-7,648988E-8	-7,649002E-8	-7,649036E-8	-7,649036E-8	-7,649161E-8	-7,649104E-8	-7,649196E-8	-7,649129E-8	-7,649214E-8	-7,649112E-8	-7,649152E-8	-7,649127E-8	-7,649113E-8	-7,649130E-8	-7,649116E-8	-7,649139E-8	-7,649103E-8	-7,649241E-8	-7,649282E-8	-7,649339E-8	-7,649290E-8	-7,649311E-8	-7,649263E-8	-7,649304E-8	-7,649211E-8	-7,649282E-8	-7,649185E-8	-7,649224E-8	-7,649151E-8	-7,649180E-8	-7,649157E-8	-7,649236E-8	-7,649278E-8	-7,649297E-8	-7,649316E-8	-7,649301E-8	-7,649353E-8	-7,649304E-8	-7,649324E-8	-7,649263E-8	-7,649267E-8	-7,649229E-8	-7,649283E-8	-7,649167E-8	-7,649275E-8	-7,649190E-8	-7,649312E-8	-7,649268E-8	-7,649378E-8	-7,649376E-8	-7,649408E-8	-7,649381E-8	-7,649364E-8	-7,649341E-8	-7,649329E-8	-7,649342E-8	-7,649285E-8	-7,649142E-8	-7,649167E-8	-7,649255E-8	-7,649243E-8	-7,649339E-8	-7,649325E-8	-7,649420E-8	-7,649329E-8	-7,649477E-8	-7,649404E-8	-7,649460E-8	-7,649375E-8	-7,649382E-8	-7,649368E-8	-7,649392E-8	-7,649436E-8	-7,649456E-8	-7,649483E-8	-7,649477E-8	-7,649552E-8	-7,649578E-8	-7,649656E-8	-7,649660E-8	-7,649717E-8	-7,649652E-8	-7,649701E-8	-7,649607E-8	-7,649663E-8	-7,649537E-8	-7,649773E-8	-7,649697E-8	-7,649756E-8	-7,649726E-8	-7,649780E-8	-7,649758E-8	-7,649776E-8	-7,649832E-8	-7,649811E-8	-7,649832E-8	-7,649781E-8	-7,649817E-8	-7,649729E-8	-7,649719E-8	-7,649683E-8	-7,649759E-8	-7,649703E-8	-7,649823E-8	-7,649779E-8	-7,649878E-8	-7,649869E-8	-7,649957E-8	-7,649937E-8	-7,649980E-8	-7,649945E-8	-7,649936E-8	-7,649865E-8	-7,649887E-8	-7,649889E-8	-7,649832E-8	-7,649858E-8	-7,649813E-8	-7,649881E-8	-7,649849E-8	-7,649945E-8	-7,649933E-8	-7,650022E-8	-7,649967E-8	-7,650089E-8	-7,650050E-8	-7,650182E-8	-7,650165E-8	-7,650232E-8	-7,650336E-8	-7,650471E-8	-7,650606E-8	-7,650780E-8	-7,650969E-8	-7,651175E-8	-7,651516E-8	-7,651749E-8	-7,652041E-8	-7,652280E-8	-7,652603E-8	-7,652866E-8	-7,653190E-8	-7,653370E-8	-7,653688E-8	-7,653791E-8	-7,654049E-8	-7,654127E-8	-7,654357E-8	-7,654381E-8	-7,654516E-8	-7,654538E-8	-7,654617E-8	-7,654660E-8	-7,654688E-8	-7,654766E-8	-7,654769E-8	-7,654831E-8	-7,654789E-8	-7,654887E-8	-7,654843E-8	-7,654903E-8	-7,654833E-8	-7,654901E-8	-7,654865E-8	-7,654946E-8	-7,654869E-8	-7,654923E-8	-7,654868E-8	-7,654936E-8	-7,654942E-8	-7,654977E-8	-7,654941E-8	-7,654940E-8	-7,654921E-8	-7,654903E-8	-7,654935E-8	-7,654907E-8	-7,654931E-8	-7,654872E-8
-7,654875E-8	-7,654802E-8	-7,654887E-8	-7,654820E-8	-7,654915E-8	-7,654825E-8	-7,654891E-8	-7,654849E-8	-7,654979E-8	-7,654907E-8	-7,654922E-8	-7,654894E-8	-7,654908E-8	-7,654901E-8	-7,654838E-8	-7,654880E-8	-7,654850E-8	-7,654917E-8	-7,654843E-8	-7,654927E-8	-7,654841E-8	-7,654921E-8	-7,654813E-8	-7,654943E-8	-7,654902E-8	-7,654988E-8	-7,654920E-8	-7,654978E-8	-7,654965E-8	-7,654977E-8	-7,654968E-8	-7,654982E-8	-7,655008E-8	-7,654956E-8	-7,654956E-8	-7,654876E-8	-7,654906E-8	-7,654824E-8	-7,654855E-8	-7,654789E-8	-7,654851E-8	-7,654740E-8	-7,654758E-8	-7,654646E-8	-7,654703E-8	-7,654596E-8	-7,654594E-8	-7,654469E-8	-7,654443E-8	-7,654310E-8	-7,654215E-8	-7,654089E-8	-7,653932E-8	-7,653765E-8	-7,653523E-8	-7,653293E-8	-7,652989E-8	-7,652741E-8	-7,652377E-8	-7,652088E-8	-7,651678E-8	-7,651431E-8	-7,651018E-8	-7,650882E-8	-7,650564E-8	-7,650416E-8	-7,650191E-8	-7,650079E-8	-7,649952E-8	-7,649967E-8	-7,649856E-8	-7,649855E-8	-7,649804E-8	-7,649763E-8	-7,649760E-8	-7,649699E-8	-7,649648E-8	-7,649648E-8	-7,649665E-8	-7,649606E-8	-7,649659E-8	-7,649566E-8	-7,649708E-8	-7,649624E-8	-7,649737E-8	-7,649680E-8	-7,649774E-8	-7,649771E-8	-7,649815E-8	-7,649717E-8	-7,649550E-8	-7,649520E-8	-7,649466E-8	-7,649462E-8	-7,649421E-8	-7,649461E-8	-7,649383E-8	-7,649383E-8	-7,649397E-8	-7,649469E-8	-7,649444E-8	-7,649560E-8	-7,649492E-8	-7,649554E-8	-7,649478E-8	-7,649560E-8	-7,649501E-8	-7,649511E-8	-7,649453E-8	-7,649488E-8	-7,649466E-8	-7,649467E-8	-7,649501E-8	-7,649481E-8	-7,649530E-8	-7,649552E-8	-7,649624E-8	-7,649577E-8	-7,649667E-8	-7,649600E-8	-7,649636E-8	-7,649519E-8	-7,649589E-8	-7,649540E-8	-7,649557E-8	-7,649528E-8	-7,649603E-8	-7,649546E-8	-7,649586E-8	-7,649591E-8	-7,649676E-8	-7,649663E-8	-7,649692E-8	-7,649737E-8	-7,649727E-8	-7,649734E-8	-7,649667E-8	-7,649669E-8	-7,649594E-8	-7,649678E-8	-7,649685E-8	-7,649822E-8	-7,649746E-8	-7,649843E-8	-7,649732E-8	-7,649813E-8	-7,649847E-8	-7,649939E-8	-7,649871E-8	-7,649881E-8	-7,649822E-8	-7,649781E-8	-7,649788E-8	-7,649793E-8	-7,649838E-8	-7,649768E-8	-7,649798E-8	-7,649822E-8	-7,649918E-8	-7,649894E-8	-7,649998E-8	-7,649911E-8	-7,649997E-8	-7,649903E-8	-7,649972E-8	-7,649864E-8	-7,649892E-8	-7,649859E-8	-7,649848E-8	-7,649827E-8	-7,649866E-8	-7,649901E-8	-7,649857E-8	-7,649972E-8	-7,649969E-8	-7,650007E-8	-7,649994E-8	-7,650063E-8	-7,650036E-8	-7,650052E-8	-7,649952E-8	-7,650019E-8	-7,649950E-8	-7,650022E-8	-7,649982E-8	-7,650083E-8	-7,650007E-8	-7,650105E-8	-7,650100E-8	-7,650157E-8	-7,650183E-8	-7,650181E-8	-7,650176E-8	-7,650141E-8	-7,650159E-8	-7,650119E-8	-7,650123E-8	-7,650032E-8	-7,650075E-8	-7,649904E-8	-7,650029E-8	-7,650074E-8	-7,650171E-8	-7,650113E-8	-7,650173E-8	-7,650152E-8	-7,650226E-8	-7,650156E-8	-7,650165E-8	-7,650135E-8	-7,650095E-8	-7,650100E-8	-7,650092E-8	-7,650119E-8	-7,650100E-8	-7,650103E-8	-7,650111E-8	-7,650228E-8	-7,650224E-8	-7,650326E-8	-7,650255E-8	-7,650365E-8	-7,650254E-8	-7,650310E-8	-7,650232E-8	-7,650288E-8	-7,650303E-8	-7,650301E-8	-7,650287E-8	-7,650354E-8	-7,650372E-8	-7,650362E-8	-7,650415E-8	-7,650404E-8	-7,650445E-8	-7,650439E-8	-7,650456E-8	-7,650417E-8	-7,650444E-8	-7,650362E-8	-7,650394E-8	-7,650299E-8	-7,650412E-8	-7,650367E-8	-7,650477E-8	-7,650436E-8	-7,650527E-8	-7,650512E-8	-7,650591E-8	-7,650621E-8	-7,650644E-8	-7,650657E-8	-7,650640E-8	-7,650676E-8	-7,650608E-8	-7,650606E-8	-7,650554E-8	-7,650598E-8	-7,650537E-8	-7,650618E-8	-7,650550E-8	-7,650691E-8	-7,650647E-8	-7,650760E-8	-7,650714E-8	-7,650838E-8	-7,650841E-8	-7,650931E-8	-7,650857E-8	-7,650965E-8	-7,651043E-8	-7,651141E-8	-7,651291E-8	-7,651416E-8	-7,651579E-8	-7,651727E-8	-7,651968E-8	-7,652140E-8	-7,652442E-8	-7,652603E-8	-7,652934E-8	-7,653086E-8	-7,653355E-8	-7,653482E-8	-7,653742E-8	-7,653814E-8	-7,654003E-8	-7,654072E-8	-7,654214E-8	-7,654251E-8	-7,654319E-8	-7,654393E-8	-7,654445E-8	-7,654513E-8	-7,654504E-8	-7,654587E-8	-7,654561E-8	-7,654646E-8	-7,654579E-8	-7,654759E-8	-7,654660E-8	-7,654749E-8	-7,654643E-8	-7,654721E-8	-7,654670E-8	-7,654709E-8	-7,654664E-8	-7,654710E-8	-7,654707E-8	-7,654703E-8	-7,654692E-8	-7,654683E-8	-7,654743E-8	-7,654709E-8	-7,654733E-8	-7,654693E-8	-7,654742E-8	-7,654696E-8	-7,654756E-8	-7,654700E-8
-7,654710E-8	-7,654614E-8	-7,654706E-8	-7,654646E-8	-7,654702E-8	-7,654640E-8	-7,654671E-8	-7,654687E-8	-7,654700E-8	-7,654692E-8	-7,654678E-8	-7,654735E-8	-7,654694E-8	-7,654732E-8	-7,654645E-8	-7,654732E-8	-7,654669E-8	-7,654753E-8	-7,654680E-8	-7,654739E-8	-7,654658E-8	-7,654717E-8	-7,654656E-8	-7,654738E-8	-7,654700E-8	-7,654732E-8	-7,654719E-8	-7,654756E-8	-7,654762E-8	-7,654763E-8	-7,654753E-8	-7,654759E-8	-7,654781E-8	-7,654718E-8	-7,654744E-8	-7,654670E-8	-7,654712E-8	-7,654600E-8	-7,654655E-8	-7,654560E-8	-7,654629E-8	-7,654503E-8	-7,654561E-8	-7,654470E-8	-7,654512E-8	-7,654453E-8	-7,654475E-8	-7,654395E-8	-7,654349E-8	-7,654267E-8	-7,654143E-8	-7,654069E-8	-7,653884E-8	-7,653779E-8	-7,653582E-8	-7,653438E-8	-7,653155E-8	-7,652962E-8	-7,652639E-8	-7,652442E-8	-7,652067E-8	-7,651889E-8	-7,651547E-8	-7,651364E-8	-7,651094E-8	-7,650986E-8	-7,650828E-8	-7,650691E-8	-7,650569E-8	-7,650498E-8	-7,650461E-8	-7,650417E-8	-7,650431E-8	-7,650366E-8	-7,650402E-8	-7,650286E-8	-7,650380E-8	-7,650268E-8	-7,650355E-8	-7,650287E-8	-7,650374E-8	-7,650303E-8	-7,650396E-8	-7,650367E-8	-7,650450E-8	-7,650461E-8	-7,650493E-8	-7,650526E-8	-7,650520E-8	-7,650532E-8	-7,650481E-8	-7,650285E-8	-7,650255E-8	-7,650244E-8	-7,650167E-8	-7,650210E-8	-7,650103E-8	-7,650224E-8	-7,650149E-8	-7,650255E-8	-7,650179E-8	-7,650295E-8	-7,650224E-8	-7,650298E-8	-7,650244E-8	-7,650270E-8	-7,650250E-8	-7,650205E-8	-7,650193E-8	-7,650164E-8	-7,650168E-8	-7,650137E-8	-7,650165E-8	-7,650149E-8	-7,650196E-8	-7,650154E-8	-7,650258E-8	-7,650232E-8	-7,650270E-8	-7,650188E-8	-7,650265E-8	-7,650174E-8	-7,650220E-8	-7,650151E-8	-7,650205E-8	-7,650178E-8	-7,650211E-8	-7,650220E-8	-7,650241E-8	-7,650305E-8	-7,650333E-8	-7,650365E-8	-7,650328E-8	-7,650392E-8	-7,650363E-8	-7,650405E-8	-7,650343E-8	-7,650379E-8	-7,650297E-8	-7,650398E-8	-7,650398E-8	-7,650507E-8	-7,650434E-8	-7,650523E-8	-7,650519E-8	-7,650576E-8	-7,650547E-8	-7,650637E-8	-7,650646E-8	-7,650622E-8	-7,650602E-8	-7,650570E-8	-7,650576E-8	-7,650510E-8	-7,650564E-8	-7,650499E-8	-7,650582E-8	-7,650554E-8	-7,650675E-8	-7,650622E-8	-7,650696E-8	-7,650612E-8	-7,650706E-8	-7,650621E-8	-7,650705E-8	-7,650672E-8	-7,650608E-8	-7,650588E-8	-7,650560E-8	-7,650559E-8	-7,650539E-8	-7,650578E-8	-7,650602E-8	-7,650618E-8	-7,650598E-8	-7,650698E-8	-7,650637E-8	-7,650713E-8	-7,650645E-8	-7,650703E-8	-7,650587E-8	-7,650641E-8	-7,650505E-8	-7,650602E-8	-7,650554E-8	-7,650605E-8	-7,650597E-8	-7,650603E-8	-7,650680E-8	-7,650677E-8	-7,650711E-8	-7,650709E-8	-7,650738E-8	-7,650694E-8	-7,650703E-8	-7,650627E-8	-7,650632E-8	-7,650518E-8	-7,650615E-8	-7,650618E-8	-7,650679E-8	-7,650535E-8	-7,650714E-8	-7,650659E-8	-7,650709E-8	-7,650726E-8	-7,650755E-8	-7,650763E-8	-7,650770E-8	-7,650817E-8	-7,650786E-8	-7,650795E-8	-7,650753E-8	-7,650797E-8	-7,650774E-8	-7,650858E-8	-7,650849E-8	-7,650970E-8	-7,650912E-8	-7,651015E-8	-7,650959E-8	-7,651057E-8	-7,650981E-8	-7,651056E-8	-7,651002E-8	-7,651051E-8	-7,651089E-8	-7,651055E-8	-7,651015E-8	-7,651034E-8	-7,651074E-8	-7,651090E-8	-7,651160E-8	-7,651107E-8	-7,651166E-8	-7,651079E-8	-7,651148E-8	-7,651068E-8	-7,651108E-8	-7,650989E-8	-7,651082E-8	-7,650967E-8	-7,651015E-8	-7,650973E-8	-7,651037E-8	-7,651057E-8	-7,651047E-8	-7,651125E-8	-7,651133E-8	-7,651121E-8	-7,651102E-8	-7,651134E-8	-7,651130E-8	-7,651164E-8	-7,651081E-8	-7,651081E-8	-7,650971E-8	-7,651074E-8	-7,651017E-8	-7,651107E-8	-7,651044E-8	-7,651145E-8	-7,651103E-8	-7,651195E-8	-7,651187E-8	-7,651245E-8	-7,651274E-8	-7,651330E-8	-7,651398E-8	-7,651428E-8	-7,651529E-8	-7,651598E-8	-7,651729E-8	-7,651809E-8	-7,651990E-8	-7,652094E-8	-7,652331E-8	-7,652481E-8	-7,652799E-8	-7,652923E-8	-7,653180E-8	-7,653249E-8	-7,653480E-8	-7,653566E-8	-7,653757E-8	-7,653858E-8	-7,653968E-8	-7,654054E-8	-7,654111E-8	-7,654194E-8	-7,654234E-8	-7,654373E-8	-7,654325E-8	-7,654397E-8	-7,654396E-8	-7,654513E-8	-7,654442E-8	-7,654498E-8	-7,654435E-8	-7,654551E-8	-7,654484E-8	-7,654557E-8	-7,654506E-8	-7,654560E-8	-7,654526E-8	-7,654557E-8	-7,654547E-8	-7,654582E-8	-7,654560E-8	-7,654541E-8	-7,654570E-8	-7,654577E-8	-7,654611E-8	-7,654549E-8	-7,654583E-8	-7,654560E-8	-7,654612E-8	-7,654511E-8	-7,654594E-8	-7,654524E-8
-7,654510E-8	-7,654430E-8	-7,654521E-8	-7,654493E-8	-7,654509E-8	-7,654475E-8	-7,654491E-8	-7,654531E-8	-7,654534E-8	-7,654576E-8	-7,654537E-8	-7,654599E-8	-7,654526E-8	-7,654557E-8	-7,654467E-8	-7,654576E-8	-7,654468E-8	-7,654511E-8	-7,654424E-8	-7,654498E-8	-7,654423E-8	-7,654462E-8	-7,654425E-8	-7,654466E-8	-7,654462E-8	-7,654445E-8	-7,654502E-8	-7,654490E-8	-7,654526E-8	-7,654493E-8	-7,654513E-8	-7,654494E-8	-7,654525E-8	-7,654454E-8	-7,654517E-8	-7,654485E-8	-7,654504E-8	-7,654400E-8	-7,654458E-8	-7,654361E-8	-7,654423E-8	-7,654327E-8	-7,654386E-8	-7,654322E-8	-7,654346E-8	-7,654307E-8	-7,654283E-8	-7,654257E-8	-7,654185E-8	-7,654174E-8	-7,654077E-8	-7,654058E-8	-7,653902E-8	-7,653880E-8	-7,653688E-8	-7,653606E-8	-7,653352E-8	-7,653241E-8	-7,652932E-8	-7,652808E-8	-7,652504E-8	-7,652323E-8	-7,652053E-8	-7,651893E-8	-7,651697E-8	-7,651518E-8	-7,651408E-8	-7,651252E-8	-7,651193E-8	-7,651128E-8	-7,651111E-8	-7,651019E-8	-7,651051E-8	-7,650954E-8	-7,650990E-8	-7,650898E-8	-7,650968E-8	-7,650888E-8	-7,650916E-8	-7,650817E-8	-7,650905E-8	-7,650855E-8	-7,650902E-8	-7,650910E-8	-7,650938E-8	-7,650937E-8	-7,650970E-8	-7,651029E-8	-7,651029E-8	-7,651030E-8	-7,650980E-8	-7,651004E-8	-7,650843E-8	-7,650848E-8	-7,650780E-8	-7,650831E-8	-7,650718E-8	-7,650809E-8	-7,650730E-8	-7,650871E-8	-7,650863E-8	-7,650934E-8	-7,650915E-8	-7,650952E-8	-7,650922E-8	-7,650945E-8	-7,650926E-8	-7,650942E-8	-7,650938E-8	-7,650857E-8	-7,650887E-8	-7,650859E-8	-7,650928E-8	-7,650906E-8	-7,651001E-8	-7,650928E-8	-7,651042E-8	-7,650929E-8	-7,651055E-8	-7,650974E-8	-7,650993E-8	-7,650932E-8	-7,650927E-8	-7,650893E-8	-7,650900E-8	-7,650893E-8	-7,650933E-8	-7,650958E-8	-7,650932E-8	-7,650983E-8	-7,650968E-8	-7,651016E-8	-7,650975E-8	-7,651029E-8	-7,650979E-8	-7,651012E-8	-7,650903E-8	-7,650947E-8	-7,650912E-8	-7,651010E-8	-7,650954E-8	-7,651028E-8	-7,650996E-8	-7,651028E-8	-7,651031E-8	-7,651051E-8	-7,651084E-8	-7,651049E-8	-7,651126E-8	-7,651076E-8	-7,651069E-8	-7,651015E-8	-7,651044E-8	-7,651008E-8	-7,651049E-8	-7,650986E-8	-7,651108E-8	-7,651008E-8	-7,651143E-8	-7,651094E-8	-7,651179E-8	-7,651135E-8	-7,651181E-8	-7,651147E-8	-7,651167E-8	-7,651172E-8	-7,651141E-8	-7,651133E-8	-7,651099E-8	-7,651149E-8	-7,651128E-8	-7,651198E-8	-7,651181E-8	-7,651253E-8	-7,651185E-8	-7,651273E-8	-7,651258E-8	-7,651361E-8	-7,651261E-8	-7,651298E-8	-7,651234E-8	-7,651270E-8	-7,651293E-8	-7,651279E-8	-7,651244E-8	-7,651236E-8	-7,651244E-8	-7,651249E-8	-7,651286E-8	-7,651275E-8	-7,651333E-8	-7,651301E-8	-7,651324E-8	-7,651254E-8	-7,651293E-8	-7,651192E-8	-7,651298E-8	-7,651199E-8	-7,651269E-8	-7,651189E-8	-7,651268E-8	-7,651222E-8	-7,651111E-8	-7,651199E-8	-7,651249E-8	-7,651266E-8	-7,651285E-8	-7,651304E-8	-7,651246E-8	-7,651250E-8	-7,651204E-8	-7,651261E-8	-7,651226E-8	-7,651334E-8	-7,651304E-8	-7,651376E-8	-7,651296E-8	-7,651413E-8	-7,651363E-8	-7,651484E-8	-7,651439E-8	-7,651491E-8	-7,651449E-8	-7,651477E-8	-7,651489E-8	-7,651560E-8	-7,651549E-8	-7,651526E-8	-7,651624E-8	-7,651580E-8	-7,651617E-8	-7,651587E-8	-7,651623E-8	-7,651562E-8	-7,651656E-8	-7,651593E-8	-7,651672E-8	-7,651586E-8	-7,651617E-8	-7,651521E-8	-7,651565E-8	-7,651526E-8	-7,651575E-8	-7,651527E-8	-7,651563E-8	-7,651576E-8	-7,651581E-8	-7,651642E-8	-7,651659E-8	-7,651679E-8	-7,651651E-8	-7,651712E-8	-7,651690E-8	-7,651753E-8	-7,651665E-8	-7,651703E-8	-7,651584E-8	-7,651636E-8	-7,651580E-8	-7,651654E-8	-7,651622E-8	-7,651681E-8	-7,651669E-8	-7,651714E-8	-7,651715E-8	-7,651762E-8	-7,651814E-8	-7,651801E-8	-7,651892E-8	-7,651884E-8	-7,651965E-8	-7,652002E-8	-7,652118E-8	-7,652157E-8	-7,652375E-8	-7,652402E-8	-7,652638E-8	-7,652695E-8	-7,652949E-8	-7,653028E-8	-7,653205E-8	-7,653291E-8	-7,653474E-8	-7,653574E-8	-7,653687E-8	-7,653778E-8	-7,653836E-8	-7,653922E-8	-7,653942E-8	-7,654068E-8	-7,654079E-8	-7,654147E-8	-7,654114E-8	-7,654210E-8	-7,654199E-8	-7,654295E-8	-7,654203E-8	-7,654305E-8	-7,654288E-8	-7,654401E-8	-7,654342E-8	-7,654383E-8	-7,654353E-8	-7,654399E-8	-7,654395E-8	-7,654388E-8	-7,654410E-8	-7,654388E-8	-7,654403E-8	-7,654368E-8	-7,654425E-8	-7,654383E-8	-7,654423E-8	-7,654340E-8	-7,654434E-8	-7,654361E-8	-7,654432E-8	-7,654316E-8	-7,654449E-8	-7,654383E-8
-7,654329E-8	-7,654298E-8	-7,654308E-8	-7,654328E-8	-7,654303E-8	-7,654322E-8	-7,654306E-8	-7,654332E-8	-7,654302E-8	-7,654349E-8	-7,654311E-8	-7,654363E-8	-7,654269E-8	-7,654365E-8	-7,654277E-8	-7,654350E-8	-7,654248E-8	-7,654325E-8	-7,654229E-8	-7,654259E-8	-7,654183E-8	-7,654229E-8	-7,654213E-8	-7,654212E-8	-7,654193E-8	-7,654176E-8	-7,654251E-8	-7,654187E-8	-7,654244E-8	-7,654192E-8	-7,654277E-8	-7,654192E-8	-7,654297E-8	-7,654231E-8	-7,654279E-8	-7,654165E-8	-7,654209E-8	-7,654107E-8	-7,654165E-8	-7,654111E-8	-7,654119E-8	-7,654110E-8	-7,654124E-8	-7,654103E-8	-7,654085E-8	-7,654106E-8	-7,654142E-8	-7,654130E-8	-7,654031E-8	-7,654030E-8	-7,653955E-8	-7,653979E-8	-7,653824E-8	-7,653854E-8	-7,653727E-8	-7,653691E-8	-7,653465E-8	-7,653399E-8	-7,653187E-8	-7,653043E-8	-7,652809E-8	-7,652634E-8	-7,652459E-8	-7,652302E-8	-7,652181E-8	-7,652020E-8	-7,651900E-8	-7,651792E-8	-7,651756E-8	-7,651668E-8	-7,651688E-8	-7,651570E-8	-7,651607E-8	-7,651467E-8	-7,651538E-8	-7,651436E-8	-7,651505E-8	-7,651421E-8	-7,651461E-8	-7,651374E-8	-7,651389E-8	-7,651402E-8	-7,651427E-8	-7,651450E-8	-7,651458E-8	-7,651504E-8	-7,651473E-8	-7,651524E-8	-7,651494E-8	-7,651544E-8	-7,651469E-8	-7,651520E-8	-7,651426E-8	-7,651415E-8	-7,651241E-8	-7,651311E-8	-7,651252E-8	-7,651312E-8	-7,651258E-8	-7,651368E-8	-7,651361E-8	-7,651386E-8	-7,651398E-8	-7,651418E-8	-7,651418E-8	-7,651382E-8	-7,651403E-8	-7,651356E-8	-7,651395E-8	-7,651364E-8	-7,651437E-8	-7,651357E-8	-7,651430E-8	-7,651373E-8	-7,651460E-8	-7,651418E-8	-7,651488E-8	-7,651443E-8	-7,651501E-8	-7,651450E-8	-7,651482E-8	-7,651434E-8	-7,651435E-8	-7,651425E-8	-7,651389E-8	-7,651414E-8	-7,651420E-8	-7,651459E-8	-7,651456E-8	-7,651538E-8	-7,651488E-8	-7,651570E-8	-7,651491E-8	-7,651580E-8	-7,651495E-8	-7,651524E-8	-7,651452E-8	-7,651505E-8	-7,651464E-8	-7,651517E-8	-7,651485E-8	-7,651501E-8	-7,651508E-8	-7,651528E-8	-7,651572E-8	-7,651551E-8	-7,651592E-8	-7,651559E-8	-7,651544E-8	-7,651512E-8	-7,651555E-8	-7,651492E-8	-7,651546E-8	-7,651466E-8	-7,651534E-8	-7,651460E-8	-7,651524E-8	-7,651492E-8	-7,651592E-8	-7,651538E-8	-7,651605E-8	-7,651600E-8	-7,651576E-8	-7,651605E-8	-7,651590E-8	-7,651616E-8	-7,651566E-8	-7,651607E-8	-7,651569E-8	-7,651614E-8	-7,651575E-8	-7,651663E-8	-7,651588E-8	-7,651693E-8	-7,651627E-8	-7,651743E-8	-7,651662E-8	-7,651786E-8	-7,651738E-8	-7,651774E-8	-7,651725E-8	-7,651736E-8	-7,651727E-8	-7,651703E-8	-7,651720E-8	-7,651721E-8	-7,651779E-8	-7,651754E-8	-7,651814E-8	-7,651765E-8	-7,651833E-8	-7,651759E-8	-7,651825E-8	-7,651715E-8	-7,651754E-8	-7,651656E-8	-7,651700E-8	-7,651626E-8	-7,651681E-8	-7,651637E-8	-7,651672E-8	-7,651695E-8	-7,651671E-8	-7,651609E-8	-7,651619E-8	-7,651676E-8	-7,651661E-8	-7,651693E-8	-7,651643E-8	-7,651683E-8	-7,651615E-8	-7,651702E-8	-7,651619E-8	-7,651725E-8	-7,651652E-8	-7,651732E-8	-7,651698E-8	-7,651780E-8	-7,651763E-8	-7,651833E-8	-7,651811E-8	-7,651827E-8	-7,651849E-8	-7,651814E-8	-7,651931E-8	-7,651909E-8	-7,651915E-8	-7,651857E-8	-7,651899E-8	-7,651876E-8	-7,651939E-8	-7,651865E-8	-7,651975E-8	-7,651908E-8	-7,651995E-8	-7,651932E-8	-7,651995E-8	-7,651924E-8	-7,651963E-8	-7,651950E-8	-7,652022E-8	-7,652005E-8	-7,651994E-8	-7,651989E-8	-7,651970E-8	-7,652000E-8	-7,652007E-8	-7,652076E-8	-7,652070E-8	-7,652141E-8	-7,652083E-8	-7,652135E-8	-7,652049E-8	-7,652127E-8	-7,652045E-8	-7,652100E-8	-7,652035E-8	-7,652089E-8	-7,652010E-8	-7,652061E-8	-7,652068E-8	-7,652091E-8	-7,652120E-8	-7,652124E-8	-7,652152E-8	-7,652153E-8	-7,652174E-8	-7,652181E-8	-7,652239E-8	-7,652209E-8	-7,652329E-8	-7,652321E-8	-7,652443E-8	-7,652431E-8	-7,652607E-8	-7,652633E-8	-7,652813E-8	-7,652859E-8	-7,653059E-8	-7,653113E-8	-7,653223E-8	-7,653351E-8	-7,653428E-8	-7,653538E-8	-7,653574E-8	-7,653684E-8	-7,653735E-8	-7,653839E-8	-7,653802E-8	-7,653895E-8	-7,653867E-8	-7,653973E-8	-7,653903E-8	-7,654005E-8	-7,653976E-8	-7,654047E-8	-7,653993E-8	-7,654072E-8	-7,654052E-8	-7,654106E-8	-7,654069E-8	-7,654091E-8	-7,654126E-8	-7,654130E-8	-7,654156E-8	-7,654153E-8	-7,654187E-8	-7,654151E-8	-7,654216E-8	-7,654175E-8	-7,654257E-8	-7,654157E-8	-7,654251E-8	-7,654172E-8	-7,654280E-8	-7,654183E-8	-7,654234E-8	-7,654182E-8	-7,654262E-8	-7,654219E-8
-7,654148E-8	-7,654160E-8	-7,654118E-8	-7,654130E-8	-7,654094E-8	-7,654139E-8	-7,654105E-8	-7,654172E-8	-7,654120E-8	-7,654189E-8	-7,654102E-8	-7,654160E-8	-7,654060E-8	-7,654177E-8	-7,654081E-8	-7,654122E-8	-7,654034E-8	-7,654053E-8	-7,654046E-8	-7,654063E-8	-7,654054E-8	-7,654009E-8	-7,654042E-8	-7,653949E-8	-7,653988E-8	-7,653928E-8	-7,654038E-8	-7,653964E-8	-7,654033E-8	-7,653967E-8	-7,654035E-8	-7,653949E-8	-7,654010E-8	-7,653967E-8	-7,654016E-8	-7,653946E-8	-7,653962E-8	-7,653900E-8	-7,653880E-8	-7,653859E-8	-7,653867E-8	-7,653905E-8	-7,653885E-8	-7,653882E-8	-7,653814E-8	-7,653857E-8	-7,653848E-8	-7,653943E-8	-7,653849E-8	-7,653892E-8	-7,653785E-8	-7,653826E-8	-7,653713E-8	-7,653752E-8	-7,653592E-8	-7,653568E-8	-7,653420E-8	-7,653355E-8	-7,653233E-8	-7,653102E-8	-7,652949E-8	-7,652799E-8	-7,652684E-8	-7,652540E-8	-7,652465E-8	-7,652351E-8	-7,652338E-8	-7,652135E-8	-7,652122E-8	-7,652001E-8	-7,652034E-8	-7,651931E-8	-7,652012E-8	-7,651905E-8	-7,651936E-8	-7,651844E-8	-7,651850E-8	-7,651824E-8	-7,651841E-8	-7,651908E-8	-7,651880E-8	-7,651844E-8	-7,651830E-8	-7,651870E-8	-7,651859E-8	-7,651925E-8	-7,651876E-8	-7,651967E-8	-7,651908E-8	-7,651981E-8	-7,651878E-8	-7,651964E-8	-7,651865E-8	-7,651937E-8	-7,651840E-8	-7,651818E-8	-7,651766E-8	-7,651753E-8	-7,651747E-8	-7,651783E-8	-7,651841E-8	-7,651811E-8	-7,651838E-8	-7,651827E-8	-7,651875E-8	-7,651803E-8	-7,651868E-8	-7,651801E-8	-7,651880E-8	-7,651808E-8	-7,651899E-8	-7,651796E-8	-7,651848E-8	-7,651770E-8	-7,651835E-8	-7,651782E-8	-7,651838E-8	-7,651840E-8	-7,651843E-8	-7,651839E-8	-7,651803E-8	-7,651804E-8	-7,651764E-8	-7,651889E-8	-7,651829E-8	-7,651902E-8	-7,651836E-8	-7,651895E-8	-7,651793E-8	-7,651879E-8	-7,651823E-8	-7,651948E-8	-7,651893E-8	-7,651980E-8	-7,651902E-8	-7,651906E-8	-7,651844E-8	-7,651864E-8	-7,651844E-8	-7,651824E-8	-7,651845E-8	-7,651834E-8	-7,651853E-8	-7,651815E-8	-7,651870E-8	-7,651833E-8	-7,651913E-8	-7,651867E-8	-7,651943E-8	-7,651842E-8	-7,651856E-8	-7,651788E-8	-7,651884E-8	-7,651808E-8	-7,651890E-8	-7,651841E-8	-7,651870E-8	-7,651896E-8	-7,651907E-8	-7,651943E-8	-7,651929E-8	-7,651954E-8	-7,651941E-8	-7,651973E-8	-7,651931E-8	-7,651978E-8	-7,651895E-8	-7,651962E-8	-7,651913E-8	-7,652007E-8	-7,651957E-8	-7,652049E-8	-7,651989E-8	-7,652072E-8	-7,652020E-8	-7,652110E-8	-7,652097E-8	-7,652094E-8	-7,652126E-8	-7,652085E-8	-7,652076E-8	-7,652041E-8	-7,652058E-8	-7,652047E-8	-7,652113E-8	-7,652064E-8	-7,652102E-8	-7,652040E-8	-7,652135E-8	-7,652037E-8	-7,652130E-8	-7,652032E-8	-7,652118E-8	-7,652029E-8	-7,652056E-8	-7,651969E-8	-7,651969E-8	-7,651944E-8	-7,651916E-8	-7,651940E-8	-7,651912E-8	-7,651938E-8	-7,651916E-8	-7,651958E-8	-7,651873E-8	-7,651919E-8	-7,651929E-8	-7,651999E-8	-7,651912E-8	-7,652005E-8	-7,651933E-8	-7,652012E-8	-7,651940E-8	-7,652012E-8	-7,651977E-8	-7,652022E-8	-7,652046E-8	-7,652091E-8	-7,652101E-8	-7,652103E-8	-7,652147E-8	-7,652174E-8	-7,652203E-8	-7,652228E-8	-7,652260E-8	-7,652186E-8	-7,652250E-8	-7,652185E-8	-7,652255E-8	-7,652206E-8	-7,652301E-8	-7,652230E-8	-7,652297E-8	-7,652233E-8	-7,652303E-8	-7,652289E-8	-7,652326E-8	-7,652304E-8	-7,652277E-8	-7,652260E-8	-7,652232E-8	-7,652254E-8	-7,652228E-8	-7,652282E-8	-7,652233E-8	-7,652315E-8	-7,652244E-8	-7,652335E-8	-7,652287E-8	-7,652365E-8	-7,652314E-8	-7,652365E-8	-7,652311E-8	-7,652353E-8	-7,652300E-8	-7,652315E-8	-7,652272E-8	-7,652275E-8	-7,652319E-8	-7,652289E-8	-7,652310E-8	-7,652289E-8	-7,652319E-8	-7,652295E-8	-7,652361E-8	-7,652314E-8	-7,652413E-8	-7,652340E-8	-7,652444E-8	-7,652394E-8	-7,652520E-8	-7,652487E-8	-7,652630E-8	-7,652630E-8	-7,652744E-8	-7,652794E-8	-7,652887E-8	-7,652979E-8	-7,653068E-8	-7,653155E-8	-7,653198E-8	-7,653317E-8	-7,653362E-8	-7,653448E-8	-7,653464E-8	-7,653590E-8	-7,653567E-8	-7,653669E-8	-7,653619E-8	-7,653749E-8	-7,653689E-8	-7,653790E-8	-7,653730E-8	-7,653824E-8	-7,653794E-8	-7,653862E-8	-7,653862E-8	-7,653889E-8	-7,653907E-8	-7,653880E-8	-7,653939E-8	-7,653924E-8	-7,653978E-8	-7,653918E-8	-7,653980E-8	-7,653953E-8	-7,654024E-8	-7,653949E-8	-7,654025E-8	-7,653973E-8	-7,654062E-8	-7,653978E-8	-7,654070E-8	-7,654025E-8	-7,654121E-8	-7,654050E-8	-7,654030E-8	-7,654045E-8	-7,654031E-8	-7,654025E-8
-7,653936E-8	-7,653971E-8	-7,653893E-8	-7,653979E-8	-7,653930E-8	-7,654017E-8	-7,653910E-8	-7,653995E-8	-7,653937E-8	-7,654042E-8	-7,653971E-8	-7,654000E-8	-7,653949E-8	-7,654002E-8	-7,653969E-8	-7,653946E-8	-7,653939E-8	-7,653914E-8	-7,653919E-8	-7,653833E-8	-7,653858E-8	-7,653776E-8	-7,653811E-8	-7,653742E-8	-7,653827E-8	-7,653772E-8	-7,653842E-8	-7,653736E-8	-7,653819E-8	-7,653751E-8	-7,653814E-8	-7,653743E-8	-7,653762E-8	-7,653725E-8	-7,653732E-8	-7,653686E-8	-7,653671E-8	-7,653669E-8	-7,653604E-8	-7,653627E-8	-7,653593E-8	-7,653672E-8	-7,653598E-8	-7,653629E-8	-7,653562E-8	-7,653662E-8	-7,653596E-8	-7,653665E-8	-7,653563E-8	-7,653639E-8	-7,653571E-8	-7,653625E-8	-7,653574E-8	-7,653582E-8	-7,653529E-8	-7,653527E-8	-7,653483E-8	-7,653420E-8	-7,653326E-8	-7,653194E-8	-7,653127E-8	-7,652987E-8	-7,652946E-8	-7,652786E-8	-7,652734E-8	-7,652561E-8	-7,652579E-8	-7,652446E-8	-7,652490E-8	-7,652356E-8	-7,652396E-8	-7,652314E-8	-7,652331E-8	-7,652304E-8	-7,652306E-8	-7,652277E-8	-7,652251E-8	-7,652261E-8	-7,652226E-8	-7,652257E-8	-7,652235E-8	-7,652285E-8	-7,652229E-8	-7,652292E-8	-7,652253E-8	-7,652331E-8	-7,652257E-8	-7,652329E-8	-7,652248E-8	-7,652324E-8	-7,652230E-8	-7,652256E-8	-7,652207E-8	-7,652204E-8	-7,652199E-8	-7,652180E-8	-7,652070E-8	-7,652040E-8	-7,652060E-8	-7,652051E-8	-7,652116E-8	-7,652095E-8	-7,652133E-8	-7,652076E-8	-7,652157E-8	-7,652097E-8	-7,652137E-8	-7,652034E-8	-7,652106E-8	-7,652020E-8	-7,652088E-8	-7,652053E-8	-7,652074E-8	-7,652059E-8	-7,652084E-8	-7,652142E-8	-7,652140E-8	-7,652170E-8	-7,652125E-8	-7,652128E-8	-7,652073E-8	-7,652142E-8	-7,652086E-8	-7,652137E-8	-7,652066E-8	-7,652154E-8	-7,652110E-8	-7,652185E-8	-7,652130E-8	-7,652216E-8	-7,652154E-8	-7,652226E-8	-7,652194E-8	-7,652243E-8	-7,652226E-8	-7,652218E-8	-7,652246E-8	-7,652217E-8	-7,652245E-8	-7,652199E-8	-7,652261E-8	-7,652226E-8	-7,652255E-8	-7,652193E-8	-7,652274E-8	-7,652194E-8	-7,652314E-8	-7,652212E-8	-7,652274E-8	-7,652167E-8	-7,652213E-8	-7,652142E-8	-7,652229E-8	-7,652220E-8	-7,652211E-8	-7,652201E-8	-7,652191E-8	-7,652222E-8	-7,652207E-8	-7,652257E-8	-7,652228E-8	-7,652272E-8	-7,652236E-8	-7,652301E-8	-7,652243E-8	-7,652307E-8	-7,652202E-8	-7,652284E-8	-7,652196E-8	-7,652301E-8	-7,652233E-8	-7,652267E-8	-7,652234E-8	-7,652281E-8	-7,652300E-8	-7,652302E-8	-7,652323E-8	-7,652304E-8	-7,652316E-8	-7,652276E-8	-7,652349E-8	-7,652255E-8	-7,652281E-8	-7,652209E-8	-7,652274E-8	-7,652227E-8	-7,652294E-8	-7,652167E-8	-7,652247E-8	-7,652193E-8	-7,652293E-8	-7,652254E-8	-7,652235E-8	-7,652191E-8	-7,652156E-8	-7,652174E-8	-7,652168E-8	-7,652191E-8	-7,652119E-8	-7,652110E-8	-7,652076E-8	-7,652174E-8	-7,652136E-8	-7,652184E-8	-7,652107E-8	-7,652216E-8	-7,652116E-8	-7,652289E-8	-7,652207E-8	-7,652259E-8	-7,652217E-8	-7,652312E-8	-7,652316E-8	-7,652340E-8	-7,652321E-8	-7,652332E-8	-7,652424E-8	-7,652412E-8	-7,652461E-8	-7,652412E-8	-7,652427E-8	-7,652410E-8	-7,652542E-8	-7,652524E-8	-7,652559E-8	-7,652417E-8	-7,652500E-8	-7,652461E-8	-7,652581E-8	-7,652504E-8	-7,652515E-8	-7,652442E-8	-7,652506E-8	-7,652513E-8	-7,652523E-8	-7,652512E-8	-7,652461E-8	-7,652471E-8	-7,652449E-8	-7,652497E-8	-7,652477E-8	-7,652500E-8	-7,652412E-8	-7,652487E-8	-7,652476E-8	-7,652547E-8	-7,652410E-8	-7,652471E-8	-7,652432E-8	-7,652523E-8	-7,652493E-8	-7,652475E-8	-7,652444E-8	-7,652451E-8	-7,652461E-8	-7,652461E-8	-7,652421E-8	-7,652380E-8	-7,652418E-8	-7,652431E-8	-7,652523E-8	-7,652427E-8	-7,652455E-8	-7,652392E-8	-7,652503E-8	-7,652496E-8	-7,652595E-8	-7,652470E-8	-7,652551E-8	-7,652523E-8	-7,652668E-8	-7,652668E-8	-7,652714E-8	-7,652727E-8	-7,652777E-8	-7,652881E-8	-7,652988E-8	-7,653107E-8	-7,653088E-8	-7,653146E-8	-7,653190E-8	-7,653348E-8	-7,653349E-8	-7,653419E-8	-7,653381E-8	-7,653513E-8	-7,653497E-8	-7,653622E-8	-7,653530E-8	-7,653608E-8	-7,653551E-8	-7,653664E-8	-7,653678E-8	-7,653699E-8	-7,653686E-8	-7,653664E-8	-7,653748E-8	-7,653781E-8	-7,653819E-8	-7,653749E-8	-7,653765E-8	-7,653718E-8	-7,653836E-8	-7,653813E-8	-7,653863E-8	-7,653770E-8	-7,653832E-8	-7,653799E-8	-7,653910E-8	-7,653842E-8	-7,653873E-8	-7,653805E-8	-7,653872E-8	-7,653853E-8	-7,653869E-8	-7,653861E-8	-7,653840E-8	-7,653871E-8	-7,653837E-8	-7,653878E-8
-7,653745E-8	-7,653806E-8	-7,653713E-8	-7,653797E-8	-7,653741E-8	-7,653833E-8	-7,653733E-8	-7,653813E-8	-7,653760E-8	-7,653841E-8	-7,653806E-8	-7,653844E-8	-7,653801E-8	-7,653799E-8	-7,653772E-8	-7,653709E-8	-7,653718E-8	-7,653654E-8	-7,653696E-8	-7,653607E-8	-7,653644E-8	-7,653544E-8	-7,653590E-8	-7,653481E-8	-7,653578E-8	-7,653494E-8	-7,653579E-8	-7,653514E-8	-7,653612E-8	-7,653566E-8	-7,653629E-8	-7,653604E-8	-7,653602E-8	-7,653592E-8	-7,653530E-8	-7,653535E-8	-7,653485E-8	-7,653496E-8	-7,653419E-8	-7,653463E-8	-7,653406E-8	-7,653467E-8	-7,653391E-8	-7,653468E-8	-7,653400E-8	-7,653479E-8	-7,653416E-8	-7,653537E-8	-7,653481E-8	-7,653516E-8	-7,653475E-8	-7,653524E-8	-7,653500E-8	-7,653476E-8	-7,653449E-8	-7,653404E-8	-7,653431E-8	-7,653354E-8	-7,653321E-8	-7,653218E-8	-7,653205E-8	-7,653068E-8	-7,653067E-8	-7,652896E-8	-7,652906E-8	-7,652721E-8	-7,652733E-8	-7,652627E-8	-7,652649E-8	-7,652563E-8	-7,652520E-8	-7,652483E-8	-7,652469E-8	-7,652464E-8	-7,652432E-8	-7,652455E-8	-7,652409E-8	-7,652488E-8	-7,652412E-8	-7,652452E-8	-7,652405E-8	-7,652462E-8	-7,652392E-8	-7,652524E-8	-7,652436E-8	-7,652508E-8	-7,652416E-8	-7,652468E-8	-7,652422E-8	-7,652470E-8	-7,652433E-8	-7,652440E-8	-7,652424E-8	-7,652427E-8	-7,652435E-8	-7,652400E-8	-7,652400E-8	-7,652319E-8	-7,652349E-8	-7,652321E-8	-7,652391E-8	-7,652306E-8	-7,652374E-8	-7,652298E-8	-7,652406E-8	-7,652336E-8	-7,652415E-8	-7,652316E-8	-7,652378E-8	-7,652311E-8	-7,652347E-8	-7,652338E-8	-7,652370E-8	-7,652360E-8	-7,652308E-8	-7,652341E-8	-7,652321E-8	-7,652371E-8	-7,652321E-8	-7,652358E-8	-7,652281E-8	-7,652347E-8	-7,652270E-8	-7,652344E-8	-7,652256E-8	-7,652330E-8	-7,652283E-8	-7,652383E-8	-7,652341E-8	-7,652397E-8	-7,652363E-8	-7,652373E-8	-7,652377E-8	-7,652377E-8	-7,652381E-8	-7,652367E-8	-7,652421E-8	-7,652359E-8	-7,652383E-8	-7,652335E-8	-7,652396E-8	-7,652317E-8	-7,652383E-8	-7,652304E-8	-7,652422E-8	-7,652344E-8	-7,652407E-8	-7,652341E-8	-7,652402E-8	-7,652362E-8	-7,652388E-8	-7,652372E-8	-7,652358E-8	-7,652373E-8	-7,652388E-8	-7,652407E-8	-7,652383E-8	-7,652408E-8	-7,652349E-8	-7,652409E-8	-7,652364E-8	-7,652448E-8	-7,652363E-8	-7,652438E-8	-7,652364E-8	-7,652434E-8	-7,652345E-8	-7,652417E-8	-7,652366E-8	-7,652401E-8	-7,652385E-8	-7,652412E-8	-7,652429E-8	-7,652423E-8	-7,652444E-8	-7,652432E-8	-7,652468E-8	-7,652446E-8	-7,652461E-8	-7,652415E-8	-7,652459E-8	-7,652393E-8	-7,652458E-8	-7,652385E-8	-7,652464E-8	-7,652356E-8	-7,652427E-8	-7,652375E-8	-7,652490E-8	-7,652407E-8	-7,652410E-8	-7,652383E-8	-7,652373E-8	-7,652376E-8	-7,652317E-8	-7,652334E-8	-7,652289E-8	-7,652306E-8	-7,652248E-8	-7,652287E-8	-7,652219E-8	-7,652297E-8	-7,652213E-8	-7,652315E-8	-7,652253E-8	-7,652326E-8	-7,652272E-8	-7,652310E-8	-7,652356E-8	-7,652434E-8	-7,652364E-8	-7,652403E-8	-7,652432E-8	-7,652420E-8	-7,652452E-8	-7,652432E-8	-7,652508E-8	-7,652487E-8	-7,652545E-8	-7,652531E-8	-7,652601E-8	-7,652535E-8	-7,652665E-8	-7,652579E-8	-7,652663E-8	-7,652585E-8	-7,652641E-8	-7,652574E-8	-7,652602E-8	-7,652576E-8	-7,652607E-8	-7,652598E-8	-7,652591E-8	-7,652596E-8	-7,652569E-8	-7,652602E-8	-7,652582E-8	-7,652600E-8	-7,652535E-8	-7,652585E-8	-7,652545E-8	-7,652603E-8	-7,652520E-8	-7,652586E-8	-7,652514E-8	-7,652594E-8	-7,652536E-8	-7,652603E-8	-7,652547E-8	-7,652576E-8	-7,652539E-8	-7,652558E-8	-7,652559E-8	-7,652528E-8	-7,652538E-8	-7,652511E-8	-7,652575E-8	-7,652530E-8	-7,652572E-8	-7,652504E-8	-7,652604E-8	-7,652524E-8	-7,652581E-8	-7,652526E-8	-7,652606E-8	-7,652541E-8	-7,652626E-8	-7,652618E-8	-7,652695E-8	-7,652640E-8	-7,652692E-8	-7,652707E-8	-7,652741E-8	-7,652804E-8	-7,652817E-8	-7,652911E-8	-7,652920E-8	-7,652982E-8	-7,652975E-8	-7,653087E-8	-7,653104E-8	-7,653215E-8	-7,653172E-8	-7,653296E-8	-7,653254E-8	-7,653340E-8	-7,653284E-8	-7,653396E-8	-7,653383E-8	-7,653452E-8	-7,653423E-8	-7,653462E-8	-7,653496E-8	-7,653499E-8	-7,653533E-8	-7,653524E-8	-7,653585E-8	-7,653535E-8	-7,653577E-8	-7,653548E-8	-7,653642E-8	-7,653573E-8	-7,653636E-8	-7,653562E-8	-7,653701E-8	-7,653635E-8	-7,653706E-8	-7,653655E-8	-7,653723E-8	-7,653686E-8	-7,653708E-8	-7,653718E-8	-7,653710E-8	-7,653701E-8	-7,653662E-8	-7,653703E-8	-7,653662E-8	-7,653694E-8	-7,653625E-8	-7,653695E-8
-7,653621E-8	-7,653663E-8	-7,653558E-8	-7,653645E-8	-7,653566E-8	-7,653639E-8	-7,653586E-8	-7,653694E-8	-7,653655E-8	-7,653644E-8	-7,653602E-8	-7,653590E-8	-7,653603E-8	-7,653554E-8	-7,653570E-8	-7,653490E-8	-7,653500E-8	-7,653404E-8	-7,653425E-8	-7,653335E-8	-7,653399E-8	-7,653292E-8	-7,653350E-8	-7,653275E-8	-7,653383E-8	-7,653307E-8	-7,653389E-8	-7,653365E-8	-7,653390E-8	-7,653362E-8	-7,653360E-8	-7,653374E-8	-7,653355E-8	-7,653355E-8	-7,653283E-8	-7,653286E-8	-7,653238E-8	-7,653270E-8	-7,653194E-8	-7,653229E-8	-7,653144E-8	-7,653209E-8	-7,653139E-8	-7,653244E-8	-7,653168E-8	-7,653252E-8	-7,653189E-8	-7,653286E-8	-7,653250E-8	-7,653291E-8	-7,653297E-8	-7,653327E-8	-7,653388E-8	-7,653368E-8	-7,653399E-8	-7,653338E-8	-7,653374E-8	-7,653271E-8	-7,653286E-8	-7,653185E-8	-7,653216E-8	-7,653070E-8	-7,653085E-8	-7,652948E-8	-7,653001E-8	-7,652857E-8	-7,652885E-8	-7,652791E-8	-7,652791E-8	-7,652739E-8	-7,652678E-8	-7,652656E-8	-7,652621E-8	-7,652602E-8	-7,652555E-8	-7,652579E-8	-7,652531E-8	-7,652563E-8	-7,652488E-8	-7,652565E-8	-7,652505E-8	-7,652569E-8	-7,652497E-8	-7,652572E-8	-7,652515E-8	-7,652586E-8	-7,652509E-8	-7,652569E-8	-7,652520E-8	-7,652528E-8	-7,652528E-8	-7,652520E-8	-7,652518E-8	-7,652488E-8	-7,652501E-8	-7,652454E-8	-7,652493E-8	-7,652439E-8	-7,652498E-8	-7,652392E-8	-7,652493E-8	-7,652411E-8	-7,652507E-8	-7,652450E-8	-7,652527E-8	-7,652446E-8	-7,652488E-8	-7,652460E-8	-7,652487E-8	-7,652472E-8	-7,652466E-8	-7,652476E-8	-7,652451E-8	-7,652470E-8	-7,652450E-8	-7,652491E-8	-7,652449E-8	-7,652494E-8	-7,652446E-8	-7,652500E-8	-7,652441E-8	-7,652517E-8	-7,652444E-8	-7,652536E-8	-7,652458E-8	-7,652543E-8	-7,652462E-8	-7,652526E-8	-7,652507E-8	-7,652527E-8	-7,652523E-8	-7,652545E-8	-7,652547E-8	-7,652505E-8	-7,652526E-8	-7,652515E-8	-7,652552E-8	-7,652464E-8	-7,652494E-8	-7,652417E-8	-7,652489E-8	-7,652412E-8	-7,652484E-8	-7,652394E-8	-7,652488E-8	-7,652414E-8	-7,652498E-8	-7,652441E-8	-7,652479E-8	-7,652502E-8	-7,652500E-8	-7,652516E-8	-7,652476E-8	-7,652469E-8	-7,652412E-8	-7,652473E-8	-7,652426E-8	-7,652491E-8	-7,652417E-8	-7,652492E-8	-7,652435E-8	-7,652504E-8	-7,652437E-8	-7,652520E-8	-7,652442E-8	-7,652518E-8	-7,652453E-8	-7,652510E-8	-7,652477E-8	-7,652512E-8	-7,652508E-8	-7,652517E-8	-7,652535E-8	-7,652525E-8	-7,652550E-8	-7,652534E-8	-7,652570E-8	-7,652503E-8	-7,652573E-8	-7,652498E-8	-7,652568E-8	-7,652470E-8	-7,652558E-8	-7,652473E-8	-7,652580E-8	-7,652516E-8	-7,652545E-8	-7,652505E-8	-7,652538E-8	-7,652487E-8	-7,652461E-8	-7,652447E-8	-7,652432E-8	-7,652438E-8	-7,652361E-8	-7,652384E-8	-7,652318E-8	-7,652353E-8	-7,652298E-8	-7,652354E-8	-7,652289E-8	-7,652356E-8	-7,652270E-8	-7,652381E-8	-7,652336E-8	-7,652449E-8	-7,652414E-8	-7,652456E-8	-7,652413E-8	-7,652437E-8	-7,652451E-8	-7,652483E-8	-7,652513E-8	-7,652500E-8	-7,652529E-8	-7,652510E-8	-7,652579E-8	-7,652540E-8	-7,652609E-8	-7,652566E-8	-7,652653E-8	-7,652633E-8	-7,652690E-8	-7,652602E-8	-7,652678E-8	-7,652591E-8	-7,652650E-8	-7,652616E-8	-7,652629E-8	-7,652616E-8	-7,652614E-8	-7,652640E-8	-7,652618E-8	-7,652633E-8	-7,652601E-8	-7,652640E-8	-7,652591E-8	-7,652638E-8	-7,652577E-8	-7,652634E-8	-7,652584E-8	-7,652627E-8	-7,652567E-8	-7,652649E-8	-7,652583E-8	-7,652650E-8	-7,652593E-8	-7,652645E-8	-7,652620E-8	-7,652633E-8	-7,652601E-8	-7,652598E-8	-7,652615E-8	-7,652584E-8	-7,652608E-8	-7,652557E-8	-7,652588E-8	-7,652519E-8	-7,652588E-8	-7,652546E-8	-7,652628E-8	-7,652533E-8	-7,652623E-8	-7,652557E-8	-7,652669E-8	-7,652596E-8	-7,652655E-8	-7,652621E-8	-7,652675E-8	-7,652677E-8	-7,652689E-8	-7,652741E-8	-7,652737E-8	-7,652795E-8	-7,652783E-8	-7,652877E-8	-7,652861E-8	-7,652939E-8	-7,652915E-8	-7,653032E-8	-7,653011E-8	-7,653108E-8	-7,653067E-8	-7,653187E-8	-7,653139E-8	-7,653217E-8	-7,653201E-8	-7,653281E-8	-7,653268E-8	-7,653298E-8	-7,653315E-8	-7,653362E-8	-7,653384E-8	-7,653378E-8	-7,653388E-8	-7,653381E-8	-7,653518E-8	-7,653426E-8	-7,653470E-8	-7,653399E-8	-7,653477E-8	-7,653372E-8	-7,653474E-8	-7,653395E-8	-7,653541E-8	-7,653477E-8	-7,653502E-8	-7,653468E-8	-7,653490E-8	-7,653485E-8	-7,653486E-8	-7,653521E-8	-7,653493E-8	-7,653495E-8	-7,653461E-8	-7,653514E-8	-7,653462E-8	-7,653524E-8	-7,653462E-8	-7,653536E-8
-7,653361E-8	-7,653425E-8	-7,653355E-8	-7,653471E-8	-7,653401E-8	-7,653445E-8	-7,653386E-8	-7,653457E-8	-7,653415E-8	-7,653431E-8	-7,653431E-8	-7,653412E-8	-7,653414E-8	-7,653353E-8	-7,653359E-8	-7,653300E-8	-7,653296E-8	-7,653175E-8	-7,653226E-8	-7,653126E-8	-7,653175E-8	-7,653053E-8	-7,653122E-8	-7,653072E-8	-7,653163E-8	-7,653115E-8	-7,653193E-8	-7,653185E-8	-7,653217E-8	-7,653207E-8	-7,653213E-8	-7,653228E-8	-7,653188E-8	-7,653205E-8	-7,653163E-8	-7,653185E-8	-7,653093E-8	-7,653099E-8	-7,653021E-8	-7,653079E-8	-7,652967E-8	-7,653036E-8	-7,652950E-8	-7,653080E-8	-7,653024E-8	-7,653082E-8	-7,653031E-8	-7,653093E-8	-7,653071E-8	-7,653087E-8	-7,653112E-8	-7,653150E-8	-7,653180E-8	-7,653159E-8	-7,653207E-8	-7,653178E-8	-7,653228E-8	-7,653187E-8	-7,653223E-8	-7,653114E-8	-7,653141E-8	-7,652992E-8	-7,653051E-8	-7,652909E-8	-7,652922E-8	-7,652799E-8	-7,652820E-8	-7,652758E-8	-7,652734E-8	-7,652668E-8	-7,652648E-8	-7,652647E-8	-7,652605E-8	-7,652594E-8	-7,652567E-8	-7,652586E-8	-7,652543E-8	-7,652580E-8	-7,652524E-8	-7,652613E-8	-7,652540E-8	-7,652644E-8	-7,652553E-8	-7,652678E-8	-7,652590E-8	-7,652658E-8	-7,652579E-8	-7,652634E-8	-7,652585E-8	-7,652590E-8	-7,652591E-8	-7,652582E-8	-7,652600E-8	-7,652559E-8	-7,652610E-8	-7,652569E-8	-7,652591E-8	-7,652545E-8	-7,652613E-8	-7,652545E-8	-7,652582E-8	-7,652502E-8	-7,652593E-8	-7,652565E-8	-7,652644E-8	-7,652545E-8	-7,652591E-8	-7,652550E-8	-7,652574E-8	-7,652539E-8	-7,652555E-8	-7,652571E-8	-7,652537E-8	-7,652547E-8	-7,652496E-8	-7,652550E-8	-7,652498E-8	-7,652535E-8	-7,652470E-8	-7,652537E-8	-7,652444E-8	-7,652516E-8	-7,652439E-8	-7,652519E-8	-7,652441E-8	-7,652503E-8	-7,652459E-8	-7,652510E-8	-7,652491E-8	-7,652502E-8	-7,652504E-8	-7,652506E-8	-7,652518E-8	-7,652495E-8	-7,652523E-8	-7,652478E-8	-7,652510E-8	-7,652457E-8	-7,652497E-8	-7,652417E-8	-7,652481E-8	-7,652391E-8	-7,652486E-8	-7,652416E-8	-7,652486E-8	-7,652409E-8	-7,652523E-8	-7,652473E-8	-7,652491E-8	-7,652466E-8	-7,652474E-8	-7,652491E-8	-7,652462E-8	-7,652481E-8	-7,652454E-8	-7,652500E-8	-7,652463E-8	-7,652520E-8	-7,652460E-8	-7,652539E-8	-7,652473E-8	-7,652579E-8	-7,652525E-8	-7,652622E-8	-7,652535E-8	-7,652607E-8	-7,652541E-8	-7,652597E-8	-7,652546E-8	-7,652556E-8	-7,652566E-8	-7,652562E-8	-7,652581E-8	-7,652568E-8	-7,652596E-8	-7,652578E-8	-7,652602E-8	-7,652542E-8	-7,652609E-8	-7,652537E-8	-7,652593E-8	-7,652469E-8	-7,652528E-8	-7,652447E-8	-7,652526E-8	-7,652415E-8	-7,652474E-8	-7,652446E-8	-7,652476E-8	-7,652441E-8	-7,652417E-8	-7,652390E-8	-7,652329E-8	-7,652348E-8	-7,652297E-8	-7,652334E-8	-7,652250E-8	-7,652284E-8	-7,652228E-8	-7,652298E-8	-7,652232E-8	-7,652311E-8	-7,652249E-8	-7,652344E-8	-7,652287E-8	-7,652358E-8	-7,652347E-8	-7,652423E-8	-7,652407E-8	-7,652438E-8	-7,652474E-8	-7,652532E-8	-7,652523E-8	-7,652509E-8	-7,652547E-8	-7,652530E-8	-7,652592E-8	-7,652555E-8	-7,652628E-8	-7,652571E-8	-7,652660E-8	-7,652591E-8	-7,652697E-8	-7,652610E-8	-7,652663E-8	-7,652594E-8	-7,652663E-8	-7,652643E-8	-7,652654E-8	-7,652633E-8	-7,652622E-8	-7,652653E-8	-7,652623E-8	-7,652650E-8	-7,652621E-8	-7,652658E-8	-7,652613E-8	-7,652646E-8	-7,652600E-8	-7,652672E-8	-7,652606E-8	-7,652663E-8	-7,652601E-8	-7,652679E-8	-7,652589E-8	-7,652664E-8	-7,652597E-8	-7,652653E-8	-7,652599E-8	-7,652599E-8	-7,652589E-8	-7,652569E-8	-7,652574E-8	-7,652525E-8	-7,652557E-8	-7,652505E-8	-7,652524E-8	-7,652461E-8	-7,652533E-8	-7,652477E-8	-7,652550E-8	-7,652462E-8	-7,652533E-8	-7,652494E-8	-7,652569E-8	-7,652505E-8	-7,652580E-8	-7,652545E-8	-7,652587E-8	-7,652578E-8	-7,652629E-8	-7,652687E-8	-7,652701E-8	-7,652699E-8	-7,652719E-8	-7,652798E-8	-7,652756E-8	-7,652814E-8	-7,652810E-8	-7,652914E-8	-7,652878E-8	-7,652975E-8	-7,652908E-8	-7,653034E-8	-7,652948E-8	-7,653050E-8	-7,653025E-8	-7,653117E-8	-7,653087E-8	-7,653129E-8	-7,653121E-8	-7,653153E-8	-7,653187E-8	-7,653163E-8	-7,653207E-8	-7,653174E-8	-7,653227E-8	-7,653210E-8	-7,653325E-8	-7,653232E-8	-7,653285E-8	-7,653207E-8	-7,653311E-8	-7,653236E-8	-7,653313E-8	-7,653229E-8	-7,653321E-8	-7,653291E-8	-7,653324E-8	-7,653296E-8	-7,653328E-8	-7,653341E-8	-7,653314E-8	-7,653333E-8	-7,653308E-8	-7,653360E-8	-7,653305E-8	-7,653347E-8	-7,653286E-8	-7,653374E-8
-7,653234E-8	-7,653288E-8	-7,653234E-8	-7,653302E-8	-7,653195E-8	-7,653287E-8	-7,653234E-8	-7,653306E-8	-7,653209E-8	-7,653257E-8	-7,653217E-8	-7,653247E-8	-7,653193E-8	-7,653143E-8	-7,653109E-8	-7,653050E-8	-7,653017E-8	-7,652936E-8	-7,652972E-8	-7,652866E-8	-7,652896E-8	-7,652790E-8	-7,652879E-8	-7,652787E-8	-7,652879E-8	-7,652832E-8	-7,652957E-8	-7,652915E-8	-7,652978E-8	-7,652948E-8	-7,653020E-8	-7,653004E-8	-7,652999E-8	-7,652991E-8	-7,652962E-8	-7,652943E-8	-7,652871E-8	-7,652866E-8	-7,652829E-8	-7,652863E-8	-7,652776E-8	-7,652839E-8	-7,652776E-8	-7,652874E-8	-7,652796E-8	-7,652882E-8	-7,652822E-8	-7,652952E-8	-7,652887E-8	-7,652974E-8	-7,652960E-8	-7,653011E-8	-7,653004E-8	-7,653048E-8	-7,653095E-8	-7,653068E-8	-7,653094E-8	-7,653050E-8	-7,653099E-8	-7,653031E-8	-7,653043E-8	-7,652942E-8	-7,652994E-8	-7,652865E-8	-7,652900E-8	-7,652776E-8	-7,652836E-8	-7,652710E-8	-7,652744E-8	-7,652644E-8	-7,652672E-8	-7,652618E-8	-7,652603E-8	-7,652565E-8	-7,652550E-8	-7,652573E-8	-7,652528E-8	-7,652561E-8	-7,652510E-8	-7,652577E-8	-7,652542E-8	-7,652638E-8	-7,652546E-8	-7,652598E-8	-7,652509E-8	-7,652584E-8	-7,652515E-8	-7,652585E-8	-7,652489E-8	-7,652521E-8	-7,652472E-8	-7,652530E-8	-7,652503E-8	-7,652501E-8	-7,652486E-8	-7,652476E-8	-7,652494E-8	-7,652498E-8	-7,652569E-8	-7,652518E-8	-7,652555E-8	-7,652507E-8	-7,652594E-8	-7,652530E-8	-7,652579E-8	-7,652490E-8	-7,652583E-8	-7,652505E-8	-7,652572E-8	-7,652514E-8	-7,652580E-8	-7,652510E-8	-7,652530E-8	-7,652530E-8	-7,652557E-8	-7,652557E-8	-7,652502E-8	-7,652528E-8	-7,652496E-8	-7,652535E-8	-7,652466E-8	-7,652532E-8	-7,652453E-8	-7,652545E-8	-7,652457E-8	-7,652539E-8	-7,652454E-8	-7,652522E-8	-7,652451E-8	-7,652525E-8	-7,652496E-8	-7,652509E-8	-7,652475E-8	-7,652496E-8	-7,652512E-8	-7,652476E-8	-7,652470E-8	-7,652425E-8	-7,652452E-8	-7,652427E-8	-7,652459E-8	-7,652410E-8	-7,652466E-8	-7,652399E-8	-7,652469E-8	-7,652392E-8	-7,652500E-8	-7,652424E-8	-7,652497E-8	-7,652420E-8	-7,652528E-8	-7,652494E-8	-7,652532E-8	-7,652467E-8	-7,652465E-8	-7,652465E-8	-7,652434E-8	-7,652461E-8	-7,652421E-8	-7,652467E-8	-7,652409E-8	-7,652474E-8	-7,652424E-8	-7,652482E-8	-7,652390E-8	-7,652487E-8	-7,652425E-8	-7,652524E-8	-7,652434E-8	-7,652500E-8	-7,652462E-8	-7,652501E-8	-7,652491E-8	-7,652519E-8	-7,652563E-8	-7,652541E-8	-7,652534E-8	-7,652488E-8	-7,652520E-8	-7,652474E-8	-7,652503E-8	-7,652446E-8	-7,652479E-8	-7,652397E-8	-7,652441E-8	-7,652388E-8	-7,652466E-8	-7,652384E-8	-7,652443E-8	-7,652338E-8	-7,652404E-8	-7,652321E-8	-7,652319E-8	-7,652282E-8	-7,652291E-8	-7,652275E-8	-7,652239E-8	-7,652242E-8	-7,652222E-8	-7,652262E-8	-7,652193E-8	-7,652260E-8	-7,652202E-8	-7,652294E-8	-7,652232E-8	-7,652344E-8	-7,652284E-8	-7,652390E-8	-7,652321E-8	-7,652422E-8	-7,652392E-8	-7,652442E-8	-7,652434E-8	-7,652468E-8	-7,652507E-8	-7,652491E-8	-7,652519E-8	-7,652518E-8	-7,652564E-8	-7,652567E-8	-7,652604E-8	-7,652554E-8	-7,652632E-8	-7,652573E-8	-7,652631E-8	-7,652551E-8	-7,652648E-8	-7,652582E-8	-7,652632E-8	-7,652569E-8	-7,652620E-8	-7,652574E-8	-7,652599E-8	-7,652636E-8	-7,652632E-8	-7,652635E-8	-7,652589E-8	-7,652594E-8	-7,652570E-8	-7,652589E-8	-7,652548E-8	-7,652585E-8	-7,652555E-8	-7,652598E-8	-7,652528E-8	-7,652589E-8	-7,652517E-8	-7,652589E-8	-7,652490E-8	-7,652552E-8	-7,652488E-8	-7,652520E-8	-7,652446E-8	-7,652460E-8	-7,652439E-8	-7,652430E-8	-7,652432E-8	-7,652402E-8	-7,652426E-8	-7,652376E-8	-7,652425E-8	-7,652395E-8	-7,652471E-8	-7,652412E-8	-7,652471E-8	-7,652404E-8	-7,652515E-8	-7,652436E-8	-7,652529E-8	-7,652466E-8	-7,652571E-8	-7,652534E-8	-7,652574E-8	-7,652574E-8	-7,652650E-8	-7,652668E-8	-7,652663E-8	-7,652717E-8	-7,652731E-8	-7,652786E-8	-7,652743E-8	-7,652802E-8	-7,652783E-8	-7,652870E-8	-7,652836E-8	-7,652937E-8	-7,652899E-8	-7,653004E-8	-7,652950E-8	-7,653045E-8	-7,652991E-8	-7,653055E-8	-7,653009E-8	-7,653070E-8	-7,653064E-8	-7,653059E-8	-7,653060E-8	-7,653060E-8	-7,653109E-8	-7,653064E-8	-7,653099E-8	-7,653050E-8	-7,653144E-8	-7,653063E-8	-7,653122E-8	-7,653060E-8	-7,653182E-8	-7,653130E-8	-7,653205E-8	-7,653136E-8	-7,653188E-8	-7,653133E-8	-7,653175E-8	-7,653121E-8	-7,653150E-8	-7,653132E-8	-7,653112E-8	-7,653134E-8	-7,653119E-8	-7,653132E-8
-7,653090E-8	-7,653118E-8	-7,653101E-8	-7,653146E-8	-7,653109E-8	-7,653166E-8	-7,653104E-8	-7,653149E-8	-7,653077E-8	-7,653141E-8	-7,653060E-8	-7,653095E-8	-7,652959E-8	-7,652997E-8	-7,652883E-8	-7,652896E-8	-7,652773E-8	-7,652765E-8	-7,652695E-8	-7,652650E-8	-7,652647E-8	-7,652612E-8	-7,652633E-8	-7,652597E-8	-7,652669E-8	-7,652658E-8	-7,652763E-8	-7,652713E-8	-7,652843E-8	-7,652812E-8	-7,652914E-8	-7,652829E-8	-7,652900E-8	-7,652812E-8	-7,652853E-8	-7,652714E-8	-7,652711E-8	-7,652636E-8	-7,652601E-8	-7,652581E-8	-7,652545E-8	-7,652564E-8	-7,652513E-8	-7,652559E-8	-7,652523E-8	-7,652610E-8	-7,652589E-8	-7,652649E-8	-7,652621E-8	-7,652756E-8	-7,652740E-8	-7,652807E-8	-7,652749E-8	-7,652861E-8	-7,652838E-8	-7,652920E-8	-7,652858E-8	-7,652913E-8	-7,652894E-8	-7,652906E-8	-7,652881E-8	-7,652855E-8	-7,652865E-8	-7,652790E-8	-7,652800E-8	-7,652731E-8	-7,652763E-8	-7,652673E-8	-7,652697E-8	-7,652612E-8	-7,652661E-8	-7,652554E-8	-7,652614E-8	-7,652525E-8	-7,652596E-8	-7,652535E-8	-7,652584E-8	-7,652560E-8	-7,652586E-8	-7,652552E-8	-7,652541E-8	-7,652559E-8	-7,652578E-8	-7,652600E-8	-7,652530E-8	-7,652565E-8	-7,652489E-8	-7,652534E-8	-7,652461E-8	-7,652513E-8	-7,652433E-8	-7,652515E-8	-7,652413E-8	-7,652494E-8	-7,652386E-8	-7,652446E-8	-7,652383E-8	-7,652435E-8	-7,652402E-8	-7,652401E-8	-7,652397E-8	-7,652415E-8	-7,652445E-8	-7,652427E-8	-7,652464E-8	-7,652430E-8	-7,652485E-8	-7,652424E-8	-7,652482E-8	-7,652431E-8	-7,652507E-8	-7,652412E-8	-7,652478E-8	-7,652403E-8	-7,652491E-8	-7,652405E-8	-7,652456E-8	-7,652427E-8	-7,652461E-8	-7,652483E-8	-7,652478E-8	-7,652487E-8	-7,652465E-8	-7,652497E-8	-7,652484E-8	-7,652523E-8	-7,652462E-8	-7,652484E-8	-7,652433E-8	-7,652514E-8	-7,652438E-8	-7,652496E-8	-7,652412E-8	-7,652508E-8	-7,652435E-8	-7,652504E-8	-7,652405E-8	-7,652446E-8	-7,652397E-8	-7,652454E-8	-7,652449E-8	-7,652432E-8	-7,652447E-8	-7,652392E-8	-7,652410E-8	-7,652400E-8	-7,652481E-8	-7,652437E-8	-7,652486E-8	-7,652397E-8	-7,652474E-8	-7,652363E-8	-7,652444E-8	-7,652349E-8	-7,652429E-8	-7,652332E-8	-7,652388E-8	-7,652341E-8	-7,652398E-8	-7,652378E-8	-7,652365E-8	-7,652366E-8	-7,652347E-8	-7,652376E-8	-7,652338E-8	-7,652405E-8	-7,652361E-8	-7,652403E-8	-7,652336E-8	-7,652400E-8	-7,652331E-8	-7,652418E-8	-7,652361E-8	-7,652469E-8	-7,652386E-8	-7,652457E-8	-7,652392E-8	-7,652448E-8	-7,652403E-8	-7,652405E-8	-7,652401E-8	-7,652437E-8	-7,652439E-8	-7,652378E-8	-7,652350E-8	-7,652317E-8	-7,652368E-8	-7,652315E-8	-7,652324E-8	-7,652250E-8	-7,652303E-8	-7,652208E-8	-7,652270E-8	-7,652189E-8	-7,652240E-8	-7,652127E-8	-7,652199E-8	-7,652147E-8	-7,652186E-8	-7,652151E-8	-7,652157E-8	-7,652189E-8	-7,652194E-8	-7,652214E-8	-7,652192E-8	-7,652252E-8	-7,652244E-8	-7,652333E-8	-7,652311E-8	-7,652390E-8	-7,652341E-8	-7,652403E-8	-7,652338E-8	-7,652456E-8	-7,652401E-8	-7,652476E-8	-7,652410E-8	-7,652498E-8	-7,652459E-8	-7,652498E-8	-7,652459E-8	-7,652466E-8	-7,652508E-8	-7,652485E-8	-7,652510E-8	-7,652479E-8	-7,652495E-8	-7,652440E-8	-7,652506E-8	-7,652467E-8	-7,652532E-8	-7,652444E-8	-7,652516E-8	-7,652451E-8	-7,652551E-8	-7,652470E-8	-7,652514E-8	-7,652485E-8	-7,652551E-8	-7,652524E-8	-7,652531E-8	-7,652524E-8	-7,652487E-8	-7,652525E-8	-7,652518E-8	-7,652541E-8	-7,652476E-8	-7,652481E-8	-7,652418E-8	-7,652469E-8	-7,652406E-8	-7,652431E-8	-7,652348E-8	-7,652388E-8	-7,652326E-8	-7,652370E-8	-7,652293E-8	-7,652338E-8	-7,652308E-8	-7,652324E-8	-7,652333E-8	-7,652348E-8	-7,652316E-8	-7,652307E-8	-7,652301E-8	-7,652346E-8	-7,652401E-8	-7,652343E-8	-7,652391E-8	-7,652341E-8	-7,652439E-8	-7,652393E-8	-7,652489E-8	-7,652407E-8	-7,652513E-8	-7,652436E-8	-7,652569E-8	-7,652534E-8	-7,652593E-8	-7,652546E-8	-7,652608E-8	-7,652677E-8	-7,652680E-8	-7,652715E-8	-7,652740E-8	-7,652811E-8	-7,652790E-8	-7,652856E-8	-7,652792E-8	-7,652856E-8	-7,652793E-8	-7,652888E-8	-7,652852E-8	-7,652937E-8	-7,652843E-8	-7,652879E-8	-7,652808E-8	-7,652916E-8	-7,652881E-8	-7,652898E-8	-7,652835E-8	-7,652864E-8	-7,652879E-8	-7,652899E-8	-7,652948E-8	-7,652902E-8	-7,652929E-8	-7,652883E-8	-7,652976E-8	-7,652962E-8	-7,652999E-8	-7,652893E-8	-7,652985E-8	-7,652942E-8	-7,653038E-8	-7,652920E-8	-7,652947E-8	-7,652876E-8	-7,652970E-8	-7,652950E-8
-7,653011E-8	-7,652943E-8	-7,652969E-8	-7,652942E-8	-7,652946E-8	-7,652965E-8	-7,652918E-8	-7,652937E-8	-7,652904E-8	-7,652953E-8	-7,652896E-8	-7,652879E-8	-7,652791E-8	-7,652790E-8	-7,652685E-8	-7,652712E-8	-7,652573E-8	-7,652560E-8	-7,652409E-8	-7,652435E-8	-7,652377E-8	-7,652460E-8	-7,652382E-8	-7,652423E-8	-7,652431E-8	-7,652512E-8	-7,652582E-8	-7,652606E-8	-7,652709E-8	-7,652718E-8	-7,652778E-8	-7,652736E-8	-7,652782E-8	-7,652670E-8	-7,652665E-8	-7,652532E-8	-7,652599E-8	-7,652477E-8	-7,652513E-8	-7,652368E-8	-7,652413E-8	-7,652377E-8	-7,652422E-8	-7,652385E-8	-7,652390E-8	-7,652399E-8	-7,652427E-8	-7,652489E-8	-7,652481E-8	-7,652537E-8	-7,652503E-8	-7,652591E-8	-7,652642E-8	-7,652743E-8	-7,652704E-8	-7,652780E-8	-7,652705E-8	-7,652819E-8	-7,652711E-8	-7,652814E-8	-7,652702E-8	-7,652745E-8	-7,652663E-8	-7,652704E-8	-7,652665E-8	-7,652650E-8	-7,652626E-8	-7,652559E-8	-7,652610E-8	-7,652573E-8	-7,652564E-8	-7,652446E-8	-7,652477E-8	-7,652449E-8	-7,652520E-8	-7,652458E-8	-7,652491E-8	-7,652407E-8	-7,652473E-8	-7,652422E-8	-7,652524E-8	-7,652436E-8	-7,652451E-8	-7,652368E-8	-7,652444E-8	-7,652473E-8	-7,652446E-8	-7,652420E-8	-7,652368E-8	-7,652415E-8	-7,652395E-8	-7,652383E-8	-7,652336E-8	-7,652364E-8	-7,652293E-8	-7,652365E-8	-7,652318E-8	-7,652454E-8	-7,652324E-8	-7,652336E-8	-7,652263E-8	-7,652392E-8	-7,652329E-8	-7,652337E-8	-7,652292E-8	-7,652349E-8	-7,652375E-8	-7,652365E-8	-7,652368E-8	-7,652348E-8	-7,652359E-8	-7,652351E-8	-7,652430E-8	-7,652382E-8	-7,652400E-8	-7,652321E-8	-7,652405E-8	-7,652351E-8	-7,652441E-8	-7,652349E-8	-7,652390E-8	-7,652326E-8	-7,652383E-8	-7,652329E-8	-7,652364E-8	-7,652339E-8	-7,652390E-8	-7,652379E-8	-7,652397E-8	-7,652386E-8	-7,652341E-8	-7,652376E-8	-7,652341E-8	-7,652421E-8	-7,652348E-8	-7,652453E-8	-7,652376E-8	-7,652424E-8	-7,652315E-8	-7,652416E-8	-7,652344E-8	-7,652389E-8	-7,652296E-8	-7,652356E-8	-7,652369E-8	-7,652378E-8	-7,652304E-8	-7,652297E-8	-7,652371E-8	-7,652369E-8	-7,652385E-8	-7,652309E-8	-7,652325E-8	-7,652294E-8	-7,652350E-8	-7,652330E-8	-7,652416E-8	-7,652336E-8	-7,652359E-8	-7,652288E-8	-7,652395E-8	-7,652277E-8	-7,652280E-8	-7,652230E-8	-7,652322E-8	-7,652334E-8	-7,652301E-8	-7,652239E-8	-7,652233E-8	-7,652270E-8	-7,652272E-8	-7,652302E-8	-7,652278E-8	-7,652307E-8	-7,652216E-8	-7,652298E-8	-7,652266E-8	-7,652358E-8	-7,652244E-8	-7,652295E-8	-7,652215E-8	-7,652328E-8	-7,652221E-8	-7,652244E-8	-7,652157E-8	-7,652207E-8	-7,652189E-8	-7,652184E-8	-7,652137E-8	-7,652103E-8	-7,652102E-8	-7,652047E-8	-7,652102E-8	-7,652045E-8	-7,652106E-8	-7,651984E-8	-7,652053E-8	-7,652014E-8	-7,652113E-8	-7,652010E-8	-7,652071E-8	-7,652043E-8	-7,652135E-8	-7,652108E-8	-7,652130E-8	-7,652103E-8	-7,652174E-8	-7,652226E-8	-7,652270E-8	-7,652297E-8	-7,652275E-8	-7,652328E-8	-7,652311E-8	-7,652338E-8	-7,652315E-8	-7,652386E-8	-7,652337E-8	-7,652451E-8	-7,652385E-8	-7,652466E-8	-7,652365E-8	-7,652419E-8	-7,652348E-8	-7,652439E-8	-7,652408E-8	-7,652419E-8	-7,652361E-8	-7,652375E-8	-7,652404E-8	-7,652415E-8	-7,652426E-8	-7,652359E-8	-7,652390E-8	-7,652351E-8	-7,652410E-8	-7,652364E-8	-7,652429E-8	-7,652352E-8	-7,652450E-8	-7,652397E-8	-7,652469E-8	-7,652387E-8	-7,652393E-8	-7,652328E-8	-7,652404E-8	-7,652403E-8	-7,652390E-8	-7,652316E-8	-7,652306E-8	-7,652320E-8	-7,652299E-8	-7,652287E-8	-7,652250E-8	-7,652276E-8	-7,652203E-8	-7,652235E-8	-7,652175E-8	-7,652250E-8	-7,652143E-8	-7,652207E-8	-7,652140E-8	-7,652249E-8	-7,652148E-8	-7,652175E-8	-7,652141E-8	-7,652203E-8	-7,652222E-8	-7,652198E-8	-7,652206E-8	-7,652185E-8	-7,652223E-8	-7,652194E-8	-7,652261E-8	-7,652238E-8	-7,652284E-8	-7,652255E-8	-7,652340E-8	-7,652349E-8	-7,652394E-8	-7,652327E-8	-7,652440E-8	-7,652419E-8	-7,652549E-8	-7,652486E-8	-7,652573E-8	-7,652545E-8	-7,652624E-8	-7,652613E-8	-7,652685E-8	-7,652682E-8	-7,652686E-8	-7,652728E-8	-7,652733E-8	-7,652798E-8	-7,652726E-8	-7,652771E-8	-7,652717E-8	-7,652832E-8	-7,652736E-8	-7,652814E-8	-7,652709E-8	-7,652787E-8	-7,652727E-8	-7,652790E-8	-7,652779E-8	-7,652821E-8	-7,652774E-8	-7,652772E-8	-7,652799E-8	-7,652809E-8	-7,652853E-8	-7,652814E-8	-7,652833E-8	-7,652796E-8	-7,652820E-8	-7,652773E-8	-7,652788E-8	-7,652737E-8	-7,652793E-8	-7,652734E-8
-7,652831E-8	-7,652756E-8	-7,652807E-8	-7,652719E-8	-7,652839E-8	-7,652767E-8	-7,652823E-8	-7,652732E-8	-7,652768E-8	-7,652697E-8	-7,652702E-8	-7,652628E-8	-7,652596E-8	-7,652546E-8	-7,652463E-8	-7,652426E-8	-7,652337E-8	-7,652319E-8	-7,652203E-8	-7,652262E-8	-7,652179E-8	-7,652270E-8	-7,652166E-8	-7,652319E-8	-7,652285E-8	-7,652437E-8	-7,652434E-8	-7,652531E-8	-7,652538E-8	-7,652606E-8	-7,652621E-8	-7,652621E-8	-7,652640E-8	-7,652584E-8	-7,652556E-8	-7,652440E-8	-7,652444E-8	-7,652344E-8	-7,652336E-8	-7,652210E-8	-7,652234E-8	-7,652161E-8	-7,652226E-8	-7,652145E-8	-7,652234E-8	-7,652156E-8	-7,652253E-8	-7,652234E-8	-7,652323E-8	-7,652320E-8	-7,652370E-8	-7,652375E-8	-7,652459E-8	-7,652496E-8	-7,652492E-8	-7,652543E-8	-7,652528E-8	-7,652603E-8	-7,652544E-8	-7,652606E-8	-7,652541E-8	-7,652610E-8	-7,652502E-8	-7,652560E-8	-7,652473E-8	-7,652526E-8	-7,652419E-8	-7,652465E-8	-7,652459E-8	-7,652467E-8	-7,652395E-8	-7,652352E-8	-7,652358E-8	-7,652331E-8	-7,652336E-8	-7,652306E-8	-7,652343E-8	-7,652302E-8	-7,652319E-8	-7,652279E-8	-7,652366E-8	-7,652296E-8	-7,652336E-8	-7,652242E-8	-7,652333E-8	-7,652277E-8	-7,652334E-8	-7,652237E-8	-7,652296E-8	-7,652246E-8	-7,652274E-8	-7,652243E-8	-7,652237E-8	-7,652238E-8	-7,652203E-8	-7,652245E-8	-7,652218E-8	-7,652247E-8	-7,652179E-8	-7,652233E-8	-7,652190E-8	-7,652278E-8	-7,652208E-8	-7,652282E-8	-7,652212E-8	-7,652282E-8	-7,652226E-8	-7,652274E-8	-7,652243E-8	-7,652271E-8	-7,652240E-8	-7,652250E-8	-7,652262E-8	-7,652260E-8	-7,652242E-8	-7,652243E-8	-7,652285E-8	-7,652257E-8	-7,652272E-8	-7,652225E-8	-7,652256E-8	-7,652213E-8	-7,652265E-8	-7,652191E-8	-7,652287E-8	-7,652197E-8	-7,652289E-8	-7,652211E-8	-7,652294E-8	-7,652228E-8	-7,652245E-8	-7,652230E-8	-7,652257E-8	-7,652263E-8	-7,652222E-8	-7,652238E-8	-7,652188E-8	-7,652250E-8	-7,652176E-8	-7,652243E-8	-7,652191E-8	-7,652262E-8	-7,652190E-8	-7,652271E-8	-7,652212E-8	-7,652292E-8	-7,652208E-8	-7,652270E-8	-7,652243E-8	-7,652285E-8	-7,652249E-8	-7,652267E-8	-7,652256E-8	-7,652240E-8	-7,652242E-8	-7,652208E-8	-7,652225E-8	-7,652183E-8	-7,652213E-8	-7,652161E-8	-7,652222E-8	-7,652158E-8	-7,652162E-8	-7,652102E-8	-7,652201E-8	-7,652130E-8	-7,652196E-8	-7,652097E-8	-7,652184E-8	-7,652121E-8	-7,652183E-8	-7,652148E-8	-7,652168E-8	-7,652167E-8	-7,652143E-8	-7,652186E-8	-7,652161E-8	-7,652204E-8	-7,652110E-8	-7,652172E-8	-7,652099E-8	-7,652191E-8	-7,652066E-8	-7,652125E-8	-7,652045E-8	-7,652104E-8	-7,652013E-8	-7,652049E-8	-7,652012E-8	-7,652036E-8	-7,651974E-8	-7,651973E-8	-7,651968E-8	-7,651944E-8	-7,651929E-8	-7,651887E-8	-7,651931E-8	-7,651898E-8	-7,651953E-8	-7,651901E-8	-7,651981E-8	-7,651918E-8	-7,652014E-8	-7,651996E-8	-7,652109E-8	-7,652032E-8	-7,652110E-8	-7,652038E-8	-7,652132E-8	-7,652091E-8	-7,652146E-8	-7,652131E-8	-7,652189E-8	-7,652199E-8	-7,652181E-8	-7,652214E-8	-7,652189E-8	-7,652268E-8	-7,652184E-8	-7,652262E-8	-7,652200E-8	-7,652288E-8	-7,652204E-8	-7,652286E-8	-7,652209E-8	-7,652303E-8	-7,652213E-8	-7,652284E-8	-7,652235E-8	-7,652277E-8	-7,652247E-8	-7,652273E-8	-7,652278E-8	-7,652270E-8	-7,652270E-8	-7,652273E-8	-7,652319E-8	-7,652274E-8	-7,652314E-8	-7,652260E-8	-7,652344E-8	-7,652282E-8	-7,652336E-8	-7,652252E-8	-7,652338E-8	-7,652249E-8	-7,652311E-8	-7,652213E-8	-7,652281E-8	-7,652188E-8	-7,652223E-8	-7,652167E-8	-7,652187E-8	-7,652206E-8	-7,652135E-8	-7,652148E-8	-7,652106E-8	-7,652121E-8	-7,652046E-8	-7,652109E-8	-7,652052E-8	-7,652110E-8	-7,652007E-8	-7,652093E-8	-7,652027E-8	-7,652093E-8	-7,652015E-8	-7,652069E-8	-7,652047E-8	-7,652090E-8	-7,652051E-8	-7,652083E-8	-7,652101E-8	-7,652103E-8	-7,652122E-8	-7,652105E-8	-7,652175E-8	-7,652196E-8	-7,652293E-8	-7,652234E-8	-7,652312E-8	-7,652273E-8	-7,652361E-8	-7,652304E-8	-7,652422E-8	-7,652335E-8	-7,652441E-8	-7,652392E-8	-7,652510E-8	-7,652462E-8	-7,652505E-8	-7,652472E-8	-7,652535E-8	-7,652529E-8	-7,652526E-8	-7,652544E-8	-7,652532E-8	-7,652572E-8	-7,652513E-8	-7,652569E-8	-7,652529E-8	-7,652602E-8	-7,652523E-8	-7,652614E-8	-7,652541E-8	-7,652650E-8	-7,652602E-8	-7,652701E-8	-7,652623E-8	-7,652656E-8	-7,652599E-8	-7,652628E-8	-7,652608E-8	-7,652616E-8	-7,652606E-8	-7,652599E-8	-7,652645E-8	-7,652589E-8	-7,652626E-8	-7,652577E-8
-7,652678E-8	-7,652624E-8	-7,652669E-8	-7,652609E-8	-7,652685E-8	-7,652592E-8	-7,652646E-8	-7,652570E-8	-7,652663E-8	-7,652547E-8	-7,652582E-8	-7,652435E-8	-7,652449E-8	-7,652328E-8	-7,652297E-8	-7,652213E-8	-7,652139E-8	-7,652062E-8	-7,651973E-8	-7,652027E-8	-7,651990E-8	-7,652124E-8	-7,651997E-8	-7,652136E-8	-7,652139E-8	-7,652298E-8	-7,652263E-8	-7,652421E-8	-7,652439E-8	-7,652597E-8	-7,652604E-8	-7,652665E-8	-7,652578E-8	-7,652531E-8	-7,652460E-8	-7,652425E-8	-7,652368E-8	-7,652237E-8	-7,652169E-8	-7,652096E-8	-7,652115E-8	-7,652045E-8	-7,652058E-8	-7,651973E-8	-7,652065E-8	-7,652024E-8	-7,652133E-8	-7,652095E-8	-7,652208E-8	-7,652150E-8	-7,652270E-8	-7,652267E-8	-7,652386E-8	-7,652368E-8	-7,652395E-8	-7,652386E-8	-7,652440E-8	-7,652466E-8	-7,652412E-8	-7,652419E-8	-7,652358E-8	-7,652433E-8	-7,652381E-8	-7,652425E-8	-7,652292E-8	-7,652344E-8	-7,652242E-8	-7,652356E-8	-7,652259E-8	-7,652294E-8	-7,652169E-8	-7,652219E-8	-7,652196E-8	-7,652244E-8	-7,652173E-8	-7,652168E-8	-7,652152E-8	-7,652164E-8	-7,652201E-8	-7,652172E-8	-7,652209E-8	-7,652122E-8	-7,652192E-8	-7,652145E-8	-7,652224E-8	-7,652110E-8	-7,652185E-8	-7,652095E-8	-7,652213E-8	-7,652113E-8	-7,652147E-8	-7,652064E-8	-7,652116E-8	-7,652064E-8	-7,652132E-8	-7,652125E-8	-7,652100E-8	-7,652077E-8	-7,652049E-8	-7,652116E-8	-7,652114E-8	-7,652135E-8	-7,652041E-8	-7,652115E-8	-7,652088E-8	-7,652176E-8	-7,652082E-8	-7,652153E-8	-7,652087E-8	-7,652172E-8	-7,652095E-8	-7,652183E-8	-7,652157E-8	-7,652185E-8	-7,652122E-8	-7,652145E-8	-7,652148E-8	-7,652121E-8	-7,652102E-8	-7,652115E-8	-7,652179E-8	-7,652167E-8	-7,652211E-8	-7,652127E-8	-7,652207E-8	-7,652144E-8	-7,652225E-8	-7,652133E-8	-7,652203E-8	-7,652104E-8	-7,652167E-8	-7,652110E-8	-7,652173E-8	-7,652093E-8	-7,652098E-8	-7,652091E-8	-7,652102E-8	-7,652122E-8	-7,652077E-8	-7,652105E-8	-7,652057E-8	-7,652119E-8	-7,652109E-8	-7,652152E-8	-7,652095E-8	-7,652121E-8	-7,652051E-8	-7,652157E-8	-7,652091E-8	-7,652144E-8	-7,652059E-8	-7,652118E-8	-7,652087E-8	-7,652141E-8	-7,652052E-8	-7,652095E-8	-7,652075E-8	-7,652086E-8	-7,652088E-8	-7,652054E-8	-7,652087E-8	-7,652014E-8	-7,652069E-8	-7,652030E-8	-7,652105E-8	-7,652018E-8	-7,652064E-8	-7,651983E-8	-7,652109E-8	-7,652014E-8	-7,652096E-8	-7,652024E-8	-7,652099E-8	-7,652030E-8	-7,652101E-8	-7,652081E-8	-7,652117E-8	-7,652089E-8	-7,652051E-8	-7,652083E-8	-7,652035E-8	-7,652076E-8	-7,651956E-8	-7,652034E-8	-7,651956E-8	-7,652010E-8	-7,651869E-8	-7,651936E-8	-7,651845E-8	-7,651891E-8	-7,651789E-8	-7,651838E-8	-7,651763E-8	-7,651794E-8	-7,651762E-8	-7,651815E-8	-7,651816E-8	-7,651782E-8	-7,651777E-8	-7,651782E-8	-7,651838E-8	-7,651818E-8	-7,651869E-8	-7,651839E-8	-7,651927E-8	-7,651861E-8	-7,651974E-8	-7,651934E-8	-7,652028E-8	-7,651948E-8	-7,652034E-8	-7,651991E-8	-7,652093E-8	-7,652029E-8	-7,652076E-8	-7,652022E-8	-7,652068E-8	-7,652071E-8	-7,652053E-8	-7,652085E-8	-7,652055E-8	-7,652094E-8	-7,652050E-8	-7,652169E-8	-7,652112E-8	-7,652161E-8	-7,652034E-8	-7,652157E-8	-7,652122E-8	-7,652212E-8	-7,652091E-8	-7,652173E-8	-7,652123E-8	-7,652181E-8	-7,652122E-8	-7,652162E-8	-7,652126E-8	-7,652140E-8	-7,652162E-8	-7,652162E-8	-7,652219E-8	-7,652171E-8	-7,652206E-8	-7,652149E-8	-7,652228E-8	-7,652130E-8	-7,652195E-8	-7,652088E-8	-7,652142E-8	-7,652017E-8	-7,652093E-8	-7,652010E-8	-7,652068E-8	-7,651980E-8	-7,652009E-8	-7,651960E-8	-7,651982E-8	-7,651968E-8	-7,651935E-8	-7,651941E-8	-7,651888E-8	-7,651916E-8	-7,651852E-8	-7,651951E-8	-7,651866E-8	-7,651964E-8	-7,651881E-8	-7,651943E-8	-7,651875E-8	-7,651951E-8	-7,651877E-8	-7,651959E-8	-7,651904E-8	-7,651938E-8	-7,651909E-8	-7,651965E-8	-7,651965E-8	-7,651985E-8	-7,652012E-8	-7,652026E-8	-7,652068E-8	-7,652054E-8	-7,652115E-8	-7,652100E-8	-7,652220E-8	-7,652167E-8	-7,652267E-8	-7,652212E-8	-7,652332E-8	-7,652274E-8	-7,652388E-8	-7,652327E-8	-7,652426E-8	-7,652341E-8	-7,652390E-8	-7,652344E-8	-7,652396E-8	-7,652386E-8	-7,652378E-8	-7,652388E-8	-7,652366E-8	-7,652410E-8	-7,652375E-8	-7,652436E-8	-7,652380E-8	-7,652480E-8	-7,652408E-8	-7,652528E-8	-7,652444E-8	-7,652524E-8	-7,652406E-8	-7,652504E-8	-7,652442E-8	-7,652515E-8	-7,652433E-8	-7,652484E-8	-7,652447E-8	-7,652471E-8	-7,652472E-8	-7,652445E-8
-7,652489E-8	-7,652454E-8	-7,652510E-8	-7,652464E-8	-7,652518E-8	-7,652417E-8	-7,652487E-8	-7,652411E-8	-7,652478E-8	-7,652315E-8	-7,652380E-8	-7,652264E-8	-7,652277E-8	-7,652118E-8	-7,652083E-8	-7,651953E-8	-7,651911E-8	-7,651830E-8	-7,651814E-8	-7,651822E-8	-7,651802E-8	-7,651846E-8	-7,651855E-8	-7,651977E-8	-7,652012E-8	-7,652167E-8	-7,652227E-8	-7,652377E-8	-7,652392E-8	-7,652535E-8	-7,652490E-8	-7,652591E-8	-7,652485E-8	-7,652503E-8	-7,652375E-8	-7,652365E-8	-7,652200E-8	-7,652132E-8	-7,652027E-8	-7,651998E-8	-7,651941E-8	-7,651885E-8	-7,651869E-8	-7,651845E-8	-7,651928E-8	-7,651914E-8	-7,651992E-8	-7,651953E-8	-7,652054E-8	-7,651975E-8	-7,652135E-8	-7,652080E-8	-7,652196E-8	-7,652118E-8	-7,652208E-8	-7,652189E-8	-7,652245E-8	-7,652221E-8	-7,652199E-8	-7,652226E-8	-7,652194E-8	-7,652201E-8	-7,652163E-8	-7,652255E-8	-7,652177E-8	-7,652196E-8	-7,652118E-8	-7,652169E-8	-7,652074E-8	-7,652134E-8	-7,652056E-8	-7,652127E-8	-7,652050E-8	-7,652079E-8	-7,651980E-8	-7,652053E-8	-7,652001E-8	-7,652074E-8	-7,652024E-8	-7,652040E-8	-7,652027E-8	-7,652010E-8	-7,652029E-8	-7,651995E-8	-7,652024E-8	-7,651953E-8	-7,652020E-8	-7,651975E-8	-7,652050E-8	-7,651914E-8	-7,652004E-8	-7,651909E-8	-7,652022E-8	-7,651910E-8	-7,651965E-8	-7,651919E-8	-7,652012E-8	-7,651967E-8	-7,651978E-8	-7,651986E-8	-7,651982E-8	-7,652016E-8	-7,651998E-8	-7,652053E-8	-7,652017E-8	-7,652049E-8	-7,651974E-8	-7,652061E-8	-7,651984E-8	-7,652054E-8	-7,651948E-8	-7,652032E-8	-7,651936E-8	-7,651999E-8	-7,651936E-8	-7,652002E-8	-7,651956E-8	-7,651973E-8	-7,651943E-8	-7,651983E-8	-7,651984E-8	-7,651948E-8	-7,651968E-8	-7,651961E-8	-7,652014E-8	-7,651954E-8	-7,652005E-8	-7,651939E-8	-7,652015E-8	-7,651931E-8	-7,652022E-8	-7,651932E-8	-7,652039E-8	-7,651965E-8	-7,652022E-8	-7,651949E-8	-7,652014E-8	-7,651931E-8	-7,651935E-8	-7,651953E-8	-7,651966E-8	-7,651976E-8	-7,651953E-8	-7,651996E-8	-7,651956E-8	-7,651995E-8	-7,651933E-8	-7,652072E-8	-7,651970E-8	-7,652033E-8	-7,651937E-8	-7,652022E-8	-7,651938E-8	-7,651987E-8	-7,651902E-8	-7,651970E-8	-7,651919E-8	-7,651946E-8	-7,651910E-8	-7,651912E-8	-7,651904E-8	-7,651875E-8	-7,651911E-8	-7,651888E-8	-7,651902E-8	-7,651845E-8	-7,651915E-8	-7,651883E-8	-7,651966E-8	-7,651862E-8	-7,651939E-8	-7,651881E-8	-7,651969E-8	-7,651893E-8	-7,651991E-8	-7,651968E-8	-7,652012E-8	-7,651948E-8	-7,651967E-8	-7,651920E-8	-7,651899E-8	-7,651887E-8	-7,651843E-8	-7,651870E-8	-7,651788E-8	-7,651784E-8	-7,651711E-8	-7,651771E-8	-7,651671E-8	-7,651730E-8	-7,651611E-8	-7,651710E-8	-7,651622E-8	-7,651692E-8	-7,651632E-8	-7,651710E-8	-7,651677E-8	-7,651696E-8	-7,651663E-8	-7,651692E-8	-7,651705E-8	-7,651681E-8	-7,651719E-8	-7,651707E-8	-7,651787E-8	-7,651744E-8	-7,651811E-8	-7,651783E-8	-7,651871E-8	-7,651795E-8	-7,651905E-8	-7,651850E-8	-7,651936E-8	-7,651878E-8	-7,651946E-8	-7,651894E-8	-7,651936E-8	-7,651887E-8	-7,651920E-8	-7,651926E-8	-7,651933E-8	-7,651914E-8	-7,651898E-8	-7,651937E-8	-7,651899E-8	-7,651943E-8	-7,651887E-8	-7,651965E-8	-7,651894E-8	-7,651967E-8	-7,651882E-8	-7,651991E-8	-7,651904E-8	-7,652002E-8	-7,651914E-8	-7,652023E-8	-7,651956E-8	-7,652014E-8	-7,651988E-8	-7,652022E-8	-7,652023E-8	-7,652005E-8	-7,652037E-8	-7,652003E-8	-7,652049E-8	-7,651948E-8	-7,652002E-8	-7,651931E-8	-7,651990E-8	-7,651871E-8	-7,651956E-8	-7,651908E-8	-7,651944E-8	-7,651845E-8	-7,651880E-8	-7,651808E-8	-7,651830E-8	-7,651757E-8	-7,651769E-8	-7,651765E-8	-7,651728E-8	-7,651717E-8	-7,651700E-8	-7,651731E-8	-7,651692E-8	-7,651753E-8	-7,651726E-8	-7,651771E-8	-7,651703E-8	-7,651737E-8	-7,651682E-8	-7,651799E-8	-7,651715E-8	-7,651798E-8	-7,651730E-8	-7,651833E-8	-7,651786E-8	-7,651849E-8	-7,651836E-8	-7,651899E-8	-7,651904E-8	-7,651922E-8	-7,651956E-8	-7,651965E-8	-7,652046E-8	-7,652038E-8	-7,652145E-8	-7,652093E-8	-7,652178E-8	-7,652103E-8	-7,652224E-8	-7,652149E-8	-7,652243E-8	-7,652151E-8	-7,652245E-8	-7,652192E-8	-7,652289E-8	-7,652239E-8	-7,652257E-8	-7,652262E-8	-7,652226E-8	-7,652226E-8	-7,652200E-8	-7,652227E-8	-7,652183E-8	-7,652233E-8	-7,652222E-8	-7,652308E-8	-7,652213E-8	-7,652265E-8	-7,652191E-8	-7,652272E-8	-7,652212E-8	-7,652275E-8	-7,652195E-8	-7,652286E-8	-7,652203E-8	-7,652259E-8	-7,652221E-8	-7,652247E-8
-7,652353E-8	-7,652344E-8	-7,652351E-8	-7,652358E-8	-7,652353E-8	-7,652302E-8	-7,652321E-8	-7,652250E-8	-7,652294E-8	-7,652159E-8	-7,652196E-8	-7,652050E-8	-7,652066E-8	-7,651927E-8	-7,651941E-8	-7,651742E-8	-7,651728E-8	-7,651610E-8	-7,651629E-8	-7,651582E-8	-7,651598E-8	-7,651622E-8	-7,651701E-8	-7,651812E-8	-7,651888E-8	-7,652047E-8	-7,652143E-8	-7,652326E-8	-7,652356E-8	-7,652492E-8	-7,652471E-8	-7,652572E-8	-7,652464E-8	-7,652477E-8	-7,652309E-8	-7,652297E-8	-7,652117E-8	-7,652057E-8	-7,651914E-8	-7,651882E-8	-7,651777E-8	-7,651761E-8	-7,651720E-8	-7,651713E-8	-7,651747E-8	-7,651719E-8	-7,651811E-8	-7,651824E-8	-7,651897E-8	-7,651882E-8	-7,652017E-8	-7,651980E-8	-7,652073E-8	-7,652027E-8	-7,652152E-8	-7,652075E-8	-7,652148E-8	-7,652054E-8	-7,652112E-8	-7,652060E-8	-7,652081E-8	-7,652033E-8	-7,652077E-8	-7,652081E-8	-7,652028E-8	-7,652037E-8	-7,651963E-8	-7,652013E-8	-7,651934E-8	-7,651972E-8	-7,651891E-8	-7,652011E-8	-7,651904E-8	-7,651972E-8	-7,651869E-8	-7,651939E-8	-7,651841E-8	-7,651885E-8	-7,651853E-8	-7,651915E-8	-7,651868E-8	-7,651867E-8	-7,651861E-8	-7,651865E-8	-7,651861E-8	-7,651826E-8	-7,651853E-8	-7,651811E-8	-7,651846E-8	-7,651764E-8	-7,651825E-8	-7,651747E-8	-7,651817E-8	-7,651740E-8	-7,651806E-8	-7,651720E-8	-7,651790E-8	-7,651697E-8	-7,651844E-8	-7,651790E-8	-7,651840E-8	-7,651793E-8	-7,651806E-8	-7,651814E-8	-7,651785E-8	-7,651831E-8	-7,651808E-8	-7,651872E-8	-7,651791E-8	-7,651857E-8	-7,651790E-8	-7,651884E-8	-7,651786E-8	-7,651862E-8	-7,651791E-8	-7,651865E-8	-7,651793E-8	-7,651854E-8	-7,651802E-8	-7,651850E-8	-7,651806E-8	-7,651840E-8	-7,651848E-8	-7,651851E-8	-7,651872E-8	-7,651833E-8	-7,651920E-8	-7,651849E-8	-7,651886E-8	-7,651815E-8	-7,651875E-8	-7,651806E-8	-7,651887E-8	-7,651784E-8	-7,651884E-8	-7,651859E-8	-7,651921E-8	-7,651811E-8	-7,651877E-8	-7,651825E-8	-7,651867E-8	-7,651830E-8	-7,651873E-8	-7,651869E-8	-7,651867E-8	-7,651898E-8	-7,651860E-8	-7,651909E-8	-7,651848E-8	-7,651899E-8	-7,651843E-8	-7,651916E-8	-7,651826E-8	-7,651916E-8	-7,651819E-8	-7,651886E-8	-7,651784E-8	-7,651865E-8	-7,651808E-8	-7,651845E-8	-7,651769E-8	-7,651763E-8	-7,651740E-8	-7,651752E-8	-7,651756E-8	-7,651725E-8	-7,651753E-8	-7,651699E-8	-7,651754E-8	-7,651687E-8	-7,651770E-8	-7,651697E-8	-7,651778E-8	-7,651701E-8	-7,651828E-8	-7,651734E-8	-7,651800E-8	-7,651711E-8	-7,651788E-8	-7,651727E-8	-7,651749E-8	-7,651690E-8	-7,651681E-8	-7,651669E-8	-7,651608E-8	-7,651600E-8	-7,651546E-8	-7,651590E-8	-7,651500E-8	-7,651555E-8	-7,651487E-8	-7,651560E-8	-7,651476E-8	-7,651558E-8	-7,651481E-8	-7,651572E-8	-7,651487E-8	-7,651546E-8	-7,651500E-8	-7,651566E-8	-7,651532E-8	-7,651571E-8	-7,651573E-8	-7,651590E-8	-7,651621E-8	-7,651617E-8	-7,651683E-8	-7,651652E-8	-7,651716E-8	-7,651659E-8	-7,651766E-8	-7,651727E-8	-7,651825E-8	-7,651725E-8	-7,651835E-8	-7,651747E-8	-7,651831E-8	-7,651779E-8	-7,651847E-8	-7,651794E-8	-7,651834E-8	-7,651812E-8	-7,651848E-8	-7,651824E-8	-7,651806E-8	-7,651840E-8	-7,651810E-8	-7,651868E-8	-7,651791E-8	-7,651848E-8	-7,651779E-8	-7,651862E-8	-7,651779E-8	-7,651877E-8	-7,651807E-8	-7,651898E-8	-7,651807E-8	-7,651883E-8	-7,651848E-8	-7,651904E-8	-7,651851E-8	-7,651867E-8	-7,651865E-8	-7,651878E-8	-7,651862E-8	-7,651840E-8	-7,651872E-8	-7,651806E-8	-7,651836E-8	-7,651733E-8	-7,651791E-8	-7,651695E-8	-7,651740E-8	-7,651650E-8	-7,651725E-8	-7,651594E-8	-7,651642E-8	-7,651541E-8	-7,651651E-8	-7,651595E-8	-7,651602E-8	-7,651519E-8	-7,651546E-8	-7,651524E-8	-7,651500E-8	-7,651509E-8	-7,651514E-8	-7,651539E-8	-7,651462E-8	-7,651530E-8	-7,651476E-8	-7,651583E-8	-7,651502E-8	-7,651597E-8	-7,651544E-8	-7,651634E-8	-7,651573E-8	-7,651670E-8	-7,651629E-8	-7,651727E-8	-7,651713E-8	-7,651794E-8	-7,651801E-8	-7,651835E-8	-7,651845E-8	-7,651843E-8	-7,651919E-8	-7,651918E-8	-7,651977E-8	-7,651938E-8	-7,652058E-8	-7,651992E-8	-7,652073E-8	-7,651985E-8	-7,652103E-8	-7,652015E-8	-7,652089E-8	-7,652000E-8	-7,652076E-8	-7,652019E-8	-7,652066E-8	-7,652022E-8	-7,652073E-8	-7,652054E-8	-7,652064E-8	-7,652100E-8	-7,652104E-8	-7,652144E-8	-7,652078E-8	-7,652155E-8	-7,652104E-8	-7,652174E-8	-7,652076E-8	-7,652152E-8	-7,652100E-8	-7,652187E-8	-7,652086E-8	-7,652203E-8	-7,652145E-8	-7,652179E-8
-7,652142E-8	-7,652201E-8	-7,652157E-8	-7,652184E-8	-7,652147E-8	-7,652161E-8	-7,652169E-8	-7,652087E-8	-7,652096E-8	-7,651995E-8	-7,652027E-8	-7,651871E-8	-7,651859E-8	-7,651700E-8	-7,651714E-8	-7,651565E-8	-7,651568E-8	-7,651413E-8	-7,651470E-8	-7,651376E-8	-7,651483E-8	-7,651494E-8	-7,651614E-8	-7,651706E-8	-7,651845E-8	-7,651997E-8	-7,652173E-8	-7,652328E-8	-7,652413E-8	-7,652579E-8	-7,652559E-8	-7,652619E-8	-7,652505E-8	-7,652506E-8	-7,652329E-8	-7,652259E-8	-7,652050E-8	-7,652005E-8	-7,651835E-8	-7,651812E-8	-7,651627E-8	-7,651628E-8	-7,651567E-8	-7,651602E-8	-7,651578E-8	-7,651597E-8	-7,651653E-8	-7,651709E-8	-7,651752E-8	-7,651749E-8	-7,651835E-8	-7,651786E-8	-7,651892E-8	-7,651831E-8	-7,651953E-8	-7,651866E-8	-7,651958E-8	-7,651891E-8	-7,651980E-8	-7,651871E-8	-7,651940E-8	-7,651872E-8	-7,651929E-8	-7,651879E-8	-7,651848E-8	-7,651816E-8	-7,651805E-8	-7,651801E-8	-7,651725E-8	-7,651773E-8	-7,651725E-8	-7,651768E-8	-7,651686E-8	-7,651757E-8	-7,651692E-8	-7,651786E-8	-7,651676E-8	-7,651757E-8	-7,651690E-8	-7,651756E-8	-7,651694E-8	-7,651745E-8	-7,651695E-8	-7,651710E-8	-7,651673E-8	-7,651698E-8	-7,651703E-8	-7,651696E-8	-7,651696E-8	-7,651644E-8	-7,651709E-8	-7,651633E-8	-7,651650E-8	-7,651573E-8	-7,651645E-8	-7,651546E-8	-7,651627E-8	-7,651528E-8	-7,651645E-8	-7,651560E-8	-7,651636E-8	-7,651579E-8	-7,651654E-8	-7,651627E-8	-7,651658E-8	-7,651671E-8	-7,651679E-8	-7,651688E-8	-7,651638E-8	-7,651715E-8	-7,651680E-8	-7,651742E-8	-7,651696E-8	-7,651740E-8	-7,651655E-8	-7,651710E-8	-7,651624E-8	-7,651715E-8	-7,651652E-8	-7,651720E-8	-7,651639E-8	-7,651707E-8	-7,651673E-8	-7,651714E-8	-7,651675E-8	-7,651677E-8	-7,651695E-8	-7,651690E-8	-7,651700E-8	-7,651661E-8	-7,651698E-8	-7,651641E-8	-7,651705E-8	-7,651630E-8	-7,651735E-8	-7,651641E-8	-7,651720E-8	-7,651658E-8	-7,651757E-8	-7,651672E-8	-7,651735E-8	-7,651672E-8	-7,651774E-8	-7,651725E-8	-7,651747E-8	-7,651749E-8	-7,651779E-8	-7,651819E-8	-7,651773E-8	-7,651795E-8	-7,651748E-8	-7,651780E-8	-7,651696E-8	-7,651758E-8	-7,651696E-8	-7,651758E-8	-7,651648E-8	-7,651722E-8	-7,651651E-8	-7,651708E-8	-7,651627E-8	-7,651659E-8	-7,651597E-8	-7,651623E-8	-7,651592E-8	-7,651608E-8	-7,651601E-8	-7,651553E-8	-7,651575E-8	-7,651570E-8	-7,651649E-8	-7,651609E-8	-7,651666E-8	-7,651601E-8	-7,651693E-8	-7,651612E-8	-7,651691E-8	-7,651573E-8	-7,651661E-8	-7,651554E-8	-7,651604E-8	-7,651533E-8	-7,651563E-8	-7,651482E-8	-7,651466E-8	-7,651443E-8	-7,651436E-8	-7,651429E-8	-7,651357E-8	-7,651386E-8	-7,651337E-8	-7,651391E-8	-7,651310E-8	-7,651402E-8	-7,651347E-8	-7,651411E-8	-7,651329E-8	-7,651423E-8	-7,651374E-8	-7,651463E-8	-7,651404E-8	-7,651513E-8	-7,651472E-8	-7,651536E-8	-7,651533E-8	-7,651548E-8	-7,651553E-8	-7,651587E-8	-7,651591E-8	-7,651590E-8	-7,651617E-8	-7,651560E-8	-7,651607E-8	-7,651561E-8	-7,651690E-8	-7,651600E-8	-7,651663E-8	-7,651597E-8	-7,651701E-8	-7,651581E-8	-7,651681E-8	-7,651601E-8	-7,651681E-8	-7,651625E-8	-7,651652E-8	-7,651639E-8	-7,651654E-8	-7,651656E-8	-7,651608E-8	-7,651673E-8	-7,651635E-8	-7,651691E-8	-7,651619E-8	-7,651695E-8	-7,651651E-8	-7,651739E-8	-7,651656E-8	-7,651754E-8	-7,651683E-8	-7,651759E-8	-7,651717E-8	-7,651806E-8	-7,651762E-8	-7,651739E-8	-7,651668E-8	-7,651700E-8	-7,651683E-8	-7,651632E-8	-7,651606E-8	-7,651557E-8	-7,651604E-8	-7,651525E-8	-7,651533E-8	-7,651446E-8	-7,651497E-8	-7,651381E-8	-7,651439E-8	-7,651330E-8	-7,651420E-8	-7,651304E-8	-7,651365E-8	-7,651285E-8	-7,651334E-8	-7,651266E-8	-7,651294E-8	-7,651278E-8	-7,651359E-8	-7,651346E-8	-7,651307E-8	-7,651333E-8	-7,651276E-8	-7,651324E-8	-7,651271E-8	-7,651366E-8	-7,651316E-8	-7,651401E-8	-7,651324E-8	-7,651461E-8	-7,651430E-8	-7,651526E-8	-7,651474E-8	-7,651589E-8	-7,651581E-8	-7,651678E-8	-7,651665E-8	-7,651725E-8	-7,651772E-8	-7,651805E-8	-7,651831E-8	-7,651835E-8	-7,651879E-8	-7,651838E-8	-7,651898E-8	-7,651853E-8	-7,651956E-8	-7,651856E-8	-7,651929E-8	-7,651839E-8	-7,651941E-8	-7,651852E-8	-7,651929E-8	-7,651835E-8	-7,651919E-8	-7,651850E-8	-7,651909E-8	-7,651879E-8	-7,651916E-8	-7,651931E-8	-7,651924E-8	-7,651986E-8	-7,651913E-8	-7,651954E-8	-7,651873E-8	-7,651961E-8	-7,651898E-8	-7,651985E-8	-7,651887E-8	-7,651963E-8	-7,651857E-8	-7,651931E-8
-7,651995E-8	-7,652082E-8	-7,652006E-8	-7,652073E-8	-7,651975E-8	-7,652049E-8	-7,651949E-8	-7,651949E-8	-7,651882E-8	-7,651869E-8	-7,651811E-8	-7,651700E-8	-7,651639E-8	-7,651513E-8	-7,651494E-8	-7,651332E-8	-7,651310E-8	-7,651192E-8	-7,651266E-8	-7,651176E-8	-7,651310E-8	-7,651309E-8	-7,651504E-8	-7,651553E-8	-7,651786E-8	-7,651910E-8	-7,652147E-8	-7,652243E-8	-7,652404E-8	-7,652518E-8	-7,652571E-8	-7,652589E-8	-7,652505E-8	-7,652454E-8	-7,652285E-8	-7,652196E-8	-7,651983E-8	-7,651919E-8	-7,651715E-8	-7,651678E-8	-7,651499E-8	-7,651544E-8	-7,651438E-8	-7,651496E-8	-7,651427E-8	-7,651519E-8	-7,651484E-8	-7,651558E-8	-7,651549E-8	-7,651619E-8	-7,651649E-8	-7,651659E-8	-7,651735E-8	-7,651714E-8	-7,651794E-8	-7,651698E-8	-7,651784E-8	-7,651717E-8	-7,651798E-8	-7,651681E-8	-7,651734E-8	-7,651644E-8	-7,651729E-8	-7,651632E-8	-7,651662E-8	-7,651604E-8	-7,651636E-8	-7,651591E-8	-7,651617E-8	-7,651601E-8	-7,651603E-8	-7,651595E-8	-7,651569E-8	-7,651598E-8	-7,651564E-8	-7,651590E-8	-7,651515E-8	-7,651584E-8	-7,651501E-8	-7,651582E-8	-7,651485E-8	-7,651587E-8	-7,651479E-8	-7,651546E-8	-7,651455E-8	-7,651553E-8	-7,651479E-8	-7,651515E-8	-7,651467E-8	-7,651487E-8	-7,651481E-8	-7,651455E-8	-7,651464E-8	-7,651450E-8	-7,651518E-8	-7,651446E-8	-7,651499E-8	-7,651423E-8	-7,651509E-8	-7,651438E-8	-7,651523E-8	-7,651471E-8	-7,651549E-8	-7,651456E-8	-7,651542E-8	-7,651486E-8	-7,651595E-8	-7,651522E-8	-7,651536E-8	-7,651527E-8	-7,651533E-8	-7,651524E-8	-7,651491E-8	-7,651521E-8	-7,651489E-8	-7,651545E-8	-7,651474E-8	-7,651574E-8	-7,651501E-8	-7,651579E-8	-7,651486E-8	-7,651595E-8	-7,651504E-8	-7,651573E-8	-7,651489E-8	-7,651560E-8	-7,651510E-8	-7,651559E-8	-7,651525E-8	-7,651546E-8	-7,651524E-8	-7,651498E-8	-7,651524E-8	-7,651506E-8	-7,651560E-8	-7,651476E-8	-7,651543E-8	-7,651509E-8	-7,651603E-8	-7,651538E-8	-7,651616E-8	-7,651556E-8	-7,651683E-8	-7,651584E-8	-7,651659E-8	-7,651605E-8	-7,651650E-8	-7,651596E-8	-7,651629E-8	-7,651641E-8	-7,651651E-8	-7,651591E-8	-7,651558E-8	-7,651592E-8	-7,651524E-8	-7,651557E-8	-7,651476E-8	-7,651557E-8	-7,651477E-8	-7,651526E-8	-7,651443E-8	-7,651540E-8	-7,651440E-8	-7,651504E-8	-7,651397E-8	-7,651479E-8	-7,651406E-8	-7,651445E-8	-7,651389E-8	-7,651474E-8	-7,651474E-8	-7,651452E-8	-7,651455E-8	-7,651451E-8	-7,651483E-8	-7,651440E-8	-7,651476E-8	-7,651413E-8	-7,651467E-8	-7,651374E-8	-7,651445E-8	-7,651355E-8	-7,651412E-8	-7,651296E-8	-7,651353E-8	-7,651282E-8	-7,651325E-8	-7,651231E-8	-7,651273E-8	-7,651256E-8	-7,651287E-8	-7,651271E-8	-7,651231E-8	-7,651268E-8	-7,651229E-8	-7,651283E-8	-7,651231E-8	-7,651323E-8	-7,651243E-8	-7,651335E-8	-7,651279E-8	-7,651393E-8	-7,651311E-8	-7,651373E-8	-7,651316E-8	-7,651406E-8	-7,651373E-8	-7,651420E-8	-7,651382E-8	-7,651434E-8	-7,651418E-8	-7,651421E-8	-7,651430E-8	-7,651447E-8	-7,651474E-8	-7,651425E-8	-7,651467E-8	-7,651435E-8	-7,651507E-8	-7,651413E-8	-7,651486E-8	-7,651413E-8	-7,651531E-8	-7,651425E-8	-7,651512E-8	-7,651425E-8	-7,651502E-8	-7,651458E-8	-7,651506E-8	-7,651462E-8	-7,651479E-8	-7,651467E-8	-7,651474E-8	-7,651543E-8	-7,651495E-8	-7,651559E-8	-7,651494E-8	-7,651595E-8	-7,651518E-8	-7,651595E-8	-7,651521E-8	-7,651607E-8	-7,651543E-8	-7,651597E-8	-7,651497E-8	-7,651550E-8	-7,651470E-8	-7,651481E-8	-7,651430E-8	-7,651447E-8	-7,651399E-8	-7,651364E-8	-7,651339E-8	-7,651324E-8	-7,651339E-8	-7,651275E-8	-7,651287E-8	-7,651211E-8	-7,651234E-8	-7,651138E-8	-7,651207E-8	-7,651103E-8	-7,651135E-8	-7,651023E-8	-7,651111E-8	-7,651050E-8	-7,651133E-8	-7,651025E-8	-7,651077E-8	-7,651045E-8	-7,651109E-8	-7,651085E-8	-7,651074E-8	-7,651133E-8	-7,651140E-8	-7,651214E-8	-7,651197E-8	-7,651313E-8	-7,651244E-8	-7,651389E-8	-7,651317E-8	-7,651459E-8	-7,651408E-8	-7,651506E-8	-7,651471E-8	-7,651623E-8	-7,651592E-8	-7,651648E-8	-7,651627E-8	-7,651695E-8	-7,651693E-8	-7,651696E-8	-7,651720E-8	-7,651717E-8	-7,651752E-8	-7,651687E-8	-7,651719E-8	-7,651682E-8	-7,651738E-8	-7,651657E-8	-7,651711E-8	-7,651662E-8	-7,651773E-8	-7,651670E-8	-7,651729E-8	-7,651657E-8	-7,651731E-8	-7,651654E-8	-7,651718E-8	-7,651681E-8	-7,651723E-8	-7,651687E-8	-7,651699E-8	-7,651722E-8	-7,651693E-8	-7,651728E-8	-7,651668E-8	-7,651762E-8	-7,651693E-8	-7,651742E-8
-7,651848E-8	-7,651914E-8	-7,651856E-8	-7,651916E-8	-7,651845E-8	-7,651921E-8	-7,651808E-8	-7,651843E-8	-7,651743E-8	-7,651735E-8	-7,651595E-8	-7,651571E-8	-7,651438E-8	-7,651380E-8	-7,651262E-8	-7,651170E-8	-7,651141E-8	-7,651084E-8	-7,651095E-8	-7,651053E-8	-7,651155E-8	-7,651234E-8	-7,651423E-8	-7,651506E-8	-7,651758E-8	-7,651897E-8	-7,652189E-8	-7,652273E-8	-7,652520E-8	-7,652566E-8	-7,652662E-8	-7,652604E-8	-7,652574E-8	-7,652464E-8	-7,652321E-8	-7,652140E-8	-7,651948E-8	-7,651816E-8	-7,651633E-8	-7,651558E-8	-7,651401E-8	-7,651387E-8	-7,651280E-8	-7,651337E-8	-7,651280E-8	-7,651402E-8	-7,651368E-8	-7,651467E-8	-7,651409E-8	-7,651533E-8	-7,651488E-8	-7,651547E-8	-7,651543E-8	-7,651589E-8	-7,651593E-8	-7,651570E-8	-7,651571E-8	-7,651553E-8	-7,651575E-8	-7,651517E-8	-7,651554E-8	-7,651471E-8	-7,651512E-8	-7,651428E-8	-7,651490E-8	-7,651409E-8	-7,651470E-8	-7,651375E-8	-7,651482E-8	-7,651404E-8	-7,651438E-8	-7,651352E-8	-7,651394E-8	-7,651382E-8	-7,651387E-8	-7,651393E-8	-7,651369E-8	-7,651394E-8	-7,651357E-8	-7,651371E-8	-7,651330E-8	-7,651388E-8	-7,651337E-8	-7,651381E-8	-7,651310E-8	-7,651406E-8	-7,651305E-8	-7,651376E-8	-7,651279E-8	-7,651351E-8	-7,651273E-8	-7,651333E-8	-7,651278E-8	-7,651328E-8	-7,651279E-8	-7,651272E-8	-7,651305E-8	-7,651309E-8	-7,651348E-8	-7,651280E-8	-7,651352E-8	-7,651320E-8	-7,651389E-8	-7,651302E-8	-7,651393E-8	-7,651316E-8	-7,651417E-8	-7,651320E-8	-7,651379E-8	-7,651327E-8	-7,651388E-8	-7,651359E-8	-7,651379E-8	-7,651393E-8	-7,651386E-8	-7,651344E-8	-7,651338E-8	-7,651355E-8	-7,651328E-8	-7,651337E-8	-7,651305E-8	-7,651351E-8	-7,651300E-8	-7,651351E-8	-7,651303E-8	-7,651374E-8	-7,651269E-8	-7,651348E-8	-7,651279E-8	-7,651403E-8	-7,651309E-8	-7,651349E-8	-7,651302E-8	-7,651375E-8	-7,651353E-8	-7,651353E-8	-7,651376E-8	-7,651377E-8	-7,651427E-8	-7,651412E-8	-7,651480E-8	-7,651449E-8	-7,651517E-8	-7,651430E-8	-7,651558E-8	-7,651494E-8	-7,651558E-8	-7,651452E-8	-7,651543E-8	-7,651471E-8	-7,651518E-8	-7,651443E-8	-7,651468E-8	-7,651442E-8	-7,651428E-8	-7,651408E-8	-7,651383E-8	-7,651403E-8	-7,651366E-8	-7,651359E-8	-7,651327E-8	-7,651367E-8	-7,651294E-8	-7,651332E-8	-7,651266E-8	-7,651405E-8	-7,651276E-8	-7,651351E-8	-7,651265E-8	-7,651359E-8	-7,651266E-8	-7,651339E-8	-7,651293E-8	-7,651383E-8	-7,651359E-8	-7,651352E-8	-7,651350E-8	-7,651312E-8	-7,651322E-8	-7,651244E-8	-7,651283E-8	-7,651236E-8	-7,651241E-8	-7,651141E-8	-7,651172E-8	-7,651082E-8	-7,651158E-8	-7,651075E-8	-7,651153E-8	-7,651057E-8	-7,651096E-8	-7,651033E-8	-7,651100E-8	-7,651073E-8	-7,651098E-8	-7,651074E-8	-7,651105E-8	-7,651138E-8	-7,651123E-8	-7,651148E-8	-7,651139E-8	-7,651235E-8	-7,651210E-8	-7,651257E-8	-7,651193E-8	-7,651291E-8	-7,651185E-8	-7,651273E-8	-7,651208E-8	-7,651322E-8	-7,651229E-8	-7,651283E-8	-7,651263E-8	-7,651328E-8	-7,651320E-8	-7,651321E-8	-7,651308E-8	-7,651306E-8	-7,651342E-8	-7,651317E-8	-7,651362E-8	-7,651309E-8	-7,651344E-8	-7,651289E-8	-7,651361E-8	-7,651306E-8	-7,651360E-8	-7,651279E-8	-7,651368E-8	-7,651319E-8	-7,651376E-8	-7,651295E-8	-7,651353E-8	-7,651351E-8	-7,651411E-8	-7,651384E-8	-7,651389E-8	-7,651393E-8	-7,651385E-8	-7,651399E-8	-7,651408E-8	-7,651468E-8	-7,651415E-8	-7,651448E-8	-7,651379E-8	-7,651435E-8	-7,651336E-8	-7,651369E-8	-7,651241E-8	-7,651301E-8	-7,651164E-8	-7,651219E-8	-7,651130E-8	-7,651137E-8	-7,651036E-8	-7,651018E-8	-7,651010E-8	-7,650978E-8	-7,650952E-8	-7,650844E-8	-7,650912E-8	-7,650899E-8	-7,650910E-8	-7,650817E-8	-7,650837E-8	-7,650767E-8	-7,650841E-8	-7,650745E-8	-7,650829E-8	-7,650763E-8	-7,650831E-8	-7,650789E-8	-7,650883E-8	-7,650836E-8	-7,650897E-8	-7,650875E-8	-7,650954E-8	-7,651013E-8	-7,651023E-8	-7,651075E-8	-7,651082E-8	-7,651219E-8	-7,651279E-8	-7,651340E-8	-7,651299E-8	-7,651416E-8	-7,651346E-8	-7,651460E-8	-7,651409E-8	-7,651550E-8	-7,651480E-8	-7,651565E-8	-7,651519E-8	-7,651574E-8	-7,651558E-8	-7,651550E-8	-7,651560E-8	-7,651545E-8	-7,651573E-8	-7,651529E-8	-7,651570E-8	-7,651512E-8	-7,651560E-8	-7,651514E-8	-7,651579E-8	-7,651540E-8	-7,651573E-8	-7,651512E-8	-7,651587E-8	-7,651536E-8	-7,651594E-8	-7,651524E-8	-7,651589E-8	-7,651547E-8	-7,651582E-8	-7,651545E-8	-7,651591E-8	-7,651582E-8	-7,651571E-8	-7,651571E-8
-7,651702E-8	-7,651729E-8	-7,651686E-8	-7,651740E-8	-7,651685E-8	-7,651726E-8	-7,651634E-8	-7,651714E-8	-7,651589E-8	-7,651585E-8	-7,651381E-8	-7,651377E-8	-7,651226E-8	-7,651195E-8	-7,651019E-8	-7,650969E-8	-7,650884E-8	-7,650859E-8	-7,650865E-8	-7,650890E-8	-7,651023E-8	-7,651072E-8	-7,651222E-8	-7,651381E-8	-7,651634E-8	-7,651813E-8	-7,652066E-8	-7,652228E-8	-7,652483E-8	-7,652545E-8	-7,652657E-8	-7,652574E-8	-7,652581E-8	-7,652385E-8	-7,652280E-8	-7,652022E-8	-7,651907E-8	-7,651705E-8	-7,651560E-8	-7,651418E-8	-7,651312E-8	-7,651266E-8	-7,651192E-8	-7,651195E-8	-7,651163E-8	-7,651236E-8	-7,651193E-8	-7,651298E-8	-7,651259E-8	-7,651398E-8	-7,651340E-8	-7,651446E-8	-7,651394E-8	-7,651519E-8	-7,651448E-8	-7,651503E-8	-7,651460E-8	-7,651466E-8	-7,651396E-8	-7,651366E-8	-7,651390E-8	-7,651342E-8	-7,651374E-8	-7,651311E-8	-7,651309E-8	-7,651259E-8	-7,651271E-8	-7,651181E-8	-7,651268E-8	-7,651188E-8	-7,651256E-8	-7,651180E-8	-7,651253E-8	-7,651178E-8	-7,651234E-8	-7,651163E-8	-7,651241E-8	-7,651201E-8	-7,651207E-8	-7,651185E-8	-7,651195E-8	-7,651202E-8	-7,651157E-8	-7,651189E-8	-7,651138E-8	-7,651198E-8	-7,651117E-8	-7,651184E-8	-7,651126E-8	-7,651197E-8	-7,651070E-8	-7,651152E-8	-7,651084E-8	-7,651170E-8	-7,651087E-8	-7,651118E-8	-7,651096E-8	-7,651121E-8	-7,651121E-8	-7,651111E-8	-7,651152E-8	-7,651145E-8	-7,651172E-8	-7,651146E-8	-7,651223E-8	-7,651171E-8	-7,651251E-8	-7,651180E-8	-7,651276E-8	-7,651212E-8	-7,651241E-8	-7,651162E-8	-7,651257E-8	-7,651196E-8	-7,651237E-8	-7,651185E-8	-7,651263E-8	-7,651215E-8	-7,651215E-8	-7,651192E-8	-7,651185E-8	-7,651205E-8	-7,651168E-8	-7,651181E-8	-7,651177E-8	-7,651199E-8	-7,651134E-8	-7,651183E-8	-7,651110E-8	-7,651202E-8	-7,651111E-8	-7,651205E-8	-7,651138E-8	-7,651211E-8	-7,651144E-8	-7,651234E-8	-7,651197E-8	-7,651263E-8	-7,651229E-8	-7,651258E-8	-7,651312E-8	-7,651296E-8	-7,651330E-8	-7,651300E-8	-7,651362E-8	-7,651328E-8	-7,651379E-8	-7,651327E-8	-7,651377E-8	-7,651292E-8	-7,651357E-8	-7,651265E-8	-7,651359E-8	-7,651253E-8	-7,651301E-8	-7,651225E-8	-7,651278E-8	-7,651222E-8	-7,651232E-8	-7,651200E-8	-7,651225E-8	-7,651245E-8	-7,651184E-8	-7,651205E-8	-7,651140E-8	-7,651147E-8	-7,651099E-8	-7,651135E-8	-7,651082E-8	-7,651161E-8	-7,651081E-8	-7,651148E-8	-7,651106E-8	-7,651206E-8	-7,651131E-8	-7,651232E-8	-7,651164E-8	-7,651212E-8	-7,651142E-8	-7,651170E-8	-7,651142E-8	-7,651117E-8	-7,651119E-8	-7,651066E-8	-7,651086E-8	-7,650983E-8	-7,651013E-8	-7,650937E-8	-7,651014E-8	-7,650920E-8	-7,650971E-8	-7,650887E-8	-7,650994E-8	-7,650912E-8	-7,651000E-8	-7,650933E-8	-7,651009E-8	-7,650975E-8	-7,651006E-8	-7,651022E-8	-7,651047E-8	-7,651096E-8	-7,651058E-8	-7,651090E-8	-7,651064E-8	-7,651096E-8	-7,651037E-8	-7,651102E-8	-7,651055E-8	-7,651148E-8	-7,651065E-8	-7,651149E-8	-7,651092E-8	-7,651170E-8	-7,651087E-8	-7,651168E-8	-7,651136E-8	-7,651190E-8	-7,651145E-8	-7,651182E-8	-7,651192E-8	-7,651190E-8	-7,651199E-8	-7,651160E-8	-7,651200E-8	-7,651175E-8	-7,651217E-8	-7,651151E-8	-7,651260E-8	-7,651177E-8	-7,651242E-8	-7,651138E-8	-7,651226E-8	-7,651162E-8	-7,651239E-8	-7,651170E-8	-7,651251E-8	-7,651209E-8	-7,651231E-8	-7,651225E-8	-7,651241E-8	-7,651263E-8	-7,651212E-8	-7,651237E-8	-7,651196E-8	-7,651236E-8	-7,651153E-8	-7,651168E-8	-7,651104E-8	-7,651143E-8	-7,651035E-8	-7,651054E-8	-7,650948E-8	-7,650984E-8	-7,650853E-8	-7,650873E-8	-7,650776E-8	-7,650791E-8	-7,650711E-8	-7,650699E-8	-7,650648E-8	-7,650612E-8	-7,650589E-8	-7,650561E-8	-7,650582E-8	-7,650505E-8	-7,650538E-8	-7,650497E-8	-7,650591E-8	-7,650525E-8	-7,650581E-8	-7,650536E-8	-7,650667E-8	-7,650571E-8	-7,650672E-8	-7,650645E-8	-7,650797E-8	-7,650769E-8	-7,650825E-8	-7,650847E-8	-7,650910E-8	-7,650949E-8	-7,650978E-8	-7,651055E-8	-7,651090E-8	-7,651177E-8	-7,651159E-8	-7,651269E-8	-7,651276E-8	-7,651379E-8	-7,651325E-8	-7,651435E-8	-7,651414E-8	-7,651469E-8	-7,651381E-8	-7,651439E-8	-7,651396E-8	-7,651445E-8	-7,651369E-8	-7,651389E-8	-7,651398E-8	-7,651403E-8	-7,651434E-8	-7,651391E-8	-7,651408E-8	-7,651383E-8	-7,651408E-8	-7,651356E-8	-7,651428E-8	-7,651365E-8	-7,651436E-8	-7,651357E-8	-7,651435E-8	-7,651354E-8	-7,651420E-8	-7,651392E-8	-7,651450E-8	-7,651391E-8	-7,651421E-8	-7,651400E-8
-7,651559E-8	-7,651550E-8	-7,651530E-8	-7,651564E-8	-7,651524E-8	-7,651555E-8	-7,651472E-8	-7,651481E-8	-7,651397E-8	-7,651380E-8	-7,651248E-8	-7,651222E-8	-7,651083E-8	-7,651055E-8	-7,650875E-8	-7,650858E-8	-7,650740E-8	-7,650771E-8	-7,650711E-8	-7,650817E-8	-7,650856E-8	-7,651001E-8	-7,651137E-8	-7,651350E-8	-7,651619E-8	-7,651841E-8	-7,652085E-8	-7,652325E-8	-7,652562E-8	-7,652622E-8	-7,652710E-8	-7,652606E-8	-7,652594E-8	-7,652405E-8	-7,652298E-8	-7,651975E-8	-7,651864E-8	-7,651590E-8	-7,651478E-8	-7,651266E-8	-7,651179E-8	-7,651050E-8	-7,651027E-8	-7,651015E-8	-7,651004E-8	-7,651026E-8	-7,651006E-8	-7,651100E-8	-7,651096E-8	-7,651190E-8	-7,651143E-8	-7,651229E-8	-7,651197E-8	-7,651266E-8	-7,651189E-8	-7,651280E-8	-7,651198E-8	-7,651243E-8	-7,651126E-8	-7,651167E-8	-7,651121E-8	-7,651133E-8	-7,651087E-8	-7,651075E-8	-7,651076E-8	-7,651057E-8	-7,651052E-8	-7,651033E-8	-7,651084E-8	-7,651008E-8	-7,651080E-8	-7,651028E-8	-7,651109E-8	-7,651008E-8	-7,651078E-8	-7,651012E-8	-7,651119E-8	-7,651028E-8	-7,651075E-8	-7,651003E-8	-7,651071E-8	-7,651037E-8	-7,651041E-8	-7,651051E-8	-7,651037E-8	-7,651089E-8	-7,651040E-8	-7,651063E-8	-7,651038E-8	-7,651050E-8	-7,650962E-8	-7,651032E-8	-7,650953E-8	-7,651031E-8	-7,650925E-8	-7,651032E-8	-7,650941E-8	-7,651013E-8	-7,650937E-8	-7,651002E-8	-7,650976E-8	-7,651003E-8	-7,650979E-8	-7,650998E-8	-7,651031E-8	-7,650992E-8	-7,651031E-8	-7,650974E-8	-7,651039E-8	-7,651040E-8	-7,651054E-8	-7,651008E-8	-7,651096E-8	-7,651000E-8	-7,651064E-8	-7,650976E-8	-7,651069E-8	-7,651008E-8	-7,651065E-8	-7,651015E-8	-7,651051E-8	-7,650988E-8	-7,651001E-8	-7,650989E-8	-7,651003E-8	-7,651072E-8	-7,651015E-8	-7,651035E-8	-7,650992E-8	-7,651031E-8	-7,650971E-8	-7,651015E-8	-7,650967E-8	-7,651058E-8	-7,650974E-8	-7,651114E-8	-7,651033E-8	-7,651141E-8	-7,651077E-8	-7,651148E-8	-7,651145E-8	-7,651190E-8	-7,651189E-8	-7,651208E-8	-7,651236E-8	-7,651221E-8	-7,651263E-8	-7,651233E-8	-7,651275E-8	-7,651201E-8	-7,651256E-8	-7,651202E-8	-7,651259E-8	-7,651165E-8	-7,651213E-8	-7,651153E-8	-7,651216E-8	-7,651122E-8	-7,651152E-8	-7,651082E-8	-7,651114E-8	-7,651056E-8	-7,651050E-8	-7,651012E-8	-7,651002E-8	-7,650981E-8	-7,650944E-8	-7,650979E-8	-7,650965E-8	-7,650992E-8	-7,650942E-8	-7,651032E-8	-7,651003E-8	-7,651069E-8	-7,650969E-8	-7,651045E-8	-7,650971E-8	-7,651039E-8	-7,650927E-8	-7,650987E-8	-7,650928E-8	-7,650931E-8	-7,650875E-8	-7,650873E-8	-7,650875E-8	-7,650818E-8	-7,650817E-8	-7,650778E-8	-7,650845E-8	-7,650792E-8	-7,650821E-8	-7,650797E-8	-7,650851E-8	-7,650799E-8	-7,650864E-8	-7,650792E-8	-7,650878E-8	-7,650794E-8	-7,650881E-8	-7,650852E-8	-7,650939E-8	-7,650894E-8	-7,650905E-8	-7,650921E-8	-7,650949E-8	-7,650962E-8	-7,650918E-8	-7,650964E-8	-7,650954E-8	-7,651006E-8	-7,650962E-8	-7,651025E-8	-7,650969E-8	-7,651039E-8	-7,650968E-8	-7,651072E-8	-7,650998E-8	-7,651056E-8	-7,650974E-8	-7,651062E-8	-7,651043E-8	-7,651082E-8	-7,651037E-8	-7,651038E-8	-7,651023E-8	-7,651059E-8	-7,651058E-8	-7,651055E-8	-7,651068E-8	-7,650991E-8	-7,651041E-8	-7,651029E-8	-7,651115E-8	-7,651016E-8	-7,651073E-8	-7,651009E-8	-7,651113E-8	-7,651055E-8	-7,651148E-8	-7,651055E-8	-7,651119E-8	-7,651060E-8	-7,651073E-8	-7,651051E-8	-7,651004E-8	-7,650986E-8	-7,650949E-8	-7,650968E-8	-7,650910E-8	-7,650903E-8	-7,650804E-8	-7,650870E-8	-7,650750E-8	-7,650771E-8	-7,650629E-8	-7,650656E-8	-7,650520E-8	-7,650551E-8	-7,650445E-8	-7,650480E-8	-7,650391E-8	-7,650383E-8	-7,650308E-8	-7,650312E-8	-7,650298E-8	-7,650272E-8	-7,650268E-8	-7,650247E-8	-7,650277E-8	-7,650257E-8	-7,650291E-8	-7,650264E-8	-7,650353E-8	-7,650316E-8	-7,650426E-8	-7,650370E-8	-7,650495E-8	-7,650441E-8	-7,650581E-8	-7,650573E-8	-7,650718E-8	-7,650690E-8	-7,650780E-8	-7,650831E-8	-7,650912E-8	-7,650970E-8	-7,651002E-8	-7,651099E-8	-7,651128E-8	-7,651221E-8	-7,651168E-8	-7,651245E-8	-7,651197E-8	-7,651289E-8	-7,651262E-8	-7,651320E-8	-7,651223E-8	-7,651300E-8	-7,651211E-8	-7,651274E-8	-7,651242E-8	-7,651296E-8	-7,651236E-8	-7,651247E-8	-7,651239E-8	-7,651227E-8	-7,651244E-8	-7,651228E-8	-7,651260E-8	-7,651198E-8	-7,651255E-8	-7,651225E-8	-7,651290E-8	-7,651219E-8	-7,651263E-8	-7,651212E-8	-7,651285E-8	-7,651206E-8	-7,651263E-8	-7,651188E-8
-7,651403E-8	-7,651326E-8	-7,651380E-8	-7,651350E-8	-7,651366E-8	-7,651334E-8	-7,651290E-8	-7,651293E-8	-7,651212E-8	-7,651176E-8	-7,651053E-8	-7,651030E-8	-7,650868E-8	-7,650817E-8	-7,650653E-8	-7,650667E-8	-7,650550E-8	-7,650578E-8	-7,650512E-8	-7,650647E-8	-7,650675E-8	-7,650868E-8	-7,650995E-8	-7,651251E-8	-7,651492E-8	-7,651749E-8	-7,652013E-8	-7,652244E-8	-7,652469E-8	-7,652578E-8	-7,652658E-8	-7,652601E-8	-7,652540E-8	-7,652326E-8	-7,652201E-8	-7,651918E-8	-7,651755E-8	-7,651452E-8	-7,651345E-8	-7,651101E-8	-7,651061E-8	-7,650890E-8	-7,650895E-8	-7,650822E-8	-7,650861E-8	-7,650840E-8	-7,650858E-8	-7,650929E-8	-7,650945E-8	-7,651016E-8	-7,651068E-8	-7,651135E-8	-7,651088E-8	-7,651137E-8	-7,651078E-8	-7,651150E-8	-7,651033E-8	-7,651069E-8	-7,650973E-8	-7,651028E-8	-7,650941E-8	-7,650969E-8	-7,650907E-8	-7,650940E-8	-7,650882E-8	-7,650866E-8	-7,650853E-8	-7,650868E-8	-7,650890E-8	-7,650848E-8	-7,650864E-8	-7,650838E-8	-7,650878E-8	-7,650822E-8	-7,650885E-8	-7,650807E-8	-7,650893E-8	-7,650797E-8	-7,650933E-8	-7,650844E-8	-7,650894E-8	-7,650800E-8	-7,650860E-8	-7,650836E-8	-7,650850E-8	-7,650822E-8	-7,650824E-8	-7,650844E-8	-7,650810E-8	-7,650824E-8	-7,650778E-8	-7,650826E-8	-7,650797E-8	-7,650847E-8	-7,650766E-8	-7,650825E-8	-7,650743E-8	-7,650817E-8	-7,650737E-8	-7,650863E-8	-7,650794E-8	-7,650872E-8	-7,650792E-8	-7,650853E-8	-7,650827E-8	-7,650853E-8	-7,650866E-8	-7,650888E-8	-7,650889E-8	-7,650846E-8	-7,650874E-8	-7,650845E-8	-7,650900E-8	-7,650829E-8	-7,650900E-8	-7,650860E-8	-7,650940E-8	-7,650841E-8	-7,650919E-8	-7,650857E-8	-7,650942E-8	-7,650845E-8	-7,650890E-8	-7,650843E-8	-7,650880E-8	-7,650839E-8	-7,650831E-8	-7,650863E-8	-7,650839E-8	-7,650871E-8	-7,650838E-8	-7,650896E-8	-7,650869E-8	-7,650909E-8	-7,650861E-8	-7,650957E-8	-7,650902E-8	-7,650983E-8	-7,650920E-8	-7,651028E-8	-7,650977E-8	-7,651052E-8	-7,651004E-8	-7,651096E-8	-7,651060E-8	-7,651089E-8	-7,651083E-8	-7,651095E-8	-7,651129E-8	-7,651094E-8	-7,651116E-8	-7,651060E-8	-7,651081E-8	-7,651015E-8	-7,651049E-8	-7,650950E-8	-7,651003E-8	-7,650893E-8	-7,650967E-8	-7,650874E-8	-7,650926E-8	-7,650831E-8	-7,650902E-8	-7,650849E-8	-7,650854E-8	-7,650812E-8	-7,650808E-8	-7,650821E-8	-7,650806E-8	-7,650814E-8	-7,650795E-8	-7,650852E-8	-7,650832E-8	-7,650875E-8	-7,650841E-8	-7,650909E-8	-7,650851E-8	-7,650912E-8	-7,650810E-8	-7,650896E-8	-7,650808E-8	-7,650846E-8	-7,650759E-8	-7,650796E-8	-7,650736E-8	-7,650733E-8	-7,650725E-8	-7,650712E-8	-7,650713E-8	-7,650674E-8	-7,650750E-8	-7,650701E-8	-7,650738E-8	-7,650679E-8	-7,650748E-8	-7,650716E-8	-7,650775E-8	-7,650682E-8	-7,650762E-8	-7,650720E-8	-7,650810E-8	-7,650734E-8	-7,650814E-8	-7,650774E-8	-7,650829E-8	-7,650796E-8	-7,650808E-8	-7,650841E-8	-7,650824E-8	-7,650848E-8	-7,650821E-8	-7,650878E-8	-7,650846E-8	-7,650893E-8	-7,650834E-8	-7,650900E-8	-7,650831E-8	-7,650901E-8	-7,650834E-8	-7,650932E-8	-7,650844E-8	-7,650886E-8	-7,650804E-8	-7,650891E-8	-7,650845E-8	-7,650893E-8	-7,650890E-8	-7,650881E-8	-7,650919E-8	-7,650845E-8	-7,650883E-8	-7,650834E-8	-7,650890E-8	-7,650827E-8	-7,650902E-8	-7,650861E-8	-7,650929E-8	-7,650855E-8	-7,650929E-8	-7,650883E-8	-7,650949E-8	-7,650880E-8	-7,650925E-8	-7,650873E-8	-7,650885E-8	-7,650828E-8	-7,650832E-8	-7,650815E-8	-7,650785E-8	-7,650730E-8	-7,650652E-8	-7,650650E-8	-7,650563E-8	-7,650545E-8	-7,650426E-8	-7,650476E-8	-7,650333E-8	-7,650372E-8	-7,650218E-8	-7,650242E-8	-7,650084E-8	-7,650112E-8	-7,650004E-8	-7,650043E-8	-7,649981E-8	-7,649969E-8	-7,649951E-8	-7,649940E-8	-7,649966E-8	-7,649938E-8	-7,649997E-8	-7,649999E-8	-7,650057E-8	-7,650004E-8	-7,650106E-8	-7,650107E-8	-7,650252E-8	-7,650251E-8	-7,650377E-8	-7,650354E-8	-7,650469E-8	-7,650438E-8	-7,650554E-8	-7,650581E-8	-7,650715E-8	-7,650752E-8	-7,650820E-8	-7,650867E-8	-7,650883E-8	-7,650944E-8	-7,650954E-8	-7,651024E-8	-7,651005E-8	-7,651050E-8	-7,650992E-8	-7,651094E-8	-7,651001E-8	-7,651075E-8	-7,651028E-8	-7,651129E-8	-7,651064E-8	-7,651099E-8	-7,651023E-8	-7,651099E-8	-7,651044E-8	-7,651066E-8	-7,651045E-8	-7,651063E-8	-7,651084E-8	-7,651047E-8	-7,651079E-8	-7,651050E-8	-7,651092E-8	-7,651080E-8	-7,651131E-8	-7,651069E-8	-7,651121E-8	-7,651032E-8	-7,651120E-8	-7,651046E-8
-7,651275E-8	-7,651177E-8	-7,651219E-8	-7,651168E-8	-7,651200E-8	-7,651158E-8	-7,651192E-8	-7,651160E-8	-7,651090E-8	-7,650993E-8	-7,650892E-8	-7,650854E-8	-7,650705E-8	-7,650640E-8	-7,650495E-8	-7,650495E-8	-7,650414E-8	-7,650487E-8	-7,650406E-8	-7,650542E-8	-7,650572E-8	-7,650800E-8	-7,650944E-8	-7,651219E-8	-7,651364E-8	-7,651639E-8	-7,651911E-8	-7,652190E-8	-7,652388E-8	-7,652489E-8	-7,652552E-8	-7,652482E-8	-7,652424E-8	-7,652203E-8	-7,652054E-8	-7,651737E-8	-7,651543E-8	-7,651266E-8	-7,651136E-8	-7,650909E-8	-7,650849E-8	-7,650667E-8	-7,650692E-8	-7,650626E-8	-7,650668E-8	-7,650650E-8	-7,650718E-8	-7,650727E-8	-7,650724E-8	-7,650766E-8	-7,650770E-8	-7,650828E-8	-7,650799E-8	-7,650861E-8	-7,650809E-8	-7,650895E-8	-7,650787E-8	-7,650806E-8	-7,650714E-8	-7,650812E-8	-7,650709E-8	-7,650755E-8	-7,650674E-8	-7,650723E-8	-7,650662E-8	-7,650728E-8	-7,650717E-8	-7,650765E-8	-7,650751E-8	-7,650748E-8	-7,650780E-8	-7,650754E-8	-7,650760E-8	-7,650711E-8	-7,650773E-8	-7,650726E-8	-7,650790E-8	-7,650711E-8	-7,650795E-8	-7,650686E-8	-7,650757E-8	-7,650668E-8	-7,650744E-8	-7,650684E-8	-7,650699E-8	-7,650640E-8	-7,650684E-8	-7,650682E-8	-7,650668E-8	-7,650683E-8	-7,650628E-8	-7,650682E-8	-7,650612E-8	-7,650664E-8	-7,650630E-8	-7,650701E-8	-7,650624E-8	-7,650692E-8	-7,650603E-8	-7,650698E-8	-7,650630E-8	-7,650711E-8	-7,650655E-8	-7,650701E-8	-7,650633E-8	-7,650655E-8	-7,650648E-8	-7,650682E-8	-7,650690E-8	-7,650659E-8	-7,650679E-8	-7,650675E-8	-7,650709E-8	-7,650677E-8	-7,650727E-8	-7,650668E-8	-7,650731E-8	-7,650659E-8	-7,650750E-8	-7,650659E-8	-7,650727E-8	-7,650618E-8	-7,650708E-8	-7,650637E-8	-7,650691E-8	-7,650639E-8	-7,650669E-8	-7,650666E-8	-7,650651E-8	-7,650672E-8	-7,650644E-8	-7,650702E-8	-7,650650E-8	-7,650712E-8	-7,650696E-8	-7,650819E-8	-7,650738E-8	-7,650836E-8	-7,650768E-8	-7,650890E-8	-7,650838E-8	-7,650916E-8	-7,650874E-8	-7,650965E-8	-7,650927E-8	-7,650985E-8	-7,650981E-8	-7,650991E-8	-7,650992E-8	-7,650966E-8	-7,651030E-8	-7,650972E-8	-7,651011E-8	-7,650936E-8	-7,650983E-8	-7,650890E-8	-7,650910E-8	-7,650785E-8	-7,650851E-8	-7,650765E-8	-7,650794E-8	-7,650696E-8	-7,650741E-8	-7,650679E-8	-7,650684E-8	-7,650636E-8	-7,650652E-8	-7,650655E-8	-7,650632E-8	-7,650628E-8	-7,650621E-8	-7,650677E-8	-7,650649E-8	-7,650711E-8	-7,650663E-8	-7,650707E-8	-7,650640E-8	-7,650724E-8	-7,650670E-8	-7,650746E-8	-7,650624E-8	-7,650694E-8	-7,650608E-8	-7,650678E-8	-7,650583E-8	-7,650591E-8	-7,650564E-8	-7,650582E-8	-7,650569E-8	-7,650541E-8	-7,650561E-8	-7,650524E-8	-7,650577E-8	-7,650504E-8	-7,650601E-8	-7,650552E-8	-7,650642E-8	-7,650558E-8	-7,650639E-8	-7,650561E-8	-7,650655E-8	-7,650597E-8	-7,650702E-8	-7,650664E-8	-7,650678E-8	-7,650659E-8	-7,650687E-8	-7,650698E-8	-7,650691E-8	-7,650705E-8	-7,650700E-8	-7,650726E-8	-7,650694E-8	-7,650729E-8	-7,650691E-8	-7,650753E-8	-7,650692E-8	-7,650745E-8	-7,650696E-8	-7,650768E-8	-7,650690E-8	-7,650762E-8	-7,650694E-8	-7,650771E-8	-7,650698E-8	-7,650748E-8	-7,650721E-8	-7,650731E-8	-7,650724E-8	-7,650709E-8	-7,650780E-8	-7,650726E-8	-7,650768E-8	-7,650705E-8	-7,650800E-8	-7,650740E-8	-7,650809E-8	-7,650719E-8	-7,650824E-8	-7,650723E-8	-7,650796E-8	-7,650704E-8	-7,650794E-8	-7,650738E-8	-7,650753E-8	-7,650677E-8	-7,650665E-8	-7,650628E-8	-7,650564E-8	-7,650512E-8	-7,650435E-8	-7,650420E-8	-7,650304E-8	-7,650306E-8	-7,650197E-8	-7,650191E-8	-7,650048E-8	-7,650033E-8	-7,649881E-8	-7,649925E-8	-7,649748E-8	-7,649789E-8	-7,649684E-8	-7,649705E-8	-7,649624E-8	-7,649628E-8	-7,649611E-8	-7,649625E-8	-7,649629E-8	-7,649604E-8	-7,649674E-8	-7,649644E-8	-7,649718E-8	-7,649680E-8	-7,649806E-8	-7,649788E-8	-7,649915E-8	-7,649884E-8	-7,650033E-8	-7,650038E-8	-7,650162E-8	-7,650193E-8	-7,650353E-8	-7,650389E-8	-7,650470E-8	-7,650525E-8	-7,650630E-8	-7,650690E-8	-7,650716E-8	-7,650781E-8	-7,650823E-8	-7,650882E-8	-7,650849E-8	-7,650890E-8	-7,650876E-8	-7,650948E-8	-7,650882E-8	-7,650953E-8	-7,650884E-8	-7,650986E-8	-7,650887E-8	-7,650974E-8	-7,650912E-8	-7,650991E-8	-7,650947E-8	-7,651002E-8	-7,650983E-8	-7,650952E-8	-7,650943E-8	-7,650915E-8	-7,650979E-8	-7,650932E-8	-7,650969E-8	-7,650893E-8	-7,650972E-8	-7,650899E-8	-7,650952E-8	-7,650884E-8	-7,650971E-8	-7,650914E-8
