# Supplementary material for: Precursors of Majorana modes and their length-dependent energy oscillations probed at both ends of atomic Shiba chains
Source: Nat Nanotechnol. 2022 Mar 7;17(4):384–9. doi: 10.1038/s41565-022-01078-4 (PMC9018407; doi:10.1038/s41565-022-01078-4)
Supplement: Source Data Extended Data Fig. 3 — Statistical source data of Extended Data Fig. 3a,b in separate .txt files. [file 41565_2022_1078_MOESM9_ESM.zip › Source Data/FigE3a.txt]

6.85703e-009	6.73005e-009	6.60307e-009	6.47608e-009	6.3491e-009	6.22212e-009	6.09514e-009	5.96816e-009	5.84117e-009	5.71419e-009	5.58721e-009	5.46023e-009	5.33325e-009	5.20626e-009	5.07928e-009	4.9523e-009	4.82532e-009	4.69834e-009	4.57135e-009	4.44437e-009	4.31739e-009	4.19041e-009	4.06343e-009	3.93644e-009	3.80946e-009	3.68248e-009	3.5555e-009	3.42852e-009	3.30153e-009	3.17455e-009	3.04757e-009	2.92059e-009	2.7936e-009	2.66662e-009	2.53964e-009	2.41266e-009	2.28568e-009	2.15869e-009	2.03171e-009	1.90473e-009	1.77775e-009	1.65077e-009	1.52378e-009	1.3968e-009	1.26982e-009	1.14284e-009	1.01586e-009	8.88874e-010	7.61892e-010	6.3491e-010
0	-0.00258447	0.00364117	0.00330075	0.00160847	0.00201234	-0.00574109	-0.0073834	-0.012756	-0.00835684	-0.00661992	-0.00426517	-0.0036734	0.00680065	0.0173171	0.0229793	0.0188831	0.00549271	-0.00407188	0.000803441	0.00981347	0.0165463	0.0153752	0.00249538	-0.00390628	-0.00868393	-0.00368879	-0.00898816	-0.00678762	-0.00519138	-0.00212175	-0.00610478	-0.00764779	-0.000158579	-0.00143005	-0.002818	-0.00585399	-0.00312716	0.00107535	0.00381336	0.00647998	-0.00137513	-0.00884718	-0.0149283	-0.0089653	-0.00930554	-0.00466362	-0.00145724	0.00138366	0.0144009
1.26982e-010	2.329e-005	0.00161985	0.00301086	0.0030378	-0.00198118	-0.0109358	-0.0079705	-0.00439852	-0.00593401	-0.000818588	-0.00924824	-0.00188587	0.00399245	0.0168388	0.0202363	0.0163822	0.00441669	0.000913422	0.00301547	0.0129953	0.0129857	0.0154987	-4.19922e-005	-0.00326057	-0.00722041	-0.00770742	-0.0107881	-0.00682763	-0.00439932	-0.00541349	-0.00572685	-0.00371907	0.000582453	-0.000657725	0.000699809	0.000949361	-0.00771621	-0.00161696	0.00564943	0.00179247	-0.00304327	-0.00465298	-0.0102099	-0.00722826	-0.0108701	-0.0057171	0.0029986	0.00880796	0.0123041
2.53964e-010	0.00278724	0.00400051	0.00472587	0.000638947	-0.0059536	-0.00900138	-0.00657309	-0.00629043	-0.00367361	-0.00229564	-0.00547758	-0.00357231	0.00327791	0.00779434	0.0186301	0.00798659	0.00479688	0.00016421	0.00518839	0.0125635	0.0207801	0.0092212	0.00214835	-0.00435413	-0.00366376	-0.0107356	-0.00947695	-0.0102014	-0.0071795	-0.00531515	-0.00568676	-0.00616848	-0.000743637	-0.0112101	-0.00129171	-0.0053201	-0.00685075	-0.0023939	0.00394275	0.00372971	-0.00110229	-0.006334	-0.00691916	-0.0107984	-0.00350558	-0.00969479	-0.000973551	0.00678731	0.0110408
3.80946e-010	0.000780955	0.00906626	0.00615399	0.000700556	-0.00411339	-0.0104602	-0.00572064	-0.00367699	-0.000211721	-0.00526033	-0.00715812	-0.00339718	0.00309657	0.00499308	0.0115013	0.00826626	0.00385156	0.00100309	0.00388922	0.0130643	0.0159702	0.00915858	0.000381129	-0.00464468	-0.00346892	-0.00299359	-0.00344681	-0.00894417	-0.00784553	-0.0110018	-0.00670535	-0.00780712	-0.0062677	-0.00475826	-0.00319921	-0.00599532	-0.00579564	-0.00654699	-0.00357532	0.00240125	-0.00158786	-0.00646134	-0.0087874	-0.010901	-0.00197532	-0.00408656	-0.000252436	0.011337	0.0174811
5.07927e-010	0.000610647	0.00893055	0.00762654	0.00221795	-0.00394682	-0.00563043	-0.00395341	-0.000980036	-0.00348395	-0.00434467	-0.00775609	-0.00468843	0.00111472	0.00237638	0.00576989	0.00579383	0.000606944	0.00154389	0.00796718	0.014429	0.0133893	0.00766979	0.00148568	-0.00457797	-0.00354946	-0.00616559	-0.00980729	-0.0103093	-0.0110715	-0.0123115	-0.0105371	-0.00526472	-0.00696719	-0.00635823	-0.0056398	-0.00739675	-0.00818938	-0.00925207	-0.00231144	-0.00150019	-0.00355708	-0.00836957	-0.0128357	-0.010583	-0.0108136	-0.00125365	0.00552534	0.0115432	0.0268727
6.34909e-010	-0.00212926	0.00724772	0.00771028	-0.00105922	-0.00540951	-0.00522343	-0.00884988	0.000487879	-0.00463159	-0.00179901	-0.00567133	-0.00428671	-0.00407559	-0.0017915	0.00526121	0.00335151	0.00320867	0.00496336	0.0108468	0.0171771	0.0155316	0.010419	0.00438529	-0.00044106	0.000117132	-0.00139294	-0.00339984	-0.0107815	-0.0121092	-0.00846724	-0.00643183	-0.00277657	-0.00597131	-0.00824712	-0.00673376	-0.00682446	-0.00521746	-0.00859712	-0.00510872	-0.00712543	-0.00654715	-0.0055364	-0.00656855	-0.00637024	-0.00943093	0.000124786	0.0115821	0.0265692	0.0300184
7.61891e-010	0.00418831	0.00267545	0.00226055	-0.000451452	-0.00831294	-0.00642379	-0.00845119	-0.00434675	-0.00406281	-0.0041601	-0.0107404	-0.00999735	-0.00108129	-0.00122379	0.00282483	0.00686528	0.00406266	0.0108582	0.013634	0.0208152	0.0173239	0.00455932	0.00127525	0.00599943	0.00930087	0.00673651	-0.00345604	-0.00433782	-0.00183827	0.000690079	0.000324911	-0.00202071	-0.00438927	-0.0085702	-0.0101826	-0.00995344	-0.00773651	-0.0119568	-0.00432437	-0.00678408	-0.00173062	-0.0110277	-0.00858012	-0.0059885	-0.000718979	0.00198506	0.0160093	0.0233914	0.0345652
8.88873e-010	-0.000402807	0.000948959	0.00143097	0.00163982	-0.00795708	-0.00749008	-0.00227203	-0.00130392	0.00155228	-0.00795814	-0.00628835	-0.0100466	-0.0035335	-0.00105083	0.00204936	0.00332227	0.00800993	0.00904826	0.0168408	0.0240871	0.0228098	0.00685932	0.00823753	0.0130822	0.0236089	0.0139559	0.00156212	-0.00400961	0.00366799	0.0102077	0.0132026	0.0021214	-0.0031988	-0.00185971	-0.00502399	-0.00246787	-0.00687812	-0.00840074	-0.00462843	-0.00408362	-0.00899162	-0.00816768	-0.00851846	-0.00514346	0.00261858	0.00478548	0.0135577	0.0247442	0.0348393
1.01585e-009	-0.00150389	-0.00361902	0.0012844	-0.00462352	-0.00767404	-0.0119013	-0.00149245	0.00292019	-0.00477022	-0.00274981	-0.00309661	-0.00688824	-0.000710637	-0.00262372	0.00371898	0.00894493	0.00670764	0.0142757	0.0223355	0.0267142	0.0209061	0.00898154	0.00940771	0.025716	0.0348628	0.0256887	0.0102068	0.00140017	0.0107546	0.0248733	0.0264088	0.0118824	0.000276138	-0.00215354	-0.00269902	-0.00223336	-0.00488739	-0.00521667	-0.00104152	0.000531108	-0.00126997	-0.00496626	-0.0055818	-0.00820385	-0.00246913	0.00415501	0.0150588	0.0292351	0.0291738
1.14284e-009	-0.00748513	-0.00113828	-0.0068141	-0.00500099	-0.00538004	-0.00100683	0.00314703	0.00746767	0.0061515	0.000195353	-0.00416985	-0.00506139	-0.00645989	0.00281809	0.00251868	0.00887875	0.00937751	0.0210498	0.0320426	0.0312234	0.022504	0.0140931	0.0264531	0.040579	0.0456466	0.0388718	0.0101812	0.00650478	0.0207293	0.0398785	0.0418182	0.0201847	0.00565813	0.00362304	0.000229192	0.00558865	0.00121153	0.00150211	0.000123632	0.00245387	0.00259014	-0.00354436	-0.000983785	-0.00929968	-0.00536592	0.00206358	0.0110012	0.0216862	0.021721
1.26982e-009	-0.00723513	-0.00605958	-0.0110547	-0.00739593	-0.00267212	-0.00238557	0.00284247	0.0147768	0.0108154	0.000662023	-0.00442204	-0.00840287	-0.00213824	-0.000210037	0.00585754	0.0121543	0.0209378	0.0286064	0.0378269	0.0332288	0.0248745	0.020292	0.0423967	0.061563	0.0581673	0.0469549	0.0156827	0.00942298	0.0308102	0.0460351	0.0531233	0.0340759	0.00986408	0.00308071	0.00783495	0.0117774	0.0114266	0.00642519	0.00287851	0.00327286	0.00328767	-0.00167872	-0.00528035	-0.00562186	0.000121755	0.000880885	0.00840533	0.0135983	0.010916
1.3968e-009	-0.00654817	-0.0144302	-0.00739642	-0.011517	-0.00748396	-0.000990712	0.0037786	0.0137364	0.0108403	0.000625488	-0.00708296	-0.00295439	-0.000952779	0.00340576	0.00582423	0.0176362	0.0218967	0.030165	0.0353336	0.0319345	0.0216221	0.0272159	0.0547189	0.0702349	0.0655386	0.0505346	0.0202541	0.013361	0.0314362	0.0550925	0.0627852	0.0423512	0.0183631	0.00731656	0.0143669	0.0195019	0.0180636	0.0125068	0.00426892	0.00484127	0.00571637	0.00396375	0.00108916	-0.00288747	-0.00243542	0.0100136	0.0092173	0.0158047	0.00641096
1.52378e-009	-0.00799619	-0.0101645	-0.00636841	-0.00790641	-0.00588317	-0.00380548	0.00862247	0.00779735	0.00513923	0.000717895	-0.00750621	-0.00285634	0.00272917	0.0100537	0.0138338	0.0198772	0.0258263	0.0318025	0.0325164	0.0283958	0.0224414	0.0410176	0.0578368	0.0822809	0.0741901	0.0465953	0.0225369	0.0147843	0.0355584	0.0547458	0.0547014	0.0420979	0.0224588	0.0136208	0.0190725	0.0266212	0.0263725	0.0194176	0.0122103	0.00858257	0.00432677	0.00269362	-0.00102198	-0.00426391	0.00576761	0.00676646	0.0169556	0.014754	0.00760774
1.65076e-009	-0.00425189	-0.00508817	-0.00426818	-0.00986263	-0.00787765	-0.00614753	0.000515183	0.00279524	0.0034317	-0.00178527	-0.00209474	-0.00237606	0.0110342	0.0154902	0.019454	0.0209971	0.0232799	0.022592	0.0213606	0.0254864	0.0334311	0.0470482	0.0664643	0.0758207	0.0624412	0.035528	0.0159674	0.0139544	0.0352333	0.0492448	0.0548094	0.0467619	0.0193312	0.00898543	0.015027	0.0247301	0.0289802	0.0188818	0.0128885	0.00883215	0.00844688	0.00929826	0.000930623	-0.00378591	0.00239201	0.0144309	0.0204247	0.0210773	0.0111981
1.77775e-009	-0.00528981	-0.0090934	-0.00551598	-0.00964203	-0.00259948	-0.00774039	9.67814e-005	-0.000489019	-0.000614538	0.000228699	-0.00741845	-0.00255978	0.0104665	0.0230578	0.0289507	0.0206912	0.0171693	0.0121821	0.00691719	0.0197979	0.0310441	0.0517853	0.0642837	0.0642109	0.0448452	0.0255447	0.00983777	0.00958011	0.028909	0.0471697	0.051078	0.0343011	0.0259774	0.0121231	0.0180919	0.0232189	0.0241516	0.0158151	0.0191711	0.0129101	0.0186214	0.0117139	0.00146072	0.00328957	0.00760373	0.0216719	0.0267298	0.023966	0.0128943
1.90473e-009	-0.00358	-0.0082506	-0.00613882	-0.00220943	-0.00742041	-0.00549541	-0.00531506	-0.00203341	-0.000964111	-0.00274296	-0.00510048	0.000385732	0.00923233	0.0206207	0.0245606	0.0170583	0.00664935	0.0053708	0.00997315	0.0241225	0.0436925	0.0562948	0.0588515	0.0471611	0.0269375	0.0134881	0.00662311	0.00908465	0.0210913	0.0350475	0.0379295	0.0333471	0.0224336	0.0146205	0.0107398	0.0135817	0.0132228	0.00711028	0.0172957	0.0170034	0.0246935	0.0135896	0.00161098	0.00148765	0.00885808	0.0185482	0.0220052	0.027063	0.0126022
2.03171e-009	-0.00787794	-0.00720162	-0.00413014	-0.00149138	-0.00383512	-0.00739411	-0.00654508	-0.0105561	-0.00205557	-0.00134659	0.00106994	-0.00073878	0.0053372	0.0179416	0.0206531	0.0154542	0.00134676	-0.00109844	0.0171163	0.0411452	0.0549082	0.0534588	0.0391834	0.0313279	0.00935791	0.00248166	0.00225841	0.007073	0.0147649	0.0213905	0.0218481	0.0266831	0.0195788	0.0158812	0.0132924	0.00703675	0.00474508	0.00655368	0.016714	0.0259009	0.0270921	0.0249187	0.00981048	-0.000350245	0.00449184	0.018895	0.0227464	0.0199424	0.00546238
2.15869e-009	-0.0056416	-0.00729836	-0.00475302	-0.00524118	-0.00483651	-0.0123886	-0.0117264	-0.0116235	-0.00801606	-0.00402568	0.00177179	0.00175984	0.00316237	0.0119343	0.0202989	0.0149257	-0.00105026	0.00553318	0.0237643	0.0434782	0.0605179	0.0434677	0.0289608	0.00977405	0.0048387	-0.000459071	-0.0032976	0.00344206	0.00873472	0.0184809	0.0143527	0.0137635	0.0183574	0.0212557	0.0193206	0.0109722	0.00320761	0.000614212	0.013501	0.0307771	0.0343264	0.0223542	0.0061708	0.000639969	0.00465937	0.0114277	0.0146309	0.0102446	-0.00187835
2.28567e-009	-0.0113756	-0.00590821	-0.00526649	-0.00469457	-0.00643892	-0.00697905	-0.0121625	-0.00971498	-0.00749072	0.00122257	0.000179164	-0.00468854	0.000707809	0.0112912	0.0175375	0.0186745	0.00754811	0.00632036	0.0281436	0.0460596	0.0543285	0.0408263	0.0203901	0.00702853	0.00106408	0.00566238	0.00458139	0.00163962	0.00692377	0.0105622	0.0107681	0.0104793	0.0151135	0.0254889	0.0249094	0.0162571	0.00470586	0.000949443	0.0170029	0.024819	0.030124	0.0239779	0.00682537	-0.0023621	0.000856639	0.00490466	0.00679213	0.0054725	-0.00113752
2.41266e-009	-0.00586332	-0.00988757	-0.00651695	-0.00825189	-0.0100478	-0.00666814	-0.00705	-0.00720605	-0.000733185	-0.00242906	-0.00210228	-0.0018801	0.00246654	0.0138104	0.0208174	0.0238904	0.0076642	0.00516863	0.0190722	0.0390381	0.0543806	0.0397272	0.0310315	0.0258751	0.0291331	0.0251354	0.0164439	0.0132119	0.00966642	0.0244563	0.024739	0.0182731	0.0171425	0.0279411	0.0355273	0.0297088	0.0112506	0.00635374	0.0133342	0.0234202	0.0320065	0.0163227	-0.00400836	-0.000475581	0.00178836	0.00297002	0.00266473	-0.00423039	-0.0116091
2.53964e-009	-0.0121688	-0.00902441	-0.00605904	-0.0093071	-0.00957388	-0.0110107	-0.00732178	-0.00686722	-0.0058992	0.00133254	0.00562509	9.80733e-005	0.00388575	0.0143175	0.0305148	0.0292532	0.0181735	0.00856029	0.016959	0.0412457	0.0507771	0.0546014	0.0704692	0.0892228	0.123612	0.109473	0.0531513	0.0234681	0.0408228	0.0764251	0.0706061	0.0459205	0.034586	0.0335952	0.0404544	0.0332882	0.0183654	0.00850022	0.0160229	0.0278347	0.0242202	0.00995213	-0.00540725	-0.000955571	0.00763311	0.0061594	-0.0030798	-0.00445913	-0.00756386
2.66662e-009	-0.0119762	-0.0102133	-0.00823647	-0.00787233	-0.0116959	-0.00835773	-0.0105092	-0.0075929	-0.000238266	0.00150439	-0.00103643	-0.000451614	0.00251239	0.0189042	0.0300314	0.0396609	0.0279968	0.014372	0.0204296	0.0441952	0.0697138	0.0965766	0.143428	0.249048	0.324752	0.288732	0.135051	0.0690306	0.115216	0.199974	0.184446	0.110761	0.0612359	0.0437106	0.0424002	0.0375294	0.0164613	0.013634	0.0307857	0.0361404	0.0226175	0.0071941	-0.00414626	0.00122363	0.00615219	0.00892528	-0.00279515	-0.00441208	-0.00685358
2.7936e-009	-0.0130059	-0.00817851	-0.00711191	-0.00687682	-0.00893917	-0.0100747	-0.00508391	-0.00259858	0.000869476	0.00359257	-0.00113704	0.00259056	0.00898665	0.0201208	0.0270455	0.0410873	0.0302103	0.0143554	0.0208252	0.0509783	0.101302	0.173191	0.286708	0.519378	0.658484	0.561603	0.250526	0.115661	0.261334	0.439328	0.400888	0.229215	0.106556	0.061831	0.0527717	0.0350502	0.0179638	0.0184884	0.043047	0.0478186	0.0352374	0.0127627	-0.00269054	-0.00154604	0.00445769	0.00317863	-0.000561386	-0.00766342	-0.0118472
2.92058e-009	-0.0131437	-0.00739504	-0.00913777	-0.00358841	-0.0122307	-0.00950313	-0.00595651	0.0015996	0.00183925	0.00671669	0.00328913	0.00142355	0.00567748	0.0133104	0.0216206	0.0311678	0.028135	0.0162555	0.0207554	0.0747127	0.157375	0.281051	0.503772	0.820731	1.07025	0.842076	0.334006	0.182904	0.450113	0.735595	0.731379	0.412013	0.177872	0.0934981	0.0627321	0.0364476	0.0206505	0.0282383	0.0569755	0.0605047	0.043536	0.0111742	0.000574493	0.00139671	0.00454176	0.00361035	-0.000725561	-0.00237897	-0.00930125
3.04756e-009	-0.00684701	-0.00585865	-0.00724112	-0.00735579	-0.00793017	-0.0111875	0.00236319	0.0036783	0.00957508	0.00884412	0.00371216	0.00217323	0.00408674	0.0152477	0.0129895	0.0215281	0.0201152	0.011347	0.0249213	0.103048	0.216677	0.453341	0.783252	1.17313	1.29558	0.909194	0.353221	0.216264	0.644631	1.03271	1.0732	0.714035	0.290254	0.127819	0.0860058	0.0367128	0.0190232	0.0312243	0.0621332	0.0581743	0.0474242	0.0147621	-0.00424418	0.000569885	0.00295871	0.00409812	0.00801717	0.003403	-0.00598735
3.17455e-009	-0.00456617	-0.00819562	-0.00317877	-0.00510942	-0.00801114	-0.00206034	-0.000744929	0.00828386	0.0108839	0.0101566	0.00443409	0.00250721	0.00350367	0.00782325	0.014949	0.0210984	0.0178696	0.0119685	0.0385136	0.13716	0.302687	0.609465	0.981494	1.38217	1.38818	0.920485	0.346614	0.28608	0.730259	1.17894	1.25801	0.930094	0.384465	0.176713	0.10578	0.0538385	0.0167202	0.0283465	0.0539172	0.0546756	0.0360477	0.0168519	0.00172689	-0.00471644	0.00508536	0.0100823	0.00870708	0.00809315	0.00794002
3.30153e-009	-0.00120084	-0.00334972	0.00159286	-0.000969518	-0.0039614	-0.0039577	0.00392115	0.00858306	0.015904	0.00759377	0.000582708	-0.000268834	0.00264665	0.0061765	0.0154245	0.0243995	0.0247743	0.0155398	0.0413932	0.139043	0.348769	0.693905	1.19529	1.41516	1.37889	0.823832	0.311637	0.363681	0.843387	1.30702	1.43077	1.04081	0.477304	0.225989	0.13034	0.063251	0.0169292	0.0228191	0.0431138	0.0384605	0.0324675	0.0125021	0.0062215	0.00354012	0.00689068	0.0167855	0.0255236	0.0190629	0.0148775
3.42851e-009	0.00710241	0.00380348	0.00178725	0.00135668	-0.00397645	-0.00483447	-0.00187113	0.0105125	0.0123317	0.00864619	0.00346009	-9.47574e-006	0.00147017	0.00964101	0.0274436	0.0353281	0.0269325	0.0203049	0.0418305	0.137101	0.360082	0.756636	1.29394	1.40709	1.22518	0.74753	0.338914	0.418681	0.890624	1.33359	1.43485	1.07057	0.495412	0.239807	0.142652	0.0612199	0.017257	0.0174911	0.0364375	0.0341722	0.0290197	0.014432	0.00378928	0.00243785	0.00838476	0.0250476	0.0296526	0.0381873	0.0306511
3.55549e-009	0.00897463	0.00761291	0.00514428	0.00508987	-0.00105355	0.00116872	0.00754181	0.00576248	0.0129634	0.011002	0.00900273	0.00518533	0.00363024	0.0134239	0.0317531	0.0445719	0.0311864	0.0245337	0.038264	0.126086	0.341079	0.744528	1.18715	1.31223	1.08974	0.615992	0.339219	0.493693	0.899425	1.26085	1.31445	0.938365	0.464136	0.221243	0.130162	0.0535714	0.0153404	0.0183981	0.037494	0.0369409	0.0274141	0.0140677	0.00445872	0.00620785	0.0132569	0.0294354	0.0401922	0.0436361	0.037569
3.68247e-009	0.0156664	0.0102112	0.00135092	-0.000566198	-0.00287992	0.00102392	0.00420692	0.0101992	0.0175497	0.0190444	0.0110906	0.00548057	0.00357712	0.0207029	0.0372484	0.0561101	0.0413338	0.028563	0.0415171	0.11832	0.314322	0.709353	1.07699	1.11842	0.850472	0.50799	0.347009	0.552983	0.90655	1.15616	1.09475	0.741849	0.391537	0.194769	0.0991601	0.0405343	0.0132614	0.025839	0.0468059	0.0462716	0.0349662	0.0160316	0.00731398	0.00582942	0.00708577	0.0285135	0.03766	0.0442207	0.0383827
3.80946e-009	0.0173328	0.00864537	0.00229143	-0.00314961	-0.00174549	0.00251005	0.00516519	0.0123797	0.0158535	0.0273386	0.0161006	0.00901822	0.012652	0.0272253	0.048466	0.0566165	0.0375839	0.0237243	0.0370136	0.112701	0.290578	0.607032	0.907583	0.890979	0.627402	0.366905	0.348524	0.572814	0.833706	0.968245	0.840066	0.572799	0.283062	0.154115	0.0740797	0.0239521	0.0141074	0.0316978	0.0483777	0.0559263	0.0512752	0.0295156	0.0146832	0.00494179	0.0109762	0.0187837	0.0311004	0.039121	0.0327884
3.93644e-009	0.0122636	0.00492432	0.00381785	-0.00433199	-0.000945409	-0.00542387	0.00263236	0.0111686	0.0197839	0.0248354	0.0144688	0.00591064	0.0131871	0.0310644	0.0435859	0.0462053	0.0247768	0.0141746	0.032594	0.0973202	0.239174	0.483298	0.684015	0.64155	0.422838	0.238979	0.321219	0.538307	0.727558	0.718556	0.573592	0.377855	0.209409	0.121957	0.0615838	0.0279388	0.0127942	0.0273735	0.0541779	0.0642181	0.0542002	0.0319	0.0130542	0.00488925	0.00795992	0.0130933	0.0182224	0.0212984	0.0210834
4.06342e-009	0.010207	0.00380059	-0.00107706	-0.00150564	-0.00563941	-0.0011534	0.00122328	0.013602	0.0183733	0.0245532	0.0132884	0.0063167	0.0136941	0.0280561	0.0401918	0.0296534	0.0119344	0.00829546	0.0353467	0.0843564	0.170452	0.318279	0.481303	0.412655	0.247181	0.159254	0.240751	0.441573	0.541852	0.501681	0.365492	0.219904	0.144319	0.0929643	0.0554888	0.027487	0.0125684	0.0243347	0.0507723	0.0638266	0.0540365	0.0345006	0.0120484	0.00135348	0.00350261	0.00158395	0.0136216	0.0132404	0.00956052
4.1904e-009	0.00409409	-0.00227639	0.000118235	-0.00860662	-0.00467184	0.000743454	0.00560261	0.010912	0.0187857	0.0218377	0.0101945	0.00214381	0.0134319	0.0277948	0.0315139	0.027857	0.00441792	0.00447249	0.0282403	0.0583677	0.116598	0.202585	0.271688	0.226504	0.136829	0.0802309	0.147945	0.292498	0.363344	0.299443	0.212215	0.137497	0.0976078	0.0817838	0.0632587	0.0327021	0.0215915	0.0222354	0.0389656	0.0493041	0.0475904	0.0260954	0.00596501	-0.000191004	0.00439893	0.0051976	0.00962496	0.00687329	0.00884036
4.31738e-009	-0.00660718	-0.000950439	-0.00497891	-0.00483396	-0.00483479	-0.00290318	0.00412813	0.0179092	0.0185534	0.0171214	0.0100805	0.00379834	0.0144464	0.0327797	0.0258573	0.0176554	0.00999796	0.00807278	0.0203745	0.0407413	0.0724865	0.0964505	0.136188	0.111306	0.0525641	0.0381155	0.082741	0.166912	0.209328	0.164822	0.107752	0.0749448	0.068153	0.0693627	0.0612903	0.0397134	0.025035	0.0117341	0.0220385	0.0338005	0.0356752	0.0180399	0.000164769	-0.000668279	0.00056631	0.00495403	0.00587148	0.00456031	0.00919541
4.44436e-009	-0.00612834	-0.00639889	-0.00803843	-0.00128189	-0.00396493	0.000873138	0.00544591	0.0196344	0.0205423	0.0154443	0.00212379	0.00165649	0.0193849	0.028378	0.0259099	0.0080365	0.00363839	0.00328457	0.0175197	0.0306157	0.0381562	0.0443339	0.0505955	0.0390124	0.0177935	0.0152233	0.0475258	0.0823084	0.0963221	0.0729923	0.0506913	0.0417282	0.0520739	0.0641887	0.0654943	0.0478476	0.0250298	0.012396	0.0130753	0.0193547	0.0230432	0.011065	0.00167369	-0.00315721	0.0011621	0.00232463	0.00247806	0.00280747	0.0025704
4.57135e-009	-0.0098285	-0.00955357	-0.00730054	-0.000818909	-0.00871011	-0.00079805	0.0155513	0.0219257	0.024062	0.0133602	0.00111397	0.00235716	0.0165103	0.0275641	0.0200742	0.00849949	0.00342421	0.00264305	0.00899212	0.0163757	0.0177519	0.0241473	0.022733	0.00996146	0.0106279	0.00714077	0.0200566	0.0296255	0.0332295	0.0255736	0.0227095	0.0216205	0.0412451	0.0569102	0.0610101	0.045932	0.0217102	0.0103296	0.0127739	0.0189598	0.0192233	0.0106616	-0.00251141	-0.000867925	0.000336375	-0.00144956	-0.00340536	-0.00141203	0.00099383
4.69833e-009	-0.00608044	-0.00578754	-0.00649114	-0.00135946	-0.00433362	-0.000400014	0.0183828	0.0301118	0.0289593	0.0153003	0.000550507	0.00197034	0.0194819	0.0207314	0.012182	0.0067197	-2.57161e-005	0.000905151	0.0103756	0.01069	0.00676012	0.0114041	0.0114838	0.0124918	0.0101484	0.0118604	0.0060623	0.0117365	0.0103549	0.0108021	0.0123037	0.0201474	0.0388268	0.0506416	0.0520792	0.0436261	0.0165838	0.00823227	0.00942302	0.0157601	0.0199257	0.010141	0.000879155	-0.00859063	-0.00351457	-0.0049187	-0.0046767	-0.00308091	0.000117081
4.82531e-009	-0.0110676	-0.00518606	-0.00402405	-0.00283935	-0.0033806	0.00312559	0.0181257	0.032299	0.0378973	0.0161373	-0.000980138	0.00190527	0.0133862	0.0102483	0.00535154	-0.000947637	-0.00368978	0.00181671	0.00526342	0.00528986	0.00956893	0.00962736	0.0165162	0.0262401	0.0291539	0.0186092	0.00489669	-0.00203939	0.0044112	0.00705511	0.0168186	0.0293894	0.0371847	0.0453331	0.0442041	0.0302557	0.0150274	0.00618141	0.00987539	0.0182422	0.0186971	0.00897346	0.0062358	-0.00121317	-0.00193939	-0.00356953	-0.00135743	-0.00802527	-0.00146526
4.95229e-009	-0.00830899	-0.00688531	-0.00198864	-0.00112833	-0.00444287	0.00321876	0.022959	0.0329311	0.0315674	0.0200016	0.00269689	-0.000137273	0.00726312	0.00697415	0.00464711	0.00130089	-0.00349815	0.00340731	0.00882195	0.00539463	0.00938352	0.0119059	0.0255004	0.0367425	0.0338876	0.0255174	0.00581319	0.00308248	0.00711529	0.0187985	0.0387226	0.03904	0.0364913	0.0348331	0.025924	0.0223595	0.0116829	0.00855494	0.0148442	0.0157908	0.0170009	0.0136865	0.00172122	-0.00345246	-0.00451928	0.0014257	-0.00314319	-0.00715339	-0.00815539
5.07927e-009	-0.00531088	-0.000913595	0.00113487	0.000890823	-0.00188622	0.00613916	0.0184252	0.0273844	0.0241213	0.0117354	-0.000730398	-0.00353721	-0.00154906	-0.000710424	-0.00573898	-0.00669882	-0.00377001	0.000725723	0.00708209	0.00803297	0.00480991	0.0126081	0.0275155	0.0426681	0.0477222	0.0281107	0.00969063	0.000147507	0.0139179	0.0376051	0.0504381	0.0476643	0.0360895	0.0259325	0.0245795	0.0255672	0.0198047	0.0142894	0.0161141	0.0157203	0.0181388	0.00940894	-0.000464925	-0.00237894	-0.00376463	-0.000639786	-0.00365328	-0.00182801	-0.00381769
5.20626e-009	-0.00267613	0.00269333	0.00392973	0.00289181	1.83817e-005	0.00366029	0.013092	0.0279474	0.0182962	0.0109192	0.00143048	-0.00446902	-0.000752503	0.00252031	7.91067e-005	-0.00266263	-0.00230845	-0.00223071	0.00949468	0.0125628	0.00935028	0.0115196	0.0309158	0.0438418	0.0491585	0.030476	0.0111741	0.0123055	0.0289443	0.0552064	0.063836	0.05336	0.029087	0.0212027	0.0257502	0.0306939	0.0309709	0.0238879	0.0180299	0.0142639	0.00960404	0.0065351	-0.00129263	-0.00332894	0.00176379	0.00538164	0.00518749	0.000347036	-0.00969047
5.33324e-009	0.000420898	0.00743115	0.00694398	-0.00160241	0.000842962	0.000502808	0.0107876	0.0168265	0.0131796	0.00697169	0.0047685	-0.00729501	-0.0034009	6.49516e-005	-0.00219352	-0.00538571	-0.00312741	-0.00212352	0.0031276	0.0103033	0.00494338	0.0132348	0.027892	0.0411975	0.0398993	0.0291839	0.0113242	0.0139713	0.0364242	0.0660454	0.0706014	0.0505716	0.0211757	0.0207445	0.032752	0.0365976	0.0402189	0.025327	0.0135495	0.00786013	0.0066511	-0.00197885	-0.00358493	0.00225536	0.0164128	0.0227784	0.0178362	0.00811549	-0.00351299
5.46022e-009	0.000184347	0.00761904	0.00743066	0.00440805	-0.0023324	0.0013988	0.00913732	0.0113867	0.0108911	-0.0025799	-0.00313256	-0.00393557	-0.00738595	-0.00280207	-0.00173185	-0.000898748	-0.00919914	0.00288834	0.005694	0.00744395	0.00583333	0.00844652	0.0155534	0.0297082	0.0327894	0.0273295	0.0140489	0.0154582	0.0386653	0.0702521	0.0654728	0.0407767	0.0234181	0.0210462	0.035745	0.0445454	0.0361411	0.0263982	0.012941	0.0058374	0.00313734	0.00322326	0.000183472	0.00950174	0.0200991	0.028461	0.0274289	0.00981528	-0.00036557
5.5872e-009	0.00886807	0.00864452	0.0101321	0.00468603	-0.00347974	-0.00104762	0.00392351	0.00400284	0.00473465	-0.000627935	-0.00193572	-0.00685781	-0.00638083	-0.000743367	0.00152857	0.00138736	-0.00736129	0.00059083	0.00335107	0.00783639	0.0140964	0.0110418	0.0130293	0.0208175	0.0201918	0.0134036	0.00842434	0.0168301	0.0403317	0.0548144	0.051052	0.0247345	0.0116991	0.0190804	0.0381873	0.04545	0.0378748	0.0288475	0.0100962	0.00457627	0.000175486	-0.00132675	0.00190152	0.0175164	0.0274352	0.0357916	0.0289152	0.0178118	0.00101941
5.71418e-009	0.0102872	0.0126344	0.00833686	0.00135731	-0.00551925	-0.000347524	0.0072595	0.00472162	0.00477712	-0.00479048	-0.00421481	-0.00501727	-0.00032399	0.000959493	-0.000982381	-0.00184268	-0.00285133	-0.00103569	0.00930344	0.00955829	0.0110079	0.00718645	0.00657231	0.0141815	0.0130625	0.00659008	0.00490553	0.0160607	0.0292043	0.0448665	0.0289664	0.0191511	0.0141152	0.021215	0.0331294	0.0416632	0.0390334	0.0276683	0.0160378	0.00852024	-0.000169088	0.00367218	0.00857735	0.0210686	0.0259759	0.0329102	0.0322114	0.0164492	0.00288
5.84117e-009	0.00849938	0.0184469	0.0159207	0.000360199	-0.000147939	-0.00267761	0.0022698	0.00340853	-0.000281163	-0.00152942	-0.0074626	-0.00379048	0.00157861	0.00287214	-0.00474494	-0.00452223	-0.00300597	0.00351395	0.00595677	0.00485815	0.0133373	0.00992852	0.00793394	0.00386335	0.00230055	-0.00173898	-0.000325551	0.00568204	0.0209308	0.023532	0.0177261	0.00817432	0.0110112	0.0192628	0.030507	0.0355369	0.0368496	0.0269671	0.0135594	0.00944063	0.00576046	0.00805427	0.00905362	0.0172013	0.0271638	0.0337126	0.0270031	0.0159296	0.00444332
5.96815e-009	0.0131896	0.0174598	0.0188372	0.00603042	-0.00258153	-0.000676112	-0.00281841	0.00545	0.00113807	-0.00326366	-0.0016656	-0.0026961	-0.00023614	0.000237986	-0.00155135	-0.00362957	-0.00461514	-0.000394536	0.00598411	0.00771605	0.0128676	0.00668314	0.00217599	0.0038799	0.000513824	-0.00705586	-0.00209987	0.00247602	0.00753447	0.0100578	0.00752208	0.00158939	0.0102194	0.0225534	0.0339293	0.0353489	0.0348179	0.0346291	0.0242844	0.0139828	0.00353701	0.00324541	0.0100891	0.016065	0.025088	0.0287551	0.0244287	0.0146892	0.00259405
6.09513e-009	0.01578	0.0234657	0.00891485	0.00927296	-0.00259322	-0.00335129	-0.0037182	0.00431345	-0.0022549	-0.00718956	-0.00267939	-0.0013944	-0.00308276	-0.000541662	-0.000874517	-0.00477078	-0.00237255	-0.00162235	0.00822612	0.0100745	0.0120808	0.00611462	0.00135444	-0.00178645	-0.00527496	-0.00560999	-0.00863578	-0.00465112	-0.000690124	-0.00020696	-0.00112095	-0.00254039	0.00279565	0.0174044	0.0231363	0.0347155	0.0330219	0.0311443	0.0297936	0.0199922	0.00612322	0.00252783	-0.000215775	0.00760072	0.0190676	0.0272401	0.0159538	0.015386	0.000980642
6.22211e-009	0.0136728	0.0232201	0.0155247	0.00773138	-0.00432106	-0.0057676	-0.00525243	-0.00371295	-0.00185875	-0.0108737	-0.00484607	-0.00406847	-9.15607e-007	0.00306629	0.00440498	0.00179934	-0.00760133	-0.00152827	0.00785569	0.0151629	0.0157194	0.00675186	0.00374673	-0.000437113	-0.00323527	-0.00565513	-0.00329195	-0.00477588	-0.00744674	-0.00738049	-0.0052679	0.000515076	0.0024248	0.0161211	0.0209722	0.0316297	0.0271432	0.0318146	0.028138	0.0209098	0.0055704	-0.00487038	0.00389246	0.00686829	0.0153936	0.0188345	0.0159078	0.00925477	0.00196451
6.34909e-009	0.0119728	0.01607	0.0106921	0.00335374	-0.00282106	-0.00679963	-0.010367	-0.00853434	-0.00957128	-0.00652604	-0.00707376	-0.0042113	-0.00453002	0.000492864	0.00263723	0.00136978	-0.00497287	-0.00273413	0.00392206	0.0162683	0.0123015	0.0077778	0.00502573	0.000583867	-0.00890952	-0.00933914	-0.00721154	-0.00842331	-0.00459944	-0.00665587	-0.00391829	0.00147298	0.00839317	0.0154029	0.020086	0.0241439	0.0271422	0.0290674	0.025228	0.015354	0.0102756	-0.0010164	0.00269076	0.00575815	0.010824	0.011682	0.0132783	0.00496818	0.00104154
6.47607e-009	0.00980705	0.0150395	0.00803098	0.00098646	-0.00575908	-0.00167991	-0.00629666	-0.0105298	-0.0113923	-0.0101903	-0.00641288	-0.00429327	-0.00173145	0.0050023	0.00107343	0.00155372	-0.00390119	0.000196111	0.0111794	0.0103965	0.0135416	0.0110387	0.00502466	-0.00279409	-0.00936206	-0.00826074	-0.00844093	-0.0102779	-0.00543049	-0.00244087	-0.00455688	0.00145023	0.00812282	0.016045	0.0220745	0.0149569	0.0201308	0.0143723	0.0107868	0.00704601	0.00129713	0.0022631	-0.00140398	0.00592231	0.00456884	0.0108476	0.00778652	0.00245578	-0.00531872
6.60306e-009	0.00672253	0.0078278	0.00216637	-0.00518949	-0.00640771	-0.00975117	-0.0118193	-0.0103218	-0.00781235	-0.00746886	-0.00491819	-0.00874868	-0.00465065	0.00137963	0.00248549	-0.000405065	-0.00231599	-0.00338051	0.0103844	0.0199901	0.0143137	0.0153504	0.00688324	0.000802979	-0.00498158	-0.00741928	-0.00933745	-0.0105821	-0.00845124	-0.00380943	-0.00218883	0.0019097	0.0106074	0.0158478	0.0171583	0.0122717	0.00468327	0.00563971	0.00240313	-0.00275821	0.000838109	0.00349595	-0.00108009	-0.00391432	0.00833719	0.000774791	0.00495565	-0.0005386	-0.00681579
6.73004e-009	0.00345704	0.0082848	0.000868627	-0.00359032	-0.00297001	-0.00964656	-0.00592035	-0.0112635	-0.00967514	-0.0100921	-0.00655497	-0.00644815	-0.001241	0.00426088	0.00136908	0.00390268	-0.000851756	-0.003063	0.0036263	0.00995055	0.0181583	0.0138714	0.00689557	0.00118006	-0.00277112	-0.00629657	-0.00803697	-0.00866668	-0.00595782	-0.00195047	-0.00113025	0.00801147	0.00875735	0.0144435	0.0160727	0.00767804	-0.000286789	-0.00225411	-0.0013965	0.00134416	-0.00267547	0.000602712	0.000902578	0.000118851	-0.00203763	-0.00198288	-0.00600627	-0.00460217	-0.00187885
6.85702e-009	0.000481511	-0.000650304	-0.00218352	-0.0073025	-0.00472987	-0.00922103	-0.00866858	-0.00740126	-0.0100412	-0.00614229	-0.00690068	-0.00460414	-0.00466355	0.000925613	0.00497987	0.00721899	-0.00238969	0.00293054	0.00225712	0.00795031	0.0144659	0.010807	0.00511082	-0.000595495	-0.00261762	-0.00792393	-0.00671403	-0.00754034	-0.0102057	-0.00446878	0.00264667	0.00379613	0.0105906	0.00964468	0.0106468	0.00824481	0.00242497	0.00209298	0.00200951	-0.00170532	-0.00103875	-0.000335327	-0.00162501	-0.000187688	-0.0082619	-0.00293202	-0.00819668	-0.00502227	-0.00755018
[truncated: 6 more columns]
