# Supplementary material for: Precursors of Majorana modes and their length-dependent energy oscillations probed at both ends of atomic Shiba chains
Source: Nat Nanotechnol. 2022 Mar 7;17(4):384–9. doi: 10.1038/s41565-022-01078-4 (PMC9018407; doi:10.1038/s41565-022-01078-4)
Supplement: Source Data Extended Data Fig. 3 — Statistical source data of Extended Data Fig. 3a,b in separate .txt files. [file 41565_2022_1078_MOESM9_ESM.zip › Source Data/FigE3b.txt]

{0.030481820261800387	0.02152511215616785	0.01339123849943853	0.016306326257892263	0.02428761802090797	0.010904709053696553	0.017623449420615746	0.038196091494018494	0.017698479586028187	0.03480854237638914	0.02912698897279624	0.02868324923941621	0.03400985933154248	0.008666198564670026	0.03932999959002142	0.03335598189894399	0.01961060932056194	0.012159057743975299	0.019833814016324895	0.019106028043443298	0.03219854214133328	0.020232195008788346	0.03634053021209944	0.037131627179554455	0.008451138003479533	0.024328840897105016	0.04638155579711896	0.02300225955378675	0.019206947505441867	0.016873733782865625	0.02310392756340381	0.021377143751049644	0.02613695639320278	0.012755464994024933	0.008968346932254534	0.011276905360796688	0.026488295075793516	0.024391652971300387	0.008662457776948981	0.028493652216101718	0.047224894725648975	0.010345332506198386	0.02583713388547744	0.01386420194818137	0.026812232171229144	0.03323593811418815	0.044614917416625086	0.031192435766018697	0.003436467225212255	0.013313944556022136
{0.021525112156167838	0.030481820261800404	0.002623286633155777	0.008566059994412935	0.02627950795870408	0.002972580044667633	0.012473232098994326	0.013313944556022098	0.0034364672252122333	0.03119243576601871	0.0446149174166251	0.033235938114188165	0.026812232171229126	0.013864201948181366	0.025837133885477453	0.010345332506198334	0.047224894725648996	0.028493652216101725	0.008662457776949016	0.024391652971300394	0.026488295075793537	0.01127690536079674	0.008968346932254513	0.01275546499402494	0.026136956393202807	0.02137714375104978	0.023103927563403792	0.016873733782865663	0.019206947505441992	0.023002259553786777	0.046381555797119015	0.024328840897104985	0.00845113800347951	0.0371316271795544	0.03634053021209939	0.020232195008788353	0.032198542141333227	0.01910602804344328	0.019833814016324877	0.012159057743975306	0.01961060932056192	0.03335598189894403	0.03932999959002145	0.008666198564670054	0.03400985933154249	0.028683249239416227	0.0291269889727962	0.03480854237638916	0.017698479586028236	0.03819609149401846
{0.0167033361428438	0.03859044778190729	0.009880236811167793	0.007809289531840749	0.026752951954107113	0.006385766489374305	0.04074542242130218	0.02362802058926177	0.030777301968511916	0.012238928355297416	0.038949002360183387	0.045165392102629896	0.012597415799598563	0.0186873874903486	0.01405622637394841	0.028071625366387545	0.037006350947862234	0.008200505219164052	0.024397012638375973	0.04707768843725325	0.03945975208265725	0.024712466892073966	0.04725440615996728	0.02636212023740735	0.01772327169173099	0.013155453191977506	0.00940446905856882	0.029864960991613215	0.030572631025988922	0.03875144090673361	0.01750676045590759	0.010924269027920132	0.03759915368320119	0.00941695571255212	0.022392874620210827	0.01645601956534609	0.010427643948048038	0.023333942597824682	0.02940972820661455	0.03182102705982811	0.026407905957951037	0.02417528036824391	0.029198534180042684	0.030029229960278386	0.02230352920453945	0.02536042095802141	0.013093295377632345	0.02183273951848661	0.007108822211131306	0.016083355674197445
{0.007989127553753061	0.023244114263437442	0.02031507568500853	0.020165539308437636	0.010345973695665308	0.023472142328820257	0.025577597590644298	0.03264023608497464	0.01184634705941358	0.012953594518744557	0.032134012094959995	0.010490066539484921	0.018013177717310896	0.02997916063821215	0.03238858614767656	0.005648493943768442	0.005207394548269415	0.03289486047357158	0.018280083999972354	0.03208878756591674	0.013716781958405581	0.03772297010066263	0.02283920905752356	0.033805798694367666	0.007603550182186461	0.01846257965392903	0.033354614819509014	0.043110126565151397	0.025883002081999805	0.006167148947484925	0.039569357057900385	0.02108718899869203	0.01836613031700799	0.007991779109686807	0.015615372387123195	0.036575656124139766	0.04822200673451056	0.02761913381599512	0.011493429009783765	0.012861252698767246	0.03388319331441298	0.027945332814283932	0.03602605634552726	0.029283600700037785	0.024452670228392037	0.016782470527814432	0.012530666764658045	0.03139381567723814	0.011485252841438287	0.01352325095495194
{0.025472596454839624	0.017485429296306795	0.01793058178795161	0.022360629625532435	0.0077492779125017675	0.015028673118841816	0.026749133504577312	0.01128145041381358	0.004840410171761983	0.009595135205097709	0.03423299821182929	0.014049850679788613	0.01158404766975208	0.020380775722499658	0.015845661743818764	0.011896650232243459	0.013188555708148536	0.005649723555563737	0.02206783266143858	0.032080669418117	0.020378175537548667	0.006313404010055789	0.02537076374120393	0.03104139958972378	0.0088219402244245	0.029550757141840616	0.04919219388357222	0.050073345715736545	0.07201536178585462	0.041518415886334446	0.011576331190272614	0.020930610807828223	0.05531742111431291	0.04862209585111478	0.022652712388666296	0.012588733632299298	0.0018961648599383465	0.04179692549406431	0.021287795843621327	0.021872837989024476	0.00819062626305352	0.0026006491088712076	0.00287531997793559	0.017057821353011426	0.022115757391471237	0.020981151381164843	0.010972549685815913	0.01951318811253772	0.003815597072711083	0.0191876537490377
{0.005491132268902938	0.0068254397255690805	0.018113256902357128	0.007934154065585827	0.01609791581674928	0.021545392640962065	0.02039572951064201	0.011533920378334644	0.00879897395822852	0.006402212256412069	0.031120243343524832	0.026839511011925252	0.031858194645426156	0.009114558740081736	0.008655222265692649	0.015652889027892473	0.0036318109101416253	0.028345654000798026	0.04031743530164335	0.006252873326347983	0.04794171906287012	0.028499402381982612	0.020101114888608176	0.029925893120151943	0.005847254371678043	0.01490045649970903	0.035165873024803763	0.018894336901547584	0.024161859478839014	0.052009163744708174	0.02011643016169245	0.0027951912966579693	0.07821228040624773	0.05296142858329917	0.061112503153036804	0.015358225747686506	0.03139920537856767	0.026149848112591027	0.02970500964317985	0.028893541725023005	0.012510910089593047	0.015251249086137843	0.011860608187924386	0.01699273330105215	0.008510881199993534	0.005941149613998985	0.00936962929915759	0.017924523084769647	0.0144632932373382	0.0041729001752000795
{0.04772920205537071	0.03624106864435971	0.015008936390253053	0.014490121236720239	0.023442156895841868	0.03402285842978418	0.03955476154576273	0.029247712133155326	0.013416103434311296	0.038369188195512174	0.04183271482352899	0.024394407236942747	0.02331396389232004	0.02218808357186509	0.022724691161757918	0.04109099214758411	0.009807385383287211	0.028138754195972726	0.01695381437089644	0.023306954969121337	0.019296752169640167	0.017518988015634212	0.04993949355332583	0.04450096625207613	0.0161826019185253	0.015973551798408696	0.010758162127774537	0.024394589549532806	0.05575095226066348	0.024092324288330427	0.04930266388131031	0.003686227451931489	0.04787994317542284	0.032402996932588975	0.02382554120086518	0.00989228634560766	0.0262959534811418	0.027774428443560782	0.0501885052889122	0.0462502527737798	0.028774088806958715	0.028088933004727167	0.01552354076506985	0.01891398483241438	0.010023597826320306	0.019049991366360364	0.03368283252130047	0.04024503330000703	0.026970393534281278	0.024348405603969198
{0.012830738890544117	0.011355987331465093	0.009879871042283961	0.029969827598200348	0.013803911690902369	0.027030598783583906	0.027070862499307725	0.021479036075908304	0.02719205732109333	0.04165237059503231	0.03332130364203127	0.03898346981620315	0.0161445185520675	0.02780446040016779	0.03586698137827643	0.06697980605057625	0.02471329652597784	0.04474602973360862	0.0067957107503068956	0.027327877950920097	0.03774158946868927	0.012957675709737123	0.001484170902306625	0.0028432107363187734	0.020236578610870887	0.025685027847964326	0.012465461234869217	0.033504444730927854	0.06402788367809854	0.012236052983641105	0.0446824226142252	0.0077008261857011645	0.011222276832062176	0.024139263410770682	0.025247797578316508	0.05449117223612405	0.0163532714681101	0.03117602817547946	0.021691066005835043	0.01692817491790332	0.025291825173357645	0.02886492688034686	0.014938680424087313	0.01517617006801455	0.011171605792795799	0.023033041204647168	0.03210570256152028	0.04362952132758577	0.018126133042854285	0.0198474162837501
{0.020173531196533975	0.018014006459655712	0.02456121963965232	0.010973540668855994	0.02342271546842918	0.030661783475147825	0.020590439952827933	0.025994419824367194	0.030499812241893107	0.009048866351644194	0.020181893733989927	0.026095823621334887	0.025197259725312764	0.043716262345693056	0.0220751692747445	0.041491523200246516	0.018685697047056155	0.006462670893293088	0.010561662991028417	0.01343225360034937	0.03271798667085103	0.01421423803786913	0.02228999117872961	0.01983272636004904	0.013741064922769533	0.03826274740768823	0.013283036293786014	0.03901281163687673	0.016059876324945252	0.018606728538019653	0.030786826127299594	0.033042890416503164	0.036240314919616226	0.012084628560584447	0.021569510688479305	0.020079141889348	0.023197462776390024	0.005851299239477844	0.03466958312039587	0.012061158222375863	0.020891300564873115	0.03535661955283252	0.0058176649412857995	0.01557122028972087	0.012959818677677202	0.01842846258206678	0.007358680102235034	0.022846174125700038	0.030335862388896476	0.017625706378658863
{0.04993434790880474	0.020323966905252927	0.02244549605447677	0.033187523748812085	0.03835841687753127	0.02501911657986371	0.0027180595798615296	0.02274920507212306	0.022937272536904547	0.014959212393246874	0.03271967260985256	0.011347094962438317	0.045232224125478136	0.017154456122113203	0.011479757050387113	0.010986341765574222	0.018973184913997618	0.039082184873329366	0.006930925071308127	0.04204019159166257	0.025380901750279742	0.029450685330231326	0.026214674488654385	0.025560487291216308	0.019177187514366378	0.049294697081318735	0.05796080256460095	0.0186114041922588	0.025252752936030954	0.021532159425312624	0.032210814128304587	0.05823049233144301	0.06476716463071391	0.03551982615350376	0.03429291441367814	0.08329387349439363	0.004186129755912217	0.029612289004785068	0.0352253799977808	0.014512873663219543	0.041004400286324086	0.03503064679676404	0.04112696193474595	0.04074889811769878	0.03343036423564541	0.02175943083232188	0.007384312442294397	0.007574706614038654	0.02856205482440025	0.035215434090879745
{0.029320198862180236	0.0352890633689943	0.01739777757681728	0.025138231199354013	0.022826011035070485	0.023195453444529075	0.005466834147110668	0.01553500054725439	0.030176350012405078	0.014542076297579708	0.00979774869834987	0.006454325660291903	0.011684792470954174	0.017216489920810776	0.012412161565285566	0.04334529975806591	0.03256413398518361	0.019587622802522422	0.01398481595527133	0.02141524032187266	0.012874962896258566	0.050366164019599466	0.032853855838080565	0.012951940112055254	0.02552770888397926	0.01707040061977179	0.06400781232998763	0.11055800394811967	0.09104768317529541	0.06166440676081719	0.06940951644809017	0.04910138427967708	0.04736057636346938	0.017062536026654616	0.026062650241970842	0.05531332128936857	0.043931766233244275	0.027293132165975287	0.04927374986490146	0.0275753696781404	0.03552127992632654	0.005081164799496661	0.01624795663408376	0.030877409288191594	0.0444889033475177	0.03374401537487647	0.015057626898798622	0.02979581488702674	0.009374295071171003	0.02683082232157844
{0.0021956921806695886	0.02910822122185542	0.03355641748382501	0.009965634855486556	0.035682356093205955	0.020711099430992592	0.012777922835609083	0.02873629875663674	0.044390545759431826	0.009335012023144844	0.025769922475733707	0.0033686956655852142	0.03512680832593665	0.027447396928968037	0.013229757496315218	0.004809904111933963	0.027964506871778518	0.028648350371537065	0.030547392730703334	0.010121165441328595	0.014977498994759132	0.005678624787397139	0.004984445059575615	0.02732523157749274	0.05477647483959626	0.022357125862153823	0.017324783468017798	0.09033997617719926	0.0983264523075125	0.06934172270492545	0.08809010121970527	0.05989443311935324	0.03616187449715617	0.03533193798036455	0.05872402446601694	0.03772687395631061	0.04895184101548687	0.036468248633489846	0.012523840006280554	0.027483339349537176	0.017873903647982272	0.023461316139396244	0.031282086499195526	0.0188433808280218	0.004201439767509104	0.009320816678721078	0.02655063012573549	0.0391222588765258	0.016794686492311715	0.0218756308120159
{0.03368353773471585	0.033597543040821194	0.023989011495876383	0.009187041318493823	0.033064007726666095	0.028559377953760012	0.009321871561274628	0.04650043938517164	0.02124810810490772	0.028550247173853436	0.007533131108806226	0.004602502989445679	0.01049877320920926	0.0025980024865834917	0.011141832032432021	0.01972641698848654	0.01822481982993567	0.03387361671786811	0.054863470275014654	0.01509473573142582	0.030720474547371417	0.015421169502801726	0.030813702983051312	0.020360292087649296	0.026859873384319652	0.032535943686382233	0.04642249510862915	0.04590121758649345	0.04498142315945797	0.04002559466353241	0.06830379086754444	0.06464818215335867	0.07323613615135531	0.0983746808705827	0.08144951633196008	0.03945978190938632	0.01726582509656818	0.03314931481738633	0.06591186126089477	0.012604260609325436	0.03126463604657358	0.01878752634216956	0.049346284941928324	0.0244821121971379	0.021477504100437424	0.021164987140563793	0.024261360978174273	0.043457293184797754	0.016267826126313868	0.014345630270764133
{0.008162775789742793	0.024597823684527318	0.007594345175374524	0.003484504994929438	0.006499870039208514	0.014455215910580632	0.028314570507065897	0.04514919947780116	0.0415827267165078	0.03943974172464263	0.029831643546886884	0.023732352962823295	0.020614057240757416	0.018512742700513982	0.03447304584838971	0.019734589182028812	0.008982650366131396	0.009071553708686914	0.04558795859654037	0.008834765139198212	0.02973273215005843	0.062299856120228564	0.06581850337054093	0.1362955869620754	0.14529576665087224	0.1312587181378284	0.10938087542750101	0.10935206378700514	0.12142998487294672	0.09451628983928746	0.07369724963515899	0.06205932220663908	0.09188791881001578	0.08153201894678304	0.01796041722983804	0.026685365358300923	0.05936400844982187	0.036673838704507376	0.017784810713917052	0.013210094281822989	0.03536569220760136	0.022411352103134104	0.010086934350181868	0.014242715880543006	0.0062208225536181175	0.027523535709120753	0.03180453940431544	0.036623409689065994	0.03406172413293871	0.010483078724497772
{0.029370630871819584	0.013163093637260686	0.058189522939196436	0.012338962641531486	0.044387782785661196	0.012327170378285741	0.018064082056750825	0.028068231316079564	0.03676447391540432	0.005611709580705722	0.05456131094086719	0.02170461292973955	0.04570392787321056	0.01841175573995332	0.030243797419007117	0.020189463555864064	0.014400511991269441	0.015675852371880267	0.024936853243199938	0.0062426213585402915	0.026009789074327296	0.09035050190436068	0.06539517649948409	0.1528757195629337	0.23636298062640673	0.2521115625950981	0.18936486034289357	0.20282347270790177	0.18708052068918815	0.13300836167239882	0.16587205961876167	0.11555095350111004	0.03765754909892328	0.018144914090667073	0.039867290588330655	0.07413229809434856	0.06754652967308442	0.04118936425195182	0.040949506297836245	0.005662751721171391	0.013932390276255197	0.026948528542425472	0.05287585377484307	0.014911412151234794	0.015966465037230735	0.026424501111913943	0.011324618793286874	0.008142783970501322	0.012650136215163225	0.019474216802358026
{0.011564010960988616	0.012892966629696911	0.016141388246135452	0.0223082718422267	0.0013491498305004581	0.026954832996141122	0.013426318148648012	0.013690589727280267	0.024642855738475803	0.01711111873248127	0.01763298716237063	0.020354297604072754	0.04356127295665517	0.037373929569672955	0.028016906863294007	0.014050833002093052	0.002602147727378808	0.02896634674465957	0.0435450037418321	0.02486309799601966	0.068319072425991	0.12867749131865885	0.08261572268196032	0.04033965304009717	0.05261047694948127	0.08247131918422497	0.21293671177679668	0.32186465641424755	0.29311898579611495	0.26909392914428976	0.24712923725815536	0.21862505224930393	0.19067369582605617	0.09988471057620642	0.030642679343926216	0.10632062865632126	0.08753539339155031	0.04780665572941388	0.0409843679403371	0.04865836025888613	0.04019721555406754	0.059230338026031865	0.038820842029358045	0.003648063127175354	0.01338921845558951	0.010261309111843904	0.040688444601836904	0.041700708914868274	0.019021678915890943	0.004136559573839106
{0.025185508865388583	0.03216113587529882	0.04313025398178306	0.031383628703042496	0.03676939125961341	0.013938863718484195	0.021254641711426485	0.032547758422252784	0.015787917201999322	0.04175095306933717	0.023574419755013367	0.028228843873408762	0.01886272296854002	0.03905194712397135	0.041572020670523666	0.017910018771019647	0.031226206274166054	0.0553792043950456	0.05666455888818185	0.03695688512075484	0.16272042548806206	0.1809843176904776	0.11858944062188531	0.17132364482819396	0.06840270922923475	0.21325862846506366	0.09297058047812629	0.1384255286488086	0.33003660047013134	0.4245955629763278	0.362625412436715	0.3735375514708642	0.3693628389725543	0.21267515736118384	0.03631644757777583	0.043642057192363	0.10960153124069433	0.0744237416739216	0.0571427928308587	0.05916682880316492	0.0388796633090328	0.03379887902980787	0.029444495942738503	0.019888112710558004	0.019946434756713163	0.027896404768538628	0.030786246660423136	0.00823252407057485	0.03277278343409514	0.018257858734870368
{0.022702218493934667	0.019588698155692433	0.02345112286153429	0.03221450098540111	0.021337047764192756	0.032928202264183894	0.015814344347515694	0.02756095065126031	0.060800194768736486	0.051206491927743375	0.016318984893777956	0.025005238171283833	0.034334465261795254	0.007761588497509011	0.015966513267425285	0.02936596050460464	0.018612521282571425	0.031072913169658427	0.03168111750595146	0.06617686358587055	0.21556744889680343	0.11969785670061779	0.10041551182823301	0.3829754029997098	0.3261837032216582	0.12582673698667182	0.1382087079951217	0.4700855942747632	0.8112007042059128	0.34636750544114775	0.5528527161085128	0.49893617980097704	0.36685770580308763	0.23034650873886825	0.1525478525889813	0.10516702849612171	0.102053138006454	0.07932800699683053	0.04235259618525149	0.06526443815343395	0.008250447385913753	0.010527329837370274	0.0043157434481229	0.01134912614799005	0.007372982867136161	0.02915061183365933	0.017088896029828052	0.03338335593323897	0.012002267948749382	0.025966629215910524
{0.013771101847168976	0.017055275393686217	0.009955383246315964	0.01650138142810132	0.026183230789282908	0.030562436692953596	0.030781025648419596	0.05152509079170559	0.0350804267978289	0.031862825554766404	0.007055821433435053	0.0075966022245025746	0.016129452158898726	0.01442232738368446	0.03243040838503816	0.04549539144783486	0.06200092152544597	0.0468065633659561	0.01868724427509042	0.1092220107550536	0.1823672795651722	0.04875850474802886	0.13064002066955266	0.38449570670839195	0.14080980409743019	0.20441133263644595	0.4350926544146849	0.3886633827660735	1.1015689905739356	0.09022663671906359	0.7197918383175277	0.42874377922492213	0.4902101821078599	0.33120021933607324	0.1598791716630407	0.07267195625089268	0.04012375477257809	0.0655289818608314	0.04517078078333195	0.062350899782264275	0.01756173258578725	0.013805341496722072	0.01052721473789617	0.020131334881739658	0.0055900589641036166	0.00960870555570215	0.02157034246912767	0.021434506448615782	0.0464679498052347	0.025183643698274007
{0.03680659645165441	0.02875734040848243	0.02255086717735823	0.023686416907862627	0.013194332996701835	0.009145253904993518	0.019283974088714587	0.008273090638245937	0.01831398276183126	0.017554473296921225	0.005302861024089065	0.023563707247943	0.021264710600028672	0.004644270695715659	0.01079748197057217	0.01188654295629032	0.05343415626678327	0.04036815691109561	0.07659924342833166	0.16092416861042513	0.11838645891810318	0.044407472264019476	0.26774637159918413	0.3265704772803249	0.681083529972693	0.8906964653108573	0.2784268002088518	0.6526197672104406	0.40565199200119906	0.41855958430437096	0.4526596327774512	0.3677638576863067	0.47736124864925206	0.46627448871332783	0.1726296963824104	0.027321251317925645	0.010465717809121712	0.09650887541476208	0.08861767804342001	0.03713943880158897	0.024314231045202774	0.023978475681072132	0.01115182961169441	0.012543071988200222	0.018766117631184076	0.020555331313217375	0.011736625313713571	0.026732758700419825	0.03212274465887956	0.030345158266030445
{0.03004127588057775	0.004628142694259268	0.00455801946983424	0.014592700099370463	0.006354176280959417	0.013292887792883212	0.026675691571999675	0.03331093533778146	0.022405511009473255	0.027300214797417854	0.012123154017668706	0.02555732392001901	0.017349305310721822	0.028592013111145422	0.02745477234532509	0.027719189487604042	0.013712367845110221	0.054757810219383064	0.13086264714419266	0.22159203207956435	0.06019221239076274	0.02232024236142578	0.4837683316080821	0.4621959645681074	0.9044457231093659	1.3334108705615562	0.6454379638729035	0.7800004529875789	0.8081291832593761	0.09554942139149747	0.27220196405745173	0.5866085360213833	0.41662010314158504	0.4336613058930216	0.3599595983891162	0.16040280525814715	0.06406251144895961	0.06944178452831669	0.029994458189228183	0.00461998046376801	0.05915491060997002	0.03201696330850906	0.036275444841355614	0.019325261929851026	0.030659948327679615	0.00965013313694135	0.036907323728196884	0.02006602426765915	0.02842559542788172	0.02900075025274391
{0.01795808715430791	0.01014017155111463	0.006055917498295706	0.031054147864438462	0.019704162859493734	0.025370391078859317	0.042167223154417004	0.00861758766354271	0.030525123852581597	0.039544093525052774	0.02293894774784978	0.019316696466038705	0.021809334685756795	0.012967535989045171	0.010056664162444353	0.03943127625876206	0.051139119091265305	0.09190962606594759	0.1492772145644179	0.15448366085011636	0.024680419558297594	0.2261633156423805	0.72813373257102	0.23928157209109913	1.3033187533333948	1.3095244061767282	0.63850910089292	1.969589481450679	2.6511444321841426	1.4798533729979402	0.7962361062713944	0.6234590899943839	0.34008636943947806	0.21817798975388783	0.24067815785546412	0.26885862277853195	0.1526556900170449	0.048072899510910067	0.051383362133519475	0.04668922083871388	0.05974861835243925	0.022527229404505897	0.01862385163103276	0.02043848848634806	0.02917210738707906	0.045137790559466894	0.061147255709339716	0.037152402875958654	0.030159229478004652	0.033510985950759964
{0.024426008970383946	0.005513321411906439	0.013970453085300273	0.030980225754877678	0.03055400417137789	0.04278380986542065	0.009265611152306962	0.010625500973617972	0.024996713706618823	0.01664148970443165	0.02110234851323065	0.02727461059869297	0.028764438783819398	0.030484077403917544	0.061696104272717905	0.05664070603086995	0.0386308715684656	0.03879696904631959	0.09171934555624886	0.047597424075825776	0.17107718043300338	0.5651567128734887	0.5084212525097682	0.42789601358564183	1.0723850397110837	0.9564398451641932	1.361089129465689	2.139324095051949	2.3477705793470216	1.961199886136038	1.152266933196881	0.5573073905613277	0.18872673400104417	0.22959401395967316	0.1852000222673845	0.2534270945481197	0.13640073565208063	0.04107534600090779	0.06359547503218431	0.06004654465173992	0.01901259233480442	0.009797844783090861	0.032143096856834356	0.03202561296802388	0.020164462889845376	0.033920902300806445	0.02421799917803554	0.033623671414260564	0.036970016182885264	0.051730997345342734
{0.038919257240287275	0.021850459108236457	0.038685683399431764	0.014962846342253902	0.05422669576093345	0.009998558586727317	0.02064792294542807	0.025836516930094623	0.008787544004687054	0.01320060806299496	0.020309558109528603	0.008639178650211611	0.0234725944173067	0.05126363393177814	0.04372454444118609	0.01968289509207193	0.052204371989128834	0.058905846115112674	0.036545897835157104	0.01895603715420032	0.29154096991802203	0.39427207894313576	0.15939019406961352	0.71981479040073	0.7549616088246857	0.7599324476692725	1.2412662589549877	1.4445383022214704	1.6173350702283893	1.4260181431835366	0.6643632002482133	0.5633803384232737	0.6327445760291607	0.2838223175053465	0.28816991974765016	0.41530413429396756	0.3165966413624998	0.08123096130376517	0.036935398598781054	0.0584851055655236	0.045532430409856425	0.025354316287735903	0.025883864637322132	0.028895588812465314	0.03340691691703345	0.024103980295276283	0.021874591620048574	0.014235643892362449	0.050866176202596945	0.022418289052571833
{0.018770250500512703	0.02062532661347485	0.012174899938807486	0.02077768236862698	0.023119163823599638	0.02342890389368311	0.03190161111142583	0.020422301790804738	0.02679542010699834	0.01851177755828057	0.01364339674909681	0.021005717926966115	0.016600916397065756	0.02396784970686113	0.02284645275182066	0.060123127573470485	0.09552880491060144	0.05745465022864526	0.045402171750887454	0.06952095977928496	0.1623603091153149	0.3385892555973165	0.4433103660629544	0.7321393737726812	0.9838569344924499	1.0148171696726287	0.3119877805137446	0.32001015976297004	1.2388877840606303	0.6668679134562842	0.47667645916717116	0.7800415800887722	0.4831203105515879	0.5305015582106176	0.6919352983725646	0.37832477989720803	0.10769224821439645	0.008346182429558164	0.03978259337932518	0.051772245918435746	0.052482441086526666	0.015300002846833534	0.03373429697121196	0.025382084829958726	0.011474454810025672	0.03519932850518257	0.034112057629600186	0.030905316384505634	0.03319483979838901	0.006170441790753647
{0.033105964124781805	0.019415728189159213	0.007366399079826294	0.026998190805334856	0.007339072229452387	0.030643787771533253	0.01075723638649532	0.018372434958740014	0.005607140320270528	0.01139160562971727	0.01754193461994579	0.022084334488701632	0.04091108062675633	0.015709117521948153	0.05545437246655151	0.03218446277698594	0.033474663512357214	0.00972362644145368	0.09504567988072495	0.10833177142613057	0.36432594795385653	0.5393861289018299	0.39040491779819175	0.49210962449301016	0.11619163375383616	0.243256482779727	0.3634764383740928	0.267548417571196	0.27792157612245305	0.4612609263915333	0.36864284806224884	0.2925166691448917	0.20245429724141306	0.5729017909078981	0.6427585420426586	0.32428737156721926	0.06143281988124589	0.03343136289765297	0.078197401721188	0.07318436179160981	0.060020337165653484	0.01510337062312764	0.051318030787878485	0.02253156587892855	0.006400556505108726	0.03431621188810919	0.02517464225112627	0.011754429085713718	0.024117325750940555	0.017899782891170012
{0.007129271212003158	0.02345864408235469	0.017514190339011932	0.022050873727134178	0.030616110444791428	0.03471015615649018	0.027016570507525692	0.021526456603198352	0.046609016764914996	0.034001300139209635	0.015236243417639543	0.021519286367256706	0.009779505163979095	0.008527290343444962	0.03162400455191754	0.01918879767792643	0.04971775657867726	0.01684759546920598	0.09512050615187875	0.03461630650341707	0.0785679639821849	0.05791329946461956	0.45315857293200745	0.45715706728396155	0.7058283941798583	1.5647375394008334	0.6502836179460438	0.2652942790599139	1.404385141800363	2.15870352053095	0.6382400476247558	0.5621316158915125	0.5908026331954833	0.8514659646470696	0.5876189216127505	0.3500767744794228	0.1406873086187673	0.1283343430727376	0.1030361340382179	0.06967805632050608	0.06923386320513766	0.05112730705480673	0.03453469719806802	0.017508250025968487	0.013994005049904031	0.0015642805024890926	0.03435827587028931	0.002290271769457903	0.029789632824826946	0.03429029439855101
{0.02813076680251302	0.029932311378372364	0.014807923149895165	0.041019469453762454	0.035748058314013446	0.09196334396399126	0.019888890533745155	0.04070682786484915	0.0038781110839972615	0.05027046339549374	0.02511532758661809	0.03399486985889729	0.02006757955985345	0.016201268973956535	0.020107685946286577	0.010616689558872674	0.02557130018708119	0.048213122235546316	0.06077872551788748	0.12472760638015734	0.22894930899186913	0.20687037640549075	0.6547311487342681	0.9165521662726505	0.5355127343269535	1.7214998635861518	1.3226038495198607	3.1879440653483657	6.89144944275654	4.549528711313432	0.3714977333671701	1.3500997326375526	1.2279175732214822	1.2041371064175588	1.1140056707764965	0.35703745684558497	0.20402067583461322	0.17646092921949247	0.053460909942078576	0.10207760272593693	0.08267271220622689	0.044173100883590874	0.043698839285432375	0.014781141859463531	0.004680420142000405	0.03929326001307774	0.01964507034582805	0.013162848143818195	0.011204398039253795	0.037583336916346174
{0.035166765474613004	0.035166765474612845	0.04693131130028157	0.032470718854141364	0.021945373266207092	0.012283217568136488	0.012668705913967815	0.00852191217495805	0.033859255752774625	0.03371528696700876	0.026893180233156	0.007066735655205054	0.02043214686366056	0.034893734533224315	0.03724214761490359	0.015251354511198809	0.025523898650786747	0.06326546188263181	0.050672782191866966	0.17166960683705132	0.2891066351382816	0.3910517745385865	1.0076910911216184	1.1184599453720918	1.2790528920893536	2.2386787688514644	1.0346970765128025	5.918583189971061	10.961386729821704	5.918583189971061	1.0346970765128025	2.238678768851464	1.2790528920893538	1.118459945372092	1.0076910911216186	0.39105177453858647	0.2891066351382816	0.17166960683705124	0.050672782191867036	0.06326546188263181	0.025523898650786143	0.015251354511198795	0.03724214761490388	0.034893734533224315	0.020432146863660634	0.007066735655204995	0.02689318023315604	0.03371528696700878	0.033859255752774625	0.008521912174957496
{0.02993231137837252	0.02813076680251295	0.018521124164051384	0.016097937809603377	0.015387216730129752	0.045475344741667825	0.022585330778169654	0.03758333691634576	0.011204398039253771	0.01316284814381825	0.019645070345828092	0.039293260013077806	0.00468042014200037	0.014781141859463642	0.04369883928543228	0.04417310088359085	0.08267271220622739	0.10207760272593691	0.05346090994207851	0.17646092921949255	0.2040206758346131	0.3570374568455851	1.1140056707764965	1.2041371064175586	1.2279175732214822	1.3500997326375523	0.37149773336717024	4.549528711313433	6.8914494427565405	3.1879440653483657	1.3226038495198604	1.7214998635861518	0.5355127343269533	0.9165521662726505	0.6547311487342681	0.20687037640549072	0.22894930899186916	0.12472760638015727	0.06077872551788748	0.048213122235546316	0.0255713001870809	0.010616689558872612	0.02010768594628639	0.016201268973956566	0.02006757955985351	0.03399486985889737	0.025115327586618184	0.050270463395493764	0.0038781110839972398	0.040706827864848576
{0.023458644082354613	0.0071292712120032565	0.03130770341936004	0.015091016946764966	0.029605565052212554	0.03219547737122642	0.0014808999551768481	0.034290294398551	0.029789632824826967	0.002290271769457891	0.0343582758702893	0.0015642805024890525	0.013994005049904048	0.017508250025968418	0.03453469719806805	0.05112730705480669	0.06923386320513791	0.06967805632050608	0.10303613403821787	0.12833434307273767	0.1406873086187673	0.35007677447942287	0.5876189216127506	0.8514659646470697	0.5908026331954834	0.5621316158915125	0.6382400476247558	2.15870352053095	1.404385141800363	0.2652942790599139	0.650283617946044	1.5647375394008334	0.7058283941798583	0.4571570672839615	0.45315857293200756	0.05791329946461949	0.0785679639821849	0.034616306503417016	0.09512050615187874	0.016847595469205983	0.04971775657867723	0.01918879767792643	0.03162400455191735	0.00852729034344498	0.00977950516397907	0.02151928636725673	0.015236243417639631	0.034001300139209614	0.04660901676491501	0.021526456603198078
{0.019415728189159133	0.03310596412478185	0.04357311917916897	0.022989399555688062	0.003846621998356554	0.00308840612425554	0.02859656864990012	0.01789978289117004	0.024117325750940572	0.011754429085713764	0.025174642251126266	0.03431621188810922	0.006400556505108716	0.022531565878928607	0.051318030787878575	0.015103370623127638	0.060020337165653574	0.07318436179160981	0.07819740172118796	0.033431362897653014	0.061432819881245854	0.3242873715672192	0.6427585420426586	0.572901790907898	0.20245429724141306	0.29251666914489177	0.3686428480622488	0.4612609263915333	0.27792157612245305	0.26754841757119613	0.3634764383740929	0.24325648277972703	0.11619163375383632	0.49210962449301016	0.39040491779819186	0.5393861289018299	0.36432594795385653	0.10833177142613057	0.09504567988072493	0.009723626441453683	0.033474663512357145	0.0321844627769859	0.05545437246655152	0.015709117521948163	0.040911080626756274	0.022084334488701667	0.01754193461994589	0.011391605629717248	0.005607140320270484	0.018372434958739928
{0.020625326613474982	0.018770250500512696	0.023878958760528094	0.05144491251047844	0.02548817296678889	0.030540951673586045	0.02580157089763269	0.006170441790753547	0.03319483979838902	0.030905316384505638	0.034112057629600255	0.035199328505182606	0.011474454810025654	0.02538208482995875	0.03373429697121206	0.015300002846833525	0.05248244108652664	0.05177224591843575	0.03978259337932521	0.008346182429558233	0.10769224821439644	0.3783247798972081	0.6919352983725646	0.5305015582106176	0.48312031055158766	0.7800415800887721	0.47667645916717116	0.6668679134562843	1.2388877840606303	0.3200101597629701	0.3119877805137446	1.0148171696726287	0.9838569344924498	0.7321393737726812	0.44331036606295443	0.3385892555973165	0.16236030911531488	0.069520959779285	0.045402171750887385	0.05745465022864526	0.09552880491060148	0.06012312757347046	0.02284645275182075	0.023967849706861038	0.016600916397065704	0.02100571792696616	0.013643396749096875	0.018511777558280568	0.026795420106998355	0.02042230179080478
{0.02185045910823655	0.038919257240287254	0.023376539574375795	0.053657431784925026	0.019883680510367586	0.016676203542674586	0.01615325601779324	0.022418289052572038	0.05086617620259689	0.01423564389236248	0.021874591620048577	0.024103980295276273	0.03340691691703348	0.02889558881246535	0.025883864637322125	0.02535431628773595	0.045532430409856314	0.0584851055655236	0.036935398598781054	0.08123096130376514	0.31659664136249976	0.4153041342939674	0.2881699197476501	0.2838223175053465	0.6327445760291607	0.5633803384232736	0.6643632002482132	1.4260181431835366	1.617335070228389	1.4445383022214704	1.2412662589549874	0.7599324476692725	0.7549616088246855	0.7198147904007299	0.1593901940696136	0.3942720789431357	0.29154096991802203	0.01895603715420036	0.03654589783515706	0.05890584611511268	0.05220437198912901	0.019682895092071943	0.04372454444118604	0.05126363393177809	0.02347259441730667	0.008639178650211651	0.020309558109528607	0.013200608062994975	0.008787544004687044	0.02583651693009479
{0.005513321411906402	0.024426008970383925	0.026512394346799643	0.03472584254221964	0.01642290138580727	0.026013363936765496	0.009916742007885369	0.05173099734534269	0.03697001618288521	0.033623671414260585	0.024217999178035524	0.03392090230080646	0.020164462889845313	0.032025612968023885	0.032143096856834356	0.009797844783090953	0.019012592334804464	0.06004654465173992	0.06359547503218431	0.04107534600090779	0.1364007356520806	0.25342709454811957	0.1852000222673845	0.22959401395967316	0.18872673400104426	0.5573073905613276	1.152266933196881	1.9611998861360382	2.3477705793470216	2.139324095051949	1.361089129465689	0.9564398451641933	1.0723850397110837	0.4278960135856418	0.5084212525097681	0.5651567128734887	0.17107718043300338	0.04759742407582562	0.09171934555624892	0.03879696904631959	0.038630871568465466	0.05664070603086993	0.061696104272717794	0.030484077403917606	0.028764438783819415	0.027274610598692968	0.021102348513230687	0.016641489704431658	0.0249967137066189	0.01062550097361768
{0.010140171551114708	0.017958087154307904	0.004429378713224357	0.017123777286429363	0.03854639991165247	0.031445883087983635	0.03834105795855929	0.03351098595075965	0.03015922947800466	0.03715240287595864	0.061147255709339605	0.04513779055946691	0.029172107387079024	0.020438488486348046	0.018623851631032674	0.022527229404505984	0.05974861835243914	0.046689220838713894	0.0513833621335195	0.04807289951091004	0.15265569001704496	0.26885862277853195	0.24067815785546412	0.21817798975388783	0.34008636943947806	0.6234590899943838	0.7962361062713944	1.4798533729979406	2.6511444321841426	1.9695894814506787	0.63850910089292	1.3095244061767284	1.3033187533333945	0.23928157209109913	0.7281337325710198	0.22616331564238049	0.024680419558297556	0.15448366085011628	0.14927721456441795	0.09190962606594759	0.05113911909126532	0.03943127625876208	0.010056664162444513	0.012967535989045306	0.021809334685756798	0.01931669646603871	0.022938947747849794	0.03954409352505277	0.03052512385258165	0.008617587663542658
{0.004628142694259171	0.03004127588057779	0.022620924202181345	0.024379651432830118	0.02885074262958834	0.0014688624605866565	0.027322867417080853	0.029000750252743915	0.028425595427881714	0.020066024267659147	0.036907323728196835	0.009650133136941389	0.030659948327679595	0.019325261929851054	0.03627544484135566	0.03201696330850911	0.05915491060996998	0.004619980463768009	0.02999445818922819	0.06944178452831669	0.0640625114489597	0.16040280525814724	0.3599595983891162	0.4336613058930216	0.416620103141585	0.5866085360213832	0.2722019640574517	0.09554942139149747	0.8081291832593761	0.7800004529875788	0.6454379638729034	1.3334108705615564	0.9044457231093659	0.46219596456810746	0.48376833160808214	0.02232024236142584	0.06019221239076268	0.2215920320795643	0.13086264714419268	0.05475781021938305	0.013712367845110329	0.027719189487604084	0.027454772345325222	0.028592013111145367	0.01734930531072182	0.025557323920019023	0.012123154017668728	0.027300214797417843	0.02240551100947324	0.033310935337781504
{0.028757340408482365	0.03680659645165442	0.035949257483808575	0.010808983468406669	0.002838896594744488	0.03721312562410224	0.047397665771489815	0.030345158266030268	0.03212274465887958	0.026732758700419815	0.011736625313713547	0.020555331313217316	0.01876611763118408	0.012543071988200266	0.011151829611694431	0.023978475681072156	0.024314231045202805	0.03713943880158897	0.08861767804342001	0.09650887541476201	0.010465717809121722	0.027321251317925562	0.17262969638241035	0.4662744887133278	0.47736124864925195	0.3677638576863067	0.4526596327774511	0.418559584304371	0.4056519920011989	0.6526197672104405	0.27842680020885174	0.8906964653108573	0.6810835299726928	0.3265704772803249	0.26774637159918413	0.044407472264019525	0.11838645891810314	0.16092416861042513	0.07659924342833166	0.04036815691109561	0.05343415626678336	0.011886542956290344	0.010797481970572273	0.004644270695715643	0.021264710600028675	0.02356370724794302	0.005302861024089021	0.017554473296921242	0.018313982761831247	0.008273090638245877
{0.017055275393686165	0.013771101847168916	0.034666566007303196	0.02845718051040328	0.026999740863914483	0.033520508318941246	0.029627164873509033	0.025183643698274024	0.0464679498052347	0.02143450644861577	0.02157034246912768	0.009608705555702214	0.005590058964103607	0.020131334881739692	0.010527214737896258	0.013805341496722068	0.01756173258578733	0.062350899782264275	0.04517078078333192	0.06552898186083136	0.040123754772578055	0.07267195625089261	0.15987917166304058	0.3312002193360732	0.4902101821078599	0.4287437792249221	0.7197918383175278	0.09022663671906364	1.101568990573935	0.38866338276607354	0.4350926544146848	0.20441133263644587	0.14080980409743016	0.3844957067083919	0.1306400206695527	0.04875850474802887	0.18236727956517212	0.10922201075505363	0.01868724427509036	0.0468065633659561	0.062000921525446014	0.045495391447834835	0.03243040838503818	0.01442232738368445	0.016129452158898702	0.007596602224502552	0.007055821433435021	0.031862825554766404	0.035080426797828926	0.051525090791705704
{0.019588698155692457	0.022702218493934664	0.033170606350851395	0.029700119142669054	0.012992898917747658	0.017531145946984822	0.020850759469473575	0.025966629215910524	0.012002267948749357	0.033383355933238955	0.01708889602982805	0.029150611833659357	0.007372982867136185	0.011349126147990014	0.00431574344812288	0.010527329837370302	0.008250447385913748	0.06526443815343395	0.04235259618525151	0.07932800699683054	0.102053138006454	0.10516702849612171	0.15254785258898124	0.2303465087388682	0.36685770580308746	0.49893617980097693	0.5528527161085128	0.3463675054411477	0.8112007042059128	0.47008559427476326	0.1382087079951216	0.1258267369866718	0.32618370322165835	0.38297540299970984	0.10041551182823306	0.11969785670061779	0.2155674488968034	0.06617686358587058	0.0316811175059514	0.031072913169658427	0.018612521282571418	0.02936596050460465	0.015966513267425254	0.007761588497508991	0.03433446526179523	0.025005238171283833	0.016318984893777925	0.05120649192774333	0.06080019476873656	0.027560950651260394
{0.03216113587529885	0.025185508865388583	0.032132434794670886	0.02856164753216029	0.023597289530873738	0.04413517373274021	0.014334417178272404	0.018257858734870333	0.032772783434095176	0.008232524070574843	0.03078624666042313	0.02789640476853862	0.019946434756713156	0.019888112710558018	0.02944449594273846	0.033798879029807875	0.03887966330903286	0.05916682880316491	0.05714279283085873	0.0744237416739216	0.10960153124069437	0.043642057192363005	0.0363164475777757	0.2126751573611838	0.3693628389725542	0.37353755147086426	0.36262541243671503	0.42459556297632767	0.33003660047013167	0.1384255286488085	0.09297058047812613	0.2132586284650635	0.06840270922923476	0.17132364482819382	0.11858944062188528	0.18098431769047763	0.16272042548806204	0.03695688512075489	0.05666455888818183	0.055379204395045595	0.031226206274166085	0.0179100187710196	0.0415720206705236	0.03905194712397134	0.018862722968540028	0.028228843873408748	0.02357441975501335	0.04175095306933714	0.015787917201999353	0.03254775842225273
{0.012892966629696917	0.011564010960988592	0.01307001862954665	0.017537652455710977	0.012948140124541877	0.023262761702527553	0.032971197751115726	0.004136559573839099	0.019021678915890926	0.04170070891486829	0.040688444601836904	0.010261309111843902	0.013389218455589531	0.0036480631271753696	0.038820842029358024	0.05923033802603186	0.04019721555406759	0.04865836025888613	0.04098436794033715	0.04780665572941391	0.08753539339155032	0.10632062865632128	0.03064267934392603	0.09988471057620638	0.1906736958260561	0.2186250522493038	0.24712923725815542	0.26909392914428987	0.2931189857961149	0.32186465641424755	0.21293671177679674	0.08247131918422494	0.052610476949481316	0.040339653040097206	0.08261572268196035	0.12867749131865885	0.06831907242599099	0.024863097996019715	0.043545003741832136	0.02896634674465957	0.0026021477273787345	0.014050833002093071	0.028016906863294017	0.037373929569672955	0.04356127295665517	0.02035429760407276	0.01763298716237067	0.01711111873248129	0.024642855738475772	0.013690589727280251
{0.013163093637260682	0.02937063087181959	0.019637245337956914	0.022864347087475367	0.02566018234745548	0.0181855423805369	0.012103915958456954	0.01947421680235803	0.012650136215163229	0.008142783970501331	0.011324618793286875	0.026424501111913926	0.01596646503723076	0.014911412151234791	0.05287585377484305	0.026948528542425475	0.01393239027625516	0.00566275172117139	0.040949506297836266	0.041189364251951834	0.0675465296730844	0.07413229809434853	0.03986729058833061	0.018144914090666934	0.03765754909892332	0.11555095350111	0.1658720596187617	0.1330083616723989	0.18708052068918812	0.20282347270790171	0.1893648603428936	0.25211156259509826	0.23636298062640676	0.15287571956293367	0.06539517649948404	0.09035050190436071	0.026009789074327307	0.006242621358540326	0.024936853243199955	0.015675852371880267	0.014400511991269365	0.02018946355586407	0.030243797419007092	0.018411755739953333	0.045703927873210544	0.021704612929739523	0.05456131094086719	0.005611709580705723	0.03676447391540434	0.028068231316079523
{0.02459782368452731	0.00816277578974279	0.0314274677823926	0.019244321016091647	0.018554012025247556	0.04683049137386153	0.028590839387408824	0.010483078724497814	0.03406172413293868	0.036623409689066015	0.03180453940431546	0.027523535709120726	0.00622082255361815	0.014242715880543017	0.010086934350181877	0.022411352103134097	0.03536569220760135	0.013210094281822987	0.017784810713917038	0.03667383870450734	0.05936400844982187	0.026685365358300864	0.017960417229837912	0.08153201894678298	0.0918879188100159	0.06205932220663906	0.07369724963515902	0.09451628983928734	0.1214299848729468	0.10935206378700531	0.10938087542750102	0.13125871813782844	0.1452957666508721	0.1362955869620754	0.0658185033705409	0.06229985612022863	0.02973273215005841	0.008834765139198198	0.045587958596540426	0.009071553708686914	0.008982650366131396	0.019734589182028844	0.034473045848389734	0.018512742700513975	0.02061405724075741	0.023732352962823285	0.029831643546886867	0.039439741724642645	0.041582726716507784	0.04514919947780109
{0.03359754304082118	0.03368353773471587	0.004810862651506874	0.012275290396327987	0.013223676372149952	0.013941558405203218	0.020544442363766638	0.01434563027076413	0.016267826126313858	0.043457293184797734	0.02426136097817427	0.021164987140563845	0.02147750410043742	0.024482112197137883	0.049346284941928345	0.018787526342169545	0.0312646360465736	0.012604260609325436	0.0659118612608948	0.03314931481738631	0.01726582509656818	0.03945978190938631	0.08144951633196014	0.09837468087058268	0.07323613615135523	0.06464818215335866	0.06830379086754451	0.04002559466353255	0.04498142315945795	0.04590121758649376	0.04642249510862923	0.032535943686382254	0.0268598733843197	0.020360292087649366	0.030813702983051354	0.015421169502801719	0.030720474547371448	0.015094735731425831	0.05486347027501465	0.03387361671786811	0.01822481982993566	0.01972641698848653	0.011141832032432046	0.0025980024865834964	0.010498773209209257	0.004602502989445633	0.007533131108806193	0.028550247173853432	0.021248108104907754	0.046500439385171496
{0.029108221221855413	0.0021956921806695648	0.02566482268754103	0.03665251044197604	0.04121117566544795	0.01976455342796767	0.02094842381976202	0.02187563081201586	0.016794686492311674	0.039122258876525824	0.026550630125735473	0.00932081667872113	0.004201439767509083	0.018843380828021783	0.03128208649919553	0.02346131613939625	0.017873903647982248	0.027483339349537173	0.01252384000628059	0.03646824863348984	0.048951841015486816	0.03772687395631063	0.05872402446601695	0.035331937980364464	0.03616187449715612	0.05989443311935322	0.08809010121970516	0.0693417227049256	0.09832645230751236	0.09033997617719908	0.01732478346801761	0.022357125862153843	0.05477647483959624	0.027325231577492757	0.004984445059575683	0.005678624787397106	0.014977498994759118	0.010121165441328624	0.030547392730703324	0.028648350371537068	0.027964506871778545	0.004809904111933988	0.013229757496315183	0.02744739692896804	0.03512680832593663	0.003368695665585204	0.025769922475733675	0.009335012023144846	0.04439054575943187	0.028736298756636636
{0.035289063368994275	0.029320198862180236	0.004019426286953983	0.02067524089475149	0.020047342953908344	0.015320720875069969	0.034539582044772366	0.026830822321578407	0.00937429507117095	0.02979581488702679	0.015057626898798639	0.03374401537487645	0.04448890334751769	0.030877409288191607	0.01624795663408377	0.005081164799496694	0.03552127992632656	0.0275753696781404	0.04927374986490146	0.027293132165975297	0.04393176623324426	0.055313321289368556	0.026062650241970728	0.01706253602665464	0.047360576363469374	0.0491013842796771	0.06940951644809018	0.06166440676081716	0.09104768317529542	0.11055800394811939	0.06400781232998771	0.01707040061977188	0.02552770888397936	0.012951940112055329	0.03285385583808058	0.05036616401959954	0.012874962896258538	0.02141524032187265	0.013984815955271318	0.019587622802522412	0.03256413398518366	0.043345299758065926	0.012412161565285532	0.01721648992081079	0.011684792470954207	0.0064543256602918875	0.009797748698349889	0.014542076297579696	0.030176350012405106	0.015535000547254407
{0.020323966905252937	0.04993434790880474	0.037188453998559204	0.034674867266546595	0.022101239693202473	0.040359825427841445	0.014709808189340185	0.03521543409087984	0.028562054824400256	0.007574706614038706	0.0073843124422943674	0.021759430832321833	0.03343036423564539	0.04074889811769877	0.04112696193474599	0.03503064679676405	0.041004400286324114	0.014512873663219544	0.03522537999778081	0.02961228900478504	0.004186129755912228	0.08329387349439349	0.034292914413678134	0.035519826153503825	0.0647671646307139	0.05823049233144302	0.03221081412830462	0.021532159425312503	0.025252752936030957	0.01861140419225879	0.0579608025646011	0.04929469708131888	0.019177187514366506	0.02556048729121624	0.026214674488654284	0.029450685330231374	0.02538090175027974	0.04204019159166255	0.006930925071308122	0.03908218487332936	0.01897318491399761	0.01098634176557421	0.011479757050387104	0.01715445612211323	0.045232224125478185	0.011347094962438329	0.03271967260985257	0.014959212393246915	0.022937272536904512	0.02274920507212308
{0.018014006459655726	0.02017353119653397	0.009460482128808182	0.01804069030102141	0.02643274300696179	0.04107593528502086	0.023128579642252733	0.01762570637865881	0.030335862388896476	0.022846174125700062	0.007358680102235038	0.01842846258206675	0.012959818677677171	0.015571220289720872	0.005817664941285831	0.03535661955283252	0.02089130056487316	0.012061158222375865	0.03466958312039587	0.005851299239477856	0.023197462776389982	0.020079141889348045	0.021569510688479343	0.012084628560584435	0.0362403149196163	0.03304289041650315	0.030786826127299646	0.01860672853801973	0.016059876324945235	0.03901281163687665	0.013283036293786165	0.038262747407688286	0.013741064922769563	0.019832726360048996	0.022289991178729505	0.014214238037869137	0.03271798667085107	0.013432253600349348	0.010561662991028389	0.006462670893293082	0.018685697047056075	0.041491523200246516	0.022075169274744524	0.04371626234569306	0.025197259725312803	0.0260958236213349	0.020181893733989917	0.00904886635164421	0.030499812241893094	0.02599441982436722
{0.011355987331465088	0.012830738890544112	0.011925886307423682	0.03292050817589532	0.008313649928570291	0.047138061107412935	0.024284334598971596	0.019847416283750183	0.018126133042854254	0.04362952132758578	0.032105702561520316	0.023033041204647144	0.011171605792795783	0.015176170068014548	0.014938680424087325	0.02886492688034686	0.025291825173357672	0.01692817491790332	0.021691066005834987	0.03117602817547945	0.01635327146811009	0.054491172236124145	0.02524779757831659	0.024139263410770617	0.011222276832062134	0.00770082618570108	0.044682422614225385	0.012236052983641024	0.06402788367809918	0.03350444473092815	0.012465461234869269	0.025685027847964195	0.020236578610871102	0.002843210736318659	0.0014841709023065105	0.012957675709737064	0.03774158946868924	0.02732787795092007	0.006795710750306853	0.044746029733608604	0.02471329652597781	0.06697980605057627	0.035866981378276444	0.027804460400167784	0.016144518552067513	0.03898346981620314	0.03332130364203125	0.041652370595032295	0.027192057321093355	0.02147903607590828
{0.03624106864435971	0.04772920205537072	0.01771199889124244	0.03478261470049769	0.010478366128682665	0.03544845513220201	0.02971930761104808	0.02434840560396925	0.026970393534281316	0.04024503330000703	0.033682832521300485	0.019049991366360337	0.010023597826320292	0.01891398483241438	0.015523540765069838	0.02808893300472716	0.02877408880695871	0.0462502527737798	0.05018850528891216	0.027774428443560786	0.02629595348114173	0.009892286345607668	0.02382554120086521	0.03240299693258907	0.04787994317542269	0.003686227451931606	0.04930266388131031	0.024092324288330382	0.05575095226066348	0.02439458954953281	0.010758162127774544	0.015973551798408835	0.016182601918525427	0.04450096625207621	0.04993949355332589	0.017518988015634215	0.019296752169640188	0.023306954969121333	0.01695381437089648	0.028138754195972726	0.009807385383287215	0.04109099214758413	0.022724691161757928	0.02218808357186511	0.023313963892320023	0.024394407236942747	0.04183271482352897	0.03836918819551216	0.013416103434311268	0.029247712133155253
{0.00682543972556909	0.005491132268902939	0.04799680584177163	0.02138174151093818	0.032278426364489	0.009912375074813575	0.03431977351046067	0.004172900175200156	0.01446329323733828	0.017924523084769668	0.00936962929915757	0.005941149613998986	0.008510881199993521	0.016992733301052127	0.011860608187924365	0.01525124908613786	0.012510910089592998	0.028893541725023016	0.029705009643179906	0.026149848112591034	0.031399205378567656	0.015358225747686447	0.06111250315303672	0.05296142858329933	0.07821228040624748	0.0027951912966580855	0.02011643016169238	0.052009163744707765	0.02416185947883856	0.018894336901547248	0.035165873024803784	0.014900456499708932	0.005847254371677974	0.029925893120152022	0.020101114888608107	0.02849940238198261	0.047941719062870106	0.006252873326348031	0.04031743530164335	0.028345654000798026	0.0036318109101416388	0.015652889027892462	0.008655222265692606	0.00911455874008178	0.03185819464542615	0.02683951101192527	0.03112024334352486	0.006402212256412051	0.008798973958228535	0.011533920378334714
{0.01748542929630677	0.025472596454839628	0.03496001834155167	0.01417649761137708	0.041103071475291804	0.031243532849477857	0.03653415933760379	0.01918765374903768	0.00381559707271112	0.019513188112537768	0.010972549685815887	0.020981151381164832	0.02211575739147126	0.017057821353011406	0.00287531997793557	0.002600649108871208	0.008190626263053509	0.021872837989024476	0.021287795843621393	0.041796925494064274	0.0018961648599383353	0.012588733632299308	0.022652712388666327	0.04862209585111476	0.05531742111431283	0.02093061080782835	0.011576331190272602	0.04151841588633456	0.0720153617858545	0.05007334571573643	0.049192193883572224	0.029550757141840515	0.008821940224424485	0.031041399589723778	0.025370763741203946	0.006313404010055829	0.020378175537548657	0.032080669418117005	0.02206783266143861	0.005649723555563737	0.01318855570814854	0.01189665023224344	0.015845661743818743	0.02038077572249964	0.011584047669752084	0.014049850679788608	0.03423299821182929	0.009595135205097714	0.004840410171761968	0.0112814504138135
{0.023244114263437407	0.007989127553753063	0.016022329255167455	0.013612158530821468	0.0074344308933102935	0.028921106212234468	0.0318324092248616	0.013523250954951906	0.011485252841438276	0.031393815677238084	0.012530666764658058	0.016782470527814463	0.02445267022839207	0.0292836007000378	0.0360260563455273	0.027945332814283914	0.033883193314412974	0.012861252698767252	0.011493429009783705	0.027619133815995102	0.04822200673451053	0.03657565612413975	0.01561537238712318	0.007991779109686748	0.018366130317008008	0.021087188998692132	0.039569357057900406	0.006167148947485058	0.025883002081999774	0.04311012656515131	0.033354614819509104	0.018462579653929088	0.007603550182186465	0.03380579869436771	0.022839209057523572	0.037722970100662584	0.01371678195840558	0.032088787565916745	0.01828008399997231	0.03289486047357158	0.005207394548269376	0.005648493943768414	0.032388586147676576	0.02997916063821217	0.018013177717310903	0.010490066539484925	0.03213401209496	0.012953594518744574	0.01184634705941359	0.032640236084974635
{0.03859044778190728	0.016703336142843785	0.027803920324306328	0.018046193231283047	0.03140169798379674	0.030780280020778494	0.025519469926931045	0.016083355674197417	0.007108822211131286	0.02183273951848662	0.013093295377632349	0.025360420958021424	0.02230352920453945	0.030029229960278413	0.02919853418004267	0.02417528036824392	0.026407905957951002	0.031821027059828116	0.029409728206614513	0.023333942597824696	0.010427643948048064	0.01645601956534617	0.022392874620210747	0.009416955712552095	0.0375991536832011	0.010924269027920085	0.017506760455907648	0.0387514409067336	0.030572631025988794	0.02986496099161312	0.00940446905856874	0.013155453191977477	0.017723271691730887	0.02636212023740746	0.04725440615996734	0.024712466892073903	0.039459752082657264	0.047077688437253275	0.02439701263837592	0.008200505219164059	0.037006350947862206	0.028071625366387565	0.014056226373948438	0.018687387490348595	0.012597415799598555	0.04516539210262991	0.03894900236018339	0.0122389283552974	0.0307773019685119	0.023628020589261826
{0.030481820261800387	0.02152511215616785	0.01339123849943853	0.016306326257892263	0.02428761802090797	0.010904709053696553	0.017623449420615746	0.038196091494018494	0.017698479586028187	0.03480854237638914	0.02912698897279624	0.02868324923941621	0.03400985933154248	0.008666198564670026	0.03932999959002142	0.03335598189894399	0.01961060932056194	0.012159057743975299	0.019833814016324895	0.019106028043443298	0.03219854214133328	0.020232195008788346	0.03634053021209944	0.037131627179554455	0.008451138003479533	0.024328840897105016	0.04638155579711896	0.02300225955378675	0.019206947505441867	0.016873733782865625	0.02310392756340381	0.021377143751049644	0.02613695639320278	0.012755464994024933	0.008968346932254534	0.011276905360796688	0.026488295075793516	0.024391652971300387	0.008662457776948981	0.028493652216101718	0.047224894725648975	0.010345332506198386	0.02583713388547744	0.01386420194818137	0.026812232171229144	0.03323593811418815	0.044614917416625086	0.031192435766018697	0.003436467225212255	0.013313944556022136
[truncated: 6 more columns]
