# Supplementary material for: Precursors of Majorana modes and their length-dependent energy oscillations probed at both ends of atomic Shiba chains
Source: Nat Nanotechnol. 2022 Mar 7;17(4):384–9. doi: 10.1038/s41565-022-01078-4 (PMC9018407; doi:10.1038/s41565-022-01078-4)
Supplement: Source Data Extended Data Fig. 4 — Statistical source data of Extended Data Fig. 4a–f in separate .txt files. [file 41565_2022_1078_MOESM10_ESM.zip]

Archive with 7 entries (6 files):
- Source Data (for Raw Data and Analysis see Fig 5)/
- Source Data (for Raw Data and Analysis see Fig 5)/FigE4a.txt
- Source Data (for Raw Data and Analysis see Fig 5)/FigE4b.txt
- Source Data (for Raw Data and Analysis see Fig 5)/FigE4c.txt
- Source Data (for Raw Data and Analysis see Fig 5)/FigE4d.txt
- Source Data (for Raw Data and Analysis see Fig 5)/FigE4e.txt
- Source Data (for Raw Data and Analysis see Fig 5)/FigE4f.txt
