# Supplementary material for: Precursors of Majorana modes and their length-dependent energy oscillations probed at both ends of atomic Shiba chains
Source: Nat Nanotechnol. 2022 Mar 7;17(4):384–9. doi: 10.1038/s41565-022-01078-4 (PMC9018407; doi:10.1038/s41565-022-01078-4)
Supplement: Source Data Extended Data Fig. 4 — Statistical source data of Extended Data Fig. 4a–f in separate .txt files. [file 41565_2022_1078_MOESM10_ESM.zip › Source Data (for Raw Data and Analysis see Fig 5)/FigE4a.txt]

{0.08370967928404713	0.0840393387038869	0.08635405640646548	0.08663134918136331	0.08918159188148682	0.08710373174935981	0.09131118415999193	0.09159049816694516	0.0930679595231015	0.0957419301070678	0.09685648485600414	0.09865427926971776	0.09997225062893558	0.10340179933000739	0.10432621277580885	0.11097477035633593	0.11379810206654192	0.12339468886849383	0.1330412929783881	0.14805391382662092	0.16925511248707287	0.1960807526769858	0.23265916024406463	0.27800923330019056	0.3251791124675195	0.3676321237841049	0.39596477320139745	0.42228858118498064	0.40243207642318934	0.3899420411828529	0.36116741331117663	0.33383608926392166	0.27543878957245516	0.2463488896970157	0.20374147583393343	0.15113508325954778	0.1166596437855006	0.08310097099544356	0.0454667519670833	0.027406661328521882	0.01711788695128494	0.012179926146133844	0.010208032861677421	0.008049925951265656	0.003891218424969803	0.0026863017875216654	0.00038606980904980085	-0.0015777870973016023	-0.0006004981438449387	-0.0034443546087547746
{0.08238295736191355	0.08209422187475661	0.08432255215737362	0.08600342609791944	0.08642247892330532	0.08794237477910853	0.08914875506784964	0.08952495419582748	0.09135853068253441	0.09393659368437073	0.09648859693076092	0.09730796135951633	0.09939061902531895	0.10227444028492685	0.10263846925066508	0.10816957966769447	0.11358863590376914	0.11537721530639927	0.12747628231350067	0.1391155593895036	0.15610017784292676	0.1771387850548907	0.20760392554767712	0.24313483117178264	0.295239946354942	0.3448309115118783	0.3790943417809144	0.4119400151460958	0.41083620269309523	0.418717765163727	0.37002824084013225	0.332310280748662	0.3210502465017082	0.25984904960466637	0.21562792910456796	0.19687082608694856	0.15209045278719982	0.10467134959423366	0.07212659160716023	0.039489793515810744	0.03103337751270278	0.022865317058060573	0.02205422898494116	0.02040214840882841	0.017073658499930595	0.011062463040093687	0.00799106649613917	0.0031888875376220507	-0.00043143859033124767	-0.0019510739819564044
{0.0839153151509246	0.0828630752253654	0.08274432362357512	0.08542188268688305	0.0842921316744547	0.0859983045846889	0.0892771356227264	0.08883354184901368	0.08970638623815455	0.0910830530790461	0.09225136194016138	0.09400418794188789	0.09786989078352645	0.0994136804593374	0.10247429219175498	0.10463218036529316	0.11076220456533134	0.1181349672119539	0.1256325156959024	0.1372295430381501	0.15393053358866005	0.18010653553717623	0.21268182096188787	0.24962162213368042	0.30097690370999053	0.35229169498533813	0.3789636793693323	0.39291633596884873	0.39626642220110675	0.3795374790076068	0.3241810191116728	0.3045843925265511	0.27201246862097556	0.24657610973145958	0.2040177207635714	0.16048567481415463	0.11869859351924451	0.08042131032572555	0.060539469877110355	0.05012718264906305	0.053463411388359944	0.053143390837835085	0.058144457103748014	0.050215850853388894	0.03860751061017687	0.022237659718529493	0.014202872796885403	0.00681748300330056	0.003551946962217792	0.0024544754950163337
{0.07644023309818214	0.0765808619417117	0.07795547359827557	0.07992173995956724	0.08550734855212959	0.08316509556278458	0.08465358617795815	0.08336633302112452	0.08545700052283939	0.0863574201303498	0.08830201390093856	0.08938406319460898	0.09435768260195126	0.09702284987251679	0.09727705118476568	0.09962445332461145	0.10401080158867401	0.10772455733041905	0.11691927270783933	0.12680830534518328	0.14285823326325678	0.16453064934511258	0.19086038124814314	0.22189485865969047	0.2595015601196252	0.29903396317834513	0.330825146119321	0.3596449248954362	0.3479621193303725	0.34072593282348357	0.33257871556061636	0.29683109169088684	0.2764690480003261	0.24760508012362337	0.21315455443812595	0.17512417119503312	0.1382689967772876	0.11713262375900846	0.10321219677847882	0.0993849515784969	0.11120453039882239	0.12207008009245456	0.1425715791730594	0.13112097005813744	0.10304188487596795	0.06379123772178488	0.037470003517753786	0.01664640159464125	0.007155110502657091	0.011203604092527696
{0.07115251477328823	0.07143723807570133	0.07187934850824954	0.072282542681515	0.07404372047052407	0.07325054268029502	0.07644044714150344	0.07486949935542149	0.07757820365006454	0.07820577764240794	0.07902879761112415	0.07936846405338785	0.08067564773242183	0.0833353959763341	0.08328155996058362	0.0848787671517047	0.08865968978461458	0.09393103910468223	0.09647272072910562	0.1003378786376948	0.11087403410820251	0.11581767104723165	0.13054789083330604	0.15171198316552892	0.17990082607429744	0.2061117150112654	0.23446037510184345	0.2692595048255522	0.2970911659773531	0.3052311142014361	0.3084173477395778	0.29357406891332183	0.2728124407657125	0.2421304037349188	0.2231297623433127	0.18928809254803047	0.16510684534524733	0.1391465831232252	0.13217123058493876	0.132767803038258	0.15017741569201126	0.17709014982867244	0.19142808759393176	0.19600647800125764	0.17429586048896215	0.12732873542003406	0.06970570231126623	0.037501323933331165	0.01791771714827354	0.01870998549689217
{0.06887038321678998	0.06748951902183964	0.06964634385775098	0.07201823291144593	0.07252316065899196	0.07432507544556619	0.07176467970270603	0.07590223858740626	0.07607093311982621	0.07677302966520226	0.07786150062515235	0.07998689635672152	0.08230926596189292	0.08231991641367475	0.08345051980392756	0.08716429692214189	0.08872151866536014	0.09298511505758202	0.09597586027065344	0.09932373727585772	0.10522290290042388	0.1182152268836994	0.12967566240888556	0.15018770067130277	0.17421127892703664	0.20581514324852404	0.2333600351780677	0.27138105793960954	0.30467540291756745	0.3249029119481535	0.3304036700921358	0.31810258749269693	0.27927966201992294	0.27773756029531654	0.22623527984628305	0.2029335511627128	0.16904568593833047	0.1499832960707418	0.15409399456431672	0.16632007506615484	0.1858601560658351	0.2111879342518112	0.22532873347459886	0.21157176731410665	0.1704333246160003	0.10040790137822538	0.05034597028888155	0.022429854845544182	0.025207534338273725	0.030482911969077882
{0.07051583247872548	0.07153367799051043	0.0719443264991666	0.0718359176705288	0.07432324408899994	0.07658808194209454	0.07756541681683761	0.07867968685455022	0.07845328970162384	0.0774767629835764	0.07988272417455067	0.08021375574268123	0.08185581436809287	0.08412534153596875	0.0863700635724988	0.08455865124614394	0.08703028585835754	0.09068853355572715	0.09333260912286193	0.09891220479043347	0.1057075038144771	0.11245704425404171	0.12197618640286956	0.1410870390516115	0.16486381803752048	0.19470664589891734	0.22755489305074222	0.26176217029612	0.28785704959558134	0.32099426728444874	0.33287046997158126	0.34347790803514655	0.33113657555568377	0.29937755421883294	0.2585337328998565	0.23164047922279296	0.2100524861395443	0.18866891212648118	0.18009745117223164	0.1747011960720503	0.195428994231141	0.22539359080107552	0.23544029699568642	0.2292142626255293	0.16543799531038775	0.10029679284252245	0.056939534427211246	0.02643231933927377	0.011435903079639077	0.012415659339231264
{0.07604456836033563	0.07287248738704558	0.07781115894595686	0.07863511153535291	0.07706964382686823	0.07847836342793979	0.0802861027699878	0.08292566538508288	0.07967067752955681	0.0822550506797022	0.08186680533706288	0.08553542959170743	0.08754831007626956	0.08872595624891849	0.08900891819712514	0.09279564146825689	0.09274626879562864	0.09700144814990355	0.09912448098328305	0.1040680849467652	0.11102002295211842	0.11513577104028574	0.12676815711183947	0.14532277229407037	0.16928229619164348	0.19979035278026958	0.23641352708258945	0.27553663423390196	0.30918950857531324	0.3388164686226237	0.36323589592619954	0.3690318869487426	0.3633063537450384	0.34870490226977147	0.3169080942662631	0.27246752107033156	0.2446281101210741	0.2089301222571321	0.21294453765106286	0.19496389585296056	0.19352135693158606	0.2053194773455407	0.19551162313357495	0.16933711801833273	0.12120619519583711	0.06530885200633017	0.027925132979321764	0.014142954217617472	0.011032990435189294	0.00511580523744218
{0.07597577875520899	0.07469544330135702	0.07916652591354442	0.07796458201373974	0.07592354112659451	0.07902543467565343	0.08134059133693351	0.08082822318959058	0.08373199333938827	0.08554551855225433	0.08340449651689053	0.08449021330288611	0.08550482276577716	0.08832763579168132	0.09257827512342115	0.09385126278345762	0.09327919698546311	0.09587321297474254	0.1005104049144811	0.10504775664276213	0.11187395085259719	0.12136744158534046	0.13551014970756822	0.1535597092913512	0.17824087282629603	0.2152397915412292	0.24723730738868968	0.2890749805157151	0.33679110940846974	0.37721315871242445	0.40228154573016595	0.3946198631114313	0.3798429855525079	0.3467159015040506	0.3383668625705357	0.2845686474162732	0.2579416516836127	0.22138105064724672	0.18500697758367052	0.16843168825400032	0.1642432504469996	0.14736982620071673	0.1237949316341493	0.08895278829004326	0.055017855251979636	0.028004063140947957	0.008997264409919832	0.007704948001693148	0.0082696811978127	0.013014566033722634
{0.07135259642028195	0.07033746257750645	0.07243172300877594	0.07272626207392345	0.0722595518729961	0.0761333858406953	0.07463244691988884	0.07696843928149245	0.07665294628954936	0.07619280666219311	0.07799530278291442	0.08089887600371709	0.08053680427753576	0.08333540229635311	0.08385759979637877	0.08273017711944243	0.08709625022282914	0.09023676252876503	0.0898242865181437	0.09403818551423893	0.10203224044465983	0.109046572518966	0.12480629874858554	0.14125593167443762	0.16774047417868315	0.19685130500455478	0.2336192420700638	0.27581638205405307	0.3175396490829312	0.3594192281086057	0.3842840182160552	0.39241072366673774	0.36510651450011855	0.33271131244824875	0.3066160444899709	0.2787585690491522	0.21599328041305516	0.18872736841303858	0.15198030842177523	0.13421141231679526	0.12244840109835314	0.1133562807634609	0.11325387086029058	0.08948080679085421	0.06709238759835669	0.046350017748881214	0.02456833440998753	0.01466720763191491	0.010514246110476428	0.011030260846401024
{0.0734078319930107	0.07451766652151495	0.07278408155427823	0.07442420534984628	0.07550143153698342	0.07558891833335368	0.0793320976553925	0.0795286113090681	0.08013515646214074	0.08123112138951713	0.0800630663909036	0.08128193824510069	0.08193583627822822	0.08186330565718672	0.08181634836332038	0.08583234731120735	0.08642042480060336	0.09018120101571864	0.09141182435249819	0.09462478076881412	0.10158796766315074	0.10717697888251054	0.11982765913770846	0.13748169239122052	0.1636813400734491	0.19621920285187033	0.23437381107008007	0.2759068188322724	0.3129832041386037	0.3533261353642622	0.39148585045989825	0.39693919744813744	0.3786242909517274	0.3401480218846427	0.30468268448566227	0.2370573566987962	0.1991438658901338	0.16047771323466162	0.12196199205287334	0.11273239561112487	0.11842503575799279	0.11605531875939845	0.11073735262341468	0.10251424919211719	0.06989953276862279	0.05440042488020412	0.024186774753191732	0.006837009037691688	0.0044840693290536075	0.0018985286613466589
{0.07301749035461769	0.07291627726152286	0.07032217352077555	0.07664817832595612	0.07434652337337795	0.07709043119783189	0.07736346756355969	0.07963317496466571	0.07851068526388899	0.07916522731715159	0.0806415964451656	0.08189582361461373	0.08411790306045075	0.08560266446564849	0.0875160031555279	0.08978839719244713	0.09190630257726419	0.09325003781194824	0.09727994726746371	0.09896774862527936	0.10490016569780809	0.11227919728496943	0.12299332291098722	0.1375632542714611	0.1613223731778648	0.18767246049172337	0.22909718312930674	0.2752034380560916	0.32854021035774805	0.3668469831207427	0.40287952453263476	0.4058145060476502	0.41434019477433803	0.36511640446137283	0.33080635087902155	0.2805521487136979	0.20512924849284792	0.15313407909362323	0.13146440773368892	0.10801017121835342	0.09969813707506986	0.11029073373001323	0.12395042955108752	0.10863816187984615	0.08332110793198205	0.042288879312029196	0.019620393637282026	0.004966468815680844	0.005465015055327405	0.005846063491424805
{0.07275454282259484	0.07590895211107715	0.07322796681233221	0.07650996674548513	0.07658014874649213	0.08022191822500234	0.07772587757872967	0.08161474883929218	0.08093834430714095	0.08326459524602677	0.08357985345503735	0.08413269628345268	0.08381873745639695	0.08507025316549785	0.08781646345190805	0.08863692949789377	0.09096329554381809	0.09360195990728114	0.09550913497285764	0.10030517804965251	0.10593503529304782	0.11355065214687671	0.1275235922198566	0.14367613944394425	0.17117865090003065	0.2020326621776489	0.2392408269212884	0.288161030444558	0.3385241302045348	0.37532438828435266	0.4086841496928323	0.4107758039185765	0.39624231552196876	0.3650547456187769	0.2926545645820743	0.2397500884978096	0.1891331096590179	0.14238656894913115	0.1175746443450877	0.10929007801863193	0.12512512525879887	0.13028762759084164	0.14822609050119295	0.11616935977168105	0.09162316981715228	0.05625845698729563	0.024737646182538008	0.00936082453127746	0.006002512653383457	0.001424722945567376
{0.07429570237569383	0.07586018351275634	0.07578962269515271	0.07942952278533606	0.07622836704792504	0.08003340869913086	0.08043422759842506	0.08138546860854386	0.07893760385680357	0.08144873695391663	0.08355417318271449	0.08453591942121058	0.08792727247195158	0.08712850326834133	0.08860971974832065	0.09187564373815202	0.09503702541681666	0.09640626339571273	0.09746452252732475	0.10614962111753452	0.11060723981983589	0.12029375572286674	0.13548852449284413	0.15482190354338896	0.1847447062424272	0.2179249389310327	0.264403290155845	0.312154313122062	0.3621694222196363	0.39637253199741146	0.43143867574876554	0.39291069015967517	0.3593812903031995	0.32073133204533943	0.252818509041045	0.19161918827494417	0.15864976559350813	0.14148561736724685	0.12648384225174883	0.12688244000198418	0.14053955696638637	0.14563528562250858	0.12745223954591803	0.09023279722843856	0.05110579405367641	0.030260710466377655	0.012030347224078447	0.0027514772296409317	0.0009205542260369015	0.0017096024411377827
{0.07445194013589694	0.07608287894080709	0.07675980444740879	0.07787497664997661	0.07825873188541319	0.08081473088727595	0.0797323978123762	0.08190181214478026	0.0807179310021643	0.08065402753250953	0.08356775778465847	0.08539418411865451	0.08419446347425835	0.08398708770157408	0.08604197217559012	0.08716531073584838	0.09188071211616006	0.09125546342251342	0.09750894001518151	0.10084274846178162	0.10682635484884134	0.1146011585118497	0.12847600057982528	0.14780637846686195	0.176313662398074	0.21164809221081382	0.24939163275099788	0.30030905908536326	0.3519382799145656	0.3943323200721475	0.406589839924435	0.3981448892804141	0.34468791382533426	0.3147308897582577	0.26946486896844224	0.2120532273575708	0.1742844019098442	0.15186231399456793	0.14373183207015866	0.1497537285760422	0.14846705292785017	0.13880495892820205	0.11472978452924881	0.07901425152654952	0.045289942207265885	0.024050274121101715	0.009604480041294678	0.005478219487462416	0.008372960335755493	0.013088554994904774
{0.0733939802718254	0.07091209669630988	0.07545461443099623	0.07633318581018317	0.07742583803798955	0.07702497853178877	0.07967293390015283	0.07939295519326588	0.08040716361253572	0.0823238468790554	0.08363919796933386	0.08430102396975885	0.0808602642362596	0.08753678249131829	0.08618771407631023	0.09145730094924659	0.09243974462049138	0.09656521072744519	0.10063968294598875	0.10566329739604222	0.11141878105788128	0.12160905048882918	0.13606680160901072	0.15826729254648617	0.18965474181155145	0.2290747849108759	0.2717496210056979	0.3110528198636354	0.35503770256683825	0.38503809275216083	0.39885927531538784	0.39322171215483803	0.3588729101978958	0.29005415975219834	0.2585308809521587	0.2190153011372399	0.1824829871567498	0.1638145612735548	0.16557265075080796	0.15934840245512685	0.15614552337418008	0.1518143076414202	0.11113809035620442	0.08901599304980694	0.051621983962919823	0.028413267484875965	0.016411392312983556	0.0015460016578256186	0.002037217174869956	-0.00141801539808254
{0.07148188109644435	0.07369724319023502	0.07501714833983911	0.07841854781288288	0.0789904839171573	0.0785447486418536	0.07955688090326904	0.08061513267887893	0.07916668800673218	0.08093685336379566	0.08177548973389422	0.08539145669357862	0.08723330828742297	0.08742809110031949	0.08408406028615618	0.08551601491384095	0.08693849948451397	0.09165698741379061	0.0945932307597333	0.0993906238703857	0.10571347050781774	0.11570957254289958	0.12592411646335577	0.1465815081802075	0.17377282321650273	0.20655711334337268	0.24141625136021466	0.2866022078001751	0.33589319403778284	0.3758665065831912	0.39743561048883613	0.3920096756798473	0.3603633828395471	0.3338283117971975	0.3023855666956766	0.26220348443975794	0.21807587424369543	0.19727665954998244	0.1600924272098491	0.16077738840166217	0.15562930183648965	0.1332106941586378	0.1151510544932535	0.07985573433326182	0.05334832786152266	0.022974742098076546	0.005371054751187529	-0.00045807712892674546	0.0020249663468720064	0.002242345161545397
{0.07681449384130824	0.07338046231174304	0.07669826595384231	0.07793337349227508	0.08068893667742907	0.08173675092445545	0.08281690758683655	0.08171562654669393	0.08436773889221008	0.08664041819456163	0.08575075740047458	0.08561152016579612	0.08649084032768313	0.08938267379442065	0.0910978338424355	0.09390324707984832	0.09033973346997565	0.09477752141410596	0.0983496669899646	0.1025392770801278	0.10489273404432856	0.11416428157962726	0.12273644671399009	0.14152274131701123	0.1642802178844932	0.19629571812787744	0.23254365488666262	0.27909852390836154	0.3260574846934955	0.3577558685222776	0.4006993171808353	0.3917635101646567	0.3727169146351742	0.35786275292417813	0.3197057938491435	0.2636471984801117	0.22769872623295695	0.18767793972447538	0.16641655452318535	0.1397573200860522	0.13603178247046244	0.12745057829570663	0.11783186713319821	0.09075029647870705	0.0666259698155293	0.04129147706849292	0.017043754328369153	0.008105720778191071	0.008706671000945899	0.012950115417241382
{0.07226486527395368	0.07372958597958007	0.07409386980607018	0.07379821569850635	0.0763882581109395	0.07621743170610616	0.07743985618768619	0.07916647406576129	0.07976998952256953	0.08022048353866207	0.08170734913544196	0.08238324885595848	0.08207120903350508	0.08252136296531701	0.08559889686552058	0.08512842080397758	0.08792061620549152	0.09229082893206328	0.09530410731863405	0.09725032863838681	0.10535537824611654	0.11248535224068837	0.12571295416378284	0.141596442397032	0.16732942807697404	0.1976585171846703	0.23644009307197836	0.27864580814676243	0.3248053884725368	0.35904419019795775	0.38549654832444924	0.38547833106081575	0.3726548956489658	0.35315515574334067	0.3304677678616049	0.2514255007115925	0.22050314594545894	0.18571862799157274	0.15548912018163757	0.1337719465977829	0.12693890791166312	0.12440695973828679	0.11621073019280508	0.09655558019658309	0.06986755116256993	0.046007742174188196	0.02787644148238233	0.015009504179697267	0.007039327043575327	0.0018683162614742087
{0.07349815316491351	0.07458573126552938	0.07392263344470724	0.07619755820087103	0.07511228952897445	0.07475107838961031	0.07627541719704994	0.08039849763879492	0.07779036846983688	0.08096835549098044	0.08264809251356292	0.08280736418080348	0.08438079384659045	0.08199761945601403	0.08502205469512289	0.08666682095627425	0.08821956163881806	0.09151184604094632	0.09268514262544231	0.097100489519064	0.10522112958329201	0.1167933339958305	0.12992311411066174	0.14930683359190794	0.1752108052698632	0.20662023638606686	0.24216684844441824	0.2934053567477528	0.34087226484255984	0.37113343848881997	0.40044692755336975	0.39788718882228724	0.36712770663529304	0.3374325317154288	0.2805570133645517	0.2308785539989856	0.19043040319235113	0.1582451750835923	0.14153997780569771	0.13131798693255778	0.12929781593955256	0.12313185544640631	0.10389490853688751	0.09250076281657697	0.0513135268040085	0.022164762922210313	0.008348602820771657	0.004961151502129581	0.0022245716796250184	0.008885833078202992
{0.07315988954072279	0.07427046015456193	0.07709271546079241	0.07861032557582445	0.07854851984666011	0.08154569911429642	0.07711977508371286	0.08122930813446733	0.08112027455700058	0.08118557991466685	0.08224365335307925	0.08659881815189846	0.08496231352276214	0.08521162929574942	0.08535377204757574	0.08832750009149642	0.08942402825640536	0.09571951039678504	0.09736361721311147	0.10117324274288081	0.10902143082817961	0.11969065598326098	0.1272197170380555	0.14634841929792267	0.1736548053947808	0.20270983002283838	0.2378633874498706	0.28520919725451843	0.33424807237819676	0.37405707049578124	0.3999938599187741	0.38474827328244476	0.3664006157043501	0.3487571598043646	0.3069097899442055	0.24968655138942347	0.20575065931186998	0.17372640311942852	0.14198753681931137	0.1362358087056713	0.14287301686183485	0.14200467280393395	0.13453197415442064	0.10874177346485432	0.06779221349921455	0.0365827629845073	0.016299484618215804	0.0023318641097311125	0.004594440475525742	0.01277232740746539
{0.07209464026649191	0.07198418029994799	0.07461176702375849	0.0705675245744127	0.0745095606958146	0.07423082389664905	0.07501447932788163	0.07545341853210324	0.0757420200519831	0.07437961823725969	0.07699302608436437	0.07558840971936624	0.07939803812810889	0.07980575808004935	0.08430560808435297	0.08455082121713535	0.08637321975637074	0.08882874429383167	0.09079571894416286	0.09318133935426257	0.09945899892689015	0.10703228445500013	0.12218373430755124	0.1399135683874037	0.1659554507070936	0.19815855057824125	0.23788844442127854	0.28004177873785663	0.33097699396097746	0.3623104265670044	0.3828346039106497	0.3772716274965318	0.3666927115950247	0.3205748292272249	0.2718749185805211	0.23095782757536928	0.19174744142569017	0.14964767075796537	0.1486281964487977	0.13043773714312823	0.1332025497328252	0.13117353003792903	0.11619670171737073	0.09342782646183777	0.06232018577618592	0.03424843983118943	0.01644193302736862	0.005401478628700791	0.004022038961853637	-0.0008084655346186354
{0.07358322699070363	0.07289901933784072	0.07304552071729822	0.07504201872456412	0.07780813859337339	0.07503616252532155	0.07354074796803879	0.07646593574170715	0.07689663729362538	0.07775377661140098	0.0791969425260042	0.08263758526147333	0.07858842843491942	0.07991887017629855	0.08203335726089916	0.08580096526078888	0.08607018905900857	0.090982265045049	0.09376333722175009	0.09668264629534742	0.10481713475234947	0.11504391759154137	0.1270602123464598	0.14853026105329176	0.18150573431391165	0.21553641109836397	0.2513726793290365	0.3076024568239393	0.3492972048721409	0.38455062216174724	0.3929536586344742	0.39366040714124634	0.3450781112825865	0.2959463302402176	0.27262722502478465	0.2290439194386661	0.18258504930304972	0.1645555297772944	0.14203954407406993	0.14262305973675116	0.13589353145122862	0.13330321325404182	0.11174685236495925	0.07775057943569524	0.04546780504893491	0.020968270037274493	0.0056216363901082575	0.0016512109589774783	0.006530070033803903	0.018920368967661597
{0.0751463459676289	0.07448297177467732	0.07870951050434198	0.08013092760212749	0.08009903221023829	0.07850601118291604	0.08041449384256942	0.07912251729712153	0.08200784035920204	0.08398964589412561	0.08423954070563378	0.08546544444068101	0.08602753044726036	0.08919266983704954	0.08935814029725	0.09053494866628964	0.09447213851048772	0.10114677535308528	0.10203986156437644	0.10650505486052661	0.11469377378098686	0.12250152902826686	0.13588302079801995	0.15721839762214274	0.18308069856146536	0.2213137201938221	0.25772853682905095	0.3057033401844301	0.35983244497158284	0.38689229455539603	0.40406218408537786	0.3988055750064479	0.38161951844882747	0.3475470765336832	0.2934381745235934	0.2422735499792918	0.21481283483533617	0.18050322935042276	0.15517580157276079	0.15030484215111561	0.13717279285226214	0.11417425718592514	0.1011542396652558	0.06869738818848535	0.04338544424915047	0.02171575929098072	0.010121458264478859	0.0022148531496907296	0.004721259240095564	0.009772835858747282
{0.07544178945374994	0.07452805173714916	0.07854773900893768	0.07655641566623994	0.07782722667366318	0.07823043521020374	0.07984524117367753	0.0818240433641019	0.08168350681265268	0.07873713643106912	0.08132149202001476	0.08470747629713027	0.08602570195288653	0.08644744136234823	0.08880123360760322	0.08941802371914809	0.08896061485960044	0.09540966223304781	0.0978740722378556	0.09859188369766439	0.10719539322017829	0.11499822104203991	0.12932212367877557	0.14921929303424455	0.17902699615515733	0.20836191670538867	0.24914887351913795	0.2949916348339743	0.3458458266107115	0.3827748588566874	0.40481625517074715	0.40589854654396273	0.36530426193757837	0.3368017732475983	0.2991175478068431	0.22716846277682734	0.19892338707798984	0.16447364049927932	0.16504111958010168	0.1495138040153912	0.15133898762563652	0.13562927375503248	0.11561434732097	0.08256121074375819	0.058720393188436214	0.033775736090341825	0.019555682318613404	0.00948472767851746	0.004123250748546754	0.0009290301609737083
{0.07119135818847522	0.073538017516753	0.07090940735105027	0.07630216585158325	0.07602441643998761	0.07757391850140226	0.07571097122531353	0.08118296002315337	0.08154422548266169	0.08140519873875111	0.08191189352956078	0.08020968646696952	0.08278258429257063	0.08729533463213131	0.08653642202227714	0.08808139523225252	0.08978662902055429	0.09378358949769132	0.09508039545009625	0.10052528515560358	0.10640534798458935	0.12067889990065522	0.13361129363546373	0.155548141547607	0.18499641893399876	0.21815584632200022	0.26046970087558274	0.30604717554461075	0.356691558751567	0.39633776199639575	0.4102252836141291	0.38864123917178806	0.3697344592775892	0.3089714459928507	0.26892236498785677	0.20431809517924618	0.1934059470513253	0.16340721090363464	0.15618074537053972	0.15709792727351674	0.14020839833828017	0.12340853295950305	0.11319691528120226	0.07609299720896565	0.03840530395885063	0.012556443680850196	0.0076030094593011	0.0027617473880910365	0.007000322912142571	0.013357882238397772
{0.07363964785587263	0.07660916895589273	0.07717340767907814	0.07580011167280164	0.07830874643290753	0.07764370067406189	0.08069045090920844	0.08208580006511361	0.08311524705720996	0.08291936498138297	0.08275863957349405	0.08453561343713858	0.08669536654898102	0.08837026815616814	0.08637110148629898	0.08801760632960276	0.09162977873161457	0.09411386128748161	0.09716066231669099	0.10007998424607045	0.1082493550150225	0.11926487431102686	0.13280201722509105	0.1498502766049839	0.17890059913298645	0.21395560996792334	0.25474893067728177	0.3028292385787754	0.3481990075309114	0.38870000556077833	0.40760663486493565	0.41698534064647214	0.37659146688383954	0.3345567378111196	0.28732047007931605	0.24134286800460147	0.17727998879624499	0.1385270677430468	0.12277462512195006	0.11738903148098642	0.11928036733061359	0.1246190167412701	0.11151599340735695	0.10043059466838081	0.07244618189038485	0.0418385028217346	0.01671205078340851	0.005405848142983526	0.0037455847563663274	0.005524170665251715
{0.07313725606089354	0.07578508586904763	0.07610645074172831	0.07711734434889794	0.07750968939172313	0.07658775122269693	0.07832821829420487	0.07817565319033733	0.08008916280837006	0.07883861330192088	0.08361153593143333	0.08294328575203241	0.0833377809407584	0.08335071738938146	0.08488800095242431	0.0861302843968014	0.08801206954745525	0.08986403405390513	0.09485039171471259	0.0977004166622043	0.10591127728095351	0.11666764668584878	0.12936124917154296	0.15097188921550747	0.17673786134654484	0.2119037298385773	0.2547247269417843	0.3053579494832066	0.34434316013899047	0.38349101433160143	0.40911851870397775	0.40740091847241683	0.3814090974134241	0.3308692369102334	0.27770041027290615	0.23024964966770115	0.15856040814836597	0.12389218832444163	0.10008837328515716	0.09054223602918268	0.09618310088753224	0.1109786793993437	0.125504215330027	0.12025152752717258	0.09546971189257965	0.05696581715956015	0.02755775809043534	0.00918887286831166	0.004629133451952526	0.005685047005284096
{0.07322959602896076	0.07428742684882557	0.07659440213598268	0.07638601300720188	0.07973372897268109	0.0786248040969006	0.07829020898679542	0.07785694336378686	0.08378944742330513	0.08139521023913172	0.08509645139886536	0.08454973308514452	0.08414575146372118	0.08787328599571538	0.08822674428123237	0.08888991269327415	0.09000694180105767	0.09408343778632793	0.09519361256324707	0.09994833402223624	0.10654658170980406	0.11590978844141228	0.12649477368205406	0.14775162532662825	0.17487389629802869	0.20981583861358927	0.2475081175272687	0.29383385542037593	0.3404109558534655	0.3880727607357133	0.4230251718074562	0.41423086865491826	0.3875812526530056	0.35788318243380907	0.267393399632306	0.19577451414660557	0.16735416794940552	0.12184191156500031	0.08893933524663783	0.07768379629761844	0.07939019026466979	0.09394099605930749	0.09988105872338299	0.08845750384090337	0.06568376893881661	0.031624581208558454	0.01747153388758115	0.0056497902864889385	0.01079982424787906	0.018081921752101538
{0.07123229054998689	0.07119075901590269	0.07139552317123084	0.07338962913757349	0.07296675353680551	0.07185474656493084	0.07505800803995187	0.07363171059271569	0.07668149499883997	0.07602886309171238	0.0771100466384976	0.08045189963937927	0.08023278467562564	0.08052779618028502	0.08075269882409805	0.08481372118236657	0.08599482542101117	0.08880522313809394	0.09024001155554279	0.09617551176787845	0.10222614956442788	0.1134876583255263	0.12693883546332116	0.14882418901379207	0.17246862015643427	0.2091251311106219	0.24879484063824392	0.29054627156008495	0.3368453111070613	0.37527750471353477	0.39641030997166227	0.3855317514807881	0.3836519188505619	0.3369230530282869	0.2871461558333369	0.2302548212734631	0.1704560688578043	0.14047975872941332	0.12581395346724106	0.10259582037041712	0.10986168953556705	0.10766276742667005	0.10576450861184991	0.08765586029250055	0.06468909047937774	0.035492960373891914	0.015293871849988608	0.0019341431997579976	0.0046045528208663875	0.0035951789616829755
{0.07315116718162344	0.07529960538562969	0.07671113788658394	0.0772440743979398	0.07821876416985721	0.07538291609635998	0.07825470349093192	0.07647349586054697	0.08132478385311762	0.07948812007086688	0.08086567607379484	0.08096597316835025	0.08403585359426603	0.08291054245737957	0.08565555944924673	0.0866194730643471	0.08917815696515263	0.09003718979892705	0.0943551757589478	0.09932586396320729	0.1082585739377113	0.11556817805236513	0.12744511612898923	0.1452295923405788	0.17181692595974463	0.19955405290350697	0.24065760406158032	0.2754277884930071	0.3169143490777318	0.35851840784495437	0.39400266376803367	0.3965762519079068	0.38795388137186504	0.3526897400654315	0.31053675883864923	0.26670426942938796	0.21511851754063002	0.20413224684753098	0.15630888066005028	0.1274484251125777	0.12321578668672933	0.11539037502723787	0.08818815883557515	0.07097115014887903	0.0465292952835466	0.03093684830057126	0.014948201620884198	0.009968308965994021	0.008802310070809801	0.010537947975572485
{0.07541438952159525	0.07939721726303232	0.07884759910628061	0.07744372898459806	0.08024247479303206	0.08204945625619317	0.08309069579753126	0.07872198412174292	0.08269165610731186	0.08365427095246647	0.083653587665141	0.0852623866433711	0.08756886015143595	0.09024762303657796	0.09086179873161629	0.09460130186500096	0.09679594843558677	0.09855039524003173	0.10117652112212838	0.10656692619302248	0.11372798013491855	0.12374085003019406	0.13883222382910151	0.1544906130243736	0.1841441339470971	0.21516070778280633	0.25230348567977057	0.29706367949068646	0.3416718620744859	0.38322371267690547	0.39095992921181805	0.4040152380127451	0.39659291543125885	0.3596771711008523	0.3098061086958107	0.27542096827606466	0.23092304917723358	0.19851924176624197	0.1682240324364545	0.145702035045928	0.14357789394701415	0.12034597612535955	0.0997925833641389	0.08121283230910574	0.052699026014768474	0.022252398951201426	0.010832037175020971	0.009338280055717161	0.014060229600098607	0.020296076754408622
{0.07430353717858904	0.07617619521205078	0.07692942216868724	0.07801331566190119	0.07941150990512826	0.07966128491403675	0.07950162542269965	0.08052638905942673	0.08051405717018804	0.08278630108231855	0.0832149391820894	0.08684680400223342	0.08517786950191089	0.08634619382396913	0.08765558891120566	0.09089582252671047	0.09412939898402337	0.0957529611939501	0.09782790392459688	0.1037988215851808	0.10898886667492826	0.1150816519300767	0.1290914223971017	0.146638547860174	0.1680101007073504	0.19934903451427094	0.2323321431890596	0.2734636856585345	0.3120858626370893	0.35136295520026795	0.3729889372281417	0.35361265878475734	0.3681826401466391	0.3439471737264729	0.3104170174418266	0.27051222421358867	0.22812384707098493	0.1939212210242146	0.17857322401694056	0.16748829143097865	0.17020126917793504	0.18071860163116388	0.1818390870435116	0.16577984161838244	0.1271769211227401	0.08102347731846463	0.04026822649300186	0.020229693594013075	0.010354965115858844	0.00838011078074771
{0.07099502849784367	0.07385307993027067	0.07339223440283982	0.07359528104196077	0.07425452026400826	0.07679430762467052	0.07512218552620016	0.07561104134254457	0.07696400435113984	0.07988149362789751	0.08036799062488421	0.07683837774801898	0.080246534051105	0.08274786660308095	0.0843784608297173	0.08807029649506364	0.08830025854264545	0.09391588002307266	0.09402111547262781	0.09886596881691714	0.10547480535208845	0.11670179998079325	0.1298485706449849	0.1484522133702014	0.17288852839207475	0.19903131156313458	0.23030395687424765	0.26755890490857015	0.2989326153260879	0.32367281097506206	0.3297020358878871	0.32980124029984675	0.31018894724306556	0.28214012864147126	0.24580436488177237	0.20785359505605638	0.17962159211831735	0.16860675108155823	0.16278059182076068	0.1880314276599506	0.20699310675088956	0.2276293112391728	0.24686933328849175	0.19815565178842964	0.14332128096718133	0.07909938204498074	0.04390053140723069	0.015073267675552372	0.010961688778240764	0.018130793605645058
{0.0680801075352061	0.07363097061066468	0.07106359046231661	0.07008114195716822	0.07239733815419179	0.07446921452465957	0.07352837878818182	0.07439632042704586	0.07461065780305062	0.07512458698985305	0.07720260781867302	0.0766522797590717	0.08199930887576105	0.08177289849196934	0.0831610218621193	0.08655543705241132	0.08778688818790967	0.08882151895553662	0.09302787379332442	0.10169992809360626	0.10521062514009841	0.11640311817388013	0.1287115605868161	0.14985622858056857	0.17227271519425152	0.2034209358850314	0.23041997440170492	0.2618593792316207	0.2816261090360979	0.294494990588055	0.30228232375933395	0.29724113718421535	0.28288478790761906	0.2441185447527281	0.22344594343916566	0.1819885135282927	0.1555699759961952	0.1375653199475768	0.12496678473236524	0.13466087689585526	0.15726282942969266	0.18260458433746896	0.20661808429933975	0.19585685410883105	0.15887350661859018	0.09360313691981777	0.052247419622022964	0.022210169306044997	0.018948342024858057	0.03246254677340722
{0.07571917663971447	0.07491658095445247	0.07685930490071366	0.07976275652083081	0.08065276068071284	0.08288609969196715	0.08104859982651728	0.08228685978187089	0.08123919036222407	0.08188169629147979	0.08377948572592736	0.08553173121720598	0.08749920391041753	0.08893466950008297	0.09145443539079143	0.09335233510823066	0.09452940494620463	0.10176068062530498	0.10571049335140914	0.11290782518536831	0.12574181452776084	0.14295072169677953	0.16650642588542758	0.18851944507464535	0.22682361358783154	0.2628464734743916	0.2912130993977709	0.31901189718422474	0.3431885296348836	0.3344958307550287	0.3204321978816238	0.27883336608999754	0.28384982451024326	0.25032214944972664	0.202939469062802	0.18209322596695254	0.1420599964478938	0.1163629744965757	0.1031677051270666	0.10552614121339406	0.11886004132803964	0.1455181585476871	0.14205588747328873	0.13524380911548411	0.10929498146644778	0.07036251984936014	0.03318779276885745	0.011116454247016898	0.010619314127932381	0.01796596772425929
{0.07854389655320784	0.07792711424168669	0.0816132442277928	0.08442252518330319	0.08452667282256598	0.08651316026601902	0.08698923902159028	0.08593072594393514	0.0865620195836656	0.0902948216162974	0.08949919115129784	0.09267893427367059	0.0928930655801473	0.0981011211666761	0.09657295521995989	0.10097330154587161	0.10506421211120029	0.10913659755285925	0.11308340504996865	0.12106084394615656	0.13631037528574572	0.1545272272436432	0.18209588371118046	0.2150668255564731	0.2591755143887415	0.3001520539837441	0.33829929756235644	0.38004620363600394	0.4036239659731439	0.39521195584564744	0.3588347972497429	0.34174908369674495	0.2943172916067354	0.2816610591059861	0.23347857156514046	0.19666027469148634	0.1543903891516859	0.10959175413460126	0.08145156553341698	0.06950451708933442	0.057391180628269346	0.054911429592469176	0.05563386286031753	0.049780019042792015	0.03917017709110433	0.024341000123629008	0.012571608249225161	0.00663700097631335	0.005102236663865739	0.0018139387029206958
{0.08375256512188697	0.08632878085317318	0.08673800450433516	0.08739402362830813	0.08862709976008157	0.09162376883840488	0.09127945738009458	0.09105230835732687	0.09408196286834222	0.09308894001409138	0.09642900622267389	0.09652168956275235	0.09972424963218737	0.0992306324898464	0.10365645302555496	0.10837848015602396	0.1101275123515299	0.11665808122793572	0.12560689374292774	0.13829478155349414	0.15429835910337494	0.17676713703007593	0.2069654349691944	0.24743934710930132	0.2945082551315997	0.3481392742353575	0.3791079227549252	0.41201372704391087	0.4337626261550189	0.41177265771070165	0.39296494352593864	0.3672044794651337	0.3121978746466347	0.2850055713606701	0.24677455006988405	0.1960337109158493	0.14861112416868394	0.10306003095490184	0.07229058582431144	0.045741543816963624	0.027101124590984686	0.015210357369247956	0.01023438850520487	0.01039335254769546	0.005164671283640692	0.0028532759156683542	0.000034467830884024175	-0.0015712637400737434	-0.0018190811598136135	-0.0046369908497425625
{0.08545925837177279	0.0857824158264491	0.08702096214477749	0.08944278989113541	0.0913573869230628	0.09200321392236102	0.08932127174907989	0.09292597137011609	0.09529941176343446	0.09767031252899806	0.0958503489021541	0.09921585276403412	0.09946740690360034	0.10384586269987824	0.10251041823192242	0.11050107669005883	0.11252269488445393	0.11774557058859653	0.1262308009585219	0.1384650964642056	0.15582768167307864	0.1799409701566609	0.21025597747429448	0.25019033774736676	0.30389817183173057	0.3480822860824926	0.3949257155853003	0.43064201178130057	0.43497822645260054	0.4011491961907156	0.38560711857745056	0.3556065140157184	0.3246373458042905	0.2846613673852071	0.2472292668056213	0.21123393902642706	0.1497718188514272	0.11387870832484202	0.05929746500936371	0.03640353380377356	0.01671152730667831	0.008400003717025668	0.004231391716382409	0.005417497408256301	0.0014229685203781435	-0.002466304975206428	0.001348551792495987	-0.0006134007213501706	-0.0016153722590578606	-0.001002560455913305
{0.08287867503001818	0.08517729290076842	0.08381665921859008	0.08615870055304867	0.08536089009367068	0.08792796295453564	0.08804180534196199	0.09482939310509297	0.09367154955400038	0.09367675413839748	0.09614870160156366	0.09941615108289803	0.10099747780090121	0.10344287231356708	0.10395920497438249	0.1080568654422325	0.11371014918512518	0.11871908843569154	0.12659194944822671	0.13891074110569027	0.15537198712039835	0.17894856778559512	0.2136385408203475	0.24737995004090166	0.3006504334091493	0.35899446253429546	0.3906383259834828	0.4086624066947512	0.4308482354114035	0.4301283249622572	0.40809320068377813	0.35911377824479507	0.31517024273915273	0.2878546613238501	0.2557289293554119	0.19213853479786863	0.15315784506612448	0.09475800696676934	0.06113186411282986	0.03810049385750186	0.026937067513740462	0.011015086048045322	0.002910899691927678	0.0038402300198518667	0.00032448913617255247	-0.00206429114130041	-0.0027266490746323986	-0.003112293091548643	-0.003514749904771682	-0.004835601267985797
{0.08342859414072709	0.08724484921446458	0.08826661367577224	0.08918577918478361	0.08865618769417252	0.09305548550727724	0.09200972941026475	0.09309438310288906	0.09347904458575043	0.09680928392435538	0.09982433312678943	0.1024136802178515	0.10256097900210095	0.10494997278381482	0.10598044550587371	0.1099612145903764	0.11570170967459086	0.12539279359529776	0.13226570299304624	0.14320334155846276	0.1610860733839828	0.18543954477994107	0.2211522850838316	0.26953687307400265	0.32018453196033103	0.37025736027495515	0.41139042867695735	0.4324173077437096	0.4401918955519751	0.41427097590052586	0.3897406058676642	0.35573472689581637	0.3213719356915675	0.28077034319410077	0.21545353554393465	0.18643196492596414	0.13997154599848102	0.09230441329958548	0.06115885908270165	0.03277948373822046	0.021033946152051355	0.008008840928744449	0.0010339549581777237	-0.0006174464779301302	-0.0003664511972098106	-0.0026232629494954696	-0.0013211963381428585	-0.002671431872527557	-0.0027271265855227543	-0.0018034623030622823
{0.08356159631356688	0.08257086741736863	0.08427467984330683	0.08459535882851231	0.08519454787039268	0.08617812096580707	0.08885171612155711	0.09028565553941045	0.08958159647249722	0.08957537433581586	0.09364677223979963	0.09499087902325322	0.09570219826311067	0.09867292489219534	0.10077157824470193	0.10540491197477055	0.10744823116522119	0.11345847938390557	0.12388039053570218	0.13505446336893562	0.14996754762979264	0.1702138798123307	0.20408992427846262	0.2440946312198538	0.29434210447618414	0.352912583791267	0.39272613781078386	0.4099645835025996	0.4171695532323222	0.4045257273370033	0.38422723836304606	0.34807784341106895	0.30218598152794507	0.2657094016386457	0.22009087253704138	0.19058527916301632	0.1309515891277369	0.09393770001399704	0.0575028912494399	0.032028302765041296	0.017897433810041222	0.00811658790666563	-0.0022357855789113586	0.0019610602292386052	-0.0031840631667481756	-0.0021166890745948274	-0.0018456641610033763	-0.003363553309365875	-0.002457482039494488	-0.004908141751737608
{0.08268351013384534	0.0831195691880493	0.08512327924047017	0.0869518886200812	0.08669930826894459	0.08748938732514536	0.08860684486956022	0.08983324691305339	0.08957498240152056	0.09052356933545688	0.09402930663305205	0.09352222561818835	0.09612832401471917	0.09762113499836507	0.10173688359910676	0.1060082150753251	0.11040494791223329	0.11341031498503226	0.12558719793748682	0.13503198570725808	0.14953325272521356	0.17380064278958912	0.20241674976412768	0.2406593323072499	0.2827383519523229	0.3369381254934726	0.3823059088669735	0.41730412111082693	0.42809324642059016	0.41671526040399637	0.3888390715751888	0.3578726862524478	0.3408036895125913	0.2858037152729649	0.25236872014157163	0.17853975668833452	0.15293921320797338	0.10849866502967488	0.06403500566118536	0.04241023802468122	0.02203276312183467	0.012641457411705831	0.004470438549159425	0.003988166312223911	0.00008558141147584596	0.00007120983071674108	0.0004494281111713182	0.0010100049283950398	-0.003121253277078676	-0.004859006762911994
{0.08356442717345475	0.08717752779682376	0.08595241754275992	0.08576986834005797	0.08617484689840192	0.08560739230287401	0.0900131970136322	0.0908550210349892	0.09127547821541515	0.09102262698297234	0.09334602271270935	0.095444392856026	0.0971865532972675	0.09885740437929749	0.10160318019593946	0.1032867673921169	0.10587062263773148	0.11370344410464223	0.11853972575590982	0.1279034358103905	0.14443881508992834	0.16261960825610622	0.18505709787853197	0.21951207797553204	0.26197763388419937	0.3082828997671565	0.35618766594765	0.39840045907296984	0.4099258916866152	0.41541945030842786	0.40269302195726253	0.35828584404238956	0.3369112771256357	0.2942753130404994	0.25289918887144874	0.21374798157958333	0.16241108575623575	0.13028038865959646	0.08248655964175244	0.05133023100388053	0.03390602141261046	0.019676107284567847	0.014789655939791951	0.01807015992024642	0.015063530384027444	0.010235234227363417	0.005769847418988515	0.00024872327825737044	0.001208095627788379	0.00285145765137535
{0.08268333215859444	0.07914799982502232	0.08176684905204468	0.0826804006680306	0.08470111433549918	0.0843198975719145	0.08696887508707687	0.08879827729419386	0.08993574752359342	0.0924237767492056	0.09030552119720002	0.0910524700114427	0.09638743180994899	0.09811053214324873	0.098853563536248	0.09970449547682919	0.10711610802273647	0.11192339567627535	0.1187953727282255	0.12639579026072867	0.1416202876838227	0.1621378213321393	0.18696593474643494	0.21952683192777925	0.2612254323644104	0.31344018382644484	0.3555863544758727	0.3705235224546791	0.3974117320195941	0.3827317466255438	0.374925834670036	0.3221068861061137	0.319687491429284	0.2880620659974885	0.24277537385167802	0.19736558067958204	0.15247713681503772	0.11745586442553686	0.07880568012241221	0.048847009798527574	0.0486091724366603	0.05021386984011336	0.05711084548433381	0.059125473145546836	0.04879285801777765	0.034807113033157644	0.01880263478705463	0.010164134308883195	0.007871348093840052	0.008298178923553699
{0.07907733251252816	0.07725269991315453	0.08140088728551513	0.08137076636507484	0.08373533147316146	0.08383270736587921	0.08163931012674505	0.08647771061935561	0.08755136457299081	0.08758573456000554	0.0893303924742058	0.09012188104451417	0.09101597140707589	0.09406519361209248	0.09611573684599248	0.10114607106898996	0.10083232466097887	0.10717379929512422	0.1116910861583405	0.11998067794175821	0.133069650950172	0.1511679947730385	0.17637708576369887	0.2092401069280751	0.24452280013605834	0.27993623908782456	0.3140018906485046	0.34017880911103215	0.3643200251873463	0.359094099414085	0.33531388646434346	0.31451336237983596	0.3124101290663864	0.2710463454484862	0.21962627136108412	0.18926544432178133	0.155019824925613	0.12173952752938567	0.09684254239428869	0.07735712089617662	0.08911442984719734	0.1157950150555756	0.13759461241161858	0.13840725195297357	0.11391540754979965	0.08186195891154721	0.05284391321538544	0.020449742086064995	0.01823100161199783	0.024682644624667446
{0.07001609878294004	0.07032036557766347	0.07251687216040534	0.07362266970153339	0.06928653823780195	0.07374729356322036	0.07521637210822496	0.07897481422965405	0.07623960347407296	0.07682907018508972	0.07827477746271641	0.0801731010043096	0.07826472805197932	0.07973468941217646	0.08366941658776635	0.08837650845625794	0.08943769898962348	0.09142632633414761	0.09580727543796894	0.10535429049305825	0.11145983940367367	0.1212557028354703	0.14131645285540254	0.16143931619296337	0.18982752878992845	0.2210619944089964	0.25642484904545343	0.2900038872542602	0.30740220248737105	0.3211824193305228	0.3289257274748255	0.2902990442809674	0.2720924259035684	0.26474156814541083	0.21962299890701903	0.18030651251256397	0.15019679313966375	0.12244526972639637	0.11653365877827439	0.11451801174671689	0.1393468743282932	0.17276543023916616	0.19586439227783126	0.18687934774534662	0.15364372319331285	0.09996097026930675	0.04466406826958394	0.030923729236776804	0.03337018349103488	0.049987955409303474
{0.06520706292472758	0.06581945519587071	0.06819166800138715	0.07123792258542935	0.07018870348303477	0.07260432065253189	0.07296797699143584	0.07368670773825264	0.07541388167699942	0.07555659650803458	0.07536751777595964	0.07590098241708906	0.07701699263332205	0.07971931656745151	0.07820859689421508	0.0812515003897765	0.08432828766193154	0.08756908613626452	0.09328282395611981	0.097524819482867	0.10175690301016045	0.11295594615631857	0.12791603948198926	0.14232521539622922	0.16725818876785453	0.19578241807078606	0.22573645235883816	0.258497173251505	0.28874000070673844	0.3001666998630217	0.31881415877748315	0.3221719012892496	0.30654677591214446	0.2733264726091293	0.2424168985047078	0.20956269551120904	0.1614120131485305	0.13462306792965506	0.13228054836155795	0.13745252131519425	0.15895063735911633	0.20372591175592025	0.22806187823848306	0.2145100707495235	0.18414159680673853	0.12747771586544004	0.06696404266804606	0.0339244509969102	0.032709284306011735	0.05370899515750922
{0.06835110351536676	0.07027212460570095	0.0704485653789342	0.07367622601637247	0.07338547079004802	0.07227192435427582	0.07883534469731575	0.0780282992628443	0.07997244502712121	0.07958492756168523	0.08051092292212288	0.08083527700606714	0.08029799573214536	0.07998682102751452	0.08239724277740985	0.08592203861419775	0.08598310423169747	0.09106390587425134	0.09130090653823662	0.09502547367051066	0.10266356676943117	0.10929521766776401	0.12038696202200933	0.13889712771116394	0.16288878210872326	0.19288391935434318	0.22299710467181671	0.25974468837887954	0.29846657904492974	0.3371974890783217	0.342829095733146	0.3243394678246658	0.32000839749202825	0.3071566726044067	0.2605746346519973	0.21956409537308538	0.19235795557226038	0.17475003939421355	0.15871574278393846	0.15292563320244412	0.17303534452170177	0.19940493410059412	0.21493463251163375	0.21714347639790865	0.18294967944375728	0.11815746156377227	0.06464192459746465	0.03907817748698873	0.021413563382383358	0.023847146164337082
{0.07625596983927438	0.07713431742012557	0.07710091776774278	0.07634444528275511	0.08071667710193524	0.07829564095568195	0.07905502453298455	0.08066742242602595	0.08205684463914621	0.08353677544763619	0.0867173678420714	0.0855473832037895	0.08573337795557964	0.086511114502708	0.08677041222300409	0.08918410595954504	0.09186221858921344	0.09561512768078215	0.09797010188407525	0.10104294141730337	0.10542746817764646	0.11187506691716709	0.122410746921622	0.14017632569874178	0.1627412790660432	0.19124919272018143	0.22677542622371694	0.26398799027394515	0.3058568489724094	0.34576841893689014	0.37795678275786304	0.37363257340824596	0.36451815298899826	0.37650078013865695	0.33467089081507023	0.28109645411901263	0.2495618236962965	0.21767704083325323	0.19845499034697364	0.16950276018345295	0.16704344336060806	0.17460410103494395	0.16613330915909275	0.16019837164263323	0.11847203163157966	0.07311764017263178	0.03354434847977273	0.01784790775594003	0.0142969818559558	0.011882198498251019
{0.0765080265269674	0.07617223242885608	0.07883033978789891	0.07937563227686584	0.0803779769688977	0.0812477615518179	0.08105335650041857	0.08028499682546497	0.0824062946584233	0.08420184218545794	0.08528954137866411	0.08963381415888293	0.08906680039995968	0.09018056749374707	0.09173768113794456	0.09547729366942488	0.09516271357857109	0.0978803744627104	0.09991947533147327	0.1058512038559418	0.11312050910627085	0.12228452044475957	0.13454792903761323	0.15036424456898506	0.17927951930856392	0.21124740938428543	0.25291554306860875	0.29019674831174325	0.33476090252415386	0.3779817852791699	0.40419535407800955	0.4168086677394331	0.4026899618333054	0.39082902649121615	0.33784957372869195	0.29685106371862613	0.2557583893756398	0.20808005795563514	0.18182398838810895	0.15422362666920808	0.1445395079205571	0.12150881102966515	0.10038188452251687	0.07607819638233168	0.04378747577220112	0.02088019894851727	0.00848781329892433	0.010466789961148552	0.020492431173973775	0.029144049312098887
{0.07283951973886663	0.07398591315636568	0.0747242595680373	0.0749525572771925	0.07616839868844802	0.08049302665319769	0.07898141931969135	0.07918606581316667	0.07868197571488583	0.08061206143618296	0.08179151007433547	0.08292844135412589	0.08494088215389509	0.08662005134421522	0.08624595680890662	0.08802743113649902	0.09137966277987404	0.09213343831229445	0.09590265010616122	0.0995340355397248	0.10549242079318583	0.11584255733457724	0.12698291071518306	0.14816145484200713	0.17100720016774887	0.20359051661569494	0.23918951765435081	0.2887651489614082	0.3354008666913437	0.3700271958043083	0.39498355497512283	0.39525278115791773	0.39174081465879473	0.3488311299054538	0.31601715852584955	0.25109649531968947	0.22399008153072564	0.18517718538331407	0.15237310993439981	0.1260761503905039	0.12091001641871948	0.12590944382127206	0.11467478025679916	0.10578992365996266	0.08129869791197689	0.05359901204814693	0.029315034449533144	0.01564321503923782	0.010027488009293789	0.011337484090357099
{0.07161975426624223	0.0714119111452831	0.07385186245299474	0.07477073811955283	0.07364758776925787	0.07739630798609877	0.07532866096209781	0.07833600739506658	0.07856382820263699	0.07971644167826789	0.07824165580795528	0.0782364950128254	0.07831527905597367	0.08206916652145826	0.08195526597728686	0.08072578832101318	0.08652178205106592	0.08448415443358286	0.08802533989678457	0.09280262451933308	0.10245691863872639	0.11005785801136475	0.1181209343760128	0.13813216881923793	0.1640326993837408	0.19335985438888642	0.22559916841493832	0.27567639615434414	0.31716285555201523	0.3617239155623295	0.39052561960787713	0.3818474611150074	0.38501726108948964	0.3423475736971636	0.31801355086085636	0.25874572983965316	0.1891951030158492	0.15102375887924346	0.11362814433278037	0.09618677084759109	0.09622792783101572	0.10717671065701992	0.10788674404522669	0.10275981822067556	0.09115765068022214	0.0651047629443692	0.03115661919250621	0.01668348493405132	0.009959809809559662	0.008947633911300809
{0.07494241335416832	0.07379092887934337	0.07637351861553542	0.07384537364171499	0.0761682107913883	0.07572309414794189	0.07573040777684387	0.077750642686798	0.07798730764052175	0.08273633088661034	0.08155788970653546	0.08323142643131452	0.08002324413888381	0.08703022761403686	0.08765657338571356	0.08715174674973115	0.08964820423497175	0.0914088797301919	0.0965034384397836	0.09758585122780514	0.1039504180858028	0.11235053951476918	0.12770443842493848	0.14402935125718053	0.17300301529995152	0.20526118093345824	0.2445092954429154	0.2890634786118976	0.3406684075607645	0.38219733667335565	0.4169192856898162	0.4182926534197785	0.3923629000147198	0.3542277274858088	0.30387766416295225	0.22819353574616258	0.17708629911584006	0.12757498141865747	0.10771239177047273	0.08226858030670844	0.08662366268209654	0.09958526596583286	0.11265898324466433	0.10333826201105722	0.07772495615797576	0.04633749882027853	0.025538070758840577	0.011700704078642567	0.018162701833748934	0.02278021641799242
{0.07387984242898715	0.07262534622446411	0.0733256028195044	0.07595458111631434	0.07516183879374491	0.0744888951507028	0.07968409673392976	0.07662260819217451	0.07886269994221055	0.07924726419716412	0.08299078274135317	0.08265212729629515	0.0803799527663086	0.08071634749532468	0.08254739034467788	0.08296605827781417	0.08508798150878816	0.08929755215859256	0.08921278874281692	0.09342826011884961	0.10333566259447147	0.10626456572107179	0.11791255162736872	0.1347649319548343	0.15912284227196835	0.19267736878723588	0.22904185951056852	0.2726994392832196	0.31941327349932924	0.360147696128988	0.3881953112899538	0.3948177004072776	0.382100755234446	0.35764448991732356	0.29023323809340074	0.23934853984614124	0.19684770298576637	0.15628169424561988	0.12119529027148873	0.11202932563808568	0.118903078844505	0.13460532027916242	0.14099003452757852	0.1155860076496314	0.09038639573598932	0.05679036343558489	0.025830941748207967	0.0088034785471892	0.0012300730842270148	0.0009409552163084662
{0.0713520945087282	0.07515235543513121	0.07498273668419697	0.07641187434905902	0.07886986259895364	0.07980417035754195	0.08192927434442887	0.0813304338952819	0.0818771976370399	0.08128283226181307	0.08274375596138879	0.08359638612100068	0.08467574712626383	0.08724637558344198	0.08672442768808203	0.08852180681559918	0.08915358689037409	0.09216942181811322	0.09636454759791242	0.09762200205768848	0.10504311776255593	0.11283559208499924	0.1271876082448936	0.14430736425672908	0.1659308727404784	0.19820833039276536	0.23706672148121635	0.2863038702449042	0.3369351730921114	0.3726850037539422	0.4087941238212501	0.4142817313259102	0.3902812557609004	0.3387784120666455	0.2692555684422931	0.2248437382740377	0.18283087714569288	0.1423092615340708	0.13385371902761076	0.1269364579281851	0.13270586121091602	0.1303754095379625	0.1257116927512279	0.0839683145110478	0.05498732462659349	0.028125525571431036	0.008653982111454331	0.001277884343935178	0.008791447675919814	0.012156524210028465
{0.07001688630399444	0.07122561020927298	0.07345194273691978	0.07424255226615745	0.07523608153000147	0.07618413944800974	0.07580464594702616	0.07838412135981848	0.07631783736581663	0.07862965566971815	0.0792063343792907	0.07619888242214028	0.08336137863629037	0.0822051365224744	0.08441067370812419	0.08385118526611277	0.08438518722994784	0.08706842286893007	0.08753503826798399	0.09289200790785579	0.09935853088653622	0.10433715111624636	0.11614724655162817	0.1357554620228404	0.1568503483839968	0.18079163750336377	0.22028642768085333	0.2656636436369012	0.31426112272175993	0.35774644965724905	0.3953150354809452	0.3971171207425128	0.3517455841042626	0.31816003027725365	0.26878785277091854	0.2410680845938119	0.1901189837501715	0.16184517597820008	0.1522816753481928	0.15218750919508445	0.15097659272168756	0.15036591177651948	0.13128591937270834	0.10256625684944591	0.0648893601951255	0.02839365389458496	0.013100293638947994	0.009400961586932911	0.012929303227623088	0.02039771990577231
{0.07295529451803316	0.07353499782724296	0.07599285434252924	0.07514873790781494	0.07821862084811976	0.07672778247834926	0.07821533385833054	0.07988878529010138	0.07778516829624693	0.07977877290845023	0.07935519003641212	0.08101903972527955	0.08115869728859784	0.08208256849792753	0.08394534827486153	0.08506690114831668	0.08781052442455113	0.08946683159714858	0.09172597773054442	0.09455323008677519	0.10093799719892588	0.10982723296574559	0.12188164178781954	0.14120919468461135	0.16376404519969506	0.1943102751271767	0.22901721724862956	0.2822667210194916	0.3294752328063809	0.3622467428078586	0.39180210270696647	0.3936198231807727	0.3798561819544696	0.3483003149338029	0.2784416571522361	0.2426309339572315	0.20585063869850573	0.1727781356414374	0.15404638824961017	0.15180735590815614	0.1405489516824877	0.12511291525388243	0.1108355804630445	0.09297793903748923	0.06500974437267834	0.0304912190601358	0.01620060019878013	0.005325753902251592	0.0013388460022072575	-0.001935568582544656
{0.07201296413692682	0.07676500440583747	0.0738455855289077	0.07600563637047722	0.07758175663347375	0.07713671468520776	0.07881314446391896	0.0788720775422449	0.08009764455060933	0.08189189796632977	0.08145254534235602	0.0826087381520055	0.08444793758622672	0.08511369848662242	0.08875795171719109	0.08852162392609834	0.09055938029430124	0.09432197531964713	0.09475367100654547	0.10081317011407229	0.10827653748379941	0.11344672937529027	0.12704470245188618	0.14430995526390383	0.16921990269109083	0.20570358023029733	0.24546596503558904	0.2858371242976335	0.33588504040547995	0.37363829535829746	0.38199132285761	0.38686834704610745	0.36305924679866824	0.33779789380463393	0.2831152166875669	0.2410350001055347	0.2060470344995519	0.18446244680976748	0.1686473204689526	0.15239646996880518	0.1431203110707652	0.12605105877785605	0.10217895804055036	0.07420784152838045	0.04321094599321203	0.02037159128620988	0.010390476316712265	0.005726404126415147	0.017154050322060604	0.024017410854179307
{0.07409197114419097	0.07533279476850349	0.07955812663559735	0.07639209165935217	0.07926009803367737	0.07997512974800884	0.07968461591378674	0.07911166782094559	0.07903569426050448	0.08028580185369447	0.08026200773359961	0.08382861246438487	0.08567797937742061	0.08426863458285164	0.08785407090523717	0.09146172098301697	0.0924966499702987	0.09470839182239998	0.09526643732052514	0.10018414848709298	0.10760812561757518	0.11802971590893022	0.12676367933131374	0.14784624695915852	0.17243564331787875	0.2061273846538789	0.24163283645872372	0.29174526144300217	0.3456287736486679	0.3789987586833513	0.40304729878253825	0.3944599231378347	0.39016948396875817	0.36187300879112316	0.30553724013174344	0.2589743560222768	0.2201775928385094	0.1829444043422705	0.1627333279475906	0.14343909906178315	0.13702802386029417	0.13227621631264752	0.1155228515115736	0.09445198409549883	0.056129614974676424	0.030952026996248418	0.011471630059095718	0.010974309871941455	0.013245876431748507	0.017342760566221888
{0.07697494622130713	0.07978235423519113	0.07847194990533368	0.07839356818192571	0.07951424306487623	0.07858748766946454	0.07886566861245806	0.07946415043169572	0.08304820074384849	0.08152167583005093	0.08277720901572881	0.08318695524705713	0.08533532182522327	0.08764362865804548	0.08680285751345881	0.08917232522948297	0.08914260966682974	0.09298973123767709	0.09718942124079882	0.09944130582348495	0.1108200302195709	0.11210179478367593	0.12775928927076396	0.14587445825226664	0.1667808255298735	0.20202720651174283	0.2384730927160366	0.28580023328739695	0.3407690007022153	0.3769316179200698	0.40088419044209944	0.4131833154476403	0.3880810461274248	0.35762720324796027	0.29945626630970834	0.256173069709838	0.20389430033233885	0.1694025238332672	0.14336052066464688	0.12535523975054347	0.12560410541256423	0.12399770203677177	0.11893295474415536	0.09327355058748016	0.07055754853980695	0.04338111005208527	0.01781514578806298	0.011606817610704303	0.004549070722851654	0.0006180486479777664
{0.0753353933686653	0.07599615427645828	0.07746108212724642	0.07868117292332247	0.0776575513229148	0.08005927236893587	0.08271937744407916	0.08114450324262124	0.08331552042480293	0.08054906468114696	0.08241135592585186	0.0831445369037006	0.08631239345118935	0.08932800448288691	0.0890478279480287	0.09081566983942448	0.09407144095833772	0.09481764486568317	0.09550620036040927	0.10128090042006671	0.10740175591971188	0.11698877564463582	0.12754365321670305	0.14437378270890913	0.16917354662415818	0.19776917562251933	0.23260428431183705	0.27860583296120967	0.32867729289646636	0.37170156082147343	0.3963119730023561	0.4048210964916453	0.3783609688923233	0.3510333620009436	0.3065017617818652	0.26893725836494264	0.22482782076763427	0.1719017789674359	0.13514493783685244	0.1218348510887166	0.13063540721617609	0.1317316547582622	0.1299831735835304	0.10528643083269099	0.07639516126981812	0.04734309437669879	0.02712208550047477	0.005592878268048591	0.012533356760981846	0.022842474646537686
{0.07464371397418976	0.07489373371395103	0.07699300339966555	0.08133844389370222	0.07934439168533522	0.0788269975482366	0.08204481367731375	0.08102268525879261	0.08190537904561176	0.08489871882216912	0.08482945617032725	0.08403135049392996	0.08489965969180156	0.08570382055903863	0.087636408944433	0.08724784515048142	0.09021413178518711	0.09340387152973992	0.09490620859616913	0.10062666082291899	0.10840043199339425	0.11476840799779134	0.12973015992718498	0.14605118684800134	0.16986414947612755	0.2055898198720609	0.2361496172943517	0.289911598111642	0.33819067646430945	0.3728871364179882	0.41794278295520226	0.41228491393446287	0.39641893991378674	0.3567007870907496	0.30254878183425893	0.2588803913760643	0.22677101511443548	0.17112361632907858	0.14712474528911046	0.1246119159932948	0.1292750436923713	0.12589364578462356	0.12791196369539978	0.09762198656147048	0.07083468846615287	0.03092947774335747	0.015455219076377522	0.006179443668967362	0.0059301061884446185	0.006127575818867333
{0.07266159019227893	0.0765316511219257	0.07435450717799973	0.07574611321194386	0.07933697893574568	0.07892607742563404	0.08000184399130894	0.079897854277554	0.07911713106826435	0.07802099874980806	0.08067622765283419	0.08539513162801002	0.08451794898020276	0.08660716604034152	0.08775294063218474	0.08962872300937191	0.09092090313263206	0.09552683980063932	0.09617697899093398	0.10021197338497881	0.11008597798007061	0.11848705884119085	0.13362735423855981	0.15357984958750973	0.17570887216893177	0.21122605668822453	0.24954798344592433	0.29978699936348474	0.3524725831334302	0.37975463010100274	0.4053545749867583	0.3926974148322776	0.3656879439179527	0.316670392565553	0.2648130065810227	0.2346681135627246	0.19723652638262335	0.1658362807123444	0.142178846013302	0.13319267672169058	0.13148586828240888	0.12630728248918052	0.12408353892679724	0.09137538436684414	0.061084952935757296	0.034172274755144234	0.013621083381461683	0.008668609273522091	0.006808196621238292	0.008692659953358765
{0.07280831963503351	0.07817031711273659	0.08026162616115101	0.07520642973460576	0.07677492037033257	0.07735500762953196	0.0778909559425574	0.07791951618201604	0.08270978782576807	0.08080082962640486	0.08165427705452277	0.08032750074466502	0.08333875918211386	0.08507440444746442	0.08546139816059234	0.08793350451194965	0.09072914294993956	0.09511063359345485	0.09541868604963416	0.09927804915450729	0.1060790419845161	0.11472554721736933	0.12482711915962472	0.14190220651072166	0.17002648350757082	0.1980170164661528	0.2395361802671741	0.2792893970262386	0.31926639251649314	0.3662182096701488	0.3906725373931664	0.39366305997241613	0.37071185506506443	0.36228640845633603	0.3113289915786005	0.2654989204567942	0.21625565891534482	0.18756120319453984	0.1573508462357467	0.14913885837495267	0.14056314864579386	0.12776891023198164	0.10609441986147594	0.07579097809577258	0.04610266886980379	0.02865114025553242	0.014369291192449679	0.008226152817886656	0.01278645406464253	0.021396570030872628
{0.07235961704554508	0.07282150965562459	0.07512746407626292	0.0779703663405524	0.07607254753237955	0.07528030796359476	0.07571253121025637	0.07731757943393605	0.07930451241180644	0.0797866856854184	0.08101955736047481	0.0799475776154113	0.08242916710133832	0.08069393733802599	0.08435006377767876	0.08209268152108118	0.08675671206820862	0.08789774150425649	0.09503494521412259	0.09641281414010357	0.10111693747942604	0.10940728344606417	0.11628864368417118	0.13581116337740745	0.15550413361224683	0.18197060845160198	0.22249810746171655	0.2650705026157686	0.30693249259336985	0.3420635998252188	0.39788051022433435	0.39347962895015504	0.3836748919420204	0.3467782271947776	0.3056107248804004	0.26955995594025256	0.212391487296418	0.18984807115152658	0.16280675038769077	0.15606262576558577	0.14653288626405178	0.13537723474889013	0.10525676929730896	0.08804278653689906	0.05499168677034013	0.03435404518805171	0.01762985205469708	0.006908224403336216	0.00047677266514584344	0.0009220063084731988
{0.07417116055304654	0.07452148977101716	0.07510753875420624	0.07638810550514552	0.07858556926513366	0.07889655215267188	0.07641593299883699	0.08029982817647577	0.08149650304791789	0.07990497423916619	0.08299664950987298	0.08379235996585435	0.08353942457002073	0.08461337271655756	0.08488668186468967	0.08868939192896305	0.090913700507528	0.0921284091441783	0.09370061632731319	0.09930322179595473	0.1034901650158295	0.11114926872722099	0.1257591030735407	0.14021647251133573	0.16384869054482049	0.19231992247547708	0.22890390646758732	0.2743403068198852	0.32065031259085275	0.3623695026942986	0.39984224263652685	0.3844319282556955	0.37399321825158455	0.3543973646211289	0.30180781733201295	0.24624927172390126	0.2026210917876447	0.17529717648710827	0.1658261902926304	0.16171777155910305	0.1628590044720792	0.1539056722259141	0.14305858818200648	0.11124303446849995	0.07003356166296425	0.047818215697472743	0.021265601754630954	0.01454264400700693	0.01119815944909754	0.012388207711489333
{0.07366183214126756	0.07164140658099294	0.07476476017469474	0.07477949822757676	0.07741276889986035	0.07657016418881053	0.07604578635138104	0.07744707304292217	0.08091559788290945	0.0844988892247541	0.08235508571703692	0.08294833873805857	0.08411474791659537	0.08604286865780345	0.08833808644619942	0.08834426897297104	0.08958430625207275	0.09342005896128512	0.09662653277398656	0.10102381109002911	0.10505086561581178	0.11503531591552298	0.12721917354866588	0.14214035397132968	0.16567012933390052	0.2015672092258909	0.2378770119236343	0.2790652673461853	0.33185357199108023	0.36946017363562494	0.4088080323476016	0.4028940296331265	0.38528012575968673	0.34428660079664214	0.2922107154142608	0.22971560596169288	0.18320572781762606	0.16697632020560108	0.1381903428015125	0.13376760643887908	0.1285831126437835	0.13144931120134412	0.11630715421090526	0.09107985577952823	0.05888979963988146	0.023475662871001293	0.012802941608265247	0.006978890747072214	0.011081391747208406	0.017343092044048776
{0.07350233161772027	0.0751316572050017	0.07551925893875573	0.0750551249704401	0.07702491758961198	0.07655067853851504	0.07883096712476464	0.07860525824591122	0.08078511500132207	0.08410505606506247	0.08276357377656808	0.08179735484861711	0.0854379410736576	0.0877092293785876	0.08665113217878835	0.089635470240802	0.09070191287915437	0.09336585816606793	0.09783531076495777	0.10129936842367887	0.11095461138612527	0.11902239508324867	0.13341275719665247	0.15233326957974097	0.1762131978982448	0.2069852000827383	0.2509660938390563	0.2967198483394084	0.3406870291332693	0.38293721071652076	0.4184985231023637	0.40616030205423603	0.38990150647402444	0.3459436384998613	0.29012092423229763	0.23791722185654043	0.1704383080920338	0.13911344632050882	0.1261102507247266	0.12171248700334851	0.1156843967526594	0.1266597501745577	0.12587406746462332	0.11276638031793265	0.07198914148656937	0.03386247502755798	0.014368071218431897	0.0030088317154828032	-0.0003870828167673638	-0.002794807794439265
{0.07600073075572406	0.08128851801688766	0.07818538035436923	0.08000864674514183	0.08244166303113147	0.08138633322639585	0.07993979357857041	0.08052750529777548	0.08078669628744473	0.08123814903185077	0.08443990343106184	0.08556375392260468	0.0859763551253935	0.08639704919131687	0.08904553145665262	0.09098421590845929	0.094383629423787	0.09564170676759665	0.09880357067497808	0.1035735203909067	0.11010641527376161	0.11855502300447268	0.1345938200388818	0.15377677878359516	0.17941849220726153	0.21666287499999887	0.25360006274883323	0.3046950504648488	0.3577454448144409	0.39945792035464733	0.4120652045598132	0.41343601091703835	0.4090612512526775	0.3563134937207207	0.30150403494522204	0.23001100595800025	0.17585513634783612	0.13972367688745468	0.10801916995236685	0.10858311915834797	0.10984956938766632	0.11730538861036013	0.11584221579298959	0.10139434580463258	0.06524804885967493	0.038752718736400606	0.019726348352145477	0.011811041357701195	0.011751733940463709	0.016981183284184066
{0.07081297477660481	0.07400060982098744	0.07441748364041721	0.07607188742210332	0.07435362630750642	0.0758397829066127	0.07559730060270448	0.07626977520225064	0.07748999181816413	0.07962958618920282	0.08088437290658199	0.08131203345664949	0.08343920366644136	0.08428874275653242	0.086910015648019	0.08839614840212105	0.09010153962799944	0.09150495243102087	0.09529735944860951	0.09893153490208069	0.10569781892115163	0.11351405197842432	0.12633597257435797	0.1442007647952882	0.16764898241546658	0.19830430904269736	0.23646398704883792	0.277403004780637	0.3266035673858785	0.3768351403801189	0.39810395743962523	0.41351734401600676	0.3801193101878279	0.3721324229385089	0.3166522294002566	0.274294734712636	0.1894905887827138	0.1628650289965601	0.12252432118442243	0.10372224571411419	0.09881800338442999	0.10900312183835839	0.11056187413102063	0.10049940385267542	0.0736540594361685	0.04708101790481247	0.022355224036612435	0.0155741259003312	0.016377833708676834	0.017936863945858687
{0.07630533797723184	0.0753619842235082	0.07396173729105202	0.0748036026715205	0.07703534752330335	0.07944287069609193	0.07716477667890775	0.08015400680910295	0.07969357212874649	0.08255384361644404	0.08045063990168129	0.0828260746528127	0.08378105116423036	0.08554714666077079	0.08653032540062572	0.08860585712876531	0.08975236671269497	0.09138453838003928	0.09546960952146921	0.09915706643515931	0.1084818450142371	0.11444643779040822	0.12603393769502724	0.14540388216159092	0.16816426757584324	0.19918897675267339	0.23877192888020873	0.27842287550660977	0.3295437974876658	0.3670005116264341	0.40138520200735694	0.37457768112668594	0.37929648411747974	0.344971103389184	0.311750979209389	0.26997938231145097	0.21270063340448497	0.17340928505656522	0.14309512818900133	0.1366678781407674	0.1323698628243229	0.12325580377731152	0.12454124542772572	0.09867077375631586	0.07222874776627028	0.046892775974676545	0.02857118248056965	0.009822256826074464	0.004853144492578639	0.0032391035854202072
{0.07118664754354376	0.0771494495612914	0.07794205223484497	0.07525967789292573	0.07848960081740108	0.0782038833025894	0.08037619953581279	0.07961708057196536	0.07923800694154007	0.07864754379840863	0.08033029757655767	0.08367527166326116	0.08301587350941123	0.08735093880216678	0.0899309666301785	0.08901409242882147	0.08998418996411132	0.09489117784753612	0.09673530870204598	0.1014598759063423	0.10954568931514014	0.1215881609373499	0.13391145740179436	0.1548263634826528	0.18175353945447176	0.21435606357832426	0.25645450924426627	0.29715006438331104	0.33814383677061277	0.37420837434045084	0.4034415019922982	0.3978581854397395	0.4042718501850294	0.37709083678944494	0.3108190347481865	0.26626326412620976	0.23366390371827006	0.20546569669159548	0.16878777053137844	0.15267164705291078	0.1304999405189733	0.11481913517815548	0.10181886661530756	0.07187564819646503	0.031914222929231975	0.021121323221632373	0.009827684645046294	0.008372240816301474	0.018177053050264957	0.02475562664588099
{0.07602337752934726	0.07648642266349404	0.07654181910337189	0.07765600339689371	0.0826427220147688	0.07872852821021772	0.0813369486139364	0.08220566816605673	0.08212919015866216	0.07952515841555072	0.08364889913836761	0.08597471266500363	0.08722174017856006	0.08853729839806876	0.08826614340976499	0.0914051717426503	0.09238844836294657	0.09559693546563143	0.09863457084714784	0.10143990494067162	0.11230780735629836	0.1242653966579077	0.1398097843130444	0.1559421442584599	0.18320813984407736	0.21472420455065094	0.2555866951830272	0.2956814740016939	0.3396468939947947	0.37655063577602593	0.39193268825168626	0.3845560806761516	0.3746540018800515	0.3334839460249591	0.29619981557600994	0.254384185933703	0.20537559931804977	0.18281592384962156	0.1782596208117917	0.16855714801214433	0.16981642159875426	0.14965064382327453	0.12313644945958863	0.08473875912565296	0.054960013034780916	0.022636596214764663	0.010380932929667993	0.006075983417729374	0.00713787286236246	0.009395445301959002
{0.07156456997289826	0.0745007917909515	0.07640800575201569	0.07734362408739477	0.07686311575770216	0.0789397359286523	0.07775224922345264	0.0797516801187393	0.0796292212144854	0.07929998311944891	0.07960284981921067	0.08090465207012512	0.08034540641813899	0.08403868120266728	0.08301868059832998	0.08429707840296605	0.0875336390269543	0.09110003836198896	0.09501296544350961	0.09899836804662351	0.10773591435142113	0.1127276737091903	0.12684851784761114	0.14360782787156787	0.16738312513115816	0.19790072953321275	0.23111990876816835	0.2652986582181921	0.2997192505700103	0.3290987698792456	0.35401620540449996	0.35039926405570676	0.3492350698418236	0.31344824401913113	0.2755735511850648	0.22656522342656632	0.2028880382691094	0.1786154360837052	0.16524392995958312	0.1751139355455575	0.18869077769936968	0.20131159188300096	0.2071485296394565	0.17334130658004113	0.13676748797028562	0.08794029149381262	0.03486690832246456	0.014630053327074816	0.014314075513922466	0.014880518489674928
{0.07047469318118282	0.07194090431546413	0.07467949535825133	0.07220379604534623	0.07284259635855306	0.07320209438220965	0.07568048119950743	0.07586711167933782	0.076906557554526	0.0791193510366847	0.07907456460996769	0.07860094868908181	0.08002663611090625	0.08240638573212136	0.08240391427298893	0.0842044648522988	0.08656490972404017	0.08906092485721477	0.0904369321870503	0.09649519124083641	0.10485059888697429	0.11477629308563835	0.1277918799739991	0.14327523780257206	0.16886264001707058	0.19678785290129874	0.22789969886148925	0.2566944991263511	0.2883255070031888	0.3108903536073525	0.3206145497108196	0.31639257555168554	0.3039797615675936	0.2761972618104616	0.233266418672923	0.2154734190950161	0.1680176762597242	0.1549054770168934	0.15174572893074215	0.156773785845973	0.17979677220779403	0.21210898367017467	0.2115859683124454	0.18464521161931918	0.14886389817339352	0.08529507109555653	0.04865349823004928	0.031196275640980063	0.03465185717689373	0.043751600292446784
{0.07394772608895538	0.07427131100562309	0.07420750584743507	0.07638357598224703	0.07848082799782136	0.07474641244225685	0.07866229290658289	0.07672493017612105	0.07824638854830648	0.07790707061560896	0.07824209800299674	0.08473171046828934	0.08398954553148613	0.0869070412738806	0.08711418794832404	0.09258293647672315	0.09200487968641546	0.09670897926755176	0.10139419493397782	0.10795510462839752	0.1197826683410981	0.1357512120926155	0.15578484937016046	0.18242783452016847	0.21447163879902165	0.24931484710846274	0.27414920518240116	0.2999788751578707	0.31355201316732995	0.3048560168777231	0.3074610558466712	0.28769871224645555	0.26381963481371223	0.24602402896532544	0.20327992775110648	0.16726313056066838	0.14419553125170456	0.12713253793345	0.1262742249392928	0.13833145902689875	0.15652158526849042	0.16716747710835314	0.1667736567112264	0.1333938197872538	0.08596217980649162	0.05107305422571262	0.026816037412698446	0.017361307214761	0.03205416257636873	0.03963030295266321
{0.08103329578704942	0.08364683471999303	0.08592030383944013	0.0848717661536971	0.08784203001501123	0.08712846810923106	0.08832798923586478	0.09006939793964361	0.09046100154136551	0.08889879238036832	0.0910102457790595	0.09292242064866661	0.0927193686905587	0.09616391601317165	0.09769016412210627	0.10196744901840063	0.10709738269616512	0.10798900803730076	0.11478291175757452	0.12148696674970569	0.14365727376709123	0.16214427502819123	0.19492218888116947	0.22904743465055913	0.26764546707183534	0.31739799206626906	0.34016916753622733	0.3718873221863982	0.3835557438312589	0.359218702328726	0.33666229920207874	0.30715677198462876	0.28344330773761545	0.24099485809994256	0.2091485286538287	0.17799165008519152	0.14102311279995722	0.1076027699615803	0.08597982103557979	0.07914051396618724	0.07892365580108823	0.0776910162141241	0.08217505411266225	0.06619531439737948	0.04726859377316593	0.02180151457491772	0.01147576174339594	0.005698074481043264	0.007521418943003919	0.008715509379345518
{0.08132908003272399	0.08076287726498649	0.0833990600385837	0.0862967068545612	0.08515512981973179	0.09021181649041965	0.08814025434412615	0.09096860600921469	0.09609104460430387	0.09126098109156741	0.09611986710851406	0.09640642933026605	0.09979696311321778	0.10079279107534873	0.10465694295700662	0.10852080167806902	0.11050287687140839	0.11635526668357128	0.1270384555879507	0.14095871301660923	0.16121981068660862	0.1866171503053649	0.2210566603741967	0.26568904700224955	0.3173725649563209	0.37448986951415464	0.3938077923086096	0.4289840271901495	0.4186446899274958	0.3897091264839354	0.36006991445245395	0.32772253041012045	0.2713531082939279	0.2417041986094741	0.22646903388027373	0.17551043116121362	0.1297639185483972	0.08942574853406669	0.05410225485119674	0.03703009106569835	0.024185928747715836	0.02045461509524884	0.01963309184792754	0.014418438776227402	0.01091358977405206	0.0016360271361395892	-0.00025772181589164654	0.0011088533151799099	-0.002292251225068938	-0.002003892778451854
{0.08091295440654939	0.08259123004745533	0.0849773016661187	0.08655560547250357	0.0878327927816456	0.08726179603876073	0.089322350795911	0.09025538726769473	0.09039017306247871	0.094570583516651	0.09592116781410441	0.09865568125872527	0.09878655844370426	0.09919701900563652	0.10538041697869963	0.10818347468612201	0.11311463117628906	0.11983561213443591	0.12611532220543778	0.13766617545530027	0.15257913557426236	0.18236012789817613	0.21386734750508474	0.2517697714928415	0.30124039790678653	0.3498551329990635	0.39318025738233786	0.4233117714749227	0.45029914021358625	0.4123325026786808	0.39194391582407695	0.33850604972091736	0.3172580001653541	0.2586874641365498	0.20759541376840163	0.18489513512804664	0.1357929086748154	0.09416246531797667	0.0645173092127676	0.035508553846526084	0.018901512691784014	0.013101555734396416	0.004932044771732023	0.0035749769967889367	-0.001147301423448884	0.0008789857627352383	-0.0015170461663435498	-0.0041799171817749085	-0.0035983040773314608	-0.0030149703772390443
[truncated: 201 more columns]
