# Supplementary material for: Precursors of Majorana modes and their length-dependent energy oscillations probed at both ends of atomic Shiba chains
Source: Nat Nanotechnol. 2022 Mar 7;17(4):384–9. doi: 10.1038/s41565-022-01078-4 (PMC9018407; doi:10.1038/s41565-022-01078-4)
Supplement: Source Data Extended Data Fig. 4 — Statistical source data of Extended Data Fig. 4a–f in separate .txt files. [file 41565_2022_1078_MOESM10_ESM.zip › Source Data (for Raw Data and Analysis see Fig 5)/FigE4b.txt]

{0.07959723821319781	0.0806639200923142	0.08286853234207686	0.08496886593535986	0.08605898345745899	0.08578625296201883	0.08961525213026375	0.09094630976455569	0.09175589739158695	0.09146627625475144	0.09352539808232949	0.0960451828091521	0.09929915671875089	0.10045735239168543	0.10267442652650229	0.10579316730550246	0.11012989790538205	0.11465482754214784	0.12490185887109048	0.13657213324276782	0.15713992337024318	0.17714865033873478	0.2110358143080466	0.2534890061643223	0.29783435507757755	0.3437833282183285	0.3762444582938981	0.40191480715514105	0.4048998562150466	0.38412836467848754	0.36029764400156844	0.32334168499754984	0.2899157978605549	0.22888267466117704	0.20153224537069905	0.16635041407905948	0.11190230842060211	0.07711173786913429	0.05313841668505445	0.04857914710830595	0.044117724302052935	0.049850137308277045	0.054099251622459245	0.05244487369690728	0.03852041916008857	0.02721255360264984	0.010989460907072505	0.0035373176848242788	-0.00298976302271266	-0.004442288371892008
{0.07944422186969322	0.075666055761282	0.07962957516484474	0.08116966936657864	0.0821305795200288	0.0818956583206333	0.08398567017495837	0.08529819634949704	0.08685210368378801	0.08760734973484993	0.08801460067283057	0.09114496441091136	0.09538768854483862	0.09578990775278204	0.0962430117025683	0.10056068765576169	0.10847069293214318	0.11252159549853473	0.12027854520230989	0.13374827750687412	0.1505986673097433	0.17323671896739867	0.2042713580430221	0.2421314137194002	0.28224830839845955	0.3260329499464081	0.35732034514803024	0.37612906740855656	0.3894974252717666	0.35884886157378953	0.3210559040756002	0.3083900034647876	0.26909564966780086	0.230332360597931	0.18940478195708124	0.15105218098120413	0.11582345694330567	0.0778832264495447	0.05858140502120174	0.06126206739571473	0.06578924072683551	0.08659161632310565	0.10000935614516666	0.09377121359509982	0.07108810651203927	0.044911214031782005	0.017759746295544353	0.006794553218639129	0.0032201910725543513	-0.0013729620100299735
{0.0759797998812759	0.07765362303533992	0.07736273620789266	0.08004259827938506	0.0763406366091409	0.07775773412117118	0.0801381310607881	0.07973535930822814	0.07865956107426159	0.0821257753529854	0.08252034249685829	0.08443128659778609	0.08532514356176644	0.08827524384474356	0.09025891096169623	0.09380471900022067	0.09794874733702155	0.09906811697098511	0.10594727513818948	0.1141886433097846	0.12680653311192058	0.1426929432048213	0.16365304683960263	0.1898238965125793	0.22679995290472987	0.2681247431189008	0.29169412174845294	0.31381644382856216	0.33340732037513443	0.32022054308817827	0.31127789929570704	0.30037837390579625	0.27075494890717827	0.24015282977261032	0.21786774229267417	0.17881251148417499	0.12876696555793077	0.10967622799141576	0.09641223964042522	0.09626752028532784	0.12232848851615058	0.15755758853405316	0.19262565999451595	0.18920023141576953	0.15147236713765452	0.1046549508709141	0.05316427312932673	0.026246441450006652	0.007312176711979699	0.0060301940942286145
{0.06800325387101888	0.07008744388190968	0.07219198378508308	0.06913890166922189	0.07165245109044253	0.07053447721940978	0.07289426213390435	0.07232045988877328	0.07472381614076158	0.07211464657525425	0.07452369185746054	0.07743179016401235	0.07814948167775922	0.07814062295817388	0.08074186099951303	0.08289513079208966	0.08511272282347035	0.08721605060158286	0.09212055543669274	0.09400148712477399	0.10618934037079317	0.11846274333596468	0.1333428677626749	0.1553815830418524	0.1845583877803625	0.2085905825020122	0.23536548506644553	0.27390321110858684	0.2961162141894784	0.3000134586427772	0.3060802065636643	0.2874575335304785	0.27099720741728134	0.24259749447337392	0.1983115415501139	0.1734524460768223	0.12438269476044936	0.11423820069637072	0.1083139905686216	0.12089264341271028	0.15129031831021744	0.19159381225487737	0.21401767983349151	0.2247644844413467	0.19829164617477102	0.11523087468059494	0.06613606321876254	0.020841827948357296	0.010359093503125116	0.01241407165193649
{0.06915359787355892	0.07146041188432767	0.07308542462765164	0.07215909426704178	0.06931417631140838	0.07358492100008467	0.07486505925274228	0.07395220709475821	0.0741276635953767	0.07476570703205666	0.07584178083469524	0.07946225611745156	0.08113369737036796	0.08350004325262644	0.08388725640581002	0.08562788252987141	0.08777842945125343	0.0912880645801174	0.0946432098798378	0.09770962215324797	0.10767003935876414	0.11554146635973309	0.13070618577875665	0.1487199821059571	0.17657382393088666	0.2086858496133411	0.23931636503056644	0.28009653836023535	0.3156424421413817	0.333464927574896	0.32945221135633573	0.3052181519019674	0.2968156076869265	0.25758262192391845	0.22502658243968182	0.17392861592043815	0.14926231466279194	0.1357761121251417	0.1352354528974759	0.1509520781764656	0.18601637003155058	0.23937508217988332	0.2700360028076113	0.24857616554161213	0.19743135498260855	0.12933850433733474	0.06920216581302156	0.02718774533541736	0.013323595064743825	0.01683775899418014
{0.07149055976779531	0.07253811606023462	0.07237608617896121	0.07114751242360522	0.07550692063605215	0.07434602417592232	0.07569621325928746	0.07722946777602047	0.07788928347687096	0.08005810917344347	0.0819151296590131	0.07998750691094259	0.08124541517338749	0.08382458262715128	0.08405163310298161	0.08554256319626222	0.08728640314468186	0.09057205838056351	0.0943525929530547	0.09891562048472428	0.10940451692364621	0.1181751767280938	0.1352185851894903	0.15801578982158607	0.18511340816849353	0.21628081560282092	0.25054899561659605	0.2862220173760198	0.3050584968771519	0.33207878281198283	0.3375978404574792	0.3376827313547569	0.31414462518225866	0.284101478838764	0.2441302265702999	0.19068672203014253	0.1597523832098845	0.1582707883055386	0.16348174259190307	0.18147409256440322	0.21274029007292272	0.22951166933033543	0.23707254680658862	0.20560471874470812	0.1443629938773225	0.08671895931756107	0.04104436256337183	0.01404223906692477	0.011660067911431862	0.008932995523649024
{0.07122905094075854	0.07201376749729857	0.072344747667101	0.07014240785455148	0.0755861389930087	0.07618289620934407	0.07576445031605111	0.07692983590163063	0.07626549228632287	0.08226274625584676	0.08108468599677117	0.08086712562399255	0.07980930136162467	0.08266600206806755	0.08466841544102602	0.08752892359493263	0.08928367795889043	0.09319024234376855	0.0948678617266622	0.10202507450391668	0.10862184694121955	0.12097051986988333	0.13502014312115299	0.15507699000894218	0.18558557782373622	0.2214334984854747	0.2581845733933302	0.29929161899916124	0.34063891332122376	0.3617768855175867	0.3832638736086738	0.3899584152775492	0.3526171782693671	0.3087916629954415	0.2708211899400844	0.23626040143491459	0.20150834306779342	0.18334787679393744	0.17457658013477287	0.17868993178048875	0.18055942327905555	0.1642965316850251	0.14480658471089763	0.10806255033806474	0.07408409899809408	0.03366181285387569	0.016767806070981613	0.004191218265312928	0.0035363396793390393	0.0044925186532129326
{0.07057357973459066	0.0746547681365321	0.0765613001453356	0.07621998122845934	0.07442210220972702	0.07807269928702643	0.07621264222022135	0.07818845003667761	0.07883493653008754	0.0780318881394933	0.08173499439572143	0.08246441034662157	0.08354294000496212	0.08458741998478046	0.08620620421006639	0.08576803062838485	0.08945309440842963	0.09083691543796896	0.09743656498180722	0.10292702360324284	0.1103196336830003	0.12111462843922836	0.13711391924618274	0.15872107411303343	0.18503218524651693	0.2201263531412546	0.2608488120706253	0.3051963759563763	0.3488603042402457	0.37629018819318916	0.39617074409637343	0.3914895306362744	0.3743518492158264	0.3490836877570403	0.2963412325012064	0.24266829791450317	0.20769798281104784	0.19701419557482214	0.17149981441055867	0.15095337485859164	0.13373516597621113	0.12078443288719017	0.08810935103849316	0.07025090866407913	0.0388927018762377	0.02169303741773278	0.010914677128185703	0.002279125154230262	0.004939162790123264	0.0064019127835317595
{0.07389472936520536	0.07380815775262359	0.07583843576282782	0.07514160808415628	0.07538082017961481	0.0761082724077334	0.07468148734598529	0.07733128262753372	0.07686529171539769	0.08034149043496228	0.08041426036134466	0.08140253279059492	0.08173053878800768	0.08620163609680728	0.08412345707751698	0.08782980418453598	0.08914239648906096	0.09108438190980575	0.09279187547616949	0.09769928208026349	0.10491617375902212	0.11270248401628274	0.13059551752700171	0.14641641063371957	0.17416899114676376	0.2034938187705819	0.24604183215030584	0.29044925165437624	0.3434650857597077	0.3654964536891354	0.39831064797509896	0.3877105626111627	0.35793965224288604	0.3264007271292415	0.3017508309137952	0.24950451670039991	0.20323491293559576	0.17973207263023055	0.1526327644882907	0.131525184456591	0.12693020035487332	0.12975597662383798	0.11762849602747605	0.10218063269187974	0.07233125587939847	0.046473421959118674	0.027395856634515922	0.012508698320057507	0.006552347946426999	0.00288228177053014
{0.07352035782659075	0.07337702389384979	0.0744055097524389	0.0766839489536388	0.0774441718170163	0.07657998705162064	0.07833968794066445	0.07766694210839728	0.07968527930281213	0.0800392083518994	0.07982510406799741	0.08344877987441875	0.0815039107392929	0.08500769504704929	0.08538615586850434	0.08732810493962961	0.0865110425830054	0.09214832479744076	0.09641879329761945	0.09979305024451382	0.10645769672963135	0.11587473898942281	0.1261463637529564	0.1490065959813771	0.1678578297713133	0.20239751522738086	0.23805146486912085	0.2824475918470033	0.3291322066038002	0.37705148396711735	0.4050817342157568	0.4038986959564088	0.3906203271860599	0.3664717936028602	0.3124127597244234	0.2625728513673417	0.20023429153831748	0.15566985403412933	0.1177262952115797	0.09868497134547037	0.10104072660990102	0.10819008598763927	0.11378358209445742	0.11301284350471691	0.09005763670571616	0.06359869915488721	0.037334901022674526	0.00871896445457835	0.004323633635739793	0.0022612925008053085
{0.07439966293114567	0.07584744603095828	0.07199416448260279	0.0766910424434562	0.07573663983536465	0.07612507848037979	0.07591260970031624	0.0785383502677745	0.07866175078499925	0.07900833920893525	0.08046398118756773	0.07857553163060041	0.08132323004848936	0.0846865777550015	0.08451985719236531	0.08586269654663069	0.08959521064034928	0.08991422967642194	0.09553121730676156	0.09920097796585281	0.10502452784464036	0.11529317297870288	0.12914382167153646	0.1451247946473128	0.17022673649130649	0.20304165145884392	0.2394778123299617	0.2895815870689028	0.3352420001938743	0.3832758406960159	0.4073915422905563	0.41237929128956463	0.3949577976453954	0.35953898838750914	0.3117000227712944	0.2799594756189796	0.20460645409582778	0.14887279011301727	0.11737497494990431	0.08896470589734605	0.10336520766830175	0.10880965874897372	0.11261816457788522	0.097818638048378	0.07651840725804326	0.040880001983681344	0.022992176320790578	0.006342530789371309	0.003313713382134686	0.00395487040864967
{0.07275657914119721	0.07412499398065235	0.07763912288068003	0.07588439281896253	0.0771489323183796	0.07970282178656125	0.0809766465853749	0.08054617807456604	0.08197257925241522	0.08222885381181609	0.08415782249074921	0.0841181193150824	0.08491285255662029	0.08817791423669236	0.08992147324279107	0.09189059751936908	0.09099066797017041	0.09673998293300914	0.0964770318311646	0.10282828547651202	0.10692122439184631	0.11596751024171824	0.127466419738045	0.1460598157891414	0.16766088413829736	0.20055075617341894	0.2398101467782518	0.2900601505866597	0.34130691401528024	0.38677853594083533	0.4355664164183174	0.4319870330736471	0.42877231510226804	0.36357052620760555	0.3074568160779746	0.23655011619392743	0.1856711777097459	0.13483788635748434	0.1229125181721556	0.118332015301313	0.13444428938095188	0.138605204900429	0.1429987539190331	0.1297440363766813	0.0840768224904718	0.05535668696394587	0.025739237603339286	0.004694337958678102	-0.0023185563308842595	-0.0018798121518151974
{0.07407657583286961	0.07492880496257698	0.07717092696494882	0.07791151937038497	0.07522006916567173	0.08017607657602685	0.07879710122171846	0.07980291731459378	0.08165324602462298	0.0828260510943569	0.08421006237024209	0.0864619163388978	0.08625718177447343	0.0889774811627572	0.08739640063736406	0.09096029711683154	0.09326775319596625	0.0937543795275384	0.09978417154651371	0.10255564967062045	0.11018713674172795	0.11966285191165171	0.12868227234018373	0.15000713820153921	0.17704289141007934	0.21479479998391335	0.24827744179376438	0.3018969918557588	0.34927082590234015	0.39660161300898755	0.3980321662687919	0.4145945337143648	0.3886282861539981	0.32455872467292446	0.2879440092155991	0.23479982664720409	0.1725361374212434	0.1580571906311387	0.1343289823108752	0.12773028983801354	0.13772305383493177	0.1413634749187351	0.1282365012214314	0.1060051033405817	0.0688768586034177	0.0253658976888712	0.009826048045004638	0.00017259156158898163	0.004088246039409375	-0.00038759973607108405
{0.07411336290665796	0.07400536993024934	0.0762238221904587	0.07555000705436701	0.07923264789858002	0.07897886679574966	0.08142347458344495	0.07934261241596621	0.08168251898962148	0.07972555860572396	0.08219037297715441	0.0836245107800151	0.08722173165971286	0.0872368024276172	0.08757154424329225	0.0911689149089675	0.0947220052015258	0.09411775773592782	0.09688202055738226	0.10140116645112118	0.11075482393644356	0.11939993888605008	0.13121089485114842	0.15159380035980197	0.1782811262540125	0.2123159293245501	0.25002158551780235	0.29102335560443415	0.33836634254732506	0.3819436952316668	0.4044221065807682	0.3931154281498451	0.384518431566898	0.3216538040310043	0.26954087475944793	0.23326369663879326	0.1825284822395592	0.16049627847686743	0.15444058141211459	0.13982446619843297	0.14362110805998202	0.1451881776308961	0.12602668644050663	0.09681942142183039	0.05250892044850755	0.028342559388329473	0.016198806369980005	0.002476167820612031	0.0019277048975781812	0.00604759421730041
{0.07341820625940682	0.07407448643449417	0.07427927732437918	0.0773903369384461	0.0765702461188845	0.07834711679970137	0.08001425535965426	0.07955968828351132	0.0808844736718654	0.08217753883904584	0.083574447582582	0.08287037074905095	0.08836034063840717	0.08557694751272699	0.09051278713344477	0.09119077721447136	0.09289541646378177	0.09572592557200839	0.09901187504590654	0.10267495971210329	0.11104211682761725	0.12206847850620543	0.13490141749077814	0.15502650935855167	0.18493930942378922	0.22335190364088836	0.26035052433766803	0.31187279821234504	0.354153096166703	0.3850367283814691	0.3970325852299825	0.39620790595334565	0.35080833688804475	0.300051113000956	0.2605770137066102	0.2193705003165819	0.1975717350457689	0.17560348883362278	0.16804434942435442	0.1602320646689679	0.1517061501316047	0.14346299876739904	0.1250099415028318	0.09180270776172822	0.05943334910279061	0.03492612395124736	0.01964699757355591	0.0071234769156260525	0.003166517857606843	0.0002733888790345555
{0.07601803784854928	0.07500131831201495	0.07468507480460773	0.07460598076790244	0.07635219660546701	0.07699030126309706	0.07723776230368093	0.07833056053625376	0.08015937013521976	0.07963683097880578	0.08085879150349291	0.08084459173825984	0.08343683479092219	0.08419063758291025	0.0871546680267263	0.08499239910056826	0.0879477086906648	0.09187857078452438	0.09624957865372906	0.10318734326122858	0.11145151641211934	0.12407849483812823	0.13521849920422135	0.15954974194946184	0.19034340202920638	0.22718171426711878	0.271321026986727	0.3210031471359215	0.3635216759158809	0.38258763371345567	0.38848907644332287	0.37299355685641794	0.34411417547673434	0.3166622844556055	0.25775249162121167	0.22635093989205093	0.18578807705853703	0.1723833554893108	0.1624500977095812	0.15875555162368157	0.13480276689821036	0.10569369771705632	0.09127711052103502	0.05050407631665582	0.027312224336321467	0.010609217261258453	0.0006846347169512166	-0.006791040924591133	-0.004628671540680298	-0.0015811953489394959
{0.07118643528273992	0.0730337368326268	0.0732078681495899	0.07491587227554036	0.07586449974896124	0.07529638967079025	0.07467025336474917	0.07878451916009699	0.07813090738351527	0.0775475012002223	0.07906956143027963	0.07864230722260829	0.08114807186744526	0.08359154518596884	0.0824949994813296	0.08598034738094394	0.08873084325647158	0.09000040586802972	0.09451798656984468	0.0983822943408556	0.10592072896359297	0.11475446684784371	0.12799913065393084	0.14925483972774276	0.17713876374693904	0.213365105951862	0.2524500116538848	0.30150689967313593	0.34325905840149173	0.3837194698196568	0.4021065562595791	0.37836672601937005	0.3481191054464248	0.31390108607415385	0.2641178654789321	0.22388494480948704	0.18524739440592464	0.1703286588790358	0.16780071564207952	0.1471157413254503	0.1329688327640848	0.1258417011732106	0.10862106849057336	0.07470525728075735	0.04513352716869716	0.01642299502123256	0.003941092118565496	-0.006075448876901937	-0.002625389323041334	0.004045790469271001
{0.07584448709502635	0.07769256221885151	0.0766733513124169	0.08053184405951593	0.08113608020693429	0.08323586152670949	0.0811631985744164	0.08049908696121423	0.08253856710756705	0.08521522219774635	0.08448332047204027	0.08505401048662362	0.08719625181182719	0.08777099318083971	0.08945960053042384	0.08951456804376995	0.09175507607022212	0.09354618917261008	0.09616718625065153	0.10087138495354528	0.10715441052173097	0.11980727244403806	0.13323671884220184	0.15263021528382195	0.1780318051772309	0.21519533039994249	0.25527021434986774	0.3007224156296872	0.3482647996403475	0.37703179749499427	0.3988388219934174	0.389518743760913	0.3820586902853088	0.3421159822595789	0.2943679978962563	0.2494940313215161	0.21160421551242867	0.16607140132198145	0.14578527432403832	0.14013277774270536	0.13612882593756553	0.14427978455961335	0.12491500965448946	0.10727267407845088	0.06352577538234801	0.042227650625697895	0.020851569163598878	0.007221064796723516	-0.0008510444459150284	0.000054903201664753716
{0.07359342401608374	0.07382901346014786	0.07299767338363004	0.07535758551670588	0.07550724461513705	0.0795779769973918	0.08103206556670434	0.0804794492586631	0.08214904452135985	0.0833915459416725	0.08090038182773893	0.08564267291083305	0.0837275777141899	0.08685158183101156	0.0870391778683881	0.08925586677327338	0.091234874314475	0.09436896570834391	0.09738955419721573	0.09950498984483296	0.11107126003672398	0.12200254222416343	0.13277130480386545	0.15386386999789697	0.18308944203746266	0.21926824678978454	0.25477276701394524	0.3010759465990385	0.3477020087062933	0.3830962115901122	0.38893230247502913	0.3777922014855475	0.37607200277405406	0.3325616499128735	0.28126802800789086	0.2401950444125998	0.18123512963640218	0.1571683986010909	0.13071975374588699	0.1294594930471652	0.1302315352325116	0.1364956811226434	0.11924862993511393	0.08649808524041062	0.05918195267130154	0.02878885419790731	0.0063806633283994135	-0.0015961339876519494	-0.005545402495639002	-0.0017331307601403138
{0.07426265137487553	0.07585704485726828	0.07528822359690253	0.07627980794638753	0.07622796444194736	0.07679394247430558	0.07834601176750991	0.0822215108891606	0.08054796857451657	0.08335186437398362	0.08206349490467588	0.08208230020937213	0.08419537635929353	0.08733540138278667	0.08732160990480542	0.09062580631407513	0.0912172710424637	0.09456455748805359	0.09708409270553273	0.10150478867172538	0.1068443431536443	0.11851512133393927	0.12625835154163736	0.14555680510986274	0.16903588835089509	0.20199757702474258	0.23928388203361706	0.28931844175225424	0.3391124085655621	0.3814033084302938	0.4043129436132831	0.39836507026264634	0.37879266463069916	0.3512310985229078	0.3061041756161742	0.24373219924253053	0.20071734467987265	0.16842932152985246	0.13918749079209583	0.12604499256004276	0.1216290390732317	0.1322858028945239	0.13381707112947075	0.11100136240321909	0.07303820443858679	0.031325509367650425	0.0068624090780295185	-0.00910834146728225	-0.005937163500676033	-0.0002742249479834591
{0.07723527260907974	0.07551695952971761	0.07982532589400987	0.0803815787207467	0.0822024879017996	0.0827786145544146	0.08601047246666496	0.08559550371388959	0.08556859758486515	0.08682426022647959	0.08788132625786359	0.08902537215654865	0.08862927052024303	0.09090366405508107	0.09309029993298923	0.09255532964361751	0.09901712027917331	0.1021044858918638	0.10096069930156394	0.10588311256229847	0.11649132112135836	0.12368745410139026	0.13840111599369698	0.15528875763811553	0.18590965175979443	0.22170369850954616	0.2630694681353108	0.3100696106179837	0.34499998085496797	0.4080159694021812	0.43383610037408027	0.4047780129671656	0.3817450948883501	0.35399843912206674	0.29082046094039593	0.2561175039979908	0.21752219241453086	0.16190395025194004	0.13655604959162276	0.12311850501230082	0.12474582091023588	0.12021279763967344	0.11447021726568739	0.09311005989055222	0.06702820538667856	0.04104758417471853	0.019032918722621528	0.004096775433054804	0.0005639492497984339	-0.002476955217733872
{0.07303750042934785	0.07623378993989807	0.07594742629537433	0.07596116833191853	0.07549869604104575	0.0790972323794987	0.0778473576729721	0.07993556475282201	0.07993621924197788	0.08127065111229073	0.07940188231708013	0.08293053325753169	0.08122524503197764	0.08536119594825255	0.08514280858450035	0.08881444093432395	0.09061933742400383	0.09124141568466412	0.09264878996638892	0.10148456151923818	0.10501172794036481	0.11398056336837672	0.12848157614818317	0.14695245230236698	0.16806261763025687	0.20283996735204873	0.2415189703767936	0.28511358943672904	0.32952435377052725	0.37499767300801573	0.40204238044330615	0.39394861533966247	0.3792874533104409	0.3510222252938068	0.3046129777450587	0.25852487215568337	0.19371522488103796	0.18664720820418407	0.15716334384797143	0.14013334859183724	0.1295542558499828	0.12736781646848247	0.11588007338988267	0.0893933482585647	0.06237240234971098	0.03672570038281536	0.021792852521024773	0.003905622842110462	0.00009027843634408245	0.0013654979028863271
{0.07448013023246124	0.07425472852964934	0.07369684886728192	0.07536945390666461	0.07706328602892826	0.07841301180079199	0.08032609324789672	0.07827051962081841	0.07846576185062576	0.07832074298771607	0.07985131525849898	0.08077527595899829	0.08358435231665769	0.08443673948137129	0.08506296450700296	0.08704639221118785	0.08937014848123895	0.09341384996149014	0.09571110730620128	0.10105715681531188	0.10591400205217891	0.11545517768705488	0.12711246892914102	0.146572261909835	0.17164769840047167	0.20549351839386215	0.24311073452711032	0.29458922873176885	0.3589701411773819	0.37840237179799996	0.3813227056588463	0.3859516182365538	0.3671286848179267	0.3380792863370477	0.30145054993474185	0.24500957022975384	0.20858979000873262	0.1806497173249942	0.16277207535375568	0.1413073502879258	0.1431323835027265	0.1286264461407988	0.10206395365078641	0.07120539324663597	0.0390177333160048	0.014389376900181057	0.003441349171100082	-0.00595875974095966	-0.005456775621540691	-0.0006942871177956726
{0.07082504973225823	0.07404047568302471	0.07269379922877064	0.07370713276353474	0.07441692021054584	0.07403905541368862	0.07810338927572232	0.07724717421552237	0.07786064132124554	0.08087582589832179	0.0779051727762133	0.08338067201281049	0.08162581610411226	0.08301573874318258	0.08330196441386714	0.0829455733734381	0.08488666601088947	0.0904846926416984	0.09191500674441466	0.09559325363673099	0.10140377121678339	0.1115057883843408	0.12498182998757487	0.14110357479015814	0.17086798660180924	0.20434425540640308	0.24199399986063821	0.2926445403564105	0.34533329412854497	0.38373660944805904	0.4053506497135349	0.37840851408880566	0.3367698007502122	0.31419449971894003	0.2725246627191118	0.2390232416748156	0.18970639475098577	0.1654524188386846	0.14234423215267045	0.1431202538602991	0.1392598775108375	0.12782329350576607	0.12561962327073906	0.09631577945677713	0.05643292895411538	0.029322521564042553	0.021840681374045854	0.00845847627837459	-0.0004020250057772117	-0.002925522890995968
{0.07337223240876264	0.07132939211801155	0.07289106949193021	0.0743525187161645	0.0744919654778928	0.071700576291362	0.075036971526767	0.07490119288610947	0.07824398363161622	0.07641443435947678	0.07623182085737801	0.07992517567798198	0.08305625585289521	0.08413949991755261	0.0840061527013272	0.08509752247952111	0.08676821878338485	0.08584345300438512	0.087991898258902	0.09576410663852825	0.0995627805496467	0.1081124827701009	0.11971103784982323	0.1372754613153299	0.16498200840710303	0.1975120528455852	0.23755428295762576	0.2810189987529936	0.3285665529131868	0.367179911641884	0.3895913009953377	0.3964610263755841	0.35386706872324447	0.31776675763629897	0.25695973729652316	0.22103943680397303	0.171485463275034	0.15288953906510144	0.13971543959336358	0.1326678956395475	0.14819350571858173	0.1532355697581224	0.1302837228428528	0.10128676429816212	0.07393858740577405	0.043786577453539394	0.01942752014162705	0.003922968691430991	-0.0017000050908787593	-0.002115383196596058
{0.07222098876914229	0.07310796826818797	0.07136032785855115	0.07667759714046092	0.07532526055369346	0.07419546728173618	0.07649602692304024	0.07589067641050698	0.07570765451597058	0.07971279340424271	0.08087353179451183	0.07946402500438342	0.08108075970457433	0.08364701889544486	0.08498973562215163	0.08325109155192788	0.0864182550531909	0.09155081473770943	0.08865086584931972	0.09370754686251118	0.10091516269618986	0.10717522731562251	0.11984165852050034	0.13733027785227314	0.15950877121611745	0.19071606529842638	0.231555924855435	0.2769779486819348	0.32552060640982916	0.35992318860584815	0.40097114462820477	0.3897013504238931	0.366906727148406	0.33379801426423433	0.268958194973701	0.2145382829927588	0.1728869200770196	0.13520522061231416	0.11521022481451629	0.11876098586061574	0.11904945730063969	0.13430001103553124	0.12058990474012761	0.09886293205939367	0.06887319581172426	0.029946675003629512	0.011366777357629757	0.00004591756246505839	-0.004423307850909581	-0.00044189756000392356
{0.07734866073109542	0.07554319145817819	0.07963764190316519	0.07665473135793116	0.0788800921649695	0.08021383570742593	0.07996373169382867	0.080919961220873	0.08132330520638814	0.08466397404335904	0.08624428056393699	0.08493074030181184	0.08647354822435743	0.08676669099726278	0.08931619422318778	0.08732948938883463	0.09240463635507531	0.09735814756157264	0.0983483636137582	0.10467001080991986	0.11647264426720222	0.12679249894064293	0.1433032868421386	0.16521825639160775	0.20111488359468935	0.24065070216299006	0.2839989886857124	0.3310687797770285	0.37841885485607213	0.42623879738601916	0.43500027044324463	0.39543514736680424	0.35570618821041833	0.2685874309590819	0.22996451342060356	0.18667468453340047	0.1450152247871025	0.12099014605069201	0.1059404200615423	0.11424389311541545	0.1265555188402967	0.1341511777241511	0.13458358674001808	0.10218140071476872	0.06792288070799447	0.02624727977542559	0.011739900243803385	0.0017011735318906897	-0.003089323411214949	-0.002305571272752334
{0.07610656851087891	0.07744891061377057	0.07884672293224454	0.07899797293944846	0.08012590660404835	0.08180375236947193	0.0847523543420908	0.08359565370707656	0.08652728431740761	0.08572913419635751	0.08640880436324884	0.08920780854905579	0.08877055999464595	0.08869055511493697	0.09097970699722122	0.0945838566841805	0.09513556055810068	0.09685114920060077	0.09796936333118623	0.10631797116338706	0.11435711155515499	0.12318420746786193	0.13793103563623127	0.1585221388743236	0.18401164611848678	0.2181931137853901	0.2604235232139944	0.31009923692197483	0.3544314340107072	0.39503212839145513	0.4331093425453457	0.42375965633688756	0.3959367995921541	0.3531307767880364	0.30242353299439767	0.24871706272498556	0.17842276007562646	0.12920777991814844	0.10641268279471251	0.09478346223606973	0.1032963925063212	0.11856299795332279	0.13173181083729388	0.11612586466322322	0.09130846763233888	0.05427727068182972	0.026143059188437436	0.007491764001899784	0.00855682589497678	0.010982514777963321
{0.07130830696600648	0.07338316709338433	0.0725352927909839	0.07330993503489586	0.07270476046269833	0.07626068864435297	0.07608691008874316	0.07610726654791	0.07597496069672728	0.07684036306533784	0.07855597979671398	0.07972295040273875	0.0797145663098809	0.0840400314146263	0.0830912154553847	0.08481344002661943	0.08776657685775081	0.08931772471804883	0.09225050612075686	0.0974124572420292	0.10230996939956183	0.11462404937652049	0.12895099266723387	0.14868667638666105	0.1774441624353478	0.21192757008349364	0.25634085473831875	0.29563708698133206	0.3342866033828279	0.37510045404350073	0.40366464327183427	0.38991905873571425	0.3756388634376296	0.3473714937464013	0.2794102668402091	0.2162704058784366	0.1615197429320627	0.14227945817831592	0.09400683103853341	0.08749583991679934	0.08747104735157987	0.09035156729672589	0.10276177411157009	0.08672458799820845	0.062100370583951806	0.035181883086837576	0.015444894161131244	0.003886954957502754	0.0063089343044663735	0.010952205164396675
{0.07124257257856793	0.07248483340045239	0.07562345656359266	0.07730221029686019	0.07557005487376325	0.07643058316215197	0.07838012777258907	0.08115685307448008	0.08141082279246106	0.07980155132607257	0.08249185220010746	0.08411597948256565	0.08504802588986124	0.0862392488532321	0.08676741018683556	0.09009009116401634	0.09182280146098165	0.09298437815917504	0.09565957216408394	0.10014571802626161	0.10610386460241925	0.11529444268074919	0.12661326948999188	0.14380554390154987	0.16976202066070029	0.20204278716252017	0.23566896346442068	0.2817180329443355	0.33184141580961146	0.36055524517097814	0.38252157129010145	0.4106205239525573	0.40342762511285346	0.3875264795383824	0.3442178803907096	0.28191675053745147	0.23139745731971725	0.18619521399480615	0.1363789787540146	0.1178462851550042	0.11372998284354158	0.11619106906273031	0.1069221451720962	0.10028379018160058	0.07904579955925091	0.05589958027341119	0.02803059349141478	0.01135107406659095	0.007081365176456734	0.005462719957925199
{0.07257672524207973	0.07544780261734298	0.0771909038008217	0.0766514791583968	0.07510009405047	0.07825887968778064	0.0797284899980259	0.0798469286084004	0.07977170273630596	0.08066971671619572	0.07955412462716097	0.07948053896251588	0.0826984246605752	0.08515531342527319	0.08728513339981259	0.08895628605358581	0.08973644756324017	0.09422492869928016	0.09537194559866755	0.10194604271406253	0.1080772356760393	0.11819630395469881	0.13006142968032483	0.14713388311152406	0.17547249745703342	0.20726192855269635	0.2474290611402526	0.28957304695230845	0.3294241823379274	0.3627126789068955	0.38776216700633637	0.38114153361771513	0.364930420915636	0.32388052445560434	0.3060774336087719	0.24366562564414138	0.21279590517660624	0.18108973651511845	0.14724336695461868	0.13588342807072762	0.1228142674524498	0.10485131278817693	0.08494430405540554	0.06900309124892523	0.042575651479539026	0.021864995831502455	0.011907847402787199	0.011015506512138623	0.010598084511531266	0.013588601319146755
{0.07291848055660992	0.07142434136582454	0.07487526245165874	0.07547994098096569	0.07489780403291516	0.07459665801750201	0.08029322661897986	0.07948347026834392	0.07942426886681297	0.0811536153555864	0.08231896011129741	0.0840326368062302	0.0864257176662207	0.08847428867016474	0.09048434627209001	0.09034798179470488	0.09006994052304537	0.09511693547379771	0.10119172642391104	0.10526876923688845	0.10933696605514243	0.11749123358460555	0.13504279119748555	0.15422262743253384	0.1803746204654428	0.21278844529058796	0.24833485086500176	0.2932345560488736	0.33002639704564984	0.3647427897510698	0.3852716909075652	0.37575973096084736	0.36692602733463986	0.3445720637643132	0.317279490329093	0.26369247930513756	0.2230112137996425	0.1937967048251909	0.16595134434254244	0.1639031275622132	0.16812358300473962	0.1635932815116578	0.13933215901455354	0.1144984191154938	0.08405005207243971	0.04664410360950108	0.02309899128280076	0.006535840667027892	0.005318424824016734	0.007287041532778571
{0.07418555932897444	0.0756280603604719	0.07504351935410923	0.07547722695880656	0.07631633039543588	0.07680761039109318	0.07648019766685094	0.07896807299783856	0.08042280830503781	0.07940553373503086	0.08166570729854677	0.08365894933456092	0.08483347500075272	0.08465028295113786	0.08505745531645792	0.08866653336564582	0.09190602470522483	0.09573719635193531	0.09576593222661538	0.10221301920044884	0.11088821713672965	0.12224879446376799	0.1342055134934598	0.15274632811025668	0.17981855578344164	0.21208968144627283	0.24675390224162458	0.28148728100538556	0.3153717275139627	0.3345386523842727	0.3525963002541187	0.34434367495036416	0.31514278524039263	0.288064366383164	0.2561563109528379	0.21668949643056193	0.18721355964151026	0.170749923738594	0.15880889575659402	0.17317940860619174	0.19362943961703077	0.20531316562497703	0.21432262346780556	0.18608770544249392	0.12471793187302745	0.0674209243018896	0.035485253033324934	0.015215219833776505	0.009469273974235366	0.006620812849304807
{0.06996607668387753	0.06802740043923536	0.07324953295561856	0.0732912529605578	0.07189162747145271	0.073504700783284	0.07690418611466807	0.07467302128928024	0.0749669375594037	0.076886693256288	0.07865977404734226	0.07969894237839116	0.07950623857286754	0.08392691686553004	0.08685551983704962	0.0884623885949905	0.08873489164203402	0.09032967062688775	0.09353437746279544	0.09844641589066461	0.10730644802515538	0.12036071169775261	0.13067304476376587	0.14834739123667673	0.17444811955823628	0.21065242650676708	0.23883714365989184	0.2710027177150455	0.30221500126758283	0.32213741533158213	0.31991184864079014	0.30091199745080355	0.2884932136724221	0.26157534795299675	0.224971306148635	0.1871048002664172	0.14984550638134933	0.13325442074977753	0.14222638562303977	0.16099458753413481	0.18832964659157708	0.23018912720012052	0.24831828272867296	0.21509503072621022	0.14357468715377633	0.08775552192790774	0.043617118250934714	0.014378294266743604	0.01710292127249139	0.02968926163722141
{0.06619263210333032	0.06682888168609152	0.06910422574098712	0.07104270023386372	0.07285907913807746	0.0728493429947682	0.07364019732972577	0.07351980852496043	0.07576583073032214	0.0768036182980324	0.07640322712067663	0.0780915000695109	0.0787495732410681	0.08163169487995987	0.08104065471236138	0.08463974885301428	0.08755442720096607	0.09122082520055211	0.09120308260240145	0.10025279613960443	0.11136562514813164	0.1225900285107	0.13813608401035282	0.15994655515373724	0.1924309830079374	0.2198830759162932	0.24802515043013088	0.2795875508497001	0.2957472539676374	0.28665701687855055	0.28476663995918605	0.27837087189224824	0.24852906646142314	0.21688065305796664	0.19255939058024063	0.15420005349997243	0.13125852944896055	0.11340744119982836	0.11635104308531743	0.13615512737676966	0.16275331095491277	0.19368276728501088	0.20930807097192505	0.1960255389457912	0.13311533931692532	0.08898549079656143	0.03720466732639479	0.009008873189715326	0.015155797572912976	0.031721604952611164
{0.07636497868112693	0.08025061578763075	0.07923727656619095	0.07813683492677792	0.07951297635361382	0.08190076034297084	0.08208309659399252	0.0846392021900877	0.08385411283383992	0.08226283548307577	0.08716855506926148	0.09043141254443512	0.09017863520959346	0.09068194916157057	0.09325387171802806	0.09575421475982238	0.09944140534233925	0.10557864209312967	0.11126763025586836	0.12369180270921207	0.135450069937511	0.15197260395845424	0.17706326534296615	0.20985638217873293	0.2488333021212723	0.2905612132411013	0.3131120816652998	0.32549629261692814	0.3461539084332265	0.34434457597016366	0.3136434625062039	0.2817937844352671	0.2590657569186626	0.23829518993434498	0.20371422032788447	0.1671151994437804	0.11895426823506809	0.10153709741909579	0.09206670163321738	0.09268988139534205	0.10804354865604275	0.12252686917629192	0.13947841618714946	0.12405437626210661	0.09124356629605437	0.05466693238981013	0.027309978769527066	0.009646068194641038	0.006957428639294038	0.006814495195969774
{0.08031669142121664	0.08162237888873057	0.08348504123548217	0.0840478905949826	0.08489690633294752	0.08715017297406204	0.08957412589989575	0.08960990299234976	0.09090760781712841	0.09317990381161612	0.09434060879624667	0.09376857494814086	0.09563061839571714	0.09915600520249737	0.10307054858843036	0.10395795362033898	0.10956654462966686	0.11931557795200058	0.12708386878948036	0.1409584597047226	0.159372278672256	0.18508844262131496	0.21868645207820395	0.2573870434436327	0.30660553917423683	0.3506050934244631	0.3769529693658056	0.3778990216104272	0.3849927180069821	0.37002202927469413	0.36595772056412235	0.31749510580149104	0.2743555381121138	0.24662693250240342	0.19642648381859865	0.1580635020175014	0.11967844542684408	0.09014908882564739	0.06700088122001681	0.04967408644075749	0.04707824133623984	0.044941993473894805	0.04603111602037881	0.03612565071969208	0.02333345301438173	0.012568945736537463	0.0075239025252198085	-0.0007099619220387147	-0.0017368446897393062	-0.0018749991706881785
{0.08313084415933884	0.08551859060170859	0.08725852700140128	0.0871205573105382	0.08703066181613242	0.08982692014377344	0.09009561273139563	0.09292779031715231	0.09366962352051125	0.0962885265908976	0.09679866677202922	0.0989482384823033	0.10279651457363442	0.10245947073005862	0.1060678405496499	0.10931118670538553	0.11742509151435411	0.12381374303973465	0.13294141423779376	0.14939738391127194	0.1712475259671335	0.19935831996891187	0.23898576401568283	0.2853579383731768	0.3370388990794026	0.3828193223838423	0.4047131389422425	0.42069709046393283	0.42454042376970075	0.3570149003147415	0.3491171362242502	0.3296925770535443	0.29275278084514306	0.25635050234862494	0.2072651706698954	0.15203437264480318	0.10353680449028078	0.06654439740246595	0.03868525416858793	0.022165259363179937	0.016342688131113736	0.012290925916190291	0.009854456938678589	0.006649432723446336	0.003681679425571424	0.0009325699507536098	-0.000496329628521103	-0.003363076842109228	-0.0027219653690110004	-0.004908613213544971
{0.08007515288236124	0.08287685100231604	0.0849902730346968	0.08591766293667194	0.08597764618250953	0.08795682759088477	0.08872345335684587	0.08959598327723668	0.0893495880535467	0.0923499655582736	0.09213065769121963	0.09255539818702446	0.09863667562484865	0.09929377845744125	0.10144762559137281	0.10531860419999475	0.10975207786049006	0.11529556639334461	0.12631807901356518	0.1401763558822231	0.1605103619619718	0.18688292349041669	0.2183627677313493	0.2660037355585223	0.30562164786096635	0.3610289046963878	0.4057531072625268	0.4126201230743514	0.4197496274084931	0.3807570310705768	0.3642693048539953	0.32369653782968516	0.28856793674160885	0.2571418895462357	0.2200072026090411	0.1606595194432554	0.10981014067113073	0.06537928138065263	0.04403149456250713	0.026046594504907164	0.011576802737591966	0.003927258839189275	0.0014456066242559689	0.0007009518176342537	-0.002918695858405816	-0.0017186696267889648	-0.001599775866430528	-0.0039002539989369646	-0.002935294943883159	-0.0020158107399322546
{0.084578676717956	0.0863647063721029	0.08433687109573494	0.08708344264260273	0.08838209941103231	0.08957076812930626	0.09031490663991401	0.09299380427511265	0.09457803955984274	0.09580041505942768	0.09488763685040029	0.09648740102141154	0.10062033955142433	0.10171564618262613	0.10482185479450673	0.10943779948359625	0.11289491287206727	0.11853000252628414	0.12828992971493028	0.1417104910459828	0.1561919991587139	0.18049427257038408	0.21221690157255535	0.2517825931269045	0.29943875019105326	0.36176507995300444	0.40161282306282997	0.43340158286347347	0.4376828720757473	0.42298914131049736	0.38760690082577703	0.35209517747279506	0.3157754429186448	0.28415405469362254	0.23318230088591083	0.19581565442880217	0.14217855757369066	0.09750798054046383	0.06534471366758782	0.039471948688529386	0.01984778605345114	0.007593328500063994	0.0006447304880092125	0.0004254608339959304	0.00019260799966106835	-0.0008591156691078886	-0.0011286109423088034	-0.0012975069030826038	-0.0007761178709326843	-0.001954894950832801
{0.08112295215562185	0.0808077546936037	0.08181855917344912	0.08253481223995429	0.08374694398722676	0.08832533416897836	0.08897624650098376	0.08937266642070693	0.08897869945798863	0.090934656062241	0.09071667692513655	0.09345863339085554	0.09737712713051556	0.09904974477731598	0.10112091694064745	0.10287486091752615	0.10977092601881439	0.11630533471596619	0.125656737437232	0.13840433439378114	0.15767370024728633	0.18276923652205057	0.21952104521827576	0.2630237777243595	0.31058027880393513	0.35379044918874825	0.389604800723767	0.4218626591855338	0.4132967794984199	0.4124448269382475	0.3622410481084044	0.34311598740752963	0.28275038857034185	0.2368803405401074	0.2046318987784786	0.17155849145038185	0.11606292743236563	0.07598100047727499	0.0424550100607721	0.030044903963934912	0.015321656541238921	0.008892089843653346	0.005120743810662439	0.003335364084916379	0.002614636998508736	0.0006492657240781885	-0.002659881364781527	-0.003182709276016633	-0.003304576763889227	-0.0027957731254897294
{0.08373319250175998	0.08293229422807938	0.08687211061699082	0.08768933165378914	0.08626621630119569	0.0884386813037063	0.08977580341754321	0.09034500325136599	0.09371409371629325	0.09631278092448584	0.09781607026194912	0.09850489023580647	0.10141030603530465	0.10236464587509805	0.10584318359509616	0.10943387356276393	0.1127747602873409	0.11847974889645495	0.127948701828486	0.13350286539741182	0.15149631186156448	0.1723065786400629	0.2026064060914045	0.23881122525974352	0.2841714417759857	0.34211640407903104	0.37469683912066815	0.40574249477657465	0.4325185360613761	0.42130169375924476	0.3950975649218707	0.35810227343330114	0.3313948497965754	0.2971985909386001	0.25322631522151673	0.19225221627459738	0.1569439953800382	0.10313630892285308	0.06677997458656032	0.03872539892392039	0.032324614068440075	0.024027152701236648	0.028581354390025446	0.02468645138372555	0.024697840554136576	0.015984259080234375	0.007798793877973047	0.002237799269783477	0.00005491075806174443	-0.0002638614458110905
{0.0773867433784951	0.08199102373074159	0.08377888811026923	0.0832870096715624	0.0811691949187674	0.08317921896097352	0.0864018502292178	0.0878132404306505	0.08643848047267819	0.08753649853697287	0.09171734065704934	0.09104660777455738	0.09201599047243716	0.0948362320206763	0.09995986630927017	0.10445036410139573	0.10626636575592557	0.11028543523418904	0.11828654001875141	0.1289028780988251	0.14554710649351338	0.16867529386187496	0.19769563568477205	0.23828171111053814	0.28460317111304567	0.3268613764386474	0.3506845983652167	0.3770910555747751	0.394252501312076	0.37030250528648456	0.3476022276369272	0.30572504368588005	0.30123030924567396	0.26139635328386823	0.21084276424531045	0.17974470219655414	0.14192196251436606	0.10118926186908642	0.07732550681845235	0.05732552048728361	0.06105573624308963	0.0711621029997731	0.08187040451250771	0.07911997460037327	0.06600838226252023	0.047235612587672796	0.02537107246998995	0.011693816895741307	0.011446015125727415	0.012415537243332405
{0.07467741478226383	0.07428580306908962	0.07644621837082169	0.07949960231044184	0.07842003216728359	0.08007080713044398	0.08161213623570349	0.08277015293330418	0.084101134369684	0.08285434062331787	0.08619161112689494	0.08462795671489133	0.08781477606717612	0.09021642501581609	0.09474846980032708	0.09463344725982045	0.09716012201962329	0.10072478952067432	0.1079343873718086	0.1154156464730297	0.12891920118074618	0.1483385932187871	0.16928785335455446	0.19986688060820346	0.23801260684688608	0.2686217123688869	0.2988841175483924	0.3266110886416257	0.34079794713830913	0.33877444696469927	0.31921046113401663	0.29452254529456634	0.27458880728199375	0.2630779786936816	0.21289510875531203	0.17938063651644465	0.1360664397423009	0.10249785526949615	0.09236174815320096	0.09277321234993988	0.11374517621567232	0.13761580955202374	0.15910324070657336	0.15668174261523915	0.1210981463465278	0.07205270510170875	0.04145471638725331	0.024190153053022707	0.024128884147225693	0.03399157047311091
{0.06910005404321105	0.070992434393126	0.07309255055402572	0.07198222421824209	0.07095583438128132	0.07337515316285936	0.07202897262275876	0.07642216264853119	0.0753826654826848	0.0760104405081019	0.07668131764641448	0.07974966150619552	0.0820174523934745	0.08366739282602934	0.08353517766912419	0.08385737527256627	0.08855937159116702	0.0899041358547143	0.09436552602746107	0.10161182349622305	0.10704259126089127	0.12052719938926577	0.1377199289642027	0.15581587972596958	0.1832881201396634	0.2175748937827773	0.24321262448315806	0.2736473980278261	0.30031682721424413	0.30580532020198203	0.31337698501575106	0.3014345760351236	0.2776256047436432	0.25426108723054297	0.22485820743493568	0.1873304220632877	0.142768648457255	0.12695206430815528	0.11087552134071169	0.11828509426466326	0.13714642037140456	0.1714846529366374	0.20446804838971366	0.19797536738844562	0.16359339822903965	0.10300160398380473	0.05984351549352608	0.0312702408340681	0.037766740917205936	0.050678778121647325
{0.07032721753467633	0.07226459144565411	0.07253377862592217	0.07444201380482565	0.07230296873662811	0.07308670996059893	0.07762488339586592	0.07639053096894455	0.07778490231998536	0.07763910771892989	0.07934523596667759	0.07844609069040143	0.0791797500149177	0.08095687138700894	0.0844935005933721	0.08673852565350121	0.08839773429978356	0.09242372323944054	0.09457489651721404	0.09874269027847496	0.10338545968312166	0.11694170258545183	0.1315049086599225	0.14881889227051362	0.17599871761751545	0.21066125413419196	0.23954154402635044	0.2765784355330606	0.3003255726398487	0.31992608387278054	0.3374230542354567	0.3060307470678293	0.29936573602003724	0.27444400050174594	0.23833765286393954	0.20191478248419986	0.15620738594339761	0.13515116891481097	0.14018090080004453	0.14555470474536406	0.17143349054225918	0.21040953786701605	0.23366164966946518	0.2215707682639338	0.17054002645858274	0.116171772389878	0.06953364714604028	0.038710852185633256	0.038616006051202426	0.053377888260837184
{0.07194794189261311	0.07400172226828805	0.0741409267404243	0.07230276905819275	0.07563713094231198	0.0755447436779135	0.07526381672102464	0.0761717772459024	0.0771911698680555	0.07813894515018277	0.08119784849682601	0.08209206932513514	0.08160604381173722	0.08152230237263795	0.08515210425522038	0.08834639508562278	0.08842787351464346	0.08929752930041374	0.0921478497763406	0.0992495071540217	0.10363177859130142	0.11238659728210702	0.12680605870216854	0.14231470226900853	0.1689392644505716	0.19893589784374432	0.23084665153614115	0.26728548744177083	0.3054964017234819	0.3304193076137958	0.34687779028277116	0.33440554813348283	0.32600343598142567	0.3073369033853497	0.2737171365924007	0.2335069411190876	0.1905242101337103	0.16903401895659573	0.16154947511686268	0.16896914988035264	0.1869780348893904	0.21826728333918793	0.23541305080189673	0.20837290933337088	0.17024801113523408	0.11332743350352611	0.06014824099135177	0.025828074785541513	0.01833426311094795	0.015352979135646112
{0.07402692868223053	0.07465837530687608	0.07743347850104507	0.07557508215557357	0.07432558842937044	0.0777576408245702	0.08248325387552896	0.08033266592661621	0.08056916491506025	0.07921049742037542	0.08024870082194141	0.08017024970453933	0.08311125206750491	0.08542372528435552	0.08539128617733077	0.08580778791031014	0.08774469199370269	0.09300626990923011	0.09749322397427998	0.10080898612722797	0.11035163767380214	0.11818902185061186	0.13167261318721138	0.14978328241542244	0.1757370944771267	0.20766143294363357	0.24331385727893506	0.28070415342667154	0.32509568091930124	0.35689835158788014	0.38258011994425584	0.36176864735711184	0.3735274980845778	0.3424496172508357	0.30956338297061603	0.2671274190684822	0.24423593427222906	0.1964994354627751	0.18193162347413272	0.1743867870780912	0.1600173475097408	0.1587914840003287	0.14973594137368396	0.11941547008914863	0.07735286892123902	0.04438088775441608	0.023681204319603834	0.010462623148179827	0.009942618553880202	0.010440670400746867
{0.07728789387617072	0.07592802449066527	0.07929040922527959	0.08112135246730076	0.07978506886106904	0.07949667231976625	0.08379924312510634	0.0844147664383408	0.08342599915619575	0.08497346490132837	0.08667437881122891	0.08421299711395529	0.0889062027770556	0.09026546226888903	0.09127457440041592	0.09226236895912879	0.09306877545533976	0.09685650875227304	0.1023233845136739	0.10676277475547769	0.11168131346947438	0.12433068690360337	0.13662857069129808	0.15825539639555333	0.18673130562229662	0.22269709030879062	0.26370210170974223	0.31279802322017314	0.3582920440436447	0.39252560081320015	0.40905822563715866	0.40716213738621215	0.37482726545472766	0.3424780988692294	0.31784064948681057	0.27498701779707097	0.2248823806160799	0.19325673732782014	0.16513556932701068	0.14198229619456232	0.1291181757525337	0.11020799615922229	0.08745642926844871	0.06547873657365724	0.03429057972044843	0.012726312852539882	0.011796778717458968	0.011591806853302912	0.021915121053195957	0.030958304072158712
{0.07257461616015574	0.07253113150129215	0.07230360271186431	0.0739714922455987	0.07326627030443314	0.07720835089643874	0.07680280183211853	0.07518434178674224	0.0770149764432501	0.07732508755695838	0.0807320391569466	0.07977554768142711	0.0818173535491529	0.08104648143220619	0.08431026828781876	0.08792202032460925	0.08641827329488555	0.08753835943967138	0.09056649062607666	0.09609411916123699	0.09953233939843012	0.11047152034234378	0.12285903153320327	0.14125515047823414	0.16742268000429306	0.19976844603751553	0.23725258626449536	0.27941813448038466	0.32691125695976436	0.3656776833475488	0.3922102373677511	0.3906011165792925	0.3627828293155736	0.34383300863513533	0.305211977392213	0.259622979728581	0.20356906760645727	0.16035416626564553	0.13105223414091183	0.11991951412843635	0.11720920064390176	0.11457679048962524	0.1127524356361173	0.09571748436534935	0.07390765920818881	0.04903361539224674	0.0248935649026684	0.011679641587591117	0.013759815087515273	0.005941292301532428
{0.07255206995857862	0.07483813536096223	0.07518060163160392	0.07387507659099223	0.07579531328899912	0.07563857385164367	0.07798801108724554	0.07680151370673757	0.08060645007603134	0.07805927678935706	0.08087187848461802	0.08103797716433922	0.0821809845058718	0.08347108491137213	0.08045345892079139	0.08459495666711045	0.08778756499805138	0.08985721096284403	0.09376508378733689	0.09913834413729267	0.10660475994218324	0.11245837334781107	0.12827883876725765	0.14535558863746081	0.16826915031994952	0.20037003010934018	0.24094685367324334	0.27870459373521594	0.3366068498476511	0.3717511755485877	0.4245578284398591	0.4113382402488591	0.38454294525449045	0.35891487360000957	0.30383792966536705	0.24135008549001327	0.18803790918109342	0.14113051967778967	0.1164940578904283	0.08525052120046708	0.08345699999213262	0.09882268965099456	0.11196763152615148	0.10914596119107234	0.08455765160523258	0.05368995700588161	0.033219207036212076	0.015653150733706774	0.010306041611561085	0.010250899517244587
{0.07027804784595183	0.07501750045073775	0.07296530937255222	0.07442577727094803	0.07708978653169679	0.07814891459829013	0.08182105397652159	0.0819718914983962	0.08132975380150023	0.08292318994089298	0.08386843617692427	0.08633258379074729	0.08574941405817083	0.08773397555718412	0.0877544467847679	0.08978659263680526	0.09133753695613572	0.09593440044588063	0.09943074374677446	0.10424358827826456	0.11275060581320666	0.12304968450174818	0.1386910543072954	0.15919366184813644	0.1894161817993577	0.22824315262626432	0.27088525919885775	0.3228536444993895	0.36713185890852895	0.39107174074416573	0.4223071151380887	0.41095382181972867	0.3877870241963675	0.31184474748977603	0.2754099998436277	0.21704733499238302	0.15359810217486947	0.12443864660117647	0.10304902164891398	0.0938693797312072	0.10686784604894582	0.11618977256012383	0.110848082671683	0.09067236895076622	0.06251716728569748	0.03408043948185911	0.016945490778912584	0.012726881898504525	0.019653049031425934	0.025470592132048893
{0.07230368165569763	0.07215291058691045	0.07288398537397472	0.0723454976160927	0.0722730969537416	0.07397377703665783	0.07599603859332968	0.07634336429441296	0.07506640189550035	0.07765411312662107	0.07703720459919014	0.08244073062024458	0.08084425857864208	0.08206503384723059	0.08361798151712535	0.08551954915162445	0.08731766751652953	0.09171562466548075	0.09666478951456159	0.100059174905346	0.1065037601818435	0.11634202298310159	0.12974342850037426	0.14707817176722066	0.17637650612700947	0.21227993508425952	0.24931406659187952	0.30182458855840655	0.35010646214150554	0.389965255552084	0.41442248251935154	0.3842414885605378	0.3707266901696552	0.30878779221393793	0.25819594146193037	0.2063258951862787	0.16665344321502193	0.12336631296163283	0.11801255844425904	0.11562927059038315	0.12339658712811313	0.1393589015742603	0.1397890313303654	0.11438279478320547	0.08616151383303644	0.04235488560829741	0.02598666419038036	0.004904303234938078	0.0037288594928037316	0.003908587379218261
{0.07190960818564723	0.0738573342472324	0.07625402452014515	0.07611441982977601	0.07624918924502916	0.07833979206395567	0.0769474932605488	0.07989923707001287	0.07980717978943735	0.0797243293954198	0.08299843620495959	0.08147654924166169	0.0841305725672479	0.08636440791006961	0.08660067251513215	0.08967971797618104	0.09240846726504849	0.09474697010952265	0.09946126579190723	0.10041314671428297	0.10834384179212628	0.11756068122292489	0.12978658560708636	0.1485258960912486	0.1773878642636081	0.21141757193142785	0.24688149399480136	0.29557515394761963	0.3474897268395192	0.3803812193504528	0.4247472086724041	0.38828507965772047	0.40055216736008814	0.32824037541666895	0.2735016671939229	0.2154837008112084	0.1723100724451269	0.13266897554021878	0.1261714173192634	0.12318291654729337	0.1258608508485852	0.13083555278901254	0.11517847307406923	0.08176274274689312	0.046972754719467186	0.021667180290900354	0.008003541536566188	0.003427528235599695	0.007106904707388863	0.0076407905786378665
{0.07558877674445678	0.0741965884429613	0.07493819212189863	0.0761827407871274	0.07732957840304369	0.08039920798015607	0.07942246688631324	0.07899403791028253	0.08048168733172367	0.07916371469863251	0.08242847441274478	0.08360771010893484	0.08452168540154562	0.08525228914812785	0.08567445077798236	0.08705964245099422	0.09058184857201805	0.09530977234310342	0.09638754655121079	0.10049143931683564	0.11040472914953436	0.1207382721188445	0.1336364021887315	0.15578526768065798	0.18361117723228088	0.2208623141671841	0.26443536754386343	0.3117624369210106	0.3615692932067861	0.40915212659503153	0.4090526625983576	0.3911119149235074	0.3574114746504234	0.29560321255903577	0.22936917461791625	0.19624977418254091	0.17329174186225116	0.1450798010099179	0.14869713264310655	0.1359936597259696	0.14946526096601337	0.12583709619089167	0.10557399398086852	0.07728159930568805	0.04099218324450546	0.016702759090022595	0.010307462396170466	0.01068886717775951	0.02192490004222382	0.031931618241622294
{0.07421959260293201	0.07174080346662616	0.07375647815186309	0.07322754517221977	0.07768787226779703	0.0762786837674844	0.07827653273314497	0.07669105673977174	0.07709358766183196	0.0794274585172304	0.0789254094175539	0.08073735067503936	0.08255340683167363	0.08343849383742367	0.08486516930092963	0.08619498031135137	0.08857049336706051	0.08956522016103377	0.0943225445553181	0.09869786704143302	0.1065875920867533	0.11572779718274886	0.12831453643106783	0.15125910068771956	0.1772498064827609	0.21030320991365367	0.2472956189603725	0.30578012193882553	0.34480216551523846	0.37438409444776993	0.40604410762977305	0.40415274058486744	0.36645804471281485	0.3279538874512457	0.289112697069268	0.2358554354488907	0.19898121620731535	0.170745401582362	0.16017962120984033	0.15395290185018407	0.14296148116685736	0.13101134206129966	0.10853534410299433	0.0869596614179361	0.048961656890599226	0.029580345521948808	0.011179295182104415	0.006149640067021759	0.0012596161795170213	0.0005071108019228795
{0.07926459749167666	0.07819636749097963	0.07853678075206506	0.08054676174577424	0.07978842502002366	0.08090271288292183	0.07890218076293667	0.08035035631145224	0.08439607601471814	0.08288360971389862	0.08324210686277274	0.08629816397874425	0.086270145920494	0.08821819944891157	0.09042661422593125	0.08995689339097603	0.09495907829124091	0.09752477991800536	0.10012876388659409	0.10664950146968977	0.11415106978781103	0.1256674228594245	0.1399046926346914	0.15781860798088082	0.19075834936161057	0.22910932422279673	0.26834398927151853	0.3226137776428692	0.3620373099996287	0.4035829771406415	0.40771804395559696	0.40999500075464407	0.3577578329168162	0.33050317504446636	0.2696452774071185	0.2245313037586757	0.19748124274330225	0.17770938444277723	0.14858030143317685	0.1411098357488174	0.12799430887882504	0.10408005667396741	0.08628328803599628	0.056893225355162176	0.033123236014063875	0.01030063695460615	0.006682981920937477	0.005127146543546684	0.009194121470833518	0.017268844864557223
{0.07695572185451337	0.07441884655583415	0.07446054872290678	0.07903987080610325	0.07974611782780382	0.07981542656529339	0.07881059113939562	0.07872367046286795	0.08020179538760408	0.08111367832673388	0.08388043508069835	0.08217490029164123	0.08324774108245744	0.08729866708152303	0.08734754357467173	0.0869968221943231	0.08995874723476971	0.09249118690402852	0.09867323203776163	0.10247855716975293	0.10899931894872729	0.1156085955663653	0.13156483108032174	0.15633211397057933	0.18292016752636875	0.21608875234789462	0.25929695912358236	0.31645192371732783	0.3547409600322699	0.3808554475581504	0.3936646750869877	0.37108337212873516	0.34706462333306143	0.3185874593445013	0.27980245624264666	0.23986325420307358	0.20343390656214122	0.16702068521677488	0.1452547085894849	0.14205852124943863	0.1372556033902964	0.12948805024789817	0.10758043671050868	0.078399040323251	0.04592734204633722	0.02299230660797224	0.011298372137346543	0.01231834633607334	0.019095315299866397	0.02842792036728833
{0.07607998428568698	0.07732774714514581	0.07911556830457472	0.08092497738849182	0.07940891807519418	0.08120128598351414	0.08084079632119706	0.08168522882367782	0.08284234180824804	0.08368184966649966	0.08422548161625187	0.08478254167570598	0.08700148235810802	0.08983840692703325	0.09080582453357648	0.09422264849385344	0.09381888058730858	0.0960350190453837	0.10046654191773496	0.10749629443895402	0.11387961981743801	0.1271500310552124	0.14259642953270807	0.16505623711292725	0.19363902068551364	0.23258170636964404	0.2769718827460106	0.32827381843017633	0.38496539239281835	0.41272626427195896	0.40847515777391374	0.4028689047830673	0.36025325443177514	0.31899135032495207	0.26976384529318637	0.227838962763257	0.18596393382235923	0.15662575946753957	0.13237896577365116	0.12981856931813796	0.13468030059075584	0.11905930734790912	0.10744960935177814	0.08522716076501388	0.045134677229044046	0.029160007614877966	0.01202580198619742	0.0019331868609196532	-0.0018754602501848002	-0.0009423437886224278
{0.07280050533518992	0.0754483264065505	0.07709845265272414	0.07771848126761835	0.0785161449581248	0.0776857910501747	0.08023658276563508	0.08042722621169741	0.07919356365457783	0.08404468930786302	0.08313727827921734	0.08317087268090137	0.08617266563401403	0.08568433868910723	0.08842867846907343	0.09156592541797146	0.09275166814334326	0.09481346922069295	0.09615281078652047	0.0995287385991276	0.10915496035582767	0.11904845192800646	0.13316476481975945	0.15389434670292185	0.1810252202099631	0.21393233833177994	0.2586807500709721	0.2954802597439439	0.3433654540800461	0.37842218654251913	0.4059727642962726	0.40693836985139314	0.3707099284891228	0.33151749200780833	0.28946025515918516	0.23134885711146713	0.18390408536701802	0.16075461879242534	0.1349971626174677	0.1371415179216603	0.13562468484226073	0.13179122428210632	0.12056680836963543	0.09253060303259497	0.0615535278881347	0.028475653257628714	0.015566150616530054	0.010373675369856769	0.01475131507153553	0.017922648127056413
{0.07174610584896075	0.07389615906568364	0.0745539732630529	0.07377348870696254	0.07612641875817999	0.07700382886682966	0.07801637278141438	0.07948703525511015	0.07748256036638797	0.07801721253073063	0.08006330274284375	0.0822890434928149	0.08049874777922138	0.0827306593771532	0.083786270936474	0.0856299492001131	0.08891281424186896	0.09235218862149411	0.09269985502502599	0.09920393077575218	0.10707628864947835	0.11536816793759422	0.12692551542024832	0.1498370811192849	0.17942981545683823	0.21207648032795234	0.2510392945571589	0.295500381045689	0.3430728128950435	0.38418032052503326	0.4125516860229834	0.3827978900437155	0.3703050221821506	0.3341048296447095	0.28414189628298164	0.23267396128895013	0.1787225915484313	0.14521532115600885	0.13194517066997008	0.12557706998084858	0.1147331162952704	0.12334046123427146	0.10349465227726153	0.08692752995008628	0.05586960068404183	0.025777789869902992	0.013925249103727323	0.006249721782030211	0.013831953374803443	0.020551610961203302
{0.07530510784081612	0.07483293230776664	0.075640253070233	0.0772175331560413	0.0787071329910067	0.07760378141694044	0.07757925800127949	0.07648859589325868	0.07902712956324018	0.08023744006873462	0.07779297049681233	0.08186688787627773	0.08353615825259464	0.08756606343647437	0.08922715887633288	0.08623017591770146	0.0890317714479662	0.09382256030545671	0.09593578335970702	0.10350698490358928	0.10944331073541944	0.12170269672898164	0.13509042199916832	0.1567576962858849	0.18649477902121703	0.22110556245261181	0.267891054203523	0.31372633726331195	0.35795151808443626	0.39874684287380247	0.40845260104978404	0.3693526575529206	0.3574993035458791	0.3041404988874712	0.28492964774852503	0.24181651592327513	0.1798399143354465	0.1533632345869665	0.13365090334560992	0.1291548227504563	0.12785554629624946	0.125346794075449	0.10884981418446715	0.08497116751154837	0.05128477862103972	0.028532585051968103	0.013986628915724449	0.003975589195896736	0.0002129079605367064	-0.004165417799843237
{0.07432770535230475	0.07329481732940016	0.07323184702390362	0.07161488261589158	0.07644705415731351	0.0732724646464968	0.07501739834063662	0.07887580839581737	0.07592182516977426	0.08042569581988435	0.07839609646352114	0.0808349280823369	0.08151606940880861	0.08346364558927966	0.08549421006360508	0.08718346611785976	0.08859379790864738	0.09160730802554598	0.09426846770789502	0.09987588018546094	0.10804300909397338	0.11517733592145779	0.1313436292018259	0.15138350281659974	0.17935492514089063	0.21738802756172648	0.254411229151692	0.30222288442738754	0.34486381742983496	0.3805082819639268	0.38624461263234344	0.39288134096621075	0.3511338995200368	0.3144981653133885	0.27434377572763463	0.20614799771363046	0.18126873205618918	0.15954279332742938	0.14220338030540297	0.13153877955621782	0.12975496172365042	0.12087554839683859	0.10023879572553782	0.07562321828935636	0.04293754029200046	0.021751900412272485	0.013191868639664161	0.008397340325014442	0.013960683272076585	0.022993944219422174
{0.07247369599702383	0.075700705107546	0.07765913706331512	0.07591374071171941	0.07670082800069251	0.08137852341209897	0.08125452370219564	0.08116541839487068	0.08154928862708265	0.08239716805028724	0.08161759471986871	0.08229247562700759	0.08717624116039288	0.08590133449012345	0.08571758025210237	0.0893824814717817	0.09415216597502257	0.09716153883403858	0.10075803855865184	0.10793967606785804	0.11386808288779726	0.12157403222610867	0.1383764310706451	0.16023732229614585	0.18746589956450427	0.22618529609381166	0.2685152759678229	0.3153693250388877	0.3604073487226448	0.3925295228216471	0.4020778261077382	0.38674184399289213	0.35662016752119263	0.3192408645525846	0.277896899056159	0.22485225959250327	0.19713655572573724	0.1704024107533292	0.1558301824354933	0.13984580570468758	0.12920605509294864	0.1126667104179155	0.085529796936195	0.05160254323246817	0.03401285884133438	0.014888960576942917	0.006180662113459091	0.0029050559288989206	0.006019417000053737	0.009705580620688312
{0.07294321223843184	0.07320340898904854	0.07399880869192618	0.07735566935914288	0.07596610564538224	0.074831255442731	0.07895599462680838	0.08008014420802484	0.07873782780520858	0.07960823881503287	0.08134546307563921	0.0821057072280083	0.08275446981221793	0.08438841839609028	0.08587554541719841	0.08970132772039816	0.09053197711885859	0.0889734892127645	0.09657746515778398	0.1003881486249823	0.10594010614077899	0.1138292383378992	0.1275573789828393	0.14774449837178405	0.1682452017481413	0.203523763635592	0.24294216681696026	0.2910163734316076	0.3362623760073101	0.37573509580028047	0.39804526280455516	0.38841548522998376	0.3491796882416663	0.3111920120653691	0.2731728971542699	0.23668728249436088	0.19527822162484074	0.17161478692423845	0.1529233243554201	0.15358106423483928	0.14658084471060634	0.13023673654266288	0.10802765499386782	0.07739506406620136	0.05632391281749145	0.02694659210337537	0.005944948194624364	0.004918844835347156	-0.0014118865966217505	-0.001918064057743414
{0.07510401983279652	0.07523538054413408	0.0763668214525548	0.07571549297392671	0.07913309545614272	0.08140986665098202	0.07853340104382146	0.08164426155149937	0.08349795722396675	0.08094370683519306	0.08362439175514481	0.08692141053008981	0.08915016232624044	0.08634896844507192	0.08859340714596017	0.09010796644142917	0.0920059445532502	0.09479821178921728	0.09760986415968169	0.10400521867341585	0.10799584016036583	0.11880359189292844	0.12884630559021323	0.14887593192277299	0.1767490487158897	0.21109989711882812	0.25155044241580254	0.29837441850821333	0.35438462381857067	0.3859687585078329	0.4169494209740179	0.42505077591891127	0.38242361204111314	0.3480920698730655	0.2783471961411642	0.2388236553024621	0.18608607284855372	0.16334355890740543	0.1504589056074038	0.15005349338222213	0.15125648040388495	0.12594630355425443	0.12313664489077424	0.09272982577517677	0.06087053436675511	0.027488320145691934	0.01482373513063231	0.005797256024527069	0.010659641892116309	0.019641549125698893
{0.07412637255050376	0.07368592217291228	0.07658469536074496	0.08030656718799539	0.07944216466278861	0.08011170859386557	0.08252210258528203	0.08389336535873874	0.07994164502565684	0.08323175113184508	0.08718146425383841	0.08527200072453567	0.08709075158348616	0.08983708015153846	0.0873790234569102	0.09095022215423729	0.09459570643966286	0.09692551770054193	0.09939163041500805	0.10688683966384989	0.11157903135903985	0.12185759803084609	0.13914644524712483	0.1583924429106143	0.1846309501846733	0.22584283993826143	0.265540065089815	0.31610241331054656	0.36473098929015446	0.4004274961084713	0.4183445554705696	0.39060952459120374	0.3693231127067809	0.32417259279436483	0.2727092115385964	0.2334742676029897	0.1672415314897118	0.142883232353303	0.11915439977566974	0.12024496989349125	0.12231236933944313	0.11681864431636023	0.10478512880292082	0.07988679445082579	0.04858434725993391	0.017853315036466793	0.009811641734378533	0.0033200121775349206	0.007068802945469565	0.007164235683838652
{0.07387482003691453	0.07321965052341026	0.07600032707469133	0.0761080471775758	0.07983154052720218	0.07941362929111975	0.07898993958899281	0.08045871218687473	0.08050920661752133	0.08083967879078569	0.08469177036659574	0.08632378827323556	0.08672419210283905	0.09093297716718342	0.08937831120992241	0.09217694445660632	0.09540338095546595	0.09737569958593797	0.09976831277253383	0.10455081270386565	0.10987658569285225	0.11865192787088072	0.13266928053239438	0.1521814114799554	0.17903831604707324	0.21512892982622683	0.25673987716834257	0.3065835451901377	0.3490078152773172	0.3967383608327024	0.4056130987846241	0.3970038308276991	0.369239248648618	0.3296180572792551	0.28989043289811395	0.2460243104010158	0.178858244517636	0.13439087929958882	0.11941152228752017	0.11737771628058839	0.12249935226602232	0.12813650591273687	0.13450472506534822	0.10849754677637174	0.07803579960990972	0.037329356520323945	0.017265010578739998	0.004362227496260928	0.00315946226227146	0.0007145194344703549
{0.07667117765258163	0.07468474596081942	0.07546237100941364	0.07652012267238227	0.07838038912623393	0.07937940385127104	0.08168247869394055	0.08089018308746099	0.08224250737281452	0.08493752071630892	0.08662311922912214	0.08522868443347092	0.08805672413037989	0.08960089896139886	0.09297199337297643	0.09561866241440496	0.0934520092921422	0.09500648247862391	0.09889722260926888	0.1066252227101443	0.1156246494228868	0.1257080670999471	0.13665186633282156	0.1591348277417306	0.18763519316927374	0.22281276854687668	0.2660455074983158	0.31883209589229455	0.37667916564544457	0.4009712535910069	0.435402993620129	0.42818191941893635	0.3885968292891119	0.33150168785700346	0.2699974770666719	0.20385352452735503	0.17399266318113438	0.12248987985383472	0.10643849595267088	0.09834442794904732	0.10053600140221691	0.10305912734412374	0.09546581833044926	0.09248977518608753	0.05363924295042767	0.027912752919155785	0.01885010062580384	0.012847420660057413	0.020748460414928997	0.027656936538220125
{0.07290739099356092	0.07545587316996182	0.07430463149160278	0.07609644254764963	0.0742569769772605	0.07823009135260808	0.07757108472906149	0.07720574378823158	0.07827401743392862	0.0773196255981306	0.07976912688862414	0.0815464067451186	0.0798042375567921	0.08357383170374902	0.08119435996560828	0.0864594103427995	0.08886365539852362	0.08963167345764136	0.0933750819959093	0.09615396736216636	0.10351833669852782	0.1101118328074129	0.11846479139758767	0.13290611724007112	0.15444268624429053	0.18627408349111663	0.22258684932306422	0.2649244860441924	0.30713613452039756	0.35558509105088953	0.38833276471412037	0.41361513747578843	0.3920558147687718	0.37791416424710006	0.3317530198635965	0.2960801115377563	0.23530317604951423	0.19649106673622893	0.1388478726571301	0.10884496337082643	0.1024430377906054	0.11431761295998787	0.11884100360552462	0.10738330388022806	0.08533539523954495	0.057186008259463586	0.0327926668111181	0.017473473959942795	0.012022024623998607	0.009172392283181265
{0.07021876904648523	0.07509548211546643	0.0740175494295659	0.07714462145678201	0.07255526875818843	0.07403651129617289	0.08078415495507935	0.07815162777029971	0.08017350409810955	0.08095119430165301	0.08014268450154047	0.08059563848232748	0.08030506037493426	0.08334222977963679	0.0853374219315477	0.08468681491942351	0.0881644540819379	0.08925770070676202	0.0925772120143101	0.09492124209128198	0.1066897881364841	0.11385611069429213	0.12752451315636948	0.14689830923371458	0.17265563999043232	0.20379172675341362	0.2424111877503582	0.2858249640906141	0.3276391897232943	0.3549486828965184	0.3834410265410541	0.38770380938025284	0.37338869368870065	0.350893302230845	0.3143101450391642	0.27619034287266	0.2146775956453036	0.17608873449868004	0.14635893240779194	0.12182402612850453	0.13484386585472252	0.129223765582466	0.11689184629357052	0.09283024819504851	0.061094346953410615	0.03912446643554074	0.020836552708067176	0.009719036215684372	0.007898070245238267	0.00876183302026549
{0.0731310727577531	0.07269271315501592	0.07605541758570845	0.07581494174800299	0.07755496784819824	0.07885960414910523	0.07933258034342225	0.07802269721544453	0.07874996977707144	0.0800312404774203	0.08400968228958122	0.08312869827482931	0.08702568437804167	0.0887180970875928	0.08733231312365486	0.08964405799764553	0.0908451750684079	0.09546612928211551	0.0972681139619795	0.1031817170977142	0.10708234926296648	0.11601238544047296	0.12715755064492706	0.1457108009933787	0.173438477820378	0.202678383217694	0.24203996335126648	0.2820178317450983	0.33328399694473737	0.3672156744502414	0.3876580633570644	0.3889069657109161	0.3659423468478255	0.37022662825062996	0.3076815294007732	0.2764727460928541	0.21568791450027297	0.19306228356389582	0.1814567971646861	0.1538191838109055	0.1470165890216225	0.11820189680606487	0.10483980410486307	0.07559466890789783	0.04541902021511168	0.021792639320916383	0.009834410565586977	0.007794995052898313	0.01386305270984586	0.02146906219138445
{0.06932612833767005	0.0726020085867237	0.07395517274701938	0.07431329407641907	0.07634153545262386	0.0747100297670909	0.07922476976145167	0.07834669236876628	0.07664968549317183	0.07852223498707907	0.08006708645168309	0.07884446887306873	0.0799928578262373	0.08313243792578599	0.08287606097262823	0.08621699890723901	0.08907811439970642	0.09189711368408873	0.09493051041027131	0.09478928366254333	0.10308022893797321	0.10727745183486274	0.11798600295545941	0.14067896016060671	0.16172935002436994	0.19121349610860128	0.22212769187584294	0.2593652709074489	0.2953011471795819	0.332603771462442	0.37330809192328185	0.363056237055321	0.3688421471346205	0.3328415798090013	0.3117879198258598	0.26567805504384195	0.23034916764808056	0.2015863743935496	0.17691978376241763	0.16614221714028493	0.17856077890873323	0.17747269639740015	0.15927629071861787	0.14103000257861237	0.09783182331466263	0.05319306519854998	0.022328936170620213	0.012484438130124006	0.0054099315084086795	0.006543510267959903
{0.07306338335484974	0.07198223447254382	0.0727420689917547	0.07184294088420672	0.07551302692256504	0.07296566834036786	0.07440688280296442	0.07358266818618428	0.07533718741558312	0.07691303151001658	0.07687619963515491	0.07885515292112474	0.07956999992452603	0.08040666362731574	0.08381165871569407	0.08467143575319863	0.08862673270199413	0.08992853791997896	0.09273934748912216	0.09629595516134767	0.10612548037233888	0.11167165773576021	0.1230790014626102	0.1427889787201248	0.16898736650152676	0.19587687536552198	0.22791966562725555	0.26637676606461613	0.3038470624550602	0.3265774338777454	0.3338135212541443	0.3083119263505442	0.30595692978405437	0.2842366370759854	0.2663728209111338	0.23215657010991514	0.1998157595695529	0.17569264280884833	0.17540774076808793	0.17903354035724037	0.18301811113246252	0.2091900565076099	0.2057633971695851	0.1843799069249483	0.12353349128924004	0.07342108442236903	0.03247931874627581	0.015693080968135813	0.014620884607667837	0.01918816794780151
{0.07426605013330753	0.07030017270864511	0.07449253482021884	0.0742815625559134	0.07456474359654292	0.07398753668965069	0.07654387105126942	0.0780884416078935	0.07857613088466192	0.07792257979304976	0.07957444581082092	0.08172654853754034	0.0804448822840505	0.08079621944511337	0.08330753247380482	0.08378573503131923	0.08676835638539274	0.09022479048336207	0.09294127081710798	0.09666443051144681	0.10528203268844319	0.11530236925464511	0.12618431754571147	0.1451232685060071	0.17011055729521063	0.1979879933401201	0.23201130757131141	0.26421847063622506	0.2940639113007011	0.311809728042306	0.31635322669127275	0.32853739722988007	0.3001725644770882	0.2867036613830434	0.24668096201858977	0.21331816696826428	0.17687224404998073	0.15557706329928808	0.15037887839872788	0.16044385987528356	0.1788441818631466	0.20574975161615333	0.212742606728092	0.19199992989702458	0.14900086542029786	0.08076928817277051	0.040305744076721495	0.019654648199467547	0.027442571827092564	0.042261868844984306
{0.07593297134302701	0.07489383925968196	0.07534316519945919	0.07595004288329765	0.07549043207027509	0.08074067399533094	0.07933240081916815	0.07933648962803797	0.07848837052576496	0.08100645576938102	0.08365109404438334	0.08172275285220951	0.08365914825056832	0.08756812984804711	0.08564813427656673	0.08870397339629288	0.09138943985130071	0.09381272391585335	0.10016857563135706	0.10694960352308752	0.11962516595941888	0.1347889444722939	0.15350770526114613	0.1817951767012546	0.21321436042499103	0.24061225984054008	0.2703769561777768	0.3023607072015561	0.31633230324730355	0.31909031555092643	0.30981344118473975	0.2928737119133637	0.26772577310607787	0.2556304366727704	0.21997453621677382	0.16785909140658783	0.1446464136996945	0.12868658055768578	0.12721213402539014	0.13568500745125164	0.14962414335850371	0.17324832873198062	0.1702873233574591	0.14585043777523338	0.10448772793059954	0.055213606700162156	0.02922063667538818	0.016769072464295817	0.02301620383688864	0.0349147170915643
{0.08295466864867834	0.08486807267382741	0.0862392024588251	0.08484269473103037	0.08361005727804026	0.08816890738450098	0.08623447531890703	0.08689874868036827	0.09292125480507427	0.09541322638873562	0.09298096967475065	0.09393925616594635	0.09746947719178416	0.09994356573768443	0.10267441478186436	0.10404619388817649	0.11069441265353705	0.11643505402955079	0.12230078043522316	0.13525402676171078	0.14887007159222526	0.17250895808726086	0.20148255391985426	0.23535494929996872	0.28529351757119736	0.32463422060952735	0.3554200860019815	0.3855635037752687	0.40055148965747317	0.38405869680065313	0.3348024555214978	0.3164137740425136	0.2986275087272584	0.25852928308402445	0.22826441019463864	0.18214776796345866	0.1337569115603286	0.11173973177122828	0.08230342723144193	0.07144092205283845	0.07720781173683688	0.07798543000673892	0.08554089694761238	0.07083838867288819	0.049452961777577395	0.02324578818746298	0.01225423766464681	0.0049259584317912705	0.0050455277510510835	0.00878491492559881
{0.08151611354415919	0.08595658312822765	0.08531633783114143	0.0849205270588964	0.08690882481704601	0.08830355791207353	0.09002669802242591	0.08831402880246299	0.09302659087222534	0.0911881052840447	0.09286645018042859	0.09617830647015342	0.09520133971573155	0.09996308288277528	0.1014055166501151	0.10518585544474689	0.10819267644027747	0.11757156014653403	0.1266275622312082	0.1369178910258221	0.15879059906647386	0.18530748962625654	0.21763770418981782	0.2584219738014722	0.306351035876524	0.3606762545184551	0.3928986316032971	0.4141278158340398	0.4217572715811621	0.39502603755229826	0.3785853144062915	0.32998677534680687	0.29776945785999137	0.25784295613844044	0.20667427434862704	0.17305305558702	0.1320289390944669	0.08101649621480102	0.05456132338705051	0.036617913699423306	0.03497762817571238	0.023402916757815525	0.019525050843368797	0.015254274953687103	0.007846414856050775	0.004303954882709942	-0.00041967612362623903	-0.002170562458147298	-0.0002832072936801177	-0.0035585558308032657
{0.08361042126614676	0.08329426051376138	0.08545009431310555	0.08831408837034686	0.08907898274912762	0.09186874363834863	0.08865727958466374	0.09049433566382872	0.0926433343133577	0.09298369195422924	0.0958687838466168	0.09800203452505307	0.09979295101925414	0.10326336238792716	0.10639340171963667	0.11005463213435066	0.1131805869599688	0.11821510882258272	0.12822566614597147	0.14091996937770335	0.16093572426162975	0.18860357483061035	0.22290638021432518	0.26313561862806445	0.31896296530781193	0.3667782941410394	0.4186391963372568	0.4312074896390348	0.44723808103231155	0.40649651877295967	0.36677940486878013	0.3275380845178447	0.28347025155701194	0.24525344884400738	0.20076332453841508	0.16511185976343576	0.1268571394436317	0.09564227163265289	0.04647438951157444	0.026044869521162806	0.013022050500594896	0.00698662450397647	0.003659057966406474	0.0008369144670580426	0.0005970201069636621	-0.0003298232025572773	-0.0006396875455210898	-0.0022456999775231114	-0.0020039254278235823	-0.005311688612046428
{0.08145766257684695	0.08234263822662226	0.08364215496397201	0.085248387561459	0.08393236342430141	0.08663796685500635	0.08721712609080175	0.08938562611676704	0.09264472351042531	0.09311910549266281	0.09373517318215702	0.09535853576253275	0.09611978679898764	0.09882518340791291	0.10390397451874436	0.10526269266140055	0.10925854045576591	0.11312403045007777	0.12230265984781738	0.13685025901232561	0.1544337413931795	0.1742926005545245	0.20710390951107502	0.2461839964967929	0.2938793126672756	0.34609860319730723	0.3861131216117719	0.442852336880019	0.4552534322632217	0.4198791445824793	0.3742942628980245	0.332456036975831	0.29961421641537767	0.25544427472864434	0.19202013347000568	0.1697605541877515	0.12273300317789557	0.08738899160655006	0.05413193897997544	0.03253364343360316	0.018900340783803232	0.008028820524264495	0.0030516824960274934	0.00021345178737208238	-0.004109575384349547	-0.004526278100943786	-0.0046281391700869045	-0.00352939369293518	-0.005287812008388116	-0.0051505925533517185
[truncated: 201 more columns]
