# Supplementary material for: Precursors of Majorana modes and their length-dependent energy oscillations probed at both ends of atomic Shiba chains
Source: Nat Nanotechnol. 2022 Mar 7;17(4):384–9. doi: 10.1038/s41565-022-01078-4 (PMC9018407; doi:10.1038/s41565-022-01078-4)
Supplement: Source Data Extended Data Fig. 4 — Statistical source data of Extended Data Fig. 4a–f in separate .txt files. [file 41565_2022_1078_MOESM10_ESM.zip › Source Data (for Raw Data and Analysis see Fig 5)/FigE4c.txt]

{0.08305226942726529	0.08664466761274947	0.08547391267536708	0.08475095228099361	0.08824839626334598	0.0883509647193281	0.09007741406611164	0.09244365280442605	0.09412998886394136	0.09236996456277405	0.09520677217831691	0.09681291400028305	0.09820441656829673	0.10046029497212346	0.1061521687555211	0.10887158099004346	0.1132560159461374	0.11855036047963143	0.12619650368042504	0.13888006175728088	0.15844763119845323	0.18184063248975124	0.21360141330363147	0.2517134987051417	0.3008633587758638	0.35680329203404937	0.387275347391558	0.41447417682605203	0.4338318351467603	0.4190312722192884	0.36761602224884204	0.3504334152235695	0.2944555762567763	0.2804806609648817	0.23073903568956133	0.17442462564637035	0.13501656466800752	0.10375137788372289	0.0718735783318692	0.04273640265323045	0.03191817257032817	0.02749392112683216	0.02232767594042733	0.020694564634188915	0.016012909008664453	0.00784039669896985	0.004105956313986569	0.0030878326797455823	-0.003244295992889324	-0.005429679430673585
{0.0793697771862781	0.08209606511114581	0.08207121872087655	0.08451372288045594	0.08462949181656182	0.08124030857481061	0.08543662177798245	0.08645353052594175	0.0874833129668316	0.09022659116710664	0.09301668758873854	0.09165853660405945	0.09360385670117911	0.09437569592753109	0.09648373682351968	0.10300214392828398	0.10868417402250355	0.11164975421015177	0.12101548181467679	0.13211816031419327	0.14573548003956363	0.16808211367205594	0.20115959173095352	0.2333169443953719	0.27955743037554137	0.33117514340617016	0.37214130302899284	0.4043539791856627	0.4057485612077997	0.3683816075337252	0.35987773890891467	0.32074883633061296	0.28293269106476465	0.246329859896685	0.23222997915334095	0.18018100816951924	0.13971504773882176	0.10705811180580445	0.05871509069462251	0.04731911145827317	0.0407585449396714	0.041767084112274575	0.04122739575812462	0.03984178069270659	0.03315054342645533	0.01684331826325612	0.007228320752655079	0.0005217996233663428	-0.0031206216042972464	-0.005881291078305605
{0.07831699498298525	0.08123788436924521	0.0811863097311945	0.08137124018754409	0.08365496347220756	0.0844088235278369	0.084835546231854	0.08334941965913945	0.08624532561524031	0.085083204191266	0.08748684992128533	0.08994127603814459	0.09029470390094677	0.09304162248139619	0.09808662944329728	0.1009072846101253	0.10355065430571184	0.10858548284634885	0.1193798127135189	0.12796549507535548	0.14494835777746232	0.16934448636931188	0.19994275790543803	0.2366915904272419	0.27550290393967414	0.3152231727114776	0.3510053317070486	0.37734802325772854	0.387054291850072	0.36303143107562996	0.3345816395652472	0.30068193909014224	0.2682114076097537	0.23912183272573506	0.19002525055356068	0.16918853374575932	0.12614272616908914	0.09260865212886264	0.08060875995889641	0.07259298166129183	0.07664446086430492	0.09586029891066233	0.09580841939594704	0.08334556400718424	0.059592193008592885	0.03567594162453688	0.02122941123560803	0.005342205566150355	0.0014377062588557929	-0.00352206876887133
{0.07701887509436713	0.07247473473708671	0.07766505018384755	0.07843466285579892	0.08017394383403997	0.08059897882873096	0.07958226996373938	0.08180224040978068	0.08185104849196986	0.08251437260186262	0.08411182172783653	0.08557565824439874	0.08666188170652364	0.0917988992233863	0.09262422276531745	0.09466844385410574	0.09616505362322876	0.1007921906605953	0.10958286015180428	0.11506760472695649	0.1302296768683796	0.14587494111211677	0.16987271693986583	0.1957882037410138	0.23239681470426818	0.2731039061545722	0.3002019031181422	0.33643558794662237	0.3415202005159113	0.3172428409682066	0.31741271362348045	0.29984277226023126	0.2866437454565967	0.2395997919914693	0.20524415505198784	0.17226899062493073	0.12986741769172863	0.10721464911989825	0.09655691572682662	0.11193826259666893	0.1322043415091642	0.153145101512806	0.16920580966625962	0.15641857961016248	0.11360165185211685	0.06363484137880566	0.02952765550732838	0.011098149303990501	0.0018243691205826976	-0.002462388279031668
{0.06481305063602164	0.0695531322969693	0.07080885472394188	0.0692879295815343	0.07353586425953498	0.07176688134906087	0.07537592673839216	0.07651503291493356	0.07726575089094012	0.07787743096232332	0.07885420766376926	0.0798015617992611	0.07972738014787098	0.08377382710559855	0.08329983248040396	0.08777983573729062	0.0875483605797147	0.09035747837218945	0.09361541301475326	0.09799444272110822	0.11072863942761735	0.11893182211382608	0.13185957073743454	0.15368796376018812	0.18225866092620224	0.21071026543827276	0.24068427857012523	0.2739026922558948	0.2947332012726105	0.3138088436583895	0.30845354065765207	0.3013750899508542	0.2776801973919709	0.250892074681867	0.20916416945428595	0.17011503652295393	0.13226116401966537	0.13353180668111597	0.12069186900666931	0.13794357324674444	0.16127487168009047	0.19843063302227953	0.22189450849511388	0.20369789518635226	0.17219705948850675	0.10369789876460707	0.05228760323193331	0.018907742859800368	0.0007434778561766367	-0.0034382321461112245
{0.06712698357758376	0.07232552446959392	0.0689425058040755	0.07130259179595679	0.07565145875652265	0.0723996199351357	0.07118196276020505	0.07417001379988551	0.07283172287077	0.0713924636793552	0.0751254028941176	0.07835359959035507	0.07804350785090876	0.08051319690115835	0.08245272234308526	0.08549418741788145	0.0838931863310513	0.08750784356638246	0.09033222961687704	0.09304434879031767	0.10027237113949497	0.11115892273778841	0.1263208942203019	0.14328336996034588	0.16797356270622613	0.20001316823250398	0.22931182311959297	0.26022518313665316	0.2949146582983865	0.3094922529354491	0.32701165487590017	0.3150566662898327	0.2928713399263877	0.2643063447733703	0.22586096306769035	0.19277498401478416	0.15019020410159517	0.14218826527047565	0.14368286805512054	0.1600243589514342	0.18643462591849502	0.2202983427986181	0.2410238220773612	0.20926268177699708	0.15134920179382033	0.09889750201355502	0.04978778067012199	0.01585200018126927	0.007415277690737963	-0.0003116735610149287
{0.0710622803882401	0.06893413970795094	0.07471260157695772	0.07362128572088343	0.07443700905252082	0.07742283552823039	0.07575266707913701	0.077474919747882	0.07537723000051771	0.07598453577621805	0.07887953749909302	0.07782588594813405	0.08323282711774449	0.08287033931803899	0.08307833414998392	0.08528821548673998	0.08620456000801105	0.09171631845031365	0.09199801848546689	0.09830894401617568	0.10741360268816144	0.11303338353340814	0.1271599475729907	0.14499920381287812	0.16853004437007177	0.19964477384171542	0.23504008161425133	0.26863333749161056	0.3051329931776402	0.32106023951135076	0.33624516830036566	0.3321867621490562	0.3144285609433136	0.2868516973866118	0.26024611262916064	0.22158606427287691	0.18514280951246245	0.1682990648446706	0.17456232625998322	0.18762737281998987	0.21681266110986128	0.23935419658034818	0.2440607122463435	0.20355028760763744	0.15512481072058038	0.08499180376810075	0.04353083304575705	0.021583582250713537	0.011745438616270407	0.007840715457027173
{0.07161394359076792	0.07068439562358741	0.07491450544325493	0.0726487836669107	0.07190958667807298	0.0740842970603594	0.07492856112176136	0.07502797662429081	0.07955773543863068	0.07902286870771755	0.0781530057089472	0.07781078751665546	0.07808286608576907	0.0789529419829238	0.08159567674506323	0.08533269629905843	0.08664788722583552	0.08533161112126629	0.09181144273439423	0.0943125219089303	0.09987589274642432	0.11009414677025751	0.1230161752512133	0.14123680096490504	0.16492189954255296	0.19727258239009918	0.22704018858700634	0.26511470888250444	0.30476795313483224	0.34302590250511683	0.3647060559243259	0.3545180882031305	0.3256925357105507	0.3140048043144249	0.3109048246777435	0.25403690534902923	0.22839646699864646	0.20607786294204358	0.19017768783898886	0.1905108250364102	0.1993068381859838	0.2022726555701322	0.18566875825943244	0.13710521162128314	0.08625583945440576	0.04846841250757615	0.02629913663302602	0.01001237160314979	0.007059865361421429	0.005182839257750135
{0.07393800331655166	0.07555575649935536	0.07909928278807105	0.07654814199292989	0.07746436637830692	0.07983024521476595	0.08104756646677447	0.07996280869614797	0.08202506605067061	0.08320755485319502	0.08318009631458867	0.08224745695373202	0.08768687011065471	0.08709634942225525	0.09024453964077436	0.09266725886738061	0.0958134898090586	0.09713988239292083	0.09664331614346054	0.10412276643825015	0.1105359189835026	0.12216236458530932	0.13732924674625627	0.1591823242706462	0.18768558493530693	0.21927000315802458	0.264135953309984	0.30337312304202146	0.3461731177362754	0.38748875831033125	0.3959251015476498	0.41199272830787503	0.375841708755946	0.35546795125587916	0.3047617914506235	0.2710160783920949	0.2392983715854722	0.19598343233984775	0.19186611057881833	0.16717530842378384	0.15331418285735848	0.12723454419278296	0.10504426214047466	0.07237900203007328	0.04881120014956278	0.02229798340066251	0.007144719248882209	0.0017874349502637367	0.0008851572478264145	0.0013219682581540977
{0.07829430339861991	0.07524360109403752	0.0766799905599132	0.07858018863984946	0.078903290938154	0.08203624783379725	0.08184275100111707	0.08120294421185341	0.08235848745747279	0.08235590880823684	0.08263479371835607	0.0852234624922309	0.08644629506927061	0.08584278061186054	0.08684401873493991	0.08842122544469203	0.08927542863120548	0.09374911457703021	0.0980353389299862	0.10026412379528324	0.10935986322216897	0.11812094208651415	0.13122870279590676	0.14960617875887236	0.1761132614315757	0.20726937596338996	0.24569985921543708	0.28922125361370543	0.33279758370093626	0.3876048759038151	0.3948393100007839	0.38477587320763307	0.3888097892258011	0.3751347170912931	0.32191589081167304	0.2729396895495825	0.2144501915535859	0.18600110866624608	0.1597428967412753	0.1407327159824274	0.13688859674922346	0.1232695556201952	0.10064571033005902	0.08154989704233673	0.055137118825627524	0.039185466941308936	0.015083590294934779	0.008098158949925964	0.007802653924950269	0.0030038231851146078
{0.07221543607384759	0.07290241909541638	0.07005505370285453	0.07587138780429578	0.0752361274239853	0.07385393863250841	0.0759462727395685	0.07614809217901605	0.07813302607322069	0.07930950434971606	0.08273289051586653	0.07950095623464459	0.07923340729414388	0.08251846971656247	0.0845122069559251	0.08680012104303769	0.08932158415976213	0.09189609086084337	0.09558714767566134	0.09893839060589915	0.10579848386490703	0.11423818986302867	0.1279317076145486	0.1450360113144365	0.17165946634494766	0.20228191888941402	0.24202331155882287	0.28418770477432304	0.3275076272815979	0.38080994967172077	0.4190184633365074	0.40551222593130326	0.377292620202038	0.3521954380890899	0.30984891961973704	0.24384328402253824	0.20547727811424144	0.15477438200415666	0.1350323637516636	0.11391227486166823	0.11288895724658449	0.12751538316826116	0.1306828007244075	0.11342412647363542	0.08186040794795571	0.04108411201869402	0.01862404167546724	0.008064870247665796	0.0008899966794111563	-0.0015870530490988714
{0.07644735834729321	0.07803971093467052	0.07781789084785445	0.07965010005722921	0.08033692446142704	0.08098153610959087	0.08276744305873213	0.08077260068941033	0.08194387048449027	0.08602159086059438	0.08461429428396902	0.08457920419877492	0.08969105249791402	0.08738819308345745	0.08749293241237968	0.09126092805152358	0.09199171075741375	0.09614399354679254	0.10147046870622288	0.10233898430863109	0.10857311170650376	0.11777023181810804	0.12972376738361885	0.1518276374014015	0.17955906571177738	0.21070271376963334	0.24782823094271791	0.29838105161195605	0.34824662991749217	0.3901189119576148	0.4052628279589508	0.41378502169423337	0.41232278118682675	0.3777721323336335	0.32614236069294	0.24925099405001863	0.20705033711901433	0.14984206941466582	0.11527600431414269	0.10228050916051216	0.0974322029625174	0.1073724937868002	0.11211715293085009	0.11163460765687809	0.08125884352606343	0.042681300069790415	0.024523022126764216	0.0070072147170312515	-0.00022743692805098125	-0.00034961177170455106
{0.07495736005575324	0.07347675521294329	0.07706316335566771	0.07267564898775934	0.07661898907204198	0.07790021875695524	0.07795850900311885	0.07931468423985993	0.07940510444027035	0.08230473452883197	0.08235678103038199	0.08213049475828553	0.08740947672759022	0.08539900776426837	0.0895809882322951	0.08869615354636154	0.09032234261322812	0.0931840106993491	0.09524228759691601	0.10049251096172654	0.1071265945733924	0.11497519233261455	0.12773032792717365	0.14568832234257006	0.17147854810547103	0.20425703311117177	0.24314928482128478	0.2957469140914846	0.33459127418796664	0.3923784626157369	0.4216779573148497	0.412122986142663	0.3888494898464854	0.35715682376160224	0.30013619660468516	0.23484092153853336	0.18331818895519075	0.1423537050912393	0.10004355518547275	0.10672607703433692	0.11089261640490704	0.13031333946914683	0.13055950743642974	0.11552107045149165	0.0703830286570149	0.05250316122110043	0.027160847053953004	0.00626618935509957	0.0020710820032725386	-0.0008511448876049373
{0.0773778116209433	0.0745332578906456	0.07727232580986436	0.07618762375530369	0.07525812531920906	0.07790714509369578	0.08254188576367295	0.0803596215202118	0.08156664122395305	0.081499417300428	0.0809958475881995	0.08519505988422105	0.08619251388100477	0.0863254391036672	0.08970215449045063	0.08994232544339274	0.09047243368341726	0.09389946359575134	0.09640204035445474	0.09804658777897807	0.10530167280556814	0.10977156973169913	0.1231763457949934	0.14051650464252002	0.16003937580399646	0.1937452868007439	0.2310218117613229	0.2791820496909486	0.32874734883156	0.3725836465320499	0.3836531756447209	0.39200529991146704	0.3865168067015028	0.3648662966958405	0.3070300737914088	0.2707006212987765	0.2128209524532002	0.15642257172925453	0.12583590114676424	0.12267710390072101	0.13057201937831828	0.1308065732811148	0.12721344937649448	0.10739276457906163	0.07968342377567847	0.03383212190275917	0.015399478830071017	0.0013406623162556149	-0.0002755408900611783	-0.004115215204405476
{0.07396190907061036	0.07599477569486227	0.07709950433096513	0.07790403571271101	0.0781388887868055	0.07904473068141257	0.07874636126203433	0.079954470108471	0.08263956491779667	0.08233380311462013	0.08627238084299606	0.08355781057129982	0.0851767506859764	0.08626058117460345	0.0870403099465383	0.08986915349186214	0.09241593895225524	0.09329708578449132	0.09655649457189748	0.1015714817475743	0.10754025353217966	0.11864551538723092	0.13401358416881226	0.1532501170019263	0.18241423288431008	0.2162396599489052	0.2557121837249429	0.3061487099181879	0.3544073199058868	0.38409391531785086	0.41033416101477116	0.39383253917845495	0.36182474509227164	0.32827798974056677	0.25562920087132274	0.2070511890797862	0.17143045712418664	0.15856557426839607	0.1386436960662698	0.14325430163717617	0.1437779133185614	0.14088538962048489	0.11914904108094987	0.0760541029786902	0.042761968670222986	0.02412844120666226	0.011833668169560278	0.0008374059855019971	-0.0009236178456946587	-0.004155805608615137
{0.06895551580873482	0.07412339906283763	0.07354007649789102	0.07668359463744914	0.07906877954637997	0.07628755189036154	0.07614652097464536	0.07861482761625391	0.07945337165135952	0.07878945208963942	0.08170160413642141	0.08112594293942643	0.08252648241225762	0.08639635410370909	0.08760196058199891	0.08545143994461343	0.0898988277701683	0.09262535230341862	0.09410230435437603	0.09754240952127077	0.10376523611450829	0.11284487718119368	0.12616758660185234	0.14260036630676776	0.1645245069333371	0.1980987419223272	0.23758725123235483	0.2852056690214255	0.335185043984097	0.3702097488015139	0.3893859687683994	0.3712155325727947	0.365028243636393	0.33439914916774105	0.28897582984653647	0.23069729327894495	0.20217786303562185	0.1709269037170365	0.16321479525062027	0.1540473622264446	0.1577615388633007	0.15593737748359712	0.14618534537685868	0.12047267829128637	0.08012898248139019	0.05201884562574868	0.028594834512138952	0.004573168875169849	0.0025476676477448152	0.0020157871531151497
{0.0690341006369202	0.07128661750474959	0.07242890855392803	0.07409765783242817	0.0755784478640138	0.0745499689244921	0.07653453968777435	0.07763829765566257	0.07733947620514671	0.07931412708307023	0.07738865778366369	0.0814415770355365	0.08252043872973167	0.080918302319789	0.08485887452390109	0.08636061525845873	0.08615087866638771	0.09058158519816778	0.09215418864882514	0.09397663617506857	0.10074338058546134	0.10851032555754059	0.12052750112184987	0.1361405187757503	0.15994279333282777	0.19353006885583218	0.2334913908485704	0.2806026251858623	0.32544511487242805	0.3620887705764826	0.3919520548055755	0.3981520726617753	0.38350277274529654	0.3448528922250969	0.2923101971414118	0.22176692446370871	0.20543693724053358	0.17629921278766614	0.1581254363561744	0.1477050443670981	0.14662816519545563	0.13515439748195124	0.11884565534556804	0.10339503746075628	0.061721976260832756	0.04114255036574913	0.016226299185486993	0.00457093953063167	0.0007521920274752905	-0.0019115429333488951
{0.07493865384417855	0.07449320444776446	0.07495415832665056	0.07762450285676974	0.07676623866495325	0.07887126354628948	0.0784131767631921	0.0751704334678242	0.08090312528769636	0.08189050405782387	0.08142008703971435	0.08422680743037655	0.08383261399263214	0.08459974378210786	0.08884773993586889	0.0886364274172677	0.0896975711183543	0.09489411386493078	0.0947063347785049	0.0990614424383317	0.10553752635019632	0.11550899664136208	0.12715654692214	0.1438150323999709	0.17087424005205826	0.20409601643566436	0.24048034415882236	0.2863528510668616	0.3418885453157202	0.3746807061575467	0.38747156981381115	0.37947761585341827	0.373356268715411	0.3271193390249179	0.2804660310537396	0.23844347494117252	0.19620108918405865	0.18629962253922377	0.14776722531272546	0.15090017072274875	0.14622097884656626	0.12577988525815081	0.11134577233664224	0.09194955546339009	0.056560337500285135	0.029478688097713056	0.003981931043385305	-0.006759115476235056	-0.010914276534213736	-0.009314682929308437
{0.07286005885751404	0.0738466539496524	0.07586835215660431	0.07627882957515637	0.07514547003466918	0.0786548655302928	0.08127280533162677	0.07894154277477877	0.08133104640586342	0.08316621822893787	0.08445039520380115	0.08426364589600288	0.08512947279903713	0.08532922573331383	0.08545605800076975	0.08735093689008744	0.08990735752489618	0.09449437304710077	0.09472836749497626	0.10086729807294909	0.10630924820298523	0.11586747163708172	0.129408426998171	0.147842736030181	0.1717729239232691	0.20841786016316716	0.24468542963621265	0.29240110926324087	0.33907427030574844	0.39285188085876444	0.4103042257478306	0.4069571112835365	0.3788144731946419	0.3328114516715013	0.27719745521474326	0.24303838479980513	0.19134162263812196	0.16068223504566753	0.1369576683656046	0.1324174208066804	0.13233932602323525	0.12571401799215734	0.11686851275880812	0.09925577146941464	0.07517479657031609	0.04488955079875108	0.02441315193038579	0.006247254446632974	-0.0007282722816091853	-0.004428083461025936
{0.07510063212240012	0.07543615621073885	0.0763654492832366	0.07596710144491942	0.07439637719474068	0.07820942951121977	0.07773753644568869	0.07989818877723329	0.08052124450357778	0.07882686978022499	0.08115688752289879	0.08397744974152024	0.08223296588186808	0.08544935171067992	0.08634618686179255	0.08623029975363675	0.09052977275221491	0.0914657186927664	0.09637207514054046	0.09983798588900714	0.10461834505362406	0.11574850151181264	0.129369344846736	0.14820514704457416	0.17401088246558838	0.2073439085268251	0.2468404566313213	0.29344455041269163	0.3405987522900965	0.3775507530829929	0.3936487318236464	0.3869317331447891	0.38667768438995687	0.34108937835253955	0.2782279301379802	0.22674849194800267	0.18968921887191084	0.15873207355871985	0.12827343537691147	0.11596210203221836	0.12027920575164357	0.11454179851118343	0.10363514649134783	0.09261158369678629	0.07046261518745586	0.04649505872728067	0.03056795194515463	0.009393750731966785	0.0030503405932273287	-0.002700335441441446
{0.07469505697830844	0.0756632578335075	0.07901847053598443	0.0760513366144252	0.0784222704448812	0.0790201768151878	0.07977480612897533	0.07705178230746124	0.07917948651164647	0.07959260960236429	0.08027449834154629	0.08628632613331531	0.08568015162006193	0.08659282278980396	0.08887941605848189	0.09132804646469497	0.09018678362754674	0.09373114922219727	0.09581936191129381	0.09939504012986967	0.1077922386250173	0.11761877482897441	0.12782631904037794	0.1514594626646023	0.17660904708012132	0.2061711954793759	0.2434307787538971	0.2901555538173933	0.33376403592525417	0.3789905872478695	0.4059905028951445	0.39263812467426396	0.369094814026236	0.3374001051025114	0.28570649274715043	0.22978418387107988	0.1940558114696993	0.15550462651883998	0.1304852581280223	0.12944397574089625	0.12730305660890237	0.12675864385480592	0.11811965394683346	0.08788096905453416	0.05212014915609129	0.025217107928771253	0.010755382415472857	-0.009170414725115882	-0.009289731155554953	-0.0060103135947588305
{0.07630243306236759	0.07229885559185405	0.07612664187297566	0.07801565725733997	0.0774674815163795	0.08039220891289488	0.08171736118545737	0.08465279086148014	0.0816420064655679	0.08260518474395925	0.0873222742201677	0.08695077687867912	0.08782571545667935	0.0877739406592829	0.08976562051173319	0.09448017430003937	0.0930975838673957	0.09821689128378204	0.10271738512861868	0.10506575619860184	0.11647688390395566	0.1204571076220751	0.13395630310985038	0.15465666540060646	0.17963076339958786	0.21645689174282953	0.25613519997177203	0.3053662452375827	0.3629824073530542	0.3949029993053714	0.4193118236220667	0.416917901846667	0.38833198226475296	0.3494936148728136	0.30409898977613187	0.26253562110575884	0.1924955518537574	0.1636436700905735	0.13896757484355138	0.12560865029652252	0.12609681602466258	0.12485443401560906	0.12579969097555949	0.10030761142651183	0.05839386881886921	0.03497950431040074	0.01656068580704811	0.0031675212776281405	0.00018188292227852023	-0.004273303674057403
{0.07472455092235392	0.07666176259286855	0.07795677896073248	0.0775514082283053	0.07611431699874344	0.0775329688316877	0.07799552159495528	0.07772519537190051	0.07962530459739414	0.07890464698466415	0.08158104338761513	0.08097255774025233	0.08364502243307162	0.08468572060142293	0.08691773782544235	0.08979893346141156	0.09069701792592114	0.09319527483997413	0.09384073331537002	0.09742903236708154	0.10206567231809276	0.11038628677813306	0.12397719828279521	0.14010653693240255	0.16353707140537344	0.19508843394564462	0.229521387280395	0.2790937292964946	0.32943092122265444	0.37504610014097106	0.3878682767330329	0.39721377272859576	0.3807014608527296	0.3509225812199192	0.3052922986211998	0.26096848487116464	0.2158044308098398	0.17711798100406878	0.14730144816547158	0.1292471034079674	0.11824124385152643	0.12516061535021697	0.12160967651285176	0.1075665694046739	0.08216397499015629	0.05883992866033401	0.03370389645997483	0.012390789273158963	0.006152802883363546	-0.0019634794839020076
{0.07874285413381123	0.07881281375088353	0.07507160947375698	0.07770739312278567	0.07642014679732488	0.07768154162984679	0.08221747946478036	0.08121424567190283	0.08189518033496099	0.08323053188359109	0.0838109314271045	0.08307321702549175	0.08523685916841581	0.08678494513580813	0.087803460084295	0.09212808508388451	0.09119227276779164	0.09336074217903315	0.0934685953933127	0.09822082525648027	0.10696471811124159	0.11592318606200638	0.12692741178004466	0.14187998980905786	0.1659226227362856	0.2005721997715233	0.23581908335591692	0.28250892081507667	0.33544569879206443	0.3861722012097586	0.4170714814053502	0.39865765033740064	0.38794577582101586	0.34990169415597616	0.30453454428541393	0.2610535350235643	0.21631032103887193	0.16952881164680206	0.14281181740100912	0.13867471295737174	0.13755662188301274	0.1275131868206391	0.12648071770792116	0.09906196148397725	0.07364312179187099	0.04199066720144029	0.018899387831575992	-0.002186585130405698	-0.009336282782690995	-0.010391179647484958
{0.0735886295405496	0.07487322176608305	0.07449084234925643	0.07434900614019688	0.07648177157110284	0.0735528986348118	0.0767354437878244	0.07782542802904106	0.07876588817662611	0.07955840793429886	0.08016416614402867	0.08391125547546836	0.08504126817004662	0.08620581974878419	0.08777653810039185	0.08702579777496963	0.09069521121003288	0.09395336532703291	0.0977552914723486	0.098265085747989	0.10896618507609515	0.11057135862592253	0.1251881374896574	0.1415950154334933	0.16621423224810813	0.19842441751433637	0.23644186263649633	0.28349373548927337	0.33293270564182836	0.37188199619495865	0.38336014685826736	0.37895524816896775	0.38167268395404197	0.33506686307746153	0.2774933849948653	0.2544862545739743	0.1912561783100472	0.17034087457010796	0.1519165466127875	0.14313745806677736	0.13672140877336586	0.1259785863264842	0.12628642886669433	0.1028574368452414	0.06664874329479778	0.03140242593538764	0.017295848233032544	0.0015780513230877792	-0.006992839740475293	-0.00657073877093746
{0.07200704293316175	0.07322596888701018	0.07436802014321436	0.0745978565886106	0.07443647318305027	0.07484391826263753	0.07686727161147569	0.07505556972157384	0.07954879677339612	0.07595853708888892	0.07805239438776876	0.0779773169297249	0.08068046136356086	0.08279823073022338	0.08179355733771301	0.08360574309418763	0.08514748916340589	0.08653095042385846	0.09064431944755247	0.09422698898891613	0.10312864225974937	0.10780478054317343	0.1208839491536413	0.13840872905611423	0.16422503627060922	0.19620500400867993	0.23545417486558295	0.2831614854184693	0.32902513388139093	0.361123859054329	0.3833725050124477	0.3760910192888545	0.3664752034588048	0.31652860180071	0.2725382720822515	0.22863284786648091	0.18653755621000695	0.15389154682088552	0.1511247024231248	0.1514714312374315	0.14327437772584484	0.1526375558647617	0.15312246093063864	0.12695384659719608	0.08671543454575406	0.06032728501619014	0.032217241375503476	0.010477950918332129	0.002066735941542569	-0.0019104044831849583
{0.07345050984340039	0.07235217399200582	0.07550101587777404	0.07618808184682745	0.07591950017411203	0.07727519689156837	0.08189424973923787	0.07898540095169924	0.08133831749375703	0.08023627927899774	0.08187664186002819	0.08280138710803711	0.08301457615401843	0.08610804270568881	0.08763315947261778	0.08754818504010585	0.09026322952010599	0.09515452290548065	0.0956945309276453	0.10060333164483988	0.10461424399197851	0.11508791175684122	0.1248224852843858	0.14141175123917912	0.16781143089204043	0.19804491617325715	0.23464591112716474	0.28027734977740926	0.3331408328186963	0.37141578780198314	0.4027325976141123	0.3979287171773581	0.3758290188650417	0.33256851892260164	0.28363802836070456	0.22150324423719933	0.17639753057257132	0.15822622350846868	0.13689078773842758	0.1319959444387404	0.13006711829733125	0.13939768291045562	0.133224914570216	0.10381107494444401	0.06408295103805085	0.03247146927102564	0.012479985367685952	0.0018459216567290725	-0.0023297977300897237	-0.002232796889628194
{0.07625610949113008	0.07213692142834872	0.07387614070960788	0.07489493081226596	0.07462083005540601	0.07940784197988336	0.08102326127356707	0.07987875707984962	0.08319668351803003	0.08089519675253186	0.08408005870633263	0.08530145902567798	0.08668303363988597	0.08769746479840378	0.0883505423052225	0.08896470132178189	0.09112570103786262	0.0925301943173324	0.09887466010689797	0.10192506947779087	0.10994624393143762	0.12159929827357549	0.13315049136248097	0.15459446358318024	0.18175546825926348	0.21631051826211337	0.2595543519681811	0.2982760026869784	0.34141185080427583	0.3836676493490185	0.4089379161423886	0.3928540236611359	0.3674950906260235	0.31140762896849244	0.2654253930990875	0.20728650106323135	0.16032634678478958	0.14197417810930535	0.12369604010280301	0.12491776056778313	0.1160002879441291	0.12076080700160749	0.11795845425232325	0.0809667282804084	0.0551934770970475	0.023770576745597086	0.008615140011650065	0.0014798709418603392	0.0007268743559045968	-0.0023899794342823926
{0.07452701450726693	0.07230624424912992	0.07585903743603092	0.07188776764024515	0.07773772864250864	0.07544704444249214	0.07574690605239248	0.07883669802920744	0.07483300735744283	0.07875966005682145	0.08131195928172369	0.08036351967164096	0.08406486429625815	0.08516181211083867	0.08653323494451422	0.08852790895402052	0.0887812203157236	0.09601260419374244	0.09540953447892032	0.09923001843299231	0.10655884064435708	0.11372463781999548	0.12812794969453128	0.14420122733929439	0.16876853175325274	0.20326688659449646	0.2394521537072229	0.2866167872805718	0.33160150810317957	0.3749839236151573	0.4025087041873715	0.41238318093039295	0.3778388659909817	0.3409596331098019	0.2886600978210715	0.2474986491774654	0.17527637596614318	0.13844460143105852	0.10359211470191933	0.10146812517966387	0.10648522037320822	0.1230113276133556	0.13113873767993856	0.11516146698018807	0.09755927132417534	0.060008762005994434	0.030142361135147663	0.014211482838919261	0.0058772496471114506	0.006068612578967918
{0.07088385444282522	0.07230583622174863	0.07707928911233702	0.07318673755755863	0.07631319466932493	0.07623399546190712	0.07742206200649382	0.0781496935634828	0.07950648710361227	0.08173720726235326	0.0804675286404912	0.08112954628255269	0.08245499804974196	0.08431122859992757	0.08571869418268346	0.08651883090391829	0.08996704994832246	0.09308937278069884	0.09548078655005231	0.09868135809224383	0.10486586213716693	0.11475171957441818	0.12874463759672894	0.14360078510515245	0.17081820161311576	0.20332967935883509	0.23901489365984982	0.2928071861215341	0.3413571537859606	0.382550426786401	0.405220715227518	0.40270966501264394	0.3761419875462692	0.3156574131180461	0.29909012268226565	0.2486745835046344	0.19886657144660783	0.14937871371411174	0.11230667044737982	0.10097444960268787	0.11007538777678856	0.11667884163723864	0.11691855810358734	0.09870302942129677	0.08128778041592902	0.0487376241510213	0.029722581856118018	0.012691761558921873	0.005973500004130749	-0.0008705336817102713
{0.07261779388296043	0.07364626877592786	0.07417845803851238	0.07489601475459677	0.07449181909423737	0.07617269997004351	0.07610331015126626	0.07614093339905464	0.0784492034884253	0.07810436814374443	0.0782002595874974	0.08335831192248397	0.08261005016336834	0.0814419630716515	0.08469541136927806	0.08623290197959138	0.08670005228831973	0.09166807340645727	0.09129489868374485	0.09614506691516783	0.10429100940672535	0.11525071010873213	0.12821856281058722	0.1446555171337054	0.1679979839424571	0.2008841399516859	0.23634620804353468	0.2828123283853084	0.33356201275298436	0.3645182646493962	0.3948064175704151	0.3939604887306714	0.3832175567755577	0.36087192376375626	0.3038941381640459	0.2391290705010281	0.18824363218986678	0.16253284295767875	0.12167444553767892	0.10199928377533728	0.10620756056176915	0.11334718002584473	0.11857650751679748	0.10069640559387658	0.08112391801203331	0.05420990980898444	0.03843824063082191	0.014171782409564099	0.007569614464819794	0.0015222011962734549
{0.06872058476500886	0.06799437323021107	0.0707021474241053	0.07103471157484748	0.06949741221220342	0.07296812511840298	0.07495321373154834	0.07161846178946923	0.07590890317133242	0.07798309867634143	0.07720644946453803	0.07800466463123962	0.07770409702220624	0.08051949844570033	0.08235097038019723	0.08296395281886323	0.08500333743598643	0.08829773397768476	0.08816481579955956	0.09508653291668931	0.09972740463769239	0.10878240463922266	0.12094053551101994	0.13908525374376018	0.1653896471621147	0.19432305437046238	0.2282477432530185	0.27369404768304584	0.31394431902425657	0.3497733691426285	0.3731560945264481	0.3647744128302744	0.3600521520250243	0.3400129676160744	0.27531722142541365	0.24012038430621632	0.19667519985395482	0.16734530214867022	0.13789628021249872	0.1221530027001761	0.10517014336194903	0.10761159193329436	0.098997923590239	0.08877259092994574	0.07123212526839222	0.061553434634874754	0.03936845166299914	0.020060806616418264	0.015110918927128313	0.004479018969829683
{0.07139549434700054	0.07536177780103687	0.07414265886858719	0.0742726071168198	0.07676328924205858	0.07528890312589959	0.0775858487397123	0.0813378922318897	0.0800381013950235	0.07927536564392695	0.08053588111984822	0.081146370326536	0.08301060408210717	0.08469170811278587	0.0868238370444363	0.09053279536723717	0.08945703371091734	0.0889937832498036	0.09627043392735456	0.10146766040946725	0.10770332733445256	0.11792422349254261	0.12739656841622957	0.14686512142839725	0.1760014362437314	0.2070681402207046	0.2470375566013403	0.29035652622821495	0.3318173763188834	0.3670882679738992	0.38212518416399227	0.388714162892549	0.36806810151806335	0.3425668557034779	0.31073298251709486	0.2618051498451763	0.22698463106730854	0.1868019962957898	0.14970581722935253	0.12973926604855138	0.12068642523177153	0.11211476011456364	0.08993448006877314	0.0729161983260033	0.053741143125446075	0.0329798772959138	0.01732599147020837	0.006244145323406086	0.004222818908083875	0.00004729085472430399
{0.07507440302757684	0.07396848071724228	0.07556265020376568	0.07721668960485518	0.07712682961930205	0.07857874313600721	0.07828515991747442	0.07922618485028068	0.07986662547777172	0.08053421665724805	0.08383935664791382	0.08239658842635125	0.08253256147062975	0.08429844343474004	0.08863678085730596	0.09066047333332303	0.09357033680047314	0.09446735977476836	0.10004683057977001	0.10081161290767049	0.10867747302707903	0.11978893646975508	0.13083388440437094	0.1500485209502731	0.1754871210206817	0.2072907298327002	0.2430352611486213	0.2877416186458278	0.32332772278496247	0.364032222552642	0.3970857680508655	0.3825736209874167	0.3654684704123161	0.3536758940282286	0.3058832485679994	0.26984271980882507	0.2231140650666239	0.2114633967603977	0.19696961009137004	0.16828891762585124	0.17000901426926535	0.1679878683151765	0.15441269156732776	0.11092515626020763	0.08875915188082814	0.047467943721620304	0.022491593151026005	0.008669500365285056	0.0057688618361881085	0.0023523320703294536
{0.07035292877966232	0.07510498954552185	0.07465417287001697	0.07432643137952569	0.07364776173452608	0.07359706958453363	0.0746363537666089	0.07804279521882804	0.0766855862510101	0.08197909804326779	0.07951504481428798	0.07895768451125769	0.07995526550352422	0.08298577993444459	0.08373423145658151	0.08494212963657316	0.09009657179642513	0.09080635349372086	0.09470791077526908	0.09449036946097142	0.10367529675834844	0.11378201507511765	0.12309548050158683	0.14086564074174265	0.16476190082460707	0.19323622197779217	0.22521727700813476	0.26395096583232514	0.3058928313743555	0.3306901901615573	0.35425707053843486	0.34466166663645104	0.3342737113683761	0.3209970176315162	0.2739890077914536	0.23411399326809365	0.20768350253529655	0.1822516847806423	0.17412331404248182	0.18571841503928987	0.20567394050713023	0.23000615504975824	0.22255178323162655	0.1921909092861543	0.16612554804774435	0.12475901756621681	0.07496169133166047	0.03335201291293808	0.022561474215344518	0.011586000412379567
{0.07326257965887717	0.0723665634869793	0.07169850204723918	0.07400351830037592	0.07471705297554584	0.0750047689577159	0.07585521907869668	0.07568809878130006	0.07619900408464417	0.07705178308049844	0.08012746170097233	0.08117346559368618	0.08129944193988334	0.08347606837860826	0.08542171975960439	0.08517367987813715	0.08829231156875589	0.08929931615119285	0.09318620810136119	0.09685811681607792	0.10467430280032729	0.11087891654298829	0.12109853551298592	0.13865379064027822	0.16150739828004443	0.18539742512835242	0.21625351906691695	0.25632005185629664	0.2910169450429222	0.31053388813157345	0.3244926650972577	0.330153452335943	0.3074617078414362	0.2955954857667391	0.24647281256769038	0.21496987364062065	0.18625592305936478	0.15379834032037515	0.14909483588864042	0.14905542373305145	0.16936258228090495	0.19243587335482065	0.20514064829283157	0.19475728917503948	0.16732323959753748	0.1252751347966693	0.08794033409047526	0.03662536587388516	0.01448599288742933	0.006014858260794359
{0.07160457491994467	0.07219597436184186	0.0701338990796054	0.07134126509757313	0.07299588246132976	0.072633431767302	0.0715716475972127	0.07399211692371724	0.07569074721391325	0.07480332113690503	0.07801598153731462	0.07803800174092684	0.07749839281832431	0.07757792630149979	0.07907769899575304	0.08242200435289637	0.08519040833499791	0.08534074260291805	0.09412220563131657	0.09656924750152449	0.10075194351788967	0.11293512225993513	0.12246855094950071	0.14118955758142654	0.1674580192826984	0.19285827736888259	0.22135955702681143	0.25492120833099385	0.28374041837159875	0.30093977217359796	0.3007810913692821	0.29350053677985577	0.28937232755894243	0.2591140453850053	0.23023431737294595	0.19965596997854204	0.16686133151643945	0.1358885582992042	0.12552418727006218	0.10890072509260207	0.12300228576002684	0.14849143946912077	0.16649092292984904	0.15988298778602023	0.16083424186553802	0.11927901217290215	0.06795002549446877	0.023706025315870648	0.007812692955569857	-0.0043144363945292665
{0.07699362981235719	0.07459943988743993	0.07649130602433812	0.07955070535280173	0.07809908824966977	0.07956403753193794	0.08115732273347931	0.08393893830057468	0.08517483132401639	0.08590137436624054	0.08809586087267296	0.08560209960852444	0.0908354998089031	0.0917523137126467	0.09391552936415581	0.09492935576584138	0.09641151488544998	0.10157295874218242	0.10513747814409827	0.11442966431134317	0.12594309521636854	0.1425883207633179	0.1638047508556772	0.19161098551859085	0.22286281332257857	0.2594861174165501	0.29719527495344067	0.3264036235762782	0.3434480148570259	0.34885711780094597	0.3324535904209124	0.3075967968154965	0.28190885770362006	0.2684664620461304	0.24394913154071218	0.1921788314906952	0.15203147172176773	0.12954010427857765	0.10261971712066763	0.08417296648328244	0.08529078014043254	0.0963813367901189	0.1069741509914832	0.1071456185194077	0.08641876322658842	0.07138386871090943	0.04115544257986864	0.020732389193192792	0.005819139961041344	0.004432058047376244
{0.08227452332251828	0.07913767071623803	0.08371458230771124	0.08398068367448944	0.08313136347923081	0.08615905228808204	0.08811613614332936	0.08659938182589896	0.08935624778914353	0.09048351809153322	0.09165003236108787	0.09578450770883579	0.0927822077074027	0.09553076540192754	0.09882986517254766	0.10319581931827676	0.10584332952765212	0.11063499574804853	0.11801294987678013	0.12785245404520884	0.14364386925129463	0.1650047381497105	0.1908414273022604	0.22555328364999466	0.2686769474634522	0.31253537337096765	0.3478064700581032	0.3848306266318618	0.3923666086631431	0.38619229152724344	0.3744605136733251	0.33906538743215203	0.3291163359902002	0.2812417594344585	0.2277110752776259	0.20969803882171	0.1565449666460627	0.11098002178991116	0.08099069588939628	0.057854055676198994	0.039335501446217266	0.03544430796774034	0.04094863362693485	0.037759039986694415	0.031384486120373936	0.02633422922231781	0.015661603981611247	0.009752148435459431	0.005292372218725876	0.002347187205258407
{0.08008704726598173	0.08275507526629416	0.08464034887359262	0.08390631310564774	0.0867431407218105	0.08599931856293826	0.08866506109710096	0.08851171866970181	0.09024396438306023	0.09436260104076263	0.0938889490212933	0.09465635991674222	0.09814583443425046	0.09936836456632611	0.09897994940537452	0.10581408196781597	0.10842259252590332	0.1132416819038377	0.11835050086117765	0.12564422447484763	0.1410209690131248	0.15696335876948564	0.18053764869961098	0.21524644996372716	0.26048900922768703	0.30227586727023115	0.34682636850225795	0.3807539637876233	0.4205988200095751	0.41119746738440094	0.3958133833293852	0.37506311966593664	0.35831532051112935	0.3099783049193631	0.2736842325320672	0.23298100248259432	0.18313600186549733	0.12986312260389596	0.09086354271138515	0.05933761545016401	0.03236797480626121	0.015103685466734101	0.011055656450633049	0.01109873449413238	0.005214334209429513	0.0034863966081720554	0.0025276621849769773	-0.0005408960864212624	-0.0026860173937427257	-0.003745940340062602
{0.08082101688335634	0.08176592302183659	0.08225954533932404	0.08247930892338531	0.08527182314497328	0.08683558402316754	0.08640587997229233	0.08869006226219166	0.09110059042679698	0.09140917633128924	0.09122893969670189	0.09592173378344201	0.09591592962090194	0.09691094850482493	0.10023672049231794	0.1027257655077898	0.10894927454940782	0.11208083378181166	0.11999567475697784	0.12978448917640656	0.1435085108022921	0.1668203475822768	0.19373340068476205	0.23447906941022173	0.2837964390403205	0.3375143219512746	0.366423026771209	0.39106670122507975	0.38943822829542224	0.39034449856857323	0.3936794629224071	0.33026218548319164	0.2847104110262127	0.25201607185938907	0.2226959009545704	0.1829650684304176	0.12315021850988106	0.09533849894756774	0.06850312283735893	0.03334245166267368	0.030558667751859392	0.021117435719588157	0.014890206300403108	0.010282278239955726	0.011585192047312537	0.003907096497644704	0.0013540246792436222	0.00136632761271392	0.00099508951057909	0.002035406140169772
{0.08272855660285885	0.08240157086727548	0.08383374115152648	0.08754852337526338	0.08671176712184435	0.09149011765947977	0.09349088701062004	0.09166078168538687	0.09334158542318532	0.09544190158476634	0.09588933860666349	0.09509350597503549	0.10138086665547538	0.10213088558791297	0.10496276626507246	0.10895415382121668	0.1124873992438589	0.11979845031699182	0.12791751840257565	0.13582123228242282	0.15352834306499044	0.17812039637492863	0.20742523963454879	0.24650624054703454	0.299554082370827	0.34861093073826477	0.37829495107361577	0.4027702544989984	0.41225518773036063	0.3818721527271252	0.34567080977867864	0.3288728594781671	0.2998847974385421	0.2665494115024348	0.22858427635940218	0.18322480107705225	0.13666295195076444	0.10275817794143557	0.07161312190331043	0.04737019933134633	0.03930440757945546	0.03675838827966314	0.04133255487711473	0.04384068488733557	0.036566081539299564	0.025342288852063265	0.014995848269461248	0.00639584498924841	0.006395051120019847	0.005843458013697058
{0.07815349438230237	0.08028083363488217	0.08035722544879906	0.08118763433759346	0.08115306425054819	0.084283535432429	0.08658704755356401	0.08353963778037832	0.0873136596071667	0.08764192604014785	0.08932848235514368	0.09101969027822981	0.09475396643527642	0.0947985260083532	0.09586425701832132	0.10020463540883778	0.10267733359730036	0.10469380216455212	0.114595544954357	0.12306989213745154	0.13885186881233946	0.15603915188902628	0.18205530779663698	0.213002622206934	0.25215072052103327	0.2912682266851979	0.3269171672121398	0.35657860460524526	0.37128669145761567	0.3509730707644868	0.3207484832070858	0.3184417954663706	0.2985417038475676	0.2506990448148989	0.23629645571766844	0.18197552401528166	0.14878190292406923	0.11291318981408749	0.07673048149133606	0.06837636328747711	0.07419344529127597	0.0833306982909914	0.09699765939320559	0.09943489893233692	0.09049411736169204	0.07068906411050452	0.04369991754068641	0.021945627316727473	0.019904313566346747	0.021412812880798854
{0.06857409776216744	0.07266690409408783	0.07199577883452402	0.0703971516376615	0.07454629779324637	0.07780866814026385	0.07723858949450688	0.07964522950797909	0.08002488634692051	0.07978137922389684	0.07725557583429501	0.08088486072370739	0.08388392233242029	0.0845932298837705	0.08567596268109362	0.08704611563155097	0.09043440099649946	0.09275582566706093	0.09660050571636594	0.10445966665224365	0.1142425202591357	0.12602815944860307	0.1464459510758389	0.16874351941922228	0.19914004046060807	0.2297424557114096	0.26205980215525077	0.2965534211510625	0.31394359142656214	0.3254423350702886	0.3231049200837944	0.3029409613052949	0.2791883039657027	0.25257093195892993	0.22090595298983368	0.17554212915484524	0.1473292956354689	0.12150694286531392	0.10105227925487843	0.10216720977538235	0.12140534680686854	0.14301654194999563	0.16255297647777162	0.16616172246521504	0.14703003400021852	0.10344917584659166	0.06579135884841938	0.0450362464305551	0.04453095236377242	0.04767540732657411
{0.07212533666403148	0.06920369487918446	0.07326678305220316	0.07238451494947618	0.07328712163184162	0.07444379179401471	0.07537994594000488	0.0770924013230387	0.07497452514431618	0.07991497651994528	0.08163296454246594	0.07862899779504283	0.08031353964219845	0.08012790197369404	0.08172883504103248	0.08553132003577545	0.09155502324489148	0.09275912665046655	0.09196285046542933	0.10035628756320211	0.1057641105142745	0.1116791254969191	0.12920959580025607	0.14512824536161356	0.17028536411206557	0.20212281051840203	0.23070160663059913	0.2684214416312798	0.29349456062692303	0.3108144126069672	0.3273741503653236	0.30764912174741704	0.2915916148437069	0.26150555495811445	0.23625506638569294	0.19494052483504362	0.17030192615840703	0.14219084530594206	0.12785603112907296	0.1277506431066934	0.1471989660997351	0.1773267420126296	0.20992354088750262	0.20725316041658964	0.17701833488114327	0.12215170412226506	0.08251599765268847	0.047071142840209634	0.04862745669940851	0.06491844636259525
{0.07016432559288996	0.07280635037284475	0.07300634725876048	0.07430561676285669	0.07571458427325556	0.07175988716186812	0.07655981312842364	0.07777520238534315	0.07589712872751389	0.07976182841340229	0.07949025679730853	0.08090029833957553	0.08416458332303686	0.08370627669582426	0.08540041677412799	0.0885885790153271	0.08855265126814195	0.09055569446102375	0.09368510216260437	0.09608500419366983	0.10120443084772125	0.11176730580769237	0.12251386154325464	0.14247086493797156	0.1658476603457935	0.19453005174594828	0.2276205617608072	0.26991044348155135	0.2971262350146995	0.31358095496913346	0.33097165574975895	0.3263917286262341	0.31187374470700513	0.27681705364771947	0.24917188374001037	0.2137542509411973	0.18417123714517636	0.15516258686954593	0.1339609112051627	0.15732997833150297	0.17986201307698213	0.21379518164335545	0.23586658511376746	0.22378586178737403	0.17284585258299395	0.13401481475049692	0.07374994393069809	0.04887972082809053	0.048475974677582134	0.054135481908521556
{0.07115458026403987	0.07325051855959352	0.07476096526845147	0.07636444600961499	0.0737148260197319	0.07599881591730989	0.0784987601402061	0.07561162027945327	0.07534211951429992	0.08043824402962789	0.07755008985437167	0.07967590897312307	0.08165430217670225	0.07952069326166829	0.08290043142799237	0.08514915554922386	0.08396899554191181	0.08984944949480853	0.09356117151001253	0.09433476348818247	0.1045666076744439	0.11233209759830654	0.12687508564314304	0.14733970405735683	0.16969853898832254	0.19844451318812587	0.23431647421498875	0.27219180508685337	0.3135156352745235	0.3352328068281651	0.3521236801916465	0.3524428856714091	0.3285561385430472	0.2875944912430231	0.2529288964592955	0.22818672295748987	0.2046629906236765	0.17605300519179035	0.16635166714939875	0.17304393148969177	0.1833832490358162	0.18944035128694797	0.1953137493985565	0.17392394991464755	0.1299093454891283	0.08408767044493229	0.05100494741677102	0.026416709852389787	0.013375822710319094	0.01544814530786738
{0.0748075154789338	0.07541270584272147	0.07579341727077638	0.0791235994351249	0.0790737699458995	0.0796294544463067	0.0803828081750097	0.07802990912714634	0.08210537153732067	0.0818164941669158	0.08135398498747315	0.08411541694568433	0.08393178386426879	0.08641771132131637	0.08778118099795261	0.08722456444203563	0.09223269400314393	0.09399118386752488	0.09811253978221644	0.10168591508525296	0.10573277034262954	0.1154180552681747	0.12706926603159374	0.1413438250766051	0.16412890037885197	0.19479663585931672	0.22673160869930625	0.27181708539876437	0.3104343898248807	0.3468471088750813	0.38694770993666205	0.386884852314156	0.3968990486968947	0.3728099165168504	0.3440494414973578	0.3013557021480805	0.24028194450912138	0.21635287027798836	0.190222473216699	0.171287536210389	0.163136972361874	0.1554807942422366	0.12984855490245567	0.09933761336001062	0.06633059366430771	0.039984676742229025	0.016394238274764352	0.013979575800061959	0.011378777037411018	0.01724307367614281
{0.07137894829982586	0.0720918995148516	0.07668285479312376	0.0778993804564303	0.07501171248512063	0.07903278773569222	0.07871457263599133	0.07679147365673747	0.07889885946409371	0.08056327423358987	0.0798232476432844	0.08222028432609854	0.08517530207429422	0.08530740728775582	0.08797031061276607	0.09092081470383886	0.08973228305016229	0.09210519559559281	0.09492903549304867	0.1003904919519506	0.10665506305660075	0.11508859021239763	0.13085569805122885	0.14696422244332558	0.17505962638499045	0.20670918527865437	0.24159343909563163	0.28657183928140817	0.33729348786631125	0.3751539785123731	0.4063497962155886	0.3827597259841778	0.3665712611503906	0.34061473478090176	0.32190885823029813	0.2631391286581865	0.23268312257381624	0.19067800502550347	0.15940959519648074	0.14136105955334838	0.12615323958312877	0.10794943843430589	0.08380375543539256	0.06735933893315782	0.04669963457752343	0.029547229705702713	0.020075770709560584	0.019214638018697532	0.021275998235556186	0.03092665022984528
{0.06931404354110048	0.07043963853956675	0.072536241204071	0.07276667581158891	0.07413515935184493	0.07423129022292538	0.0758093604492017	0.07519678733799245	0.07588065851315806	0.07792833042042197	0.07908432638179991	0.07817233577330723	0.07998763215185825	0.0833866495823795	0.08097305937158746	0.0803679483061216	0.0849076434200653	0.08818462791718307	0.08729413084842222	0.09352710845528733	0.10000803718250965	0.10551744631431234	0.12068938558064596	0.13587667457673547	0.15960123045974114	0.1909876001217449	0.22557021027439628	0.27013692921956034	0.3111382654553638	0.358338654009254	0.38411358688376845	0.38342238036101384	0.37462025033041724	0.33339210561742094	0.29517035764973126	0.24872956537521507	0.18726247839275645	0.16767874593340232	0.13211575846713414	0.11278780258166055	0.09685166526811612	0.10533441751506772	0.09977201669538653	0.10389498973065	0.08974853522614848	0.07063949945372534	0.042883212560843126	0.028265191161264226	0.012606781013173439	0.001574976983940343
{0.07154405659305321	0.07179922840352605	0.07314944278653077	0.07303514250691812	0.07374953217190719	0.07572891403967455	0.07632216745168335	0.0734305075615018	0.07756260238025911	0.07611087221161146	0.07767967903343956	0.07820951472696336	0.08138130000406371	0.08179214758641905	0.08347372899087115	0.0821894997194045	0.08656695827593151	0.0883897730474085	0.09035110234163393	0.09107492571944278	0.09851458116178756	0.10457273457072244	0.11484070757346296	0.13087851421379307	0.1548958555603996	0.18707676659435574	0.21782958660578455	0.26435745431845514	0.3132815633986895	0.3551025969010224	0.39974982789323377	0.3956365413776861	0.3907862356398294	0.3431291536278176	0.2957449193229313	0.26043274358909696	0.202925861342471	0.1616466354151557	0.11691634607595998	0.08390240092706758	0.0789719492798672	0.07889182214772013	0.092789869930798	0.09068444933497641	0.08396013729844409	0.06691878974576035	0.035442585471278924	0.020874369434516222	0.015911263048660865	0.013586062192544511
{0.07400924310706397	0.0736072255707822	0.07991723191004188	0.07896962457605852	0.07630087209896136	0.07903603835449799	0.08077671287784913	0.08277655538846745	0.08027314088475969	0.07917359392584536	0.08405074071947455	0.08645532171872136	0.08640038581038458	0.08588622493702083	0.08521271771372901	0.09026528942741625	0.09310909986938457	0.09181050035397272	0.09402469332408052	0.09960747613578211	0.10738734146307324	0.11530567926573727	0.12574574695494778	0.14388008134091507	0.16775338459357778	0.19994144270438718	0.23735613784650872	0.2785829887800301	0.3305664780356885	0.3747733981629038	0.4035867850120951	0.4130401510655891	0.40897145971439886	0.3689861113270879	0.2970526080875877	0.24098655347540304	0.1958304436041887	0.14703818974044083	0.1095771932066713	0.10025613838293629	0.0979436561336266	0.10959990042935136	0.11473078297193053	0.11144685725934694	0.08430393466303039	0.05125445989201137	0.03044320000125059	0.013805867850935627	0.021484251477407547	0.02214420896048476
{0.07571822576060121	0.0728402208326969	0.07492075838171329	0.07674703673372557	0.0776039017597685	0.07909587729205346	0.08045822315310884	0.08073622727965904	0.07987788335648374	0.08253321499814059	0.08442618092088405	0.0831704060387562	0.08801563597948964	0.0883671884026905	0.09043183576626745	0.0881910890315302	0.09075749469474134	0.09429848910997551	0.0950088597726293	0.09877938163606578	0.10792574338415367	0.11464710832540612	0.12649383963004834	0.1442873709052738	0.17002180264388567	0.1986595959268118	0.23822574165119617	0.29396839593939084	0.34187589965162357	0.3794472778812845	0.4199757353729258	0.42012164717532585	0.4101333169298414	0.35756791429693013	0.29491614736556615	0.23984489850628937	0.18216143984179903	0.1401197913358204	0.11141914606412649	0.11360004426250088	0.11767329010862473	0.1367336220642321	0.13513544377061149	0.11662273659467767	0.08164243889844525	0.05252823057159671	0.028818219731694725	0.011185490269857448	0.0018295100671669518	0.0010918786983123733
{0.07475503944071088	0.07516907365852962	0.07748598378770137	0.07696081713140102	0.0782179161117321	0.07978260171644559	0.08021014521789585	0.07786647890305974	0.08065347704401293	0.08088920317260956	0.08233281801271314	0.08296772789723884	0.0836536927658379	0.08670895373329568	0.08839032471892083	0.08941263193098661	0.0921980817343134	0.09429843599516091	0.09753853653574905	0.1018850464873711	0.11194012583843069	0.12201601538817604	0.13735149418019127	0.15661093359151945	0.18618707483109181	0.22242400557921616	0.2665977981685501	0.31747771982978523	0.37269543003025185	0.4025011208135436	0.412218077732091	0.38510522414826553	0.3561165478989217	0.29138616750714413	0.24842709626765325	0.19635762967677706	0.15397217064165336	0.1432467583847708	0.135455175848695	0.12899321649468282	0.13847871842703025	0.12508937531056152	0.1056064636991469	0.0768654444753124	0.04040273775306078	0.011366407932192915	0.007435432940334248	0.004584425626705949	0.006957225905440763	0.009925932572834542
{0.07522429856520899	0.07318728455791042	0.07524557196940576	0.07919887892672894	0.07538529476662006	0.07761085729097007	0.07587174531012644	0.07678572737490569	0.08111983019049358	0.08126875310314657	0.08113306523674303	0.08363631878504393	0.08575775962498658	0.08301192992467624	0.08913683081036178	0.09097531097661606	0.09296755225339418	0.09638991877798767	0.09770683480393266	0.10058442339769472	0.10821610495478534	0.11530845336018011	0.12703412201570405	0.14474948544971666	0.17199426777449647	0.20364665629453788	0.2434578417864032	0.29504079248861903	0.33951288787286216	0.3771978194774556	0.4231429658234804	0.380744658285241	0.3534058619242554	0.3231967590696934	0.2722135533164671	0.23111052350078903	0.18433986679293268	0.1591072520166391	0.16135030170056458	0.15042811751049504	0.16202054646725933	0.14409221798873917	0.12364794086587616	0.09848356619555694	0.06071891502014876	0.028725427487244857	0.014684192519714196	0.013898985458974618	0.02072188800561533	0.025486250835491293
{0.06994740890087606	0.07454251151000953	0.07512227445892938	0.0744168910911127	0.07643429871523838	0.07738629660788766	0.07605347782257221	0.07847199501745103	0.07868995253015244	0.07964613268664478	0.08106908429216741	0.08455015321134524	0.08193144232896798	0.08513289260338527	0.08521204842561372	0.08631405066039424	0.08856264465136143	0.09062840104987849	0.09429844450890094	0.09786199102679674	0.10378457918130675	0.11242802155324136	0.12675099523993294	0.14276719020019463	0.17066588259446175	0.20519136334045585	0.24171443234699458	0.2845510105272291	0.3378659061257342	0.3675639331263352	0.3833906923930587	0.40158678759101657	0.3790250796081984	0.32682887940349625	0.2797161881517224	0.2402582640263072	0.18361073443619663	0.17433907084509165	0.16187603308374207	0.15599081060522907	0.154704699160487	0.13461734906900114	0.12536170827284915	0.09551194943526867	0.05719914373636628	0.03242069535135302	0.014315427270463827	0.006012736653918962	0.004114854190761666	0.000025178747506723886
{0.07433355721940385	0.07457656117159553	0.07756846192258932	0.07868252599449299	0.07788444347530478	0.07892614041726156	0.0793471906211274	0.08030580437966675	0.08300945287110532	0.08447844023976339	0.08208113174847118	0.08348207267783582	0.08817993499376034	0.091150001163147	0.09007131123689133	0.09041357299465583	0.09685285722919487	0.0977947289019841	0.09645311216622642	0.10215361480357366	0.11223982028355461	0.1162628913714375	0.13434786066506188	0.15251789894734463	0.18059486967132032	0.2163477189901782	0.2570118872732793	0.3102140544903437	0.3565380171512271	0.4033868208522117	0.41059554664368514	0.38403092049715665	0.37131850231177704	0.3401386155859416	0.29029462295306085	0.26164030336227784	0.20266550007248968	0.1781795342145258	0.1684091871374883	0.1416938286706224	0.13614477537244343	0.1208605482154734	0.097651992528967	0.0673891358222661	0.04437376123890195	0.016835627507892706	0.009941224064574278	0.006707991452373575	0.011640422254900477	0.01796840199812644
{0.0704485374793832	0.07189410585148442	0.07627174159934007	0.07285054427650216	0.07308151403841648	0.07749943538545478	0.07687685379636469	0.07414128094912734	0.07741017845665996	0.07552924774143727	0.07839884088543522	0.07800203575357778	0.08049084355327692	0.0809528090381281	0.08488529899611875	0.08501973250450814	0.08546322670563422	0.08954809301684645	0.09312944844640583	0.10096236307215543	0.10456761364635478	0.114408918206514	0.12721564618012118	0.14927223758549468	0.17304524896120188	0.20947767482309249	0.24454022216944887	0.29688060849950854	0.3411128865583981	0.3714631532354614	0.38331415942202746	0.3854410182504603	0.3562826520808869	0.32024948499174927	0.2782255427788501	0.23017670244506983	0.19346947043369508	0.1565643084777419	0.15268977528831582	0.14018252082721996	0.13805541175409172	0.12042899062516095	0.10256690139622848	0.07615411922720386	0.04485299115444309	0.021329214296450252	0.010486978142567637	0.00985778521367781	0.017463079648605856	0.031088849252250146
{0.07534652221000271	0.07610666495306234	0.0769920279784464	0.07847338039410436	0.0764082160880601	0.07765090798839985	0.0812577054737568	0.07857699690219502	0.07911120223394567	0.07927954811164037	0.08173891243013548	0.08267971463691925	0.08051519561743684	0.08365421625339843	0.08345154067076693	0.08702165260877963	0.08746783137802192	0.09226687655428631	0.09466468152804434	0.09909282325311417	0.10334992607456901	0.11132853941394985	0.12325714223255892	0.14277974036356175	0.1675895996118415	0.20194630511018588	0.23919696732187642	0.2864204335624849	0.31887490844227107	0.36568121028259737	0.39701017001329003	0.39473378755429256	0.38225381852062673	0.3402914640903876	0.29355137210595633	0.24501697533716488	0.21081538875737832	0.17851228233375374	0.13483817756852418	0.13404232670385996	0.12456164340440634	0.1207632697908542	0.11136197133227016	0.09437038235709443	0.05878241982132991	0.03164293086117881	0.017033289272578214	0.00869937583953076	0.006742972495125041	0.004030549363803261
{0.07429011990256164	0.07647776464241088	0.08113618793865326	0.07731086220687629	0.07728174084492645	0.07829901552759065	0.08232046125887915	0.07839165775370768	0.08147622409664461	0.08027357018201636	0.08297475736778344	0.08617197220671777	0.08615497176381179	0.08464984930450802	0.09131924006771015	0.08940266196169452	0.09124488597399169	0.09558048564051608	0.09953880765227657	0.10285832019156971	0.11495161268947872	0.12089415784802707	0.13106782131448014	0.15668454434544815	0.18603693025003723	0.22263214417093255	0.2637688184549889	0.31013688326281835	0.35909893339219057	0.38517176906490047	0.38487225202704	0.3758823527603309	0.35551561958442873	0.3244577754354184	0.2761749920977878	0.23301449863178803	0.19134011132428852	0.151887630684288	0.13543386300405164	0.12273549637968166	0.1277247529937958	0.13199378307941415	0.11100360466113547	0.0829059482682129	0.05302193388272099	0.022150991609126723	0.012369798354197697	0.009867476792383676	0.01501802961154902	0.019121948709667932
{0.07571249036243552	0.07247411949747702	0.07820628923246814	0.07904054440700929	0.07796538858307031	0.07911259134116044	0.08065688646469515	0.07985035839777047	0.07868327934857502	0.08187321428433858	0.08351135529807463	0.08534326700839573	0.08604796597680084	0.0876904364441605	0.08990358100119619	0.09048545744040593	0.09397193485294604	0.09749069450286549	0.09872557659637844	0.10179242661697864	0.10980349898237192	0.11943006154138633	0.13095511173259877	0.1564613689830563	0.18487508861037613	0.21863160340953408	0.25943194155924787	0.31003275226753413	0.3479244410329678	0.3896498272832092	0.40612698932807423	0.42114728399252493	0.3738873605947495	0.32418496522874835	0.3139868381079991	0.24672388882093688	0.1950294693592795	0.15815336832029805	0.1442106866270516	0.1288745423153309	0.13525262705528243	0.1289467993725317	0.11356004958918725	0.09346318415431629	0.06454412939249167	0.027696625905860375	0.01967850444610539	0.013114109875749045	0.01858598203263579	0.024917927960822407
{0.0758864392511146	0.07600152616117965	0.0777689058313725	0.07982777263527993	0.07945658028875204	0.07926523539902502	0.07739493857858665	0.08387369941250197	0.08227830901072924	0.08114436034259512	0.08403447369189924	0.08435788022252441	0.0863520321981804	0.08507916528192766	0.0909958964980919	0.09000872597203274	0.09038431431108887	0.09460859175112415	0.09641174212596208	0.09985760388438467	0.11028393312362877	0.11841683653265458	0.13055645528645224	0.15302054341863153	0.1766450582926523	0.20590559210359677	0.24606780921772056	0.29331639523791375	0.337586308083648	0.37408146911252305	0.39883887162502624	0.39255615517942594	0.3857510169811553	0.33472262396762764	0.2998828260152212	0.23784063790563942	0.1981148193897723	0.16899723742516817	0.13924036196297557	0.11846664605476653	0.1272504696904329	0.1185064963681072	0.10997636717204329	0.09132393489612287	0.06144944797263874	0.026433595105890655	0.016639329889433393	0.007183812073232147	0.0013817716296374608	-0.0029200129100405052
{0.07306041023827728	0.07515934929346532	0.07811923416616645	0.076777449726041	0.07646194768416614	0.07850406375679089	0.07601276521454824	0.08125887331159365	0.08339934105526285	0.08340694158599996	0.08310683552637207	0.08485558838505894	0.08336535351079938	0.08629950294259735	0.08827426238403309	0.0873918587382581	0.09157903663771128	0.09594428452000939	0.09460494013461607	0.09917213744237738	0.10795880473465495	0.11388639759951627	0.13115885776597383	0.14649888107080966	0.16890395086906798	0.20278007761798494	0.24286838679419753	0.28412186820914404	0.3327720811110466	0.37192431965488226	0.38688408482683107	0.39105123248529455	0.37875417791447885	0.3485510158456594	0.31765987788934247	0.25222497072318245	0.23620966438310775	0.18689919504222036	0.15689214321767886	0.1400817039688816	0.13884875513127715	0.1344566752898372	0.11719543749630898	0.0892761819792231	0.06407385567741103	0.037882925401117	0.02296302887018671	0.013699663711611371	0.013171965326545776	0.01864667602153049
{0.07189774771808718	0.07415593959804775	0.07934647865028607	0.07835671279573286	0.07591244722185414	0.07822299574152511	0.07971339729152349	0.07880891327046544	0.08263921836252267	0.08047042672558136	0.07971111485956202	0.08131674232218761	0.0831950415696793	0.0834032690624949	0.08474081325743152	0.08762861201115726	0.08960538024961329	0.09145550017192554	0.09567899707789797	0.09875673120108777	0.10360206415184958	0.11463655529225841	0.12801355026120662	0.1471203327041235	0.1703051429991102	0.20540821170260448	0.24301191764702887	0.2879622705452127	0.336334495701337	0.37171647783451306	0.4028223124728145	0.40162348639545153	0.36918692404282166	0.3422955930948532	0.29161583929183593	0.2433417535939033	0.20510573745684454	0.17515941307605049	0.1558403445973422	0.14052577452364004	0.14078620521647853	0.1135886250906333	0.09530857813198354	0.0705682492532236	0.043217519488101694	0.022762783915310832	0.006738902260448344	0.005247232447042113	0.011441803488618611	0.01732127341429645
{0.07508667210479167	0.07448848447680795	0.07180061715258229	0.07661489197951471	0.0786523233688257	0.07519419526882493	0.07453930521788454	0.08214151198172145	0.08272086374765025	0.07845720968509717	0.07935296375134362	0.08246741950804365	0.08315046064463366	0.08392787996697328	0.08713807763824388	0.08990188213784414	0.09002441140037558	0.09274739809115747	0.09805831540716486	0.10051805428293298	0.10482814693660829	0.11328035503277423	0.1267422384710754	0.14437131789934132	0.1661579784109979	0.20056050978313977	0.2428260614505127	0.29133333101621994	0.33234752080206853	0.3730272319045941	0.39862295613110693	0.3881495761105524	0.36283887359478983	0.326501896663435	0.2707037026253362	0.22120948085169678	0.19377682560502046	0.17383995068992744	0.15914722052066888	0.15489790187683097	0.14762524254198187	0.13424265217924883	0.09966973196477019	0.08007220392082351	0.05130217044088363	0.02523586725497913	0.00994605991726579	0.005523064851248514	0.0026672974331197682	-0.003895925636300812
{0.0734021477870048	0.07331421763868101	0.07606410659274432	0.07734864553102466	0.07645580044821138	0.07956399415029775	0.08058216168564715	0.07959125514083645	0.0801737572884588	0.08295878562603137	0.0791705220633876	0.08074441304911223	0.08341544699047952	0.08810900455274207	0.08812685967227543	0.08845289025374614	0.09142606677324144	0.09273219193178006	0.09457801338494784	0.10086985670681392	0.10979707578410108	0.11511354481600651	0.12712867189907803	0.14887107121741117	0.17517720165168654	0.20624912843305931	0.24653355334556257	0.29641342175707786	0.3438012768615232	0.37628498173097824	0.40304350106344317	0.3853230365606001	0.3653002024719978	0.3196498964638529	0.29100435390664775	0.23253026321678177	0.17459275423724085	0.15353787333082586	0.1523108347127376	0.15211127886869757	0.15491300165548727	0.14776083003247423	0.12254953038829958	0.08957950608265225	0.047399626615408606	0.033075565293659306	0.015508759359123167	0.007291683936732166	0.01475025798020449	0.018480553899928105
{0.07137718239744989	0.07227644739118767	0.07003315140201943	0.07489876993851421	0.07773883623877931	0.07861258746403536	0.07815819164495727	0.07882888753321135	0.08012236609581216	0.08453451517220935	0.08236277859048532	0.08064901778053105	0.08617255717862765	0.08609631213865362	0.08266614459608629	0.08923268884358415	0.08876911278104982	0.09264281557945428	0.09658023169515892	0.10080917976302908	0.10395446779253392	0.1177138729450983	0.13028413396592833	0.14394002091607905	0.17682039943137767	0.2088723555723213	0.24982550261914688	0.30441940898808606	0.34164948544038837	0.38532033410926436	0.3999134678155623	0.405992345192559	0.3639765298163098	0.3587657803651209	0.27442061061239464	0.21432825351096388	0.16441759785905946	0.13861507732269646	0.12698891599669943	0.12218683699736822	0.11619198249720486	0.11179247024545373	0.09384115690878961	0.07402225064669077	0.03840031810730565	0.018593494442640635	0.005469277127399516	0.003738081811133211	0.01078995456886038	0.017038825941136336
{0.07732874078462955	0.07365061426596686	0.07767684272955402	0.07873395244929565	0.07907671899508709	0.0807894217251165	0.08026974146797673	0.08159732708017017	0.08141154157376294	0.08366623375257479	0.08252039548967852	0.08440925251611195	0.08760495057805685	0.08845032014078127	0.08959443338103659	0.09100115326349326	0.09181055776590008	0.09502710743059709	0.10034850723522588	0.1031601415891436	0.1101589520903634	0.11971659177235067	0.1312355267511268	0.14883357624693466	0.17577867563013055	0.2122769760096197	0.2458037461904821	0.29586718301368053	0.35651007354683384	0.38543661362271125	0.4096986814086997	0.40670636272636546	0.398854719568863	0.3385951171311161	0.28935933551624854	0.2391581370528637	0.18802847681534124	0.14959837999721526	0.12823157006533076	0.11988505632681981	0.12274437074852398	0.13134093263247207	0.1273123739543832	0.10789882260097838	0.07406748194209511	0.03391817285879892	0.013985254964188308	0.0028738006409022403	0.0005271669123255707	-0.0015899291526645636
{0.07639557978938924	0.07492054923573101	0.07487111646978292	0.07855031393269062	0.079349453528344	0.08030848105677345	0.08437636839908509	0.0830988342096233	0.0816908836092762	0.08405427409128371	0.08333880096968488	0.0825274745118352	0.08743729146952597	0.086450150854847	0.08914221166303417	0.09407583766809594	0.09420816003921265	0.09725024472736961	0.10130646737729346	0.10230256729923858	0.11028854668634017	0.11912424992428133	0.13241640790072137	0.15143688675745187	0.1803317251782669	0.21245778436715074	0.2528866877676639	0.3092003542231747	0.3502020323900205	0.3862414706757855	0.4264046359375082	0.40944194304631676	0.3746616447279921	0.35356153939668616	0.3041419128680656	0.2445604106036486	0.19624058845031833	0.1582446395667151	0.12306402065208405	0.10429008943886436	0.10898189331591929	0.12750770463640776	0.1251510790524151	0.11388421684068017	0.08511551376961363	0.05098686824683407	0.021792732471120627	0.011063762246028154	0.014796093155592206	0.019334326748290793
{0.07403570667024756	0.07319554383283092	0.07529368625479547	0.07634738109517374	0.07768326386102176	0.07676654024215618	0.07758271753849821	0.07969744158402084	0.07977982708267436	0.07908932209995528	0.08207193949743963	0.08129897633655123	0.08452264116150879	0.08843948227532203	0.0871999319042878	0.08738347811104667	0.08747051429917141	0.09291024453018422	0.09604859809319471	0.1002376962982425	0.10657611566926906	0.11712306868984236	0.1296193679473064	0.14833806875615602	0.174030592040834	0.20109391436748514	0.24044970489620365	0.29032896861723845	0.3446778679074235	0.3961141888880845	0.41900271043772974	0.4207816197364078	0.39625698485160576	0.3728385014661249	0.2987330839244057	0.2510288496775963	0.18208246327962868	0.1531671995758035	0.11582429505029197	0.10574419061460405	0.1000515701213757	0.10332911742855846	0.10454700101835344	0.10027017007276266	0.07234345923866521	0.047621777315930994	0.025981744084935664	0.011695780351879143	0.01551698834207627	0.017622541280120065
{0.07353212089658359	0.06857032027304169	0.07298585197185076	0.07366426983704596	0.07096450020397947	0.07438131527056928	0.07730229092336241	0.0740086168741364	0.07862232560168082	0.07613533162811165	0.07727060710197206	0.07886545813602153	0.07759656624270381	0.08125607170139124	0.08100788307097803	0.08210342856106638	0.0853373134718006	0.08740078523676054	0.0894499813779628	0.09442756629067331	0.09803761166196373	0.10606324079930199	0.11467142436214227	0.12749970418314635	0.1501608218925337	0.17593108023632026	0.20814657685757482	0.25290118898056163	0.2915833965633281	0.3310785023230002	0.37236864777042455	0.3675342616841204	0.3738257594753694	0.37312768977226085	0.32676587253005773	0.2863703372669313	0.2389875102268768	0.2021233324694623	0.1496831361743246	0.13500028184779775	0.12164729271199339	0.11231850525734943	0.10842781558093367	0.11110781570271672	0.0823756488867454	0.050456304941362426	0.01868001328972048	0.010161636878885407	0.009070814362203385	0.002428095642605167
{0.07754180879918471	0.07708398244476102	0.07829709289642324	0.07743397754589726	0.08020265504670257	0.08236653269054964	0.08088915338980936	0.08316316137039131	0.08096486780415636	0.08618163439422073	0.08442768233266457	0.08483467454704542	0.08514601170756685	0.08552921499715943	0.08973626958099587	0.09049469384194544	0.0958043449522433	0.09643717018557783	0.09906076242547562	0.10607240698616048	0.11321624860054952	0.1235897053287201	0.13608317328209402	0.15659927353987385	0.18411184686586343	0.21590450051100613	0.2570730197806237	0.2982410152823135	0.3489056108955639	0.38580990927213005	0.4185624599677465	0.4070977399193651	0.3845719104724554	0.3519166479632078	0.3146894041358838	0.2788629527485119	0.24265059854868998	0.2125804979159885	0.17737562548694252	0.14593782547342798	0.1397998062165879	0.11456722355109578	0.10200643313354615	0.08656577991577574	0.047739469376155155	0.022133036660478562	0.0103070523414701	0.010016444637656649	0.016104462035261637	0.02157021439328708
{0.07638581142706163	0.07880448999179258	0.07552785631873873	0.07913351204800584	0.08048081355908487	0.08142132597030086	0.08222442057853276	0.08078583769779443	0.08450939761178441	0.08556712243446848	0.08619712713243713	0.08751024628686437	0.08536268255634166	0.08786830237073952	0.09061284042639647	0.09030920970997808	0.09284714756436763	0.10086249839828829	0.10002345684410897	0.10692252856467757	0.11432693509823987	0.1254098970330479	0.13805455407098646	0.15489471356870552	0.18459158550455596	0.21727329327994255	0.2545584166221078	0.30068725093510207	0.34870967459058144	0.3799773404312209	0.40880046098577444	0.3945494248096004	0.38447635098536204	0.3436909710776317	0.3167148008200942	0.2668737892700889	0.2285944603228792	0.19517805976048688	0.18712945342574083	0.163513853982418	0.15575214436474744	0.14057690228226338	0.11690191602382834	0.08558322708846722	0.051734726832976155	0.020798626375711057	0.008921843588715624	0.006936035625586674	0.01310063999875884	0.017649458089049833
{0.07332466215524813	0.07575573010907402	0.07607302535993496	0.07835008483578709	0.07764768134563726	0.07693456271978814	0.07971460940244664	0.08015802934151282	0.07825071303327355	0.081824389662072	0.08239981460160638	0.08157166989421961	0.08436969941326437	0.087439393608576	0.08817426252808241	0.08856229186870047	0.09176056708063107	0.09353309856231494	0.0959158891184958	0.10542116139815613	0.11124325560260147	0.12015529699782669	0.13252867422091055	0.1529789480423503	0.17973249903256414	0.21188547744737973	0.24843892276022478	0.2904121628921477	0.3267484657379105	0.35997576935201536	0.37662010170803856	0.37143891397295714	0.34752208849194727	0.3129000495523263	0.2827663884204012	0.2163583824482815	0.2060611346962264	0.1903940193195247	0.18018817786655525	0.1857487599046497	0.1873727488986388	0.194261098411446	0.18260247485117598	0.1536361419917386	0.10358395208062106	0.05033068866496074	0.03150945799832532	0.008514281280459383	0.009543334972391217	0.010536032741521137
{0.07193708037975355	0.07678737227698956	0.07341353053733767	0.07417542459032805	0.07750475245427896	0.07816373567114498	0.07729925126823672	0.08103848314679324	0.07498986761975615	0.07918161306683501	0.0820945926534154	0.0796879774730935	0.08252292000306455	0.08515334293053049	0.08607105403991903	0.08842776026586127	0.08887061583946278	0.09404248036182937	0.09873360052079508	0.1015116941042474	0.10701385735730956	0.12037306378450116	0.12952974899913675	0.14864590434738356	0.17880175905557277	0.20516918705360992	0.23483690118015135	0.27441611522418197	0.30316248005159707	0.33017399467915365	0.33117939023216586	0.3258835961738446	0.31472299183105945	0.2803077406568242	0.2525122967776437	0.21607525180998444	0.17535123454758236	0.1693807904246955	0.16025150770787377	0.17381616101263295	0.20330572035741104	0.21612415411602065	0.22812506047260012	0.19531158287106698	0.1293268724284452	0.08326620074666902	0.03907595111276306	0.021496902015646156	0.028825438808228958	0.035927175881456004
{0.07133057956471356	0.07508050223492797	0.07413395837712719	0.0722306107780622	0.07613644140842027	0.07377638918318005	0.07522391968634475	0.07723357360011604	0.07611407436178402	0.07896662205421581	0.0808377737335845	0.08176821684255944	0.08290059368443828	0.08264259530163745	0.08690466498718777	0.08785196975653971	0.08885826979373937	0.09146951227073427	0.09180526474659098	0.10102320221075237	0.1065202410071373	0.11749565243543743	0.13308395850305818	0.14931677825286566	0.1765437004722335	0.20957594922517292	0.23913226136992352	0.27242044049787506	0.29650767853646876	0.3042848171922744	0.3127199358371431	0.3012525198053919	0.28093904449048235	0.25026815834798133	0.2204433452722103	0.19275653035216414	0.16346622602000435	0.15064983862675835	0.14474458083323039	0.16209841738550979	0.17429848448280139	0.2047315323848674	0.2100112016009502	0.17964375480319134	0.13067991964842035	0.07534819429668857	0.04090741600309379	0.024918716384023307	0.03146537929071164	0.05102390010753798
{0.0737128675306692	0.07695866237301797	0.07826256807187243	0.07935322828307456	0.08343931162746479	0.08190013086937656	0.08333832147420778	0.0853825392385795	0.08322527101071546	0.08631143670409452	0.08734683523793538	0.09042620639504687	0.09286511290537386	0.09197722125356174	0.0933024995370555	0.09542010435549553	0.10021752428379949	0.10279400728167823	0.10895486727336526	0.1202800706424785	0.13137218693645572	0.1530754693046129	0.17409568886443993	0.2036566722616784	0.24628809349692338	0.2849127169303626	0.3192046418804383	0.35442851095142486	0.36601534222660304	0.3407482125060696	0.32199969968383824	0.29656665224000406	0.2699966005612766	0.2364676015454029	0.21188007614516433	0.17101689295261746	0.14541290189952774	0.12386911859131503	0.10621443415605264	0.10966611812752594	0.11868934479150638	0.1312487107119693	0.135640560698281	0.12433863419799612	0.0764762722340024	0.04646190607152703	0.021873731378341713	0.01076311748723844	0.015335420868982059	0.022063415368859952
{0.07792410203046818	0.0777073974291801	0.07887001211748404	0.08205500780166036	0.08412683013456572	0.08395606977925985	0.08734725675537297	0.08806070328131876	0.08617434725947179	0.08953083943964474	0.08929956051533969	0.09028658698049152	0.09528915152023353	0.09556316766298986	0.09907033243637592	0.10206688255412173	0.10570691659226503	0.10993982199496284	0.11419837114356265	0.1261319748083315	0.14037946840789353	0.16055179887980658	0.18540856882309567	0.22221027543315136	0.27370732247311647	0.3101588003526431	0.3433537698092467	0.380105863791695	0.3867746217371557	0.39729470479448437	0.3743903827259181	0.3217285215975489	0.30028797196173684	0.2703701530296741	0.2281968939856188	0.19760511861094113	0.15959475254308797	0.12030973081625487	0.07960491347965548	0.06222339618221681	0.05546148494619564	0.055272454547824645	0.049022300767247645	0.03841877490176972	0.02931075814790722	0.01570343725846378	0.008167907462972595	0.005146017655982785	0.0010573012572421886	0.004543693585963679
{0.08088192597134837	0.08277564042780572	0.08076720197356767	0.08470450974417526	0.08600258600086527	0.08596544680858721	0.08795078886677751	0.08739925309659738	0.08746277860623833	0.0910456182666102	0.09376522067699	0.09268783547185719	0.09671312944104035	0.09693972681875411	0.10100653019805877	0.10434415941485903	0.10760402129596675	0.11340272299538079	0.11845136935771981	0.12939098603251237	0.14606054998875437	0.16367805135840657	0.1946743915737	0.2280750004527289	0.2744484065380581	0.3227876226191814	0.3643024149935511	0.38714445853625346	0.4331626855420952	0.4228267028847098	0.42075023260392763	0.35708136614074665	0.32218448721750326	0.30151336245895727	0.25891858097910014	0.1990478069077049	0.15057152902685647	0.1114075216258643	0.07343056035802628	0.04805518497326055	0.031954333454095624	0.01830279206767917	0.01215670942666155	0.008891570401633913	0.006975568337249703	0.0026898320790474783	0.0005604095485928041	-0.0017343931256604372	-0.0006185383076898823	-0.003285592358611878
{0.08462656682165678	0.08714133869694483	0.08513892763381437	0.08840264543515222	0.09234570152827251	0.09046667305382762	0.09399958832769788	0.09316650088016032	0.09487068752834561	0.09560516696681448	0.09672283407743845	0.10042450131875516	0.10201047637458371	0.10480309778515727	0.10601176934378284	0.11153325144380086	0.11611040853835478	0.12038079126457113	0.13268315588099266	0.14029959376090684	0.15605805370708165	0.17781607808496652	0.20720488422932898	0.24992750230941374	0.30248675594345376	0.3639028583312879	0.3865321955577602	0.4348957841834638	0.4515000296598165	0.43674938867709345	0.39558167684234796	0.35218915294278125	0.3121647123013358	0.27328508631469595	0.24075681821383535	0.1732100819171917	0.14281092018014857	0.10550015284984152	0.0706317527916269	0.041415397293887025	0.0201065675037222	0.005862719928701108	-0.00014205281512301676	-0.0008145227901116747	0.0009336790930622213	-0.005329839793112509	-0.0035792663215414747	-0.003176948685973561	-0.004076968648118278	-0.0024406453605856316
[truncated: 201 more columns]
