# Supplementary material for: Precursors of Majorana modes and their length-dependent energy oscillations probed at both ends of atomic Shiba chains
Source: Nat Nanotechnol. 2022 Mar 7;17(4):384–9. doi: 10.1038/s41565-022-01078-4 (PMC9018407; doi:10.1038/s41565-022-01078-4)
Supplement: Source Data Extended Data Fig. 4 — Statistical source data of Extended Data Fig. 4a–f in separate .txt files. [file 41565_2022_1078_MOESM10_ESM.zip › Source Data (for Raw Data and Analysis see Fig 5)/FigE4d.txt]

{0.08089093243520273	0.08374524432551884	0.08259350477882307	0.083810125420019	0.08547771997257587	0.08528341599399678	0.08824332825914816	0.09092451291843169	0.08914949311197501	0.09219837237081296	0.09236466441326988	0.094099716002828	0.09663557356649162	0.09906950410187329	0.10141431224667577	0.10512400983461026	0.10856091961990555	0.11547665091991684	0.12352007524043551	0.13593613352911316	0.154356685803468	0.1779507902365161	0.2120050012141685	0.25482043856112435	0.29779656039239766	0.33795672437785756	0.365412549859533	0.39529076359752296	0.39473689899447506	0.39901376212975215	0.3487209572041585	0.32314471743968837	0.3048253648361714	0.25429894623275745	0.2168200383379688	0.17961085512348127	0.1365114790194885	0.08960555594537223	0.06639555725456509	0.04466937419155138	0.03363919790057148	0.03863329036555123	0.043439680185369804	0.041066079075221265	0.032299175772253504	0.02145064489575314	0.007082683142096352	0.0030451672904461945	-0.0031752129113579754	-0.004981350884095302
{0.08013721623149435	0.08099584899000643	0.07771412917379583	0.08222717080127484	0.08418313514709189	0.0848929100048138	0.08628366399064537	0.08587184658398023	0.0876578088323604	0.08816150747852132	0.09215030098878677	0.09222494342773646	0.09599901615591955	0.09790774395771	0.10104977991284432	0.10550511935879685	0.11072415288251254	0.11504425794214784	0.12413621503790477	0.13923552320733157	0.15546988177805182	0.18266024837287578	0.2119230054514431	0.2516639417239016	0.29368760927919924	0.333883092401691	0.36689237562347754	0.3728478775474419	0.37078304500603376	0.3516317413075376	0.31942205877932056	0.30086491884311684	0.27629317736827846	0.23461477286398713	0.198863815454432	0.15042544433172117	0.10827879043108361	0.07806837575562481	0.06170168735776697	0.05765809567697265	0.06606221523283123	0.0811491801192039	0.08357160515991646	0.08031292916173834	0.060311409938469146	0.03447167047168817	0.012762054169563476	0.0025888903284384535	-0.0012395796172394056	-0.0055116488414312555
{0.07352964878151182	0.07599920440448833	0.07745511721594314	0.0761939000104041	0.07817040442421552	0.07811814465112257	0.07848862972162077	0.08173456070328616	0.08134968178751541	0.08416860914351654	0.0840118997761245	0.08440260197361098	0.08697089176060728	0.08792201989556192	0.08938349663792226	0.09456545664415836	0.09768896034710883	0.10130573640166578	0.10597125437751738	0.11661875326995999	0.13122897856378285	0.14573434354487652	0.17067166131072725	0.20286039641378895	0.23741223451398433	0.2698311076980541	0.3130257184004458	0.3398658743218571	0.3282816417052314	0.3243279031259934	0.3232790746719642	0.3031479483837153	0.28018256308021416	0.2537572245142023	0.21290128377598688	0.1629012451661715	0.1332259216384128	0.10012775217771377	0.08803763980927923	0.09252989249467627	0.11059727987632334	0.1376865433977124	0.1571613157223356	0.14831460741109692	0.1194118850555383	0.07420742717711104	0.03861254006752335	0.010388398375835418	0.0015626569790294874	-0.00510656284464437
{0.07136440932236732	0.07114773792096586	0.07249067313091817	0.07419755039388211	0.07440633476193238	0.07505873622403073	0.07375383152260409	0.07723145754224392	0.07838513004824316	0.08020877309458359	0.07870890253620363	0.08063937819156863	0.0830844081545551	0.0830553840120824	0.08669706441687627	0.0863174366927576	0.09135192679944454	0.09331253302553955	0.10056582725651395	0.10532506686314862	0.11684663432295989	0.12841747477403603	0.14548540588615796	0.17150666032317413	0.19803567866896737	0.22710448545483206	0.2596518931625026	0.2955073062791663	0.3113759008361692	0.31796231003261155	0.3238747626449049	0.31668486242985394	0.2763741175609393	0.23674121529040004	0.21745085533795538	0.17725279587596143	0.14535136871006227	0.12082422572661364	0.1093088568658759	0.12213938830013839	0.14772781504007307	0.19251660159054915	0.2159818166733935	0.21757412072198953	0.17338809215303772	0.11269421873393873	0.054317036150214035	0.012282639072112154	-0.005143721058103923	-0.007776829045065787
{0.06943339078172511	0.07150729682546483	0.07072372774377637	0.07090825472843477	0.07092357980081387	0.07329810956932406	0.07299640575117139	0.07162775722237047	0.07522108993613932	0.07320415044646514	0.07700014575092842	0.07642258311933017	0.0786441339585203	0.07877787333482655	0.081624544107195	0.08328878742271176	0.0842152047626573	0.08555944479817376	0.08965628477617396	0.09483864437733877	0.1036033251469281	0.11423583403364532	0.13053212072650794	0.1531676156536321	0.17946557540552133	0.20883540514939747	0.23828674900265862	0.269998858172354	0.29221004890808666	0.31527195169733163	0.31276680569143256	0.2906473283558778	0.26490395660584654	0.24366974876032038	0.21332237137630405	0.1671363391140914	0.15287393008700795	0.13704163999019053	0.13013703639810845	0.15303464132358874	0.18100864169305267	0.2320436820776512	0.24547744519531478	0.22003989876045077	0.16481042239687005	0.08807867186517869	0.035736286750771847	0.007563239321030403	-0.006796622356303084	-0.008010844421904476
{0.07175599492989415	0.0711365529801081	0.07093133132468324	0.07407367429302367	0.07633723360104686	0.07566331605519015	0.0763154166481802	0.076756653923379	0.07795159514655761	0.0780083676836569	0.079545178704038	0.08063984237052159	0.08410606186192404	0.08580248139940201	0.08663560836606815	0.0897664193633237	0.09041377779117123	0.09129991185533852	0.0954653706280567	0.1000608278609757	0.10781921538835802	0.12214866507256328	0.1365920504193078	0.16152337038876513	0.19395149533903266	0.22078927712540966	0.25905194413933913	0.2935450461345508	0.31120966654341486	0.3355576303840839	0.3486111431221911	0.3313287965348233	0.3149366051915893	0.2851189333885268	0.23815057394803446	0.1932728178878374	0.17195095952257886	0.15295142350995355	0.15077960403159574	0.1716004289734654	0.21205350539764928	0.2378386647188221	0.2289793428193608	0.1863788576571956	0.13009065790220475	0.06459706272188773	0.0215602858507018	0.008610148789772877	0.0005500683602193187	0.0006147447519078396
{0.06802080576877675	0.07071874818236562	0.07005032304257852	0.07242005814514521	0.07407069328635027	0.07406805484214479	0.07775024872845525	0.0769294826762469	0.07772520335270568	0.07702656490276379	0.07886191289067868	0.08128234461190731	0.0797941795596535	0.0832884702362202	0.08446856585985872	0.08659680340494212	0.08943136823808506	0.09328775568246592	0.09585038902319334	0.1011815909327978	0.10940612941602976	0.12047165185654549	0.13843838039773065	0.1611498743960872	0.19174306353746773	0.2225409034672886	0.25967497191708455	0.30047654374856103	0.33590547947061006	0.3608513517139895	0.37049559043032276	0.3579860232861111	0.3541734967286868	0.3169561044850138	0.2681754056991882	0.22112949385052236	0.20474417025134173	0.1842951997371244	0.17069729908767578	0.17466586692962638	0.19238469607007352	0.18433678369041553	0.17138023436765845	0.13012570028103976	0.07821631379384074	0.034860333537622704	0.015468125069451805	0.007406254001296388	0.0013548630775885523	-0.001421827955480041
{0.07723487504609086	0.07552041617411204	0.08019358691688727	0.07874787562766426	0.07837622499580472	0.0816822429179983	0.08135410111519166	0.08171503943290274	0.08396450248319277	0.0830408493194896	0.08354907753102919	0.08464435171312082	0.08582313482260262	0.08840727440711037	0.08974662886487896	0.0928422166336726	0.09464479290943258	0.09654500535666155	0.09950993623833776	0.10229113730836728	0.11251692141617041	0.12260798672156946	0.13704874997740077	0.15854064930751915	0.1867209039572493	0.21799924229702888	0.2593214901040301	0.2997775287899165	0.3407269647406077	0.3950481804435141	0.4101268290181773	0.41600640725211424	0.41101734652583544	0.37098691337563744	0.33460299663347964	0.28538469896883334	0.24439903279133932	0.20060400538537265	0.1798878957317335	0.15918588660339156	0.14728065047435013	0.14022290768112491	0.11370030627334059	0.08520858804828516	0.051215313482433425	0.0201058799706891	0.0063563841326307515	0.0029973640894360096	-0.0016253534802588249	-0.0009264157758924066
{0.07215985108891654	0.07484843766390868	0.07632457892560725	0.07409644934978499	0.0759422829191381	0.07751278006667747	0.07546057255458397	0.07735737948572523	0.08084089643438458	0.08286062600298545	0.08362578467300374	0.08709484827714137	0.08796635452195854	0.08759514935205516	0.09004137738248111	0.08801648109280595	0.0918056550694285	0.09538148378420433	0.09788302743155744	0.10492514296503253	0.11463950529770728	0.12251903568541117	0.1396986940277147	0.16410391114285527	0.19448764004969	0.23092606394531653	0.2733462987726717	0.31284501381428315	0.35742693755869426	0.39478641434131356	0.39758324069344664	0.4042608309234107	0.38322833328559086	0.3658919490847943	0.313306459989739	0.25577811487566654	0.21284394276885554	0.17699346595936633	0.14738778813954306	0.12346405016710535	0.11140782226616383	0.1008801940325185	0.0874858849318314	0.06245031026056156	0.04534850903370612	0.028060330797043852	0.014069715491895233	0.004473425965166531	0.000815375012954294	-0.004477751138972936
{0.0709328527565977	0.07400577729241327	0.07470405476120326	0.07427061134241093	0.07669164341542076	0.07626897927780527	0.07682835823791284	0.07796565107496137	0.07735578215706129	0.07976904982034198	0.08133872960786848	0.08093923034153827	0.08359993507315208	0.08300859094095481	0.0858259567430714	0.08852138662952772	0.08796310654822206	0.09449172887890897	0.09708046333199713	0.10171826491216562	0.11122294700828352	0.11881501127630043	0.13576636189390745	0.16297810274439736	0.1873359818734801	0.22424859240008382	0.2628135635360945	0.3061020283856464	0.3566243787482728	0.39552951059504143	0.4056137033901791	0.40498128739571	0.3778424329178889	0.35956801867805227	0.2962564011238395	0.23006994959761876	0.1844428305382347	0.14638544122272423	0.11952826495432137	0.10806456529873937	0.10438205362110753	0.11264880806084392	0.1125732899926337	0.08501663404340315	0.06151487091299185	0.034638210745731035	0.01571213193733571	0.004358962082786959	-0.0014136564115451982	-0.005167414432004344
{0.07371502731497613	0.07294627649359403	0.07632015980166948	0.07835977287025851	0.07734484591103113	0.0779990113665305	0.07691047002190964	0.07787031643798362	0.07941326669183495	0.07974591063769922	0.08317666910946829	0.08549441255344115	0.08347841713806937	0.08563922865069301	0.08693979797517112	0.0869736370699214	0.09088209557786574	0.09348159743593984	0.09933245223673923	0.10526911953622756	0.11408469172784255	0.12547814302199906	0.14421713258094754	0.16738225516158398	0.2020869362566462	0.2402836666813351	0.28777146397806225	0.33371858899347406	0.37458094013404175	0.40531963173469054	0.4178204642700216	0.38124241511510654	0.3519457799002049	0.3137173051091981	0.2634946536756433	0.20956310022252742	0.14600293445980628	0.11058836256077345	0.09494065703566493	0.09350015825409203	0.11069208270925092	0.11070454540699404	0.10293991249911308	0.07797594487546781	0.04482004819308072	0.020467291133800955	0.0053427471532507195	-0.004770575098956516	-0.00744786022801375	-0.003508944225320774
{0.07696226599627376	0.07555886986217011	0.07414476474819129	0.07413575621010632	0.07619244673773048	0.0810489161265398	0.07958977627752907	0.07941942003675598	0.07961078863643958	0.08072226409586086	0.08086723404401647	0.08309858271352481	0.08651793785231474	0.08492915347101912	0.08661548890249807	0.08948058764264966	0.09075635779282895	0.09426517051195424	0.0978578983011896	0.10271448840139967	0.11239755614128212	0.12197694652606278	0.13853713965180237	0.1593005483767998	0.1914009177071197	0.22562004025460924	0.27472228693113165	0.3184630140774265	0.36843252176376673	0.4094662345639027	0.4212632031234501	0.4286466843198462	0.4005192840724187	0.3270115453263035	0.2638711019160408	0.1944427822046153	0.15299734859985736	0.12308611827596212	0.10522252761174165	0.11151698521482145	0.12051007261999674	0.13110252753433102	0.13061164076651005	0.1017287893152179	0.06705870332756343	0.02783073166005609	0.008302360984362704	0.002162624960876826	-0.0033070007542675786	-0.004132802226160771
{0.07612996108059877	0.07660898321887025	0.07269087450817407	0.07715050946089505	0.07687752487920338	0.07858721820023098	0.07968132396057798	0.08008268831331872	0.08356518347745888	0.08304234300083208	0.0830993170979092	0.0854275958325302	0.08607396422818425	0.08703973048378465	0.08588638778608035	0.08881980084975241	0.09369340642840178	0.09494105190274284	0.09961753389052849	0.10566275512527032	0.11625531689643584	0.12926776133652998	0.1459709612979768	0.16736962356220653	0.19778552784254688	0.238302122872988	0.2891479636164145	0.34006926048544206	0.3870451058137143	0.4251241939286683	0.4331507204090188	0.41244669111987536	0.3548234994700362	0.3151837047909639	0.25372397111852896	0.1943751744708705	0.15474390144437622	0.14096779552297342	0.12924670139580566	0.13575961365097097	0.15527578348156545	0.14725743473591063	0.11785221397796594	0.08349999825816959	0.05018901531996177	0.019828580655139087	0.0007421527300001977	-0.004784082371040445	-0.006596726461540019	-0.005299168333619694
{0.07571646688314543	0.07749490034494691	0.0793183262571344	0.08089830386960138	0.07939781589770668	0.07988399547958416	0.08164733958769643	0.0808067601722594	0.08157501146520496	0.08411109701645152	0.08417737715327624	0.08643647543840698	0.08648781168539665	0.08679310762611392	0.09074327887890413	0.09209650297393852	0.09469272461739803	0.09724701676905903	0.09999996460964812	0.10698231180940795	0.11625737649288947	0.12961804041732822	0.1490943405562652	0.1725200325838157	0.2085021697280865	0.24920660269334927	0.3031539896630049	0.35178462645613184	0.3978295733277707	0.4187406509814768	0.4115058334377551	0.39865735719184714	0.3437337397186095	0.28782223731257284	0.23006931908004943	0.19193571392408318	0.16436623053114685	0.14634775281489174	0.1423432267972189	0.14777083240226768	0.14994370605345078	0.12108304232839699	0.08439472381269317	0.05195293834173409	0.023052872309291383	0.0054010560874050845	-0.007428210171935202	-0.010186801680577494	-0.00892307166100658	-0.0053327235706755825
{0.0726892159939318	0.07541147605521904	0.07306139803777198	0.07582126989329457	0.07847637277007223	0.07627399731234857	0.07789223762712648	0.07641255306905347	0.07670225681497951	0.07853830184288199	0.07912814006265745	0.08159620191439446	0.0835622679593283	0.08185345208914155	0.08541941235965789	0.08813679137794989	0.08815276956928642	0.09201297750858956	0.09320506569737919	0.09564498215895136	0.10319286485673321	0.11104944238940091	0.12547020433727357	0.1481753358507592	0.17396520167610696	0.207505066260328	0.2523087948733587	0.30168637210862603	0.3426272152697815	0.38804971660336646	0.4096552211667982	0.40012245530595475	0.36140114261375633	0.3045750060711413	0.24922257304838563	0.2091891398778637	0.18253094959107952	0.16556706036190827	0.15637857198308688	0.15937275710564852	0.15850622205056766	0.15233505056537772	0.1294990229698887	0.09090595884834066	0.05611764121980708	0.03304106789111862	0.010261944893679587	0.0008232994008280786	-0.0030703198404773533	-0.005804419648007313
{0.07413506248142308	0.07569491356786245	0.0748227869588915	0.07963065575420704	0.07591475567142836	0.07609420932342698	0.07768665533861618	0.07981586693075148	0.08091837587763265	0.08094330709167041	0.08276239228305624	0.0848770923333971	0.08356945664693056	0.08818161688390863	0.08910972199362036	0.08942118791746177	0.09189780637942699	0.09301750187918305	0.09614635207944035	0.10368371647436597	0.10978195103378903	0.1196822066912206	0.13514467395337745	0.16042526195436974	0.19000043310624373	0.2238709050952296	0.2740349463904509	0.32635208456257647	0.37811563597625825	0.4049662382604616	0.4051848461287084	0.38274898259853324	0.36100468300702354	0.31285132726197096	0.26682041791005806	0.21961448781664272	0.20196510411708102	0.18248221227812972	0.1579068053769822	0.1534081842472953	0.14970326549823343	0.12911035998789933	0.10240208037899383	0.07049060868291934	0.042519582491902436	0.020467964720279428	0.0038172685803114104	-0.0036252955892575062	-0.00570187485483567	-0.008150606639903808
{0.0725499631763896	0.07295139799358899	0.07388359625866889	0.07620517208342092	0.08029662578269078	0.07784507800991348	0.07700525353892174	0.08140428006876589	0.08034973856776392	0.0823427447928405	0.08304482566305146	0.07978872169943033	0.08279980714760657	0.08624033117812605	0.08715428156425836	0.08596371258642248	0.08698903853644213	0.09201009024172742	0.09758534576791383	0.10190330132992566	0.11143364739311151	0.12124022567869965	0.133886968676369	0.1545027209302432	0.1827807110208311	0.22023338343820276	0.26862004617997115	0.32253863671651506	0.3661491423936075	0.40413406513373185	0.3941088566361237	0.412672443102609	0.37902675609868114	0.3351443745432334	0.27457763552369785	0.22389281412533638	0.19744623695178853	0.17840063158472505	0.16162731511284822	0.1457163795066131	0.14787507432159286	0.12783862755963005	0.09901438161613693	0.06803810961295532	0.03871000762496024	0.016270409811645473	-0.0021407437251612644	-0.00950839960705762	-0.012831181692461752	-0.012068321572953875
{0.07650564233610019	0.07858245364206431	0.07736775278867869	0.0766565577993938	0.07606039544735191	0.07703094378387285	0.07953020861428756	0.07905541352753948	0.08112238058046627	0.08112920215299746	0.08376771720193232	0.08547088225077054	0.08406774402779942	0.0859864388552064	0.08723122360436841	0.09036532427813727	0.09216004710201905	0.0937192063130699	0.09593997471166452	0.10439939061876657	0.11627163330080892	0.12491595726868453	0.14171799503496382	0.16397851044912626	0.1967337844711226	0.23335625766514861	0.27859744465457403	0.3261324738649323	0.36717381591858234	0.40604388932524715	0.4054830241899221	0.3987537517794362	0.37224391655735617	0.3275060939618257	0.2734023403297452	0.22064312057850521	0.17761943493083115	0.15626453516452019	0.1417431752556263	0.13778893939721631	0.1347202926043522	0.12170100632707768	0.10027896889294574	0.07560784135774248	0.04781277240117603	0.028287675611196758	0.007613784154869216	-0.0007640355200246706	-0.005443146443634518	-0.007143653918224449
{0.07196526798142772	0.07394693686101764	0.07469774358279807	0.07722717834110496	0.07782949024033764	0.07787982456089307	0.08021888055179176	0.07777613624586344	0.077118448552963	0.07908118067084383	0.08102021863250426	0.0811898135686513	0.08254822811284845	0.08323886080468865	0.08751136579227566	0.08797147898588208	0.09166298478244395	0.09464055673518776	0.0973170239587286	0.104329761347571	0.11064865372322014	0.12407234978307459	0.1418926156218407	0.16582097027148338	0.19576085280511746	0.23692028550219785	0.28615226773102337	0.33058666016390553	0.36415489654823596	0.38819659551668584	0.39725521567771555	0.37829302091758715	0.34559400649504984	0.3072203085466475	0.27505807530948834	0.21839463137698364	0.16396831689898433	0.1404891332081607	0.12674252585650236	0.1175186719369932	0.12065828428396869	0.10478137035097976	0.09232007281769658	0.06189308320506831	0.03555609289868429	0.015486082548350044	0.0009171006406139691	-0.007242057338643499	-0.007416323210863101	-0.007686370046037587
{0.07706743538406527	0.07540000263131853	0.07849956699741761	0.07771355647905538	0.07899429265325239	0.0807468544786596	0.08181050846965707	0.08048032425745712	0.08220247483858173	0.08465551315018206	0.08558071764179657	0.08773188403553037	0.08873436152055472	0.0878366549060816	0.08970170094327497	0.09243032524831411	0.09558989213319058	0.09688812628148057	0.09978395611624657	0.10513992538482894	0.1141766156698673	0.12694408972188254	0.1440709086772637	0.1647360027178396	0.1977691671133158	0.23743299137025609	0.28371567740832726	0.33173203864404066	0.3775073525409783	0.40845488313447464	0.40285197007533735	0.3873702119401725	0.3628608727980707	0.3375856551480329	0.2852345298548571	0.21899151973115422	0.1699903991822061	0.14122334337658107	0.12894401244863413	0.12744950712814765	0.12115972648274553	0.124651754837279	0.10548744072529478	0.06876567569728026	0.033769356315472746	0.010563878170240133	-0.004266855060640062	-0.009656913064440635	-0.012045465476872982	-0.010089197678825101
{0.07256876321801349	0.07229688191850964	0.07147841309636363	0.07329309586505642	0.07399126167643763	0.07456423647701169	0.07706231147472489	0.07701246158624704	0.07826357531058045	0.08028718335130969	0.08183613471259636	0.08229431223213132	0.0822893541345676	0.08428773662545946	0.08517148963166375	0.08840225943684446	0.09092762013614847	0.09313419166974492	0.09362313008689008	0.101655735153144	0.1080602347746531	0.11875758607038457	0.1331838043009667	0.15352680833791454	0.1866524660579157	0.22103777877275035	0.257735887391346	0.3066807722165622	0.35247138095836417	0.39201220225918354	0.39879346699859514	0.3807665442322903	0.3699747319594906	0.3272214745594492	0.2735811208799366	0.2320881254392365	0.1888047186304599	0.15358192030603326	0.11636404088076081	0.11459888196958316	0.12537719262467464	0.12671247697627236	0.11606960162555281	0.09291417639170746	0.057962867338746546	0.030955172587000077	0.013497862183023514	0.0004482481908153896	-0.004756539374356137	-0.005518773338693486
{0.07444948375564593	0.07316714230383897	0.07755258121220827	0.07615030155290842	0.07388427021991492	0.07678669607107116	0.07654255905328872	0.07941724370588431	0.07800056867645723	0.08031488360003086	0.08222757445391427	0.082859738739312	0.08210402573303188	0.08145421663325117	0.08342391823185735	0.08756714195350618	0.08708440250429372	0.09282619416308843	0.09628300712925233	0.09878112074131756	0.1068854704670934	0.1135417485021987	0.13046424183689914	0.14982329690707924	0.17975936468349946	0.2140728688968127	0.25713149987734696	0.303343405462457	0.349123044168099	0.389026334463708	0.3888913228769464	0.3892791333582031	0.3648133784751575	0.31884754224048223	0.2666538508995309	0.22445025847059769	0.19370918808852194	0.15597362585723573	0.13448545086951913	0.12546102826012454	0.12643738805245047	0.12052945281022201	0.10872923052034722	0.09146359635830659	0.06812103477856035	0.04353476167485371	0.019274013250378197	0.00520255164881565	-0.0031450038177186024	-0.007811299059467036
{0.07272243296565206	0.0720735380917065	0.07271637981778731	0.07736070009734576	0.07657104653724478	0.07573319146622084	0.07693788732469384	0.07691283417435635	0.07928691775549623	0.07867210213508283	0.08109055631964697	0.08548706075468081	0.08305541901023746	0.08212676932812038	0.08555882789301066	0.08671222275523802	0.0890724109700147	0.09332426283662743	0.0970494307867505	0.10111270552984006	0.1094248638914086	0.1165704959798064	0.13013184315590204	0.1515063803364844	0.17949465518195634	0.21575653660565516	0.256940606294435	0.30205954906961996	0.3513777668293947	0.3870397309535439	0.4057296162224618	0.39739301319363546	0.3816874506956923	0.3257675616850342	0.2844126203823494	0.22081913017126722	0.19457802587360254	0.17433223164134076	0.15684001457346863	0.14942898058561305	0.14129016300806072	0.1313592554133871	0.10950396238696863	0.0746663913292571	0.04261379113053864	0.01850952242108711	0.004827965454089278	-0.00508521538202166	-0.009751082459166996	-0.009924543906948045
{0.07135278759992686	0.07110346865036737	0.07278428040372872	0.07382124754894308	0.07444673546404984	0.07825611019747172	0.07758193032804533	0.07885216731025413	0.07866472483388909	0.07958113008486477	0.08157262636839421	0.08308923462717696	0.08320186356233022	0.08608969717652037	0.08784240059558428	0.08985870371484184	0.08994106670300633	0.09303962863078537	0.09576427304919377	0.10052213987716005	0.10716016402954043	0.1186270114085488	0.1388358890226551	0.15901177633796157	0.18793293808917502	0.22330650752137887	0.2664599403442787	0.31137687570389905	0.35267211832910916	0.4012007792687853	0.4125059931321	0.3681636793376374	0.35492719712281956	0.3255819419100793	0.26052684717883345	0.221515510410913	0.18820024665927187	0.16673181061680248	0.16458649870563763	0.13918581253267195	0.13797229897172653	0.11974090178535536	0.09052903650407476	0.06679211431179291	0.04432622599932234	0.024780743301532997	0.009097554724422781	0.0023387439425850316	-0.0033479371011996715	-0.005592360531098172
{0.0734661591801941	0.07652149517008781	0.07617645037210255	0.07496115615067636	0.07801025660888795	0.07794073636384433	0.07885766491473514	0.08115829528285153	0.07998054658109136	0.07859297719895234	0.08176663977245946	0.0826778538480968	0.08304998949280934	0.08208414276528757	0.08682196145956325	0.08881089312925822	0.08849789003909436	0.09363647103363615	0.09686532550842397	0.101179227636369	0.10912229253016112	0.12163861615645356	0.13549339962275747	0.15937638889709163	0.18798313075488962	0.22207963606415676	0.26445215277806977	0.312604948599446	0.36768424770803676	0.4064809818042462	0.42040285434582797	0.3876569641252949	0.3541160901839394	0.2966547803793005	0.2572816647560256	0.2036399111596275	0.165774813062933	0.15606134576329744	0.15311444353920012	0.14554745887572532	0.13703629087525462	0.1356923872262145	0.11486647369295146	0.08663737114056776	0.06021072707008028	0.03627973979646828	0.015792373628817635	0.006578992767956728	0.0011165374630973716	-0.007679414687392756
{0.07323777320720742	0.0761543759303007	0.07449818666132264	0.07512570310829028	0.07998546052483518	0.0783888251252663	0.07938631607690368	0.08426916508694822	0.0822884432671992	0.08238119072626666	0.0843854980861432	0.08343741629448943	0.08647434312392788	0.08717893136758681	0.08929097475703429	0.0915058373433881	0.09342732965270115	0.09358043652502282	0.09823359574548338	0.1048740116758091	0.11306571865542142	0.1266299990447292	0.14261200007728353	0.16811301404514445	0.2047280827521666	0.24210309553238443	0.29065291418601125	0.3454675023844232	0.38051038275184	0.4107169559128015	0.3997350647121143	0.3856667085539096	0.3349576006647166	0.2694693078233793	0.24067928152253443	0.19850213430129743	0.16452144558638515	0.13857770361728058	0.13484985691746243	0.13584905394798807	0.12892660803750722	0.12595624769447608	0.10228180528079006	0.0740785442424868	0.04126403211211892	0.01975692064069015	0.007181500605142143	0.0016539924897029257	-0.004365228904896174	-0.006825128153906196
{0.07327200054532108	0.07287446517420325	0.07335907745014433	0.07773965694388565	0.07816209759605763	0.07889486312020247	0.07845205663048399	0.0794675908110725	0.08170301572542828	0.0834415736763747	0.08109423298379433	0.08144279518606276	0.08540712901276627	0.08404757931625252	0.08474254838094933	0.08899478124996718	0.09194160164207339	0.09351836357661464	0.09900265240858781	0.10696993325438671	0.1159453388565517	0.13009551200361125	0.14373569289360905	0.17044814088177448	0.20625615993052543	0.24107740884015794	0.29161163271050283	0.34041813367662654	0.38493502318658623	0.41196858280876164	0.41155438725619403	0.37815914303030196	0.34769353182283863	0.2914877036812149	0.21959720678872582	0.18145803150061257	0.15168108340191166	0.12049064233026405	0.12142002154400816	0.12848293802146948	0.12272381038164826	0.12444292737801843	0.10961448173616983	0.07598576010381225	0.04740983592987787	0.02731505655818562	0.007294087600582849	0.004591948890321287	0.001835240638337943	-0.0016928780301897718
{0.07992829851763242	0.07813683299893767	0.07954320837629975	0.079111354768906	0.08013759620449547	0.08089062594161224	0.08454317012828005	0.08484262595720282	0.08501130446156821	0.08516238140878686	0.08505573783617201	0.08768009077789574	0.08806434577925551	0.0886636387356742	0.09017630903554044	0.09369118645200394	0.09551849128050521	0.0976008048155508	0.1035883328180291	0.10635682120611797	0.11613452363940699	0.1311030622821967	0.14756391027435584	0.17053619562021566	0.20079232728620716	0.24568669009191307	0.29025381904701764	0.3372418774607241	0.3827703550997026	0.4221073402092925	0.44363412407636676	0.410156585094324	0.3638108072345094	0.3165525046100445	0.25493635109935253	0.19067888948035175	0.15795763224778592	0.1273152277656121	0.10514154040649626	0.10819552148253404	0.11926580587632422	0.12369637397396689	0.1250027667356065	0.09899502695533312	0.06575738058884815	0.03984496434958678	0.0172511111996751	0.006615553510126267	0.0026688191984989146	0.0010246258101600202
{0.07210724677089689	0.07397899350577064	0.07418871372530451	0.0781823411644258	0.07756915462066331	0.07585926781566832	0.07861739279270548	0.08060878432727193	0.08020650673270785	0.08128157911116349	0.08092586868026572	0.08101710214937788	0.08316833010377314	0.08423508557812384	0.08579278515053132	0.08956334748405526	0.0901771575041602	0.09214418054239483	0.09720647164486969	0.09985574067220018	0.10974970763001382	0.12491667717768506	0.13968836310719945	0.16465148598260537	0.19745587457708813	0.23252438190988794	0.2759238754079716	0.3278540095104163	0.3716600523915851	0.4094718429036845	0.4310359456434657	0.41080705132651135	0.3690414606129724	0.3160439083514211	0.26170229957547014	0.1968648260224436	0.15448907304285708	0.1294964013751339	0.10545044586124665	0.09776310990495535	0.09912084549414152	0.09856868371309581	0.08934175512307302	0.07009886855513163	0.04542667751947091	0.024291575439236667	0.007427704741267975	0.00019100574119689396	-0.0013781543678276157	0.0006214399432295831
{0.07226726526718527	0.07222693513456657	0.07354771802145921	0.07340009854822521	0.07382208008761973	0.0740079597641306	0.0737994154040062	0.07501097047096955	0.07563138813323161	0.07676256335108037	0.078011428722149	0.07648278786619772	0.08013260635891573	0.0808946697993839	0.0840903656979085	0.08462986822920998	0.0871997481645139	0.08817500226471528	0.09221045158279248	0.09808634159903404	0.10415415619357618	0.11548812572064757	0.1286705323633145	0.14930041717112888	0.18018878943504246	0.21381523566239471	0.2579955628404442	0.2922411217378972	0.33835675546136446	0.3870484427069578	0.4025042215080345	0.3904618884176847	0.3556923797367305	0.3303272808569298	0.2909123338569698	0.24039792965246745	0.1911166934497406	0.1558758812580989	0.13120325020717988	0.12442838302850362	0.11916394420452413	0.10953535309954683	0.09993681023502463	0.07538228574793171	0.046876913715145144	0.029693942006342712	0.009982593083571743	0.0033821667557107776	0.002369521329464104	-0.000634071276858288
{0.07439175746425412	0.07761977345760673	0.07631591743372156	0.07602863299055831	0.07568129433679288	0.07718546333754811	0.07739162981206428	0.08058420470992994	0.07991525305823105	0.08045753099604373	0.08200615590515385	0.08049054976778969	0.08415445042461342	0.08274332824976577	0.08448546513265597	0.08815055009614747	0.08826921917800937	0.0908451763091499	0.09443346831059901	0.09829476254304113	0.10488200078894216	0.11393065651952079	0.12881735296299843	0.14775591669075047	0.1706830607193509	0.2057496243807292	0.2521300409607622	0.2964768680277773	0.3347479617069845	0.3669355307256489	0.38654832645817117	0.39176973956897004	0.39431746930666817	0.3589543517020562	0.32355788824699283	0.2802772542574356	0.2311393769150447	0.1945042812749747	0.16100832973485388	0.1445991622277796	0.13039048688895258	0.1143610828214202	0.10455127519727875	0.07864853122588061	0.05986423475117848	0.03522613631206013	0.013586248312628222	0.00959255845053663	0.00602773500452332	0.0012622881430863825
{0.0757655967459791	0.07581565149142902	0.07689764443769094	0.0790637706243437	0.07780430078410265	0.0795168299251352	0.08085369935991407	0.0818592900481953	0.08020917474355574	0.0810105588828004	0.0849381114425325	0.0850117411457112	0.08608555777149296	0.08681610937125532	0.08541556191013319	0.09070340295208236	0.09432948551287096	0.09626844526073078	0.10027697173662706	0.10593952854021789	0.11376976725669743	0.12370142570182675	0.1395473846669636	0.1629728673009243	0.19126476797091618	0.22913892457514118	0.2676947421445314	0.31917178240845506	0.3682270068909506	0.3833551054636861	0.4064616278682367	0.38979251839119355	0.36127303490503343	0.3266273819867174	0.30040757851509803	0.2563763202648881	0.2147258409482392	0.18449683991303062	0.15630629154629547	0.14630816425890183	0.12746119817630724	0.1074023817308588	0.0950563548404684	0.07860013603988586	0.05157681209924851	0.032936032078262664	0.015844201783614665	0.005545667354571151	0.0007990220944964861	0.004346623655753737
{0.07126505096550868	0.07259937267125377	0.07302281689709539	0.07365177902069787	0.07491204096682869	0.07646115830354923	0.07661919608254024	0.07821107365977628	0.07897533423516831	0.07799905281421632	0.0796755325134092	0.08093674199581243	0.08250902251013803	0.08498193804644011	0.0869526489310163	0.08653500858349177	0.0897158348299496	0.0927183926479537	0.09738645211729646	0.1034283369324145	0.10783873738228325	0.11795046070473267	0.13369966886931306	0.1542381956736624	0.18342185693327054	0.2164753469077483	0.2571488645615337	0.2986307217249088	0.33332133090231975	0.3645737395396801	0.3688506378794074	0.3656257229896317	0.3423908194550557	0.30814957959197586	0.2709058717436038	0.2254293640298956	0.19358937529958736	0.17383843034172197	0.1658937213120003	0.1693555897398657	0.16567019611808434	0.17283574495924353	0.1771694619141272	0.15159269419015126	0.11263984045205246	0.07263776922495303	0.03982127001915225	0.02081560679664891	0.01032363009845234	0.007231840080754819
{0.07240630660010107	0.07361001108046406	0.07382804024779979	0.07543589511126642	0.07779245905376529	0.07923639905996546	0.07876009802307835	0.07836234612112186	0.07847869775408213	0.07950140274530806	0.07975146255680228	0.07972906749899664	0.08391679075491021	0.08568285323714855	0.08591129071581548	0.0900584497381855	0.09268372156857006	0.09468520717551826	0.0969660972015867	0.10291421315458602	0.108840112043441	0.12131062631535575	0.1372876035381952	0.15669733626611	0.18568745902976777	0.21821876212297725	0.25321573671383424	0.2938101782330563	0.3283220520211598	0.342783002106188	0.3398396356409222	0.33467913511256536	0.3049823417476044	0.2888834052719397	0.2492719480178701	0.21030221900943752	0.17958505127438895	0.15603712419581436	0.15609031907181614	0.17008807522452868	0.19061489216719257	0.21423863562731976	0.21089454352089265	0.1988861704222174	0.15682071608570253	0.10591309042763808	0.052566571852931884	0.027898897372375303	0.006187629056584155	0.002452363979913594
{0.07166063519141164	0.07100409131899509	0.07227813845186803	0.0747495717097388	0.0714807109478437	0.07049164450763068	0.07211356989439696	0.06961843167448267	0.07587407480126183	0.07890140338888374	0.07789258113029751	0.07735159751493073	0.08036322561831348	0.08187382477883663	0.08285887792013047	0.08434167560467525	0.0887771389577739	0.08820924491122878	0.09257992192239908	0.09960890619523469	0.10671788814066165	0.11764348134728808	0.1350528038080233	0.15347553049849358	0.17912955768338115	0.21348222914944184	0.2461944976960969	0.27726790771356596	0.30647185135693106	0.32218694012190585	0.31410666150486105	0.29087630472698545	0.2712449763821375	0.2413436033094731	0.20348637194556352	0.17355522588267971	0.14416916778519379	0.12407587364815037	0.12476383890300889	0.13713964510362947	0.1595530568618085	0.17790374619668656	0.1864591418570808	0.1836776763360771	0.15044528207649643	0.08831226370843112	0.03361552072016437	0.006795727941297673	-0.005487393231898256	-0.006816256047622201
{0.0714731035420021	0.06986050790685483	0.07155285915836984	0.07437026040586714	0.07486342132660354	0.07399233070273821	0.07588135927051479	0.07533623628407071	0.07716408179586502	0.07628511369444478	0.0749227451377635	0.08058513280749416	0.08165357848900362	0.08023736232691689	0.08299911816511449	0.08737270274443716	0.08956661199032524	0.09033429694878999	0.09893048960390949	0.10907850474424007	0.11891492573514476	0.13556266981373727	0.1575356466140791	0.18570877618544762	0.21416003675876993	0.2409632497179321	0.2703960205450755	0.29274114499408466	0.2980890283119066	0.30492972889799996	0.2882851183217735	0.2744089642091852	0.24642476844596217	0.22090199428819834	0.19286016966595232	0.15976406184859013	0.12926790571628838	0.1100012791188029	0.10652648970184414	0.11597277066832845	0.12824629738960194	0.15308819413663532	0.16010630178725793	0.13633847545195066	0.09900839796291921	0.06426198703801132	0.028989456499354548	0.004882629606171293	-0.0031499532042240305	-0.003708874616898535
{0.08291637463753021	0.08234879723670599	0.08383677999700409	0.0845699862884936	0.08571333468924791	0.08874453958574957	0.08784107333320187	0.08804466989408012	0.09132757669027107	0.09185886600027113	0.09245194432268222	0.09572366271156116	0.09455478561258804	0.09844683353287312	0.10264634648373093	0.10431753269157859	0.10902641697287008	0.11583304309492963	0.1245643929972635	0.14088904132589147	0.1601386430925586	0.18543693562333505	0.2170458403994479	0.25452182114653604	0.3063777444932546	0.33690406382828897	0.3537900189748796	0.3722840991560338	0.3703616973133691	0.35353382916754483	0.3371242135663768	0.2911987366075199	0.26018718436531996	0.23071910953850583	0.1871605045186488	0.15003168616733398	0.1187136234560234	0.09415314002418389	0.08477308781571383	0.08405929304976575	0.09036739538184545	0.08983906444309121	0.08226054033029491	0.06429541502860664	0.04198185133273215	0.024490043585304367	0.010802555976567207	0.004306865692428481	0.004593650010087493	0.002276734931448118
{0.08226772917981996	0.08316135457703386	0.08564167995836938	0.08495846145948006	0.08521552090246592	0.08786877400864321	0.08946141830088339	0.09152779191463668	0.09322495403181824	0.09160602663532516	0.09328469535623435	0.09783595680427146	0.0978127869317682	0.10143544950488885	0.10510189389223656	0.10833044626962735	0.11208697081505507	0.12158635675203833	0.13192614803166192	0.145164301414342	0.16757114269970497	0.1957382889672003	0.22952332017007723	0.2695594830765984	0.31336176714503916	0.34959354867824843	0.37350077626825756	0.3884476332087836	0.37887968033476105	0.3683061342447053	0.3424510869264954	0.31321814466656434	0.2810992088916957	0.2406325143837744	0.1997777626160561	0.15516140648069743	0.12212503608985771	0.08863223353630302	0.06728895308214243	0.0645424141478087	0.06888527435862493	0.07367761189973203	0.07044401262865818	0.060078732753811426	0.0427520623180637	0.024379954169669864	0.013601219711198306	0.008371240038024223	0.008017511027914717	0.009718449336146268
{0.0747737461745957	0.07763855850693228	0.07973221109588757	0.07995477596320327	0.07830112129224752	0.0789258529885033	0.08090850869125991	0.08283912603994184	0.08443147562026174	0.08598580548970881	0.0862020358959052	0.08502144045434135	0.08815408378520945	0.09146868620663	0.0941475008063712	0.09861601470099446	0.10349553546290355	0.11056150944966765	0.11617927874308506	0.12935958052977864	0.14702321483472464	0.17028626356870954	0.1977794377525482	0.23412133684829	0.2733601281321759	0.3002605269756944	0.3220552815432921	0.34541817368003974	0.33099712861027963	0.3285861685589567	0.3153841931259721	0.2974002802343847	0.2572359359044756	0.22247922725204067	0.18854302568729642	0.14828635006414456	0.1251293358762885	0.10455664652044662	0.09951236671062674	0.10342892872719406	0.12293831123397012	0.13524473306279128	0.13090028141028828	0.113762691711786	0.07886731067575295	0.04890341441403996	0.0275714371010429	0.0225757574814346	0.02963528652107026	0.0369156375668836
{0.06979508201152286	0.07168037118846282	0.07325984716120859	0.07337734691904076	0.07450798898118591	0.07587860455734545	0.07567140903359844	0.07918025339216372	0.07878945632024308	0.07668979624727018	0.07850150436357298	0.08101422923705114	0.08276238422298338	0.08402385650409516	0.08577235674541481	0.08519460740119626	0.09043658018412148	0.09382554356593453	0.09703351282738813	0.10586664396741513	0.11701563478317263	0.13022798056348378	0.15112279446634444	0.17633447526284446	0.2069984382907219	0.2370575946075325	0.2609010284164007	0.2951594742966036	0.3075492921746116	0.30705414353174265	0.31028698623481316	0.29533221541669763	0.27669603006470944	0.2469426953189781	0.20141109112664685	0.16979026816106502	0.14831259485781403	0.13397004481537478	0.12292907867022763	0.13191722811752582	0.15299141845857808	0.17519112230303022	0.18736050894353207	0.17038921127651221	0.13370339969346384	0.09213842810865965	0.05263971329566417	0.041056579131427635	0.048854876780981694	0.0630913671702509
{0.07086407271459563	0.07124861249816372	0.07342561681146798	0.07298829228437848	0.07209739666729532	0.07337290132586231	0.07475940227901526	0.07559531741435539	0.07780376957690427	0.07882947369630233	0.07782500570048839	0.07993936979498677	0.08202548838877077	0.08157503215469472	0.08352886319767744	0.08705727824987533	0.08884209262148117	0.09028116939860471	0.09471058129077947	0.10164724553287728	0.11016747986159264	0.12108991294282109	0.14024168369433143	0.1565890312978287	0.1853405232481485	0.2164094535166083	0.25199969205390665	0.28302450439870735	0.3186639361212504	0.32722044014892815	0.3262495293401523	0.3069922040342599	0.29580962853216763	0.27210378669078716	0.21411810540614262	0.18781868376328903	0.16261372482622224	0.15048724051735757	0.14043953969698375	0.1480973787399693	0.17255623771306064	0.2002288832632462	0.2054465944274992	0.19458887223702293	0.15379835091617	0.09691705026769284	0.06051266661119651	0.04938458354381807	0.060593922788025674	0.07544391724142818
{0.07180403814046896	0.07492327179987324	0.07510994853932426	0.07495050365293192	0.07743711131991493	0.07832205516045322	0.07709469474304087	0.07699968418463443	0.07855587057539337	0.07959884239911712	0.08182198799393403	0.08270516968025732	0.08455260098543979	0.08752814967531938	0.08861534306023874	0.08934911551684864	0.09437217522822498	0.09479991919001704	0.0976686390500355	0.10300897214078636	0.10926922955048686	0.12180447422278692	0.13563553401953155	0.1544471020722882	0.1806700741499018	0.2121271494288022	0.24921364380810831	0.29171624833632576	0.32020791622413597	0.3481791414318748	0.3632682343083477	0.34813736635889897	0.3399536883780815	0.31015814104100287	0.26692866107170765	0.22445034000904582	0.1880162347552547	0.16688868694399844	0.15924626617067567	0.17318862590170941	0.1906216044226772	0.20571846506766775	0.22042872310739786	0.20746561182449047	0.1582685463700363	0.1009857300115424	0.06085082464768701	0.041890498758633446	0.03967607132112222	0.040655291614916184
{0.07339198574747452	0.07307915599459194	0.0747542903869203	0.07601953652616997	0.07593244764336946	0.07581750760942615	0.07722598177264993	0.07905731057306495	0.07913382759804052	0.0781761802517151	0.07894618954050583	0.08024991598496944	0.07922141184045409	0.08228171746433371	0.08299104628619469	0.08538389601224583	0.08876830357552794	0.08946415114279087	0.09281687788786039	0.0986915065305504	0.10727132706775672	0.1164213509331809	0.12857834634809773	0.1510061331579557	0.18039930901974263	0.2113752448430231	0.24877071087039745	0.28740387520267957	0.3298340773873143	0.36105557887381834	0.3648940469142103	0.3531101606482189	0.34071733484866273	0.32128264614267504	0.2757500897803427	0.22942888235946146	0.20687944172773057	0.17975287140123064	0.162807915354536	0.16523179962803475	0.1685865180800319	0.16969938115771332	0.16840454235445945	0.14639861517651165	0.12119264467719212	0.07970042350066461	0.03911823581473194	0.022424984642329986	0.014762765742644077	0.007907756653043727
{0.0738047463269311	0.07209039760808704	0.07370496626618983	0.07725176576852467	0.07435075417026549	0.07564038247067516	0.07630020965474915	0.07761276558735816	0.07820115210475143	0.07910767334302315	0.08030466520306406	0.08067609058918054	0.08169496325275105	0.0849856215997882	0.0875690766124633	0.08768776634832968	0.09235809272869017	0.09761274683766823	0.09960969811439913	0.10525323263129868	0.11536557271435384	0.13057184776385353	0.14468707472968645	0.17220134001483633	0.20277798871493014	0.24058962349879567	0.28957922234593514	0.33363001930207475	0.36900633825863494	0.4029193763698851	0.4116907116777303	0.3926317158015875	0.362776745284977	0.32716044585854315	0.27994871242123787	0.24676373883493855	0.2045495038445218	0.18220931942640772	0.15802400429770572	0.13527326746706192	0.11452425040755038	0.10487619243760024	0.0791300040720887	0.05302827329303219	0.0320874607444403	0.015739564895765116	0.01375291036032816	0.019296723401562712	0.024107057595990702	0.03053382323831391
{0.07437950301602109	0.0740461573930675	0.07634279746362087	0.07387292629871167	0.07669889084381545	0.07859036347180273	0.07603860869911427	0.07551909787328523	0.08081380843093411	0.07997220970610809	0.08244257442722279	0.08085858819023747	0.07868385961320754	0.08194934108034183	0.0845396724269163	0.08405022589065726	0.08707802205040473	0.08972999259693037	0.08932683237529486	0.09459530377035158	0.10121882230218927	0.11053530183228386	0.12306025772172091	0.1407441088257521	0.1647244029616845	0.19572663576464122	0.23316423530411873	0.278126429301219	0.3306639738415639	0.37754293289780805	0.3856239454569931	0.39327794197399896	0.39688198814625797	0.37944480274478876	0.32071819991590317	0.26934550465699686	0.23818356761717308	0.19227181045365815	0.1489149659546807	0.13464775741396875	0.1254927122485971	0.11750833154660734	0.11069117807392076	0.09399686872753998	0.07272603094772767	0.04847827053412428	0.022222305025381035	0.014439634533589773	0.013013838664897737	0.012365634336711005
{0.072223085064653	0.07622536722853036	0.07589587052721737	0.07578404747779038	0.07936594082780854	0.08119876162509701	0.07817126059108932	0.07770500416433039	0.07879561714159	0.07989486211942176	0.08378490145833487	0.0856510440008002	0.08373752569877153	0.08445747921108505	0.08624636343512646	0.08766395831908422	0.09119411272658465	0.0948777829867031	0.09953127227249414	0.1029076063851046	0.11207645728717766	0.1230929033185556	0.13934762591164546	0.1640025390768256	0.1958835546525074	0.23100776044891913	0.27556954504683984	0.3292158662339322	0.38881168039024866	0.41062428152733366	0.41718864325608174	0.4157892380588781	0.3831568380354229	0.3414769795647741	0.2911405239364113	0.23003813811313378	0.17537070603224297	0.12823689543164807	0.10797463728436132	0.10685905268432339	0.10792589621508519	0.11515718813644771	0.11464143795327172	0.10119766258287592	0.08112697357761062	0.04958235323327585	0.023462554032614817	0.014761653790608151	0.008130226373022425	0.0011195983807539608
{0.07834862024588107	0.07756076087924377	0.07671939615034172	0.07905260747041143	0.0796767426601556	0.07877119130041346	0.08078415364485803	0.08249543020150105	0.0832571216337119	0.08435747141427813	0.08387959913367656	0.08417975058627128	0.08651454397830519	0.09009826450145797	0.09006417715297863	0.09105812727334991	0.09512965348751258	0.09733601707317277	0.09642038137401701	0.10191534342863506	0.10966960591895253	0.11804888973265842	0.13544684247414157	0.15720162568853252	0.18565395282181635	0.22294179443758086	0.27216108500084235	0.3195104706889126	0.3687234006970904	0.41850541697681976	0.43191370176652055	0.4133960839993661	0.40515155978970985	0.3522677846066648	0.28612037797976253	0.23287747910114384	0.1928879213502496	0.12219309744306076	0.09819021621613444	0.08807626390609928	0.08885894931760693	0.09748834617545167	0.09352332145987449	0.08423534572694723	0.06664048343191087	0.047580108113775874	0.027763475320290217	0.01737974982386681	0.02220693120248897	0.0275113339650402
{0.07166917641685057	0.07244669857640203	0.07831950180838396	0.07834026593113094	0.07518514068601036	0.07575913086289478	0.0791318439192667	0.07987729149105238	0.0817275204463627	0.0818866928281625	0.08248884021076339	0.08272726817057083	0.08311909968986689	0.08508341148363507	0.08850141030983474	0.08635774504868746	0.08805781408297583	0.09210936922816489	0.09732380027974377	0.1021745479650448	0.10961865650810158	0.12061894358912739	0.13763649786161453	0.16002413322148673	0.19109208154720964	0.22720567569352257	0.2728577994076332	0.3267632613655202	0.3784799713132923	0.4078356960449141	0.42753106582168987	0.39422916398074365	0.35119658474371845	0.30238595012485264	0.23496544928440763	0.19637228273576746	0.1514742784355339	0.12117877831774955	0.10242729613004845	0.10478083577049409	0.11956250495089231	0.12350259901928952	0.1141721982537438	0.09447549606397286	0.05982594871071721	0.02830819822990171	0.01321252530592116	0.014227438985132367	0.016024420086714123	0.012988348937970634
{0.07576926073142791	0.07494327362689786	0.07748873250716443	0.07711007574136358	0.07822389979089905	0.07929540355157216	0.08258859763083215	0.08093987142761136	0.08529669588815575	0.08643133308501676	0.08363358272125564	0.08526046082387706	0.08943380336357896	0.08984078990752094	0.08978269951052179	0.09212389291678402	0.09456352822882874	0.09487926375101623	0.09952355285648358	0.10858312319227398	0.11660118752726625	0.12771812771313246	0.14634575573300462	0.169068642793326	0.19915711980455136	0.24030281003754517	0.28524904282702135	0.33404931259256665	0.38547486258910824	0.4380738942661658	0.4344437313304815	0.4074358194299156	0.36592534340639693	0.3262622824770278	0.2742692158581401	0.21272096900834445	0.17164898888214522	0.13507814561718767	0.13157882751070346	0.1372810870140353	0.13762553549361875	0.1413583214621832	0.11616707540448146	0.0820225298680761	0.046059179069896164	0.020806045642036787	0.01005837937056787	0.0028924537530969872	0.0020477492572646065	0.0029119778490733226
{0.07448104311106585	0.07452066232502325	0.07262144292975485	0.07616994731440019	0.0756639362961226	0.07635055673322053	0.07963336843734009	0.07976180508850625	0.08088893852873989	0.08102836381568979	0.08430373746058445	0.08458049136268783	0.08370605319911872	0.08691465210379773	0.08670714940996496	0.08820903858897283	0.09218981924090121	0.09648250171499927	0.09679671442288393	0.10391419823115128	0.10984785673002524	0.1181586394556334	0.1340804792763447	0.15710354192602494	0.18549611175105868	0.22206882537853903	0.26781311651702744	0.3129797432194164	0.3574619385772899	0.41638482891958184	0.4290885576969561	0.4058245323786566	0.37283748534672706	0.3313587992581042	0.2601514471367611	0.21203011701323826	0.1754934363001572	0.15774989739803802	0.14877431515069306	0.1479377057063116	0.13561422405216583	0.12662530786851395	0.10621888721435829	0.08098591360543156	0.04112813987435558	0.01591401244905529	0.008245539072727806	0.010662924939191194	0.019505858036246	0.027044319188024336
{0.07481359532645088	0.0758164042026287	0.07378854860947069	0.07375527403730112	0.07708783931876094	0.0781074901991154	0.07710539272611955	0.0775006277016827	0.07794733334474238	0.07945543727322987	0.08109184000360545	0.08282391006720116	0.08370280824305455	0.0845785722031678	0.08643844344673775	0.08921935141868097	0.091718208218839	0.09260313516065004	0.096449311286383	0.10157464141072116	0.1081587619357041	0.12034044124867477	0.1380891064064455	0.1624870217544026	0.19031524090065915	0.23276908416278264	0.28302820736444334	0.32503989407669465	0.3761126883403981	0.40109844916219806	0.38462107745908986	0.3811666342428578	0.35464418390967056	0.3033085261984814	0.25984305599765223	0.21393857943229522	0.17364890997879645	0.16095425109761857	0.1591754416249841	0.156891124827991	0.14812136896630537	0.13305493212298886	0.10029698107164967	0.0688661844060131	0.03693938215861303	0.019668495297202052	0.008211615959876371	0.0065647162981671845	0.00675829601633663	0.009548661362589573
{0.07585327691553181	0.078122127074391	0.07637365316360917	0.07791472830454091	0.0794864204634459	0.0789898725142938	0.07916576954161758	0.08133959481865313	0.08108704480845351	0.08339085168411078	0.08380076928818442	0.08311183395046458	0.08563073724702935	0.08566683426654488	0.08746585853287499	0.09116281987065915	0.09237948819802343	0.0948935931853655	0.10035267566474976	0.10424948963341493	0.11311353572970512	0.12351023448745571	0.13834693542641957	0.16325464490368985	0.1940392001420374	0.22977596108187343	0.2777449611439218	0.32925116026864737	0.37312299828682816	0.4113588984354518	0.43213019773193106	0.3926873292211868	0.3568560045293161	0.32125901573276716	0.27518358692502776	0.22776145993739233	0.20665407327719487	0.1856536199331303	0.16405427595857774	0.1538857789535252	0.13980851608895944	0.1146838082421	0.09306264760868665	0.06397040522228581	0.03410064278483967	0.015347946589220667	0.005832890583966492	0.0032408877641969	0.005414543705036881	0.00584724369457047
{0.07705283262294116	0.07505629853620302	0.0743866433724274	0.07665810953950718	0.074960525298613	0.07937866422189388	0.0833927861767439	0.08296630470300617	0.0833477556605254	0.08545887540613956	0.08392068424788926	0.0844937393964049	0.08613846397700535	0.08663327583891228	0.08832010090266217	0.09297708817786654	0.09380050063294716	0.09396571044444257	0.09889047795101694	0.10548900664866853	0.11238866563772265	0.12330365101592185	0.14083564856766	0.1626385469458919	0.1938261685424992	0.2300451361774205	0.27883495747630216	0.3320272337656164	0.36932226855953443	0.40868716240007813	0.4178442629547854	0.39648492310706196	0.3742332698874342	0.32916315155668996	0.2886984249584006	0.25088145052177696	0.19354689338047842	0.17062243386362586	0.1528748366182407	0.14813791157851375	0.13146201684819966	0.1123871302961135	0.083022371398662	0.055000717212567884	0.023287863539345553	0.011464780081470016	0.007412485161095209	0.013268306962276651	0.02538500272897927	0.03791640853029552
{0.0775958643397119	0.07517537467656521	0.07721281711339884	0.07793912150551487	0.07532408407979654	0.07857901525509052	0.08175496163848961	0.080230837682015	0.07931714302445703	0.08101988655702694	0.08111389953160089	0.08242639474800367	0.08522151742847328	0.08584171994247211	0.08532935347326895	0.0879148406878274	0.0900595325435716	0.0922740229656932	0.0938370156036328	0.1019614189942745	0.10876418593536094	0.11640151225410686	0.13206999772786168	0.15516231758900983	0.18544735670240053	0.2183869023985544	0.2604795189505825	0.31443925723654476	0.3583040114945173	0.4045691692168962	0.39670833844191355	0.38901882290666323	0.36468204251164704	0.3207322226700186	0.27700897538277236	0.23104310948827336	0.199390183549009	0.1709962169347265	0.14295207035043941	0.1354908135321383	0.13259033363561526	0.12538371520742447	0.11175975674230348	0.08327250557441196	0.052925486636061246	0.027872303702407723	0.01241022345987381	0.007167286502030313	0.00541261909323486	0.003891452541011353
{0.07450326923232897	0.07661128104569484	0.07722010865272246	0.07796954971149508	0.07711108609379254	0.07529432222811272	0.07893274489220903	0.07838941024396988	0.08070479843275809	0.08315866599197502	0.0822044400456976	0.08538502138254214	0.08733188443317655	0.08734590371842957	0.08967616800460054	0.08989033565796274	0.09332672048546505	0.09782541907496636	0.10234624957636075	0.10778136468661484	0.11624136520851526	0.12964816771353294	0.1458809899329765	0.17188453550019034	0.20498859017907312	0.24193195919465987	0.2887262802020818	0.3379982792360453	0.37639488449497993	0.4197451249252532	0.4030081865397511	0.39350573187240956	0.3706781087983269	0.3178348094901097	0.2629013763708968	0.20508287278360082	0.16182375129115137	0.1489922619580334	0.13711985871358917	0.12760552650346368	0.12883179183045035	0.12127788781906818	0.10062476944045189	0.07069886742975175	0.030771633209122067	0.01087879863300244	0.005671384158089727	0.005512612183263926	0.005154276768642119	0.008594492147302405
{0.0782887644924611	0.07831198092560729	0.07903165258929686	0.07935506191817848	0.08302068118452524	0.08224855767482457	0.08129003008103768	0.08368255894602364	0.08101563453331764	0.08366625456259603	0.0861691595740839	0.08780893348864088	0.09106253073901283	0.09099252329394183	0.09122685278069032	0.09209575341338491	0.09528526502195284	0.0975205422068652	0.10202160862551335	0.10790673162560516	0.1162312503500759	0.1295441583846813	0.14706688816562216	0.17252072560774823	0.20500577487189992	0.24642246975870338	0.29733146941229505	0.346229826983189	0.39322289263005983	0.4225869698131376	0.41340077856486984	0.38294964747579857	0.3474009803548773	0.3019288648658387	0.2644633101969386	0.21154271218620813	0.1766769908825	0.1442524138394182	0.13276939964689188	0.1279607851832688	0.1308656841664911	0.13140075379141564	0.10322025583632097	0.064788981814122	0.03527052802051244	0.016222693145175437	0.00881511747529876	0.014172628646983737	0.024534918055483128	0.034443866728388624
{0.07362887547950073	0.07565115312504488	0.0765904062070589	0.07507791812208081	0.07785920076859175	0.07765816900590802	0.07569332824984906	0.08053735631428803	0.07935621641006722	0.08270228312659283	0.08269839326164105	0.0814789142621743	0.08390212293541666	0.08346782530164414	0.08707653457789907	0.09049582533812409	0.09014802902230862	0.09246680416520424	0.09850585448501067	0.10682076790817716	0.11511110213867509	0.13129025127339655	0.15223922073654872	0.18228560033475416	0.22124244901326184	0.2620009632079358	0.3061783109367456	0.36563232037891147	0.3818745443910228	0.3921382411686453	0.38130534004912586	0.35588134616553146	0.32494897537218004	0.2760573043969157	0.2162858146900753	0.1673965921664734	0.15348951280454212	0.13701569282778453	0.13143135708622286	0.12713883310588123	0.12482528099308615	0.10887659756408656	0.0790029786289245	0.05035490872838298	0.026237432977735557	0.00966920301285152	0.0020953223932465522	-0.0011249450318258896	-0.0026202120691876728	-0.0030174398829705597
{0.0730136209856102	0.07458127506658149	0.07235578979863151	0.07392919530029404	0.07234023047776447	0.07277830773370242	0.07839841162937694	0.07885917361707834	0.07871623136117561	0.07867974643144594	0.07816377049384257	0.08388453377227258	0.08678804217934458	0.08360677169767296	0.08793914032245556	0.0876868073113677	0.09123564497229192	0.09652364911362002	0.09792108453149495	0.10435866015741141	0.11569787984526823	0.1267232581572084	0.14455138201124385	0.17076032119327939	0.2009866129232137	0.24371023665036423	0.29206569588902254	0.34140188742240835	0.3712077014170968	0.4041599498613573	0.4030700490339516	0.37879198154456656	0.33835166204594924	0.30771507145366506	0.2628759779465353	0.2104592146719822	0.17523135762252912	0.15900931598900478	0.14125258543878544	0.14202749422236105	0.13421375138984198	0.11427808236151246	0.09436039531647869	0.07022990450116331	0.03773270270573356	0.016467291941399502	0.00949563318333889	0.010018528784829601	0.00955936382769129	0.012361654673974086
{0.07748070557215908	0.07715015069686354	0.07546754194594908	0.07838899822788903	0.07890565747587108	0.07869003252760752	0.07909228155386253	0.08316879432665432	0.08337842868098744	0.08195334906523821	0.08390823427390001	0.08588382286739049	0.08611253836432177	0.08896639574719017	0.08847676361344842	0.09007232998552571	0.0932945448716745	0.09747567163154339	0.10141436998599904	0.1106721593380621	0.12067039669844831	0.13105777203054728	0.15225358782303916	0.1806523404013976	0.21520177339799793	0.2561481120942357	0.30717057087514854	0.3588909953192788	0.38999719990133364	0.4219249517140491	0.40411069411936607	0.37905829935685686	0.3432570118869291	0.2869633416771409	0.2638713828164279	0.2094890399435015	0.17912100014981253	0.158370575355377	0.1539370611861111	0.13374206697901772	0.11610359861395211	0.09696997876563737	0.07582844155868132	0.04680677165795226	0.017818183936038953	0.009114539831577693	0.007327033130757573	0.013743193456660396	0.021238364779905487	0.02726281794642549
{0.07557889533360543	0.07495697208210629	0.07479807055549059	0.07575370861214728	0.08018280225891408	0.07971260937842872	0.07781991221724846	0.08036767020171381	0.07915102855563533	0.07879449114024774	0.0814758866722453	0.08417760234691604	0.08426168471976715	0.08596853230685822	0.08834654876037581	0.09070783369912161	0.09188173850364126	0.09482913912719293	0.09858793716343245	0.10511385246638338	0.11058708708799256	0.12270280374427517	0.1435280401242689	0.17003768020873228	0.20378639889654165	0.24510787618159796	0.2855301603699969	0.33280250503505376	0.3773134015891034	0.4069271127641405	0.4075124640143472	0.40022040100879447	0.3433711152938501	0.28826111828786094	0.23745195681625136	0.2003369435273036	0.17249273122885828	0.15752465563448478	0.1490572623134956	0.1462107499932716	0.13285428911115982	0.10770172601442843	0.0795394183910007	0.050648762732602146	0.02768850175858998	0.009104660660901633	0.0005269330813833886	0.00033506605552943193	-0.0013612870751810626	-0.002300966202512182
{0.07353961070458102	0.07313263442406123	0.0741828881854611	0.07439430162328023	0.07509365777122784	0.07876876692026938	0.07850500978914154	0.07708754846357123	0.07848621395073566	0.08144181054373653	0.07924196202306963	0.08267317686115566	0.08598401018963707	0.08611337538870101	0.08666590008366791	0.08859149533826247	0.09327006411035357	0.0946937661753871	0.09657142190096242	0.10308453524001229	0.10860057300811543	0.11778791784493359	0.13331690952206687	0.1551300102980965	0.18038864420801498	0.2233888922912604	0.2688914672564088	0.31968638740793587	0.3713919486930765	0.390649437341943	0.3936248283217674	0.3889319949904851	0.35426333762975043	0.31701546318229	0.2525740890342919	0.2097875489780645	0.1874171864356551	0.1782459851222972	0.1641246024963507	0.16354414958387092	0.1657879220070847	0.13969747335939972	0.11197358567848956	0.0802835047538622	0.046995838978399845	0.023903788848565352	0.010075456326154135	0.008172447117261686	0.01067899283929344	0.013472615111776451
{0.0736767737359646	0.0763268288750656	0.0760787190272402	0.07821165373573907	0.07905629290115161	0.07774275113350959	0.0778694008826051	0.08077908737408193	0.08266093123004783	0.08340846949946218	0.08593323847835535	0.0867481735412842	0.08623685155522146	0.08697263335278962	0.0913500093901376	0.09225226386948363	0.09374777221881472	0.09668330210436088	0.10209245686820659	0.10752298370159868	0.1183768511266616	0.12984194660016746	0.1476732539156479	0.17196457129544093	0.20724611458693626	0.2502333786797506	0.29688643118391234	0.35038244792645823	0.3796818958111644	0.42479483979908744	0.42468664621696706	0.39073844689415055	0.33024257104283794	0.2807564061175359	0.24411435219411348	0.18548977287308954	0.1515998713659393	0.1332493712720452	0.1323350140368014	0.1374205783771849	0.12853303491700074	0.10721398219121932	0.07819483222835516	0.04439545743642953	0.02114047378424452	0.007459018865310158	0.00314463921109882	0.01110586194152828	0.019432045188536563	0.02197899304271647
{0.07745229636493674	0.07698513867560404	0.07634077683693005	0.07712848142599248	0.07596343501119623	0.07689810802325897	0.0800120286562126	0.08132325261312327	0.08098021429494366	0.0852431484257904	0.08614495718659804	0.08533599160282072	0.08902025791233692	0.08985250105519224	0.09006846130533211	0.09218701273428029	0.09474710857719529	0.09575917446348516	0.1007132447427353	0.10864760152644595	0.11422196620364825	0.1278875636408082	0.14506057207755124	0.16760846339457203	0.20187730665913903	0.2430264511654342	0.2878687349862714	0.3385711003065059	0.3874608318570505	0.41709604527697597	0.4240287283101419	0.4127583561700403	0.3570257223210549	0.32465197958334263	0.25498316181360947	0.19548126090082651	0.1579602970051115	0.14292336141072418	0.1281310425163838	0.13039548762246383	0.1386980066333136	0.1369391153988841	0.12579494501381017	0.09415714801659644	0.05434724797937851	0.026615934924783334	0.006035033740689854	-0.00028264948237409666	-0.0014330258714669018	-0.0012062662616989985
{0.07306665851626234	0.07370295010186712	0.07451450137868883	0.07565196595664328	0.07569476864739615	0.07752879861006232	0.07787149964509371	0.08001395838510433	0.08114061516615234	0.0814975608047798	0.08103715152111765	0.08382814105925855	0.08619721669425798	0.08692612555226262	0.08658356988655419	0.08742985477445109	0.09072958034015592	0.09457934770261273	0.0960743458500623	0.10028482618178398	0.10896699150665282	0.12149382395146405	0.13790007923972789	0.16321469744740055	0.19768073583693674	0.23596745741576866	0.28299965555041545	0.3403708656125305	0.37801313197186726	0.4044488196762368	0.421329172941994	0.3962114394343044	0.36526702963386565	0.30163045279397704	0.2413318198019051	0.19086987138754657	0.15118504873418473	0.1176150685805929	0.10893721335503402	0.1146659524735553	0.12316976424839504	0.12633926293523964	0.10687741274032897	0.0752674747369022	0.0412952250574655	0.02050716636475343	0.008404839502948723	0.011791112708837467	0.01726150153267192	0.01852966758860585
{0.07482316312133942	0.07618430885882069	0.07754891340862226	0.07539680526172976	0.07625845820971307	0.07882596469916936	0.07944285410644465	0.07948292238180646	0.07977765969089519	0.07903597218300214	0.08214462273136598	0.08319397327526885	0.08613434519352717	0.08462879431497006	0.08765496262165186	0.09086884287643154	0.09099654531311657	0.09523463757949541	0.0976237088466691	0.10329641761445629	0.1071777941183901	0.11935120014760502	0.13755052919936273	0.15673836001624405	0.18572464907691139	0.22457757323778976	0.2732421632619705	0.3165863020474381	0.36077210883084404	0.3954244807336238	0.41822147943139315	0.42557296745061346	0.3977750915339509	0.34759633623323133	0.2813464171404939	0.21339549703680832	0.1773208384438273	0.13250363104182328	0.10633225018348574	0.10077688474625453	0.10430438531160094	0.10815362162499131	0.10390764224511961	0.07197138721680052	0.04389069306122902	0.020737118873865357	0.007539578063549306	0.009607546028545758	0.014182836253475765	0.01809194618497948
{0.07126192705296372	0.071087591004391	0.07367033318164898	0.07331153475216527	0.0764059165747464	0.07741020247825213	0.07584847866763511	0.07619405325696374	0.07807931030643571	0.07759093847322054	0.07898337691595729	0.08073152519137458	0.08185003220668612	0.08298384866525473	0.08354010162653594	0.08532634818127338	0.08900222332275484	0.09180874770857393	0.09470035684177099	0.1001212974170933	0.1117640144984132	0.12045660098165771	0.1379626854902081	0.16205618353550771	0.19414413111213202	0.2305204750062822	0.2738314937104339	0.3277881208520271	0.3600836861079382	0.3899834168395002	0.3992129481745456	0.3819607356527497	0.3505901804714818	0.300861896023914	0.2537595954522538	0.2269338932473517	0.18613420265787514	0.14754386178508566	0.12987429104312975	0.12790021753039943	0.1287076886392497	0.11869969067232701	0.09952143915812052	0.07361819069257436	0.04610012023276186	0.019863860204258857	0.007819124817735158	0.004099223054508909	0.00008855841237396091	-0.0027136747708541627
{0.07566406015848401	0.0763444459357033	0.07747846492944416	0.07775766260757828	0.07906752443568467	0.08186272877868167	0.08027087032113461	0.07888222942339837	0.08087318476240005	0.08313994950607834	0.082306548588326	0.08323029685771602	0.08524722978191437	0.08792064647726472	0.08904349332789975	0.0870299048261498	0.09207316506444452	0.09491892727112511	0.09669959569867681	0.10525323139399144	0.11225576041729012	0.12161747186366387	0.13960127706874093	0.16021334938157178	0.188937346595079	0.22697644613167337	0.2697068122764993	0.3129670142678118	0.3554217575616392	0.3892499088586894	0.4043664849796379	0.3845655697332764	0.3737352821572221	0.3598324968348979	0.3204825910308241	0.2594092854253032	0.20981398440390428	0.18030349382692912	0.16738843149020813	0.154667915537441	0.128670141661526	0.11178619825536118	0.09838842703345516	0.0666677867604269	0.03996719735479982	0.019385548919899197	0.011109787966907363	0.0122926842436661	0.0195540337460506	0.02364861474616297
{0.07394645352199705	0.0753773331153489	0.07607260179239447	0.07865646378408855	0.07827696100620259	0.07714869980765945	0.08054222296037654	0.07803811559696633	0.08064504535203043	0.08450407734866971	0.08469055796954049	0.0850507117286445	0.08843242902669336	0.0861777262715327	0.08964108276100238	0.09044872736976392	0.09295724614978684	0.09632039742086268	0.10224179981950031	0.10555509466490387	0.11282061045991768	0.12372864879100763	0.1379737650377244	0.15800383592366934	0.18571232140554636	0.21754657184793014	0.2624153444353984	0.3065886846705025	0.3491723545068255	0.38019847862224165	0.39182721066882553	0.39523399224638156	0.36455853748953293	0.3453011186215284	0.3045106847296294	0.2608619761567307	0.21951071111723747	0.19747661014201445	0.17983910059516908	0.16849069367258285	0.15382380103945043	0.13645034930525912	0.11535779068954641	0.08703796036115512	0.04742448580625969	0.024202262455138984	0.010006794688101301	0.009002267730051059	0.013899426305108363	0.019998835794618478
{0.071671639277536	0.07554100876762995	0.07429930696464412	0.07672791745827713	0.07832186176834524	0.07829177963379248	0.08039759100718613	0.07805503110463195	0.08011318858473632	0.08015436659888285	0.08166181923555682	0.08283738758145137	0.08294060177783089	0.08512275592090915	0.08731643677279904	0.08950022868633022	0.0921622336062104	0.09369886874519054	0.09722356334981319	0.10213437779871504	0.11019199203247415	0.11911756101415669	0.13602923672775794	0.15707158827678175	0.18292701677544476	0.21493280719532676	0.24926597594759367	0.2912422027527885	0.329643854641192	0.34130906640475017	0.3616042249733569	0.3572776116237679	0.3264956389206127	0.31682279448899636	0.27178057838430114	0.23580797019106609	0.2002446458589667	0.1813081160498191	0.1785321188347839	0.18459523384545998	0.20134811459621393	0.2094182565117767	0.1921164785264286	0.1466737265973389	0.10198356836829603	0.05736689093829212	0.02453650217013186	0.013202104444891258	0.010058553777384453	0.008380560420517148
{0.0735468140394526	0.07447834887274174	0.07676872773533283	0.07424482573327439	0.07519793590691903	0.07526466316062322	0.07688535264192292	0.07729704789314376	0.07738900754750672	0.07906834958349628	0.0794026888705988	0.07825957928236112	0.08178810820785659	0.08261185525729547	0.08423893780174677	0.08695120394963271	0.0888566167717729	0.09263956644951125	0.09698275219882338	0.10141358290771826	0.10702726372079456	0.11833488852528887	0.1357613498875065	0.16128458951215083	0.18634017327822555	0.21336872324087805	0.2561246408406751	0.2946458600275963	0.3123191896771811	0.3354643131154009	0.3158049769820882	0.3067858663865875	0.29677028892481816	0.2573287495449319	0.2251361596646029	0.19331789812879668	0.1706083638375519	0.16934468140730044	0.17102543862926456	0.18865113624015298	0.21813755445432348	0.22637963574892403	0.2069653833494261	0.17133133914687704	0.11791590580096686	0.06153709162455871	0.028534931151158086	0.0265911058768736	0.03731060755351358	0.0463933591784288
{0.07409439699842461	0.07365578318593732	0.07266618098743503	0.07515999177865042	0.07552361544486552	0.0765835405548421	0.0766468088295297	0.07499215492022618	0.0779775108258694	0.07958830593049179	0.08102888978059983	0.08183072771588688	0.08154046575164907	0.08143059045111145	0.08354832754088351	0.08267670633113358	0.08881132146285954	0.09301543947050692	0.0942432561417133	0.09903926815535818	0.10723804621299504	0.11600271003828859	0.13080970472233683	0.14719328290887185	0.17206736680507353	0.196747581776444	0.234677349405713	0.2740184373679414	0.29667046153585913	0.31475059696247526	0.312136132757266	0.30293073741871984	0.2936877593302594	0.2818384134863576	0.24359137352429144	0.2159554225310911	0.18195831628591147	0.14994618313582542	0.13466180083728924	0.13566001766861516	0.16219279120626345	0.18532002528875133	0.19592986712871113	0.18348769446907653	0.13906724484125793	0.08465224596021759	0.044152184447525014	0.031113063243948448	0.03197500354742827	0.04345151176207779
{0.07950816117512094	0.07897303676135546	0.07742896406566091	0.08169445313233645	0.0849972101697073	0.08323111347497361	0.08613811253076033	0.08700218289298503	0.08798677615866939	0.08917451648912451	0.09092273288375244	0.0918736769546088	0.09198296014359827	0.09555690521526325	0.0981757393497559	0.0992047746246465	0.1018538385384542	0.10723229139583812	0.11307279967095972	0.12097517340952368	0.1360635733154882	0.15424922466909402	0.17979129580152936	0.21569382715370278	0.24771434099089054	0.28645420733404137	0.32623384102042907	0.3502161247411971	0.3492820404824888	0.3513085503913136	0.3339627938776239	0.3100092287527836	0.29279654057810955	0.26996963655536377	0.23391483678950292	0.19245059093268455	0.15301704979941225	0.12933130784399877	0.10543693083586247	0.1018436490025524	0.10824613865915558	0.12254253936505564	0.12526085695417852	0.11170487270056308	0.08284317044776292	0.0540189280035623	0.028636328473039204	0.017311880925443987	0.018002218077090217	0.019684246388175133
{0.08020147294791319	0.08290052661568599	0.08730794977924619	0.08684132988087656	0.08708495297584523	0.08770465910488631	0.08561118821386399	0.08893242447932521	0.09282222337890958	0.09404522664118345	0.09652773240035409	0.09805021854988993	0.09899074971544436	0.10233091666201645	0.10557122408125678	0.1070228879447877	0.11066421273428859	0.11395782126199161	0.12290673480209133	0.13170970656765862	0.14889498730375628	0.17370978080070038	0.20385681309049125	0.2429936015452063	0.2887768263112265	0.3274103851171388	0.37515511297818904	0.40341867992426433	0.4011485746987846	0.39079333161095625	0.373230205570411	0.33663356868991756	0.2939055790828152	0.2659101916012482	0.23495223757423547	0.18476628426428116	0.13263522771139746	0.10236903768439734	0.07070950346757215	0.056217057809015536	0.04474795779590457	0.04368855364164687	0.039948368457597624	0.03308868285507091	0.022950643405660134	0.011641301079234521	0.002877456516816897	0.0025242641173698023	0.0005171397729905558	0.00024495506243345493
{0.08611530568062618	0.08519024426924998	0.0860457685453576	0.08705948594012065	0.08812309157001741	0.08683431660255997	0.08952121665909266	0.09114859218535407	0.09300263020438161	0.09401983759898724	0.09356887007411499	0.0954036781229495	0.09884883171492048	0.10223449820957776	0.1040702238274252	0.10641121120028993	0.1136350993510317	0.12036900760526029	0.12934520654076276	0.14372205902165563	0.16856849213602204	0.1921198570409197	0.22809956878766127	0.2739712160688718	0.32259808069310447	0.37138429679276747	0.4182825565680004	0.42930489139104144	0.4154066730889765	0.397797801594413	0.36613029378223144	0.3404255887621055	0.30290494670979723	0.24533201626119125	0.19032199983808246	0.15184852722956702	0.11103623685440608	0.07002918991616014	0.04428624047378285	0.030663660960343418	0.0202852146695765	0.012269924062624471	0.01019154075600752	0.006970881711599094	0.0016521585432201244	-0.0006362551416543398	-0.000046961628719748016	-0.000601288613035792	-0.0020555528601666237	-0.0021456393423443672
{0.08371148685757952	0.08437840458664703	0.08389801312455382	0.08647686046389841	0.08537270226746965	0.0895145592393435	0.09137828047700325	0.09108199835790085	0.09152498009577001	0.09257126240429271	0.09358941803740962	0.09490026777927685	0.09781521660904999	0.10152400463199335	0.10387340614234464	0.10950889303377759	0.11377714083224306	0.12051860583122628	0.13025021202794032	0.14273706538034459	0.16206611282793681	0.18548846803568425	0.22122001061269544	0.2639642128462255	0.3175531521461664	0.37111692856050404	0.4069374804750562	0.4368152353259531	0.4264957425146088	0.3946457550865382	0.36077467037601124	0.32868956618884065	0.2686215349701634	0.24375491438084143	0.20254615775829787	0.15986427081622634	0.11693397487235771	0.07848189869204368	0.04777461501046966	0.029805906362772326	0.015337712677456233	0.005083488555445246	0.0029177156118395386	-0.000943887390463187	-0.0021153603602121008	-0.003156777841353566	-0.0029879352331321912	-0.0026610372183148634	-0.0033021584240035392	-0.00582729811892144
[truncated: 201 more columns]
