# Supplementary material for: Precursors of Majorana modes and their length-dependent energy oscillations probed at both ends of atomic Shiba chains
Source: Nat Nanotechnol. 2022 Mar 7;17(4):384–9. doi: 10.1038/s41565-022-01078-4 (PMC9018407; doi:10.1038/s41565-022-01078-4)
Supplement: Source Data Extended Data Fig. 4 — Statistical source data of Extended Data Fig. 4a–f in separate .txt files. [file 41565_2022_1078_MOESM10_ESM.zip › Source Data (for Raw Data and Analysis see Fig 5)/FigE4e.txt]

{0.0850467544638494	0.08740338255879744	0.08729990458873751	0.08744233590580733	0.08778771839453099	0.08927302484422156	0.09172119402637524	0.0946844076680541	0.0963091807196175	0.09884808689918473	0.09982337044081462	0.09853481112062411	0.10129133550863086	0.10413179179974529	0.10721366115304257	0.11162708690695598	0.11835400639666055	0.12310062904147974	0.13533276930219312	0.14647330085991914	0.16564775474537213	0.19162454062562673	0.2254782743461676	0.26823088584964405	0.3204996187481872	0.3768572492350288	0.4203478431241363	0.4472150081615493	0.4497261475530125	0.42612646355928246	0.3986768794808878	0.36541756695864375	0.32655863148143394	0.27322897010131414	0.2411065444351456	0.20311027227765754	0.14469911130710078	0.09946383796555426	0.06763269680415081	0.0335664699842903	0.015724527548084538	0.0029480674452888322	-0.0005492238373353666	-0.005014034769256996	-0.005133955375637572	-0.002130667082743687	-0.004945944084571568	-0.0070814150571906626	-0.00547573855543145	-0.00613656456122429
{0.08649486665595402	0.08597361650566378	0.08919437929881155	0.08889671604054442	0.08955706932424735	0.08805105147993872	0.09019747323605738	0.09220479210448204	0.09301918834044126	0.09651186928108901	0.09785666936540721	0.09893181746947505	0.10354920409684568	0.10528561242694326	0.10766419688180959	0.11205072597892553	0.11878478381554286	0.1272323801559919	0.13555970625809044	0.151147501874439	0.17238700391992393	0.20237174341891828	0.23936408126988606	0.28677461602292476	0.33505255988481397	0.3802721288672971	0.42603375815279537	0.4462140229785079	0.42587334856064396	0.40530569483582957	0.3732412160046623	0.33373424490791864	0.2919990161339058	0.25048430819575157	0.20976572963683318	0.16593976827605889	0.13216197723064682	0.09432886015364055	0.05557141607544336	0.03336923360346065	0.012786330685116417	0.0021452459452298775	0.0010349854427694023	-0.0007613523652675366	-0.003205030661301237	-0.004659510113445262	-0.00503049844798131	-0.00652020197230143	-0.0083571800931426	-0.008030102565556339
{0.08225036384654852	0.0844638090421573	0.08381809813481164	0.08537590621726548	0.08704123535678997	0.08724438978938198	0.08793155796298335	0.09122123169275559	0.09097216389742777	0.09166625122808728	0.09325492864295602	0.09612989569202096	0.09816333832923173	0.10022757179743977	0.10452590066147349	0.11024708456976688	0.11636120433536806	0.12118687930104133	0.13263593314356162	0.14601424661742102	0.1650019176639419	0.19245780169962592	0.23175348495896192	0.2782638464768457	0.3280830126205171	0.3730614406447963	0.4071781948590363	0.42659285086725307	0.41963799624980663	0.3933400717696274	0.3619391553598713	0.3231159352489601	0.29276200691105636	0.2612795515178825	0.21255327131550047	0.16509920645828086	0.12333392236871445	0.08224255654392233	0.055479603400670104	0.029427550880455892	0.012775062405331243	0.007384141806136828	0.006719879795875909	0.005300185200993773	0.0012640825976427779	-0.002174057831260106	-0.0027986259959683025	-0.003778727977330935	-0.004466517560899462	-0.0056653403517795695
{0.0845188151675214	0.0850667644729795	0.08601058851625776	0.08691676311493898	0.08733767613322604	0.08875967356006777	0.0874696146260648	0.0908409968713948	0.09251952482100644	0.09525907259453345	0.09663984480517478	0.0985275131172083	0.09836435351544093	0.0980930208883409	0.10223050292723322	0.10752440709085972	0.11395887214917795	0.12099054480298913	0.13520495087799678	0.14749224036880462	0.16944324291955815	0.19655344118374257	0.2335971846355144	0.2790462056988405	0.32583729036143205	0.36660743716608973	0.40051176419457013	0.4103510903906372	0.3970094041315639	0.3740201713947804	0.34328332351144064	0.3149834206949433	0.28654603678161317	0.24611792688448805	0.1958132097011117	0.1620912068526091	0.11811048023265905	0.07633148330687761	0.04357640970328544	0.03495467739409991	0.024880484043590216	0.022459811936987054	0.023088169035526764	0.020308350371906696	0.015024915954269615	0.0097380364372877	0.003898524372919492	-0.0004193709076795102	-0.002381440644981327	-0.0046961031775825425
{0.08215273098050163	0.08343152825035491	0.08552625758481697	0.08727993096058353	0.08726420336585804	0.0882621249179702	0.08965577009693171	0.08831414361427532	0.09149753693641405	0.09371002447630217	0.09564669993800787	0.09716126068712602	0.09860246490700812	0.09986553801484932	0.1050353518751889	0.10807669926714247	0.11357863450200992	0.12056849572484554	0.13116343810001035	0.14769910727682845	0.17068922568236544	0.1963694183524748	0.23243067123310812	0.27630616745557296	0.32375804727567153	0.36286383922021737	0.39678490784767595	0.41467353846806954	0.406119610394696	0.37313297847852217	0.3362184264146551	0.2999638294258293	0.2702400199212993	0.23228896777509883	0.20046859102145234	0.15172875280181808	0.10747380183963975	0.07441198834963433	0.05679003818252565	0.05869608767606078	0.05921847885586076	0.06424476725358431	0.06691344447403083	0.06191585247648708	0.043131703847724676	0.022880555611746314	0.007659835443856174	0.004971073106738303	0.0008787150066279412	0.00033957299640923356
{0.07170654570315448	0.07072773642830019	0.07406367659529237	0.07501244193446034	0.07551314333669368	0.07558890859903042	0.07820808908715982	0.07893024663789686	0.08308172067618894	0.08391521526876368	0.08476838400185306	0.08591229598562383	0.08886007361938089	0.09138238889985048	0.09443226822061032	0.0979135172695981	0.1025019470823982	0.10548108148226024	0.11296949629740027	0.12265216744372112	0.13595414415037418	0.15455801162331084	0.17997435594656902	0.2142756504149846	0.2497393299264238	0.28800056756764253	0.32209753110503714	0.34608980842585946	0.35290017448094685	0.34991653548393886	0.33453819188887024	0.31472759996613686	0.2915953877462517	0.27156150053164013	0.22955877575808026	0.1892415240488352	0.15356856562544233	0.11959883388495417	0.09222019218100888	0.08590876641921225	0.09525203233681975	0.11078418687025016	0.1297407794602862	0.14523806986779123	0.1367214181852991	0.09733758708972923	0.05322371543124366	0.02359588101616685	0.009600886115704067	0.003296656002518907
{0.07172096284175918	0.07241148247679585	0.07370288797320915	0.07477511172979366	0.07369739322952248	0.07301089082067022	0.07329511188972049	0.07461950301238603	0.07663450109308768	0.07949567127807428	0.08058827866804125	0.08189868545619536	0.08370694009559171	0.08427256300522196	0.08475537196511752	0.08839060003463886	0.09099507519012162	0.09526490605808316	0.09983376384507156	0.10619124111994374	0.11640185214693057	0.12896152363225816	0.14884702322747478	0.17405134176699244	0.20204201943533276	0.2330651596189493	0.26435106397939795	0.2907003753316939	0.3160592072826113	0.334314914373581	0.3229914285817006	0.3038068530742433	0.30050627276862996	0.26543584382330115	0.23156755812931445	0.1904794400041678	0.1632536185598866	0.13131999526025476	0.11366578893659654	0.11937578026420781	0.14452824939539557	0.17819921490376844	0.1945052763374854	0.19445017985614316	0.16186889812668903	0.10958637241104623	0.0594618935912478	0.022582590076564144	0.0021474182362059627	0.0020331746143641945
{0.0721278750429314	0.07149035418719202	0.07328991206096697	0.07392816327429311	0.0740296010274005	0.07312461507265229	0.07472800007992583	0.07481579723225505	0.07451462116095355	0.07305601491746741	0.07619850230507473	0.07930253938088838	0.08161150042860696	0.08128643653117684	0.08467468477921589	0.08658941106798801	0.08782412922700056	0.09073202346535827	0.09701944679116682	0.10269258346151067	0.11018278897163916	0.12317432919874938	0.1396483673761712	0.16213845344498112	0.18794737055910815	0.21854773778737352	0.25178594066969384	0.2836869674568962	0.30674032418245234	0.3225004083904225	0.3222011023278537	0.3061746820751175	0.2938768862793024	0.2626079095897133	0.2188894388108064	0.19785633674949865	0.17160004503318693	0.13959540346281857	0.1369072827513005	0.14992052323034194	0.17888423552498117	0.21247807228882085	0.22739383639904875	0.21585906083329456	0.16590352892070082	0.10608587973959019	0.047700712522673654	0.014966541684530897	0.001195016145829817	0.009259341737460992
{0.07293104283257884	0.07436119409730593	0.07359816681059322	0.07642762221877575	0.07687785043033661	0.07654969507994534	0.07881337059895935	0.08027990282073089	0.0791624202075075	0.07953902902083648	0.082801293224971	0.08327804518025517	0.08599116765926855	0.08681702788227189	0.08922377092858834	0.09055984419021829	0.09307488539675114	0.09443085619721366	0.10133645597787747	0.10574433064517526	0.11377653162144266	0.12480546130128725	0.14042938011532996	0.1627957053294405	0.19079917511679634	0.22687523938433218	0.26211030233677907	0.2934943974024617	0.3294583988277155	0.3523721453048321	0.35807072876867585	0.3472628301555013	0.30974846553075636	0.284590723176799	0.2615363800701421	0.229252739973424	0.19620267286845697	0.17533151608017927	0.1688635074930429	0.17191583790958814	0.19810463892212343	0.2188708397480788	0.2245493645606447	0.21526279845006302	0.17968426326004155	0.10292155016454001	0.04671799832473484	0.025783242512555732	0.01126755055003207	0.009120228078976495
{0.07451373505568541	0.07313997144425352	0.07346253418323702	0.07524928164136992	0.07498311373109133	0.07604994026005346	0.07570173513803918	0.07716650701686154	0.07729984596156711	0.07672993818929194	0.07875872343119955	0.08017862466175832	0.08023691245535938	0.08147280481423895	0.0850291260515202	0.08494195232035279	0.08953268899955266	0.09293088232354631	0.0960278336280343	0.10242674294544142	0.11045354252758285	0.12047295341030534	0.13441722383227947	0.1621627302897838	0.1911417676068457	0.22165473011840783	0.2632651688542267	0.3008435529778538	0.3335362159025441	0.363374090269074	0.3737721761494187	0.3681950609460457	0.349347921192711	0.32694080287095945	0.2855096352712435	0.2616939042604211	0.23205552343057326	0.2026237825757769	0.181303261089386	0.1734422300329513	0.174990870032354	0.17809499629167128	0.16331425995367424	0.13749812949116735	0.09364885257270822	0.04632059778879702	0.02424324177547444	0.010625063566426705	0.005377486528087468	0.003389607195119696
{0.07314422789884431	0.07662839321736106	0.07658094181460129	0.0788054843971731	0.07766221799270519	0.07875556349966388	0.08127376019447412	0.08131491155094993	0.08239179656490175	0.0828928433918206	0.08487880054291388	0.08659610201302799	0.08590781690229175	0.08617748024407981	0.08863431969053354	0.09093362396058846	0.09530659397355601	0.09884610716317378	0.10070053048511726	0.10734531626603139	0.11525571514056354	0.12893209776002568	0.14406340341512536	0.16475179383498068	0.1959673245639369	0.23146514528870984	0.2738534851157975	0.3201830413146784	0.36422916309279085	0.39562235832032727	0.41282672685984423	0.41578529243134726	0.3947200535553528	0.3612080434990813	0.33886012410557315	0.29608167315531475	0.2599455551864071	0.2036407411800587	0.1726659150043574	0.15654854542946564	0.13099349246070033	0.10790274108701489	0.08657026228789434	0.05962857179339001	0.033224755999021124	0.010102591793660923	-0.0017257469015960099	-0.0034322973073793615	-0.0032703875557610223	0.0017184922808089944
{0.07559131425101445	0.077911899103028	0.07901058777537448	0.08008477422204269	0.07996098703158322	0.08053741461275304	0.07964849264339151	0.08058308693039798	0.08173778035662091	0.08259454299001587	0.08488537265318802	0.08495184939228106	0.08712520604499188	0.08683034679713568	0.08811134065860153	0.09003081709605534	0.09266752437751827	0.09563640576522811	0.09811155774870693	0.10650553462764342	0.11165062649372252	0.12236030674575732	0.13595541757142332	0.1542811352202495	0.1794588680466862	0.21515476512418236	0.2561199921175138	0.3017610732559016	0.34955924583293824	0.38277647045732704	0.3980894273034492	0.4116691018161551	0.40428291264241656	0.38355225573602986	0.35282524988278785	0.28974872334708845	0.24486944507661224	0.20553072913223985	0.16639709353951637	0.13808160901006838	0.1182351200972562	0.10958115583986303	0.10092881536133139	0.07219247341080734	0.052138888926133595	0.032854223672418685	0.016314274673251243	0.00873258019749842	0.004189491571178209	0.0014552606941273284
{0.07130623382003293	0.07138485861505085	0.07202525098768219	0.07114078379719602	0.07126812361101059	0.07204845514491508	0.07430176742955635	0.07614704474578957	0.07836988193339144	0.07799923601076739	0.07813073932233974	0.0804732127153083	0.07867800899822572	0.07875045566768335	0.08201375245632528	0.08456335450175018	0.08531848804851289	0.08735128467636499	0.09072319057901412	0.09497539051815507	0.0998489656097977	0.10832957525055084	0.12212258745613211	0.13887422019739226	0.16115758510282507	0.19165419717942522	0.2308639049903274	0.27643804107869285	0.32468359183815204	0.3599920803048538	0.38699916152162334	0.40870496714644977	0.4016981576914473	0.37197067602409517	0.33074718730684105	0.28296726354433466	0.22790813422155076	0.17856438579361306	0.1363025570538319	0.11225202991223769	0.10288403559404558	0.10173582926827279	0.1076556963570281	0.11151804779672461	0.09343903845745075	0.0627411600918713	0.03467174089916624	0.016257523107502912	0.00173666524806455	-0.004829656867788523
{0.07407021746122136	0.07435031016882854	0.0757781447178246	0.07597423944669034	0.07684166737937753	0.07652552965285982	0.07582913920566628	0.07737700181613073	0.07947735602008818	0.07884996360662817	0.08112363139469908	0.08093501438663805	0.08232205185373476	0.08520271959470091	0.08560092152391907	0.0865405328380448	0.08925891585273019	0.09056786198557579	0.09321447470032554	0.09709784490301564	0.1029699007315868	0.11057304121100028	0.12481712297785963	0.1450287308688828	0.16804362803182493	0.20206452453344692	0.2451962529451345	0.29260465335996316	0.3437708603727323	0.38738592689683626	0.41206386602821465	0.41411921584379097	0.4070473743625127	0.3866877772354843	0.32005196292463345	0.261812721512941	0.21133773179429632	0.1546332182159029	0.11765979953343106	0.09648749177080373	0.09169084232163324	0.10196577143166187	0.1116790791689774	0.10154764043855263	0.0739353699691418	0.04080771540711118	0.017295799980818947	0.002862300045095075	-0.0027273290040008722	-0.002701437584381525
{0.0732450082481038	0.07445876416583626	0.07364135180756837	0.07459303275481757	0.07476104766102827	0.0756698045080828	0.07650056599927138	0.0790542171335613	0.08019798103889997	0.07902005749565666	0.08196372638338789	0.0817376514499717	0.08170601911944983	0.08439820434013934	0.08472304234951622	0.08787047736443898	0.0894365696682646	0.09107346438967848	0.09876170212321461	0.10428261805287924	0.11035676498395877	0.12068247030062457	0.13640689836096415	0.16030268876790832	0.18683642821866242	0.225103270096751	0.2733734824871482	0.3203083702931666	0.37016636167926387	0.40701026064884416	0.418568654510943	0.4090643154292573	0.402109395525531	0.3534262807652917	0.291153847196712	0.2268551213703116	0.1631313108025344	0.12122386684115685	0.10805022859314307	0.10843511637669759	0.11401627531160047	0.12568834674842533	0.13166927834338898	0.10818285130973126	0.06822764555361191	0.041640843123950444	0.015857436914474627	0.003046856870347843	-0.00024015767994686808	0.00031887982680075004
{0.07424794664636114	0.07584494946251985	0.07606384320426945	0.07731655299721049	0.07926112468850831	0.07934369710652238	0.07836241570119572	0.07945096719178467	0.08089242206913903	0.08119822717420203	0.08209961998229043	0.08193618451256929	0.0840508647790578	0.08589926364670528	0.08630050152181029	0.0899496058263122	0.09028195523296659	0.09267697404092681	0.09700779068308167	0.1010576191350462	0.10981323264875775	0.12042116237193647	0.13625787588006516	0.155982614557802	0.18177158750524625	0.2210410532870763	0.2684239083285655	0.3166797817213749	0.3606024382864224	0.39471058754555155	0.414743717450353	0.41057024788436147	0.40510332877234917	0.358173900362736	0.2876239407006137	0.237719534966103	0.1784030123655573	0.14206492384164618	0.12542736682354733	0.12281717134169641	0.12747714495060358	0.13520857844343218	0.12182572175967771	0.09352906688428983	0.06127422677003103	0.02754208402410472	0.007002171648533656	-0.00005332304588491661	-0.004404564839753423	-0.005955499313781104
{0.07393206046735722	0.07663031039263217	0.07368372658262229	0.07353694921372726	0.07672732288003281	0.07728275441633306	0.07806830941559405	0.07709787408517288	0.07732079039778726	0.080520961854484	0.08157887895790891	0.08255160923735178	0.08394228111261025	0.0854014440537371	0.08837311445933128	0.08839856804706483	0.09253507568826282	0.09588441574048594	0.09828710526014722	0.10497079539644127	0.1112855928190277	0.12579779579033482	0.14563268590329637	0.16797424337113231	0.2004996248256783	0.2405560346245294	0.2891713210025927	0.3400794901851668	0.3905860289171996	0.4163801734574266	0.4055840452324173	0.37198593076316755	0.3384432785552237	0.30621799999568217	0.24986822197868438	0.19987784678507284	0.17598658769753672	0.16509162661067067	0.15053686581782946	0.13764978117388532	0.1259852598545662	0.11041302043526882	0.07954711767381725	0.04673439660219191	0.019512328838104602	0.005068309354905889	-0.0025725897905492347	-0.004370547096302286	-0.005506967730879752	0.0010042147727173899
{0.07179273986521478	0.0715724500141104	0.07352074395707509	0.07535395392571423	0.07388406174753312	0.07434354155266285	0.07444790661200049	0.07823212529529674	0.07839625835015043	0.07978905447623028	0.08170198908805301	0.08106176874534579	0.0832793983745259	0.08333824285493006	0.08440957813519064	0.08675583464701113	0.08626018939356714	0.08932143525486312	0.0939573217385623	0.1004446148921476	0.10576142465306963	0.11520419681735114	0.13672815197667976	0.158902451778918	0.18747506055983226	0.22309374112640812	0.26709622998503546	0.31491454962902876	0.36289377329188616	0.40139080440832875	0.40017023897772647	0.3940100854150909	0.3661101670535849	0.31393674743185745	0.2742404516706469	0.2328186858451592	0.2000069300568511	0.17445567095934733	0.16122042708700146	0.15375572713813948	0.15374755026331136	0.1399482492178851	0.10649665186418222	0.07725854171929208	0.047365666089388914	0.026526688220096628	0.006708085895666739	-0.0011941444643170963	-0.0005228155176025262	-0.002034731566172383
{0.07451887453466069	0.07407536643056935	0.0773019763916743	0.07812538151201848	0.07773538373371766	0.07996226288685979	0.07991909543570974	0.0797547891481761	0.08250920377004702	0.08266469567363563	0.08176925074206853	0.0843062564128684	0.08570724943482315	0.08411318932997887	0.08812029522817308	0.09066384013386294	0.09132423975696995	0.094399219735782	0.09563166086802913	0.10164378747011193	0.11238800820862184	0.1246013291851476	0.13824584137212376	0.1612371663502145	0.19108851333174465	0.2329051355966739	0.28054471210175946	0.32390542047294046	0.37336207144164424	0.4046822215090692	0.4052829973126898	0.4076055460447336	0.38479482500942797	0.33378382425272973	0.2860499229915821	0.24450884461427316	0.2183252202266242	0.18939079081698096	0.16916968572598812	0.1570905568888221	0.14049354509043555	0.11839783834872457	0.08650414119744802	0.06463299833402378	0.0389335268017809	0.017300539245303205	0.0015958351326960483	-0.0024901115706159726	-0.004573997336840878	-0.00869626874905899
{0.07526587612949694	0.07609898794557349	0.07492281625181346	0.07469228599739561	0.07839970121473953	0.0777996437650798	0.078453766644099	0.08245137431403655	0.08407047246888529	0.08274900926657688	0.08341955313498574	0.08597328335242864	0.08589098277984145	0.08598269573209556	0.08920751587621269	0.09307546697135666	0.09308555474658847	0.09615940038334075	0.10186522117259093	0.10775747093898339	0.1154011873769514	0.1282797474025719	0.14718538465929437	0.16892037621052747	0.20080087279468775	0.2412106091116507	0.28619574512441504	0.3361741419582378	0.38207053739926944	0.4116928423437856	0.4189635236223809	0.4065540698314509	0.37520238478709894	0.3376243114593972	0.29979959608682194	0.2433978469834066	0.19041796003218361	0.17218747337470716	0.1538863808309781	0.13407696888822002	0.12115774137252915	0.10261832207200311	0.07611328109115843	0.05204671541232139	0.032182624617211275	0.007690866981131941	-0.005207179769046781	-0.007245527401065089	-0.007376162148676776	-0.001691909561143472
{0.07374530431551435	0.07810686770530785	0.0758172977716057	0.07397868192212778	0.07902875269538237	0.08094320907960818	0.07895902692034185	0.0777853371038488	0.0787834944138347	0.07885539834225325	0.08079562430780238	0.08042580159667889	0.08558059291134061	0.08626976368285669	0.08570923324903038	0.08938382972300982	0.09308132020351262	0.0949058266248722	0.09682584532935952	0.10392150022307697	0.1110356103001474	0.11986740478847652	0.1365135689186739	0.16007822250184506	0.19003636323702944	0.22869296784448728	0.27459186602275554	0.32326463564103824	0.36093497230903504	0.3911231307930534	0.4103444966009429	0.3949952580263422	0.36023738921220644	0.3321060377748585	0.2929281306656616	0.24311429037932666	0.19832001049607667	0.16075913904988098	0.12931985172348875	0.11555799355107915	0.11804669018816717	0.1178263699774153	0.11073411700959054	0.09381754716351072	0.06834320603952579	0.04516988258656272	0.022998939070454624	0.00893043759587928	-0.002623488067466812	-0.004341760415413417
{0.07762555800026992	0.07741648209871135	0.07920102153317425	0.07918448016106147	0.0769272693452176	0.07720187469867351	0.07910287590775181	0.0796070274756358	0.08182385616388983	0.08429270026549504	0.08229595033380521	0.08474126208405154	0.08687232382384295	0.08721914966582733	0.0895097634627509	0.09100178223263819	0.09303971100493574	0.09819490676471625	0.10142675244650995	0.10590833499252579	0.11530286295640071	0.12726276150871285	0.14248150729863746	0.16549201228957008	0.1934066023789539	0.23193191993086315	0.2809551593834133	0.32467532790479336	0.3681310240685969	0.40088804231552916	0.39957581934014685	0.40004705372046556	0.37956059011053256	0.33400488913345733	0.28131830307732164	0.22799174537974945	0.1921721626890311	0.1546901581822393	0.13055687624259724	0.11939818252907781	0.12130364781059985	0.12244620087892978	0.11109718053454559	0.08739300656202059	0.05930989763300849	0.030502033639649567	0.009163478769926799	0.002851318003455139	-0.002376451191405813	-0.0064430083947700605
{0.07202140599553543	0.07466537793547551	0.07413187759158552	0.07380684303026513	0.07659240473153606	0.07668768390239969	0.07813819046627651	0.07940159721902294	0.0782142890604739	0.07985102912483394	0.08066452581508352	0.08164059595951313	0.08367112654517828	0.08614022755706055	0.08783431799534322	0.08933712257162721	0.09254277351543469	0.09334878151589501	0.09600787262860463	0.10279407812243607	0.10925550360826046	0.12004313923371412	0.13871468930293218	0.16147859047494922	0.19180101982229125	0.23070297241541315	0.2768013480159979	0.32151938285147624	0.3616621000588402	0.39166549842711407	0.38941812885719124	0.3913978595291174	0.3699763257351224	0.3185767497923312	0.28004230456131335	0.24436791535584856	0.18818388107879658	0.15888039961073985	0.1364163148198625	0.13735438872705588	0.1412262490424475	0.13300814099608527	0.10828205512552257	0.07158898623273685	0.0442329755120234	0.01850677249870252	-0.0004098592782236395	-0.004002202260850781	-0.006041018243494851	-0.0028303720079872743
{0.07364348078879573	0.07679733826921653	0.0769818670064375	0.07601272564332187	0.07842738778352353	0.07842026929700148	0.07788739302137879	0.077755213643622	0.08015416426797395	0.08187278691506501	0.0791715099057824	0.08099885485500627	0.08501645703656568	0.08549448091034255	0.08419600928795282	0.08897332132738815	0.09235942645986617	0.09378916788357956	0.09840539684767928	0.10687722387283628	0.11852105874092983	0.12999577696734776	0.15029015914237423	0.18069930915664104	0.21250369184683682	0.25102339381758837	0.2993113472086267	0.34873632734956184	0.3892833096642663	0.40603029098445365	0.40486370389973014	0.3859746924217202	0.340657798259688	0.29061609855227843	0.25484113261905583	0.21164217428521692	0.1825382319597823	0.15122396392702733	0.1402736828192293	0.14016002950147352	0.13213195669055502	0.11308787909489802	0.0846535941995678	0.05549075432166552	0.0346702931138233	0.02142869974478339	0.00523028301677811	-0.0017582699774398303	-0.0040187861011142	-0.007213390294066821
{0.07642364902241644	0.07662664991350038	0.07413728175875792	0.07691595917655808	0.08003332663618405	0.07791513810949766	0.07944710946928851	0.08084435956996214	0.08061067130588248	0.08047475374116198	0.08191140931403698	0.08491443552972378	0.08711974675267914	0.08453858382880983	0.08475985697682978	0.08623023690733891	0.0882878459350454	0.09376445898703253	0.09889982272902598	0.10404250073161911	0.11260407120672215	0.12664908451139043	0.14666939212729438	0.17140584610239526	0.20721794578121588	0.24508996284462356	0.2867821379896623	0.3368112339717331	0.37548541271445923	0.39190163464490535	0.38683169939741424	0.37413353418369344	0.3436636306977478	0.29669107917203347	0.24805720467142237	0.20678025839152753	0.1760076072854465	0.16218339247967195	0.14970104678285456	0.1311821984240293	0.11835894434099989	0.11061882659548077	0.09294279709979421	0.068857945170203	0.04784558503739888	0.02792759395162455	0.013100075138035606	0.0025932544043565896	-0.006389121419998102	-0.007770567614421203
{0.07834114033161814	0.07778269610583925	0.07977431723174469	0.08011580289325457	0.07888450844676358	0.08000260843468726	0.08055712162472287	0.07990696289314148	0.08084806448605496	0.083779648192403	0.08634702223749427	0.08579448762891503	0.08668429020078135	0.09063093398316406	0.08999054375819654	0.090405754256319	0.09376297098085623	0.09577859268276977	0.09960580998945162	0.10679371107889642	0.11579456217283321	0.12820730204373307	0.1441376352891771	0.17106467518967933	0.2038172507019066	0.24191915387488042	0.29221841119420056	0.3422972102907473	0.38692890391755547	0.41271777274249016	0.40562662710696584	0.388133009884043	0.3684846396165108	0.32354432368925023	0.2633077348664528	0.21707898121098346	0.19473414629035748	0.17187033572126836	0.15337514231348212	0.1401182749751487	0.12944671859891918	0.11713806953856304	0.09550326798484074	0.06615560037766408	0.03692976807118417	0.017396605636444615	0.003668122625855594	-0.0028108004780448706	-0.005376029185454035	-0.00193693901368894
{0.07629796026383989	0.07544827258220606	0.07783545538253148	0.0795841053694274	0.08060897628985357	0.0789392607713658	0.07967810753647214	0.0816360673310522	0.08410622890828406	0.0848107653775085	0.0835733578494165	0.08446548440172671	0.08681413552591452	0.08850356611639257	0.09018305579530325	0.09194242817532512	0.09418580164114045	0.09933293528743507	0.1064422078829274	0.1139261101997174	0.12024784679927739	0.13515019256749622	0.15662934309233773	0.18715640436695646	0.21986408629585683	0.257395493309234	0.3059153765173642	0.35312537850504044	0.39211500414182404	0.41991547115376915	0.4219692415186944	0.4025824256693425	0.35813980572092746	0.3106062043750583	0.2549449695212949	0.20633698404078454	0.1750084905856867	0.15449167355272345	0.15952712056901933	0.15571020587781695	0.1414508119124453	0.12417186024692334	0.09935894463978676	0.06601331061323389	0.03638534971439318	0.01911800245636726	0.006278198133209739	0.0004702977371645548	-0.0027127267688587487	-0.0037820055336320072
{0.07144673820171216	0.07313090753888651	0.07336357459041355	0.07592252765435437	0.07762088658779093	0.07688739735778008	0.07754864624834906	0.07765678856533684	0.07723423509517918	0.07586490384018452	0.07988184031271747	0.08194277409206838	0.08050518016511532	0.08427964904939159	0.08782452643840011	0.0861817020157287	0.08808420391316817	0.0899111268667456	0.09448134382887569	0.10137024837709598	0.1099126313812489	0.12156476316301275	0.13878173501480623	0.16409209848765932	0.19453360944611464	0.23289538319467928	0.2781221514461817	0.31958950453605506	0.36731100047113163	0.3943073500279777	0.38462629487362565	0.3671800707253623	0.32536776834213343	0.278293448700338	0.22873466957905228	0.19676447566767985	0.16488734202381314	0.13973802190692305	0.14256269933401353	0.14427941920830412	0.15199529597834321	0.14319150704255892	0.11245550381288483	0.08042018740345286	0.05243187079629893	0.029785193215016697	0.010605490062567662	0.0010240240745965374	-0.003363721720361292	-0.004992519691112906
{0.07129289342415035	0.07592557122290214	0.078462936195117	0.07920799252091404	0.07767069952343497	0.07848866196991094	0.07978552646323377	0.07985551686127573	0.07904556132370553	0.08199565611325986	0.0830866072391045	0.08093092549498666	0.08347454369316601	0.08636774895585138	0.08768733762665731	0.08848949634504555	0.08723430573495713	0.09294136608050112	0.10120385538597046	0.10598267827978333	0.11249496753952598	0.12448818889464094	0.14371300622241961	0.1661958576885132	0.19490793097584935	0.2342025797931902	0.28494639768169405	0.33823181963040777	0.3786379801910248	0.4024761676479835	0.40964345039293165	0.39195700358032093	0.36081413846849764	0.2921148191925995	0.24139930109205535	0.20279087852480476	0.17569051213426257	0.1520446046322978	0.1271719377501681	0.12022794988354633	0.11438990935815987	0.10128471837836335	0.0859991466827511	0.0696691421993195	0.04375271109667641	0.02382514853168293	0.013129799811402595	0.0007742140090751127	-0.0012608341456060233	-0.0015733102875549907
{0.07652988641328343	0.07541127941158057	0.07618698433083451	0.07838983634364324	0.07687741347820934	0.0765670392610646	0.07647911418981364	0.078082678523795	0.0785703751801883	0.07963500412220693	0.07942017825924828	0.08148613525601825	0.08658464846889813	0.08659184433336423	0.08713972224371601	0.08927863515966926	0.09216068263938712	0.09402238228921386	0.095876120413187	0.10271219679604227	0.11072638908043181	0.12466750426443737	0.1422991369103666	0.16808684163091897	0.19666489719986818	0.23577375024166314	0.2840159137736028	0.3355072386587322	0.38206844667757156	0.4126861974076361	0.4216757002245616	0.40531718942957323	0.37485357339373276	0.32879607253268084	0.26346000544605436	0.2064259579962657	0.17845790665904593	0.14078442677737277	0.12477277151515064	0.12425498909292719	0.12300830667075044	0.11765402496567685	0.10257145626516037	0.07950612427850959	0.052035737138008166	0.03140896380701069	0.01062820843191288	0.004971535694945472	0.000799742066479829	-0.0009041658360680431
{0.07057686001356953	0.07223833206054942	0.07485495541313239	0.0726795676927	0.07370980442771267	0.07628124859989514	0.07760356232131499	0.07587511251403227	0.07579942601908055	0.07816767508218514	0.08127500833291536	0.08436499295118352	0.08330640136219211	0.08425810756520138	0.08758775260864549	0.08903709809012839	0.08861129283519753	0.09115512949053145	0.09737893603729215	0.10321425062389392	0.11061641392903054	0.1265699060181102	0.14707594101515387	0.17366562350404724	0.20833856400592127	0.24696650637476972	0.298857884505365	0.34943047130114113	0.3879783258620283	0.41252276511309616	0.4128743400853707	0.4018448444006313	0.36271395938168316	0.29388616869031053	0.22620455313941112	0.17553551205273055	0.15247132149447334	0.12506260046792247	0.1220566031885034	0.13031561148116141	0.13033518602258432	0.11780766112432686	0.08977964947909418	0.06455863853142049	0.038656676166847426	0.02278083696729878	0.009563906430203405	0.004199988935928649	0.0009711153105343186	-0.0005779127891194285
{0.07221803043397536	0.07323002245856111	0.07249783902184798	0.07354867960890221	0.07535599341253733	0.07691435506541897	0.07874006979451925	0.07715483812681762	0.08003501821531167	0.08274446614817366	0.08478355104743748	0.08301135190601378	0.08142496449860046	0.08353340552154434	0.08874989553784485	0.09084021288663345	0.09270279222374006	0.09466840139119756	0.09613734938143123	0.10377390285034305	0.11386785304781237	0.12566251023575448	0.14184435447278126	0.16558961957690116	0.19799252765430123	0.2391168964724605	0.2861111505598063	0.33193940309492564	0.37992658822103276	0.41018553828889925	0.4102468135859934	0.3983649354721271	0.37179192918714465	0.33174887626360716	0.2855841239049444	0.23031224122481023	0.17094438754866614	0.1345194809008112	0.11695699713093613	0.10956963878865186	0.11267814353422884	0.11181963318379996	0.09418539576750293	0.06404831876570075	0.0417188869459035	0.014102459736554537	0.006288141611104444	0.006237718368354303	0.005068372851672802	0.010960018065716946
{0.07146535059228781	0.07002567725811444	0.07149646810891207	0.07331052097474841	0.07548843982634999	0.07452512546214742	0.07378511898353347	0.07457710377138851	0.07863428490464713	0.0790328529767509	0.07660172910136084	0.07592795985802622	0.07954950431921631	0.08283279526650453	0.08530383183897883	0.08754406848902249	0.08646073671573956	0.08916968095642952	0.09456045029141685	0.10013808094956281	0.10895779252847423	0.1209929493418127	0.1391774343885435	0.16313240048284242	0.19297751615407505	0.23188230650594244	0.27379138644568035	0.3183859217067732	0.36506543524794166	0.40052413516573493	0.4108208393954209	0.39960789589446194	0.36381534504687874	0.3124336506156964	0.25292242883539784	0.2080949186277884	0.17845474902980235	0.14421369785998672	0.1254360488862039	0.12079087928334847	0.12319818247858187	0.12246937560243433	0.09806856884653745	0.06827552731924955	0.04371613765248811	0.028005444793388505	0.011982322367207074	0.005508100040136767	0.002160622332319567	0.0013322424726483527
{0.07728475064059007	0.08082559593238584	0.08199731165968643	0.08033613383196395	0.0803093166095297	0.07976171695985072	0.08104562554972278	0.08430278624536194	0.08446893163451208	0.08634052346585297	0.08679495324458014	0.08820790576003225	0.09170616323430562	0.09131014159547977	0.09200092649069497	0.09282601750588611	0.09567288102836549	0.10097293334379191	0.10881893701618826	0.11492495096677367	0.12245904663012004	0.13734365286311173	0.15819667234284096	0.18623557710591865	0.2253011959254101	0.26706150579863525	0.3137372902269423	0.35703101223350686	0.3977233964355975	0.42561568414198925	0.4188202598224757	0.3940852801690891	0.36306434929153786	0.3133071474350164	0.26384913607914595	0.20286164213599078	0.166832483417096	0.14119223931260255	0.13081626404589253	0.12181716010261298	0.11989010625445806	0.11105040498047175	0.09060449449624276	0.06721568011564479	0.05125845939873242	0.0360199111564606	0.0212119729238981	0.012020631838544973	0.006109232692269675	0.003875592346742315
{0.07594098716439257	0.07494179580763324	0.07750458492108955	0.0800966242337599	0.08120048275435027	0.08119547581737942	0.07855387742879674	0.07866347690224643	0.08188858272747898	0.08442275887717741	0.0859581759183436	0.08511366889909484	0.08710946390337881	0.0893628699058494	0.09210182225935415	0.09464418892072135	0.09757051062138532	0.10034852763410729	0.1052173937218139	0.11472670959230924	0.12440200433256243	0.1346647819245785	0.15261564207234612	0.18002054068737272	0.214030133947753	0.25573633954615504	0.3022375369629716	0.34175135334696005	0.3748008984515075	0.4026264938155608	0.4206281026054759	0.40130381946779026	0.3745996312017889	0.3462681687954141	0.28334702899167813	0.2366735983337533	0.197217336625843	0.15173240687663056	0.12264469083743917	0.10315683134387521	0.09381848871352297	0.10025667265030867	0.09527298761251288	0.08174110270039998	0.07130417560082082	0.056336011995305336	0.04101560386666395	0.0310651081341635	0.02116732261763303	0.016604044463778417
{0.07090187519962968	0.07002703896440127	0.07261082213495582	0.07391060323165596	0.07489202501214763	0.07376688223975197	0.07256473183651534	0.07297128572524789	0.07493984953573586	0.07530369924548716	0.07648074396997641	0.07620918049122845	0.07570521612701664	0.07964585314220177	0.08512868263802535	0.08621008630039881	0.0856037704856498	0.08701159893014163	0.090881119263773	0.09721132165360662	0.10753326624927859	0.12037964993589877	0.1399706081163618	0.16278503646853887	0.19132899655226682	0.22722332581732718	0.2675838304981961	0.30477449896033804	0.33420082328656836	0.34801954689444603	0.347766037002607	0.3394618402196033	0.31705149944728467	0.2841635132175639	0.24568093666194576	0.20524462580688146	0.17742826300111414	0.1518604028112042	0.13912839832346577	0.14042691651052686	0.14979328114928359	0.1531554384409186	0.1485720522054474	0.14001876403487354	0.11123893945196531	0.08109515551649157	0.06274248247340383	0.04365967452740619	0.02917456884175154	0.022180565592473993
{0.07258610960450439	0.07197537524451914	0.07458226802985957	0.07706159616201602	0.07685818523394539	0.07560275521165866	0.07531155256596943	0.07688232302906708	0.0787864374588601	0.07835727869210785	0.07987626574307977	0.08097868983571885	0.08266459659344617	0.08624056859032583	0.0881507816601005	0.0882096665556886	0.08940388330477383	0.09258522615857435	0.09768727439806527	0.10375566150938342	0.11344991671479171	0.12315977592496333	0.13693033332230925	0.15981792964504532	0.18993863751792295	0.22183610112026875	0.25864470837822234	0.287693792609069	0.31330583315767147	0.3364443987065326	0.33992450470161817	0.326723488499589	0.3060160528419706	0.2763631558149834	0.24781059637170336	0.20349807253672297	0.179204374887382	0.15232298229131971	0.1380889980465445	0.1471282901080627	0.1657260638204135	0.17943794790499193	0.18538442804922445	0.18070706922959737	0.15154576429594724	0.11629278862233389	0.08386018961426404	0.052133746378363446	0.027501080160589945	0.02265596480915645
{0.06898205843221784	0.068725180878531	0.06592148664656072	0.0703184687245324	0.07219629999071911	0.07125124768042629	0.07163678500053544	0.07190939817788777	0.07111077136870264	0.07341969537368587	0.07589763019012029	0.07913940289111021	0.07970339706714845	0.07746834235767744	0.07619466230158557	0.08113822935227638	0.08625057968088226	0.08710421393490164	0.08978119750613188	0.09476538630842302	0.10133924827332072	0.11397869508099627	0.12966833159155822	0.14905881005136207	0.17769857531731204	0.20701866506540523	0.23444558467862373	0.2606552299166982	0.28986534864983493	0.30322728018090456	0.28884277460291397	0.27963400695488744	0.26942498982459173	0.24386436199223854	0.22112942101689215	0.19338465130908195	0.1575324268204546	0.13563290946033243	0.12975575245816395	0.14034493084474653	0.16237454142702296	0.1838847705240442	0.18389188217688862	0.16280150708339336	0.12071791662612918	0.08639144900077039	0.05139454314761095	0.027738646267076946	0.016984534838000838	0.013835326220628172
{0.07737867196132406	0.07406688204139565	0.07213199257264324	0.07253456998042905	0.07479465584201375	0.07766999570169239	0.07861034496720923	0.0793223820246815	0.0802711165130637	0.07937550939771151	0.08179598933891771	0.08386265763325332	0.08464185547852326	0.08575782275408904	0.08686483613404032	0.08897118289771186	0.09383380583017356	0.1004455432404471	0.1070094508432726	0.11518820976383194	0.12634415778360628	0.14231616829911223	0.1663149711677413	0.1938589517772456	0.2250902654627713	0.25057317694164494	0.27008480283806957	0.28957971120207643	0.2939409107645636	0.28934185152216657	0.2756512511619585	0.2670898759813401	0.2573429936102133	0.2260977428966887	0.1999006626144188	0.17744057229236698	0.1611653410835312	0.14401595687527285	0.13362203469385217	0.1379185082871226	0.15150199243918233	0.17204947057551923	0.16962635575656082	0.14141147471444207	0.11428368494162577	0.07556414536049957	0.03858647670590787	0.02545356270619544	0.015283370694841147	0.011809718910225054
{0.0721465605945924	0.07394557093689445	0.07462613386787795	0.07544505701265583	0.07679761155543542	0.0788560808159045	0.08010726766023658	0.07830091853805393	0.07972694890870646	0.07952845851338974	0.08297977784575991	0.08548736722552758	0.08624394788283439	0.08893780022809547	0.09191630304502232	0.09297564981775303	0.09492563175853619	0.09771824558992699	0.10452645427990787	0.11269036869066117	0.12567939212269336	0.14241310235419374	0.16143747076980214	0.18759686964515454	0.21406857596981782	0.24264521534436737	0.2744522255801527	0.2958546488933136	0.3007227549798802	0.2978487857503054	0.29710731171230376	0.29329497532037885	0.2747092329904756	0.24674557033762187	0.22198172411203038	0.1940755268691088	0.1691522052954063	0.14139872398474887	0.12321720159771316	0.12690733828131495	0.13900859100339338	0.1538093528831183	0.16575213797790178	0.1686380485339407	0.1431632292781926	0.10677460848879776	0.0747805288016832	0.0610464565984954	0.05490655593484174	0.051358908118008556
{0.07372358807940219	0.07364522707843466	0.074797411580656	0.07481196021392161	0.07289132687205202	0.07351684366859065	0.07487666704567739	0.07896604302158698	0.078743405818926	0.0783625139929102	0.07996925643945245	0.08045157864600161	0.08269982960611884	0.08557833867462106	0.08627243391166967	0.08877436630781846	0.09064100795066517	0.09444285080074587	0.0978172710692899	0.10402952289151941	0.11704088583481381	0.13064043482142096	0.1479970837983186	0.1705103503955209	0.197798871504415	0.23036252696524892	0.26847563259960866	0.2927194898619721	0.3044043073084701	0.31917470540131443	0.3086688033770696	0.3018537606218782	0.27600849747751977	0.23440915844784202	0.21034989268247783	0.18480344354909048	0.15770304393207085	0.13189832062989768	0.1233024885533802	0.12684766297715852	0.14589734859120043	0.1660788034561808	0.17450451959314994	0.17731614806716944	0.15561727908451223	0.12571988519908384	0.09379735929510946	0.08344465591498454	0.07897301961108127	0.0754737267495648
{0.07157495682538964	0.07301413096779208	0.07217003287149314	0.07250364729476068	0.07406300272144542	0.07492456710631674	0.07490271609655706	0.07666287413148526	0.07776386297972045	0.07797687295472	0.08035665827780161	0.08050130513786158	0.08053276804841636	0.08534045422258799	0.08973384898449246	0.09080639235835639	0.09380203934533701	0.09326242523933825	0.09436380869045338	0.10306712225819728	0.1131543485985869	0.12876915317079285	0.14866563985598247	0.1699386097811329	0.19918847671427137	0.2295540223552104	0.2584086210799066	0.2982735618467184	0.334448898781105	0.3392053900836927	0.3219018077812656	0.30305207227771164	0.2781228911179526	0.2549614806133469	0.2256306559649121	0.18422066716092184	0.1653525479788175	0.14249642324283376	0.13159934166341275	0.13761791249125246	0.15351335692196866	0.17841354242301724	0.1880742281148872	0.1869573483457073	0.1701979435337156	0.12974142051887894	0.09471461082610336	0.07274842129285522	0.05976680645729578	0.05568122093847546
{0.07354739688642492	0.07809620034052267	0.07943923179678589	0.07938451043046328	0.07824143872740089	0.07883126146368412	0.07552896824974645	0.0777718430883208	0.08185562827519974	0.0816859437851079	0.08179228730976104	0.0823580192692436	0.08313455505327176	0.0826232406003101	0.08368188882564523	0.0888650647149925	0.0941471294900646	0.09680301847867884	0.09870983083933645	0.10402772600187746	0.11239719104340773	0.12494811915656323	0.1437113614651888	0.17043182353200625	0.2014479590970623	0.2336889710864335	0.27148877133893845	0.30892804759750336	0.340919167963717	0.36786707798073975	0.38111416948813903	0.3615573640630564	0.33011712239389307	0.30030717425781234	0.25963229302256685	0.22655862998290116	0.19606965813483138	0.16147454142489903	0.14372137529041598	0.1391878057261767	0.14352726521292924	0.15250841540194562	0.15858434072849403	0.15802691046328537	0.1399128689035532	0.11514499596361691	0.08481983590620343	0.049956487178826725	0.03541045233734584	0.02114326377752687
{0.07706015101794456	0.07797650812402605	0.07903362301795866	0.07977063098404619	0.0821287027994089	0.08283847748730647	0.0809601163323664	0.08098974927063118	0.08133719401251599	0.08329452295887532	0.0856033351278079	0.08540912904892439	0.08741606878241132	0.09002246152426421	0.09079500326057213	0.09506279562520155	0.09609354832395016	0.09896568626928806	0.10561822307858411	0.11558002924088574	0.12349204624576854	0.13697088458980233	0.1592205129883077	0.1874145065888581	0.22450591601595188	0.26719672883598444	0.31460632616684725	0.36257777005928454	0.39279644314686635	0.40874967992876204	0.4102223515893122	0.391948509928721	0.3522436488332166	0.31242927970545614	0.26281841190124755	0.20433375522779174	0.1749927100299521	0.14156995325392246	0.1277135131838806	0.11420637278103596	0.10729395071436405	0.09965524580456059	0.09339419705864369	0.08072817078192897	0.06546336629381938	0.05036486543325972	0.04051955156285431	0.03956536368076518	0.03659080671591933	0.03254615222898152
{0.07364056699957221	0.07565105000330381	0.07656792082107773	0.07835486729758111	0.0784545719491115	0.07726548233723479	0.07687616323751459	0.07747403659950544	0.07867034983129578	0.07841808724127715	0.0808984623982375	0.08110748852122314	0.08337962158925472	0.08636363145465678	0.08693359528397825	0.08874244902350668	0.09243994752413419	0.09427626784238839	0.09965355483586305	0.10792714182817886	0.11760964385021291	0.1306034907174224	0.14940300680731872	0.1777142495888947	0.21295875612465368	0.2500585617360805	0.2968064561917588	0.3439062991632063	0.3743059085475862	0.40102829118896277	0.4021310731118243	0.3808086814320544	0.33972481056736537	0.29388491350265755	0.25651648618545575	0.20617870670133281	0.1706533037213729	0.14247426245537634	0.13125038696861657	0.1241972771184896	0.12068547708107899	0.10857732307214239	0.08835197925757793	0.06276406550257607	0.0382707257088365	0.025893115652130566	0.020596289338443076	0.020431865763531756	0.0218372699851777	0.020656317416604418
{0.07134191009473606	0.07324695590768185	0.07451907196123525	0.07417249026420175	0.0752091786072743	0.07614830997725675	0.07979378929236619	0.08153880355625176	0.0817459963707757	0.08178067743107295	0.08265222737286401	0.08524791936715459	0.08584209522425862	0.08551309439408768	0.08586856526836609	0.08726544613410381	0.08947647083734817	0.09207663676465119	0.09549335874551823	0.10423067495236896	0.11291225996557458	0.12777685303430805	0.1502472478474368	0.17584463868164807	0.20976102678835482	0.24964636356101533	0.29459045882185775	0.3440348738903458	0.38306409538920183	0.41085142469820785	0.40177533487166595	0.38653726207802186	0.3622322048892454	0.3079806673329229	0.2528976646625239	0.202807439558591	0.16369243577124354	0.13179637439209713	0.11540772115607816	0.11631396700859359	0.12339781626939533	0.12075076503462041	0.10323481300939952	0.08106313864774972	0.04782616081275622	0.02612077245138971	0.013370479533367292	0.0071431572909571375	0.0029611482865363175	-0.0005685735690696362
{0.07462166657395763	0.07556448156848178	0.07689512165982254	0.07982637439292914	0.07935927196987216	0.07613233079686152	0.07630283785183475	0.07642808818881974	0.0771946799772241	0.07844914754585641	0.07923243838156213	0.08176570499509102	0.08498823502805862	0.08853935306400279	0.09092543467534889	0.09193487625359875	0.09515749326176393	0.09704120271308847	0.1005492510985729	0.10703833876227924	0.11497498121880956	0.12792321597458053	0.14658796447232628	0.17640173902812972	0.21089504179680527	0.2514868442598256	0.2977578686220789	0.3445794393174517	0.39594051874388114	0.4246454442093171	0.41183386997401916	0.39036634142742027	0.3624736717009618	0.3044199174409004	0.24855267690405158	0.1891984397413144	0.15469097273515764	0.12469519477454376	0.10274513180782432	0.09977384875957947	0.09825942486930414	0.10243618228119179	0.09375701943232478	0.07351276560747627	0.053242905628118044	0.03537305954699965	0.028174015364854442	0.026930996406568555	0.02454361816252034	0.023394464617221975
{0.07445995682404347	0.07412342268917833	0.07586488488123953	0.07609987429458241	0.07706603235239921	0.07794857445509787	0.07821603499461588	0.07649518512133423	0.07673140042683788	0.07656136066456457	0.07863612410985632	0.08104831769295856	0.08343473630109224	0.08534340482237121	0.08464550708406499	0.08738030371646134	0.09128662739460727	0.09330639447926126	0.09791797241718941	0.1028667925490422	0.10950597181227265	0.12096012575485479	0.13663740668344457	0.15922711909065657	0.1918226114352701	0.2277575787667012	0.270449280175707	0.3190095388787821	0.37088511702811183	0.40937518277864027	0.4148724902566816	0.4049315976136504	0.3804584043416475	0.3199767332401311	0.2765868526148857	0.23396935073577582	0.17943457326172013	0.1330473899380527	0.11673102979664955	0.1091907443067943	0.10839333741774777	0.11680030562657023	0.11370352752746682	0.09620417479282507	0.06914991328583481	0.04051361253370914	0.023804506580921835	0.019989558313208373	0.018771112686564055	0.01827399161950757
{0.07909375142803543	0.07698493153770339	0.07731667831516434	0.07840964513102305	0.07950983409578388	0.07968063900508762	0.08061685040977674	0.0799615113126168	0.07956084623544635	0.08232426903649248	0.08512490524070025	0.085316316865116	0.08806797196591216	0.08921204484823314	0.09242377666446391	0.09665033020824378	0.09840542876944529	0.10000273123024583	0.10363009419150299	0.11207149740999305	0.11966351498449498	0.1294883599373341	0.14746397712821244	0.17352485317546584	0.20531493442362497	0.24457490934661041	0.29834653681829226	0.353234613292348	0.3994949224236757	0.42259529993546174	0.4295970478105622	0.41931360803276074	0.3557416050343982	0.29887689979095045	0.2514284039396856	0.20764692937568419	0.15496699342556805	0.1300898281683917	0.12250366826613361	0.12168095826045831	0.12856150963730592	0.12276458090759589	0.1094877734875827	0.08694492091813882	0.057076535990575036	0.02932902713736888	0.0171024849918422	0.007268656389736523	0.003364566001867385	-0.0010002198185066142
{0.07342223295067392	0.07398516460633398	0.07693798002727718	0.07792789218187167	0.07672129086996407	0.07749634842203039	0.07925696212949238	0.08040121819119057	0.07940242490549115	0.07848921799771856	0.07941193634785339	0.08255313038102075	0.08326089096689152	0.08479562402191171	0.08848984050593084	0.09076047184054112	0.09471475212712929	0.09763054575516278	0.09985161027319868	0.10562859797389858	0.11525769034461811	0.12742217749569412	0.14600366818937371	0.16972438868107476	0.1999600384662265	0.24260254789291288	0.29227192895625154	0.3408274884031598	0.3841009295507728	0.4159300829935384	0.42341036551984557	0.4056724203948697	0.3511979412757976	0.2867047511553918	0.23310337776036075	0.1850889303869067	0.1583353907949573	0.13638855077354484	0.12721683039121662	0.1230264448326134	0.11885580949766435	0.10741939741702944	0.08580453248560874	0.05868370527108823	0.04108072542284779	0.022898145406029708	0.011411205661682876	0.01193193411226178	0.017304234948613058	0.021724741287539023
{0.07405287260563108	0.0774774444135962	0.07933744904029338	0.07998894555004593	0.08077206282304951	0.0815291436473143	0.08013574511329055	0.0816283049820027	0.0829555632335141	0.08221641401717603	0.08296589619003049	0.0836653609930555	0.08500967877042692	0.08553191442343122	0.08588330659927057	0.0889047972587253	0.09207275786823643	0.0975988546563148	0.10025723117116943	0.10628708468908707	0.11307423698577149	0.12433370309302816	0.13857707369167582	0.1605185742258236	0.19006126141679297	0.22863757242406157	0.27802611103342545	0.334830977353672	0.38309427661208373	0.40149482176642864	0.4049654901923896	0.3897800022978363	0.3666093321362352	0.32207178410143533	0.2568431426970031	0.2161160154687833	0.18696082428397032	0.16090167044759185	0.14226780623021637	0.14491995566956212	0.14252242292917727	0.13807776792691057	0.11416267147219336	0.08185026683566947	0.04843929856058561	0.023824061324066975	0.014463630433241063	0.010085226175405044	0.011041145283022871	0.013160042695185895
{0.07349840036830478	0.07582843833099871	0.07697671772086637	0.07578007699953279	0.07676814510825124	0.0772329015715418	0.07825056763456484	0.0816435712261013	0.08543758130528593	0.08500029051208786	0.08484248160529245	0.08610780312208033	0.08636876357926637	0.08786372213347877	0.08977099470636866	0.0924153933040758	0.09444248458589258	0.09643083439117303	0.10003631420842696	0.10447430649609386	0.11565780872792536	0.12914645907788047	0.14478501011741082	0.16890434370667418	0.2009326467647304	0.24035019755434264	0.2911604153968325	0.34161008165017004	0.38868418318969744	0.4124524925195228	0.4044581158779827	0.38285661203648425	0.34505163435951663	0.30135553047157637	0.26043328729294374	0.21890690816813543	0.18745330814029382	0.1537293998153308	0.15047072758451813	0.14854700433584567	0.13474008746890287	0.11476228147227002	0.08760474495561081	0.05813116456596728	0.029421880077407578	0.013498613012170028	0.005975389267312019	0.0007348653169023805	0.0009485667869450767	0.0020181617963661675
{0.0758942972610135	0.0778952082813237	0.07702329326772872	0.0765541713980971	0.07629653488854621	0.07531469845182871	0.07642939152390296	0.07809293264867562	0.07914925586794072	0.08045310675151375	0.08260424037419903	0.08628274630444774	0.08759087864391404	0.08718199846581098	0.08809662079761452	0.09050085684729162	0.09416653380708645	0.09677941604248741	0.09965753966008205	0.10473854934706998	0.11660084517935385	0.13203622797717257	0.15026740874624472	0.17823114001263493	0.21246517733878853	0.25293355415259683	0.30428782552230216	0.35194319006966157	0.39118185720910814	0.41788491644166026	0.3966560257756471	0.3718448899382715	0.34116804995500577	0.2886087295309974	0.25008950251642176	0.20000371405833017	0.17284711910806344	0.16109414761431493	0.14289643036272592	0.13165787547284466	0.1217012607650663	0.09542854505615957	0.06971754936625621	0.04185450576609779	0.016292751929975292	0.011056693857929685	0.013449162131517305	0.018999561363223727	0.024116104368539004	0.027198790448116354
{0.07579182446198926	0.07771169847480247	0.07884369464690215	0.07961359011030615	0.0799886876509934	0.07852962356376617	0.08024295542085451	0.07896471329231514	0.0764241478679118	0.07824624610253128	0.08251338509969514	0.08357269225190392	0.08358250037088809	0.08687364506683848	0.08882040606687806	0.09123665163869857	0.09552648120210436	0.09797269958158582	0.10242448267890322	0.10849309423557471	0.11448047611074824	0.12631092500894098	0.14504949211673637	0.168937734992648	0.20334724320541497	0.24598002445759762	0.29357107590119835	0.3430209992708363	0.38571359791642823	0.40295409228216394	0.3916059531099907	0.3823194209831989	0.36240394384200986	0.32037508666163494	0.2629247645169892	0.21932569763616458	0.18470586606042122	0.158502060195677	0.1439234455407015	0.12920981982775342	0.12864482396587296	0.11022041898171657	0.08500722386309692	0.055043531216462174	0.0315242226716859	0.01656156858831574	0.010384028363648087	0.008483136090581888	0.007106280978128375	0.006484066248553845
{0.07277549578004208	0.07446947774810386	0.07606662101531214	0.0756298469544202	0.07775170885261587	0.07911459036932689	0.07752786649637437	0.0790655643649341	0.07771787821162768	0.07896192352217199	0.0801562084138144	0.0800136987266036	0.07977885449835356	0.0808178823566831	0.08365282627352555	0.08803684887785793	0.09280167975306582	0.09824290187734463	0.10175112402225428	0.10824929968592825	0.11884965461504701	0.131859070804423	0.1495275234336609	0.1737454627679523	0.20634462888015548	0.247523943121559	0.29583975341176794	0.33626822158620584	0.3673116008688595	0.3948680882007768	0.40552615765190925	0.39305195923418695	0.35703405872027205	0.3014327857153689	0.23801357126419376	0.19629319949984342	0.16542954242577448	0.1438108933211259	0.13134676071429668	0.13227216205411477	0.12775282320175047	0.11559854272277964	0.08675784882602768	0.061848559255384086	0.03540482466463565	0.017421711855221313	0.009589335275685146	0.006940556916721264	0.0033058285695819977	0.0004483833239550851
{0.0758052432762033	0.07362460286851631	0.07628513196686074	0.07639635441985074	0.07796418819655343	0.07902254674993853	0.07793059692303643	0.07963393992739717	0.08045893206941288	0.08019420996550124	0.08143232750475174	0.08277598907641823	0.08484813347384917	0.08511876156194995	0.08687083067394805	0.08869058847245057	0.09131251071393538	0.0960702273616713	0.10250202137714373	0.1110708451400456	0.11970116199819993	0.1298578384814389	0.14818809081207532	0.1733948667914485	0.2052679857379357	0.24394105994907256	0.29034293813248496	0.3416968135207885	0.3830927450185204	0.3937039477712364	0.3934151443974868	0.3791737457664819	0.3440456820480622	0.3099549610464251	0.26107693609945964	0.21803788227010257	0.17366152536875085	0.1458062032953829	0.13449049163914625	0.13588901104442058	0.13647032168226453	0.1264306238207762	0.09992684177282599	0.06598155370181785	0.038874545450743675	0.022498180262213067	0.017598116737982568	0.022703721752348756	0.027310117411672247	0.029045621342670195
{0.0724943823475945	0.07272860447519243	0.07334448819703232	0.07561064896329493	0.0751165492760622	0.07791278144406374	0.0812106308851415	0.08015811725546099	0.08013979819693419	0.08262186598445365	0.08259102221641793	0.08217972009953536	0.08388819573314805	0.084430496553107	0.08313596217174768	0.08716720673777656	0.0904022660729117	0.09418049086305835	0.09924195737786032	0.10481878183620219	0.11408337057118487	0.1272595863292853	0.14393660555098478	0.16999487231712024	0.20367432026734839	0.2399689913110016	0.28078117858059837	0.32754776066673863	0.3718132387488933	0.39536109868144714	0.39995113802846727	0.3906011471794983	0.3570088011516777	0.3189427734708125	0.2666073383770317	0.2180190913603793	0.17851635939235286	0.15286223774978627	0.14430260527860383	0.13034660290516004	0.1231288260442138	0.11707636494170831	0.10008914240836611	0.07152420783988966	0.03991397364690065	0.022993776681190767	0.007999901861783282	0.004852957517415662	0.005982729645965961	0.00611885152156732
{0.07625964267002089	0.0779043715445546	0.0765765723292704	0.07936951050670116	0.07903295961822923	0.07709377562517106	0.07773327395831464	0.07603725952862733	0.0778847205480234	0.08070601141099921	0.08136704884930895	0.08366838957397604	0.0869971564143173	0.08782890453783726	0.09098027154301125	0.09358883004880982	0.09603822699017825	0.0997712088941237	0.10354673339934936	0.10954862084131434	0.11833518027036471	0.13134378110719655	0.15346709616126283	0.1844164010447373	0.2183194743259253	0.2587288671186372	0.3081422887645311	0.3520219882695496	0.3867291047096109	0.4035568503050839	0.39247758218236317	0.37112424511998787	0.3458847766115306	0.29001337832800167	0.24640345001848565	0.20463517191259	0.16306384570255747	0.14060858898496018	0.13689582208740098	0.1338855528362504	0.11783837285243545	0.1044063637065484	0.08209989946326232	0.05271478951578985	0.026922549305943632	0.012478989843552599	0.007923235324315953	0.008584197615294997	0.005525555860137532	0.002578496636842913
{0.07702635018809986	0.07654914030402388	0.07787034959688474	0.07946825763395748	0.07910046233294371	0.07931432352118262	0.08046883538685051	0.07895231939215105	0.07994755063260534	0.08144620576987326	0.0804355635908995	0.08207842300811888	0.0837126520950139	0.08888388077451828	0.09259522447620117	0.09420461113307349	0.0977515016132395	0.10081267069493652	0.1047996263543326	0.11360013629745457	0.12297513406669182	0.13791600342387264	0.15829964005609867	0.18631527576230295	0.22362072539241418	0.2701477935961673	0.3194645403836407	0.36055913216440594	0.40117849578651976	0.4288599698454	0.4074819913956682	0.37291862165553047	0.33050552518652887	0.28052698230159473	0.23923350676391542	0.19972265871641753	0.18065983647285994	0.16149867602834383	0.14620202344271802	0.13412874546261289	0.11794943424979437	0.10167868083724951	0.06582764923686901	0.040932680489362355	0.023770352728740334	0.016251144983004215	0.015307056444224188	0.020586438157318712	0.028577127879263982	0.03053932473798515
{0.0769941713994009	0.07502948187693102	0.07711577187429818	0.0756646898012466	0.07449250469505743	0.07622390413391278	0.0776857748995842	0.07790186373527434	0.07975327909768566	0.08034625807295939	0.0833058010483374	0.08419867765180378	0.08570270501878781	0.08858370775953694	0.08930618639076121	0.09086521373296055	0.09366940592643261	0.0965585946405065	0.09933402120001233	0.10590245257765196	0.11172201080941832	0.1251088638990665	0.14531762816600424	0.17253370812497132	0.20545786315203912	0.24541875919586068	0.2880331226808551	0.3295857560707489	0.3634699626324921	0.38626801727379767	0.38839494166231336	0.38539576812572696	0.355503958111743	0.29272602253329844	0.25064170492447524	0.2086724753094315	0.18110870027091916	0.16207175294762166	0.15191269460149315	0.14455658405951885	0.1255688149675691	0.10394245860443739	0.07013375778412244	0.0413274562025432	0.021268418801529486	0.009558396172550675	0.004069160406709854	0.0024906351968762095	0.0007648663366654256	0.002225134424032227
{0.07923557839030135	0.08000327500477925	0.07871165803504743	0.07868483703741734	0.07946909508553893	0.07922718405725838	0.07813316190344013	0.07992375165574021	0.08232231745340779	0.08510678999509477	0.08613848214128812	0.08849128350103175	0.08945325300214083	0.08910813181759596	0.09095869532406639	0.09438472948087448	0.0959607316258985	0.09646001045274935	0.09950614762576444	0.10803991513287131	0.1197626355865332	0.13198243328030854	0.15274942380793016	0.18126063838800507	0.21655893587291847	0.2519057596536474	0.2977027248097553	0.3504726468272336	0.3925479997196	0.41614333109807594	0.4081627102302883	0.3898038354534786	0.3574378771523955	0.2957939468191612	0.24879844195080927	0.2066071948790578	0.18320246144779084	0.1731917423769273	0.17215890391426528	0.1620076750363172	0.15316146983344592	0.1281282473401914	0.09488154885973879	0.05546148923648489	0.034671218998153945	0.017300053832483113	0.008656142714688675	0.00627504392870811	0.007372133918317843	0.008790957954041594
{0.07439164420601622	0.07453508899775238	0.0751772083186699	0.07691860815755226	0.07631569833934504	0.07735257701926826	0.08018897437124772	0.08099281596194809	0.08103552972913078	0.08380826379124215	0.08318146534913169	0.08380359576933291	0.08318719868733138	0.08484044220281092	0.08693894138028166	0.0903590458407103	0.09342252742059602	0.09590701808926194	0.10192578780167647	0.10891227255802277	0.11477438850185748	0.12717021699303904	0.1471672918314343	0.17273426286259758	0.2055985596385838	0.24540004308425592	0.2948457113022181	0.34632794174395526	0.3850567302087263	0.3983966470054442	0.3924947663884578	0.38212989387052054	0.3546280640254116	0.29377768232385987	0.2322949626353813	0.1972099650690275	0.1665054097445123	0.1397170598409433	0.13876164820910117	0.13681102112728738	0.12355756861243228	0.11082267232177911	0.08224415038058966	0.04934434808527363	0.02618655617219778	0.017271387784954826	0.010532358083994976	0.012808178806686986	0.020150830178952396	0.024229087683299257
{0.07201494197203982	0.07108374952415233	0.07355655977159647	0.07679709051292281	0.07804559226457941	0.07896160194471434	0.08116136266355545	0.08042989931681865	0.07996614141231255	0.07912174792736063	0.08027965503784118	0.08168437699500977	0.08267911501434172	0.08463244750417939	0.08892301268216973	0.08973899888016852	0.09273808391148818	0.09779452924048525	0.10205986794758846	0.10750652020333826	0.11675501529482869	0.1323819363678822	0.15054482312626932	0.17829357837150714	0.21323668227065692	0.25602961643688876	0.3076150370953593	0.36140264277477424	0.39851908502159505	0.4048575028887587	0.3959835100310466	0.38166825967720525	0.3329259883874138	0.2706413033893809	0.22158294484170954	0.17265402494780074	0.13926499767621597	0.12180785561496493	0.11113560951616079	0.11980647890735832	0.12228133098716275	0.10972554714517492	0.08912729958174592	0.059236560198760974	0.025344927972318222	0.008916874035077661	0.00119774327477419	0.003158330900298938	0.00027508009202743475	-0.0022296119557608136
{0.07580835986031526	0.07566266384982981	0.07570206843114582	0.07509175743620401	0.07705108103255265	0.07702712466190968	0.07648047375835669	0.07822569847602524	0.08210901630659179	0.08290381427318665	0.08536710799375571	0.08775891970659899	0.08831582263896229	0.08839422920872969	0.08952551194499545	0.09116483103475605	0.09322068418996446	0.09717217758457872	0.10148300191791162	0.10803041183599169	0.11878028850340963	0.13180895675801393	0.1480933069941747	0.1746072287858209	0.2069819879341996	0.24758997332151483	0.2938429382937031	0.34454529151831104	0.38758714544843814	0.4076663154823883	0.40926232234662363	0.40377773748907403	0.3687937494379276	0.3298054777214551	0.2766049900208333	0.20207805489075428	0.15987313588685625	0.12703478022168743	0.116091070749296	0.1220490180421882	0.12358679050105106	0.1261769160941175	0.11347199703996186	0.08003355524831718	0.04512540309139375	0.025013770036481673	0.014360613985994957	0.01378877632817134	0.011817550382104955	0.009901032582251557
{0.07498046763336422	0.07432430438416748	0.07452657529537686	0.07675072019293641	0.07773580648785408	0.08094817764397046	0.08173663583380089	0.08153721541271713	0.07974946966379781	0.08021402240165147	0.08162673588714618	0.08354044101215889	0.08416533575097108	0.08589410303930817	0.08863923578618765	0.09197107785070108	0.09260531647099793	0.09723733164961319	0.10400556893025029	0.1110722497110341	0.12369507065658139	0.1377705781013045	0.15660454957337894	0.18486745852423395	0.2204567379087356	0.2623563656404825	0.31318299833978336	0.35786992454338995	0.39167262765001354	0.4174850162801023	0.4222248989949957	0.39577560476197327	0.34977764507721976	0.3029712337557224	0.23455672815528794	0.1742076824817686	0.13739480355930647	0.10602375592013331	0.09864089798040537	0.09946043164039546	0.10518994446135956	0.10061169987692814	0.0801223468526668	0.05454077849862499	0.03098775102408626	0.016322780126026573	0.014298378004983476	0.018967725094779987	0.01919913631519887	0.021579380253056724
{0.07762024608495816	0.07904753794088598	0.07821079222345785	0.07587956663133667	0.0744298686505658	0.0768555062850064	0.07864815822602172	0.07862756271654589	0.07991855432274152	0.08256650782792035	0.08545197117468735	0.08520493169311319	0.0864033102633592	0.08866209571837572	0.08922550660821306	0.0902272836789805	0.0947887538851193	0.09710484143633563	0.10106218073638452	0.10821560655722104	0.11635276756761813	0.12822816756404695	0.1472894429423356	0.17365901678699092	0.2057285195736644	0.24485648254740852	0.28977922624379737	0.3319154035953001	0.37248388851318825	0.4112914287780045	0.4174051413120757	0.4033274281928365	0.3726673693826882	0.3251294769286517	0.2755355025432714	0.23953236391953772	0.19547434417215884	0.14248700131390785	0.1283152633024417	0.1345244115032851	0.1299691150123921	0.11848361598860045	0.10135723186741909	0.07803777947159656	0.052338563824435996	0.027051937028698625	0.010816286592281111	0.005127845795547677	-0.00012869428806852818	-0.0037495200690106307
{0.07622251962229343	0.07675480945032859	0.07694049322823021	0.08083905530211108	0.08037515210704713	0.07934369890920023	0.07878931883392004	0.07915239749012482	0.07983797265941256	0.0806193025925567	0.08353984504401965	0.08665402604394853	0.08723618568644534	0.08820373502003949	0.09052383029527694	0.09409704993047958	0.09905293981689614	0.10097299382845616	0.10315564149258372	0.110710363457004	0.11893078298968683	0.1347878654724458	0.15578189937513706	0.18212087360160267	0.21494179701133867	0.25552346132480025	0.30180909979160087	0.35704690276482415	0.4019816905841321	0.4029827992325363	0.4031057599295128	0.40095835539754204	0.37286194122743144	0.3289915802037644	0.26926078766116895	0.22612118660828143	0.19274401383733922	0.1645575760907531	0.14159303521372812	0.1338556119485813	0.12123322181319285	0.09874689804810827	0.07344857543427397	0.0448217783123036	0.02779170077941474	0.016947018294295672	0.014386750771420358	0.013538308435482834	0.014012838295290396	0.014374200655374363
{0.07759924797224739	0.0805105589435815	0.08131161382446464	0.0803349946015367	0.08037678096013773	0.07928826611392387	0.07959340801639944	0.08194323115855288	0.0845981031996346	0.08570468082995719	0.08609670419292828	0.08771586262346942	0.09011136273678455	0.09130771198633107	0.09517059208623702	0.09774116579747666	0.09849440882064314	0.10170761130088549	0.10650461961588098	0.11459502071433923	0.12499003906526075	0.14012555342818253	0.15757439556893535	0.18501358615949687	0.22000323850232678	0.2590895087556325	0.30227806980443417	0.3500324666851887	0.39413455751960924	0.4153965896844503	0.4083541638127445	0.3926621419282941	0.3613114092143598	0.3200509935523157	0.2784496380497347	0.23138617198212877	0.20135770796682723	0.17240904183936182	0.15749628491216563	0.15244677573679663	0.13439720576932124	0.10636619181043239	0.07317346574271733	0.04197295741424749	0.021446193397338303	0.01258717379623379	0.010220830074871286	0.013439274299701801	0.020427144848016065	0.02321831908148318
{0.07079079676092812	0.07574723348851084	0.07888735426049065	0.07753022250467453	0.07796239126785197	0.07937145179521285	0.07956449590336033	0.07940380818515044	0.07928797369017948	0.08215833441835907	0.08491471897222916	0.08413713192133812	0.08611869969492254	0.0893532959586297	0.08903792478699597	0.09176097343366561	0.09694541452440672	0.09997516018262176	0.10238510834003153	0.10851338072196073	0.11788518268349553	0.1270447763004558	0.1458921382303256	0.17232508689205522	0.20311012343264312	0.23880926773538472	0.2794081738529286	0.3156821027148503	0.3531271960151302	0.3777018765002455	0.3704656916573608	0.35937454442698286	0.33576880304443313	0.2985818417347311	0.26060478957881417	0.22615666646861332	0.2006024758119617	0.19814157515907288	0.19305448863140795	0.19579265337897983	0.19935005432193148	0.19059089650705102	0.15866640818504807	0.11845236394770413	0.07191715142380334	0.03818180800137857	0.01817975853626426	0.0075837602925038685	0.004901418830804149	0.00393241864293205
{0.07435168828617778	0.07521740814702296	0.07632370104740721	0.07722219014052706	0.07792197325748498	0.07621296490565888	0.07588481188235882	0.07530784191084566	0.07681364398378376	0.07657028686547365	0.07834428685427672	0.07818057245202324	0.07835705153925611	0.08230256330388036	0.08453876641407096	0.08537431935975703	0.08591040820718257	0.0918858326226156	0.09940651321102457	0.10676818937318704	0.11628548513625545	0.12942770933780035	0.14765935600513652	0.17130737558610168	0.20097642689889134	0.23713804460010507	0.27673307204910197	0.30749468566421706	0.3274106485237105	0.34250391524549273	0.3378410376509733	0.31851055123033317	0.29189065620176147	0.25388112031188165	0.21297679251548346	0.18691614787506078	0.1754821598700525	0.1662314467065768	0.1679311224882683	0.19084158025292763	0.22058139911545196	0.21610641849005682	0.18672473966800984	0.13906570009792685	0.07784929995977001	0.03957682902913519	0.02577305937034531	0.026092606667116977	0.03150011688403806	0.03371263597058835
{0.07084629175815546	0.07294905882131686	0.07454696397508356	0.07432295777842157	0.07402677639405614	0.07539903078039824	0.07693116650597902	0.07438571167373796	0.07743258346720715	0.0787488259619338	0.07722489439114985	0.07805843518036981	0.08066059763006748	0.08392700023572917	0.08664205253187726	0.09104978751801314	0.09445194988901726	0.09758495867162537	0.10437344310656782	0.1142920404618945	0.126721115819281	0.14249460290396565	0.16711676769630293	0.19084767345348402	0.21958185603663594	0.24826408852984433	0.27820883621324866	0.30056940034716845	0.3128913389874476	0.3218719288179583	0.3152426704054528	0.2936219111046616	0.2605498556136054	0.22576019288315005	0.18653239117710238	0.1590813086712049	0.14491291163378706	0.14385024767272442	0.1587616403134478	0.1851970766879574	0.20232152992636068	0.19531547738601912	0.15931233213710672	0.11721198592918627	0.06791315861871124	0.035171904885037096	0.03470483881141464	0.043026924356460786	0.05114547507732895	0.05834230085997315
{0.07658407595563219	0.0759656167673356	0.07733975752268482	0.07728409799898524	0.07774906068219081	0.0777652611704092	0.07810393546483041	0.07851815999968295	0.07897792291252098	0.08235024262907645	0.08267008146775062	0.08535535323984056	0.08980734693242362	0.09002862359772508	0.09274081177433291	0.09648836266078858	0.10002863566706888	0.1066817375100995	0.11795874153982079	0.13017245497588495	0.1470744287916928	0.17102367674008268	0.20063307299232835	0.23876162613388263	0.2718244890992518	0.29340032991897624	0.3206459211987734	0.3425195337145186	0.3382451402197916	0.3222891655613674	0.2910648366206382	0.2657020435838801	0.2355489137946043	0.2025504056528547	0.16211956461971935	0.13856847574719341	0.12255650947111643	0.11274862633692337	0.1164047048389631	0.1284450401896307	0.14100280171115875	0.13885826619706876	0.10802398308798117	0.06528979513737451	0.0385652924532694	0.028291275328628927	0.024867645391655105	0.02397187456108065	0.030355890718585826	0.031758905517296335
{0.08272182269671241	0.08351427556487931	0.0836888764959251	0.08703466524976862	0.08876907924468097	0.09015706832917844	0.09108143974599242	0.09184317527808192	0.09380739077961295	0.09523144403485719	0.09608912145947246	0.09946540192577041	0.10323152878333161	0.10517680067320216	0.10832346284636438	0.11073437382686138	0.11634975407038434	0.12692562008699804	0.1371796416258528	0.15579083556437667	0.17979336645815946	0.21119864461274612	0.2487134957190163	0.2911728215021915	0.3348503968762621	0.3747558356939594	0.39930807789722966	0.407856372151515	0.38862878915156407	0.3631364114617702	0.337371695329033	0.30812969370245136	0.27324128252013674	0.21892279118209518	0.17719467775097958	0.1473745939410414	0.10687369868079319	0.07464184687065482	0.05811877674969512	0.05540576198200545	0.056156607562842326	0.05486157536412136	0.04200694829540803	0.028513384768536328	0.014970598216145213	0.0037551665202145423	-0.0005626279519920117	-0.0010979957875727297	0.0001356365296445555	0.0004643466493846173
{0.08224310726711298	0.08228351986204538	0.08418319301343533	0.08644975360419405	0.08768358841607499	0.08988005450719477	0.089233151981442	0.08998975290768874	0.09534077004280192	0.09795104105024786	0.09840177018708078	0.09961912481818316	0.10292932144865963	0.1064922561253774	0.10931165275525233	0.11177179387903691	0.11868034628145542	0.13015613670140833	0.14159314180574314	0.15600255759348802	0.18461313229179518	0.2200423144209074	0.2617196502215522	0.3149293233927276	0.3662740197610569	0.4002445393910414	0.4255322725648932	0.4235016906138984	0.4059439825077564	0.37179923971037365	0.3506703056094896	0.3105770462001101	0.26815390133335076	0.22516079293976388	0.1861332195572369	0.1386066162738292	0.09752103816959669	0.06296594582978726	0.03805888598831624	0.023665430825281504	0.016574679881197596	0.010067602497285211	0.006627319855442954	0.004294534818191285	-0.0003848934848777937	-0.0010840596768988643	-0.002033994982677219	-0.0033002233983146835	-0.0029548374730077476	-0.004234999985164264
{0.0842883708699656	0.08505450723179507	0.08702535113305214	0.08819278010004591	0.08947059302492405	0.08958704901683028	0.0895135157542725	0.09136922004738783	0.09215558371621219	0.09281948906741348	0.09571690818203578	0.0989752166658798	0.09764556888876944	0.0999234342625019	0.10592144890686264	0.11032797946465527	0.11525759523482669	0.12611546590179787	0.1428707019263144	0.16175299801057452	0.1888827765204053	0.2230028054498818	0.26538180688084595	0.31889020244468946	0.36822569446406295	0.40277852277894327	0.4215869699541714	0.4174973238274907	0.3971085300424376	0.3758895004378419	0.33859524362073	0.2846431513821258	0.23691448672134874	0.19294185910661735	0.1579827396360946	0.11574327418208735	0.07664834001640525	0.04719832766266632	0.02660373356281307	0.014653650464744317	0.00529668666699777	0.002023592061753357	0.0011261671089223806	-0.002522933085668387	-0.0016462284611024423	-0.0001756990480232699	-0.001437424508358512	-0.0017106834414125443	-0.002209062474579971	-0.003116525728820085
[truncated: 201 more columns]
