# Supplementary material for: Precursors of Majorana modes and their length-dependent energy oscillations probed at both ends of atomic Shiba chains
Source: Nat Nanotechnol. 2022 Mar 7;17(4):384–9. doi: 10.1038/s41565-022-01078-4 (PMC9018407; doi:10.1038/s41565-022-01078-4)
Supplement: Source Data Extended Data Fig. 4 — Statistical source data of Extended Data Fig. 4a–f in separate .txt files. [file 41565_2022_1078_MOESM10_ESM.zip › Source Data (for Raw Data and Analysis see Fig 5)/FigE4f.txt]

{0.08156027522949419	0.08359051097820305	0.08597562830336564	0.08423545856231698	0.08419398833423505	0.08610224508304967	0.08508695454341728	0.08992955176135108	0.0931067032040839	0.09363829429148396	0.09716730461251478	0.09948493812783721	0.10067950626350758	0.10304439831504951	0.10800435499148853	0.11091431305839419	0.11381863482463887	0.12455985345852295	0.13451807629947204	0.14538550507677675	0.16287374623555662	0.18838773487922808	0.224509590067685	0.2718371413772569	0.32306188704693983	0.3732648848991247	0.4166124258471662	0.4264963997669293	0.42278213075863935	0.39931076673875254	0.36505248164060744	0.3356626255753986	0.3102938682255081	0.27447492981463356	0.2367482136670166	0.19098393089556698	0.148402936338982	0.10665593962926759	0.06953230035672285	0.04073505747514548	0.014243872188796167	0.004875712910240266	0.0014261453101237565	0.00019813207761333607	-0.000715308825319786	-0.0031943539533488942	-0.0052971921049434975	-0.006259318693752087	-0.006267043702551199	-0.005839522474032386
{0.0849693346069773	0.08560591812030668	0.08756241472198073	0.08974019735668151	0.09053396136326144	0.09309433227831038	0.09242074191767942	0.09238334212361589	0.09455698869514279	0.09445534996851587	0.09570332704029018	0.09804416611688796	0.10057232697445115	0.10180808004962978	0.10609638019456691	0.11113980976057825	0.11625734638985191	0.12540701668422788	0.13578695708732008	0.15222228241572702	0.1752477313978219	0.20577074562715789	0.24598828934642114	0.29325793729744076	0.3437537957792244	0.391018910195463	0.4294257742308075	0.4481809152513279	0.43847419543769256	0.40728789328887016	0.35280845408230266	0.31584711100384366	0.3000526465253218	0.2577300477059152	0.2097237905576092	0.1667635659598295	0.11625070404768022	0.07831087768967762	0.046638220789309556	0.025849500906149764	0.01284420733584574	0.003403086113412737	0.0008341101274377579	-0.0037942784584980346	-0.004324025199672125	-0.004024431192344245	-0.004765965748383007	-0.006264115681172649	-0.006719470951895726	-0.00632279327212798
{0.08445171593603132	0.08561763649347637	0.08291664179099026	0.08453615398616635	0.08716781383934841	0.08788850620736892	0.08834551628908491	0.08852375471544224	0.08791913503963802	0.0907153719401794	0.09387858911908575	0.09628262031781859	0.10001928673054371	0.10323220121987331	0.10528702133372178	0.10853998373769141	0.11580806949059544	0.12321600846013545	0.13321577238706167	0.1472502073326461	0.16626048815718247	0.19389881318296515	0.23082475666813237	0.2760598278109459	0.31779366350548977	0.36345092812491725	0.40742066639381924	0.4239768783774901	0.4335122817500195	0.42211271239390596	0.3911013681526437	0.338395223917724	0.3023876250782165	0.27402470183348265	0.21990561143582169	0.17891086694244684	0.1338576582425887	0.09238397335370534	0.05432804065803791	0.03223276176568055	0.015610364943441032	0.0061092849100672815	0.0015630930422116372	-0.0012654054570490148	-0.0008454986201474079	-0.0007776176049687066	-0.0031044343236564303	-0.0034794965404147523	-0.0032813230319332586	-0.006490115286846095
{0.08381669243101085	0.08507635972405783	0.08855773230936018	0.0912586590492194	0.09004391596418942	0.09201291060919853	0.094259180906294	0.09392113221950443	0.09400334209936156	0.09605201002998709	0.09811764169888222	0.10014106221138444	0.1017887635844069	0.10564891046780019	0.10796554258584959	0.11195345593225711	0.11628994087562153	0.12272770946892209	0.13320855830875572	0.146117713683175	0.16666874951984417	0.192352523599162	0.22689635099883526	0.27480064671444027	0.32531466862012737	0.3736113443845677	0.41513301127521846	0.44480863011364724	0.4429697101204685	0.41200592130768965	0.37308259404106614	0.3508525781784752	0.3117377339261155	0.25896386420960193	0.22995354009544125	0.17979857908019853	0.14069644270380374	0.09580587568139033	0.06428920019471196	0.03778650686861239	0.011788195992285382	0.0016523997372503187	-0.001943527160472208	-0.001459081183035442	-0.0024200522065034166	-0.00613264903586234	-0.006484058254698683	-0.0057175619686756435	-0.00769573459337884	-0.0072961086382840505
{0.08509494003305852	0.08602264528487624	0.08777748306035377	0.08663438647129484	0.08745278368419675	0.08779262313634704	0.0893973488753398	0.0899206820110803	0.09017898786728147	0.09152597043395441	0.09367179183767496	0.0959731867792642	0.0979403502477877	0.10044535099042792	0.10495700389076265	0.11016777929216855	0.11512020484202955	0.12215227231820452	0.13253864934632464	0.14538892187516722	0.16505511625691038	0.19145964403768279	0.22610498038497842	0.2731468260637115	0.3222300359477488	0.36558247744277983	0.4142002314953319	0.4494085427921217	0.4386734987140748	0.4114053436900269	0.38595871189026937	0.3415713446731673	0.30622648121144924	0.2735863994006894	0.2221158106466654	0.16360917788208207	0.1302950271655952	0.09586398664882881	0.05200251250071848	0.029494799279443054	0.012734631078013519	0.0034872885956994254	0.00035178013185788246	-0.0007866975656134981	-0.0024128976125839135	-0.004889769348775208	-0.004068221215789871	-0.003027403912440569	-0.004505445443378448	-0.004501470703553072
{0.0830400913512086	0.08466884766211505	0.0854118128095731	0.08792383691399525	0.09137479044348534	0.09119929156045559	0.09266101894090822	0.0933244063641496	0.09337989951112251	0.09355717768845542	0.09645735748221866	0.09855218355792889	0.09895985677614211	0.10284978426967827	0.10563292862167731	0.10596305617771626	0.11092208919517647	0.11981125209405602	0.12576298805632827	0.1392406555968646	0.15924813915222413	0.18272027302209642	0.2168979613773446	0.2618954903887408	0.31349062234682046	0.3624087060401422	0.40275501396614743	0.428099864578221	0.4302849965458523	0.41195861048916915	0.37291219180658586	0.3361616003574608	0.3166240222538051	0.2742747096473717	0.23696437206727405	0.19791733723986915	0.13997892477420404	0.09909974182542071	0.06925237231566808	0.04122559896761143	0.01754377933587864	0.011313479445351923	0.011477192632897188	0.007109683999453978	0.00462884604723661	0.0028383307924579647	0.00047685331529424726	-0.0007843450022774626	-0.001066648696390127	-0.0027880870439982272
{0.08007811995883074	0.08001627827829269	0.08206345934620798	0.08527156473030735	0.08736674794274985	0.08793446658974476	0.08804269865135002	0.08915924643769833	0.08854122067560638	0.08932911904345191	0.08888567291923455	0.09204303607698613	0.09336930097704849	0.09369257367579273	0.095785220611133	0.09954913994465076	0.10383329639413394	0.10889474432110885	0.11832598969031	0.13206061663534152	0.14742115202945233	0.17173029571492046	0.2022911597390325	0.24175375791141362	0.2868987920987789	0.3286354606730709	0.37152457831614877	0.3994922483211107	0.40116140475854145	0.38992452481832085	0.36877844384376735	0.3416295122829915	0.31032808503289344	0.29183035773404314	0.2469088551949106	0.19069847408126867	0.15019780715513667	0.10488603357544415	0.06880165593147222	0.047959783498422344	0.0355891907185116	0.03033788289220687	0.03060148440170148	0.030128103117265808	0.024320136760566557	0.017871245507479795	0.014760446367961881	0.008970910715894558	0.004413306896157835	0.0013090548370523793
{0.08039360488667534	0.08196178848219748	0.08514646983459334	0.08666482642906831	0.08797227146765008	0.08682776890260577	0.08681013827820638	0.09021504220317349	0.09002917191480578	0.08973665582926198	0.09259814511038297	0.09424597263930326	0.09562399090704866	0.09877530766013015	0.10058791103708421	0.10400952980435701	0.11041069346845467	0.11628976731469902	0.12351126904013827	0.13543468726095736	0.15311252946645992	0.1771593703900256	0.21078268152516144	0.2509784522403971	0.29149461109219066	0.33509643466804173	0.37297520681726065	0.389027653876026	0.3863400403192804	0.37584016140991555	0.3489703432146328	0.32772154797050757	0.3085059508389226	0.2772442761121483	0.2282188217414554	0.18015021658248326	0.1458119609819537	0.10558755183392535	0.08050238604651741	0.06960001413810185	0.07254822469510207	0.07729826060067473	0.07818859298279873	0.07495297743999403	0.06392675516558316	0.04523665272526128	0.031925900050833206	0.02515691111826151	0.016515172216893016	0.009751881830972635
{0.07588225336127456	0.0775011654273734	0.07884499685730642	0.07784494716064218	0.07732425514737137	0.07765209151328632	0.08058897353130032	0.08047977194782593	0.08202376532189119	0.0860628593041714	0.08543851372952557	0.08411423733411047	0.08557705818850093	0.08923218184138919	0.09127881044848371	0.09307640197127005	0.09632489017984917	0.10141722823766622	0.1081850500928398	0.11839457699815925	0.13059896005737331	0.14937673300259025	0.17660840835194463	0.20689827811132494	0.23920201340394867	0.2714372039882863	0.30854846681463405	0.3299138782915382	0.3285830276415209	0.330961693341491	0.319443730668305	0.3000593776794654	0.28424121918785494	0.24847681395501425	0.22091172233459688	0.18409669770076686	0.14880635623490948	0.12249227535210701	0.1102759773715403	0.11851509409096353	0.13163241301445347	0.14883375071287394	0.1535783534037454	0.14369016237497606	0.1167546209482866	0.08070974668615531	0.06639654035349862	0.05415084993374312	0.03620343922431776	0.02621665144462436
{0.06908824522001406	0.06803815747374833	0.06970607726178954	0.07084374150526342	0.07191829022447427	0.07163589381150756	0.07137764393303914	0.0725209559523718	0.0729526411461356	0.0721143550995258	0.07307505220783586	0.07683001929327823	0.07741958327937853	0.079341285445723	0.08214623292450449	0.08461868403759559	0.08777745849906335	0.09103880888065372	0.09354646561574581	0.0981702251972533	0.1098171477143271	0.12446764294102074	0.13887354361102153	0.16275681030158648	0.18801533783205318	0.21952795673833173	0.25535754657678517	0.2821875661358819	0.30307916662976064	0.3160689170646373	0.29993238329331307	0.2810117874150735	0.2722597333382901	0.2514471510302897	0.22486863424403186	0.18864862003795158	0.16876346579021484	0.15072742119361304	0.14020683634202757	0.15075915939295575	0.17491662578931763	0.19744260151402837	0.20158757041394126	0.18597025476711349	0.1503547474684185	0.11381999529427014	0.09368605727651563	0.0746419120090704	0.0595533450018626	0.04249467404454418
{0.06965992776618404	0.06983665355350457	0.07016931222508278	0.07175570367671724	0.07073944855473584	0.07303634233241386	0.07542797254125355	0.07421330685852713	0.07761577280172802	0.0790992267118503	0.07821964944228199	0.07977568075148049	0.08333137421435616	0.08336681204430801	0.0855523140415589	0.08799336575503128	0.08770218316932865	0.09077844110579178	0.09555285139664671	0.09887982457554287	0.10505378645348584	0.11656914958495372	0.12934048034838647	0.14455828703133328	0.17164053738677543	0.20095894740836812	0.23207483089211775	0.2700980609974917	0.2995713328534233	0.31635221842815164	0.3300074637172055	0.3245995097606337	0.2976585143698484	0.2748765022914223	0.24762126669693493	0.21509762323262516	0.18398545963701232	0.160318404289182	0.1591390805469387	0.17330403918164228	0.19405200868227027	0.21457909086175408	0.21844289757992158	0.2016631169560841	0.1666322897370302	0.12758016751221096	0.09918392740754016	0.07355338614796747	0.05782477774760042	0.046016231211285626
{0.07372660566642908	0.07416381567303765	0.07319139615178535	0.07491154454499149	0.07606573574462054	0.0757663179620921	0.07681403827596778	0.07740947333848422	0.07849723536606551	0.07804515413336166	0.07922536769535077	0.08069175689249246	0.08194194920144024	0.08267080541560201	0.08417679095988861	0.08515758620275676	0.08772609461754301	0.09182367859023888	0.09262042746872592	0.09757867483921429	0.10619725093996304	0.11580219564601137	0.13227565922884738	0.1540712222418552	0.17859585233046754	0.21136600539341993	0.24628249251032205	0.2801830926327	0.3131280029604616	0.3320592063117784	0.3453039344353144	0.34976997424934686	0.3246043002078284	0.29082591274541647	0.261461097221927	0.23046360573537425	0.20133519710288017	0.1962272464373715	0.18478420406130777	0.1920160085751706	0.21569839640531968	0.2295725484237173	0.21769505740281034	0.17671205514310767	0.1346646147538061	0.08986408243927967	0.05716380301740955	0.03758079042591582	0.02517662521944805	0.018490226437255435
{0.06885954963047533	0.06904825192940299	0.0700627390879103	0.07150550654032702	0.07286441415712025	0.07628283668053487	0.07670797931118076	0.07782135432103712	0.07673231541831475	0.07924468271721784	0.08039740575949578	0.0813603419679925	0.0831421969920425	0.08237400278212126	0.08613951685841205	0.0908779989293526	0.0910008883446354	0.09174088352794568	0.09692550799927291	0.10001975627505107	0.10676648959500354	0.11958876022136913	0.13219914796679888	0.15013933302986554	0.1795246089023697	0.2117858457473646	0.2510302239559733	0.2954292362549734	0.3317701981777402	0.3558752856559693	0.37286740292615794	0.36605693518149957	0.3469113683824142	0.3437870526747603	0.3210394058346291	0.2733543855106679	0.2400297138104847	0.2152278073742196	0.20974651831016913	0.20735158963384281	0.19289405962543754	0.1669404391607563	0.13990714739518262	0.09585695601874125	0.062429074512815125	0.032653235217961055	0.015635640668815273	0.007370581942235345	0.00336486356256969	0.0019176151258652038
{0.07744989174563761	0.07829968805115364	0.07925795871346375	0.08043856098517696	0.0805156175402458	0.08085568487154796	0.07996176688630213	0.08100043971248036	0.08362385149325977	0.08442318702198753	0.08383849306937682	0.08487678872622355	0.0875296106264442	0.08800183503843488	0.09038991507657473	0.09008166179768122	0.09062381669078982	0.09561569840107749	0.1013410954267721	0.10493044311504605	0.11324518548456147	0.12855393467138737	0.14407212695742336	0.16611802592183977	0.1969054789310998	0.2318977088147794	0.27789995284483016	0.3238971249362875	0.36236509631045666	0.38633390819774105	0.4014823990969783	0.40399770895753506	0.39464526597368543	0.36167799935542194	0.3226126634127344	0.28454709544993373	0.23142061061341673	0.19626790107987024	0.1668102414605937	0.1461112979038701	0.1336968435141227	0.11167889512875415	0.08867207732277521	0.060702762525750874	0.038066248688258725	0.027261968975214698	0.02051284724652126	0.017320884371463743	0.01612984165669723	0.012949803865621931
{0.07153376333572319	0.07152374274612672	0.07164268464571683	0.07267971593635081	0.07288604362740886	0.07177618874662602	0.07351510802255141	0.07528155779819845	0.07401112643794713	0.07681565710800392	0.08023837053344286	0.08056372310681881	0.08164957881075799	0.08341017658140577	0.08466113068170814	0.08926327235245637	0.09255689267109904	0.09435602928305782	0.09711249375321095	0.10097298446330293	0.10838800965552646	0.11693842242182184	0.13015256435799943	0.1511311849759201	0.17755179482529126	0.211324907878106	0.25500651626276205	0.2988739120498392	0.3457640385620693	0.38198251707298125	0.39792005243572603	0.3995116934166577	0.3679744077084901	0.33127962512235337	0.2946269212867234	0.25972196379077195	0.21016322656819314	0.1653809077560657	0.1351065817647647	0.12306330282262673	0.11234178706818641	0.10540835823478974	0.09964239978942412	0.08496385018437921	0.06606771194050991	0.04787973186664802	0.03358747880328568	0.023939102975157087	0.013178625097799643	0.00796217518427566
{0.07219456578710085	0.07446184011335821	0.07428666284387513	0.07575508456856067	0.07858184426359574	0.07660864119871162	0.0746813625298021	0.07623886591919563	0.07699135715943604	0.07690260197670601	0.07787248713120423	0.07815927565769093	0.07996996172679684	0.08197590935679197	0.08518747651026788	0.08780956530358448	0.08965714164544078	0.09308858005298717	0.09691484252670367	0.10204891537822502	0.11018678891877981	0.12057382770652311	0.13442067562012516	0.15073976119542964	0.17744926521561855	0.21376940703348798	0.2589603663134985	0.3037071240456112	0.35067759074484994	0.3931253219472337	0.4113272246372945	0.4119071791007324	0.40987941233563785	0.36667173922959134	0.2952896132043012	0.2483880728783049	0.20607544266426628	0.14462661548027705	0.10756248251756603	0.09985684763720643	0.09707103031381749	0.09868412541449663	0.1044032514165754	0.09725262784519456	0.07324379601078708	0.046551049766276074	0.025806775666987036	0.010071827772591507	0.00016210794332817305	-0.0037593722429240363
{0.07251073885555846	0.07250755649920448	0.07346106960312795	0.07465937992818109	0.07565736458019579	0.0736673637089835	0.07561043013647148	0.07819621440063121	0.07897807777661643	0.07895712830586218	0.08092572017968555	0.08390407167232969	0.08315223877644021	0.08562883840638953	0.08829220949576433	0.08883178802500893	0.0909571308929431	0.09232177789931675	0.09560467089624906	0.102362045898537	0.1090361354635909	0.11802050237154972	0.13291081383053774	0.1548827660308852	0.18138733462559642	0.21543193576552463	0.2580492536626239	0.30833274603978417	0.3618976499923989	0.40090632439497675	0.4052998566809789	0.39867667575416266	0.3830677429328325	0.33723881336798145	0.2852586939967593	0.23011525193802163	0.17793165364114955	0.13771150461739828	0.1144688778098574	0.09905142743549816	0.10227677284588624	0.10726671379198965	0.10261605943792196	0.08162233259890209	0.06206333655631876	0.04029270774770353	0.020577420142397482	0.015041289076472394	0.006691559268665458	-0.0002949645226397535
{0.072980468013291	0.07416218344661002	0.0748475721839387	0.07777432111666828	0.07883294801735954	0.07961673125034902	0.07999253649866114	0.08084385639156341	0.0813436117319141	0.08189806629984854	0.08371100172443527	0.08697390950354063	0.08935871465707937	0.08924698941077852	0.09121477591319656	0.09408340251030678	0.09741444439553301	0.10030259523100321	0.10423735475318743	0.10780519381516812	0.11321816976181098	0.12189151619713742	0.13734151565650704	0.15905111457187576	0.18812355508810286	0.22827842112843014	0.274112597518396	0.32237749355312223	0.3732883776959447	0.40569449082343656	0.4188539345585123	0.4194612676795241	0.3981559515033972	0.3581031395702708	0.29881778927739444	0.2399318968793145	0.18076777868214494	0.1412442266994005	0.1287717013639058	0.11933647179065836	0.13027220363065445	0.13779270092594628	0.11651447651691363	0.09158204831956411	0.06584349093859779	0.03361518825349959	0.01669009756351086	0.014283777839874098	0.004402362476513418	-0.002310717092991292
{0.07317510268542235	0.07395194272566553	0.07426336253242766	0.07301520315938098	0.07348435929834088	0.07617878144401075	0.07718922907182754	0.07887882088547293	0.08073278774865383	0.08204004820745561	0.0835238062102259	0.08320067715705541	0.08596669727340178	0.09051097654647527	0.09006104537770282	0.09188718563011825	0.0951542856768171	0.09557548345875894	0.09788455469518416	0.10448653282217622	0.11148203497729318	0.12396827411043898	0.14087278315866875	0.16123599106624126	0.18832838070269714	0.22694788722235754	0.2741209819625763	0.32375630725064436	0.3647231035183781	0.39954339997318655	0.41206049185067206	0.3937892447956113	0.36710057296011633	0.30884969117419114	0.25063879498227876	0.20484080270050795	0.17208968569002212	0.1481904075797107	0.1409116062529167	0.140338431139175	0.13726689741857812	0.12684289069994686	0.1034018446227712	0.07206419118125812	0.04154141459057176	0.019115041792213586	0.007817521898000581	0.002528359709578404	-0.001074563863592469	-0.002148431709181195
{0.07272641085067075	0.07279619525134316	0.07340036006565745	0.07751199999344999	0.07760345560145195	0.07688301831712409	0.07809335900277303	0.0808076340589753	0.08152364203658732	0.08142393139536085	0.08341909015619689	0.08482724887093243	0.08717767119485721	0.0902742191032687	0.08956724531044616	0.09067191283633785	0.09447839357988622	0.09724129019812691	0.10147213986965792	0.10640205928633667	0.11388242206190385	0.12628828700622546	0.14020851644855017	0.16125717868018474	0.19233436768760565	0.2316352165811203	0.2756807046605225	0.320734807443689	0.3713683931370009	0.4033264056546717	0.4109620175037956	0.40822068743972695	0.3686801278588548	0.3157371934298217	0.2598809439504419	0.2152796635290718	0.17895489945002077	0.1551856395339742	0.13487881648622213	0.13979954745553247	0.1375322556747755	0.1239368268854738	0.09950325316554091	0.07315849473008237	0.049075172687620565	0.027292371831649773	0.014285993629745738	0.012522337718643597	0.011279406205668273	0.008261304433152096
{0.07113530085850316	0.07228197877417392	0.07508242471497206	0.07576756292167741	0.07661531935581958	0.07668541043476469	0.07760079481254112	0.07882108416554298	0.07958523189995761	0.07984388624820889	0.0821867772523918	0.08305818826979995	0.08530950765759189	0.08608736388357634	0.08933061938249956	0.09312409785095797	0.09445377559727519	0.09714254066889069	0.10016770044284756	0.1033945420802228	0.11065491079895079	0.12392486993615655	0.13963640872673788	0.1571502075586152	0.18146123172839307	0.21909535482822123	0.2670114299094843	0.3130526041131063	0.3573085762485977	0.39369999985670623	0.4041874640584019	0.3998814629756505	0.3716061949999764	0.30440679486504135	0.2528491394359609	0.21296712651082475	0.1831894080723081	0.16639065430382616	0.1509235770475612	0.1492535685409802	0.14032686298801203	0.13258596507536302	0.11697958640918443	0.08385728836226226	0.0586464907650825	0.04062377898089282	0.022193526745263044	0.011887806653847529	0.005301143884370328	0.000998788487289912
{0.07056197653233029	0.0721307062483631	0.07367678194410077	0.07291037129827838	0.0734825152926552	0.07626821807177481	0.07722350416796137	0.07553416183772277	0.07809108916295318	0.08056431846532108	0.08004338118710752	0.0781799356421021	0.0785337219229677	0.0820998942963034	0.08340161543920635	0.08590241420186204	0.08870968217411979	0.09051272149409384	0.09333450529474388	0.09835643873939637	0.10904142076104327	0.1176591408010218	0.1308082977286504	0.1529516668788674	0.18430783509500484	0.21888392428774367	0.25860535029148357	0.30445702733457786	0.34670214660086457	0.37278238727282753	0.3890002748566325	0.37994274933367284	0.3628620841782473	0.32857992345865544	0.28043542852642106	0.24088074115549352	0.20042170078133997	0.17327982282748555	0.15394198144988455	0.1454542166134906	0.135649760445045	0.12375725345721418	0.10414125002524524	0.0820340012928931	0.05442068067388453	0.029556688996591522	0.012847944573147405	0.006408691254362095	0.001224455782685151	-0.00032805986833325937
{0.07449872750510247	0.07577564981846932	0.07613013064670832	0.0768544446769116	0.07885427258356292	0.07926373619248309	0.07971684261122897	0.08300295358019796	0.08087139536820498	0.08343109130572113	0.0852221835216197	0.0845379305795107	0.0867724649796856	0.08787786135936651	0.08943788682611713	0.09073149620368781	0.09267317827893384	0.09555355175850705	0.0981467042853874	0.10287368994061671	0.10935985727784671	0.11841154193619413	0.13423226431457044	0.15678216929112568	0.18270028242519096	0.21954781022610245	0.2659294844763259	0.30646008052754403	0.3428142170467473	0.38099489640389983	0.3934093434858681	0.3926024447590764	0.37522550422198564	0.33648114232434245	0.2909525861396979	0.24108128898123177	0.20588841053050694	0.17140151663417763	0.15228032264818359	0.13767997887409777	0.12344894221568412	0.11741979778234038	0.10022490156917369	0.07698582113280775	0.05482978177311644	0.03511636718537861	0.025403641914567756	0.01882616578067838	0.014570641898641044	0.013027869061861966
{0.07965200219998633	0.07849929323717211	0.08073481243778066	0.0804919339726447	0.07933580157274454	0.07991631736008215	0.07933139866813185	0.07996087738410437	0.0803075548441608	0.08084681893062962	0.08099870077836605	0.08318005663026747	0.08739977306791447	0.08848865337029845	0.09005217582322461	0.09255207405858851	0.094414402093917	0.09716724024127635	0.10327563316997256	0.10843462468149917	0.11493210642552831	0.12765762460668986	0.14201487383654113	0.16444885113754099	0.19687821654999849	0.23200999300329372	0.27504183674161725	0.32836471684475355	0.3733325743861613	0.39041467451676076	0.3882922187211765	0.3857961342902755	0.3657045427375474	0.33449485630530984	0.2977860538259103	0.24858457291293365	0.20187881073824987	0.1684771526244933	0.1406249910035558	0.13131357575098296	0.12320971465952618	0.1122404795613158	0.09820344434521718	0.07890513293340808	0.05154320855585162	0.03387114093297648	0.0221552538603062	0.01272316347432491	0.006675023626564625	0.0011933452008363321
{0.07685017207777224	0.07606605910131589	0.07706432727289812	0.07727229344849892	0.07840667257020269	0.07937266890661479	0.07794919432202752	0.0779680205301733	0.08164826655559528	0.0827807180252832	0.08079115593973574	0.08184319764708323	0.08341855049111199	0.08161895439047237	0.08420361959404958	0.08683639443866376	0.08827104297106171	0.09006208474334693	0.09326814076280676	0.09919868536248394	0.1093944893417245	0.12104645078283541	0.13600690469066887	0.15695947473572158	0.18504904758289545	0.2214687019423534	0.265669312388931	0.3103382974760314	0.34899787446265884	0.3738350881540947	0.3967153334409931	0.39427937377221856	0.38244151791057795	0.3381387215674318	0.284204542432971	0.22828522769263132	0.1821446136422536	0.14787154507538247	0.12860170311295793	0.11901237095797385	0.11727694119117243	0.11760775638174806	0.10360637021954573	0.07973035244970174	0.05409593949917478	0.029892306375838944	0.011896684209639598	0.0008972068373089143	-0.0059706798635320996	-0.00916067004224582
{0.07267763119832221	0.07288598097844129	0.07180008351552628	0.07325143044423417	0.07602366659926954	0.07504677128042792	0.07344841707056374	0.07526433075779372	0.07731115403933464	0.07652173777003736	0.07843269757541799	0.0782270690176527	0.07814454701240592	0.0802979428546715	0.08347918048320316	0.08598905673587424	0.08791502525123561	0.09119614091430217	0.09503196500436431	0.09946127436513305	0.10734354463374642	0.11654686597316763	0.1300820914570678	0.15157456782228212	0.1791959118248937	0.21441942309243534	0.25789679893453443	0.30550130800710024	0.3510797952272853	0.3803167821699043	0.3995433701068842	0.4006232253314231	0.37427018606311824	0.345108391121642	0.290085227084469	0.23512283929406777	0.19893518029440288	0.15836958642580934	0.14248740963040066	0.12934479087157982	0.13081239645650383	0.12676466083261537	0.10913888141119983	0.08194250286173621	0.054146067126855935	0.030113524767176623	0.01787107428856656	0.014322673269758257	0.012328220006442814	0.010300785008361233
{0.07624851088167545	0.07603982248141783	0.07690169832252933	0.07613636081520649	0.07791706976576032	0.08086141463752303	0.08065489957339468	0.07970586806682857	0.08181805586344537	0.08205444158498876	0.08152989354094957	0.08424136958810327	0.0864281831376755	0.0863274544986366	0.08587836288928904	0.08848310948942008	0.09091227283502497	0.09249557268205796	0.09712833557020689	0.10177436643969939	0.11130044243668494	0.1253074960420702	0.14156131901665725	0.16584443423392767	0.1975282486253547	0.2345803331901018	0.2821380837599821	0.33330650043948695	0.37505106288346113	0.3859412944271314	0.3857392886304301	0.38487742372321826	0.35476326935560076	0.3007917656990594	0.2394269897807704	0.20711102848222906	0.16979801208578765	0.149261831681	0.13891032918457447	0.13611741142640016	0.1378570551263414	0.1290126496859127	0.101135559503894	0.07038289431162029	0.045513779657326156	0.026290348176659567	0.01349733096361077	0.0050080028835114716	0.003989570957276797	0.0024760149313683413
{0.070039922194637	0.07147667364053162	0.07299773471260015	0.07236562643261828	0.07201893028372033	0.07317235460640335	0.07521091038206498	0.07586855093301849	0.07557119999951106	0.0759727277772225	0.07796363051367886	0.07769075711998566	0.07923488064100011	0.08352070254600767	0.08219711819605383	0.08391923925988304	0.08997497750574851	0.09059147074468002	0.09499777071859639	0.10188143563996313	0.10825509985677279	0.12083024202488571	0.1380859705987753	0.1599693070273472	0.18947737686891677	0.22577158451262486	0.2706202799117932	0.31533469934394487	0.3562343724781858	0.3796698964241654	0.39223575812219	0.38540304016472265	0.3482672174571527	0.31145425845015917	0.26128101270614656	0.20981832472318465	0.1746105997796879	0.15259744845667586	0.14189171004805468	0.1379669259052588	0.14611081103679202	0.14645851905939508	0.12589556340342875	0.09033608921938185	0.05416249583745251	0.028570907237120427	0.013951443906681434	0.0014042944161805904	-0.0054476246730997685	-0.007808775092696105
{0.07521943531155216	0.07628097457691176	0.0770655385905411	0.0769146215681748	0.07809675345396355	0.08062989065077958	0.08119643534818896	0.08108424754162039	0.08067609743091186	0.08244785445870124	0.08318407686050482	0.08342099262830407	0.08532619957109869	0.08676613215008043	0.08691468836381355	0.0898420441150909	0.0924074766620672	0.0966441687339531	0.09763787811414823	0.10285826623281838	0.11285375498578364	0.122404963950325	0.13769611732891335	0.16043271332138714	0.18871089427835974	0.22518933480547101	0.27016457539050254	0.3167054790716557	0.36746180989880206	0.3994755364472599	0.40153613954291606	0.3917227222672264	0.3583480475593954	0.3201865935299109	0.273976012102124	0.22448645774417675	0.17609930108595245	0.1449977464895286	0.13858006005590617	0.13064515813395874	0.1254034531246606	0.12014717727830378	0.10488884523776167	0.06995585860120868	0.03817914530793301	0.020728545661465533	0.010975249436636041	0.007769514393674411	0.007184681476250418	0.0053424978063632955
{0.0725785371227043	0.07361343500645562	0.07482013214618108	0.07554250985682966	0.07625150823427289	0.07620399683595655	0.07662886634622948	0.07941948225395029	0.08138135131985673	0.08193340945910402	0.08311124891875951	0.08473922284806654	0.0857420590125833	0.08747197507671388	0.08929377796903856	0.09152839821836647	0.09241480649030023	0.09580958314466169	0.10232197293029506	0.1081180177504685	0.1155707986192313	0.12765138394201436	0.14377701643296953	0.1644043698521993	0.19415701800919818	0.23221541505488563	0.275203595937491	0.325896329064749	0.37308044350412295	0.39911940087973674	0.4038210925496715	0.40203143653450235	0.39123151215615715	0.35247541856620307	0.29384654992251846	0.2358943429344908	0.19371523923187972	0.16418635294031358	0.14612818970381103	0.14205489391663445	0.1356355463839669	0.11830321717568332	0.09776634529888815	0.06558385498994454	0.03758943223350164	0.02310953872405118	0.014293305351986332	0.010925710704427537	0.00796995596819828	0.0035437459292274927
{0.07118286400426696	0.07176357249303089	0.07471084186205694	0.07683454428446732	0.07672519426952537	0.07632393609417204	0.07803024069704695	0.08220288534547078	0.08242223787996684	0.08299669010111838	0.08430778130160095	0.0839949431624631	0.08344786083942074	0.08496494675307258	0.08932047259739698	0.09121173037394789	0.08994819597597069	0.09189851893290733	0.09662094084665424	0.10199266035343288	0.10733392674838085	0.11567795677965984	0.1317337555296443	0.15238933173276126	0.1791327190337353	0.21536105725872193	0.2640146517995	0.30975353812581913	0.35003418688829224	0.3825057437714053	0.3891397881085602	0.3964954434951229	0.37868611269001784	0.3384839377863757	0.2845340643465245	0.24021891310348803	0.1998168478719623	0.16609196848981372	0.15604948912424557	0.15238963848895545	0.14247278954718431	0.1346556529919656	0.11624101302571564	0.08343040801646967	0.05058469097045118	0.02829421517528851	0.013587686340061217	0.0029686200248111687	-0.002324204491931909	-0.0036650030527085953
{0.06872775507766735	0.07048646033404526	0.07258472142852805	0.06962040629295616	0.07038192016420769	0.07299499911418474	0.07227897598938049	0.07447550261447998	0.07369083022506094	0.07546586716813043	0.08010493146098653	0.08089405120019327	0.08042452153180318	0.0832666733666045	0.08769675389605594	0.08778389722190648	0.0894677401102022	0.09416087507625122	0.09608452724025388	0.10242764989202964	0.10961995557874257	0.1193362126671223	0.13504725917232685	0.1589224121072294	0.18883599999139355	0.22723599993708357	0.27592869152261434	0.3208738268010519	0.3561638509365995	0.38968695463555836	0.4010813330289138	0.38785308202493185	0.3549274883941558	0.3183996130231766	0.2704065994576604	0.2300198719921184	0.19151417589553205	0.1715349149471552	0.1479420274868033	0.14007383111678304	0.12735822319775963	0.1114471958255822	0.08807953551475152	0.05698224709059535	0.03449618984181676	0.018079255574883477	0.011079288494317248	0.008785577817387643	0.008044756427691315	0.006522144459106164
{0.07137169473752189	0.07402486372073185	0.07261090419115607	0.07057740814459287	0.0727348372088985	0.07301084715798545	0.0738419116987987	0.07619761347658961	0.07726154648197692	0.07945098205095574	0.08204567066432387	0.08399794835012188	0.08351331282702229	0.08579360940089728	0.08729331093062513	0.08787585726377663	0.08985486490239569	0.08858069322351875	0.09197031824674426	0.10025455068595246	0.10471316747510372	0.11240998285209688	0.12756177090148024	0.14862227603119205	0.17728559085861817	0.21377604965663255	0.25700099677992955	0.2981690186717553	0.3507848261053079	0.3927897074087473	0.39367828438068503	0.3893342756197132	0.38140021480138897	0.3322408044751639	0.27348395802777137	0.22928333455013528	0.19851014567269293	0.16898492979692267	0.14499621989922606	0.13163778910652874	0.13589602486391078	0.12902106660213214	0.10774368870583503	0.08118746601534901	0.05298704878799561	0.027431454220819426	0.014670992374482019	0.010046774347617192	0.00681919001818531	0.006050329569346315
{0.07524573237819943	0.07717080526986198	0.0782831465137322	0.07958087079378118	0.08089025623479898	0.080840808638347	0.08218590030384483	0.08091406022030166	0.08238381558466146	0.08323485580007542	0.08232677862824433	0.08365873749106517	0.08622569577685425	0.08694655438532722	0.08861708393721844	0.09184147466896307	0.09204356523246164	0.09410822951397191	0.09811521699493672	0.10410089370918776	0.1117073420897758	0.12108406145856405	0.1381029461136073	0.16132052004819952	0.19203648675325172	0.23320284275391123	0.283068511367505	0.3322716565734435	0.3750246679826909	0.39897502438405313	0.403095490449922	0.40723084794858866	0.3710510805242637	0.313258137542615	0.26715949915875226	0.22303390228429135	0.18671036074425326	0.1592226156919499	0.14288739416524648	0.13526886194430343	0.1267652909311714	0.10893441670830277	0.09081036636390696	0.06008562681895234	0.035979031258137076	0.014930098420694388	0.003573863124794861	-0.00016538917658976207	-0.005706809995841582	-0.005909592966037769
{0.07347773866658583	0.07373655158627195	0.07660134218106462	0.07474198985152226	0.075474975818324	0.07786198662521716	0.07752796726183366	0.07739313785631835	0.07841829501752413	0.07701884592796207	0.07784053424071354	0.0799241800447365	0.08050798331476969	0.08138952225270234	0.08497739831088233	0.08616082136785937	0.08995341372775106	0.09275462858452531	0.09637654083708616	0.1025293746871066	0.1091351274534512	0.12069645297395742	0.1382021622407228	0.15922226816993007	0.18918738421710374	0.22763705148414082	0.2738601760646526	0.31827025457206937	0.3620321463255367	0.4006773617815206	0.4077279346999883	0.40210936255395	0.3802724996704623	0.3386040355987784	0.2761565419219161	0.22986298639496727	0.1993710991153032	0.16765873034499662	0.14733796477808825	0.13314804404936345	0.12369412086138927	0.11292515907273516	0.08884548210504936	0.05853140737752296	0.0347071010999437	0.017641440067193735	0.011614504532264577	0.00838794365201542	0.008041465518585625	0.00486074165258538
{0.07423985161047696	0.0760300959484339	0.07484174874701874	0.0765202442699886	0.07802924782807744	0.07816889523461287	0.08002524338439296	0.07994140765523153	0.07838882598478358	0.07931508486337749	0.0800797405967156	0.08129170914024209	0.08409879936175185	0.08388815041244305	0.08462282761265864	0.08858840468930299	0.09200558492654137	0.09314182096905263	0.09808638439041532	0.10617846372027048	0.11567984600261363	0.12870076201122682	0.1460547549898359	0.17017081488913655	0.20183865609812074	0.2415645939877695	0.2915569871394359	0.34021484258657936	0.37009421027526	0.3974381102261358	0.411728808749212	0.410414272334327	0.3682300293146833	0.31519938071670667	0.2594041690486082	0.2159535305207026	0.17591215945655722	0.15354633687827068	0.1400999603820332	0.13577383105923752	0.13675078729473594	0.11562347423592358	0.08937822450512248	0.06040977362635618	0.03926548994121047	0.02247254608815951	0.014501597072816542	0.00997133118455429	0.006425109406936906	0.004204587743928699
{0.0717930277835614	0.07126998630927416	0.07223153029850019	0.07403893627700268	0.07560443860491314	0.07577162422965704	0.07711105166394198	0.07816762288552664	0.08152982301225098	0.08250783991032766	0.08320074302656079	0.08476391532924515	0.08536271596586281	0.08557138076134566	0.08708501321064527	0.08974066070746024	0.09147857300099804	0.09470409663864798	0.10121552813071145	0.10627255599698981	0.11458815712152387	0.12762602010531393	0.1477732880409059	0.17951487481465928	0.2162065186124895	0.2596910832478315	0.3104456366429149	0.36292283584825474	0.4046492001913682	0.4204463273687906	0.3953099340590838	0.3712221386214929	0.33037337633234776	0.28589948989968755	0.24117991506830977	0.1983367855951908	0.16257389969462188	0.1399955851181077	0.13804706453794985	0.12275644032113975	0.11741802688286992	0.10243913413422864	0.07704790835673833	0.05092740555361	0.031454690500155695	0.017079855111600928	0.006582333126462687	0.0013126944443382811	-0.001484045667544516	-0.004162033653648062
{0.07658548681164062	0.0769031360091991	0.07906079950690086	0.07982541448850967	0.0795506349386407	0.07964833982818731	0.07969995573471439	0.08051370583253345	0.08113350816865846	0.0808185385220691	0.08238822499681103	0.08415824689134443	0.08364868950193735	0.08493727372976759	0.08700980974903848	0.08916381602721621	0.09437268962717066	0.09575636731627872	0.09967126171756893	0.10702043379369164	0.11736786552038278	0.13002667674158105	0.14592711148734122	0.17107387347581998	0.20408098608692365	0.24478829034911617	0.28894395482993096	0.3369853147368391	0.38703029503774455	0.39553664870861305	0.39481335195651224	0.4069577140674398	0.37117134652013334	0.3052719172786431	0.2398018503912573	0.2034057116603086	0.17370438091851498	0.15481742441483679	0.14673175460393068	0.14146582780378364	0.13379864477617	0.11360231293963971	0.08656101435977882	0.05186994467256771	0.030729390095571945	0.017998870877213392	0.013902543928383259	0.011654786586006785	0.01048236397110058	0.007835841732535933
{0.07290666760396322	0.07396966369320206	0.0735040878594905	0.07326183038690912	0.07344061962504303	0.07341240992816012	0.0764023760729724	0.07533368089575704	0.0751213731485294	0.0788790446201055	0.08040529413761094	0.08255797098248728	0.08277846601187228	0.08385177352774126	0.0886116047590253	0.09018775903193733	0.09113270280676472	0.09328867095948093	0.09722588363996221	0.10247021405001798	0.1104580985014319	0.12124578792937815	0.13648087117273566	0.15903936516602774	0.19035273045139955	0.229313621428337	0.27343253698990244	0.32473406605187644	0.3736263975577927	0.40094689279169327	0.4124089297674782	0.4024111044722778	0.3622922556475192	0.3106112838204247	0.2592772529902513	0.21970572759723878	0.17937266012286862	0.15089503024728557	0.1386653593593742	0.13115167248836396	0.13066830848354455	0.12308192998748088	0.09235485939038013	0.06722530453923235	0.04572545179688875	0.024865952248119463	0.013167448962229909	0.007990600801261665	0.004510597731245862	0.003248563485006623
{0.0762912607704682	0.07723079902971573	0.07635821851895147	0.07602350560799001	0.07624602966429475	0.0767336198419864	0.07500432397190729	0.0751409418983052	0.07600555703660385	0.07921863613762892	0.08181079866221472	0.08397288677125131	0.08501753975407955	0.08651063569850583	0.0879082282803069	0.08869220453184737	0.08935626765194885	0.09127642800884514	0.09525791985876592	0.1017616181275833	0.10750958701995231	0.11741378480210485	0.13502544781850673	0.15711815843992322	0.18842927617250796	0.2295171163126594	0.2748916004598375	0.3222397872824395	0.3616603905796889	0.3853193973232435	0.40203219031855636	0.3904138674558695	0.3535711865882495	0.30752459407164834	0.2591897817266549	0.202140662826174	0.17308911412471817	0.15599527398822732	0.14370285217372564	0.13555373265543103	0.1267144030495204	0.1209854494647844	0.09855632195315722	0.0711475732927783	0.0479070729871607	0.022267908131347408	0.00684877831933113	0.0012920459341905222	0.00004611123251790775	-0.0006521828002706304
{0.07525128948648971	0.0764237677231566	0.07607081093864851	0.07600988833987563	0.07670754977066327	0.07771982293729021	0.07704214690391295	0.08000656400425399	0.08027678810480093	0.08041623219108171	0.08170760697502713	0.08128707831707419	0.08323318946624468	0.08528480525198281	0.08525646959134522	0.0906769431525992	0.09289613780546904	0.09593856015348035	0.100286973677192	0.10517188684543691	0.11197897253609362	0.12352598630662423	0.14129294828932787	0.16727469983036647	0.19967776625364397	0.24059953039673843	0.2889691406343985	0.33818465494739186	0.37740730632203134	0.3953788332211406	0.4015126415062842	0.3850118770621756	0.3483907066936178	0.2951972861850065	0.2446592025688795	0.20627901064757503	0.17418729600691119	0.1484901960325583	0.14237933999132912	0.14192585993950646	0.1342634414367703	0.11759267106534288	0.08408595090685722	0.05442710890201647	0.03138415823602676	0.021831045519063688	0.014339825765978042	0.014119528935071018	0.012199117794256382	0.00919069556717261
{0.07587280862051753	0.07602478937736509	0.07772746959855688	0.07706410090538186	0.07700313059187094	0.07667024201362342	0.07870798498410884	0.08080161947111551	0.0812235494118404	0.08174744736294079	0.08395094327068692	0.08626219197825487	0.08652632309050534	0.08645266197409399	0.0895183418304113	0.09499987097559554	0.09828346324852003	0.0997307982450489	0.10373552908280621	0.10878745572888132	0.11317631404583053	0.12284262265579315	0.13855312809892895	0.16278116205923793	0.19291561684038255	0.22959003479969525	0.2747985688399015	0.3284669480580872	0.3794916180755743	0.3997776389431251	0.40692663647324945	0.41350099120994127	0.37775567434061974	0.3227431041701183	0.27470505266788614	0.2310548152659186	0.1872363566519874	0.15133600403227637	0.1441488866830571	0.13445821033415287	0.12420297856335046	0.110020966698686	0.09397489643546428	0.07449579936846783	0.04396681649122815	0.02313304462766937	0.012689126374357316	0.009278027662501919	0.006173210432823275	0.0035209464755343624
{0.07254129545881911	0.07416981685584131	0.07558756638683536	0.07566453829198935	0.07433379578154652	0.07343250035626153	0.07763534595798362	0.08264231519675595	0.08197066064091256	0.08030517916356734	0.07962356022892031	0.07903389136384478	0.08214315565538177	0.08579863404850038	0.08758265372510243	0.08807854376934858	0.08850224893981726	0.09172209797487153	0.09568456684849008	0.09947431847497687	0.10800297083263945	0.1206757827076867	0.13425949127156797	0.1560936394605371	0.18506621982848692	0.2220607804659842	0.2685038630058743	0.31356351112281106	0.3574672700013197	0.37590594561137636	0.38110247571557904	0.390393741483826	0.3556985441175987	0.3072522404532293	0.2708179775804219	0.21858782797552057	0.17518805633228537	0.1496323810000183	0.13184963631269048	0.13687713626549508	0.14272946120774552	0.13837330248080043	0.12005668881358006	0.09162690268850632	0.0638858367886602	0.03354462755218178	0.01631102880394091	0.009071680662675056	0.0001105694213255809	-0.005537069396327091
{0.07027588281823738	0.07284575542360187	0.07526499336903084	0.07424115432586446	0.07541864642507537	0.07731877437484726	0.0757300470463428	0.07510664242720755	0.07517458245771484	0.07831426484046591	0.08167873809436368	0.08130009304175038	0.08259961441799833	0.08338851023080776	0.08551670586312748	0.08511818750804719	0.08642834071548249	0.09229241882314285	0.09623806656086475	0.10103078971639824	0.10827956032918709	0.11709891019164312	0.13135252983538437	0.1523185681479705	0.1779427627357017	0.21758024479648896	0.26286070871373696	0.3090933853429004	0.35943886556526494	0.3969133341708015	0.40798657336872757	0.39523318881592356	0.3622158124136844	0.32339240245254847	0.2979933632141393	0.23179054834173152	0.1860745610828468	0.15033723518757883	0.13046380801938195	0.13627744502005207	0.1341317663005446	0.12932108721910507	0.10854200894863314	0.07833240057064743	0.04908640521153332	0.029136627026949295	0.01550573826797973	0.015643487858233864	0.012600834487366501	0.008860303343892359
{0.072555019556967	0.07334475458093494	0.07542985622103704	0.07797396581882376	0.07783707781367818	0.07771824857089994	0.0773321625083716	0.079013798726834	0.08149212276701831	0.08334397498317228	0.0824167202202149	0.08228053932387862	0.08388186247071569	0.08663777471052371	0.0906770893504504	0.09074088565331538	0.0912894354336057	0.09476929750096155	0.09867890946188237	0.10438988825424622	0.10854246325627763	0.11943659149839411	0.13851329210573943	0.16237329879183704	0.1908110796935255	0.22612382983371435	0.27448350814383127	0.32757082805341153	0.37144810658212163	0.4025659317028174	0.40502114969517367	0.38231307905518364	0.37014293875217996	0.3263910268388326	0.2649989126880251	0.21949939972096527	0.18599673625689686	0.15443260622367846	0.13465874933985084	0.13047089054536998	0.12926774059897467	0.12243225258222074	0.11008029779424057	0.08282260157444303	0.04933649612463403	0.030289375975944496	0.016159090904503626	0.008709900215966456	0.006435156100570336	0.0061346123358392065
{0.07505104407330199	0.07528754039922622	0.0751932883623361	0.07372308841282524	0.07577837521657532	0.07826489821120267	0.07694237069513822	0.07711021328838515	0.07908576092217315	0.08074601928306475	0.08050970291976792	0.07908959118129141	0.08307915867195056	0.0877351977561722	0.08742361554236891	0.08967065795683327	0.09121704896963528	0.09389442956937845	0.09913011820622285	0.10365230564962002	0.111049079939522	0.12269238453109207	0.1402003012236593	0.16306932516861067	0.19286388804382076	0.2313940820548456	0.2745988031388672	0.3286636949805726	0.3733153760977661	0.39329855153135734	0.40185524346592166	0.38880570904530076	0.3636583210888825	0.32047411214768057	0.2638513275499634	0.2204625838980512	0.17886236538066952	0.14962359118824467	0.1384050921301031	0.13985848628752395	0.1415734447792678	0.13620599354876842	0.11990463099010998	0.09088561608165624	0.05559155464265548	0.031581055251845784	0.014096100343862453	0.0046868620721462195	-0.000804648232027156	-0.005170004543676166
{0.07618284196603443	0.07740443163884406	0.07839236329276258	0.07824364755651876	0.07868969757051761	0.07830144928072767	0.07935661933589055	0.08025160553138852	0.07994271994363442	0.08109788325599251	0.08078161987108455	0.08137626049345037	0.08495366033416563	0.08758576555143577	0.08971387298898872	0.09008172905450847	0.09183405483040513	0.09646962397754699	0.10092532592652528	0.10622013971947811	0.1116286860962718	0.12273607635295967	0.13872226404088933	0.16099432259745725	0.19351911586114923	0.23318260000654037	0.27873152486516944	0.32873526236363537	0.37419950547275105	0.40755490743303646	0.4148814670805278	0.3877851180935928	0.3569249485941176	0.319647696610851	0.26838155189494484	0.2223108032839085	0.18926677729613925	0.1595058286826518	0.13652525706524793	0.12765066803235925	0.13361606507349996	0.12466999904009274	0.0914413760091832	0.07088012583412671	0.046851302906163066	0.02462082069538905	0.013598232355990697	0.011591138559946604	0.009697832976081346	0.007043681585936214
{0.07276900976709288	0.0752506353672607	0.07276978410717155	0.07426983718872512	0.07730973730993596	0.07501202652365062	0.07578034359005009	0.07816391958318897	0.08182863870312079	0.08269618410542912	0.08004528179490167	0.08258474916259288	0.08522641562612265	0.08722196037928769	0.08866971413920316	0.08897671680452084	0.09258408350656439	0.09751701876577323	0.1005381668062229	0.10362738871611998	0.10921266083128725	0.11975782620750056	0.13819782469416503	0.16089433519911736	0.19041833753657722	0.2289170637496569	0.27761062491194766	0.32758009625002793	0.3749273926585982	0.4040902596061532	0.3957043856548656	0.3879917695263787	0.3616760718965345	0.3111038022750189	0.26028058602125015	0.22478203948442704	0.1906090994199931	0.15585454096455476	0.13748502986153716	0.13580880534098633	0.1385608034150134	0.12494839624330834	0.11038950500277848	0.07866261673393776	0.04833982069204572	0.028314639309214108	0.013840391415121424	0.006295878748077089	0.002618852952481789	0.0005059684958272732
{0.07338224791196449	0.07489039396615493	0.07659986887728353	0.07616788335023117	0.07565540635255363	0.0776438232573304	0.08116020053371584	0.0801426443991189	0.07749841369063118	0.08055435237815955	0.08354218635706989	0.08214956813603884	0.08245132498337833	0.08596897228957333	0.0889560128516609	0.09166638205258262	0.09174255165540113	0.09378857269681987	0.10024292855289638	0.10689467840369125	0.11539548984087751	0.12814538348909643	0.1447666729066322	0.1717620827650142	0.20640703265970994	0.2482658498884376	0.292210219351675	0.33586431272591477	0.38009872996979444	0.40846415398193703	0.39813169684940647	0.3729355154981272	0.35877459587206706	0.30492308956154124	0.2578395183260499	0.20517812556414738	0.1715334388962353	0.14365013164473792	0.13084392751573443	0.1340729200288834	0.1334977093169835	0.12878138801206296	0.11083015280553216	0.08366197411494147	0.05378672310119938	0.0306277745451084	0.01137877426200351	0.0017741986715637884	-0.00350233227975536	-0.007055906362846618
{0.07425086252900578	0.07615113644999652	0.0742906448788323	0.07538272458091425	0.07821623327166292	0.08025689599673999	0.07877616182977223	0.0767531604735048	0.08010995266032428	0.08275394687953985	0.0827233377504819	0.08208690439920785	0.08222166198276276	0.08577942151966064	0.08905409055844768	0.08792457432578127	0.08933500904763567	0.09240248873652251	0.09787689565130135	0.10371073286957072	0.11077747064742244	0.12195158696866658	0.14018945252227474	0.1651067024238639	0.19665765331220864	0.23626484617324545	0.28008455955151323	0.32857908751714116	0.3748856020301039	0.39995167827286515	0.394969692524173	0.3822709710467228	0.35812076936034143	0.30359172033496334	0.2534997692894634	0.2183736954298141	0.17914869606169254	0.15309650858360097	0.13949717112136611	0.12824054207781602	0.1261454200631933	0.11611279653501855	0.0907770955465673	0.058634353440419076	0.035866577294172294	0.020364884883496977	0.01078687064167545	0.008036257411990306	0.008961587071772241	0.006851164897071362
{0.07219789470130361	0.07258424820736209	0.074032675002146	0.07487227822395816	0.07463236454640633	0.07660751523556744	0.08018252390705675	0.08223905337428039	0.07902627640341826	0.07962695541748269	0.08300115628631793	0.08294393916817552	0.08293296130910852	0.08406396247384863	0.08564530789766059	0.08856078224673404	0.08908592854905967	0.09006488240040805	0.0929321526062764	0.1030579776443063	0.11167369586419608	0.11717814940343171	0.13393300914098785	0.15713155711926485	0.18436117945309655	0.21929578213746825	0.2651099712047215	0.3199830682066023	0.3712696458920749	0.39569067841447675	0.4094112124685492	0.4044007979075565	0.3688255766283049	0.3202883536103386	0.2641645277816288	0.21970547814888247	0.1999089002205675	0.1668289607093932	0.1549667319599976	0.14939289375794296	0.14127485345227953	0.13842007267049505	0.12198679700439943	0.0860157481452071	0.052409101089206156	0.025274628356913985	0.01136282623499969	0.004093610274630958	-0.001827532226936546	-0.007259340172702383
{0.0758705087595114	0.07710245179993228	0.07392036567135211	0.07564771532611125	0.07747843943445662	0.07555304811685289	0.07695088110959158	0.08069389416858871	0.0789059663019471	0.07803854053597789	0.08193579815359762	0.08364179330665611	0.08149812448061917	0.08203750465699866	0.08740690130202589	0.08749576983967561	0.08841222975005214	0.09474882358749816	0.09883398063276777	0.10274628869706035	0.11206184819412596	0.12807807208202074	0.14540443285372734	0.1702117981817658	0.20534293299129433	0.2455011453939334	0.29773111389007884	0.34351059220619207	0.3796150680995646	0.4039081466781475	0.4034891562456215	0.39999780284633957	0.35413574529196684	0.29819527557184583	0.249253298682926	0.2096410014944446	0.17561611655776158	0.15739369383498064	0.13806322738692323	0.1291813707917677	0.12642636728345846	0.12008835756488566	0.09559007849166498	0.0693989605566511	0.04402616340745044	0.0225094687907205	0.013495956174874205	0.007044978082837902	6.830755478551341*^-6	-0.0025745944379561734
{0.07538541162311843	0.07542540040803489	0.07886588551986512	0.0782421217289686	0.07529099120559529	0.0754416448243293	0.07843352775577153	0.08087266934177875	0.0794500150268973	0.07922406726751677	0.08170256464387134	0.0844265904107324	0.08614447299249096	0.085578669893973	0.0866255537182504	0.09005941853502758	0.09219988525500078	0.09328219089640899	0.09777138025452609	0.1049466972390424	0.11370901265103697	0.1243071757157975	0.14289935196423803	0.1710946329626412	0.20707975497169534	0.24660416723134837	0.29103724989285296	0.33684607257000443	0.3811142229823601	0.4063263397679739	0.40824680263878255	0.3874632153412233	0.34451570101818824	0.29753460968290535	0.2514209681590912	0.2050875846610677	0.17227544303063053	0.14688680017446842	0.14228771785659433	0.13959814309646462	0.13277299890024824	0.11365159780638764	0.0889332225985565	0.058587579695483005	0.029922040522523022	0.018251697037107564	0.01592683893591799	0.011278230959063936	0.006758841761816042	0.005900503545562495
{0.07490920037012054	0.0762431338612148	0.07879825422014444	0.07735187280721696	0.07753808584575433	0.0795853630028725	0.07860521301431078	0.07923792530997535	0.08282614603805179	0.08339841146420197	0.08279087038714823	0.0882258133400208	0.08995725669522195	0.08832229702541462	0.08964625250066506	0.09213474348955723	0.09268002083031443	0.09794271328588328	0.1040005660405629	0.10956668482776424	0.11758109333471302	0.1325695841679035	0.15204806691529862	0.17757365751318538	0.21438122054109282	0.25734647028776997	0.3064572597776294	0.3504207635684227	0.3861941196754006	0.4139770469570712	0.411456300783736	0.39195531627389135	0.34882611200919633	0.2976232932476127	0.24732779918855224	0.20709685556661972	0.1867340062154163	0.1642508629039905	0.1499315408682383	0.1431631383608796	0.1402806521651201	0.12323739841340989	0.09161025919976643	0.05955459340688307	0.031420893967939845	0.013513268377518425	0.0041711594771674946	-0.0028878708887366475	-0.007530945582409724	-0.009483973048604698
{0.072684596952634	0.07384966359244582	0.07522208299349531	0.07721385826286736	0.07448101810216895	0.07571728163980276	0.07733374584299237	0.07569150136502686	0.07673399810785286	0.0784257633042034	0.07970923989388688	0.0808207627554069	0.0822729138301401	0.08249029901163211	0.0862273129212148	0.08974586674137973	0.09142756290868459	0.09457227196817528	0.0986124081430684	0.10560155838524321	0.11453216588694567	0.12731358838789497	0.14752776025263878	0.17569472150349202	0.2075914739507579	0.24852682865618092	0.2944652533811449	0.3428059986322429	0.38632247149833576	0.39885548476778865	0.38522642640012994	0.36523629676617886	0.344191046568421	0.30293795123268763	0.2545410161712899	0.21228763360601738	0.17616325902734414	0.13977548679544435	0.12333623298099712	0.12288193300793261	0.12506570973343845	0.11072655666646014	0.09111235154070721	0.0706434319049272	0.03661167870387536	0.017935988516625437	0.007782792183542355	0.002686110122018571	5.37475490350694*^-6	-0.004601480664121478
{0.07426516908981054	0.07432710657168201	0.07254174599254848	0.07370947882813553	0.07389389621748238	0.07633996647959065	0.0789006948670107	0.07858130683861342	0.07877157831368403	0.08083808970423986	0.08123140224274418	0.08242445896373711	0.08502931182324218	0.08438809486560409	0.08485025304298517	0.09005650480799712	0.0889482312367328	0.09190436084623538	0.0985266152608894	0.10262131300484363	0.11123477112155497	0.12511681600039246	0.14009388795168004	0.1638647165178489	0.19620951281873567	0.23167485269361002	0.27427796170037755	0.3266871895620299	0.36926506187922903	0.3915006770182966	0.3982547553770205	0.37769750336424196	0.3425744416835324	0.3028397243213616	0.2551685588314676	0.2055645280740319	0.17708473199839803	0.1477317398537783	0.13290613044810243	0.13314676955570298	0.13956675419882808	0.13211821376653354	0.11138907226191685	0.07962449874968067	0.04398965893153277	0.029332957618169387	0.017421842658767207	0.009566582639549088	0.008014599129517741	0.004853788120290952
{0.07381649992071837	0.07330630336265904	0.07580023717108048	0.07425845121786019	0.07566789366101064	0.07739367683521158	0.07745154434841435	0.0769040110713904	0.07854646082357905	0.08063629756658994	0.07960333093713567	0.08106839151968429	0.08206051203773528	0.08376011009839135	0.08496368200638958	0.08754721368576787	0.08829485254535743	0.09061349299174534	0.09711257054737943	0.10218349725229714	0.11165958925475394	0.12337177425522519	0.14173804849386468	0.1652149530906549	0.1960453193836479	0.2363078872219505	0.2841403221073212	0.33252458000655194	0.3775997969783846	0.4103912084187733	0.402471566900525	0.38639423312003995	0.3624517575239975	0.29801968181012145	0.24777510128670088	0.2124614777314106	0.17596841338505828	0.14051924944496202	0.12459292830002686	0.1252447296245861	0.1226272222260809	0.11200614533281864	0.08921127421569125	0.05558584011996734	0.029904073849968675	0.015609057169215526	0.004440794273193261	0.000615898387548771	-0.0054287709909980626	-0.007005666995711259
{0.07448049277885418	0.0754368228761966	0.07544332475245286	0.07754578000118786	0.07625519323053465	0.07769926390609139	0.08028235157869293	0.0792897521634304	0.08076251005227708	0.08197913647752535	0.08155772603122266	0.08225020023623128	0.08347816576107947	0.08452259199430534	0.08826925468400501	0.09009545462831028	0.09149089330816437	0.09368983304684173	0.09857859270589336	0.10391660814860813	0.11316919484432056	0.12424774935593684	0.14077684449401462	0.1647456413599072	0.19441301235329728	0.23251184677121706	0.27439468602897027	0.3195904358538424	0.3711046579644989	0.39771634891659385	0.39088583983664793	0.37786803831324156	0.34796959545124323	0.31035294229659255	0.2713890071324974	0.22134501228905568	0.1940602528007618	0.16576164539387406	0.1439619351402111	0.13301371264373976	0.12747831786581615	0.11952402200253148	0.10407310262173962	0.07924190603670411	0.04878160528761174	0.029391429362998014	0.014549268377782937	0.005164539835026127	0.00019339544170242893	-0.003616289333065649
{0.0751646703349118	0.07649228077194922	0.07787834044752343	0.0764487920340923	0.0779193882801869	0.07847681098345544	0.07949825071962055	0.08091350161907154	0.07997300954312184	0.08264988466303849	0.08335828358414892	0.08678507985326406	0.08929286179264748	0.08937244873963959	0.09088499603302369	0.09083099036661801	0.09412229974376964	0.09737919792840119	0.10099803717278785	0.1073070263883042	0.11360145424428382	0.12482416531540583	0.14039053322729372	0.1659926293683129	0.19755856152707194	0.23423472116775557	0.28487165960711797	0.33493573489141903	0.3709166147279831	0.3945039314474208	0.3995971188713038	0.38659550793704694	0.3650933832326897	0.3288926156980463	0.2732544066119944	0.23970501680409406	0.20442613998396464	0.16943988936195914	0.1465883107087327	0.13362713479819768	0.11845121486089547	0.10590885223704931	0.09116206357974979	0.07012872093999202	0.04356370877597454	0.026802759998987926	0.01825276368739495	0.015468147407856096	0.012749170093587794	0.009090592584224158
{0.0723269048855846	0.07385672510834394	0.07487737926447022	0.07466885206632234	0.07554509936896664	0.0774970343353713	0.0788401470822054	0.07793726870345558	0.07700617512449798	0.07904199525240214	0.07976874156774537	0.08087698570579502	0.0820449056696882	0.0833944534908615	0.08569563124067472	0.08645558520320554	0.08876766713377555	0.09140300162703126	0.09458646714553683	0.09888722739745961	0.10765192698727415	0.12339614020328775	0.13938422033595715	0.1626673895830107	0.19368618785803887	0.22972222480612772	0.27753223496673673	0.32715102793440787	0.3667262526579559	0.3842962474265256	0.3981617620327014	0.39274543452675426	0.35218049989366995	0.30560966515437726	0.26845223486597747	0.224246944273636	0.18113860501624224	0.16113751718626473	0.15210809664902367	0.14031282099472994	0.12459320832389413	0.10156787860331236	0.07319250952310001	0.043512104805936626	0.02582878033190553	0.014034382286824642	0.005469533416454655	-0.00007363930256361513	-0.0026403023592801358	-0.004873481169123712
{0.07930825530345016	0.08009004721492292	0.08105817500212609	0.07917020818804693	0.07950473481599045	0.08084296293105193	0.08129936648899744	0.08255048728053468	0.08366258923313385	0.08412086086244921	0.08445299495141849	0.08584714658822121	0.08819197319490132	0.08992042916527036	0.09058998374429003	0.09397413821897846	0.09520896527225892	0.09712189887019927	0.10035675527756135	0.10909626268084892	0.11546314682725452	0.12726514284700294	0.14549289582361127	0.1659954992116901	0.19978071644612722	0.23476733472461486	0.2805449525100035	0.33737631467448975	0.38230064128148783	0.40465300874003873	0.414798164939744	0.40469467774504786	0.35991813295505454	0.3111727878005081	0.2732442705432027	0.22725044379154752	0.18717251500786686	0.1609057679127397	0.1534138958471966	0.15317453184223584	0.15117786890141582	0.14240625551410377	0.11876515814302746	0.08278119692077383	0.05487483531458323	0.030267589646345735	0.016497068804898644	0.010159298724070231	0.005874988184846253	0.001742300691408549
{0.07361121116687865	0.07671315847644057	0.0756615116713471	0.07657572775725013	0.07810972376354798	0.07954179150774451	0.07855633470799608	0.08040094608766754	0.08069640923643692	0.08114570487075246	0.08431265156130964	0.08441751035809064	0.08557365345894563	0.08839617987423903	0.09179088658806484	0.0924094871942503	0.09496841938474032	0.09679734585721211	0.10132743015804205	0.10749233487355825	0.11844270891959144	0.13141208116585357	0.1534160976448417	0.18055325546028173	0.21393886334185003	0.257008143845072	0.3087609762097129	0.3592044438130904	0.39514045106376205	0.4105766905691854	0.40498629524042384	0.3772012324159988	0.3394942535111009	0.27694624413777424	0.23185816339594834	0.19080892569957364	0.1714019647388489	0.14944324175071394	0.14766465425725117	0.13549498428368975	0.12637171145245302	0.10830831469528371	0.08029781584339427	0.046857394776323155	0.029801011426804407	0.017047539223556646	0.009307111987727192	0.009188423781518126	0.008870781928040066	0.007342642801261108
{0.07097938199245624	0.07326126355543361	0.07326347917393924	0.07351982570539783	0.07385780394891953	0.07619931267080068	0.07645267347555586	0.0778777980940438	0.07615400657822449	0.07787233329196017	0.08056770725917287	0.08127810578759129	0.0817500806851134	0.08442811152137472	0.08633201566832219	0.08847422049101579	0.08937498073763245	0.09195768839867222	0.0956235793887614	0.10387941791232552	0.11332249362583838	0.12455186992136477	0.13992380255654263	0.1640882415549622	0.19645763576947667	0.23501644175149655	0.27781361807065336	0.33169280600273265	0.3872926496844274	0.4006125806742521	0.401135882846932	0.3963558314983146	0.34612519352206605	0.30169772483171986	0.24825151210685298	0.19135602875288002	0.1578322377484765	0.12775919687515108	0.11963748745977358	0.11851883319876881	0.11055037916829606	0.10731782468079606	0.09361774602633707	0.06596509104173676	0.03225057286717431	0.016365862535910065	0.007330648253445466	0.0017892387927337678	-0.002595518410914873	-0.004347397293688704
{0.0746923860542188	0.07708386358111644	0.07740708911540609	0.07493987839612133	0.07653195335125361	0.07929453182369786	0.07790582280631553	0.07767666565922915	0.08078877318306867	0.08345646576291599	0.08428639163976387	0.08440255484067133	0.08663207350301941	0.08721676572489007	0.09140146991867958	0.09288887431892603	0.09433380210481054	0.09872040602046417	0.10493973033965323	0.11039630656818585	0.12114345174045296	0.1348044042590909	0.15132776104278198	0.1808185132624514	0.21548337143071616	0.25743346650699356	0.30097500695676915	0.35111717378971163	0.39736445713444424	0.4242479347264038	0.4274913725372643	0.4069862128689993	0.3675136246547075	0.30302703646079265	0.2544736223650581	0.1966201696233853	0.1495923323146545	0.12456188762473862	0.11313265788183394	0.11917595651686934	0.12733626155824823	0.13185275408625838	0.11740083892618305	0.09497869295487174	0.06174767051784689	0.03584490780010856	0.018376443793423822	0.010869567025638443	0.004555582980423808	-0.0019405247683886018
{0.07552995142787357	0.07610239283650949	0.0776243635756673	0.07695882440147118	0.07616673206849506	0.07906508285401867	0.07909601735785587	0.08174341266565288	0.08237372400441921	0.08412480888880378	0.08370960408209145	0.08431333472717462	0.08667347880234821	0.08858112801245527	0.08816714265966569	0.09057546912196845	0.09545130649195929	0.09832585722189659	0.1011322887074371	0.10679058597931	0.1157294756817547	0.12755495701148095	0.14502956961368924	0.16916858996932588	0.19841684067939044	0.2359128549778641	0.2806318858493091	0.332122861660794	0.38824726842502366	0.4102630686545995	0.40689264792076996	0.4076615677176389	0.4044276401095155	0.36093392612426767	0.3019791892380289	0.2309287589642084	0.18234841749021458	0.13724031954577764	0.10584036958578444	0.09896647943911203	0.09694670242497222	0.10090775136256618	0.09394153299661331	0.0808529660453247	0.05854790135288428	0.037539036995099966	0.022685617102302796	0.011789526743823006	0.005282408892385859	0.00441115406770993
{0.07415681050677009	0.07386053065328958	0.07538521722372135	0.07572272633325305	0.07690632770875952	0.0763542410076028	0.07890672643127249	0.076468378117964	0.07800525794977853	0.07939709719562892	0.07943587655810722	0.077423843503948	0.08105939164613869	0.08387438897343448	0.08448766178784552	0.08657352733726595	0.08865891502705006	0.0916061097073092	0.09378300893514305	0.09922025302392189	0.10860106058664831	0.11838324895787962	0.1345127056015059	0.15662582535761507	0.18329329682900333	0.22196819489191522	0.26434280263448295	0.307198190976505	0.3536149867356473	0.38439924337779485	0.3810826464359289	0.3776958309197139	0.3937415137573714	0.36021075549236303	0.28867497587131447	0.2407554337525395	0.19935330957915898	0.16364221181203928	0.13163087078681407	0.12184163185656266	0.1185616569940809	0.1173651469560254	0.1077821475154774	0.09169645814490879	0.06997752242267528	0.03747207240718744	0.018910112329774787	0.010080633539662275	0.003127784816961368	-0.0055501712933312694
{0.07453654592421069	0.07588675641849968	0.07521065592062151	0.0770308443828658	0.07642132980413033	0.07748013022313882	0.08010882800833621	0.08004858566010879	0.08070391649579756	0.08144291628926456	0.08185384395361768	0.08114455968243102	0.08357660674236553	0.08370006974366442	0.08546737381738767	0.0868835104122917	0.09005440463429354	0.09221495317927994	0.09695793975029036	0.10467829489384702	0.11456216333787178	0.12478603904481993	0.14137288444668017	0.16753657619336215	0.20048783945087334	0.23808856366551215	0.282478782630649	0.32867422720486555	0.3676697055929742	0.3934389338311629	0.40168501803500567	0.39127295751210817	0.3526211251603625	0.31712879594711163	0.283718518924528	0.2397342993044591	0.20860131570792237	0.171173752505818	0.14615654595759986	0.1301642388835719	0.11395902476296586	0.1047521720189049	0.08857593304610963	0.06790862614060386	0.04161534312061995	0.02663591656513601	0.016616760293771154	0.008235243167230049	0.003559948408049135	0.0005072990389115026
{0.07415974566188724	0.07456604281639129	0.0744475016066305	0.0768255945087657	0.07981672725856506	0.08102255952460992	0.07878455698551172	0.08152234181462492	0.08204260568719748	0.08404587538171629	0.0851020824805479	0.08782416660652717	0.08565754450068394	0.08764270473514138	0.09055634401075176	0.09189276671523142	0.09308686738540854	0.09717140380777946	0.10175754739071337	0.1073109982744319	0.11555930125907773	0.12866993763773124	0.14537144228122084	0.16933949351891983	0.2005157136241221	0.23897427236687024	0.28316804989634126	0.32991096165367045	0.37568202821234453	0.4072775383557148	0.4047359873974443	0.3851788247624257	0.37337790464547216	0.3347376458390443	0.30715660818843604	0.2728237693794642	0.2278392615829547	0.19910165039675592	0.16887228338689253	0.15155064599363097	0.13499676210101857	0.11451283075516405	0.09525076449897114	0.07052721630335407	0.045782545622415516	0.026341345162843966	0.014348902816161776	0.009010126602593486	0.006454223539776718	0.002646945499058688
{0.07106044526302192	0.07165070154109413	0.07375124570992325	0.07501383103200586	0.07763356677205846	0.07952597701040864	0.07909498906065024	0.07851707752136597	0.08061449607616272	0.08076598194134216	0.0817680863457645	0.08038604641229087	0.08206128781310576	0.08490390711867057	0.08611147795700586	0.08649761065894139	0.09091225396953921	0.09312300663213056	0.09693374456233575	0.10310129835270014	0.11113293974507421	0.12386838525126805	0.13994412126564543	0.1639243022271576	0.1915600875237229	0.22754293678729046	0.2688144624061045	0.305479982537367	0.33102078694447534	0.3578897194099861	0.37490444957619	0.35103831022989246	0.3292474344225169	0.3104970545730108	0.26823044285929143	0.22985076144151634	0.21091791910784893	0.19300895345853372	0.17842008004658694	0.17205570932295405	0.17706128441974528	0.16711288476761782	0.14571670713076385	0.11420768849814858	0.07684706181531381	0.04194505827245561	0.022530470339804022	0.011361906248096364	0.00213063281456826	-0.0018631213262649523
{0.0719076236323818	0.07285832112823937	0.0742629921307405	0.07677034694057223	0.07815457122293007	0.07824532663709013	0.07518074424819202	0.07641493144550465	0.07949646421796713	0.07861855153160241	0.07879766773874614	0.0802548818026983	0.08364219910797963	0.08486898428299763	0.08558407586657871	0.08709507813497006	0.09082941470844691	0.09304478825279855	0.09700385137806972	0.1023680814536916	0.1102707478159431	0.12615705271606492	0.1426025082994682	0.16518783966334463	0.1950417210541775	0.23146370831086074	0.2670773009885407	0.3050234011677545	0.3347283308763107	0.33927061225975813	0.3322656711117905	0.32843990840598025	0.3089346563385674	0.26376962307782625	0.22607796096794797	0.20175945621449007	0.1825097600377639	0.16979787913654992	0.18045778971381474	0.19781799768246006	0.20832592679708156	0.2127349382775509	0.19920684649805026	0.1614039637754741	0.10348012174078872	0.06622082461239177	0.042510246521379615	0.025886996919092353	0.01462956517167142	0.010863475778482744
{0.07189139673863645	0.07309148997721948	0.07088142793292827	0.07132887704332277	0.07110502145725132	0.07383049395899827	0.07554570486584443	0.07817119528211103	0.07805398836685111	0.08042393051774056	0.07943362755735286	0.08138915516363118	0.0806343713363642	0.08097930554919494	0.08468995968310797	0.08799564209386308	0.09040294830417894	0.09461233007575265	0.09889022594368527	0.10532261741567893	0.1173058011109492	0.12925721176779853	0.14615184052210178	0.1712340758579105	0.19797420532925702	0.23241185900532663	0.26917613147253916	0.30013982682849355	0.3232126903214039	0.33269119189113294	0.3203723134816463	0.2983543824066587	0.2784495003473517	0.2527053126524123	0.21777584584227483	0.18420490139787418	0.16580962924941975	0.1459690405653809	0.14886458437306	0.16483135593431128	0.18878055752498873	0.20626208008665736	0.1925968488572522	0.17182041065135809	0.13629575569124472	0.0853883365863233	0.04831738415730926	0.03600510114243717	0.024439732972304375	0.015360077352254933
{0.07576893929155629	0.07797050363917322	0.07720847327300787	0.07793156611344877	0.08068619809763024	0.08178143461703336	0.08109287698872457	0.08359900710534619	0.08382382726936519	0.08321795863006914	0.08591886781778417	0.08666100339380348	0.0887646276708406	0.0890106496809744	0.09323339659269342	0.09570235107650896	0.10035315808478504	0.10517676587830628	0.1131751515620929	0.12336070631096617	0.1396859583316587	0.16020636356511003	0.1871560468410689	0.22296776393387302	0.25627760823848655	0.2878501724674174	0.32244007337087255	0.3365128924350048	0.33404262057385636	0.33003398751918694	0.31152828145798994	0.28355917519874807	0.2523904815539212	0.2259450249636499	0.1906612249191521	0.16241391250471426	0.13388055028259752	0.12263350744149375	0.11517526989129251	0.12147898812867189	0.14434462780748408	0.15799164854813763	0.14575362585700313	0.12359689261867582	0.09467217265290719	0.05848542669958569	0.034874465513336436	0.01720040137576915	0.009697144840785033	0.0052651008687805145
{0.07817011290314593	0.08047396521274416	0.08272495851246826	0.08487952189276463	0.083930734574508	0.08610275918673846	0.08602240877775733	0.08410547103097304	0.08525702266198552	0.08964068077246495	0.08885548404511348	0.09218170235298553	0.09508301591913114	0.09660873444558735	0.10067929847155495	0.105091376517509	0.11189200988761563	0.11960976956228553	0.12746847521905363	0.1414712990341011	0.1641181836286308	0.190504875228948	0.22487750727755393	0.2672651259307611	0.3130162674206304	0.35393361935165313	0.3914465479238575	0.4079260964659337	0.39617909701486087	0.3779720800174974	0.3479846519829497	0.30940334597669045	0.2756873983044162	0.23691694164329619	0.19292078695103837	0.15790884008355927	0.12391607362856166	0.08898429034372975	0.0687968962940557	0.05901029990993652	0.058524426911843425	0.05402264385052881	0.050197265885006837	0.044164889927320185	0.026801765167897493	0.01543393531914359	0.009006053027308208	0.0038438390005706147	0.0009715840002338778	-0.0006708623834105277
{0.08621069205162057	0.08787075354315974	0.08857513941525713	0.08987935689477579	0.09217549366879961	0.09124989463707324	0.09271038379887626	0.09375761636192033	0.09522234508083546	0.09731650942846395	0.09861523183280788	0.09976141462141866	0.10523298128773875	0.10535355991916276	0.10838416185719685	0.11152293576217573	0.11757963461804193	0.12779891149054165	0.1417922885362355	0.15768370492618455	0.1832358046660003	0.2163496600607093	0.2612324366635401	0.3177464854157725	0.36005512085425845	0.39351587054718923	0.43476224411561476	0.44652247268172973	0.4290964602974492	0.4059995408682674	0.34178806812950596	0.2988953774259091	0.28102248722507406	0.22819258693865724	0.18722602846292846	0.15138294613503914	0.10512686434504644	0.06700485908308618	0.04122322534670194	0.025895663269891515	0.015097274331151423	0.007873731023494146	0.007058768271131392	0.0025418682224819574	0.0003178295331115416	-0.0009587482392057183	-0.002095369431660929	-0.0023691946412606633	-0.001844008201078909	-0.003910033415270824
{0.08379579542930245	0.08631825486744202	0.08755629574539533	0.08733358952646444	0.08686769757761156	0.08834712355617413	0.08987642496404441	0.09087440614855513	0.09243436327819454	0.09499012660274098	0.09654809272098963	0.0998108224011702	0.10184718151073456	0.10494711121522632	0.1077212738566387	0.110796784523715	0.11758032902824886	0.12698573446206624	0.13769699076112724	0.15464756841620522	0.17917186142841168	0.21114320357476066	0.252966959495435	0.307409196653323	0.3593913420950014	0.39564195518890927	0.4190877932618722	0.43343440947068385	0.44450305943833957	0.40386563335956827	0.34322222857959395	0.2968227354142937	0.26141362797922046	0.21231373165482126	0.16419839080878829	0.12447188204154068	0.09314782412748022	0.06223350938621878	0.03706515154606961	0.017249380815372174	0.007720756832710935	0.0021998185413858694	0.0016547747961600029	-0.0014596719816705982	-0.002885393186563703	-0.002757142871561784	-0.0037016909618620645	-0.004003018249168719	-0.005577945542272098	-0.006276546651143951
[truncated: 201 more columns]
